# Supplementary material for: Layered entrenchment maintains essentiality in the evolution of Form I Rubisco complexes
Source: EMBO J. 2024 Nov 18;44(1):269–80. doi: 10.1038/s44318-024-00311-1 (PMC11696622; doi:10.1038/s44318-024-00311-1)
Supplement: Supplementary file 3 — Source data Fig. 1 [file 44318_2024_311_MOESM3_ESM.zip]

Archive with 6 entries (4 files):
- Figure 1/
- Figure 1/.DS_Store
- __MACOSX/Figure 1/._.DS_Store
- Figure 1/1E/
- Figure 1/1E/Figure_1E.xlsx
- __MACOSX/Figure 1/1E/._Figure_1E.xlsx
