# Supplementary material for: Layered entrenchment maintains essentiality in the evolution of Form I Rubisco complexes
Source: EMBO J. 2024 Nov 18;44(1):269–80. doi: 10.1038/s44318-024-00311-1 (PMC11696622; doi:10.1038/s44318-024-00311-1)
Supplement: Supplementary file 3 — Source data Fig. 1 [file 44318_2024_311_MOESM3_ESM.zip › Figure 1/1E/Figure_1E.xlsx]

## Sheet: Source Data
[CO2]	FIR without SSU		FIR with SSU			Michaelis-Menten	FIR without SSU	FIR with SSU
0	0	0	0	0		Best-fit values
26.8847	-0.0049	-0.003	0.4623	0.4419		Vmax	15867554830878	1.579
49.885	-0.0037	-0.0046	0.7555	0.727		Km	Unstable	60.81
76.171	0.0007	0.001	0.8862	0.864		95% CI (profile likelihood)
99.1713	0.0014	0.0048	0.9803	0.951		Vmax	??? to +infinity	1.505 to 1.659
174.744	0.0068	0.0072	1.1994	1.2223		Km	(Very wide)	53.04 to 69.59
271.823	0.0155	0.0178	1.274	1.2514		Goodness of Fit
						Degrees of Freedom	12	12
						R squared	0.6845	0.9955
						Sum of Squares	0.0002022	0.01062
						Sy.x	0.004105	0.02975
						Constraints
						Km	Km > 0	Km > 0
						Number of points
						# of X values	14	14
						# Y values analyzed	14	14

## Sheet: Description
Individual data points for michaelis menten kinetics data (left) at differing CO2 concentrations
Data analysis results underlaid with orange background
