# Supplementary material for: Layered entrenchment maintains essentiality in the evolution of Form I Rubisco complexes
Source: EMBO J. 2024 Nov 18;44(1):269–80. doi: 10.1038/s44318-024-00311-1 (PMC11696622; doi:10.1038/s44318-024-00311-1)
Supplement: Supplementary file 4 — Source data Fig. 2 [file 44318_2024_311_MOESM4_ESM.zip]

Archive with 29 entries (24 files):
- Figure 2/
- Figure 2/.DS_Store
- __MACOSX/Figure 2/._.DS_Store
- Figure 2/2A/
- Figure 2/2C/
- Figure 2/2D/
- Figure 2/2E/
- Figure 2/2A/Figure_2A.xlsx
- __MACOSX/Figure 2/2A/._Figure_2A.xlsx
- Figure 2/2C/Figure_2C_top.csv
- __MACOSX/Figure 2/2C/._Figure_2C_top.csv
- Figure 2/2C/Figure_2C_bottom.csv
- __MACOSX/Figure 2/2C/._Figure_2C_bottom.csv
- Figure 2/2C/Figure_2C_2nd_from_top.csv
- __MACOSX/Figure 2/2C/._Figure_2C_2nd_from_top.csv
- Figure 2/2C/MP_analysis_font.py
- __MACOSX/Figure 2/2C/._MP_analysis_font.py
- Figure 2/2C/Figure_2C_2nd_from_bottom.csv
- __MACOSX/Figure 2/2C/._Figure_2C_2nd_from_bottom.csv
- Figure 2/2C/readme.txt
- __MACOSX/Figure 2/2C/._readme.txt
- Figure 2/2D/Figure_2D.xlsx
- __MACOSX/Figure 2/2D/._Figure_2D.xlsx
- Figure 2/2D/.DS_Store
- __MACOSX/Figure 2/2D/._.DS_Store
- Figure 2/2E/.DS_Store
- __MACOSX/Figure 2/2E/._.DS_Store
- Figure 2/2E/Figure_2E.xlsx
- __MACOSX/Figure 2/2E/._Figure_2E.xlsx
