# Supplementary material for: Layered entrenchment maintains essentiality in the evolution of Form I Rubisco complexes
Source: EMBO J. 2024 Nov 18;44(1):269–80. doi: 10.1038/s44318-024-00311-1 (PMC11696622; doi:10.1038/s44318-024-00311-1)
Supplement: Supplementary file 4 — Source data Fig. 2 [file 44318_2024_311_MOESM4_ESM.zip › Figure 2/2A/Figure_2A.xlsx]

## Sheet: Sheet1
raw data
	no SSU								w/ SSU
AncL+7	0.45351	0.475616	0.503751	0.472937	0.426045	0.34298			0.305466	0.302787	0.336281	0.306806	0.293408	0.2291
AncL+7 R269W	0.360397	0.463558	0.371115						0.275991	0.312165	0.297428
AncL+7 E271R	0.313505	0.183548	0.128617						0.322883	0.301447	0.238478
AncL+7 L273N	0.411308	0.45418	0.316184						0.298767	0.34164	0.262594
AncL+7 R269W L273N	0.334137	0.351018	0.301447						0.315514	0.337621	0.308146
AncL+7 E271R L273N	0.257235	0.195606	0.158092						0.310825	0.302787	0.242497
AncL+7 R269W E271R	0.210343	0.17015	0.158092						0.300777	0.28671	0.247856
AncL+7 R269W E271R L273N	0.024116	0.028135	0.024116	0.033494	0.030815				0.308146	0.28537	0.266613	0.265273	0.246517
normalized data
	no SSU								w/ SSU
AncL+7	101.728	106.687	112.998	106.086	95.5672	76.9347			68.5199	67.9189	75.4321	68.8204	65.8151	51.39
R269W	80.8416	103.982	83.2458						61.9082	70.0225	66.7168
E271R	70.3231	41.1721	28.8504						72.4267	67.6184	53.4936
L273N	92.2616	101.878	70.924						67.0172	76.6341	58.9031
R269W E271R	47.1826	38.1668	35.462						67.4681	64.3127	55.5972
R269W L273N	74.9511	78.7377	67.6184						70.7738	75.7326	69.121
E271R L273N	57.701	43.8769	35.462						69.722	67.9189	54.3951
R269W E271R L273N	5.40952	6.31103	5.40952	7.51313	6.91219				69.121	64.0121	59.8046	59.5041	55.2969
