# Supplementary material for: Layered entrenchment maintains essentiality in the evolution of Form I Rubisco complexes
Source: EMBO J. 2024 Nov 18;44(1):269–80. doi: 10.1038/s44318-024-00311-1 (PMC11696622; doi:10.1038/s44318-024-00311-1)
Supplement: Supplementary file 4 — Source data Fig. 2 [file 44318_2024_311_MOESM4_ESM.zip › Figure 2/2C/Figure_2C_top.csv]

frame_indices	x_coords	y_coords	contrasts	masses_kDa	fit_errors	diffblur_errors	neareast_neighbour_distances	selections
5.000000000000000000e+00	4.529050797021771757e+01	1.074942707514782647e+01	-1.508006085256384694e-02	4.075349060546202509e+02	1.237416748941844169e-02	0.000000000000000000e+00	1.241834724685421243e+01	1.000000000000000000e+00
5.000000000000000000e+00	1.261281227651073777e+02	2.364803435546866339e+01	-1.678475162715142160e-02	4.539577707203997079e+02	1.342140487515530722e-02	0.000000000000000000e+00	9.332327112988936690e+00	1.000000000000000000e+00
5.000000000000000000e+00	1.401585042568838801e+01	3.991703761422573393e+01	-1.701721429763136326e-02	4.602882930957242706e+02	3.423470842283993232e-02	0.000000000000000000e+00	8.196568988439548065e+00	1.000000000000000000e+00
5.000000000000000000e+00	1.238821611927379678e+02	4.150356314614145958e+01	-1.617298883070335605e-02	4.372979858899583974e+02	7.518720183711469218e-03	0.000000000000000000e+00	1.542764128187337036e+01	1.000000000000000000e+00
5.000000000000000000e+00	7.474319177664723668e+01	4.330732403090686233e+01	-1.512603709430267521e-02	4.087869506364883136e+02	1.041914070042407880e-01	0.000000000000000000e+00	7.967917109051796842e+00	1.000000000000000000e+00
6.000000000000000000e+00	7.925338684423736879e+01	2.242568245797395576e+01	-1.618672834328580695e-02	4.376721461439453265e+02	8.787026773140027558e-03	0.000000000000000000e+00	1.464345608575780489e+01	1.000000000000000000e+00
6.000000000000000000e+00	5.221137428309095441e+01	2.446811188464231179e+01	-4.905019355000951424e-03	1.304438456396712525e+02	5.461423919556807061e-02	0.000000000000000000e+00	1.034383856451637307e+01	1.000000000000000000e+00
6.000000000000000000e+00	7.969200243504192827e+01	3.706256814103578989e+01	-1.548683006115034351e-02	4.186122182580523940e+02	6.986112114203379964e-02	0.000000000000000000e+00	7.967917109051796842e+00	1.000000000000000000e+00
7.000000000000000000e+00	5.745500003428107760e+01	8.251331567207600415e+00	-3.376321698134587129e-02	9.163225650398179596e+02	4.706523165952103405e-03	0.000000000000000000e+00	1.241834724685421243e+01	1.000000000000000000e+00
7.000000000000000000e+00	2.566171163716832737e+01	1.396477939394082313e+01	-1.627330574511570704e-02	4.400298587966912010e+02	1.094844277566509039e-02	0.000000000000000000e+00	1.989040311351936197e+01	1.000000000000000000e+00
8.000000000000000000e+00	6.573702472484491466e+01	3.062339303987973693e+01	-1.363509435787976960e-02	3.681849635141419412e+02	2.848665943090338271e-01	0.000000000000000000e+00	4.557275778789930065e+00	1.000000000000000000e+00
8.000000000000000000e+00	1.249699249878109697e+01	4.797165205441589109e+01	-3.247070757829412235e-02	8.811243989022464120e+02	6.548373348255753790e-03	0.000000000000000000e+00	8.196568988439548065e+00	1.000000000000000000e+00
8.000000000000000000e+00	1.002083162245097441e+02	1.162997918217768856e+01	-1.666972406572870408e-02	4.508252912136379109e+02	7.951810344668741592e-03	0.000000000000000000e+00	1.892410967633593089e+01	1.000000000000000000e+00
9.000000000000000000e+00	1.175907389499382845e+02	2.741704044942994045e+01	-1.678545046943585861e-02	4.539768018909068701e+02	9.913918803334142993e-03	0.000000000000000000e+00	9.332327112988936690e+00	1.000000000000000000e+00
9.000000000000000000e+00	9.146410454222247211e+01	3.737340458202859850e+01	-1.619487684323194995e-02	4.378940495623646711e+02	1.250955715511081756e-02	0.000000000000000000e+00	1.177620513216943365e+01	1.000000000000000000e+00
9.000000000000000000e+00	6.140478305533770254e+01	2.920902228193444827e+01	-1.451881645249063907e-02	3.922508596941719361e+02	2.383096093965602069e-01	0.000000000000000000e+00	4.557275778789930065e+00	1.000000000000000000e+00
1.100000000000000000e+01	1.044015070335854034e+02	3.008368010856843355e+01	-1.613538637560800806e-02	4.362739798297304219e+02	8.718110700190129236e-03	0.000000000000000000e+00	1.345610662914915068e+01	1.000000000000000000e+00
1.200000000000000000e+01	7.782699357171273391e+01	2.847742703177459589e+01	-1.594189660386460122e-02	4.310047840191119803e+02	1.509586567457699147e-02	0.000000000000000000e+00	9.920919992868901360e+00	1.000000000000000000e+00
1.200000000000000000e+01	6.247990287197517922e+00	3.362603602891381627e+01	-3.500246662778142091e-03	9.218847783373026061e+01	1.256378120708847579e-01	0.000000000000000000e+00	1.133186531634729555e+01	1.000000000000000000e+00
1.200000000000000000e+01	1.235235943143861590e+02	4.389194575580931712e+01	-1.650330423904164748e-02	4.462932756673786230e+02	8.308161841972916406e-03	0.000000000000000000e+00	1.751060471913021388e+01	1.000000000000000000e+00
1.300000000000000000e+01	6.385501884514422244e+01	4.520587732193855146e+01	-1.578053811472717935e-02	4.266106009710377975e+02	2.676139410963684906e-02	0.000000000000000000e+00	8.348873546739612905e+00	1.000000000000000000e+00
1.300000000000000000e+01	6.505501227004630493e+01	3.694369206138912176e+01	-1.635487785087131815e-02	4.422512650965589955e+02	1.289745074551378323e-01	0.000000000000000000e+00	5.427759877704756875e+00	1.000000000000000000e+00
1.400000000000000000e+01	1.541171942823631902e+01	8.763495164260445947e+00	-3.274446259292640438e-02	8.885794119669634483e+02	4.373553231018623144e-03	0.000000000000000000e+00	2.649754460354548513e+01	1.000000000000000000e+00
1.400000000000000000e+01	1.381423095864439610e+01	4.206186282002195753e+01	-1.637431292320816120e-02	4.427805292577269825e+02	6.090225964384243795e-03	0.000000000000000000e+00	1.133186531634729555e+01	1.000000000000000000e+00
1.500000000000000000e+01	9.354679683624841857e+01	9.539027293033836230e+00	-3.399272763552858845e-02	9.225726968510001598e+02	5.114938811513813910e-03	0.000000000000000000e+00	2.271154214841056174e+01	1.000000000000000000e+00
1.500000000000000000e+01	4.368631514025081941e+01	4.718289965527417706e+01	-1.630597917714673301e-02	4.409196356031092705e+02	1.351578935399766479e-02	0.000000000000000000e+00	9.581435320808585843e+00	1.000000000000000000e+00
1.700000000000000000e+01	7.149406212256835147e+01	1.496959249447277074e+01	-1.670669088078423695e-02	4.518319872537822448e+02	1.187809364666470024e-02	0.000000000000000000e+00	1.491870016545295385e+01	1.000000000000000000e+00
1.700000000000000000e+01	4.098329028002772390e+01	3.799064425130207923e+01	-1.693977685335712816e-02	4.581794836569705467e+02	8.349388761761722400e-03	0.000000000000000000e+00	9.581435320808585843e+00	1.000000000000000000e+00
1.900000000000000000e+01	1.434885343821351285e+02	3.315825620423952103e+01	-3.608638064487394107e-03	9.514023861491952516e+01	1.694018654640270238e-01	0.000000000000000000e+00	2.372228990478642174e+01	1.000000000000000000e+00
2.000000000000000000e+01	1.181283015171215993e+02	5.163710487179804431e+01	-2.789112875687826953e-02	7.564113594336704409e+02	1.005351878787874575e-02	0.000000000000000000e+00	1.653659475856023775e+01	1.000000000000000000e+00
2.100000000000000000e+01	1.054209042348061018e+02	4.105499636175890998e+01	-1.601893540312169031e-02	4.331027373871011150e+02	9.389441616124649670e-03	0.000000000000000000e+00	1.380354457525262646e+01	1.000000000000000000e+00
2.100000000000000000e+01	1.321568011407189758e+01	8.843063216955735939e+00	-1.662740450841364986e-02	4.496728270182311462e+02	9.134137465160241387e-02	0.000000000000000000e+00	6.910416437980642534e+00	1.000000000000000000e+00
2.200000000000000000e+01	6.760002251164327625e+00	1.130843918760974987e+01	-1.698854977082377843e-02	4.595076885024841431e+02	6.895432055807626526e-02	0.000000000000000000e+00	6.910416437980642534e+00	1.000000000000000000e+00
2.300000000000000000e+01	1.218462639837220252e+02	2.344439135400077490e+01	-1.688171686982845032e-02	4.565983694760122376e+02	1.125090826928820675e-02	0.000000000000000000e+00	8.686631322577769154e+00	1.000000000000000000e+00
2.300000000000000000e+01	1.049360742129303148e+01	2.701411039909319456e+01	-1.666593558584585771e-02	4.507221217171449439e+02	2.486320120591156702e-02	0.000000000000000000e+00	6.694563993154573289e+00	1.000000000000000000e+00
2.300000000000000000e+01	7.456332485309228275e+01	2.960050003210919556e+01	-3.316914604095772684e-02	9.001445723630034763e+02	5.241418495667060640e-03	0.000000000000000000e+00	1.663207226269274841e+01	1.000000000000000000e+00
2.400000000000000000e+01	2.319569636769854881e+01	2.168176971223381244e+01	-1.474737660438118873e-02	3.984751070224136242e+02	6.974689205504447376e-02	0.000000000000000000e+00	9.729823093518431776e+00	1.000000000000000000e+00
2.400000000000000000e+01	4.820395094015992754e+01	8.298265309457724115e+00	-1.780576724721004075e-02	4.817625026155996011e+02	9.519464737495175743e-02	0.000000000000000000e+00	5.963664056758546828e+00	1.000000000000000000e+00
2.400000000000000000e+01	3.100430606885650420e+01	1.587702407042086250e+01	-2.869361732432140766e-02	7.782650696300320305e+02	7.001167327557178410e-03	0.000000000000000000e+00	9.729823093518431776e+00	1.000000000000000000e+00
2.500000000000000000e+01	8.956347487014424757e+01	5.634066031904080951e+00	-1.660994875692711759e-02	4.491974645648296587e+02	1.392941812497063836e-01	0.000000000000000000e+00	5.915336446022346983e+00	1.000000000000000000e+00
2.500000000000000000e+01	1.292336472967640759e+02	1.887447543348570989e+01	-3.035750151732132321e-03	7.953911116179966712e+01	3.215752705003649403e-01	0.000000000000000000e+00	8.686631322577769154e+00	1.000000000000000000e+00
2.600000000000000000e+01	4.237208744597234045e+01	7.051406389196110069e+00	-1.707418199352321239e-02	4.618396616348942985e+02	5.862020533457923399e-02	0.000000000000000000e+00	5.963664056758546828e+00	1.000000000000000000e+00
2.700000000000000000e+01	9.685055745003565164e+01	1.905629965231084100e+01	-1.604455907906708265e-02	4.338005322355190287e+02	4.583018853441966911e-02	0.000000000000000000e+00	7.736954968692737467e+00	1.000000000000000000e+00
2.700000000000000000e+01	1.359770827835703813e+02	4.004610270216576851e+01	-1.643895433506509240e-02	4.445408716958827995e+02	1.230824984741973882e-02	0.000000000000000000e+00	1.175613630838763513e+01	1.000000000000000000e+00
2.700000000000000000e+01	8.671772826446998295e+01	1.081990555178258262e+01	-1.730965963039635125e-02	4.682522888581653433e+02	1.276433609035639849e-01	0.000000000000000000e+00	5.915336446022346983e+00	1.000000000000000000e+00
2.700000000000000000e+01	1.043334158092825561e+02	2.102284559965810828e+01	-1.665943452590332510e-02	4.505450820860310159e+02	3.234821804080445506e-02	0.000000000000000000e+00	7.736954968692737467e+00	1.000000000000000000e+00
2.700000000000000000e+01	7.458576996786861457e+01	4.623255714986393627e+01	-1.637211229554071112e-02	4.427206008285310759e+02	9.568726555917672627e-03	0.000000000000000000e+00	1.168268301908464757e+01	1.000000000000000000e+00
2.700000000000000000e+01	6.339786063048904197e+01	4.959644882216608863e+01	-1.715788409665948769e-02	4.641190729299290751e+02	1.298117348579868047e-01	0.000000000000000000e+00	8.913836075522761249e+00	1.000000000000000000e+00
2.700000000000000000e+01	5.481443813759237571e+01	5.200088885879137734e+01	-1.412552976776115105e-02	3.815407093183847564e+02	2.421335979706992214e-01	0.000000000000000000e+00	8.474074307670161232e+00	1.000000000000000000e+00
2.800000000000000000e+01	9.820641766724900634e+00	2.035345695620837603e+01	-1.676844565307099993e-02	4.535137194946503882e+02	1.073070933601816268e-02	0.000000000000000000e+00	6.694563993154573289e+00	1.000000000000000000e+00
2.900000000000000000e+01	4.914612788873393612e+01	4.570166713745135922e+01	-1.718704176262726008e-02	4.649131068986524156e+02	3.090745429801022848e-02	0.000000000000000000e+00	8.474074307670161232e+00	1.000000000000000000e+00
3.000000000000000000e+01	1.242493952505741532e+02	3.922873740452040892e+01	-5.643879942249391962e-02	1.533833676483368436e+03	1.329260611307436779e-02	0.000000000000000000e+00	1.175613630838763513e+01	1.000000000000000000e+00
3.100000000000000000e+01	3.946750460849786180e+01	1.586163988928517199e+01	-1.746806785028469020e-02	4.725661289184557745e+02	2.354380586869964098e-02	0.000000000000000000e+00	7.196649624979575499e+00	1.000000000000000000e+00
3.100000000000000000e+01	1.322842175795986179e+02	2.021078773195812417e+01	-1.746314356160313247e-02	4.724320285933721948e+02	1.314664656020206879e-01	0.000000000000000000e+00	5.966886415431742918e+00	1.000000000000000000e+00
3.200000000000000000e+01	5.332838348771834092e+01	9.351013748018585758e+00	-1.690141708401345436e-02	4.571348540928299826e+02	1.170511268054097442e-02	0.000000000000000000e+00	3.604977803411716142e+00	1.000000000000000000e+00
3.200000000000000000e+01	8.422610337429412652e+01	2.427189877080042280e+01	-1.608711324563090461e-02	4.349593854098346242e+02	8.735544692475283313e-03	0.000000000000000000e+00	1.280495197458388823e+01	1.000000000000000000e+00
3.200000000000000000e+01	1.545544611179591499e+01	3.361050932429866123e+01	-1.712693252641500630e-02	4.632761865964821482e+02	9.590336494718987304e-02	0.000000000000000000e+00	5.568922791723979415e+00	1.000000000000000000e+00
3.200000000000000000e+01	3.927562598445924635e+01	4.514217416985940190e+01	-8.978884427693005488e-03	2.413850730784035648e+02	4.160058981939018796e-02	0.000000000000000000e+00	4.506823596742121296e+00	1.000000000000000000e+00
3.300000000000000000e+01	1.151056366867195209e+02	1.218295894162078241e+01	-3.875923541235469939e-03	1.024190704706302597e+02	8.266672219339055161e-02	0.000000000000000000e+00	1.141089195682819657e+01	1.000000000000000000e+00
3.300000000000000000e+01	1.059336606025798204e+02	1.897142783838798863e+01	-1.562256694490255643e-02	4.223086628440848358e+02	8.648977377783029219e-03	0.000000000000000000e+00	1.121383874353335663e+01	1.000000000000000000e+00
3.400000000000000000e+01	3.901860671328658725e+01	8.679004126252666040e+00	-1.658198149348968226e-02	4.484358481444308495e+02	1.898999859071193175e-02	0.000000000000000000e+00	7.196649624979575499e+00	1.000000000000000000e+00
3.400000000000000000e+01	2.967826221719485247e+01	1.009493068278175443e+01	-1.579030333220129978e-02	4.268765315292311016e+02	2.664988041627294191e-01	0.000000000000000000e+00	5.360543331452459981e+00	1.000000000000000000e+00
3.500000000000000000e+01	1.146446632348873607e+02	2.759102602591936204e+01	-1.755267872304086194e-02	4.748702882145389594e+02	3.786105206389922540e-02	0.000000000000000000e+00	6.468238839054774481e+00	1.000000000000000000e+00
3.500000000000000000e+01	2.704888373326970452e+01	1.476631094953920709e+01	-1.622315961403318629e-02	4.386642580135699632e+02	2.032403888391527413e-01	0.000000000000000000e+00	5.360543331452459981e+00	1.000000000000000000e+00
3.500000000000000000e+01	1.001970824230311230e+01	3.482115166386251559e+01	-1.749690215959646619e-02	4.733513571011070553e+02	2.451952120247175015e-01	0.000000000000000000e+00	5.461767179833842967e+00	1.000000000000000000e+00
3.500000000000000000e+01	5.510984198778242416e+01	5.011143067208568169e+01	-1.712233301455413914e-02	4.631509307320000062e+02	1.280637147496768158e-01	0.000000000000000000e+00	5.980223381577999042e+00	1.000000000000000000e+00
3.600000000000000000e+01	1.220902438305856030e+01	5.095899857844548819e+01	-1.611437176308147187e-02	4.357017009578868283e+02	9.121575471436438320e-03	0.000000000000000000e+00	1.178371676325540207e+01	1.000000000000000000e+00
3.600000000000000000e+01	1.542348618432636442e+01	2.736063090519592578e+01	-1.726957021353892410e-02	4.671605567968168202e+02	2.555377672696379499e-02	0.000000000000000000e+00	6.249960135115260940e+00	1.000000000000000000e+00
3.600000000000000000e+01	8.074032240594588572e+00	3.992460594729502787e+01	-1.580722363316607038e-02	4.273373123661437489e+02	2.444317753272436944e-01	0.000000000000000000e+00	5.461767179833842967e+00	1.000000000000000000e+00
3.600000000000000000e+01	9.363515130275081333e+01	3.376367459747299193e+01	-3.820041462238502397e-03	1.008972659127647802e+02	1.082057163011550527e-01	0.000000000000000000e+00	8.731941584024902170e+00	1.000000000000000000e+00
3.700000000000000000e+01	5.588063816354631541e+01	3.738376915998760097e+01	-1.684594400799073813e-02	4.556241876780251800e+02	4.193846312124571707e-02	0.000000000000000000e+00	7.796364451103794835e+00	1.000000000000000000e+00
3.700000000000000000e+01	2.071806342668470435e+01	8.695226399874774970e+00	-1.563297128380813222e-02	4.225919982291005113e+02	4.518577765137676838e-02	0.000000000000000000e+00	8.771394037634108187e+00	1.000000000000000000e+00
3.700000000000000000e+01	9.695267834408952012e+01	2.568649574859204421e+01	-3.856383148148366958e-03	1.018869381699681895e+02	1.238223002883538371e-01	0.000000000000000000e+00	8.731941584024902170e+00	1.000000000000000000e+00
3.700000000000000000e+01	3.524113029388552576e+01	4.313361661407623160e+01	-1.642982949404010046e-02	4.442923801416873175e+02	6.381635946893005062e-03	0.000000000000000000e+00	4.506823596742121296e+00	1.000000000000000000e+00
3.700000000000000000e+01	6.008810116835918791e+01	2.988255901699249861e+01	-1.526856690826727120e-02	4.126683831890390479e+02	4.536970254133521063e-02	0.000000000000000000e+00	3.618903331951591973e+00	1.000000000000000000e+00
3.800000000000000000e+01	1.209963490378564046e+02	2.881340122994558328e+01	-1.726571640968094581e-02	4.670556083700320755e+02	3.309687181625609043e-02	0.000000000000000000e+00	6.468238839054774481e+00	1.000000000000000000e+00
3.800000000000000000e+01	4.001192447584700318e+01	3.093450673896718683e+01	-4.108268536569125925e-03	1.087463882662903103e+02	1.375861034700029961e-01	0.000000000000000000e+00	1.309880753624620908e+01	1.000000000000000000e+00
3.900000000000000000e+01	5.285923175711683086e+01	4.457086885190935988e+01	-1.777519936745996718e-02	4.809300651049895805e+02	1.590702437173558970e-01	0.000000000000000000e+00	5.980223381577999042e+00	1.000000000000000000e+00
4.000000000000000000e+01	1.432045451537966017e+02	2.859937813007102747e+01	1.995414071056788967e-03	-5.120823626057119071e+01	3.312497050349493266e-01	0.000000000000000000e+00	1.779840893355380516e+01	1.000000000000000000e+00
4.100000000000000000e+01	7.940476918006416440e+01	1.360858839385348062e+01	-1.604586534826436817e-02	4.338361051142291558e+02	1.948157546006445973e-02	0.000000000000000000e+00	6.836853103024282952e+00	1.000000000000000000e+00
4.100000000000000000e+01	8.391249678518508404e+01	2.438388688317321851e+01	-1.565814531347223953e-02	4.232775481186233719e+02	1.275789721825260070e-02	0.000000000000000000e+00	1.101694350242199860e+01	1.000000000000000000e+00
4.100000000000000000e+01	1.077853879235589858e+02	3.662977347435590048e+01	-5.685279516834956456e-03	1.516922224343908283e+02	2.991302549231980024e-01	0.000000000000000000e+00	6.232978440658232699e+00	1.000000000000000000e+00
4.200000000000000000e+01	1.026976682232777733e+02	1.769912646639645359e+01	-1.596974631160644892e-02	4.317631991127785227e+02	1.554721406176884368e-02	0.000000000000000000e+00	9.838850378074521785e+00	1.000000000000000000e+00
4.200000000000000000e+01	1.152866151390514489e+02	5.053845904775134557e+01	-3.296505810556654009e-02	8.945867628495005874e+02	1.719563029098913898e-02	0.000000000000000000e+00	1.307632653265178924e+01	1.000000000000000000e+00
4.200000000000000000e+01	6.947790845348447419e+01	1.130500077140302118e+01	-1.637917838279843649e-02	4.429130275239599541e+02	2.766324445114287656e-02	0.000000000000000000e+00	5.628294298384147076e+00	1.000000000000000000e+00
4.200000000000000000e+01	6.071560751187340088e+01	2.631847468650033761e+01	-1.610089245448523276e-02	4.353346266895915164e+02	2.173698933232159902e-02	0.000000000000000000e+00	3.618903331951591973e+00	1.000000000000000000e+00
4.300000000000000000e+01	1.362466664082194256e+02	5.827118902859971250e+00	-1.603769124257768686e-02	4.336135043893860370e+02	9.858379325642707691e-03	0.000000000000000000e+00	8.538574207755864620e+00	1.000000000000000000e+00
4.300000000000000000e+01	1.262441312014525749e+02	2.320236792708438500e+01	-1.999691801547026984e-02	5.414328528595450507e+02	1.733384081250843867e-02	0.000000000000000000e+00	7.682637070848495675e+00	1.000000000000000000e+00
4.300000000000000000e+01	4.270992966032711990e+01	4.438226695222721219e+01	-3.293738838552327103e-02	8.938332492574419348e+02	4.204424079047863749e-03	0.000000000000000000e+00	1.015105431610252573e+01	1.000000000000000000e+00
4.400000000000000000e+01	1.015525235943965754e+02	3.666748946519739860e+01	-1.693730988207188190e-02	4.581123020450227727e+02	1.238876293299771003e-01	0.000000000000000000e+00	6.232978440658232699e+00	1.000000000000000000e+00
4.500000000000000000e+01	9.404224192784877800e+01	1.103130311405186958e+01	-1.631413379572697539e-02	4.411417056467764155e+02	3.118406297702780439e-02	0.000000000000000000e+00	8.217675037506795732e+00	1.000000000000000000e+00
4.500000000000000000e+01	8.624161830837888942e+01	1.361596057093678702e+01	-1.670535377698821947e-02	4.517955746741566827e+02	3.489399178685026470e-02	0.000000000000000000e+00	6.836853103024282952e+00	1.000000000000000000e+00
4.500000000000000000e+01	1.047315204558161668e+02	4.281963194666458605e+01	-1.706526825538550937e-02	4.615969189243679125e+02	6.063807787291419782e-02	0.000000000000000000e+00	6.902206489069241613e+00	1.000000000000000000e+00
4.500000000000000000e+01	5.203510317638608029e+01	4.970364434512774210e+01	-1.637654453137710533e-02	4.428413013611244651e+02	6.601081300609090707e-02	0.000000000000000000e+00	1.073666235206641240e+01	1.000000000000000000e+00
4.600000000000000000e+01	4.644168975291663948e+00	4.535458345789567858e+01	-1.608825149649913827e-02	4.349903827419017830e+02	1.225241960515233153e-02	0.000000000000000000e+00	8.564094608944376574e+00	1.000000000000000000e+00
4.700000000000000000e+01	7.725706918512352672e+01	4.320558156914146508e+01	-1.592718750634616529e-02	4.306042196155067359e+02	7.189471944937575465e-03	0.000000000000000000e+00	1.728761891203884815e+01	1.000000000000000000e+00
4.800000000000000000e+01	5.874194731511692424e+01	1.057608204624404102e+01	-2.811183096742969276e-02	7.624216159591367159e+02	5.315691250877752072e-02	0.000000000000000000e+00	5.806373009500229720e+00	1.000000000000000000e+00
4.800000000000000000e+01	1.369738108561709282e+02	1.433467498279074093e+01	-1.411556293173860804e-02	3.812692881980748325e+02	1.462474132505163782e-01	0.000000000000000000e+00	4.316316060143392086e+00	1.000000000000000000e+00
4.800000000000000000e+01	3.235729201113851161e+01	2.423564091121560793e+01	-2.738555577317690771e-03	7.144578202955078439e+01	2.165773723953928753e-01	0.000000000000000000e+00	1.307458750135665326e+01	1.000000000000000000e+00
4.900000000000000000e+01	6.334143689997925719e+01	2.812508618629277279e+01	-1.671481151219978908e-02	4.520531317445161221e+02	6.709817342063995049e-03	0.000000000000000000e+00	5.075099226008192410e+00	1.000000000000000000e+00
4.900000000000000000e+01	1.223514962495091112e+02	2.912487922419001762e+01	-3.389297123408251122e-02	9.198560880719112447e+02	3.049229043798573624e-02	0.000000000000000000e+00	8.413647363188422545e+00	1.000000000000000000e+00
5.000000000000000000e+01	1.130120043648821593e+01	5.074231476110572459e+01	-1.541261105316666172e-02	4.165910546460838759e+02	2.059614272710819094e-02	0.000000000000000000e+00	8.564094608944376574e+00	1.000000000000000000e+00
5.000000000000000000e+01	9.176793447356956790e+01	1.903421680372620628e+01	-1.592790015590132141e-02	4.306236267914862879e+02	1.327875807093836791e-02	0.000000000000000000e+00	7.739358562685230147e+00	1.000000000000000000e+00
5.100000000000000000e+01	1.347698958148125428e+02	3.847876388305251538e+01	-1.687881816164847268e-02	4.565194306212060269e+02	1.039171019965334786e-02	0.000000000000000000e+00	1.026744587840564904e+01	1.000000000000000000e+00
5.100000000000000000e+01	1.341915823512410100e+02	1.103470697121741573e+01	-1.376730770959651816e-02	3.717854537762192990e+02	1.794712438163803547e-01	0.000000000000000000e+00	4.316316060143392086e+00	1.000000000000000000e+00
5.100000000000000000e+01	6.179530528004705303e+01	5.093834463233935139e+01	-1.347454892183829953e-02	3.638129218740005513e+02	3.414796020852830516e-01	0.000000000000000000e+00	8.258652291021540748e+00	1.000000000000000000e+00
5.200000000000000000e+01	1.176591709067018741e+02	7.368078479352448085e+00	-1.628137752667232346e-02	4.402496729872767105e+02	1.795233263547302283e-02	0.000000000000000000e+00	1.264336585414487857e+01	1.000000000000000000e+00
5.200000000000000000e+01	1.366805583530361048e+02	2.165093350332806565e+01	-3.809741750535697129e-03	1.006167797802628030e+02	3.673996482775452321e-01	0.000000000000000000e+00	7.322133279989503585e+00	1.000000000000000000e+00
5.300000000000000000e+01	3.833150323376705160e+01	3.586550069532525242e+01	-1.597577180128040633e-02	4.319272878119426764e+02	9.088640446421658581e-03	0.000000000000000000e+00	9.934437992773641923e+00	1.000000000000000000e+00
5.300000000000000000e+01	1.072469565882969000e+01	3.735356878966764071e+01	-1.594129775146330488e-02	4.309884758156567841e+02	1.195971055199085420e-02	0.000000000000000000e+00	1.340115205668388043e+01	1.000000000000000000e+00
5.300000000000000000e+01	2.048286179326385437e+01	1.688978887440589105e+01	-1.565673429612845710e-02	4.232391226938084969e+02	1.664947454793408443e-02	0.000000000000000000e+00	1.396293791241213889e+01	1.000000000000000000e+00
5.300000000000000000e+01	5.199901480080085037e+01	4.610342823251690092e+00	3.592420802652705400e-03	-9.469860323880070041e+01	4.007777442617596053e-01	0.000000000000000000e+00	9.003176293362818328e+00	1.000000000000000000e+00
5.300000000000000000e+01	1.307645482495661327e+02	2.902478928251736079e+01	-1.635155509917885636e-02	4.421607785083539284e+02	1.934234658047628841e-02	0.000000000000000000e+00	8.413647363188422545e+00	1.000000000000000000e+00
5.400000000000000000e+01	9.960447935399493247e+01	2.739071388739231594e+01	-2.866359737967205668e-02	7.774475537212782683e+02	7.974690102593884333e-03	0.000000000000000000e+00	1.145611099685408973e+01	1.000000000000000000e+00
5.500000000000000000e+01	6.820193636859160335e+01	2.674422241420488433e+01	-1.669406048381889482e-02	4.514880309083042675e+02	3.280611489600837594e-02	0.000000000000000000e+00	1.042545670670496705e+01	1.000000000000000000e+00
5.500000000000000000e+01	1.052727709872008290e+02	4.831979672929254122e+00	-1.596151292982657746e-02	4.315389841561386106e+02	9.873055009282594163e-03	0.000000000000000000e+00	1.264336585414487857e+01	1.000000000000000000e+00
5.500000000000000000e+01	1.431513570902177150e+02	5.234899297254636963e+01	-1.565334561598446736e-02	4.231468407139531678e+02	7.179706011210518213e-02	0.000000000000000000e+00	1.620592941198245640e+01	1.000000000000000000e+00
5.500000000000000000e+01	3.310560525954132771e+01	5.324396357301814930e+01	-1.583740313638720698e-02	4.281591734418302053e+02	1.944898841559650204e-02	0.000000000000000000e+00	1.814720313514913386e+01	1.000000000000000000e+00
5.600000000000000000e+01	6.381146935794195230e+01	3.620011724080784887e+01	-3.203766625559792414e-02	8.693316333063398815e+02	5.506487389271841337e-03	0.000000000000000000e+00	1.042545670670496705e+01	1.000000000000000000e+00
5.700000000000000000e+01	4.824781526372404983e+01	3.646534563928535277e+01	-1.627714860063721528e-02	4.401345090737177088e+02	1.070753856293682471e-02	0.000000000000000000e+00	9.934437992773641923e+00	1.000000000000000000e+00
5.700000000000000000e+01	1.154046201328189341e+02	5.276349602109741710e+01	-1.609955117067145974e-02	4.352981002779434903e+02	1.321768183871507851e-02	0.000000000000000000e+00	1.516215836313243770e+01	1.000000000000000000e+00
5.800000000000000000e+01	3.602846261608996770e+01	1.942641167899276766e+01	-1.665864876186649510e-02	4.505236838253700284e+02	7.360790974429542999e-03	0.000000000000000000e+00	1.055794855728796655e+01	1.000000000000000000e+00
5.900000000000000000e+01	1.103357938458713932e+02	3.847370783857152787e+01	-1.610082214362077921e-02	4.353327119542074115e+02	1.417765588245722963e-02	0.000000000000000000e+00	1.224846058893523626e+01	1.000000000000000000e+00
6.000000000000000000e+01	2.110361115609420679e+01	6.700928763867022298e+00	2.609960084037319782e-03	-6.794381482812205775e+01	2.147698326196587626e-01	0.000000000000000000e+00	1.406962634357290831e+01	1.000000000000000000e+00
6.100000000000000000e+01	1.239413520281001126e+02	3.452442651489456438e+01	-1.760486089038489771e-02	4.762913352036419496e+02	9.406938358777650055e-02	0.000000000000000000e+00	6.039093054253868331e+00	1.000000000000000000e+00
6.100000000000000000e+01	1.380483370496390805e+01	1.872932155619936623e+01	1.767603489505708289e-03	-4.500440155082041827e+01	3.470606798267716897e-01	0.000000000000000000e+00	1.205474138248370508e+01	1.000000000000000000e+00
6.200000000000000000e+01	9.113786504863321625e+01	2.196723338185520547e+01	-1.646399430090626087e-02	4.452227707023237713e+02	8.081940093230710609e-03	0.000000000000000000e+00	1.954728068116681428e+01	1.000000000000000000e+00
6.200000000000000000e+01	1.394269753262367999e+02	1.677130015847593469e+01	-1.623771832898548637e-02	4.390607271351335612e+02	7.702874198076914425e-03	0.000000000000000000e+00	1.234897369142799661e+01	1.000000000000000000e+00
6.300000000000000000e+01	2.561299097833943961e+01	2.115506094982632490e+01	-1.604761002362889780e-02	4.338836168562651210e+02	8.355281522157254059e-03	0.000000000000000000e+00	1.055794855728796655e+01	1.000000000000000000e+00
6.300000000000000000e+01	4.656510613612618954e+01	2.849060979583845565e+01	-1.624552256066383316e-02	4.392732552935685817e+02	1.106914741445941264e-02	0.000000000000000000e+00	1.157674402853561801e+01	1.000000000000000000e+00
6.300000000000000000e+01	2.910367543266917778e+01	3.645040721508922132e+01	-4.966495620837336859e-03	1.321179934743543072e+02	5.592933055229043493e-02	0.000000000000000000e+00	1.568861036975521728e+01	1.000000000000000000e+00
6.300000000000000000e+01	4.658010862413402720e+01	5.261593906331708581e+01	-1.620913194667724863e-02	4.382822506061568788e+02	7.276021707315227793e-03	0.000000000000000000e+00	1.265894896511036549e+01	1.000000000000000000e+00
6.400000000000000000e+01	1.224361149234243982e+02	4.037292257598965506e+01	-1.612317458864986550e-02	4.359414232501230231e+02	5.471903093404617557e-02	0.000000000000000000e+00	6.039093054253868331e+00	1.000000000000000000e+00
6.400000000000000000e+01	1.001948855767807629e+02	5.203210942986484611e+01	-1.569724631066723997e-02	4.243423631150673145e+02	1.448009153731011356e-02	0.000000000000000000e+00	1.487867706886000896e+01	1.000000000000000000e+00
6.500000000000000000e+01	4.772621217937071947e+01	4.000897925764059693e+01	-1.691674820228066672e-02	4.575523576301891353e+02	9.655261573678908249e-03	0.000000000000000000e+00	1.157674402853561801e+01	1.000000000000000000e+00
6.500000000000000000e+01	6.698830386232930323e+01	5.252928501191124866e+01	-1.622932138831725823e-02	4.388320580732375333e+02	5.334226397402219710e-03	0.000000000000000000e+00	2.040837920573119391e+01	1.000000000000000000e+00
6.600000000000000000e+01	7.983317979784445129e+01	6.020438299177421904e+00	-1.683291191002980400e-02	4.552692920400770049e+02	2.687423383438136693e-02	0.000000000000000000e+00	6.584977942601627277e+00	1.000000000000000000e+00
6.600000000000000000e+01	1.310629992349098245e+02	2.585651095268932664e+01	-1.781510003327829716e-02	4.820166570177116796e+02	8.370241705570657942e-03	0.000000000000000000e+00	9.406828941397018085e+00	1.000000000000000000e+00
6.700000000000000000e+01	5.942461489123942897e+01	8.952171866071324757e+00	-1.595565013376121222e-02	4.313793259985637292e+02	9.868621441991964893e-03	0.000000000000000000e+00	1.472356778209958073e+01	1.000000000000000000e+00
6.700000000000000000e+01	1.033997250333492985e+02	3.750268977947818172e+01	-1.600913865873030209e-02	4.328359482744793922e+02	6.583760367057434060e-03	0.000000000000000000e+00	1.487867706886000896e+01	1.000000000000000000e+00
6.800000000000000000e+01	1.340607706293552042e+02	4.366953172175858811e+01	-1.624779880762112355e-02	4.393352430194479439e+02	9.722647680364238099e-03	0.000000000000000000e+00	1.157669951132381314e+01	1.000000000000000000e+00
6.800000000000000000e+01	7.780697285046022671e+01	2.478388042005937564e+01	-1.548034083629986485e-02	4.184355009252021205e+02	9.881141241758761851e-03	0.000000000000000000e+00	1.699293117502297790e+01	1.000000000000000000e+00
6.900000000000000000e+01	8.638897699769647431e+01	5.401198782542429910e+00	-1.710733566802370709e-02	4.627425166086253512e+02	3.854200379981609359e-02	0.000000000000000000e+00	6.584977942601627277e+00	1.000000000000000000e+00
7.000000000000000000e+01	2.765545592398137487e+01	1.707451315588101437e+01	-1.543960387100892090e-02	4.173261345493246495e+02	8.730280625120490079e-03	0.000000000000000000e+00	1.274014998300250134e+01	1.000000000000000000e+00
7.100000000000000000e+01	9.671150278068907369e+01	9.353077118800348089e+00	-3.285328953582765388e-02	8.915430335912533337e+02	6.308180833932364173e-03	0.000000000000000000e+00	1.105313896253601058e+01	1.000000000000000000e+00
7.100000000000000000e+01	1.423394170259100235e+02	2.360765727135672165e+01	-1.761360270753686494e-02	4.765293960887176468e+02	4.247495182190774710e-02	0.000000000000000000e+00	6.122511946221852241e+00	1.000000000000000000e+00
7.100000000000000000e+01	1.257742344080117114e+01	5.141158481050667461e+01	-1.606988921193465425e-02	4.344903331939139548e+02	5.851024159142614867e-02	0.000000000000000000e+00	3.022904181405896651e+01	1.000000000000000000e+00
7.200000000000000000e+01	7.412864068548296359e+01	8.193835742507676656e+00	-1.632916540222006940e-02	4.415510527520348205e+02	1.717314638712874597e-02	0.000000000000000000e+00	1.257436549805775172e+01	1.000000000000000000e+00
7.200000000000000000e+01	3.545024129041134131e+01	2.715185123102208209e+01	-1.663787921094059263e-02	4.499580785753296368e+02	4.734986330177914926e-02	0.000000000000000000e+00	5.766483425822529263e+00	1.000000000000000000e+00
7.200000000000000000e+01	3.552920845097092695e+01	6.613637852428396080e+00	-1.704635265714903730e-02	4.610818013029820008e+02	1.920980199462329896e-02	0.000000000000000000e+00	1.309297105208207768e+01	1.000000000000000000e+00
7.200000000000000000e+01	5.724874935419909860e+01	5.072737867632531561e+01	-1.559327080752470791e-02	4.215108579629907695e+02	1.523471836238798893e-02	0.000000000000000000e+00	2.672259899591820798e+01	1.000000000000000000e+00
7.300000000000000000e+01	5.223470545129762499e+00	2.209069898138528742e+01	-2.632393707569444675e-03	6.855473681158080979e+01	2.917661357196372762e-01	0.000000000000000000e+00	9.492134138091804729e+00	1.000000000000000000e+00
7.500000000000000000e+01	1.280213215512506224e+02	2.767512066919465497e+01	-1.642618646633922652e-02	4.441931716609162208e+02	1.729342541196998706e-02	0.000000000000000000e+00	6.297513217145629838e+00	1.000000000000000000e+00
7.500000000000000000e+01	4.053023097125200280e+01	2.988059378810553213e+01	-1.602409004728514233e-02	4.332431108507036583e+02	7.314398606881289400e-02	0.000000000000000000e+00	3.528808149392803184e+00	1.000000000000000000e+00
7.500000000000000000e+01	1.228049566044528262e+02	4.595402869734718365e+01	-1.664083727639502353e-02	4.500386338726953568e+02	1.996662101992754401e-01	0.000000000000000000e+00	5.602268768954153266e+00	1.000000000000000000e+00
7.500000000000000000e+01	1.284006431394874994e+02	4.568253733241868986e+01	-1.597669458014894239e-02	4.319524173188122518e+02	2.401080794124180740e-01	0.000000000000000000e+00	5.602268768954153266e+00	1.000000000000000000e+00
7.700000000000000000e+01	2.316732829020173412e+01	2.011365810758312023e+01	-4.284583479413594555e-03	1.135478718269693132e+02	7.562504234478950593e-02	0.000000000000000000e+00	9.161589662184882243e+00	1.000000000000000000e+00
7.800000000000000000e+01	8.274064208398606013e+00	3.107927444122050176e+01	-1.634586905109692082e-02	4.420059336270852555e+02	1.269114864187170788e-02	0.000000000000000000e+00	9.492134138091804729e+00	1.000000000000000000e+00
7.800000000000000000e+01	9.947698306053098349e+01	1.139098878438912976e+01	-1.720472692266417428e-02	4.653947167033309142e+02	8.713097148042203699e-02	0.000000000000000000e+00	5.981654598925341126e+00	1.000000000000000000e+00
7.800000000000000000e+01	9.180825648267994410e+00	4.341421030076057264e+01	-2.476250903375418026e-03	6.430258951560668379e+01	2.651985422227340905e-01	0.000000000000000000e+00	1.236821971699248124e+01	1.000000000000000000e+00
7.900000000000000000e+01	5.664802568232873625e+01	3.055243161388039752e+01	-1.668069846912588125e-02	4.511241508375002240e+02	1.290347770169603114e-01	0.000000000000000000e+00	5.425499687706126117e+00	1.000000000000000000e+00
7.900000000000000000e+01	1.375807937050279293e+02	2.961017601194506810e+01	1.000713970923916042e-02	-2.693869585163292300e+02	1.585277290565235697e-01	0.000000000000000000e+00	3.504625279863445186e+00	1.000000000000000000e+00
7.900000000000000000e+01	3.920640266852504396e+01	3.315167397362836965e+01	-1.480759231038990612e-02	4.001149267553932418e+02	1.226360357345241958e-01	0.000000000000000000e+00	3.528808149392803184e+00	1.000000000000000000e+00
7.900000000000000000e+01	7.365652377630740943e+01	4.028081461238172523e+01	-1.700736076581785619e-02	4.600199575238555099e+02	2.451621672710513344e-02	0.000000000000000000e+00	1.797442345420471099e+01	1.000000000000000000e+00
7.900000000000000000e+01	1.835033980125222897e+01	1.232062615361418523e+01	-1.663813421304280189e-03	4.217794624197848208e+01	3.431895856327170646e-01	0.000000000000000000e+00	9.161589662184882243e+00	1.000000000000000000e+00
8.000000000000000000e+01	4.154899076531534519e+01	1.677830006793638873e+01	-1.654571312635307392e-02	4.474481725352641774e+02	7.106864762161047011e-03	0.000000000000000000e+00	1.266722234188248564e+01	1.000000000000000000e+00
8.000000000000000000e+01	1.198777116208624562e+02	8.878934528634490064e+00	-1.625992754080398187e-02	4.396655378433003420e+02	1.907956698133157492e-01	0.000000000000000000e+00	5.521885697834900242e+00	1.000000000000000000e+00
8.100000000000000000e+01	9.552609355900749222e+01	1.588216500978890089e+01	-1.670179703772740540e-02	4.516987160369084222e+02	1.107511474952147523e-01	0.000000000000000000e+00	5.981654598925341126e+00	1.000000000000000000e+00
8.100000000000000000e+01	6.108671238288102501e+01	2.743247853159862970e+01	-1.649676215787037464e-02	4.461151189287055558e+02	1.838742305335026028e-01	0.000000000000000000e+00	5.425499687706126117e+00	1.000000000000000000e+00
8.200000000000000000e+01	3.827562716131966880e+01	4.864532829748684151e+01	-1.666381120357403670e-02	4.506642696350117490e+02	1.253648942130158872e-02	0.000000000000000000e+00	1.440190973914643102e+01	1.000000000000000000e+00
8.200000000000000000e+01	1.150586531652627968e+02	6.183030735568601166e+00	-1.683131367403585543e-02	4.552257681973032390e+02	1.533092009460583771e-01	0.000000000000000000e+00	5.521885697834900242e+00	1.000000000000000000e+00
8.200000000000000000e+01	1.362800429814278971e+02	1.043628147888651547e+01	-1.580607941116636203e-02	4.273061524256830808e+02	1.763903628096563647e-02	0.000000000000000000e+00	6.574152953520862930e+00	1.000000000000000000e+00
8.200000000000000000e+01	3.149563224142291418e+01	3.570843872298451060e+01	-2.751446368076910023e-02	7.461538557777525966e+02	1.105816933451586603e-02	0.000000000000000000e+00	8.123609207921250075e+00	1.000000000000000000e+00
8.300000000000000000e+01	7.451082199681907525e+01	5.940569450252552564e+00	-1.300365890011822602e-02	3.509894443984064196e+02	3.358640884894625867e-01	0.000000000000000000e+00	1.443332070058615280e+01	1.000000000000000000e+00
8.300000000000000000e+01	5.218533302533551677e+01	4.491235536548158080e+01	-1.677856822213514773e-02	4.537893816034270458e+02	1.110805334905029529e-02	0.000000000000000000e+00	9.502044098872893585e+00	1.000000000000000000e+00
8.500000000000000000e+01	1.347000954512630244e+02	1.681775880457004391e+01	-1.693479419058559893e-02	4.580437936638256815e+02	3.122271655368125121e-02	0.000000000000000000e+00	6.574152953520862930e+00	1.000000000000000000e+00
8.500000000000000000e+01	5.303871494802237407e+01	2.211166299052136353e+01	-3.973457569650806244e-03	1.050751586415355661e+02	9.650421082062032863e-02	0.000000000000000000e+00	4.230977683723398997e+00	1.000000000000000000e+00
8.500000000000000000e+01	2.358236233083536249e+01	2.717259885020921217e+01	-1.686265567314172015e-02	4.560792868556642929e+02	2.808903937543227869e-02	0.000000000000000000e+00	6.700744739483329049e+00	1.000000000000000000e+00
8.600000000000000000e+01	4.930268249958022153e+01	6.022267106632305911e+00	-1.740105343270212379e-02	4.707411637784618961e+02	7.705461249465250795e-03	0.000000000000000000e+00	1.518037392013222053e+01	1.000000000000000000e+00
8.600000000000000000e+01	7.805354944719454124e+01	1.993234663037963372e+01	-1.639414190973328619e-02	4.433205206577145532e+02	1.239444309739246020e-02	0.000000000000000000e+00	8.489727096864124078e+00	1.000000000000000000e+00
8.600000000000000000e+01	4.072244434209675035e+01	3.238942324494765757e+01	-1.663190160998873762e-02	4.497952940022265693e+02	1.074936071783683111e-02	0.000000000000000000e+00	9.805606828982556422e+00	1.000000000000000000e+00
8.800000000000000000e+01	9.792994184522225964e+01	4.212344980942130945e+01	-1.548279431044231880e-02	4.185023149772132456e+02	1.405305696175729313e-02	0.000000000000000000e+00	1.706315362565682747e+01	1.000000000000000000e+00
8.800000000000000000e+01	6.049569669891121038e+01	4.951959940827318007e+01	-3.244175245695019028e-02	8.803358807149196537e+02	1.441842024474193629e-02	0.000000000000000000e+00	9.502044098872893585e+00	1.000000000000000000e+00
8.900000000000000000e+01	7.566526767433151690e+01	1.178547137954639190e+01	-1.677000041760023583e-02	4.535560595039962664e+02	1.755976772589917800e-02	0.000000000000000000e+00	7.745542067176296008e+00	1.000000000000000000e+00
8.900000000000000000e+01	2.829056825884283555e+01	3.194048905481636069e+01	-1.719315854195350643e-02	4.650796816364792789e+02	3.237960345515944471e-02	0.000000000000000000e+00	6.700744739483329049e+00	1.000000000000000000e+00
8.900000000000000000e+01	1.440645309097713493e+02	1.484876195521739284e+01	-1.588983036789052769e-02	4.295868941224146056e+02	2.322600536479704214e-01	0.000000000000000000e+00	5.416288478853712007e+00	1.000000000000000000e+00
9.000000000000000000e+01	4.890767634478780224e+01	2.119750095961482117e+01	-1.591013303641286569e-02	4.301397850321426404e+02	5.077985999309531095e-03	0.000000000000000000e+00	4.230977683723398997e+00	1.000000000000000000e+00
9.000000000000000000e+01	5.599466662371397518e+01	3.752820793698294466e+01	-3.961146337117812423e-03	1.047398939177111572e+02	6.725719621723524888e-02	0.000000000000000000e+00	9.680565925049679166e+00	1.000000000000000000e+00
9.100000000000000000e+01	1.089221520473070370e+02	1.929740043485712064e+01	-1.605667516316143517e-02	4.341304825940099477e+02	6.579015648164765473e-03	0.000000000000000000e+00	1.046104109419762729e+01	1.000000000000000000e+00
9.100000000000000000e+01	1.387068924229667459e+02	1.405384640569433863e+01	-1.703864474794491643e-02	4.608718962391585592e+02	2.258777293106895012e-01	0.000000000000000000e+00	5.416288478853712007e+00	1.000000000000000000e+00
9.200000000000000000e+01	8.265063272329872746e+01	3.452779813168686474e+01	-1.586314169793325360e-02	4.288600969038188282e+02	8.565381945736083580e-03	0.000000000000000000e+00	1.350822522393000646e+01	1.000000000000000000e+00
9.200000000000000000e+01	6.831543879296687294e+01	9.341409733626674594e+00	-1.722063228311070809e-02	4.658278582481066792e+02	1.725867753508469882e-02	0.000000000000000000e+00	7.745542067176296008e+00	1.000000000000000000e+00
9.200000000000000000e+01	5.862929802527982126e+00	1.384817572764888283e+01	-1.661196865761796135e-02	4.492524713600838027e+02	1.407784329492958175e-01	0.000000000000000000e+00	2.881546057684268192e+01	1.000000000000000000e+00
9.200000000000000000e+01	1.414133572969352599e+02	2.023881654319074741e+01	-1.748547582460205710e-02	4.730401902836532031e+02	1.713261142904434209e-01	0.000000000000000000e+00	6.006780334482939132e+00	1.000000000000000000e+00
9.200000000000000000e+01	1.161533914772101213e+02	3.106142087515902261e+01	3.317942303723328112e-03	-8.722388794180056948e+01	1.068656070680239489e-01	0.000000000000000000e+00	1.380880156322140984e+01	1.000000000000000000e+00
9.200000000000000000e+01	2.095972054557902098e+01	4.972010592790346095e+01	-1.608551554919714771e-02	4.349158762605936204e+02	1.019220008434107427e-02	0.000000000000000000e+00	1.141102957915148508e+01	1.000000000000000000e+00
9.400000000000000000e+01	9.306589106140231138e+01	8.134904180836041832e+00	-1.669987923774612915e-02	4.516464896916298812e+02	1.317809978644679525e-02	0.000000000000000000e+00	1.037169721797470423e+01	1.000000000000000000e+00
9.400000000000000000e+01	6.243716926015785873e+01	3.030273103862899831e+01	-1.703544585591082461e-02	4.607847826498831409e+02	7.001057452758918664e-03	0.000000000000000000e+00	9.680565925049679166e+00	1.000000000000000000e+00
9.400000000000000000e+01	1.085277900349704652e+02	5.189726808997649243e+01	-1.641402633173961664e-02	4.438620217003189055e+02	1.459763600519614624e-02	0.000000000000000000e+00	9.602093913143461279e+00	1.000000000000000000e+00
9.500000000000000000e+01	9.876317724764079742e+01	1.680168174192761299e+01	-1.674052568618896591e-02	4.527533910741770455e+02	1.496406225496649256e-02	0.000000000000000000e+00	1.037169721797470423e+01	1.000000000000000000e+00
9.700000000000000000e+01	1.177060152729280418e+02	4.907585195651704169e+01	-1.616951284764821251e-02	4.372033264400716348e+02	7.355705131941503438e-03	0.000000000000000000e+00	9.602093913143461279e+00	1.000000000000000000e+00
9.700000000000000000e+01	5.202964699243488411e+01	1.940823308411956916e+01	-1.702164147627095725e-02	4.604088559085820975e+02	8.468513844429925719e-03	0.000000000000000000e+00	1.219701255512839033e+01	1.000000000000000000e+00
9.700000000000000000e+01	9.576487815049979702e+01	3.776642678831835553e+01	-1.624325575042387393e-02	4.392115245523917224e+02	3.634887504882411413e-02	0.000000000000000000e+00	6.813165650385243133e+00	1.000000000000000000e+00
9.700000000000000000e+01	3.235139179566261447e+01	4.905570982143606074e+01	5.046311260739059189e-03	-1.342915669485620924e+02	2.281985254394791607e-01	0.000000000000000000e+00	1.141102957915148508e+01	1.000000000000000000e+00
9.800000000000000000e+01	4.252964741927166159e+01	1.175858450527242205e+01	-1.613286107952940224e-02	4.362052098921876677e+02	9.591348938819854730e-03	0.000000000000000000e+00	1.219701255512839033e+01	1.000000000000000000e+00
9.900000000000000000e+01	7.273925516408854719e+01	5.347695394732568985e+01	-1.595691952434597632e-02	4.314138945832026479e+02	7.323097799711186795e-03	0.000000000000000000e+00	1.185974030433863113e+01	1.000000000000000000e+00
1.010000000000000000e+02	2.797017144616006235e+01	2.689690046371921639e+01	-1.625762498608652670e-02	4.396028336932999423e+02	8.656864341304415511e-03	0.000000000000000000e+00	1.269821156842979804e+01	1.000000000000000000e+00
1.010000000000000000e+02	1.004320990463396299e+02	3.280293252630642087e+01	-1.643377995343939940e-02	4.443999607333085464e+02	6.162642535808637856e-02	0.000000000000000000e+00	6.813165650385243133e+00	1.000000000000000000e+00
1.010000000000000000e+02	9.324303141963549990e+01	4.890587681076282678e+01	-1.657835905643217922e-02	4.483372003968231070e+02	1.017156488731274511e-02	0.000000000000000000e+00	7.430446311927563663e+00	1.000000000000000000e+00
1.020000000000000000e+02	7.294407285452922451e+01	3.916551806520726586e+01	-1.622030627000100797e-02	4.385865545345429837e+02	2.551923435264857876e-02	0.000000000000000000e+00	8.232071857594823072e+00	1.000000000000000000e+00
1.020000000000000000e+02	1.388690000181278492e+02	4.902149923916356400e+00	-4.032983692796519339e-03	1.066961993605131767e+02	8.302519957657150673e-02	0.000000000000000000e+00	4.749577903499306331e+01	1.000000000000000000e+00
1.020000000000000000e+02	5.400910822498293129e+01	4.737103721171384052e+01	-1.440785066659636127e-02	3.892289921872346667e+02	2.699805539441428870e-01	0.000000000000000000e+00	4.481056406117812863e+00	1.000000000000000000e+00
1.030000000000000000e+02	5.564447683050138949e+01	5.154301947904122017e+01	-1.256683242872173867e-02	3.390936000221879567e+02	3.536172535203729872e-01	0.000000000000000000e+00	4.481056406117812863e+00	1.000000000000000000e+00
1.030000000000000000e+02	7.969740201186837680e+01	4.387291143747152944e+01	-1.576405135582866976e-02	4.261616265361828937e+02	1.809516129473165424e-02	0.000000000000000000e+00	8.232071857594823072e+00	1.000000000000000000e+00
1.040000000000000000e+02	6.173720456258546108e+01	1.810344037114753490e+01	3.157503696431215954e-03	-8.285475550762652119e+01	2.562200070587210554e-01	0.000000000000000000e+00	9.351725925150217833e+00	1.000000000000000000e+00
1.040000000000000000e+02	4.256013602370140347e+01	3.178131623428913244e+01	-3.291580484900637205e-02	8.932454772053665693e+02	6.735057867483185134e-03	0.000000000000000000e+00	1.170418661140354644e+01	1.000000000000000000e+00
1.040000000000000000e+02	9.999341353124371778e+01	4.580041811006856278e+01	-4.814866289872763057e-03	1.279887590022348292e+02	2.540265956842725492e-01	0.000000000000000000e+00	7.430446311927563663e+00	1.000000000000000000e+00
1.050000000000000000e+02	3.301245343262902310e+01	3.855108294922779777e+01	-1.703054984673287031e-02	4.606514524442770266e+02	1.647166164393931709e-02	0.000000000000000000e+00	1.170418661140354644e+01	1.000000000000000000e+00
1.060000000000000000e+02	6.793276031372309376e+01	4.712568543083213513e+01	-1.674666978737130926e-02	4.529207098524169055e+02	8.085556473911958975e-03	0.000000000000000000e+00	9.406248873509564845e+00	1.000000000000000000e+00
1.070000000000000000e+02	5.603328851572241831e+01	2.551425135979546965e+01	-1.667315195300618155e-02	4.509186408988383619e+02	9.462447421132780256e-03	0.000000000000000000e+00	9.351725925150217833e+00	1.000000000000000000e+00
1.070000000000000000e+02	2.168111369584199721e+01	1.702113799741274036e+01	-1.656693612000278287e-02	4.480261261305381026e+02	2.461015739152216941e-02	0.000000000000000000e+00	7.600454890711270117e+00	1.000000000000000000e+00
1.070000000000000000e+02	1.118792679492412212e+01	3.230646475155023722e+01	1.604750080391102252e-03	-4.056950820571081806e+01	3.695904985802517251e-01	0.000000000000000000e+00	3.701398675169557340e+00	1.000000000000000000e+00
1.070000000000000000e+02	9.805392542630126229e+01	3.470210350865274052e+01	-4.143976042196767517e-03	1.097187902561500863e+02	3.518211478204911202e-01	0.000000000000000000e+00	5.745902046271359254e+00	1.000000000000000000e+00
1.080000000000000000e+02	1.376851638842550756e+02	4.366682070051943043e+01	-1.820280501025823075e-02	4.925748039525673789e+02	3.203054577722919127e-02	0.000000000000000000e+00	1.212050161934782899e+01	1.000000000000000000e+00
1.080000000000000000e+02	9.505491759769589066e+01	1.978711182847816374e+01	-1.555572324498156848e-02	4.204883467601060261e+02	2.567349016858966326e-02	0.000000000000000000e+00	1.325217860808349180e+01	1.000000000000000000e+00
1.080000000000000000e+02	1.375188161778948093e+01	2.327617735638635565e+01	-3.369751145606839342e-03	8.863476837308047607e+01	3.242426627764937175e-01	0.000000000000000000e+00	9.387222953192823738e+00	1.000000000000000000e+00
1.080000000000000000e+02	1.178703452239140148e+01	3.595905589804281277e+01	-2.541501058962791944e-03	6.607950952210261164e+01	2.697607899880534177e-01	0.000000000000000000e+00	3.701398675169557340e+00	1.000000000000000000e+00
1.090000000000000000e+02	1.943377403957261507e+01	9.760533407222204971e+00	-1.685037758055372287e-02	4.557449246129259564e+02	3.023488443093536038e-02	0.000000000000000000e+00	7.600454890711270117e+00	1.000000000000000000e+00
1.090000000000000000e+02	1.088079697339349678e+02	4.194454594427421057e+01	-1.672993072310005949e-02	4.524648645302739283e+02	1.104260795836364828e-02	0.000000000000000000e+00	9.621026515364688336e+00	1.000000000000000000e+00
1.090000000000000000e+02	1.130988088252401980e+02	5.339240070023329565e+01	-1.608300690449144740e-02	4.348475597803243886e+02	1.127306581282105924e-02	0.000000000000000000e+00	1.222557477671328741e+01	1.000000000000000000e+00
1.100000000000000000e+02	1.082370465838881586e+02	2.114788853754372866e+01	-1.633136443960052711e-02	4.416109378738585747e+02	9.065740631621799217e-03	0.000000000000000000e+00	1.325217860808349180e+01	1.000000000000000000e+00
1.100000000000000000e+02	1.277839165703814786e+02	3.667597946829821609e+01	-1.634408541493701308e-02	4.419573608880883739e+02	7.602063779374668151e-03	0.000000000000000000e+00	1.212050161934782899e+01	1.000000000000000000e+00
1.100000000000000000e+02	1.785668664641343995e+01	4.740171865579083033e+01	-1.655197527361491894e-02	4.476187059945797841e+02	9.955965087236506861e-03	0.000000000000000000e+00	1.295280695039491192e+01	1.000000000000000000e+00
1.100000000000000000e+02	7.313326503929398825e+01	2.457014914996269184e+01	-4.342563514340765096e-03	1.151268088135863792e+02	7.483812692046620807e-02	0.000000000000000000e+00	9.800684783962790192e+00	1.000000000000000000e+00
1.100000000000000000e+02	9.832871748259020706e+01	4.044143096499689705e+01	-1.569867425098591882e-02	4.243812493935367343e+02	1.507639799445148476e-02	0.000000000000000000e+00	5.745902046271359254e+00	1.000000000000000000e+00
1.100000000000000000e+02	1.004942633188638723e+02	4.916009348739673612e+01	-3.928271662247534261e-03	1.038446367806484858e+02	2.149385178716142208e-01	0.000000000000000000e+00	8.983577513914028145e+00	1.000000000000000000e+00
1.110000000000000000e+02	5.619130934149076495e+01	4.661324856687178908e+01	-1.695064908587495117e-02	4.584755609199638116e+02	1.273409756490617717e-02	0.000000000000000000e+00	9.786242517647371741e+00	1.000000000000000000e+00
1.120000000000000000e+02	3.072627772723740591e+01	4.274030253512969324e+01	-2.744319585469031167e-03	7.160274995260817832e+01	1.885265359266050655e-01	0.000000000000000000e+00	1.368777464884571060e+01	1.000000000000000000e+00
1.130000000000000000e+02	8.701755883870032449e+01	6.555478329635090695e+00	-1.663312067116152343e-02	4.498284919948989682e+02	8.618798633921009866e-03	0.000000000000000000e+00	1.240320318656035248e+01	1.000000000000000000e+00
1.140000000000000000e+02	4.446678470524140181e+01	1.489831444548589623e+01	-1.651865160805564975e-02	4.467112217519904789e+02	1.501170241950752215e-01	0.000000000000000000e+00	5.546082845069403078e+00	1.000000000000000000e+00
1.140000000000000000e+02	4.990009675227747010e+01	1.601103863588792819e+01	-1.674375329522102482e-02	4.528412866969626975e+02	2.076377855453450660e-01	0.000000000000000000e+00	5.546082845069403078e+00	1.000000000000000000e+00
1.140000000000000000e+02	7.225406774517242070e+01	3.433131887252202574e+01	-1.693200127999695478e-02	4.579677359340525982e+02	2.522975681819805693e-02	0.000000000000000000e+00	9.625689808065788000e+00	1.000000000000000000e+00
1.140000000000000000e+02	6.264926684149790503e+01	3.703385224345293381e+01	-1.668009209912007726e-02	4.511076379114397241e+02	2.582908391355742683e-02	0.000000000000000000e+00	9.337819880662465266e+00	1.000000000000000000e+00
1.140000000000000000e+02	8.277802094022834467e+01	3.950862195161111856e+01	-4.189499542219118737e-03	1.109585055829145546e+02	8.361030860584295343e-02	0.000000000000000000e+00	1.172851474077059741e+01	1.000000000000000000e+00
1.150000000000000000e+02	7.466754183461860350e+01	5.408077228889047738e+00	-1.681640998957277186e-02	4.548199047192078410e+02	1.058247546001134243e-02	0.000000000000000000e+00	1.240320318656035248e+01	1.000000000000000000e+00
1.150000000000000000e+02	5.166002820952865449e+01	2.439633160599009187e+01	-1.656045531341896956e-02	4.478496380475083356e+02	3.197228495629267364e-02	0.000000000000000000e+00	6.890346595111395800e+00	1.000000000000000000e+00
1.150000000000000000e+02	4.916507943309994744e+01	5.342519659138309862e+01	-2.887892222989589010e-03	7.551258112004579459e+01	1.659848976531261844e-01	0.000000000000000000e+00	9.786242517647371741e+00	1.000000000000000000e+00
1.160000000000000000e+02	1.092160597185776254e+02	3.271652844886223477e+01	-3.213661805366489072e-02	8.720263307837811908e+02	3.924291133107549179e-03	0.000000000000000000e+00	1.191924099951547156e+01	1.000000000000000000e+00
1.160000000000000000e+02	1.404416040714566805e+02	4.000800609897214599e+01	-1.687226847397909138e-02	4.563410667391393076e+02	1.638583363997825337e-02	0.000000000000000000e+00	1.919597292895411300e+01	1.000000000000000000e+00
1.160000000000000000e+02	6.500528924561979238e+01	2.799814316474909859e+01	-1.648014783630682642e-02	4.456626706530674937e+02	3.874808029697940359e-02	0.000000000000000000e+00	4.459293025197238691e+00	1.000000000000000000e+00
1.170000000000000000e+02	1.379587783406682888e+02	1.863308151947454760e+01	-1.730858801027441302e-02	4.682231060429384115e+02	1.631058759627158627e-01	0.000000000000000000e+00	6.611176454389783075e+00	1.000000000000000000e+00
1.170000000000000000e+02	1.191118236675283626e+01	3.584980041880114499e+01	2.298217014090485691e-03	-5.945429487390175183e+01	1.946348211618554869e-01	0.000000000000000000e+00	7.551993435642092578e+00	1.000000000000000000e+00
1.170000000000000000e+02	1.004955663315050032e+02	4.084187773923451203e+01	-1.602257205386745792e-02	4.332017722079168607e+02	1.244104683384350540e-02	0.000000000000000000e+00	1.191924099951547156e+01	1.000000000000000000e+00
1.180000000000000000e+02	3.199303821876241116e+01	4.011316957783201076e+01	-1.616269907673042322e-02	4.370177709305941676e+02	1.161464726807437398e-02	0.000000000000000000e+00	1.208999787909578671e+01	1.000000000000000000e+00
1.180000000000000000e+02	1.325900973809964398e+02	2.249117934927809159e+01	-1.793038999250978413e-02	4.851562822532746964e+02	1.898494407660831218e-01	0.000000000000000000e+00	6.611176454389783075e+00	1.000000000000000000e+00
1.180000000000000000e+02	5.076141096968741806e+01	3.122782948398312541e+01	-1.703479407452585664e-02	4.607670330618187791e+02	2.417981829053517107e-02	0.000000000000000000e+00	6.890346595111395800e+00	1.000000000000000000e+00
1.180000000000000000e+02	8.186004216463909700e+01	5.172551707688403866e+01	-3.586473567303182907e-03	9.453664559470351492e+01	1.220495325675386988e-01	0.000000000000000000e+00	1.225133509191343428e+01	1.000000000000000000e+00
1.190000000000000000e+02	1.104012024189982810e+02	4.589577002505866865e+00	-1.604637203161123765e-02	4.338499033307683703e+02	7.950779376022842904e-03	0.000000000000000000e+00	1.202182855070710588e+01	1.000000000000000000e+00
1.210000000000000000e+02	6.446279683558569218e+01	2.357197142501416920e+01	-1.603990269731975574e-02	4.336737276660858242e+02	1.572855720810062419e-02	0.000000000000000000e+00	4.459293025197238691e+00	1.000000000000000000e+00
1.220000000000000000e+02	3.845158645770175809e+01	1.238119876812663733e+01	-1.668212998603990291e-02	4.511631345153361963e+02	8.089721392876780826e-03	0.000000000000000000e+00	1.030943617423770498e+01	1.000000000000000000e+00
1.220000000000000000e+02	1.305555571206119509e+02	8.340658160986205161e+00	-1.690534076367006602e-02	4.572417054071012217e+02	2.796184243303323491e-02	0.000000000000000000e+00	1.267839355058237949e+01	1.000000000000000000e+00
1.220000000000000000e+02	1.139078110803871198e+02	2.734065107747819567e+01	-1.628306489270514579e-02	4.402956240572015645e+02	9.093186630427352313e-03	0.000000000000000000e+00	1.101313364342489010e+01	1.000000000000000000e+00
1.230000000000000000e+02	1.126449688895702508e+02	1.640016012647284072e+01	-1.685019462893221423e-02	4.557399423965073879e+02	8.418497922866752248e-03	0.000000000000000000e+00	1.101313364342489010e+01	1.000000000000000000e+00
1.230000000000000000e+02	2.566203054256608951e+01	2.981334479677462213e+01	3.705663262179189916e-03	-9.778247009101022513e+01	3.417576601493912403e-01	0.000000000000000000e+00	4.720918912792900990e+00	1.000000000000000000e+00
1.230000000000000000e+02	2.371862462037019270e+01	2.551099092909478827e+01	-4.337515307372891149e-03	1.149893338929919651e+02	2.563269151276408309e-01	0.000000000000000000e+00	4.720918912792900990e+00	1.000000000000000000e+00
1.240000000000000000e+02	1.300946184497464841e+01	6.522000052831067762e+00	-1.600754325372762132e-02	4.327925015264646618e+02	2.484056147464819286e-02	0.000000000000000000e+00	6.292532603229894050e+00	1.000000000000000000e+00
1.240000000000000000e+02	7.482005943146840821e+01	5.151797121052024409e+01	-1.845199886118235053e-03	4.711753964729834365e+01	3.485562635044620050e-01	0.000000000000000000e+00	1.289076129064175191e+01	1.000000000000000000e+00
1.260000000000000000e+02	2.853865089785346498e+01	9.549559169417758397e+00	-2.878967256323390535e-03	7.526953262945266943e+01	1.609311202764277526e-01	0.000000000000000000e+00	1.030943617423770498e+01	1.000000000000000000e+00
1.270000000000000000e+02	5.754984921587296753e+01	1.176974194159245357e+01	-5.000603061062165906e-03	1.330468218021995597e+02	8.270278274446518640e-02	0.000000000000000000e+00	1.910804856155815301e+01	1.000000000000000000e+00
1.270000000000000000e+02	1.310377478233143052e+02	2.834417060125272769e+01	-1.656688735370030752e-02	4.480247981058348614e+02	2.970860618560555722e-02	0.000000000000000000e+00	8.667468562687975719e+00	1.000000000000000000e+00
1.280000000000000000e+02	1.306898766036802897e+02	1.968368580536891344e+01	-1.660421475688925175e-02	4.490413138354894613e+02	2.407515502899415516e-02	0.000000000000000000e+00	8.667468562687975719e+00	1.000000000000000000e+00
1.280000000000000000e+02	6.833628508767041865e+00	5.315745864818435251e+00	-1.699548032027579925e-02	4.596964241747051005e+02	4.684740057674086078e-02	0.000000000000000000e+00	6.292532603229894050e+00	1.000000000000000000e+00
1.280000000000000000e+02	1.010622228095735231e+01	3.725064199560647893e+01	-1.626302664302139642e-02	4.397499339138188930e+02	9.931355550105047669e-03	0.000000000000000000e+00	1.724228987970237270e+01	1.000000000000000000e+00
1.290000000000000000e+02	6.938655613339288664e+01	3.982828479205245742e+01	-1.676679373042904569e-02	4.534687336342298636e+02	7.624307112226502703e-03	0.000000000000000000e+00	1.289076129064175191e+01	1.000000000000000000e+00
1.290000000000000000e+02	3.876054243472556493e+01	3.318909764249421812e+01	-1.640499361639061182e-02	4.436160389517392559e+02	2.962368060258602220e-02	0.000000000000000000e+00	8.406711667007622069e+00	1.000000000000000000e+00
1.290000000000000000e+02	1.414080732595157031e+02	1.493352124847441154e+01	-3.750485435137079163e-03	9.900308658068041723e+01	2.424212712303960293e-01	0.000000000000000000e+00	1.172364290102433060e+01	1.000000000000000000e+00
1.300000000000000000e+02	8.042055553715015037e+01	3.283993544714611090e+01	-1.638358726224418624e-02	4.430330920053831392e+02	1.437460199401330296e-02	0.000000000000000000e+00	9.990516642368772793e+00	1.000000000000000000e+00
1.300000000000000000e+02	2.978202913447752920e+01	2.949342479423629371e+01	-1.597523192326970667e-02	4.319125856241908537e+02	3.238557211925474633e-02	0.000000000000000000e+00	9.709361404545703067e+00	1.000000000000000000e+00
1.310000000000000000e+02	1.399764639455432018e+02	4.939955481218699163e+01	-2.021893956712800602e-02	5.474790382435112406e+02	8.948123692140375063e-03	0.000000000000000000e+00	2.287421802343972388e+01	1.000000000000000000e+00
1.310000000000000000e+02	8.478831221021715692e+01	4.182509679385135826e+01	-1.661080911907596852e-02	4.492208943130250987e+02	4.216021088410792927e-02	0.000000000000000000e+00	7.540967699986605766e+00	1.000000000000000000e+00
1.320000000000000000e+02	3.304688708786550677e+01	3.935569667514580772e+01	3.685491702644202311e-03	-9.723314959702386773e+01	3.707396562994769162e-01	0.000000000000000000e+00	7.918579446597816762e+00	1.000000000000000000e+00
1.330000000000000000e+02	8.655147147018809051e+01	4.915704491670520326e+01	-2.403005244565397866e-02	6.512648861071064630e+02	1.779266256862277462e-02	0.000000000000000000e+00	7.540967699986605766e+00	1.000000000000000000e+00
1.330000000000000000e+02	1.074405964654431926e+02	1.755057604558795603e+01	-1.604457055043925773e-02	4.338008446288081359e+02	1.890003517467730987e-02	0.000000000000000000e+00	9.668166827156275289e+00	1.000000000000000000e+00
1.330000000000000000e+02	1.042449726830039936e+02	2.667534664209250650e+01	-1.658687947355340017e-02	4.485692320220368856e+02	1.672760415954299695e-02	0.000000000000000000e+00	9.668166827156275289e+00	1.000000000000000000e+00
1.330000000000000000e+02	4.823821419723959281e+01	2.899959175238854669e+01	-1.583664221750237522e-02	4.281384517749222027e+02	8.578974918544202133e-03	0.000000000000000000e+00	1.036234633860429710e+01	1.000000000000000000e+00
1.330000000000000000e+02	2.824896354302402557e+01	9.646561943026185304e+00	2.256615886722121087e-03	-5.832139526855679890e+01	2.873826457126403833e-01	0.000000000000000000e+00	7.005703184160775976e+00	1.000000000000000000e+00
1.350000000000000000e+02	1.067859093897054805e+02	5.183068466624722959e+01	1.055896074777463263e-03	-2.562288234036155643e+01	4.652845833814720500e-01	0.000000000000000000e+00	1.090496581875022564e+01	1.000000000000000000e+00
1.360000000000000000e+02	6.953555582925893930e+01	5.599429329323695192e+00	-3.188112041746448549e-02	8.650685104186022727e+02	5.078730857166036117e-03	0.000000000000000000e+00	1.738934148482113784e+01	1.000000000000000000e+00
1.360000000000000000e+02	8.636218794348046401e+01	9.987327341854326690e+00	-1.760308895816613262e-02	4.762430811913512798e+02	3.272514229172229783e-02	0.000000000000000000e+00	6.903201543882021340e+00	1.000000000000000000e+00
1.360000000000000000e+02	1.141241624163810968e+02	2.931235855954204439e+01	-4.083816042539509771e-03	1.080804875422412294e+02	1.401667208431066625e-01	0.000000000000000000e+00	6.902863188489190449e+00	1.000000000000000000e+00
1.360000000000000000e+02	3.697361890475713864e+01	3.247931116455288247e+01	-1.579771430507263472e-02	4.270783502964682157e+02	8.915798884096215460e-03	0.000000000000000000e+00	3.711957220906863864e+00	1.000000000000000000e+00
1.360000000000000000e+02	2.518951411389705441e+01	4.567268759633826392e+01	-2.556035722738489620e-03	6.647532367178912693e+01	2.124611298197232045e-01	0.000000000000000000e+00	1.008179965831883429e+01	1.000000000000000000e+00
1.370000000000000000e+02	2.135920402214079061e+01	1.091584947899242586e+01	-1.645037276137450641e-02	4.448518231406610539e+02	1.134154202114334709e-02	0.000000000000000000e+00	7.005703184160775976e+00	1.000000000000000000e+00
1.380000000000000000e+02	1.066846125269620131e+02	4.092618933387585400e+01	-1.614394290453971884e-02	4.365069948671360862e+02	8.230271910643072175e-03	0.000000000000000000e+00	1.090496581875022564e+01	1.000000000000000000e+00
1.380000000000000000e+02	8.798728612929376425e+01	1.669651860771651286e+01	-1.688354828281968603e-02	4.566482432940129570e+02	3.361718739502383979e-02	0.000000000000000000e+00	6.903201543882021340e+00	1.000000000000000000e+00
1.380000000000000000e+02	2.452110850654512220e+01	2.982136605027371701e+01	-4.471307350191197107e-03	1.186328157430154846e+02	1.744703562967705457e-01	0.000000000000000000e+00	8.070159554861453088e+00	1.000000000000000000e+00
1.390000000000000000e+02	1.762473363927585979e+01	2.563000720963283641e+01	-1.606086986824665705e-02	4.342447145880976791e+02	1.364849277408786143e-02	0.000000000000000000e+00	8.070159554861453088e+00	1.000000000000000000e+00
1.400000000000000000e+02	3.031120698838823557e+01	1.829311637325384510e+01	-1.633819832977520189e-02	4.417970412795020252e+02	1.439209466081392552e-02	0.000000000000000000e+00	1.160010447956692303e+01	1.000000000000000000e+00
1.400000000000000000e+02	1.210184815970843317e+02	2.965569983813613675e+01	-1.724742381072341332e-02	4.665574565301499774e+02	7.352867181513178529e-03	0.000000000000000000e+00	6.902863188489190449e+00	1.000000000000000000e+00
1.400000000000000000e+02	1.150254665020006115e+02	8.149685982246126059e+00	-1.654708018135892661e-02	4.474854007589827916e+02	9.696704679461487508e-03	0.000000000000000000e+00	1.294417798393725683e+01	1.000000000000000000e+00
1.400000000000000000e+02	6.643609258594416644e+00	1.651325528606394855e+01	-1.688142671509467244e-02	4.565904678588162824e+02	1.927168260187184234e-01	0.000000000000000000e+00	6.202963271221704211e+00	1.000000000000000000e+00
1.400000000000000000e+02	8.519730355288565704e+00	2.242569327513957234e+01	-1.770826357981557242e-02	4.791072412489357930e+02	1.850071424186671143e-01	0.000000000000000000e+00	5.603009659891426963e+00	1.000000000000000000e+00
1.400000000000000000e+02	5.902815281485037247e+01	4.061770070278636524e+01	-1.636729882382948614e-02	4.425895183183457107e+02	1.908320201394253512e-02	0.000000000000000000e+00	1.226757572912466365e+01	1.000000000000000000e+00
1.400000000000000000e+02	7.634548983077615958e+01	4.545600442041941136e+01	-1.610298935216953123e-02	4.353917302997402317e+02	1.881765376810407009e-02	0.000000000000000000e+00	1.770032462230363279e+01	1.000000000000000000e+00
1.410000000000000000e+02	4.307244622014903968e+01	3.834249464785035855e+01	4.348290210653663231e-03	-1.152827606447799269e+02	9.063980816114647343e-02	0.000000000000000000e+00	7.030227350190126678e+00	1.000000000000000000e+00
1.410000000000000000e+02	3.639423468088867253e+01	3.614577271910039258e+01	3.853694988285931780e-03	-1.018137330565516407e+02	3.383601855056995733e-01	0.000000000000000000e+00	3.711957220906863864e+00	1.000000000000000000e+00
1.420000000000000000e+02	4.974383062082127793e+01	1.702297567861006300e+01	-2.489817013351396449e-03	6.467202759601647699e+01	2.225301940207596862e-01	0.000000000000000000e+00	9.983133389673296776e+00	1.000000000000000000e+00
1.420000000000000000e+02	1.369651101880288309e+02	3.799162758559265995e+01	-3.303231193528700232e-02	8.964182477627240360e+02	7.377945929637252931e-03	0.000000000000000000e+00	5.355461528225216483e+00	1.000000000000000000e+00
1.420000000000000000e+02	4.951428864917159700e+01	6.070335728713996737e+00	2.856704417388632178e-03	-7.466326152483290457e+01	1.638594803022292989e-01	0.000000000000000000e+00	1.095504501993525182e+01	1.000000000000000000e+00
1.430000000000000000e+02	1.595695862846275404e+01	5.170814170582526259e+01	-1.590996110685098316e-02	4.301351029731426934e+02	1.051894890670712623e-02	0.000000000000000000e+00	2.094318998241723051e+01	1.000000000000000000e+00
1.430000000000000000e+02	9.751097656851891671e+00	2.789172033484914692e+01	-1.528570217710178807e-02	4.131350181224679545e+02	2.212371687898743167e-01	0.000000000000000000e+00	4.522775632788855305e+00	1.000000000000000000e+00
1.440000000000000000e+02	6.640129880501069692e+01	3.081310318541772730e+01	-1.661584630389481565e-02	4.493580690737663303e+02	6.595330157932233206e-03	0.000000000000000000e+00	1.226757572912466365e+01	1.000000000000000000e+00
1.440000000000000000e+02	2.412596655889138475e+01	3.242383419758905205e+01	-1.642945115822858071e-02	4.442820771398536976e+02	6.385958004404557187e-03	0.000000000000000000e+00	9.403303388563767129e+00	1.000000000000000000e+00
1.450000000000000000e+02	1.071403958846344011e+02	1.841503571028725261e+01	-1.605296154043388615e-02	4.340293516394281710e+02	8.327001819559365359e-03	0.000000000000000000e+00	9.875994592885589896e+00	1.000000000000000000e+00
1.450000000000000000e+02	4.535710769799474917e+01	2.599067406082375697e+01	-1.609998768559615934e-02	4.353099876381474473e+02	6.284801981755405720e-03	0.000000000000000000e+00	9.983133389673296776e+00	1.000000000000000000e+00
1.460000000000000000e+02	5.274420468972296661e+00	2.853581720649740916e+01	-1.291290724061516966e-02	3.485180565842002807e+02	2.499630733278738193e-01	0.000000000000000000e+00	4.176858439644258958e+00	1.000000000000000000e+00
1.470000000000000000e+02	1.372575135049946766e+02	3.264415449257688095e+01	-1.671445801034503187e-02	4.520435050315620060e+02	1.937615605094256122e-02	0.000000000000000000e+00	5.355461528225216483e+00	1.000000000000000000e+00
1.470000000000000000e+02	1.308033113489736934e+02	6.193551262449205730e+00	-1.643706685625503580e-02	4.444894710696431730e+02	1.072850411264791859e-02	0.000000000000000000e+00	6.003527311894165663e+00	1.000000000000000000e+00
1.470000000000000000e+02	1.046429890203771009e+02	7.248383220007973193e+00	-1.656678399711662350e-02	4.480219834553608393e+02	9.048722549687360228e-03	0.000000000000000000e+00	1.144251584592741189e+01	1.000000000000000000e+00
1.470000000000000000e+02	8.763350023136445088e+01	8.179139405039670407e+00	-3.054630691034564485e-02	8.287183009150492126e+02	1.542072560401340775e-01	0.000000000000000000e+00	1.393714538213146703e+01	1.000000000000000000e+00
1.470000000000000000e+02	6.739775588357287006e+01	4.881732726387914312e+01	-6.200025275624316407e-02	1.685285540543670777e+03	3.412695251111497186e-02	0.000000000000000000e+00	1.312852958517898472e+01	1.000000000000000000e+00
1.480000000000000000e+02	9.726574600344301302e+01	1.825206662551253345e+01	-1.580694404208590406e-02	4.273296984228587121e+02	1.474952362001058503e-02	0.000000000000000000e+00	9.875994592885589896e+00	1.000000000000000000e+00
1.480000000000000000e+02	3.390541412878521044e+01	3.521902263411102041e+01	4.028947780239627852e-03	-1.065862916721367810e+02	2.252168959834612849e-01	0.000000000000000000e+00	8.763795129421085406e+00	1.000000000000000000e+00
1.490000000000000000e+02	3.140546911429545318e+01	4.361868810334207325e+01	-1.630128036004990788e-02	4.407916754161786344e+02	1.013210175534395852e-02	0.000000000000000000e+00	8.763795129421085406e+00	1.000000000000000000e+00
1.490000000000000000e+02	4.783652579047042508e+01	4.515272943775379844e+01	-1.640514354259443516e-02	4.436201218059282496e+02	1.123678206368505794e-02	0.000000000000000000e+00	1.650251212123044553e+01	1.000000000000000000e+00
1.500000000000000000e+02	8.502357538104311629e+01	3.437047669828403684e+01	-1.594056939513139454e-02	4.309686409060481083e+02	3.466987167809354453e-02	0.000000000000000000e+00	9.661500847792510172e+00	1.000000000000000000e+00
1.500000000000000000e+02	1.384559672497407234e+02	4.010250001419591825e+01	-1.722384703397958350e-02	4.659154037119202485e+02	1.752099840769971717e-02	0.000000000000000000e+00	7.554019413408371797e+00	1.000000000000000000e+00
1.500000000000000000e+02	1.301604209600125444e+02	1.366107227607325747e+01	-1.750572134805243249e-02	4.735915249944614516e+02	2.974767489599855486e-01	0.000000000000000000e+00	6.234295706451570496e+00	1.000000000000000000e+00
1.510000000000000000e+02	8.296021158908009951e+00	2.565205652027403715e+01	-4.237685065188782040e-03	1.122707142514994416e+02	9.422730120480404814e-02	0.000000000000000000e+00	4.176858439644258958e+00	1.000000000000000000e+00
1.510000000000000000e+02	7.757235267342251461e+01	4.052058879428151528e+01	-3.245213790878025140e-02	8.806187017590567621e+02	7.064620997196513486e-03	0.000000000000000000e+00	9.661500847792510172e+00	1.000000000000000000e+00
1.520000000000000000e+02	1.450286091536460908e+01	4.846430682881391050e+01	-4.949053847057242189e-02	1.344615677159350525e+03	3.065650637437911108e-03	0.000000000000000000e+00	1.758346338919632501e+01	1.000000000000000000e+00
1.520000000000000000e+02	1.256811145979212370e+02	9.324915282835025465e+00	-3.361280759564421600e-02	9.122265526362897390e+02	5.548870557635321443e-02	0.000000000000000000e+00	6.003527311894165663e+00	1.000000000000000000e+00
1.520000000000000000e+02	1.412684957436899822e+02	1.483510804949915141e+01	-1.641197740701317090e-02	4.438062245101750136e+02	8.338173578086194304e-03	0.000000000000000000e+00	1.116994563089070169e+01	1.000000000000000000e+00
1.530000000000000000e+02	9.934171298942776218e+01	3.005409702526959492e+01	-3.325403284872180398e-02	9.024562460386557632e+02	5.546116606970574736e-03	0.000000000000000000e+00	1.198321995474039703e+01	1.000000000000000000e+00
1.530000000000000000e+02	1.234724811576408285e+02	1.706793998335393425e+01	-1.578373669767391477e-02	4.266977061431148286e+02	1.051030276050685108e-01	0.000000000000000000e+00	7.505683604779761708e+00	1.000000000000000000e+00
1.530000000000000000e+02	1.869572093599328966e+01	3.132713301252226401e+01	-3.428383278868687815e-03	9.023146357907128845e+01	1.028059566024639437e-01	0.000000000000000000e+00	1.184737306943509871e+01	1.000000000000000000e+00
1.540000000000000000e+02	2.886742251599022779e+01	5.820945041287113320e+00	-1.588030326723807034e-02	4.293274480628480205e+02	1.185830331730741705e-02	0.000000000000000000e+00	1.067677553670852042e+01	1.000000000000000000e+00
1.540000000000000000e+02	9.853030685968160185e+01	7.860436581317742366e+00	-1.664167979333270111e-02	4.500615776525054912e+02	8.585624771517474940e-03	0.000000000000000000e+00	1.931516315783235171e+01	1.000000000000000000e+00
1.540000000000000000e+02	1.087782155215512034e+02	3.751494048612817522e+01	-6.599654547813048333e-02	1.794114284711596383e+03	3.424971497337891968e-03	0.000000000000000000e+00	1.202962032593748809e+01	1.000000000000000000e+00
1.550000000000000000e+02	8.226837612281833856e+01	1.828277492370262891e+01	-6.652179518081624554e-02	1.808418108153957292e+03	3.867887546840198532e-03	0.000000000000000000e+00	1.632192609162264674e+01	1.000000000000000000e+00
1.550000000000000000e+02	1.223822419376295301e+02	4.397192453444154125e+01	-3.267163357025751336e-02	8.865961010266453286e+02	3.882858357856511233e-03	0.000000000000000000e+00	1.505862469581900953e+01	1.000000000000000000e+00
1.560000000000000000e+02	1.136031554887155721e+02	2.404737425432616860e+01	-1.692799827304827115e-02	4.578587243452030862e+02	9.810475080845537654e-03	0.000000000000000000e+00	1.208784893610640232e+01	1.000000000000000000e+00
1.560000000000000000e+02	6.142001247508179773e+01	4.881847149628509186e+01	1.324747861390382885e-03	-3.294436861291098495e+01	3.263863358846870177e-01	0.000000000000000000e+00	1.815910105757285464e+01	1.000000000000000000e+00
1.570000000000000000e+02	1.128667655957985971e+01	1.930230720707992376e+01	-1.666570493141612125e-02	4.507158404375510941e+02	1.223045128465582998e-02	0.000000000000000000e+00	1.266539525396654042e+01	1.000000000000000000e+00
1.570000000000000000e+02	4.581883981645867721e+01	2.213368729670889223e+01	-3.319676946089014646e-02	9.008968250907385027e+02	4.532634533874202454e-03	0.000000000000000000e+00	1.325951235141129203e+01	1.000000000000000000e+00
1.570000000000000000e+02	8.793201439680024123e+01	4.226864280817233066e+01	-1.595005258149226682e-02	4.312268910729369509e+02	9.648375869910075231e-03	0.000000000000000000e+00	1.671455505412074771e+01	1.000000000000000000e+00
1.570000000000000000e+02	3.986421142710057097e+01	6.748484281266222240e+00	1.760665460341130466e-03	-4.481546218788384550e+01	2.937211945627024035e-01	0.000000000000000000e+00	1.103583686891123072e+01	1.000000000000000000e+00
1.580000000000000000e+02	3.276343130789736335e+01	1.981615057168953342e+01	4.102484028705095584e-03	-1.085888620863325542e+02	2.285954749460610280e-01	0.000000000000000000e+00	1.325951235141129203e+01	1.000000000000000000e+00
1.590000000000000000e+02	1.868102488344969458e+01	9.019513335544740329e+00	-1.614302403730242044e-02	4.364819718834731361e+02	8.966005084500516809e-03	0.000000000000000000e+00	1.067677553670852042e+01	1.000000000000000000e+00
1.590000000000000000e+02	6.395588030037464478e+01	1.868923751561364455e+01	-1.727269297825595809e-02	4.672455972545954523e+02	9.582847497902724498e-03	0.000000000000000000e+00	1.505522128348571620e+01	1.000000000000000000e+00
1.600000000000000000e+02	1.393473960316822797e+02	4.221314795715579749e+01	-1.705116440190270616e-02	4.612128367839242173e+02	2.116559203441281678e-02	0.000000000000000000e+00	1.220626580345381740e+01	1.000000000000000000e+00
1.610000000000000000e+02	1.344309885279679690e+02	5.338551843624338034e+01	-3.066648288333088598e-02	8.319909841565726083e+02	3.293894933221408472e-03	0.000000000000000000e+00	1.220626580345381740e+01	1.000000000000000000e+00
1.620000000000000000e+02	1.198257543482449989e+02	1.414480434985926394e+01	-1.655134230005461671e-02	4.476014685892010903e+02	7.005114672546830512e-03	0.000000000000000000e+00	1.508440173189138456e+01	1.000000000000000000e+00
1.620000000000000000e+02	1.293257101072383364e+01	3.301382304843149740e+01	-1.620232111812212536e-02	4.380967752243517452e+02	1.206854534742063390e-02	0.000000000000000000e+00	1.177987438275849286e+01	1.000000000000000000e+00
1.620000000000000000e+02	5.950597408768191876e+00	4.250157752961219160e+01	-1.690359622132310211e-02	4.571941972874562339e+02	7.897507873944276113e-03	0.000000000000000000e+00	1.177987438275849286e+01	1.000000000000000000e+00
1.630000000000000000e+02	3.618014722977702746e+01	4.022373544896773012e+01	-3.913056509695988366e-03	1.034302912710117113e+02	7.352653672109443761e-02	0.000000000000000000e+00	2.069162797399324560e+01	1.000000000000000000e+00
1.630000000000000000e+02	7.979772698078984661e+01	7.517213668546774308e+00	-1.662449640044413521e-02	4.495936321843557835e+02	1.170950858676700346e-02	0.000000000000000000e+00	6.065668907834433021e+00	1.000000000000000000e+00
1.640000000000000000e+02	7.897654878571472636e+01	1.970865212617824369e+01	-1.663257224894741648e-02	4.498135571277637155e+02	7.784818496318213210e-02	0.000000000000000000e+00	7.534265243914341603e+00	1.000000000000000000e+00
1.650000000000000000e+02	1.111656497876609393e+02	3.218307738617452429e+01	-3.073346694196812598e-02	8.338151225488470573e+02	4.323228274168378071e-02	0.000000000000000000e+00	8.473400485571618290e+00	1.000000000000000000e+00
1.650000000000000000e+02	7.968204325913177399e+01	3.527278030639734396e+01	6.827076037157812048e-03	-1.827861112082241277e+02	1.431122437022498417e-01	0.000000000000000000e+00	9.956790907448233696e+00	1.000000000000000000e+00
1.670000000000000000e+02	1.085217406981289514e+02	2.413271959815196510e+01	-1.515700745830894126e-02	4.096303487696545176e+02	2.137224893828933991e-01	0.000000000000000000e+00	8.473400485571618290e+00	1.000000000000000000e+00
1.670000000000000000e+02	8.319018453170905048e+01	2.595448486214984385e+01	-1.644516900392512665e-02	4.447101122031541536e+02	3.403808206342073817e-02	0.000000000000000000e+00	7.534265243914341603e+00	1.000000000000000000e+00
1.670000000000000000e+02	1.109463335906459847e+01	5.336278500162493543e+01	-1.619134096723739979e-02	4.377977590824624485e+02	1.491541616187408437e-02	0.000000000000000000e+00	1.201777573463772519e+01	1.000000000000000000e+00
1.680000000000000000e+02	1.361909864272213326e+02	4.096405543559990292e+01	-2.806059358102652203e-03	7.328407371653833025e+01	2.808431656306084045e-01	0.000000000000000000e+00	1.814474861769955538e+01	1.000000000000000000e+00
1.690000000000000000e+02	1.183698898310870078e+02	4.437586119073302626e+01	-1.556645647722690665e-02	4.207806387085224742e+02	1.824085251163576338e-02	0.000000000000000000e+00	9.009581846320994458e+00	1.000000000000000000e+00
1.690000000000000000e+02	5.895062098430643438e+00	5.093043944766061593e+00	-3.194792280256091022e-02	8.668877013996954020e+02	6.016963425802823728e-03	0.000000000000000000e+00	2.542731449815396871e+01	1.000000000000000000e+00
1.690000000000000000e+02	1.754215665803984692e+01	3.216652582724501030e+01	3.132465928395479493e-03	-8.217291635275844897e+01	4.844227617810431541e-01	0.000000000000000000e+00	8.400264191067250863e+00	1.000000000000000000e+00
1.700000000000000000e+02	2.485621114959317168e+01	2.699404963404481350e+01	-1.654257302266673793e-02	4.473626598952943141e+02	2.289577122174624169e-02	0.000000000000000000e+00	6.673966928869119464e+00	1.000000000000000000e+00
1.700000000000000000e+02	1.094175522944549925e+02	4.538987187892434605e+01	-1.576060810687286359e-02	4.260678585152204505e+02	1.975840952871221745e-02	0.000000000000000000e+00	9.009581846320994458e+00	1.000000000000000000e+00
1.740000000000000000e+02	2.581953273854902520e+01	3.359812762297637079e+01	-1.644122409235351800e-02	4.446026826923377371e+02	1.128680890288380478e-02	0.000000000000000000e+00	6.673966928869119464e+00	1.000000000000000000e+00
1.740000000000000000e+02	6.951368280532120991e+01	7.413987704634882547e+00	-1.669057823397469484e-02	4.513932007985508790e+02	3.931395843945817425e-02	0.000000000000000000e+00	6.421477852447293522e+00	1.000000000000000000e+00
1.740000000000000000e+02	1.009416260071227782e+02	3.001702271053606808e+01	-3.246657508220218962e-03	8.528263005286218856e+01	2.745061686582264127e-01	0.000000000000000000e+00	3.147998013558660713e+00	1.000000000000000000e+00
1.750000000000000000e+02	1.145152260509032516e+02	3.074075998186233960e+01	-1.651216227684416601e-02	4.465345015226720307e+02	2.178610981822504122e-02	0.000000000000000000e+00	7.236870684273577048e+00	1.000000000000000000e+00
1.750000000000000000e+02	2.377546599327556009e+01	9.931344557379141236e+00	-1.706559009110689487e-02	4.616056832917013821e+02	8.988958685383297009e-03	0.000000000000000000e+00	7.616648772320592009e+00	1.000000000000000000e+00
1.750000000000000000e+02	1.108824094487717957e+02	1.230709094407228399e+01	-1.918906157488434530e-02	5.194329624572684452e+02	1.985630463569471038e-01	0.000000000000000000e+00	5.997067314056285348e+00	1.000000000000000000e+00
1.750000000000000000e+02	4.082090201290332487e+01	1.274894546663401762e+01	-1.737208085488867529e-02	4.699521702091279280e+02	1.569631340751109772e-02	0.000000000000000000e+00	1.188546262472885218e+01	1.000000000000000000e+00
1.770000000000000000e+02	1.329309959472250213e+01	2.861182559893507005e+01	2.921173721851549887e-03	-7.641891706118849470e+01	1.465590634338165277e-01	0.000000000000000000e+00	1.348238610861274722e+01	1.000000000000000000e+00
1.770000000000000000e+02	1.382452745030213066e+02	3.854707894582589489e+01	4.396527132200156972e-03	-1.165963690212835502e+02	1.627729490073224206e-01	0.000000000000000000e+00	1.097043747090756405e+01	1.000000000000000000e+00
1.770000000000000000e+02	6.897595438475812557e+01	5.318692534335448840e+01	-1.614971847450308307e-02	4.366642776463791051e+02	7.590278675412842624e-03	0.000000000000000000e+00	1.488089874748892250e+01	1.000000000000000000e+00
1.770000000000000000e+02	6.150264599160887258e+01	9.218715256784976830e+00	-1.638552197164836605e-02	4.430857788352626585e+02	1.909593975924084308e-02	0.000000000000000000e+00	8.211805670383583333e+00	1.000000000000000000e+00
1.770000000000000000e+02	5.171533817195853544e+01	5.166380911572098711e+01	-3.806791950293772400e-03	1.005364495646815612e+02	1.056474797636259844e-01	0.000000000000000000e+00	1.732768752858962813e+01	1.000000000000000000e+00
1.780000000000000000e+02	1.143134261338974511e+02	7.388458931437914323e+00	-1.723554361691694015e-02	4.662339300363701113e+02	1.185361781659554081e-01	0.000000000000000000e+00	5.997067314056285348e+00	1.000000000000000000e+00
1.780000000000000000e+02	1.235359784600744888e+02	1.683933860929265336e+01	-1.629746002589359255e-02	4.406876384505538340e+02	1.119339408604635988e-02	0.000000000000000000e+00	1.320509742843123391e+01	1.000000000000000000e+00
1.790000000000000000e+02	1.091783376350905854e+02	3.562849149433956342e+01	-1.674271924002762590e-02	4.528131268658568160e+02	2.266679254434744717e-02	0.000000000000000000e+00	7.236870684273577048e+00	1.000000000000000000e+00
1.800000000000000000e+02	3.239194168665682128e+01	4.092556282601785966e+01	-1.755019762142595585e-02	4.748027217994402349e+02	5.214469965708323773e-02	0.000000000000000000e+00	6.424683052226924040e+00	1.000000000000000000e+00
1.800000000000000000e+02	5.621816539225843457e+01	1.807828160213706781e+01	-2.939635262490296330e-02	7.974022564096437691e+02	1.310529945304872435e-02	0.000000000000000000e+00	1.031589312820788074e+01	1.000000000000000000e+00
1.800000000000000000e+02	1.415056936788705571e+02	4.902181832687243457e+01	-1.593787496206010984e-02	4.308952649579383660e+02	1.648859565327412957e-01	0.000000000000000000e+00	1.097043747090756405e+01	1.000000000000000000e+00
1.810000000000000000e+02	4.449758762805944912e+01	3.183220038572049759e+01	-1.592358406281620120e-02	4.305060891077242786e+02	8.139648144548816688e-03	0.000000000000000000e+00	1.248600485471830446e+01	1.000000000000000000e+00
1.820000000000000000e+02	2.413263858332168610e+01	1.468452108514745902e+01	-1.583345414068843340e-02	4.280516327103246681e+02	3.456698715196837579e-02	0.000000000000000000e+00	8.581033658474355619e+00	1.000000000000000000e+00
1.820000000000000000e+02	3.164749658945836686e+01	3.454415594204399298e+01	-1.792760229599059396e-02	4.850803665152599820e+02	5.865068628299574538e-02	0.000000000000000000e+00	6.424683052226924040e+00	1.000000000000000000e+00
1.820000000000000000e+02	6.664321277153212009e+01	3.849000511839098948e+01	-1.603881280244698337e-02	4.336440471850666540e+02	2.614573227980332426e-02	0.000000000000000000e+00	1.061918125453848738e+01	1.000000000000000000e+00
1.840000000000000000e+02	8.792901099616386773e+00	5.035010514787812497e+01	-1.463353371120695856e-02	3.953748889055726750e+02	5.013850414399700917e-02	0.000000000000000000e+00	8.861633560161017442e+00	1.000000000000000000e+00
1.840000000000000000e+02	1.186845972643069018e+02	6.722680729460682514e+00	-1.628997123205907019e-02	4.404837004297276621e+02	1.703448660418782623e-02	0.000000000000000000e+00	2.854378585890413333e+01	1.000000000000000000e+00
1.840000000000000000e+02	1.705404312503914710e+01	4.714353660964820847e+01	-1.679566071537344496e-02	4.542548516536150487e+02	1.832618635868399348e-02	0.000000000000000000e+00	8.861633560161017442e+00	1.000000000000000000e+00
1.840000000000000000e+02	7.439312256717195737e+01	4.798786551662430355e+01	-1.700546011609419331e-02	4.599681982216911251e+02	5.485588727361068173e-02	0.000000000000000000e+00	5.549985934318550029e+00	1.000000000000000000e+00
1.840000000000000000e+02	8.680825846520501443e+01	5.110632311481776924e+01	-1.596163034973676134e-02	4.315421817851049582e+02	2.039333875666328177e-01	0.000000000000000000e+00	5.724065248772784997e+00	1.000000000000000000e+00
1.850000000000000000e+02	1.903321784186652366e+01	7.783068575024197244e+00	-1.615645805710084343e-02	4.368478128279520547e+02	1.482298921098379463e-02	0.000000000000000000e+00	8.581033658474355619e+00	1.000000000000000000e+00
1.860000000000000000e+02	5.686308864893312176e+01	3.356272103998071543e+01	-1.601084582281051688e-02	4.328824384932566431e+02	7.495624950794699259e-03	0.000000000000000000e+00	1.095120798098539439e+01	1.000000000000000000e+00
1.870000000000000000e+02	1.332437792693708332e+02	3.524796359103894616e+01	-1.676629459222067978e-02	4.534551408901135119e+02	9.156687915625305596e-02	0.000000000000000000e+00	5.996425358664678740e+00	1.000000000000000000e+00
1.870000000000000000e+02	1.392347007808242836e+02	3.499110463043776065e+01	-1.689089996143362110e-02	4.568484473347978110e+02	1.490283339774077787e-01	0.000000000000000000e+00	5.996425358664678740e+00	1.000000000000000000e+00
1.870000000000000000e+02	7.851732118425277918e+01	5.170180273176437424e+01	-1.550304570668720357e-02	4.190538096184608889e+02	1.026039614450191539e-01	0.000000000000000000e+00	5.549985934318550029e+00	1.000000000000000000e+00
1.870000000000000000e+02	1.058471070623423316e+02	3.221673016209180673e+01	-1.593932074435117086e-03	4.027490766352755713e+01	3.323361995959966952e-01	0.000000000000000000e+00	1.634713199595322664e+01	1.000000000000000000e+00
1.880000000000000000e+02	7.712473451865560037e+01	1.993416239223768471e+01	-1.469040592086653246e-02	3.969236571230277946e+02	2.400894142332704595e-01	0.000000000000000000e+00	7.598662832983363202e+00	1.000000000000000000e+00
1.880000000000000000e+02	8.908174499715811123e+01	2.959551352137790303e+01	-1.614445208745173693e-02	4.365208611528972256e+02	9.135926518300641064e-03	0.000000000000000000e+00	1.011077294619338041e+01	1.000000000000000000e+00
1.880000000000000000e+02	1.809843330756235247e+01	3.474722092046824429e+01	-1.691107545720410207e-02	4.573978750220243228e+02	1.407573579122589624e-02	0.000000000000000000e+00	5.447371304635867162e+00	1.000000000000000000e+00
1.890000000000000000e+02	4.001154478882361332e+01	2.336161680149277942e+01	-1.725901376093148115e-02	4.668730789867344697e+02	8.013873206627830648e-03	0.000000000000000000e+00	1.475633225658394743e+01	1.000000000000000000e+00
1.890000000000000000e+02	7.174063733887395244e+01	1.283456507966906024e+01	-1.051783306823827861e-02	2.832943774124420315e+02	1.991726735395713543e-01	0.000000000000000000e+00	8.910262871653356953e+00	1.000000000000000000e+00
1.900000000000000000e+02	1.113111560527759849e+02	1.108421849033619289e+01	-1.675914511466018372e-02	4.532604432744698784e+02	7.519591328859154267e-03	0.000000000000000000e+00	1.411408034245754983e+01	1.000000000000000000e+00
1.900000000000000000e+02	6.242696149694126717e+01	1.987911154019138493e+01	-1.635230481805351535e-02	4.421811951718183309e+02	7.641016182745152818e-03	0.000000000000000000e+00	1.167776487702411714e+01	1.000000000000000000e+00
1.900000000000000000e+02	7.505519938524564338e+00	3.397850904507591707e+01	-7.544775134386501152e-03	2.023307984665101458e+02	2.412754967230713588e-01	0.000000000000000000e+00	1.057500218352574706e+01	1.000000000000000000e+00
1.910000000000000000e+02	1.721664370314795178e+01	2.093988716320410504e+01	-1.627420549045720255e-02	4.400543610447496690e+02	8.634198458341901805e-03	0.000000000000000000e+00	9.524345268523957131e+00	1.000000000000000000e+00
1.920000000000000000e+02	4.603622835407271197e+01	9.398261730690551374e+00	-1.689228576093484979e-02	4.568861860165918642e+02	7.982663606124873468e-03	0.000000000000000000e+00	1.262162855458782040e+01	1.000000000000000000e+00
1.920000000000000000e+02	9.873776189291108096e+01	1.749647419437839702e+01	-1.569617056945498898e-02	4.243130680725550974e+02	2.701988260955116017e-01	0.000000000000000000e+00	5.428841242339086826e+00	1.000000000000000000e+00
1.920000000000000000e+02	2.389401976863415200e+01	4.109048051782522748e+01	-1.637184726667272397e-02	4.427133834496055442e+02	3.461426228020314522e-02	0.000000000000000000e+00	7.709952522353343163e+00	1.000000000000000000e+00
1.930000000000000000e+02	9.661287677028074938e+01	4.349914812986509816e+01	-1.693311450213097827e-02	4.579980516729778515e+02	2.611420417193549559e-01	0.000000000000000000e+00	5.684473140483683018e+00	1.000000000000000000e+00
1.930000000000000000e+02	8.198893851899946128e+01	1.409642342133452075e+01	-3.257422905577835731e-02	8.839435398343695169e+02	7.479452846337442118e-03	0.000000000000000000e+00	7.598662832983363202e+00	1.000000000000000000e+00
1.930000000000000000e+02	9.486841634256248312e+01	2.130442406885407181e+01	-1.619027481010622965e-02	4.377687250377250621e+02	2.539452855519788166e-01	0.000000000000000000e+00	5.428841242339086826e+00	1.000000000000000000e+00
1.930000000000000000e+02	1.627938278829601870e+01	3.988189806113903302e+01	-1.649506065881212180e-02	4.460687829822173853e+02	3.330579204326544751e-02	0.000000000000000000e+00	5.447371304635867162e+00	1.000000000000000000e+00
1.940000000000000000e+02	2.627037135804240719e+01	1.798300225758906734e+01	-1.664957199233017826e-02	4.502765013744127032e+02	1.223663160341448286e-02	0.000000000000000000e+00	8.192332668816506569e+00	1.000000000000000000e+00
1.950000000000000000e+02	1.443738614993129090e+02	2.702396773332064939e+01	-1.562495668489691410e-02	4.223737412606506041e+02	1.261696664577105498e-02	0.000000000000000000e+00	8.140891339448810271e+00	1.000000000000000000e+00
1.960000000000000000e+02	5.268080156547541293e+01	2.012929868935844269e+01	-3.784024405442586864e-02	1.027349901418817353e+03	1.445204268454591823e-02	0.000000000000000000e+00	4.619862289650829901e+00	1.000000000000000000e+00
1.960000000000000000e+02	3.661865734367300718e+01	4.139167490957520812e+01	-1.659770611007978236e-02	4.488640675955862207e+02	1.044209812390817227e-02	0.000000000000000000e+00	1.272820173778339914e+01	1.000000000000000000e+00
1.960000000000000000e+02	8.736073808558795406e+01	4.617873858579145008e+01	-1.625117144633404787e-02	4.394270881522255081e+02	8.550847798684979573e-03	0.000000000000000000e+00	9.632355643988677940e+00	1.000000000000000000e+00
1.960000000000000000e+02	1.014484679535302831e+02	4.648750767874133771e+01	-3.274861298162469458e-02	8.886924371183417861e+02	3.571227604619731100e-02	0.000000000000000000e+00	5.684473140483683018e+00	1.000000000000000000e+00
1.970000000000000000e+02	5.235775029739350828e+01	3.939988086363000974e+01	-1.671654513006858717e-02	4.521003423641224117e+02	7.913760449016260523e-03	0.000000000000000000e+00	1.586462386970825911e+01	1.000000000000000000e+00
1.970000000000000000e+02	2.754792146152901111e+01	9.890896209739745260e+00	-1.648082064041116179e-02	4.456809927407726377e+02	1.620023666951109220e-02	0.000000000000000000e+00	8.192332668816506569e+00	1.000000000000000000e+00
1.970000000000000000e+02	1.269848685817630241e+02	3.838315652373356102e+01	-1.542632046012383691e-02	4.169643950508707917e+02	1.696050984164517716e-01	0.000000000000000000e+00	4.806326080954473667e+00	1.000000000000000000e+00
1.970000000000000000e+02	1.364192213933513074e+02	2.529254849311918107e+01	-4.437694319155197770e-03	1.177174513766139938e+02	2.194246717614425357e-01	0.000000000000000000e+00	8.140891339448810271e+00	1.000000000000000000e+00
1.980000000000000000e+02	9.475796435664040018e+01	3.395601655401640073e+01	-1.589920067359145220e-02	4.298420702751313911e+02	9.988119475257462021e-03	0.000000000000000000e+00	8.079270905343966191e+00	1.000000000000000000e+00
1.990000000000000000e+02	1.297954017142763803e+02	3.448422411761161754e+01	-1.559785520391353958e-02	4.216357021965055196e+02	1.822857152640888767e-01	0.000000000000000000e+00	4.806326080954473667e+00	1.000000000000000000e+00
2.000000000000000000e+02	1.397394549175103577e+02	1.554429558629679597e+01	-1.686297751819487017e-02	4.560880514771243952e+02	2.489912477036937410e-02	0.000000000000000000e+00	1.029817388619558649e+01	1.000000000000000000e+00
2.010000000000000000e+02	1.008866663662176393e+02	3.922039021474199672e+01	-2.246554204843620797e-03	5.804739126553241135e+01	4.248377213011470532e-01	0.000000000000000000e+00	7.288800810769300753e+00	1.000000000000000000e+00
2.020000000000000000e+02	9.229224992826379648e+00	1.732754227361390775e+01	-1.591195010728806494e-02	4.301892682795356677e+02	1.691466791104156986e-02	0.000000000000000000e+00	9.230516387982159898e+00	1.000000000000000000e+00
2.030000000000000000e+02	1.276051186130841408e+01	2.585587422313918182e+01	-1.644702533288746119e-02	4.447606645434837560e+02	1.588623590538051911e-02	0.000000000000000000e+00	9.230516387982159898e+00	1.000000000000000000e+00
2.030000000000000000e+02	8.007778291573586671e+01	1.020662865318965373e+01	-1.612804176715986956e-02	4.360739683267095756e+02	1.113040615477667306e-02	0.000000000000000000e+00	2.436033924921479255e+01	1.000000000000000000e+00
2.030000000000000000e+02	3.709911451769243484e+01	3.104107746375186849e+01	-4.252431202949232165e-03	1.126722873507390545e+02	1.174004071571467245e-01	0.000000000000000000e+00	9.453577160081980679e+00	1.000000000000000000e+00
2.040000000000000000e+02	2.444542167643015773e+01	2.303912535582296428e+01	-1.644142744147317203e-02	4.446082203821066514e+02	1.345697951927293801e-02	0.000000000000000000e+00	1.201961694768413480e+01	1.000000000000000000e+00
2.040000000000000000e+02	2.333069626527352369e+01	3.686186000433015408e+01	-3.444429729296583781e-02	9.348700339439716345e+02	5.099022461164337550e-03	0.000000000000000000e+00	1.030684484453480643e+01	1.000000000000000000e+00
2.040000000000000000e+02	3.214649203827425339e+01	4.220159740780386670e+01	4.389867894290109401e-03	-1.164150218204399465e+02	2.694554172947015713e-01	0.000000000000000000e+00	1.030684484453480643e+01	1.000000000000000000e+00
2.040000000000000000e+02	7.890651226201246971e+01	4.742297365189240566e+01	-1.612488748990912463e-02	4.359880697062015997e+02	1.244431863410577765e-02	0.000000000000000000e+00	2.346080879867575320e+01	1.000000000000000000e+00
2.050000000000000000e+02	1.010803602016541731e+02	2.254834148755195500e+01	-1.587926343695809234e-02	4.292991309621266396e+02	7.240314979522266547e-03	0.000000000000000000e+00	1.232858151631067756e+01	1.000000000000000000e+00
2.050000000000000000e+02	1.969785530115074579e+01	6.143391183449733894e+00	-1.300337703342404998e-02	3.509817684846321413e+02	2.796912054405539250e-01	0.000000000000000000e+00	3.635006404817674230e+00	1.000000000000000000e+00
2.050000000000000000e+02	1.076620371834717247e+02	3.297309329809067435e+01	-4.167843239251194445e-03	1.103687519238767152e+02	1.064381634117279596e-01	0.000000000000000000e+00	9.215984400816845223e+00	1.000000000000000000e+00
2.070000000000000000e+02	1.269948137550549490e+02	1.600496274914039319e+01	-1.666523486131261597e-02	4.507030392884373100e+02	6.409665166870581743e-03	0.000000000000000000e+00	2.572301895759860102e+01	1.000000000000000000e+00
2.070000000000000000e+02	2.317814992664540696e+01	5.094191067733722988e+00	-1.382579506976842031e-02	3.733782064598113379e+02	1.899254527575388041e-01	0.000000000000000000e+00	3.635006404817674230e+00	1.000000000000000000e+00
2.070000000000000000e+02	4.338035453710102018e+01	3.810621333931744203e+01	-4.588126395040164306e-03	1.218140816888708287e+02	2.832214219455860826e-01	0.000000000000000000e+00	7.629854879010743218e+00	1.000000000000000000e+00
2.090000000000000000e+02	7.227169281588400906e+01	1.957231288936658586e+01	-1.701692874026236937e-02	4.602805166759226836e+02	2.727180866845035911e-02	0.000000000000000000e+00	3.496312348122900815e+00	1.000000000000000000e+00
2.100000000000000000e+02	3.938936278925286416e+01	4.460903352315860104e+01	-2.022702889618325367e-02	5.476993302950473890e+02	7.646023191439033084e-03	0.000000000000000000e+00	7.629854879010743218e+00	1.000000000000000000e+00
2.100000000000000000e+02	1.255718675376277247e+02	4.278948211230144238e+01	-1.591503605862742629e-02	4.302733062197462459e+02	9.527144446170865422e-03	0.000000000000000000e+00	8.956601491494328826e+00	1.000000000000000000e+00
2.110000000000000000e+02	1.521260892565284095e+01	4.556269129250839001e+01	-1.641442613991499905e-02	4.438729094467036020e+02	1.033491805696540311e-02	0.000000000000000000e+00	8.895532747122247841e+00	1.000000000000000000e+00
2.120000000000000000e+02	6.675810581821811240e+01	3.797543619150852123e+01	-1.624846097788433183e-02	4.393532755218658963e+02	8.232635455484249576e-03	0.000000000000000000e+00	1.152145639602295901e+01	1.000000000000000000e+00
2.130000000000000000e+02	1.085162129117869938e+02	2.159603018573279698e+01	-1.621054969519455241e-02	4.383208593371537631e+02	6.205687822989469637e-03	0.000000000000000000e+00	1.299700199305277870e+01	1.000000000000000000e+00
2.140000000000000000e+02	5.148258693751010640e+01	3.482058506694860966e+01	-1.639779704213353839e-02	4.434200587788107555e+02	1.067124412447915116e-01	0.000000000000000000e+00	8.531306526462493878e+00	1.000000000000000000e+00
2.140000000000000000e+02	1.346783841460549240e+02	6.347130747568992426e+00	-1.692669930047958210e-02	4.578233501713882561e+02	1.011639951260356884e-02	0.000000000000000000e+00	2.986593818273474810e+01	1.000000000000000000e+00
2.140000000000000000e+02	4.790462931290274895e+01	2.707581842843872977e+01	-1.801597393838896485e-02	4.874869406907697567e+02	6.061189580060333260e-02	0.000000000000000000e+00	6.594814887638336565e+00	1.000000000000000000e+00
2.140000000000000000e+02	1.314584173893507852e+02	3.603898278850193293e+01	-1.576915969334444570e-02	4.263007389574484591e+02	1.457197332207471607e-02	0.000000000000000000e+00	8.956601491494328826e+00	1.000000000000000000e+00
2.140000000000000000e+02	3.502573226653984051e+01	3.031412630904144123e+01	5.651385755513460042e-03	-1.507692131013798473e+02	1.804177761507217426e-01	0.000000000000000000e+00	1.327978264356720750e+01	1.000000000000000000e+00
2.150000000000000000e+02	3.681069648600528410e+01	7.821275220324349853e+00	-4.202438642776119837e-02	1.141294247241121866e+03	1.453792999512970585e-02	0.000000000000000000e+00	9.341087345345165716e+00	1.000000000000000000e+00
2.160000000000000000e+02	2.324788740794112130e+01	4.937907735358754024e+01	-1.579275367963505275e-02	4.269432604333801464e+02	8.138682500328231484e-03	0.000000000000000000e+00	8.895532747122247841e+00	1.000000000000000000e+00
2.160000000000000000e+02	2.909344133641943841e+01	1.308434331313469734e+01	-1.868855662941702050e-02	5.058029987744977234e+02	6.903427397736061621e-02	0.000000000000000000e+00	6.759971943780128889e+00	1.000000000000000000e+00
2.160000000000000000e+02	5.425076731391452967e+01	2.528190765185856392e+01	-2.018544195010328265e-02	5.465668168805833602e+02	5.233668681024472580e-02	0.000000000000000000e+00	6.594814887638336565e+00	1.000000000000000000e+00
2.160000000000000000e+02	1.001727617974631102e+02	4.713088459041807710e+01	-1.931249694913511963e-02	5.227944071012096856e+02	1.086158495250688638e-01	0.000000000000000000e+00	5.979623717254924031e+00	1.000000000000000000e+00
2.160000000000000000e+02	9.395514463713298881e+01	5.017682987163269814e+01	-1.699513887844738766e-02	4.596871258855210272e+02	1.650264961747712755e-01	0.000000000000000000e+00	6.923622304010034867e+00	1.000000000000000000e+00
2.170000000000000000e+02	1.117138135649320674e+02	3.419354624527501585e+01	-1.662271496431783069e-02	4.495451193576103606e+02	8.630598685367196765e-03	0.000000000000000000e+00	9.419131902760714325e+00	1.000000000000000000e+00
2.170000000000000000e+02	5.638827006165755762e+01	4.299643846868551122e+01	-1.649555557760641611e-02	4.460822608214540423e+02	1.710687220290996180e-02	0.000000000000000000e+00	9.534689599627141021e+00	1.000000000000000000e+00
2.170000000000000000e+02	1.114197250745448144e+02	4.852805621133406788e+01	-1.600205384003053344e-02	4.326430114764489758e+02	2.628777263208204040e-02	0.000000000000000000e+00	7.209057584405131891e+00	1.000000000000000000e+00
2.180000000000000000e+02	2.245952254403740866e+01	1.438370551697743061e+01	-1.759932089789800064e-02	4.761404677704965138e+02	3.694114140140125624e-02	0.000000000000000000e+00	6.759971943780128889e+00	1.000000000000000000e+00
2.190000000000000000e+02	1.332704160361102481e+02	4.756811172801070597e+01	-1.636257400898477599e-02	4.424608501496804251e+02	1.921477748463884527e-02	0.000000000000000000e+00	6.086508089331335469e+00	1.000000000000000000e+00
2.190000000000000000e+02	4.504331714933265829e+01	5.053100967477097782e+01	-3.914376458056854392e-03	1.034662366665261004e+02	3.180487224010037917e-01	0.000000000000000000e+00	6.060411810884627215e+00	1.000000000000000000e+00
2.200000000000000000e+02	8.468568741117529441e+01	2.986993183897216397e+01	-1.644859159074647456e-02	4.448033175440775153e+02	1.384322529076466024e-01	0.000000000000000000e+00	8.620072170099692954e+00	1.000000000000000000e+00
2.200000000000000000e+02	1.046730497023109052e+02	5.106830869425020580e+01	-1.706729033396986797e-02	4.616519850289450915e+02	6.768665668735429630e-02	0.000000000000000000e+00	5.979623717254924031e+00	1.000000000000000000e+00
2.200000000000000000e+02	1.181682358357107745e+02	4.105361030853860171e+01	-3.830743404501890919e-03	1.011887057590761856e+02	3.597024440060755390e-01	0.000000000000000000e+00	9.419131902760714325e+00	1.000000000000000000e+00
2.210000000000000000e+02	1.250934788708189558e+02	7.023768880980340690e+00	-3.572274053417226220e-03	9.414995838944946627e+01	2.884245865963536160e-01	0.000000000000000000e+00	1.265481847584697661e+01	1.000000000000000000e+00
2.210000000000000000e+02	1.262707796701031810e+02	2.386013800703523557e+01	-1.662001935623499613e-02	4.494717114110860052e+02	1.208947325922027360e-02	0.000000000000000000e+00	1.012694378351769053e+01	1.000000000000000000e+00
2.210000000000000000e+02	7.622373337292286521e+01	3.151339710244159420e+01	-2.206291110395528984e-02	5.976948559025189525e+02	1.338687245526303249e-01	0.000000000000000000e+00	8.620072170099692954e+00	1.000000000000000000e+00
2.210000000000000000e+02	8.283679494407154209e+01	5.119223908545274071e+01	-1.730671149935482725e-02	4.681720040989598033e+02	8.009792940150139984e-02	0.000000000000000000e+00	6.088786511616829600e+00	1.000000000000000000e+00
2.220000000000000000e+02	1.066495086801461412e+02	2.083327825464924743e+01	-1.692501837461806921e-02	4.577775744829493192e+02	2.487850448923834001e-02	0.000000000000000000e+00	8.489577165978714035e+00	1.000000000000000000e+00
2.220000000000000000e+02	1.353286342324626048e+02	3.121105355771284096e+01	-1.718191306064832669e-02	4.647734399036593231e+02	7.316848679460918881e-03	0.000000000000000000e+00	1.166536277644417119e+01	1.000000000000000000e+00
2.220000000000000000e+02	9.507607366435976815e+01	3.293901430509067296e+01	-3.273134070966852993e-02	8.882220712575975767e+02	4.069030509579851795e-03	0.000000000000000000e+00	1.015501766242818249e+01	1.000000000000000000e+00
2.230000000000000000e+02	6.613104339942259458e+01	1.010720540431473680e+01	-1.655748238521565288e-02	4.477686780014395822e+02	1.137942458085505759e-02	0.000000000000000000e+00	1.191297529556662660e+01	1.000000000000000000e+00
2.230000000000000000e+02	6.704367740153399780e+01	2.198517154212515123e+01	-1.509645861655726021e-02	4.079814569423446642e+02	1.916149868071848061e-02	0.000000000000000000e+00	1.191297529556662660e+01	1.000000000000000000e+00
2.230000000000000000e+02	1.185459326879867206e+02	3.040855228053792914e+01	-1.533569803909656803e-02	4.144965267138393870e+02	3.125919586291869834e-02	0.000000000000000000e+00	1.012694378351769053e+01	1.000000000000000000e+00
2.230000000000000000e+02	1.383884696536395893e+02	4.427400974270566536e+01	4.511172076632890063e-03	-1.197184289393377128e+02	3.644638587448925104e-01	0.000000000000000000e+00	6.086508089331335469e+00	1.000000000000000000e+00
2.240000000000000000e+02	1.104266556018888679e+02	1.323024717562052821e+01	-1.647279136111696324e-02	4.454623359898856165e+02	2.227652271969693398e-02	0.000000000000000000e+00	8.489577165978714035e+00	1.000000000000000000e+00
2.240000000000000000e+02	1.408671305272177960e+02	1.833837983560958662e+01	-1.609834212285050220e-02	4.352651749731295467e+02	6.212174833554851006e-03	0.000000000000000000e+00	8.920539640560113170e+00	1.000000000000000000e+00
2.240000000000000000e+02	1.359038337234786198e+01	2.647932792477206831e+01	-3.229457422676034611e-03	8.481423000321055383e+01	2.531381689570231242e-01	0.000000000000000000e+00	3.647892141253303411e+00	1.000000000000000000e+00
2.240000000000000000e+02	4.138704865874240113e+01	4.569776107344425498e+01	-1.612462907773655821e-02	4.359810325159417062e+02	1.270691381461197533e-02	0.000000000000000000e+00	6.060411810884627215e+00	1.000000000000000000e+00
2.240000000000000000e+02	8.816392325237887917e+01	4.824350627780847134e+01	-1.723503639952714619e-02	4.662201172765467163e+02	8.641953346026642890e-02	0.000000000000000000e+00	6.088786511616829600e+00	1.000000000000000000e+00
2.250000000000000000e+02	8.204499669110694526e+01	1.881001216841459822e+01	-1.669960377932464685e-02	4.516389882906648836e+02	1.067337859393557853e-02	0.000000000000000000e+00	1.137079903077357557e+01	1.000000000000000000e+00
2.250000000000000000e+02	1.377289098643083953e+01	3.012265168818088057e+01	3.514603205448634058e-03	-9.257944131367399621e+01	2.626512640009969202e-01	0.000000000000000000e+00	3.647892141253303411e+00	1.000000000000000000e+00
2.250000000000000000e+02	5.179050146831391999e+01	4.368586272232519008e+01	-1.601303672841666165e-02	4.329421021671415133e+02	5.298120972930076000e-02	0.000000000000000000e+00	5.146449951638039977e+00	1.000000000000000000e+00
2.260000000000000000e+02	5.854208322248588559e+01	3.896739768543532989e+01	-1.622977948119097916e-02	4.388445330533325546e+02	2.679764701893549983e-02	0.000000000000000000e+00	7.755686556540910104e+00	1.000000000000000000e+00
2.270000000000000000e+02	1.567219965916989111e+01	1.002852151539364911e+01	-1.641641514254216574e-02	4.439270748127378852e+02	1.762151633603059597e-02	0.000000000000000000e+00	5.032708670811651963e+00	1.000000000000000000e+00
2.270000000000000000e+02	1.038176639452719172e+02	3.810708774544449540e+01	-1.699271302356286303e-02	4.596210639728961951e+02	3.184599877932925427e-02	0.000000000000000000e+00	1.015501766242818249e+01	1.000000000000000000e+00
2.270000000000000000e+02	4.289717898610883395e+01	5.569839323797497244e+00	-1.665197555626782636e-02	4.503419562504854525e+02	1.927383688988770771e-02	0.000000000000000000e+00	1.677443434497459052e+01	1.000000000000000000e+00
2.290000000000000000e+02	5.079344083707977830e+01	3.863692053585106123e+01	-1.692213760073854600e-02	4.576991240226456625e+02	4.595840378035453977e-02	0.000000000000000000e+00	5.146449951638039977e+00	1.000000000000000000e+00
2.290000000000000000e+02	7.088282520613729787e+01	5.301207148353236676e+01	-1.601871687588271934e-02	4.330967863603273713e+02	2.288940182284132652e-01	0.000000000000000000e+00	7.373756727916551235e+00	1.000000000000000000e+00
2.300000000000000000e+02	5.700869627261219819e+01	1.463883747500360855e+01	-8.704317245425769595e-03	2.339079427190044953e+02	2.487953009140141392e-01	0.000000000000000000e+00	4.031329711019449036e+00	1.000000000000000000e+00
2.300000000000000000e+02	6.072429647510546857e+01	1.620278580349151554e+01	8.972111165134594862e-03	-2.412006207098084758e+02	2.133603789952069896e-01	0.000000000000000000e+00	4.031329711019449036e+00	1.000000000000000000e+00
2.300000000000000000e+02	3.684777184028190078e+01	4.696074682909273434e+01	-1.734307698319456637e-02	4.691623244315176180e+02	8.425531548837184026e-03	0.000000000000000000e+00	8.519795843536288160e+00	1.000000000000000000e+00
2.310000000000000000e+02	1.278391775129349952e+02	3.065504260473642262e+01	-1.701794111000027102e-02	4.603080859594754202e+02	1.268396665600834972e-02	0.000000000000000000e+00	1.864692314861855138e+01	1.000000000000000000e+00
2.310000000000000000e+02	8.369080005569392711e+01	3.998656588089949082e+01	-1.732921358856736108e-02	4.687847905689654908e+02	1.442704443844416984e-01	0.000000000000000000e+00	1.254676802898504206e+01	1.000000000000000000e+00
2.310000000000000000e+02	7.982171756330888002e+01	2.718168264242193644e+01	-1.661002667414289771e-02	4.491995864396102434e+02	1.224918311345557509e-02	0.000000000000000000e+00	1.233476243516106408e+01	1.000000000000000000e+00
2.320000000000000000e+02	2.140701015581671030e+01	2.559764316225949443e+01	-1.679271105985647231e-02	4.541745253792452672e+02	1.092090790248489984e-02	0.000000000000000000e+00	7.919066556288860248e+00	1.000000000000000000e+00
2.320000000000000000e+02	1.089567424857906985e+01	1.161375385396202731e+01	-1.669220445495717131e-02	4.514374867404422957e+02	2.110698152518231119e-02	0.000000000000000000e+00	5.032708670811651963e+00	1.000000000000000000e+00
2.330000000000000000e+02	7.259274954809917801e+01	4.583931420147821711e+01	-1.716484250451841276e-02	4.643085672541429858e+02	5.149644638006412034e-02	0.000000000000000000e+00	5.951492474307380931e+00	1.000000000000000000e+00
2.340000000000000000e+02	8.453183677964295839e+01	1.578163258552389969e+01	-1.675334367119460030e-02	4.531024558970030398e+02	6.901355378793438966e-03	0.000000000000000000e+00	6.954089152345161118e+00	1.000000000000000000e+00
2.340000000000000000e+02	1.006597486358068920e+02	2.239341924049574217e+01	-1.639614719018290048e-02	4.433751293083373639e+02	2.902276624481181511e-02	0.000000000000000000e+00	1.615024184395148055e+01	1.000000000000000000e+00
2.340000000000000000e+02	2.880975667614872648e+01	4.413634716957155746e+01	-1.652920629280994758e-02	4.469986514191435845e+02	1.171369457109316947e-02	0.000000000000000000e+00	8.519795843536288160e+00	1.000000000000000000e+00
2.340000000000000000e+02	1.277257337740779946e+02	4.930162066690645162e+01	-1.629859231153751864e-02	4.407184733350939041e+02	1.154300589647272446e-02	0.000000000000000000e+00	1.232915693636727283e+01	1.000000000000000000e+00
2.350000000000000000e+02	9.703855480812599410e+01	3.813245564303598911e+01	-1.645201823584947418e-02	4.448966334018539328e+02	8.199499855372271995e-03	0.000000000000000000e+00	9.172246161856930868e+00	1.000000000000000000e+00
2.360000000000000000e+02	4.105106856436980678e+01	1.481110670868917012e+01	-1.688861936429427932e-02	4.567863411429094640e+02	7.204950763826700744e-02	0.000000000000000000e+00	6.951404713913481359e+00	1.000000000000000000e+00
2.360000000000000000e+02	8.624743014211931680e+00	2.745128561320567684e+01	-1.614720158891451082e-02	4.365957367468802772e+02	1.753575047862743208e-02	0.000000000000000000e+00	1.088682311794474877e+01	1.000000000000000000e+00
2.360000000000000000e+02	5.547980519727259718e+01	3.477220699921898017e+01	-8.965899886461426230e-03	2.410314725255486508e+02	6.890693909403311501e-02	0.000000000000000000e+00	4.415098158543012019e+00	1.000000000000000000e+00
2.370000000000000000e+02	7.821416711304597413e+01	4.779377761434759719e+01	-1.616655385229664663e-02	4.371227458193513371e+02	2.823917686451937747e-02	0.000000000000000000e+00	5.951492474307380931e+00	1.000000000000000000e+00
2.370000000000000000e+02	2.869407670979539304e+01	2.869768770400691338e+01	-1.809747134294751453e-02	4.897063126958474299e+02	2.118792981090881211e-01	0.000000000000000000e+00	6.251400800238918976e+00	1.000000000000000000e+00
2.380000000000000000e+02	1.190033625446195344e+02	9.287022853777973097e+00	-1.937261834580094114e-02	5.244316585620268825e+02	1.248032675162336069e-02	0.000000000000000000e+00	8.759682412275989094e+00	1.000000000000000000e+00
2.380000000000000000e+02	5.823826698716194272e+01	4.502500380846138484e+01	-1.671280925515127372e-02	4.519986054284387365e+02	1.591417589555976786e-02	0.000000000000000000e+00	6.513856191101121240e+00	1.000000000000000000e+00
2.380000000000000000e+02	3.765758044011290195e+01	2.087792348910589268e+01	-1.741274240690328726e-02	4.710594828985695699e+02	4.518097418810784749e-02	0.000000000000000000e+00	6.951404713913481359e+00	1.000000000000000000e+00
2.380000000000000000e+02	1.928793297777001214e+01	2.964657543518600846e+01	-3.432473624789331157e-02	9.316140966810717146e+02	8.720418608442193076e-03	0.000000000000000000e+00	9.453884272292661706e+00	1.000000000000000000e+00
2.380000000000000000e+02	1.389335444942832964e+02	3.127345791030299083e+01	-1.627456022057930871e-02	4.400640212064029697e+02	1.428698587871068959e-02	0.000000000000000000e+00	1.280120838898468882e+01	1.000000000000000000e+00
2.380000000000000000e+02	1.388920382369494462e+02	4.407459900978369660e+01	-4.488017224191380265e-03	1.190878661432737999e+02	7.605062401414741657e-02	0.000000000000000000e+00	1.232915693636727283e+01	1.000000000000000000e+00
2.380000000000000000e+02	2.923354010333116193e+01	3.492576856509587913e+01	-3.231608940482003783e-02	8.769137709988991674e+02	3.070571987177306283e-02	0.000000000000000000e+00	6.251400800238918976e+00	1.000000000000000000e+00
2.390000000000000000e+02	6.021877929809580365e+01	2.599890944199096410e+01	-1.696071801595316550e-02	4.587497623090475827e+02	9.654693846206541252e-03	0.000000000000000000e+00	9.971390352199446028e+00	1.000000000000000000e+00
2.400000000000000000e+02	1.394323249780326712e+01	1.441106648192519124e+01	-3.283261253755787729e-02	8.909799487745337956e+02	4.417737686604028546e-03	0.000000000000000000e+00	1.408309786158163490e+01	1.000000000000000000e+00
2.410000000000000000e+02	7.239499446095659607e+01	3.727817926197648291e+01	-1.545967652759215084e-02	4.178727616760370438e+02	7.620309647996981184e-03	0.000000000000000000e+00	1.201834344089130369e+01	1.000000000000000000e+00
2.410000000000000000e+02	1.276549561421462897e+02	7.915175855322479137e+00	-4.581101064306524265e-03	1.216227648924512579e+02	1.022013848037255368e-01	0.000000000000000000e+00	8.759682412275989094e+00	1.000000000000000000e+00
2.430000000000000000e+02	1.157353022695367031e+02	2.278062711490978742e+01	-1.714483022145137092e-02	4.637635842447174923e+02	2.098066611463300646e-01	0.000000000000000000e+00	5.954719776565387868e+00	1.000000000000000000e+00
2.440000000000000000e+02	4.450030369695780763e+01	3.934469015146733284e+01	-1.644480595460433292e-02	4.447002254895416513e+02	7.613954667930022957e-03	0.000000000000000000e+00	7.046321495567354098e+00	1.000000000000000000e+00
2.440000000000000000e+02	1.202272059709134311e+02	2.668978159573770625e+01	-1.729391779453363920e-02	4.678236004844499689e+02	2.031258504925942399e-01	0.000000000000000000e+00	5.954719776565387868e+00	1.000000000000000000e+00
2.450000000000000000e+02	5.758439519900408499e+01	3.307460014190761655e+01	-1.612961020467794729e-02	4.361166806847065800e+02	3.178351592790840119e-02	0.000000000000000000e+00	5.455442493224618161e+00	1.000000000000000000e+00
2.470000000000000000e+02	2.085996599787194583e+01	1.064913764656576234e+01	-1.649402375070072382e-02	4.460405454592344086e+02	1.307704836137069115e-02	0.000000000000000000e+00	9.557039768130373147e+00	1.000000000000000000e+00
2.470000000000000000e+02	1.128024425718657824e+02	4.215142559491561514e+01	-1.692258156206976824e-02	4.577112141665611489e+02	8.450453683283343231e-03	0.000000000000000000e+00	1.672727105097827049e+01	1.000000000000000000e+00
2.470000000000000000e+02	4.151432702050901469e+01	4.572705569306696560e+01	-4.599016927006698875e-03	1.221106572902394163e+02	1.685310069103543862e-01	0.000000000000000000e+00	7.046321495567354098e+00	1.000000000000000000e+00
2.470000000000000000e+02	7.122694776820246432e+01	4.866626834185710493e+01	-3.635473795197924352e-02	9.868959670266671083e+02	5.246859862828689991e-03	0.000000000000000000e+00	1.067735272649526834e+01	1.000000000000000000e+00
2.470000000000000000e+02	5.382340275838469523e+01	5.334145683639815161e+01	-1.648146188613258331e-02	4.456984554171634159e+02	1.093155159348180305e-02	0.000000000000000000e+00	1.447385402345633132e+01	1.000000000000000000e+00
2.480000000000000000e+02	4.732460734209206521e+01	2.031501806785218989e+01	-1.628843568283771040e-02	4.404418836998236770e+02	1.149083783924986779e-02	0.000000000000000000e+00	7.427920084556139280e+00	1.000000000000000000e+00
2.480000000000000000e+02	7.639694175499326434e+01	3.693421448689549180e+01	-1.581763937911131665e-02	4.276209583925184461e+02	8.024386025089480512e-03	0.000000000000000000e+00	1.214129397311452330e+01	1.000000000000000000e+00
2.480000000000000000e+02	5.831100513423405829e+01	3.933120602208688865e+01	-1.734848164709138982e-02	4.693095065389042020e+02	6.145803447498743299e-02	0.000000000000000000e+00	6.298656931272629933e+00	1.000000000000000000e+00
2.490000000000000000e+02	6.470627086654755544e+01	4.021129146487984940e+01	-1.653550246247314712e-02	4.471701113909723517e+02	5.620598598147674707e-02	0.000000000000000000e+00	6.455538255910143519e+00	1.000000000000000000e+00
2.490000000000000000e+02	1.315663260643546266e+02	5.207104409318316129e+01	-1.549776966130092873e-02	4.189101301050918096e+02	4.557810747698598508e-02	0.000000000000000000e+00	8.470527974084152589e+00	1.000000000000000000e+00
2.500000000000000000e+02	1.064526864141777764e+02	2.667621336532732812e+01	-1.591241059088096751e-02	4.302018083647128606e+02	8.001045669958406492e-03	0.000000000000000000e+00	1.375524211347019943e+01	1.000000000000000000e+00
2.500000000000000000e+02	1.362212665044374660e+02	1.575037643520778552e+01	-1.689363450593190860e-02	4.569229156143584873e+02	1.182909942307397433e-02	0.000000000000000000e+00	1.939159181715281832e+01	1.000000000000000000e+00
2.500000000000000000e+02	2.433390316577163404e+01	1.955243870196709821e+01	-1.607877465008447290e-02	4.347323052271262327e+02	9.412717342187626457e-03	0.000000000000000000e+00	9.379610543335695994e+00	1.000000000000000000e+00
2.510000000000000000e+02	9.948130509767985075e+01	6.774954778893623519e+00	-1.586278117686883149e-02	4.288502790407598013e+02	1.308009881297911292e-02	0.000000000000000000e+00	1.977140789844498769e+01	1.000000000000000000e+00
2.510000000000000000e+02	9.761904464380375401e+00	9.935282432226754779e+00	-1.577590114310004413e-02	4.264843249862583434e+02	1.611960393589950691e-02	0.000000000000000000e+00	1.112099631634703201e+01	1.000000000000000000e+00
2.510000000000000000e+02	1.381416783729333986e+02	4.673113902119826690e+01	-1.657354572415492902e-02	4.482061216837631150e+02	3.472014605902129514e-02	0.000000000000000000e+00	8.470527974084152589e+00	1.000000000000000000e+00
2.510000000000000000e+02	1.835897477264793309e+01	4.619130500675740336e+01	7.662227819853230197e-03	-2.055293199833368476e+02	2.039204167554105052e-01	0.000000000000000000e+00	1.972947203176662612e+01	1.000000000000000000e+00
2.530000000000000000e+02	4.081178097893624113e+01	1.674331125654545005e+01	-1.583994488658064387e-02	4.282283914648306791e+02	4.584488517162932375e-02	0.000000000000000000e+00	4.285284776938340201e+00	1.000000000000000000e+00
2.550000000000000000e+02	4.636961515053792482e+01	3.235526670716271980e+01	-1.611525512567030249e-02	4.357257570638524271e+02	6.052393272664913226e-02	0.000000000000000000e+00	7.926300598652492369e+00	1.000000000000000000e+00
2.560000000000000000e+02	9.535707746028462850e+01	2.611143110426475289e+01	-1.639847851294653699e-02	4.434386168820146281e+02	7.788951442527003444e-03	0.000000000000000000e+00	8.661127879234673088e+00	1.000000000000000000e+00
2.560000000000000000e+02	5.026331969002065847e+01	3.967327467468984992e+01	-1.625428752172904806e-02	4.395119464435396139e+02	4.881374764315937753e-02	0.000000000000000000e+00	8.289401405021896707e+00	1.000000000000000000e+00
2.570000000000000000e+02	3.654487948146159937e+01	1.634680497625705442e+01	-1.557131996628757092e-02	4.209130833124544324e+02	5.063599483640890409e-02	0.000000000000000000e+00	4.285284776938340201e+00	1.000000000000000000e+00
2.580000000000000000e+02	6.749623132740721587e+01	1.435942206763950146e+01	-1.663318048820389833e-02	4.498301209580542377e+02	8.967428024003520903e-03	0.000000000000000000e+00	1.363536571194079272e+01	1.000000000000000000e+00
2.590000000000000000e+02	1.346591868041041380e+02	4.539109513798642581e+01	-1.603971405504920483e-02	4.336685904794907174e+02	6.342393039210358907e-03	0.000000000000000000e+00	1.595247081374024667e+01	1.000000000000000000e+00
2.590000000000000000e+02	1.083250278760490914e+02	6.606521136486686707e+00	-1.662868520594462662e-02	4.497077035184414058e+02	1.397525386803544212e-02	0.000000000000000000e+00	1.267684015617187754e+01	1.000000000000000000e+00
2.590000000000000000e+02	4.795262511962515362e+01	1.065739324551219269e+01	-1.762687175217965418e-02	4.768907443595472841e+02	1.614269613074703624e-02	0.000000000000000000e+00	1.274778672503493127e+01	1.000000000000000000e+00
2.590000000000000000e+02	1.134654783653357981e+02	1.819436153547061252e+01	-1.658835037865393283e-02	4.486092883357309233e+02	8.150501267065290989e-03	0.000000000000000000e+00	1.267684015617187754e+01	1.000000000000000000e+00
2.590000000000000000e+02	1.307984173144790319e+01	5.040845617810877144e+01	-1.597653317601600495e-02	4.319480218927727719e+02	9.399550532904199507e-03	0.000000000000000000e+00	1.409650023853599876e+01	1.000000000000000000e+00
2.600000000000000000e+02	4.180186620196609937e+01	2.587746532683159373e+01	-6.943038307279930654e-02	1.887626011482185049e+03	4.261525007132171972e-03	0.000000000000000000e+00	7.926300598652492369e+00	1.000000000000000000e+00
2.600000000000000000e+02	8.840266432981772482e+01	1.100791354423679635e+01	-1.643686590879115186e-02	4.444839987827862728e+02	1.905573817839989470e-02	0.000000000000000000e+00	1.008508102186187472e+01	1.000000000000000000e+00
2.600000000000000000e+02	2.383859454266503519e+01	4.130018757632868898e+01	2.672118348545041589e-03	-6.963653514087192775e+01	2.578334286522300234e-01	0.000000000000000000e+00	1.371553894891581571e+01	1.000000000000000000e+00
2.600000000000000000e+02	1.172670917454824462e+02	4.945233129236071079e+01	-2.873120323058139108e-02	7.792886250253324079e+02	1.107277261399196577e-01	0.000000000000000000e+00	3.242254869355734925e+00	1.000000000000000000e+00
2.610000000000000000e+02	9.613278610274812763e+01	1.748511020584788866e+01	-1.644378129856765430e-02	4.446723216202717595e+02	4.737682181540570081e-02	0.000000000000000000e+00	8.661127879234673088e+00	1.000000000000000000e+00
2.620000000000000000e+02	7.745053801382768199e+01	5.040893402069201557e+00	-1.625393787478258967e-02	4.395024247090888707e+02	1.178021914254165914e-01	0.000000000000000000e+00	1.141645789116833853e+01	1.000000000000000000e+00
2.630000000000000000e+02	2.678753120720352854e+01	2.193547596196249572e+01	-1.650309191660151789e-02	4.462874936123275802e+02	1.109026628062903530e-02	0.000000000000000000e+00	7.788436081322697824e+00	1.000000000000000000e+00
2.640000000000000000e+02	6.772618302950272451e+00	3.197768825448114427e+01	-1.728738616030753295e-02	4.676457282414337442e+02	1.619433906515443944e-02	0.000000000000000000e+00	1.944624741744166840e+01	1.000000000000000000e+00
2.640000000000000000e+02	3.646382754048266150e+01	3.594112978507062905e+01	-1.659884848679462482e-02	4.488951772844641255e+02	1.155742920816416053e-02	0.000000000000000000e+00	9.409191929065954696e+00	1.000000000000000000e+00
2.640000000000000000e+02	8.383098382267385773e+01	4.331794307935202681e+01	-1.605101470851397205e-02	4.339763346840410350e+02	1.091742852558309496e-01	0.000000000000000000e+00	6.994702224040453054e+00	1.000000000000000000e+00
2.640000000000000000e+02	9.733893985466703214e+01	4.440663167616000351e+01	-1.616005428563151158e-02	4.369457468538030298e+02	1.616273407842416798e-02	0.000000000000000000e+00	1.355175704560410566e+01	1.000000000000000000e+00
2.640000000000000000e+02	6.724632704590277399e+01	1.016042358587521299e+01	-4.766687257868501212e-03	1.266767270983822300e+02	2.598042343138433630e-01	0.000000000000000000e+00	8.052383010163568500e+00	1.000000000000000000e+00
2.640000000000000000e+02	3.866185825245326413e+01	4.508998510949422212e+01	-4.472696061943125939e-03	1.186706337324600327e+02	4.597496471628220727e-01	0.000000000000000000e+00	7.716312643783316716e+00	1.000000000000000000e+00
2.650000000000000000e+02	6.989306142987673809e+01	4.798634545059388046e+01	-1.635220873321395832e-02	4.421785785485751603e+02	1.514749050156710686e-01	0.000000000000000000e+00	6.294481503624178131e+00	1.000000000000000000e+00
2.660000000000000000e+02	1.122013432982169974e+02	5.338929642778334816e+00	-2.780673463391445874e-02	7.541131027601784353e+02	1.966195046895824472e-02	0.000000000000000000e+00	2.014269675626237799e+01	1.000000000000000000e+00
2.660000000000000000e+02	1.347362079127794914e+02	2.106830292833575058e+01	-1.541311369923343590e-02	4.166047429176933292e+02	1.427468174003276857e-02	0.000000000000000000e+00	7.353084328773999090e+00	1.000000000000000000e+00
2.660000000000000000e+02	6.689298266448003005e+01	4.245280907672927384e+01	-1.742794963990750012e-02	4.714736127397229097e+02	8.280167724535270057e-02	0.000000000000000000e+00	6.294481503624178131e+00	1.000000000000000000e+00
2.660000000000000000e+02	4.466336220563731274e+01	4.994008109993879430e+01	-1.767658478262269448e-02	4.782445507617326257e+02	2.244026915953412082e-02	0.000000000000000000e+00	7.716312643783316716e+00	1.000000000000000000e+00
2.670000000000000000e+02	1.178670580100210827e+02	4.372656280684824281e+01	-3.255107943513153856e-02	8.833131195127650699e+02	6.787687165762945618e-03	0.000000000000000000e+00	1.018220589386190156e+01	1.000000000000000000e+00
2.670000000000000000e+02	1.418533868204887938e+02	4.824385826760357077e+01	-1.679690997853759346e-02	4.542888721197697919e+02	2.418847383502775727e-02	0.000000000000000000e+00	2.440798902170422835e+01	1.000000000000000000e+00
2.670000000000000000e+02	2.962256793631727092e+01	1.468135276632918007e+01	-1.697736695504257001e-02	4.592031533038825160e+02	1.988189907272319701e-02	0.000000000000000000e+00	7.398230603332867972e+00	1.000000000000000000e+00
2.670000000000000000e+02	5.737618996867156795e+01	2.353968219082886293e+01	-1.680831902759729810e-02	4.545995681992931168e+02	1.156930750324969281e-02	0.000000000000000000e+00	1.662600874357885061e+01	1.000000000000000000e+00
2.670000000000000000e+02	5.517870992638223981e+01	5.190015650181813101e+01	-1.616036009822394842e-02	4.369540748724697892e+02	1.128698394016491857e-02	0.000000000000000000e+00	1.069646826149771535e+01	1.000000000000000000e+00
2.680000000000000000e+02	5.132808412010489008e+01	7.721120341800577158e+00	-1.655485008517459597e-02	4.476969940864519231e+02	1.266414583992697684e-01	0.000000000000000000e+00	1.610405719566555049e+01	1.000000000000000000e+00
2.690000000000000000e+02	7.321250707151008896e+01	1.556834074911053634e+01	-1.620756123133658064e-02	4.382394762175256346e+02	9.936693670249407973e-03	0.000000000000000000e+00	8.052383010163568500e+00	1.000000000000000000e+00
2.690000000000000000e+02	1.123495872534903981e+02	5.228429809814025475e+01	-1.650315849240549873e-02	4.462893066329552880e+02	2.256195536804384005e-02	0.000000000000000000e+00	1.018220589386190156e+01	1.000000000000000000e+00
2.700000000000000000e+02	2.293404791431143508e+01	1.151946788934234434e+01	-1.693931209582735797e-02	4.581668271821256440e+02	3.003613355971879173e-02	0.000000000000000000e+00	7.398230603332867972e+00	1.000000000000000000e+00
2.710000000000000000e+02	1.378692711455310018e+02	1.441610299706170473e+01	-1.636980420878850900e-02	4.426577460278061267e+02	1.659267661965557750e-02	0.000000000000000000e+00	7.353084328773999090e+00	1.000000000000000000e+00
2.710000000000000000e+02	1.965623308919449741e+01	3.989892679637279116e+01	4.805563123023690736e-03	-1.277354112033050626e+02	2.325199523149589220e-01	0.000000000000000000e+00	1.319804513731713946e+01	1.000000000000000000e+00
2.720000000000000000e+02	9.150915753604350300e+01	6.680084589263441508e+00	-1.667377366396964253e-02	4.509355715963866942e+02	1.310411475840977946e-02	0.000000000000000000e+00	1.212345704260589407e+01	1.000000000000000000e+00
2.720000000000000000e+02	1.140873577731980220e+02	1.536771661717896542e+01	6.884167358237414623e-03	-1.843408463611202137e+02	2.229417399059072658e-01	0.000000000000000000e+00	1.581332232387305048e+01	1.000000000000000000e+00
2.720000000000000000e+02	3.106893989818825830e+01	3.327031316012817541e+01	-4.905944871802279429e-03	1.304690497070918411e+02	1.117603392738478751e-01	0.000000000000000000e+00	1.243633149561012807e+01	1.000000000000000000e+00
2.740000000000000000e+02	1.293023543962628139e+02	4.428168399324278681e+01	-1.668982231458698492e-02	4.513726152800762179e+02	6.816130424473021421e-02	0.000000000000000000e+00	6.421640686899796613e+00	1.000000000000000000e+00
2.740000000000000000e+02	9.202350892926351378e+01	1.879262574742687164e+01	-1.677110308051776161e-02	4.535860876898440210e+02	1.799903385042456172e-02	0.000000000000000000e+00	1.212345704260589407e+01	1.000000000000000000e+00
2.740000000000000000e+02	3.861829138440947418e+01	4.840032884420774195e+01	-1.680191270576794280e-02	4.544251085167963993e+02	3.927678739187967505e-02	0.000000000000000000e+00	1.172341897806723310e+01	1.000000000000000000e+00
2.750000000000000000e+02	4.944848662077505708e+01	4.391196347611311523e+01	-1.770987101818471618e-02	4.791510156947072687e+02	3.773784277607705739e-02	0.000000000000000000e+00	6.530242346143567467e+00	1.000000000000000000e+00
2.760000000000000000e+02	1.297017907924710016e+02	1.286758773943295964e+01	-4.437802317093958102e-03	1.177203924224447036e+02	1.105899401259859971e-01	0.000000000000000000e+00	6.747187793783195886e+00	1.000000000000000000e+00
2.760000000000000000e+02	2.489432911057942732e+01	2.247510483929206870e+01	-1.640055374285641007e-02	4.434951304261086875e+02	7.571261746667001802e-02	0.000000000000000000e+00	5.875964154936777817e+00	1.000000000000000000e+00
2.760000000000000000e+02	1.220881244889609007e+02	3.904354459974359770e+01	-1.726953331129399069e-02	4.671595518591777250e+02	1.280983927020842295e-01	0.000000000000000000e+00	5.947922975594713613e+00	1.000000000000000000e+00
2.760000000000000000e+02	1.229139170855973475e+02	4.493386329323955408e+01	-1.680061407609444168e-02	4.543897436808492785e+02	1.599482380025544215e-01	0.000000000000000000e+00	5.947922975594713613e+00	1.000000000000000000e+00
2.770000000000000000e+02	5.553803065372653691e+01	4.627025068722877421e+01	-1.535961474276966582e-02	4.151478365668750143e+02	1.718079657501347945e-01	0.000000000000000000e+00	4.802198799793668371e+00	1.000000000000000000e+00
2.780000000000000000e+02	8.109745597036378228e+01	7.519786329857542029e+00	-1.696267988811442709e-02	4.588031888466879877e+02	5.873489598048786675e-03	0.000000000000000000e+00	1.569890256658045580e+01	1.000000000000000000e+00
2.790000000000000000e+02	6.331177306179861120e+01	2.623521742974483573e+01	-1.590610823686087333e-02	4.300301799778451937e+02	8.997721807426528606e-03	0.000000000000000000e+00	1.020041217064463801e+01	1.000000000000000000e+00
2.790000000000000000e+02	1.559083956304988838e+01	2.883066906621666092e+01	-1.719920578793457042e-02	4.652443628126576982e+02	8.310169301839875899e-02	0.000000000000000000e+00	7.079496115987086391e+00	1.000000000000000000e+00
2.790000000000000000e+02	5.540799473537818187e+01	5.107068858107544429e+01	-1.422506018571222282e-02	3.842511640187622106e+02	2.346274209053913484e-01	0.000000000000000000e+00	4.802198799793668371e+00	1.000000000000000000e+00
2.800000000000000000e+02	6.609742151332473270e+01	5.180230058772249180e+01	-1.602628406824365900e-02	4.333028593631901799e+02	1.267408219935595159e-02	0.000000000000000000e+00	1.071443423468317846e+01	1.000000000000000000e+00
2.810000000000000000e+02	1.353486401413578619e+02	4.404846354827178345e+01	-1.707459793287528782e-02	4.618509886723479099e+02	1.571785506415206424e-01	0.000000000000000000e+00	6.246003670215692694e+00	1.000000000000000000e+00
2.810000000000000000e+02	1.317972329893451899e+02	1.928114097645656955e+01	-1.683809841625381887e-02	4.554105331848728611e+02	6.790939662089323647e-02	0.000000000000000000e+00	5.046425785119683205e+00	1.000000000000000000e+00
2.810000000000000000e+02	5.531280151937559708e+01	3.944307311593656351e+01	-2.309743772401594026e-03	5.976819646185467150e+01	3.300411562927675346e-01	0.000000000000000000e+00	6.830891724578561863e+00	1.000000000000000000e+00
2.820000000000000000e+02	1.388095987712912915e+02	3.884900903743728406e+01	-1.787614477821969014e-02	4.836790534917331570e+02	1.707876542021753430e-01	0.000000000000000000e+00	6.246003670215692694e+00	1.000000000000000000e+00
2.820000000000000000e+02	5.458420296612617406e+00	4.553117468532521173e+01	7.770415021584009020e-03	-2.084755199038077080e+02	1.635945668923537433e-01	0.000000000000000000e+00	6.376879252504205731e+00	1.000000000000000000e+00
2.830000000000000000e+02	7.223300852182892129e+01	3.118091923209129845e+01	3.676451082287457081e-03	-9.698695157590920246e+01	2.589030007466922578e-01	0.000000000000000000e+00	9.600339710726135678e+00	1.000000000000000000e+00
2.830000000000000000e+02	1.276241062948287777e+02	3.473783081246554616e+01	-1.619680279252428204e-02	4.379464978331501470e+02	2.108054934054004459e-02	0.000000000000000000e+00	1.191708975960495387e+01	1.000000000000000000e+00
2.840000000000000000e+02	2.868648563354429015e+01	2.631301738087474362e+01	-1.631237420754463527e-02	4.410937877925391604e+02	9.192781196703858626e-03	0.000000000000000000e+00	1.039652587850972942e+01	1.000000000000000000e+00
2.840000000000000000e+02	4.110132372991188987e+01	4.225749834929703752e+01	-2.974026409603707649e-02	8.067677999554111921e+02	6.722565853806150571e-02	0.000000000000000000e+00	8.076152132434531339e+00	1.000000000000000000e+00
2.840000000000000000e+02	6.669861103314268291e+01	3.902546937843931119e+01	-1.613994547637430735e-02	4.363981352020869053e+02	8.047741914524619844e-03	0.000000000000000000e+00	9.600339710726135678e+00	1.000000000000000000e+00
2.840000000000000000e+02	9.072124854077316058e+01	5.276010088824999400e+01	-1.625590579161842811e-02	4.395560158578799133e+02	1.056138028571118603e-02	0.000000000000000000e+00	1.265117295857304036e+01	1.000000000000000000e+00
2.850000000000000000e+02	1.284755128670518616e+02	1.548211628137068452e+01	-1.603113972414854302e-02	4.334350906512902952e+02	6.556593995495663130e-02	0.000000000000000000e+00	5.046425785119683205e+00	1.000000000000000000e+00
2.850000000000000000e+02	5.480175465949105984e+01	2.311265320057968964e+01	-1.789945883253863876e-02	4.843139517410775738e+02	5.710220769366336491e-02	0.000000000000000000e+00	7.478260998643222912e+00	1.000000000000000000e+00
2.850000000000000000e+02	1.024526605472645286e+02	1.006156469061685854e+01	-1.572738403703554874e-02	4.251630865057178994e+02	1.163390918107554128e-02	0.000000000000000000e+00	2.658140745719618181e+01	1.000000000000000000e+00
2.850000000000000000e+02	4.281096969023261778e+01	1.232167984148368056e+01	-1.567525418835374537e-02	4.237434642806910006e+02	1.563242638076469682e-01	0.000000000000000000e+00	4.902255019517675727e+00	1.000000000000000000e+00
2.850000000000000000e+02	1.439093721476005783e+02	1.379626193646944010e+01	3.391980902161711824e-03	-8.924013856425179370e+01	2.165170407405730968e-01	0.000000000000000000e+00	1.329615783120197747e+01	1.000000000000000000e+00
2.860000000000000000e+02	7.484044141780353243e+01	2.116975970241284699e+01	-3.829817077093000503e-03	1.011634796168454784e+02	1.650938595626436634e-01	0.000000000000000000e+00	9.997143975730862664e+00	1.000000000000000000e+00
2.860000000000000000e+02	1.063755828231544953e+01	4.181080928310077383e+01	-1.706498943781008942e-02	4.615893260454932374e+02	2.447128337350268357e-02	0.000000000000000000e+00	6.376879252504205731e+00	1.000000000000000000e+00
2.870000000000000000e+02	1.051296488029330902e+02	4.543404544636625531e+01	-1.636307896024647227e-02	4.424746011973390409e+02	1.152276755774650496e-02	0.000000000000000000e+00	1.004697997761012651e+01	1.000000000000000000e+00
2.870000000000000000e+02	2.036902495666496549e+01	4.549043779728090442e+01	-3.829327862811685371e-03	1.011501571253340472e+02	2.359985765108471023e-01	0.000000000000000000e+00	1.040389877095806348e+01	1.000000000000000000e+00
2.890000000000000000e+02	7.828426307327147526e+01	5.044200474941501966e+01	-1.743090062749600225e-02	4.715539752896314667e+02	1.020080748352963917e-01	0.000000000000000000e+00	1.265117295857304036e+01	1.000000000000000000e+00
2.890000000000000000e+02	3.308720813709257413e+01	4.325659020251030284e+01	-1.640948389739276675e-02	4.437383201949898535e+02	3.611479000652184634e-02	0.000000000000000000e+00	8.076152132434531339e+00	1.000000000000000000e+00
2.900000000000000000e+02	9.594853770065867593e+01	4.951436474737595006e+01	-1.765486293609109733e-02	4.776530121924744776e+02	1.762306801904256481e-02	0.000000000000000000e+00	1.004697997761012651e+01	1.000000000000000000e+00
2.910000000000000000e+02	6.840101568238796403e+01	1.352275480705940147e+01	-1.638825053605905135e-02	4.431600842625327346e+02	1.067942680601141614e-02	0.000000000000000000e+00	9.997143975730862664e+00	1.000000000000000000e+00
2.910000000000000000e+02	1.040759527205685515e+02	2.629956351522702462e+01	-1.603048646948595363e-02	4.334173009423027452e+02	1.148573918536310856e-02	0.000000000000000000e+00	1.916347239429963167e+01	1.000000000000000000e+00
2.920000000000000000e+02	3.859920566897311289e+01	3.152116600686014536e+01	-1.627666090531741661e-02	4.401212279472127307e+02	9.005037862661047221e-03	0.000000000000000000e+00	1.296542702124802027e+01	1.000000000000000000e+00
2.920000000000000000e+02	5.092746022723515864e+01	4.723570762483710439e+01	-1.680873315904412094e-02	4.546108460031014715e+02	8.879389274156102019e-03	0.000000000000000000e+00	1.827862057433496545e+01	1.000000000000000000e+00
2.930000000000000000e+02	1.141596908091018889e+02	6.068057629087181049e+00	-1.681203615158241224e-02	4.547007945016109716e+02	1.499511042291179486e-02	0.000000000000000000e+00	2.260521188264000969e+01	1.000000000000000000e+00
2.930000000000000000e+02	9.183179275356827986e+00	2.444146905380246437e+01	-4.657608122473297710e-03	1.237062376607674423e+02	1.249815290319126193e-01	0.000000000000000000e+00	9.248782205940482726e+00	1.000000000000000000e+00
2.930000000000000000e+02	5.088228853390686623e+01	1.229331209125818170e+01	-1.672074220106176470e-02	4.522146387876224480e+02	1.657158676462877622e-02	0.000000000000000000e+00	1.025334555191522945e+01	1.000000000000000000e+00
2.930000000000000000e+02	1.419459604769433270e+02	3.182693344324252749e+01	-1.662679587468308962e-02	4.496562524454546406e+02	4.316381149871229006e-02	0.000000000000000000e+00	8.186751938429987163e+00	1.000000000000000000e+00
2.930000000000000000e+02	2.697457558260587973e+01	7.398435920049807990e+00	3.039464034011233468e-03	-7.964024918459975311e+01	2.848614109340097400e-01	0.000000000000000000e+00	5.857341553814704227e+00	1.000000000000000000e+00
2.930000000000000000e+02	3.233959189198027673e+01	9.748978427257704027e+00	-3.061074894044940077e-03	8.022876532231310875e+01	3.132000120738431814e-01	0.000000000000000000e+00	5.857341553814704227e+00	1.000000000000000000e+00
2.940000000000000000e+02	1.291200362792358192e+02	3.886801667645652714e+01	-1.702792716854998820e-02	4.605800305558261698e+02	6.913046030435965328e-03	0.000000000000000000e+00	1.039657403098089894e+01	1.000000000000000000e+00
2.940000000000000000e+02	6.276436321861528889e+00	4.117908268360891100e+01	-1.748478250065954934e-02	4.730213093909820259e+02	3.340071991468673840e-02	0.000000000000000000e+00	8.089280565839407799e+00	1.000000000000000000e+00
2.950000000000000000e+02	1.438188598008828478e+02	3.979657304762703518e+01	-1.591092958932098511e-02	4.301614770999381676e+02	3.313385119777889631e-02	0.000000000000000000e+00	8.186751938429987163e+00	1.000000000000000000e+00
2.950000000000000000e+02	7.536930623053309830e+01	3.866155389821985011e+01	1.828476605250359266e-03	-4.666212414551325338e+01	3.009658838741460229e-01	0.000000000000000000e+00	2.216002908355257617e+01	1.000000000000000000e+00
2.960000000000000000e+02	6.051082272916448801e+01	7.274190776537631464e+00	-1.674669230898959138e-02	4.529213231707108207e+02	9.761198808368565238e-03	0.000000000000000000e+00	1.006477507362324886e+01	1.000000000000000000e+00
2.960000000000000000e+02	4.091831985197236321e+01	9.874547300624698210e+00	3.890668597308067061e-03	-1.028206141128859201e+02	1.375899816654809760e-01	0.000000000000000000e+00	6.190443593652545040e+00	1.000000000000000000e+00
2.960000000000000000e+02	1.434630877214572138e+02	6.863354930180736169e+00	-3.332509707971127895e-03	8.762059369395723252e+01	1.354688597683912921e-01	0.000000000000000000e+00	1.018201346943484964e+01	1.000000000000000000e+00
2.960000000000000000e+02	5.925218539908382098e+00	3.309743024475044137e+01	-1.679005612783709966e-02	4.541022251405923384e+02	4.443432864150520523e-02	0.000000000000000000e+00	8.089280565839407799e+00	1.000000000000000000e+00
2.970000000000000000e+02	1.174648826189732205e+02	3.839124471317743570e+01	-1.660378450556966590e-02	4.490295970484456234e+02	9.450174682385958924e-03	0.000000000000000000e+00	1.166490112899812281e+01	1.000000000000000000e+00
2.970000000000000000e+02	9.907390427842285874e+01	3.971684594584924355e+01	-1.609250304399444803e-02	4.351061626926923509e+02	1.067266589787041475e-02	0.000000000000000000e+00	1.550783860630474997e+01	1.000000000000000000e+00
2.970000000000000000e+02	1.580826926271246258e+01	5.036906782569084839e+01	-1.638805329812534003e-02	4.431547129951802617e+02	3.144746407713649994e-02	0.000000000000000000e+00	1.324053118737982260e+01	1.000000000000000000e+00
2.990000000000000000e+02	1.248424259138107573e+02	2.013181874132840221e+01	-1.678857441793871891e-02	4.540618745860448939e+02	1.976948437165870764e-01	0.000000000000000000e+00	5.630725141954395774e+00	1.000000000000000000e+00
2.990000000000000000e+02	1.337096355317724488e+02	2.953933347448307600e+01	-1.676989789555139235e-02	4.535532675799302638e+02	2.408095713404534433e-02	0.000000000000000000e+00	6.263552969271287019e+00	1.000000000000000000e+00
2.990000000000000000e+02	3.995891672456810539e+01	4.106101844391241684e+01	-5.313651188863844667e-03	1.415718816473371078e+02	1.914405387894106969e-01	0.000000000000000000e+00	6.305823195845139395e+00	1.000000000000000000e+00
2.990000000000000000e+02	1.360222030939822275e+02	4.690262495725282577e+01	-4.692173264233952257e-02	1.274660863597593107e+03	4.528722867267531704e-02	0.000000000000000000e+00	1.054911510732321034e+01	1.000000000000000000e+00
2.990000000000000000e+02	1.155646812012721796e+02	6.754836575279312250e+00	-3.826979771249201107e-03	1.010862128965900126e+02	1.369947596589897731e-01	0.000000000000000000e+00	9.124787778486414425e+00	1.000000000000000000e+00
3.000000000000000000e+02	9.312095097728285964e+01	2.539709017860089091e+01	-1.679546551827248643e-02	4.542495359630885901e+02	7.354009359305635485e-03	0.000000000000000000e+00	1.550783860630474997e+01	1.000000000000000000e+00
3.000000000000000000e+02	1.422301640403318572e+02	1.697044637570911974e+01	-1.583259783036869775e-02	4.280283133032640990e+02	2.103179742377436767e-02	0.000000000000000000e+00	8.982665329718866332e+00	1.000000000000000000e+00
3.000000000000000000e+02	1.301280432271203722e+02	1.819086144105644820e+01	-1.682395087489547969e-02	4.550252613176096474e+02	2.000607770731440693e-01	0.000000000000000000e+00	5.630725141954395774e+00	1.000000000000000000e+00
3.000000000000000000e+02	3.509248809420770243e+01	1.196769713195893914e+01	-1.593736891690762311e-02	4.308814841209802466e+02	1.638493283022411928e-01	0.000000000000000000e+00	3.394885985089223457e+00	1.000000000000000000e+00
3.010000000000000000e+02	2.231158744154596718e+01	5.061604419861045479e+00	-1.581203611050826727e-02	4.274683677972485611e+02	3.026449610206705110e-02	0.000000000000000000e+00	1.452740644579412965e+01	1.000000000000000000e+00
3.020000000000000000e+02	3.756881811569351726e+01	1.935981475136901864e+01	-6.235484425764047794e-02	1.694941927218835190e+03	1.750972833897757042e-02	0.000000000000000000e+00	7.795871553232831097e+00	1.000000000000000000e+00
3.020000000000000000e+02	8.109247370170236024e+01	3.579176938069888081e+01	-1.610396492094346918e-02	4.354182974037803433e+02	6.769950313760375593e-03	0.000000000000000000e+00	1.233460671784451179e+01	1.000000000000000000e+00
3.020000000000000000e+02	2.981528885764251058e+01	4.182262939543051772e+01	-1.632814321089958234e-02	4.415232160029651709e+02	4.296497303723922911e-02	0.000000000000000000e+00	6.159574354022998577e+00	1.000000000000000000e+00
3.020000000000000000e+02	7.135876067230256581e+01	4.336787349463419616e+01	-3.290133071478683335e-02	8.928513114223139837e+02	5.543677277338510123e-03	0.000000000000000000e+00	1.233460671784451179e+01	1.000000000000000000e+00
3.020000000000000000e+02	7.067327890494930820e+00	7.014698103520185413e+00	2.653135975113850818e-03	-6.911959906896488803e+01	3.330104937618625360e-01	0.000000000000000000e+00	1.536886541671050033e+01	1.000000000000000000e+00
3.030000000000000000e+02	5.925237872334977851e+01	6.373313908069120792e+00	-1.591989580261351372e-02	4.304056488362134587e+02	2.021410766130959935e-02	0.000000000000000000e+00	9.566252583189545078e+00	1.000000000000000000e+00
3.030000000000000000e+02	1.100982732415869521e+02	3.928285389550995887e+01	-1.399408652230782479e-01	3.807797469659508806e+03	2.769901216833070556e-03	0.000000000000000000e+00	1.011202491799842385e+01	1.000000000000000000e+00
3.030000000000000000e+02	4.179681645337487339e+01	4.709306045007505759e+01	-1.673593591626056781e-02	4.526284005061459084e+02	2.344457581599190821e-02	0.000000000000000000e+00	6.305823195845139395e+00	1.000000000000000000e+00
3.030000000000000000e+02	1.786641683347518139e+01	2.443079355721064516e+01	3.739009610135845662e-03	-9.869057203029851166e+01	2.578171634056067862e-01	0.000000000000000000e+00	1.987272073907541525e+01	1.000000000000000000e+00
3.040000000000000000e+02	5.425687994968108541e+01	2.144110638500052346e+01	-1.719242317393802552e-02	4.650596557817195276e+02	2.645981999723771017e-01	0.000000000000000000e+00	3.757115530991891994e+00	1.000000000000000000e+00
3.040000000000000000e+02	4.882631316178576952e+01	2.573888592208229298e+01	-1.781886703354818371e-02	4.821192415722431406e+02	1.940553734304194533e-01	0.000000000000000000e+00	4.140507545898179487e+00	1.000000000000000000e+00
3.050000000000000000e+02	1.068017267242743742e+02	9.286447792173959215e+00	-1.732603323604525736e-02	4.686981818555706809e+02	8.616482519591572853e-03	0.000000000000000000e+00	1.601941987752181618e+01	1.000000000000000000e+00
3.050000000000000000e+02	1.378469116507056924e+02	2.481106975109005219e+01	-1.704421157725690208e-02	4.610234945041461856e+02	1.348247377629729904e-02	0.000000000000000000e+00	7.896557417966457493e+00	1.000000000000000000e+00
3.050000000000000000e+02	5.544996521950733381e+01	4.776791221927770437e+01	-1.667428440832622108e-02	4.509494804040706413e+02	7.170649181131527605e-03	0.000000000000000000e+00	1.366981697538559892e+01	1.000000000000000000e+00
3.060000000000000000e+02	4.090306521813061380e+01	3.517454989466210691e+01	-1.598091228155267343e-02	4.320672755584325273e+02	3.738399485734633654e-02	0.000000000000000000e+00	7.332414491454046335e+00	1.000000000000000000e+00
3.060000000000000000e+02	3.430597323524684583e+01	4.603856464676896820e+01	-1.726496861852932704e-02	4.670352442031418718e+02	2.177410356139466430e-01	0.000000000000000000e+00	5.497312283366245111e+00	1.000000000000000000e+00
3.060000000000000000e+02	1.138983262700629950e+02	2.991201375585379907e+01	-1.693711013063559437e-02	4.581068623288983872e+02	4.960473854285318840e-02	0.000000000000000000e+00	8.446553155044927763e+00	1.000000000000000000e+00
3.070000000000000000e+02	1.256391171953573718e+02	1.122608902955508015e+01	-1.593881064114623103e-02	4.309207457690233696e+02	1.344973653745007436e-02	0.000000000000000000e+00	1.025773837527718335e+01	1.000000000000000000e+00
3.070000000000000000e+02	1.308238530136020188e+02	2.120104669921841989e+01	-1.621230974984040618e-02	4.383687898943239247e+02	2.907835693966320800e-02	0.000000000000000000e+00	7.896557417966457493e+00	1.000000000000000000e+00
3.070000000000000000e+02	5.709019947289401387e+01	2.489360345076317316e+01	-1.494419296271560019e-02	4.038348938548263618e+02	1.199430440545988796e-01	0.000000000000000000e+00	4.201360820671878216e+00	1.000000000000000000e+00
3.070000000000000000e+02	3.786276871780518860e+01	4.184694822394328639e+01	-1.726960804773616104e-02	4.671615871137776708e+02	2.720365725063502715e-01	0.000000000000000000e+00	5.497312283366245111e+00	1.000000000000000000e+00
3.080000000000000000e+02	8.540107114396037957e+01	2.839977593100066500e+01	-9.966997537307646302e-03	2.682937898063513558e+02	1.609701551669018293e-02	0.000000000000000000e+00	1.240656452120878761e+01	1.000000000000000000e+00
3.080000000000000000e+02	1.166453839025008818e+02	2.192465282967397755e+01	-1.649635605891397461e-02	4.461040598690949537e+02	1.650136785417066765e-02	0.000000000000000000e+00	8.446553155044927763e+00	1.000000000000000000e+00
3.100000000000000000e+02	1.342912195257479198e+02	5.715887414361255914e+00	-1.677241447693297166e-02	4.536218001951347674e+02	1.532378016462121462e-02	0.000000000000000000e+00	9.934529848829697585e+00	1.000000000000000000e+00
3.100000000000000000e+02	1.013092642122285838e+02	2.990434185645036180e+01	-1.600721282690476324e-02	4.327835032025996043e+02	6.834285912105331207e-03	0.000000000000000000e+00	1.258906439550002609e+01	1.000000000000000000e+00
3.110000000000000000e+02	9.224914530468147689e+01	4.681398558117800945e+01	-3.400289330160762361e-03	8.946639721147103330e+01	1.987415734743880336e-01	0.000000000000000000e+00	8.746615148524419681e+00	1.000000000000000000e+00
3.110000000000000000e+02	1.451146062097781808e+01	5.006732280739080920e+01	-1.502341259150528040e-02	4.059922365007770964e+02	3.399971830289327812e-02	0.000000000000000000e+00	8.407372799270731889e+00	1.000000000000000000e+00
3.120000000000000000e+02	8.903931804807587014e+01	1.653866288526964112e+01	-4.982413078410566874e-03	1.325514644532326543e+02	7.734921296693386683e-02	0.000000000000000000e+00	1.240656452120878761e+01	1.000000000000000000e+00
3.120000000000000000e+02	6.204087960349850306e+01	2.823249192304182031e+01	-1.657234591769582432e-02	4.481734480436481363e+02	1.003134028826824231e-02	0.000000000000000000e+00	5.971382585790105502e+00	1.000000000000000000e+00
3.130000000000000000e+02	1.065310410637962377e+02	1.203425262984301014e+01	-1.651416932918599312e-02	4.465891584262176934e+02	6.012208379882255649e-03	0.000000000000000000e+00	1.414637576100933281e+01	1.000000000000000000e+00
3.130000000000000000e+02	4.331388488942572224e+01	2.686913048312547048e+01	-1.767326433102088187e-02	4.781541268105750078e+02	6.445602789148907608e-02	0.000000000000000000e+00	6.883972251430588329e+00	1.000000000000000000e+00
3.130000000000000000e+02	2.280826675659633196e+01	4.870830649627443165e+01	-1.656709451214374851e-02	4.480304395327303268e+02	2.415755164876032257e-02	0.000000000000000000e+00	8.407372799270731889e+00	1.000000000000000000e+00
3.140000000000000000e+02	6.885421546775519630e+01	5.837491251146470717e+00	-1.632619911483386768e-02	4.414702735515239169e+02	1.159878284047533015e-02	0.000000000000000000e+00	2.284630036835353195e+01	1.000000000000000000e+00
3.140000000000000000e+02	4.827121771953255980e+00	5.184714196552226184e+01	-4.078420088322463194e-03	1.079335426205610560e+02	1.818240180436258013e-01	0.000000000000000000e+00	9.846531124125803558e+00	1.000000000000000000e+00
3.150000000000000000e+02	4.568513110666347643e+01	2.040644796456539822e+01	-1.776758276731511821e-02	4.807226466083280911e+02	3.164323620288811423e-02	0.000000000000000000e+00	6.883972251430588329e+00	1.000000000000000000e+00
3.160000000000000000e+02	1.895914759646471737e+01	1.870345905586325586e+01	-3.247974027419853194e-02	8.813703811213025574e+02	6.356039428749404863e-03	0.000000000000000000e+00	1.952081557504467924e+01	1.000000000000000000e+00
3.160000000000000000e+02	3.829506725413780543e+01	2.138384180967257464e+01	-1.574984430565820256e-02	4.257747340996217531e+02	6.364651583863467632e-02	0.000000000000000000e+00	7.434845142125531936e+00	1.000000000000000000e+00
3.160000000000000000e+02	1.260919389461349454e+02	3.257695619484074001e+01	-4.169365088774734489e-03	1.104101955777793336e+02	7.878998225721423054e-02	0.000000000000000000e+00	1.190376784491683360e+01	1.000000000000000000e+00
3.160000000000000000e+02	4.800466832512610438e+01	3.702770160119189313e+01	-4.401002470613303748e-03	1.167182433415909060e+02	8.862754159489627526e-02	0.000000000000000000e+00	1.118928131746871379e+01	1.000000000000000000e+00
3.160000000000000000e+02	8.861636323534590076e+01	3.842075254339381729e+01	-1.575464177124877990e-02	4.259053807243176379e+02	8.839386967360085556e-03	0.000000000000000000e+00	9.145680203781353157e+00	1.000000000000000000e+00
3.200000000000000000e+02	8.514859846356704054e+01	2.771971112341779175e+01	-1.622103820665597024e-02	4.386064869450327706e+02	5.568818049671109272e-02	0.000000000000000000e+00	6.851886345213799245e+00	1.000000000000000000e+00
3.200000000000000000e+02	5.956490393785657744e+01	4.158936279043297191e+01	-1.640296930297234848e-02	4.435609119872140695e+02	1.026690625828896586e-02	0.000000000000000000e+00	1.031311606247813373e+01	1.000000000000000000e+00
3.200000000000000000e+02	9.227900011361698773e+01	4.714554771672167277e+01	2.668889907911964603e-03	-6.954861687157344363e+01	3.021884124786120562e-01	0.000000000000000000e+00	4.985628597685228591e+00	1.000000000000000000e+00
3.200000000000000000e+02	5.463760955341822978e+01	5.282614837230845950e+01	-1.576507236456733269e-02	4.261894310806810040e+02	1.550774612077587822e-02	0.000000000000000000e+00	7.876758868674024860e+00	1.000000000000000000e+00
3.210000000000000000e+02	1.321639054589401496e+02	1.610235322192279384e+01	-1.599743403909774722e-02	4.325172030913255981e+02	1.839219929505060414e-01	0.000000000000000000e+00	6.212320055200480695e+00	1.000000000000000000e+00
3.210000000000000000e+02	7.263634673273359965e+01	3.330409961140457398e+01	-1.583614033596670786e-02	4.281247843233492176e+02	1.352048219631885040e-02	0.000000000000000000e+00	1.221344332194471249e+01	1.000000000000000000e+00
3.210000000000000000e+02	1.439880706603923386e+02	5.243489797659325546e+01	-1.494279517433524072e-02	4.037968286867734946e+02	1.655488869131871432e-02	0.000000000000000000e+00	2.440932014014598650e+01	1.000000000000000000e+00
3.210000000000000000e+02	1.347534331536085972e+02	7.252291375887171654e+00	-1.678572882273414793e-02	4.539843821263891073e+02	2.954310655374481343e-02	0.000000000000000000e+00	9.221130535900158520e+00	1.000000000000000000e+00
3.210000000000000000e+02	1.321237357449937804e+02	2.231454340432445349e+01	-1.675383315003527163e-02	4.531157855931074323e+02	1.478748814453222371e-01	0.000000000000000000e+00	6.212320055200480695e+00	1.000000000000000000e+00
3.230000000000000000e+02	2.119017371742772227e+01	5.105020020449927642e+00	-1.577103982229178733e-02	4.263519394290987066e+02	1.390807199249510795e-02	0.000000000000000000e+00	1.984456125540374316e+01	1.000000000000000000e+00
3.230000000000000000e+02	7.728637854447886646e+00	1.968561203960947381e+01	-1.642067216146541470e-02	4.440430037637826786e+02	1.271322063462965168e-02	0.000000000000000000e+00	1.923201096620406503e+01	1.000000000000000000e+00
3.230000000000000000e+02	1.078366772381603624e+02	4.595278048574441954e+01	-4.200495994581651682e-03	1.112579656535851882e+02	1.117854625789539424e-01	0.000000000000000000e+00	9.729688929879609205e+00	1.000000000000000000e+00
3.230000000000000000e+02	5.034934127957246375e+01	4.621902452854990884e+01	-1.663309660118696132e-02	4.498278365111078756e+02	2.532082622950682094e-02	0.000000000000000000e+00	3.654344347397497916e+00	1.000000000000000000e+00
3.240000000000000000e+02	1.251852027825202924e+02	6.996275965335411406e+00	-4.048175580266364683e-03	1.071099113055438039e+02	1.428886532869760861e-01	0.000000000000000000e+00	9.571654837312960851e+00	1.000000000000000000e+00
3.240000000000000000e+02	7.981264787803074512e+01	2.342134191679510025e+01	-1.793236046507610745e-02	4.852099430008059926e+02	7.761356704518762584e-02	0.000000000000000000e+00	5.688385216578772940e+00	1.000000000000000000e+00
3.250000000000000000e+02	1.166680903595759276e+02	1.823543504532810289e+01	-1.643920644016786184e-02	4.445477371293337683e+02	7.953083880487654689e-03	0.000000000000000000e+00	1.410176942268080857e+01	1.000000000000000000e+00
3.250000000000000000e+02	1.300188135824541860e+02	3.241803592494761688e+01	-1.622337711161185234e-02	4.386701810001961235e+02	1.083129681578620662e-02	0.000000000000000000e+00	8.368608768729355774e+00	1.000000000000000000e+00
3.250000000000000000e+02	1.091739070869238901e+02	3.631542280825845381e+01	-1.514084941700402989e-02	4.091903261122059803e+02	1.771509439736451696e-02	0.000000000000000000e+00	9.729688929879609205e+00	1.000000000000000000e+00
3.250000000000000000e+02	9.277713559260510578e+01	5.210622847228638221e+01	-1.608508295135886376e-02	4.349040955721540058e+02	1.216370990853099521e-02	0.000000000000000000e+00	3.445287839945397224e+00	1.000000000000000000e+00
3.260000000000000000e+02	3.826120312410887436e+01	3.951529307075024633e+01	-1.704568287121164399e-02	4.610635614072835438e+02	9.373617954465229829e-03	0.000000000000000000e+00	7.421884811856377162e+00	1.000000000000000000e+00
3.260000000000000000e+02	8.830141284766625631e+00	3.888605307613750028e+01	-2.665403771133287650e-03	6.945368091116614551e+01	2.921915038995723801e-01	0.000000000000000000e+00	1.923201096620406503e+01	1.000000000000000000e+00
3.280000000000000000e+02	7.593036348849042838e+01	1.926374714446296466e+01	-1.669973946373486812e-02	4.516426833062693618e+02	2.739688144105789647e-02	0.000000000000000000e+00	5.688385216578772940e+00	1.000000000000000000e+00
3.280000000000000000e+02	8.467407359117231636e+01	1.027343654887437197e+01	-4.249748223473693784e-03	1.125992233118231951e+02	2.230739072013230295e-01	0.000000000000000000e+00	7.099033437307309846e+00	1.000000000000000000e+00
3.300000000000000000e+02	6.111644482847821536e+01	2.085422118434697936e+01	-5.271981841411654997e-03	1.404371242436359353e+02	3.070511038363622491e-01	0.000000000000000000e+00	6.741848466506345616e+00	1.000000000000000000e+00
3.300000000000000000e+02	1.268173908198546371e+02	4.015007996382655620e+01	-1.709031928655338137e-02	4.622791192664948881e+02	7.415753840055328006e-03	0.000000000000000000e+00	8.368608768729355774e+00	1.000000000000000000e+00
3.300000000000000000e+02	4.102393633037620901e+01	4.640381100942560266e+01	2.119380731576410697e-03	-5.458414911829363092e+01	3.151527722810310017e-01	0.000000000000000000e+00	7.079345517280465572e+00	1.000000000000000000e+00
3.310000000000000000e+02	5.227678760966268356e+01	2.608412718017550347e+01	-1.672296155062972731e-02	4.522750770595808945e+02	4.741876918604093216e-02	0.000000000000000000e+00	7.382712050438948737e+00	1.000000000000000000e+00
3.320000000000000000e+02	1.399480216338659773e+02	3.180146948487211844e+01	-1.673946059103909728e-02	4.527243859497664289e+02	1.132745874542354647e-01	0.000000000000000000e+00	7.258250479605162120e+00	1.000000000000000000e+00
3.320000000000000000e+02	9.746711651389821895e+01	4.932919919944541221e+01	-3.153286042802667249e-02	8.555845461717207172e+02	1.398846969235945092e-02	0.000000000000000000e+00	3.548157041679136814e+00	1.000000000000000000e+00
3.320000000000000000e+02	5.461210405210280072e+01	1.908050423677218888e+01	-1.778926961239958235e-02	4.813132320032818257e+02	3.014770393505616930e-02	0.000000000000000000e+00	6.741848466506345616e+00	1.000000000000000000e+00
3.320000000000000000e+02	1.051469363998645719e+02	2.079727503557418800e+01	-1.678874556434714962e-02	4.540665353178767987e+02	6.752208388837943609e-03	0.000000000000000000e+00	1.034634651150216555e+01	1.000000000000000000e+00
3.330000000000000000e+02	1.151610331110183978e+02	2.339818895105296548e+01	-1.635529784692016375e-02	4.422627026077055348e+02	1.771392556685857933e-02	0.000000000000000000e+00	1.034634651150216555e+01	1.000000000000000000e+00
3.330000000000000000e+02	1.344694264721911736e+02	2.704046170508830471e+01	-1.727901064258509714e-02	4.674176425783148829e+02	7.354339789235908587e-02	0.000000000000000000e+00	7.145465722677622367e+00	1.000000000000000000e+00
3.330000000000000000e+02	8.115975038531249197e+01	5.222363037077163739e+01	-4.818697091630037149e-02	1.309116370741555556e+03	4.667414132973002339e-03	0.000000000000000000e+00	1.253353310058366787e+01	1.000000000000000000e+00
3.340000000000000000e+02	7.747730272396802320e+01	1.198894577336118594e+01	-1.643028829291242124e-02	4.443048743478366873e+02	5.598929087840098795e-03	0.000000000000000000e+00	9.132929914896058321e+00	1.000000000000000000e+00
3.340000000000000000e+02	9.609157915693980812e+00	1.330117682575752625e+01	-3.023791058375188429e-03	7.921343604188288623e+01	3.540434706398259967e-01	0.000000000000000000e+00	7.123866563610937952e+00	1.000000000000000000e+00
3.350000000000000000e+02	8.533106766803139465e+01	3.229532697530233065e+01	-1.683244044066740247e-02	4.552564527857493886e+02	5.506530391942043856e-03	0.000000000000000000e+00	1.446286292763650749e+01	1.000000000000000000e+00
3.350000000000000000e+02	1.406052248214552662e+02	2.337854157882546247e+01	-1.745810407796206248e-02	4.722947912301258384e+02	2.875392739012661014e-02	0.000000000000000000e+00	7.145465722677622367e+00	1.000000000000000000e+00
3.350000000000000000e+02	1.674341064459319739e+01	2.751380179409603599e+01	2.963330883007696606e-03	-7.756695881528241898e+01	1.294508774518287053e-01	0.000000000000000000e+00	1.088691216126582795e+01	1.000000000000000000e+00
3.350000000000000000e+02	1.031664554167299741e+02	5.042054162798161343e+01	-1.638350902305903828e-02	4.430309613625957468e+02	1.900934457249069398e-01	0.000000000000000000e+00	5.802886542545422799e+00	1.000000000000000000e+00
3.360000000000000000e+02	5.976996916169563434e+01	7.516748324491491218e+00	-1.646463661145447163e-02	4.452402623765308931e+02	1.028530545911099381e-02	0.000000000000000000e+00	1.266191230768725084e+01	1.000000000000000000e+00
3.360000000000000000e+02	1.239031963448804987e+02	3.276379892883313971e+01	-4.102598930216451445e-03	1.085919911331902483e+02	1.009483862841975554e-01	0.000000000000000000e+00	1.201673034065385792e+01	1.000000000000000000e+00
3.370000000000000000e+02	1.624243040006708583e+01	1.070326016731896601e+01	-1.532250748622203916e-02	4.141373159642480459e+02	1.281182637071742736e-02	0.000000000000000000e+00	7.123866563610937952e+00	1.000000000000000000e+00
3.370000000000000000e+02	4.433413516212913663e+01	4.946550969634687078e+01	-1.976186666478560450e-02	5.350318344431798323e+02	1.526141351119392198e-02	0.000000000000000000e+00	1.081345297854547916e+01	1.000000000000000000e+00
3.370000000000000000e+02	9.795145099531528388e+01	4.146052955045345811e+01	-3.190787850425099749e-03	8.376116375445172935e+01	1.819124310624393726e-01	0.000000000000000000e+00	7.440467218907546254e+00	1.000000000000000000e+00
3.380000000000000000e+02	2.533831793866241355e+01	2.083155479076896910e+01	-1.575729289171726513e-02	4.259775771651947025e+02	8.499262003648588859e-03	0.000000000000000000e+00	1.088691216126582795e+01	1.000000000000000000e+00
3.380000000000000000e+02	1.222989267288440196e+01	4.236142128944464247e+01	-1.568318417116432509e-02	4.239594169474768819e+02	1.525895788278297527e-02	0.000000000000000000e+00	9.943748750413028858e+00	1.000000000000000000e+00
3.380000000000000000e+02	9.198301126584227916e+01	4.590330791891682338e+01	2.589278633006588965e-03	-6.738060875192103083e+01	2.892504579827687161e-01	0.000000000000000000e+00	7.440467218907546254e+00	1.000000000000000000e+00
3.390000000000000000e+02	1.373512116935037284e+02	7.925708671297849506e+00	-1.644254774826174950e-02	4.446387290533598389e+02	1.748574604507738828e-01	0.000000000000000000e+00	1.579172714761907415e+01	1.000000000000000000e+00
3.390000000000000000e+02	4.908070014773019807e+01	1.869164843865864611e+01	-3.265201072783128350e-02	8.860617234304910426e+02	1.116046287728356123e-02	0.000000000000000000e+00	1.546411538415743792e+01	1.000000000000000000e+00
3.390000000000000000e+02	7.572626725969514894e+01	4.310838450680683565e+01	-1.577665788047157708e-02	4.265049327804165955e+02	2.065926805989000137e-01	0.000000000000000000e+00	5.336263886241482624e+00	1.000000000000000000e+00
3.390000000000000000e+02	7.239586027209982433e+01	1.957771058976938860e+01	-1.218955309323820763e-02	3.288193685935673898e+02	3.085586643007224295e-01	0.000000000000000000e+00	9.132929914896058321e+00	1.000000000000000000e+00
3.390000000000000000e+02	5.027077924792470753e+01	3.766528491529643219e+01	-1.685088061233673204e-02	4.557586233885240290e+02	1.399906682402984881e-02	0.000000000000000000e+00	1.269294721067786824e+01	1.000000000000000000e+00
3.400000000000000000e+02	1.092793498899559523e+02	1.409630662364952691e+01	-3.121746734190511408e-02	8.469956274236351419e+02	5.736563528613070062e-03	0.000000000000000000e+00	1.696136355564448905e+01	1.000000000000000000e+00
3.400000000000000000e+02	1.369928054054263100e+02	4.443236594493810543e+01	-1.633146074079071253e-02	4.416135603888541254e+02	2.237269684562981364e-02	0.000000000000000000e+00	7.295537972372590829e+00	1.000000000000000000e+00
3.400000000000000000e+02	2.757041640697998730e+01	4.692139310077202197e+01	-1.683793360734961442e-02	4.554060450386531897e+02	5.107232671673755942e-02	0.000000000000000000e+00	1.208746929257380209e+01	1.000000000000000000e+00
3.400000000000000000e+02	7.695900163166473362e+01	4.830030883520086604e+01	-1.589568001158898902e-02	4.297461941091364679e+02	2.095939773343840073e-01	0.000000000000000000e+00	5.336263886241482624e+00	1.000000000000000000e+00
3.410000000000000000e+02	8.473736401552157815e+01	1.354800138288798905e+01	-1.557193963507935881e-02	4.209299583967146532e+02	8.491182252199580560e-03	0.000000000000000000e+00	1.373572378029070151e+01	1.000000000000000000e+00
3.410000000000000000e+02	3.795449088313397112e+01	4.073447858927261223e+01	-1.612058198055620756e-02	4.358708202431392920e+02	1.220591465221665395e-02	0.000000000000000000e+00	1.081345297854547916e+01	1.000000000000000000e+00
3.420000000000000000e+02	1.398996008391609109e+02	5.140799788566696549e+01	-5.502132568059393651e-03	1.467046867805914587e+02	2.377325992030796531e-01	0.000000000000000000e+00	7.557043116596398491e+00	1.000000000000000000e+00
3.430000000000000000e+02	1.044668880305570582e+02	3.036062537724556876e+01	-1.630535167277232314e-02	4.409025471369283764e+02	1.655256363505175354e-02	0.000000000000000000e+00	9.666092702676467141e+00	1.000000000000000000e+00
3.430000000000000000e+02	1.097670083647046653e+02	3.844406972852864612e+01	-1.619393788327202696e-02	4.378684794051280278e+02	2.732303965491256204e-02	0.000000000000000000e+00	3.800136890576117032e+00	1.000000000000000000e+00
3.430000000000000000e+02	6.933541792670619941e+01	3.820280280499726899e+01	-4.438713399377498467e-03	1.177452034029337682e+02	9.534775373221560102e-02	0.000000000000000000e+00	8.033046942509100674e+00	1.000000000000000000e+00
3.430000000000000000e+02	6.896928808736551453e+00	5.075413453576933165e+01	-1.619507647736979222e-02	4.378994860841678474e+02	2.104842842916521128e-02	0.000000000000000000e+00	9.943748750413028858e+00	1.000000000000000000e+00
3.440000000000000000e+02	1.291454670829277802e+02	2.195468448568920294e+01	-1.606723251575309028e-02	4.344179849128453839e+02	7.477018262488810407e-03	0.000000000000000000e+00	1.625258154924237886e+01	1.000000000000000000e+00
3.440000000000000000e+02	8.890336055917337887e+01	3.414217952870078676e+01	-1.653119826567588796e-02	4.470528976719842831e+02	1.078123965942368034e-02	0.000000000000000000e+00	1.417508992984394212e+01	1.000000000000000000e+00
3.450000000000000000e+02	6.985535304589244276e+01	1.118700412846328973e+01	-1.640821121827414075e-02	4.437036620555972490e+02	5.096675001711137298e-02	0.000000000000000000e+00	5.268603875896562094e+00	1.000000000000000000e+00
3.460000000000000000e+02	4.926966268986639363e+01	4.110641220001816265e+01	-1.660097395150099409e-02	4.489530588439155849e+02	4.749491713241671409e-02	0.000000000000000000e+00	4.502638384957903916e+00	1.000000000000000000e+00
3.460000000000000000e+02	9.549659405800822753e+01	4.669058367221661143e+01	-4.919422417418856108e-02	1.336546320133064000e+03	4.705024966364490524e-03	0.000000000000000000e+00	1.417508992984394212e+01	1.000000000000000000e+00
3.470000000000000000e+02	1.674576780323736003e+01	1.168838724638007243e+01	-1.628131221904031631e-02	4.402478945020478704e+02	1.462131197090010826e-02	0.000000000000000000e+00	1.118124518262596467e+01	1.000000000000000000e+00
3.470000000000000000e+02	1.265309530033226366e+02	4.062610176485944180e+01	-3.375540227095366608e-02	9.161097515205874515e+02	3.403529389618364931e-02	0.000000000000000000e+00	3.905147456510229986e+00	1.000000000000000000e+00
3.470000000000000000e+02	1.232304484412074856e+02	5.091861379805639842e+01	-1.575370702369497874e-02	4.258799252811172096e+02	2.643187919654943485e-02	0.000000000000000000e+00	7.837680358180963758e+00	1.000000000000000000e+00
3.480000000000000000e+02	1.164825780847572076e+02	3.969498131165471477e+01	-1.614484619138391308e-02	4.365315935589032392e+02	2.165630752197578168e-02	0.000000000000000000e+00	6.831080182056535222e+00	1.000000000000000000e+00
3.480000000000000000e+02	6.549945495895705960e+01	4.526079340364587011e+01	-1.661147062065034680e-02	4.492389086054242853e+02	7.209994498608296443e-02	0.000000000000000000e+00	7.691150455516126527e+00	1.000000000000000000e+00
3.490000000000000000e+02	4.966410357805717268e+01	1.720370361910769219e+01	-1.776052948676830334e-02	4.805305686707010864e+02	2.510585465581571807e-02	0.000000000000000000e+00	9.421125180530550480e+00	1.000000000000000000e+00
3.490000000000000000e+02	6.023943411616610177e+01	3.220530092345153150e+01	4.712906618905872945e-03	-1.252121498498749332e+02	3.087012846811562072e-01	0.000000000000000000e+00	4.028448366976055794e+00	1.000000000000000000e+00
3.490000000000000000e+02	6.380614188117262131e+01	3.033260448130340592e+01	-3.938958600026994453e-03	1.041356680184678538e+02	4.134738234738831730e-01	0.000000000000000000e+00	4.028448366976055794e+00	1.000000000000000000e+00
3.490000000000000000e+02	6.736862787479958570e+01	3.776195325042419171e+01	-1.641920627624958093e-02	4.440030841537251263e+02	3.518526588750259254e-02	0.000000000000000000e+00	7.728286422803503974e+00	1.000000000000000000e+00
3.500000000000000000e+02	8.412503340122759710e+01	2.298632585038906129e+01	-1.647774499597217182e-02	4.455972354824593822e+02	3.579508351197180360e-02	0.000000000000000000e+00	6.220524336509550167e+00	1.000000000000000000e+00
3.510000000000000000e+02	9.041884465056089937e+01	9.890241616002171554e+00	-1.586351785396987804e-02	4.288703405450948480e+02	2.602184750915881306e-02	0.000000000000000000e+00	8.960597803812097695e+00	1.000000000000000000e+00
3.510000000000000000e+02	5.959221806086036821e+01	5.018606979783441346e+01	-1.737234648551507638e-02	4.699594039753947072e+02	4.499063696676097734e-02	0.000000000000000000e+00	7.691150455516126527e+00	1.000000000000000000e+00
3.520000000000000000e+02	2.786609921722239491e+01	1.052285171404571429e+01	-1.581799632650214213e-02	4.276306789357771549e+02	3.452021064501220593e-02	0.000000000000000000e+00	1.111521953910156135e+01	1.000000000000000000e+00
3.520000000000000000e+02	1.197147258893661075e+02	3.195660671265307684e+01	-2.002822809471786411e-02	5.422855022627410335e+02	6.935945067721915880e-02	0.000000000000000000e+00	8.386251896128085193e+00	1.000000000000000000e+00
3.520000000000000000e+02	1.443464339846452731e+02	4.679580723627463357e+01	4.148908403916964742e-03	-1.098531104296576757e+02	2.969166118005631683e-01	0.000000000000000000e+00	5.322651545316314348e+00	1.000000000000000000e+00
3.530000000000000000e+02	7.183691574772486099e+00	2.179389766993072897e+01	-1.623109411123957110e-02	4.388803336183037231e+02	9.013582293595168160e-03	0.000000000000000000e+00	1.722322794687749692e+01	1.000000000000000000e+00
3.530000000000000000e+02	9.912718138039807059e+01	3.928765250384905272e+01	-1.669872592540393164e-02	4.516150821990937629e+02	1.889827349619932484e-02	0.000000000000000000e+00	1.269458893990966786e+01	1.000000000000000000e+00
3.530000000000000000e+02	1.395472616299891797e+02	4.449394621024312357e+01	-4.211804431182619539e-03	1.115659218118129274e+02	3.246127184095300988e-01	0.000000000000000000e+00	5.322651545316314348e+00	1.000000000000000000e+00
3.540000000000000000e+02	1.115158003281075167e+02	2.093672160070171273e+01	-1.660360545611299157e-02	4.490247210974405334e+02	7.325508355662146975e-03	0.000000000000000000e+00	1.233958303754897123e+01	1.000000000000000000e+00
3.540000000000000000e+02	2.439216983526488391e+01	2.108125689909129719e+01	-1.656056100242796897e-02	4.478525162155811472e+02	7.997727336511273322e-03	0.000000000000000000e+00	1.111521953910156135e+01	1.000000000000000000e+00
3.540000000000000000e+02	4.934438077695709524e+01	4.848693680643890502e+01	-1.612065990015770431e-02	4.358729421828887212e+02	1.578361968260488801e-02	0.000000000000000000e+00	6.763856713633495055e+00	1.000000000000000000e+00
3.540000000000000000e+02	1.437086775358412183e+02	1.365536216112748136e+01	-1.625143422203715118e-02	4.394342441720060037e+02	6.400924828631515684e-02	0.000000000000000000e+00	1.451613168935931064e+01	1.000000000000000000e+00
3.540000000000000000e+02	4.052554132809241594e+01	1.491366439002320732e+01	-1.555725118320437465e-02	4.205299562240583100e+02	6.740563624473394633e-03	0.000000000000000000e+00	9.421125180530550480e+00	1.000000000000000000e+00
3.550000000000000000e+02	1.084556210838440933e+02	4.789769321527712265e+01	-1.621185118668535749e-02	4.383563021073276786e+02	1.227260100016902555e-02	0.000000000000000000e+00	8.186280249464347847e+00	1.000000000000000000e+00
3.550000000000000000e+02	7.748909540414673813e+01	9.402291453848203417e+00	-1.655012711707912546e-02	4.475683762092478446e+02	9.723033491574439857e-03	0.000000000000000000e+00	1.171057782872174791e+01	1.000000000000000000e+00
3.550000000000000000e+02	1.235248323842486684e+02	2.377370214613033639e+01	-1.719102463087974347e-02	4.650215700619562540e+02	3.093732127872172999e-02	0.000000000000000000e+00	9.026452162791590794e+00	1.000000000000000000e+00
3.560000000000000000e+02	1.420660080216626966e+02	2.807825077922372259e+01	-1.619297349898426303e-02	4.378422168817753573e+02	7.516577179949468501e-03	0.000000000000000000e+00	1.116354310775188807e+01	1.000000000000000000e+00
3.560000000000000000e+02	1.199629221804580510e+02	8.402681415471791482e+00	-1.413514469171600792e-02	3.818025470194986042e+02	3.113302650505825886e-01	0.000000000000000000e+00	1.511476202106458722e+01	1.000000000000000000e+00
3.560000000000000000e+02	6.174899289569711414e+01	2.092139530337983189e+01	-1.688955568261307424e-02	4.568118393618506730e+02	1.904018019855823196e-01	0.000000000000000000e+00	8.485736842797150459e+00	1.000000000000000000e+00
3.580000000000000000e+02	6.483136928797731002e+01	4.235230238834878236e+01	-1.678312297854523197e-02	4.539134186684261749e+02	1.130096010352266145e-02	0.000000000000000000e+00	7.266298915236174771e+00	1.000000000000000000e+00
3.580000000000000000e+02	5.539400120902612201e+01	1.192709249228829904e+01	2.001359144153632471e-03	-5.137013502128320397e+01	2.365850132409968998e-01	0.000000000000000000e+00	1.101287439296691950e+01	1.000000000000000000e+00
3.580000000000000000e+02	4.495909265663186716e+01	4.333727606573963698e+01	-4.037122740889521368e-03	1.068089156797019683e+02	2.233104043768964209e-01	0.000000000000000000e+00	6.763856713633495055e+00	1.000000000000000000e+00
3.590000000000000000e+02	7.976646371080551035e+01	3.655111710964203553e+01	-1.627149375462706715e-02	4.399805139005471233e+02	6.406932455601310750e-03	0.000000000000000000e+00	8.113583981995024175e+00	1.000000000000000000e+00
3.590000000000000000e+02	9.809787732571004781e+00	5.116345519500540462e+01	3.970202915131710794e-03	-1.049865265045367551e+02	1.829041473570071075e-01	0.000000000000000000e+00	6.535374336717896249e+00	1.000000000000000000e+00
3.590000000000000000e+02	6.979753926058369018e+01	1.823278391876582560e+01	-3.174560647541027625e-02	8.613781370757706100e+02	6.140682860603208226e-03	0.000000000000000000e+00	8.485736842797150459e+00	1.000000000000000000e+00
3.590000000000000000e+02	1.090792363955452089e+02	3.973520044249122662e+01	-1.617583986647518762e-02	4.373756265094572768e+02	1.355619509940941825e-02	0.000000000000000000e+00	8.186280249464347847e+00	1.000000000000000000e+00
3.600000000000000000e+02	9.835999515070216148e+01	2.083921041706268440e+01	-1.649648184118105224e-02	4.461074852253231597e+02	6.857812243782235306e-03	0.000000000000000000e+00	1.411897275569178234e+01	1.000000000000000000e+00
3.600000000000000000e+02	1.089412030603439234e+02	3.018712092417075255e+01	-3.837785224764111644e-03	1.013804716053557797e+02	1.109321860649654656e-01	0.000000000000000000e+00	9.549077216663279799e+00	1.000000000000000000e+00
3.620000000000000000e+02	2.581131667600600821e+01	5.174106567389281430e+00	-1.616258232928943772e-02	4.370145916145951901e+02	4.539897821198091155e-02	0.000000000000000000e+00	3.654361357431114676e+00	1.000000000000000000e+00
3.620000000000000000e+02	1.393927747366861922e+02	2.077177325844250788e+01	-1.691004083394943500e-02	4.573696997212322231e+02	9.131624923699677154e-03	0.000000000000000000e+00	8.347357741965813815e+00	1.000000000000000000e+00
3.620000000000000000e+02	5.767593646091467718e+01	4.108783373197296385e+01	-1.623777901211917105e-02	4.390623796840559407e+02	9.801236730081708259e-03	0.000000000000000000e+00	7.266298915236174771e+00	1.000000000000000000e+00
3.630000000000000000e+02	1.128250041850243335e+01	3.006092759006022419e+01	-3.582415463924914362e-03	9.442613359643527815e+01	1.183593129411474321e-01	0.000000000000000000e+00	9.449397426258220989e+00	1.000000000000000000e+00
3.640000000000000000e+02	1.567666030443233360e+01	4.828405873974396911e+01	-1.655627398398038311e-02	4.477357703047222799e+02	3.839666776434058626e-02	0.000000000000000000e+00	6.535374336717896249e+00	1.000000000000000000e+00
3.640000000000000000e+02	4.622036231627816250e+01	1.868199868936639874e+01	-4.137320706123878006e-03	1.095375493117965391e+02	8.371138235400066296e-02	0.000000000000000000e+00	1.474762052797443168e+01	1.000000000000000000e+00
3.640000000000000000e+02	7.481753463460924536e+01	3.012162676967997754e+01	-3.841823352438319700e-03	1.014904396167496685e+02	1.391524703341160407e-01	0.000000000000000000e+00	8.113583981995024175e+00	1.000000000000000000e+00
3.650000000000000000e+02	1.148918194185100461e+01	2.061379075039912934e+01	-1.586231835283597250e-02	4.288376752197256678e+02	1.276807554841452585e-02	0.000000000000000000e+00	9.449397426258220989e+00	1.000000000000000000e+00
3.650000000000000000e+02	2.499326112989609427e+01	4.665518752231505317e+01	-3.326638623032552450e-02	9.027926585839123845e+02	7.064663408375304599e-03	0.000000000000000000e+00	9.457921144945139247e+00	1.000000000000000000e+00
3.650000000000000000e+02	1.263930544673136041e+02	9.462987267281619097e+00	-1.581681773916952805e-02	4.275985831439453477e+02	2.037379957143770071e-02	0.000000000000000000e+00	1.036154910084703928e+01	1.000000000000000000e+00
3.650000000000000000e+02	7.155051748220431307e+01	1.839874902462963746e+01	-3.328292526917622091e-02	9.032430567286749010e+02	6.339003365420370351e-03	0.000000000000000000e+00	3.613773052521788376e+00	1.000000000000000000e+00
3.660000000000000000e+02	1.313420631924107909e+02	1.856622912983673857e+01	-1.623669906933100995e-02	4.390329702224404400e+02	2.983344410889654519e-02	0.000000000000000000e+00	4.777886763283571980e+00	1.000000000000000000e+00
3.660000000000000000e+02	5.506391865644866357e+01	3.048385542868343734e+01	-1.350751811869028464e-02	3.647107530738962851e+02	8.800535095042971712e-03	0.000000000000000000e+00	1.090260839519361191e+01	1.000000000000000000e+00
3.670000000000000000e+02	7.560742621873620806e+01	9.638002668893982161e+00	-1.694898402018924291e-02	4.584302171425823076e+02	3.704911895964058122e-02	0.000000000000000000e+00	9.654490416696491550e+00	1.000000000000000000e+00
3.680000000000000000e+02	8.664787603034301355e+01	3.112776507226515577e+01	-1.604375661090396907e-02	4.337786790809820445e+02	9.707064089537476015e-03	0.000000000000000000e+00	1.187304896913766683e+01	1.000000000000000000e+00
3.680000000000000000e+02	3.533389429275933225e+01	3.541474374874371023e+01	-3.435276630018335720e-02	9.323774229942268903e+02	3.122392310163979445e-03	0.000000000000000000e+00	1.394754623892851164e+01	1.000000000000000000e+00
3.680000000000000000e+02	5.920229052869586894e+01	4.057051731782889448e+01	8.395653889496985933e-03	-2.255022908476063321e+02	2.384926956246413710e-02	0.000000000000000000e+00	1.090260839519361191e+01	1.000000000000000000e+00
3.710000000000000000e+02	1.318276358585071364e+02	1.381308058295747543e+01	-1.538943809247328952e-02	4.159599987183986514e+02	3.033553138674582872e-02	0.000000000000000000e+00	4.777886763283571980e+00	1.000000000000000000e+00
3.710000000000000000e+02	5.541644835065865493e+01	4.841187204979529035e+00	-1.648716581018881688e-02	4.458537871045719498e+02	2.244163348932048940e-02	0.000000000000000000e+00	7.539249188560385839e+00	1.000000000000000000e+00
3.710000000000000000e+02	1.346044229800114351e+02	2.958589498648421667e+01	-4.101589339685460418e-03	1.085644975341828911e+02	1.295312684690480554e-01	0.000000000000000000e+00	1.149243346623837958e+01	1.000000000000000000e+00
3.720000000000000000e+02	1.109894199507659209e+02	2.524249777938863915e+01	-3.473115671435972329e-02	9.426819117906700285e+02	5.307425885572569779e-02	0.000000000000000000e+00	3.803917477787988499e+00	1.000000000000000000e+00
3.720000000000000000e+02	1.137227334217711245e+02	4.169615613997625303e+01	-1.719236159142094322e-02	4.650579787404056447e+02	1.179877444953347787e-02	0.000000000000000000e+00	6.372079709459505636e+00	1.000000000000000000e+00
3.730000000000000000e+02	1.404278657056736961e+02	9.355194709521198249e+00	-1.669903403978874670e-02	4.516234729011501372e+02	1.854231082772491712e-01	0.000000000000000000e+00	3.558082330944474680e+00	1.000000000000000000e+00
3.730000000000000000e+02	4.712323796080177374e+01	2.066067989149626172e+01	-3.985157179296632685e-03	1.053937673905985974e+02	1.027808872856900146e-01	0.000000000000000000e+00	9.510630743882021676e+00	1.000000000000000000e+00
3.730000000000000000e+02	4.600238655341207306e+01	4.439902552145328229e+01	-1.849164788590378083e-02	5.004406960695773137e+02	1.752361326292637411e-01	0.000000000000000000e+00	6.303179612512338714e+00	1.000000000000000000e+00
3.730000000000000000e+02	3.039446024481116382e+01	5.005950889562090822e+01	-1.621892639877971221e-02	4.385489772941910473e+02	1.319476175166300891e-02	0.000000000000000000e+00	5.040483545229042406e+00	1.000000000000000000e+00
3.730000000000000000e+02	4.546005155953264421e+01	4.978461780020839278e+00	-1.661211667821049093e-02	4.492565023198550307e+02	1.082543026930490315e-01	0.000000000000000000e+00	9.957343087957605476e+00	1.000000000000000000e+00
3.730000000000000000e+02	1.303742386784372798e+01	2.471224158302930363e+01	-1.663346719147481417e-02	4.498379285835446240e+02	3.766031385736112735e-02	0.000000000000000000e+00	9.411479555183756673e+00	1.000000000000000000e+00
3.740000000000000000e+02	1.043249474612385441e+01	3.375604010403017696e+01	-1.697842704650502979e-02	4.592320221657481056e+02	4.394844573155876066e-02	0.000000000000000000e+00	9.411479555183756673e+00	1.000000000000000000e+00
3.740000000000000000e+02	4.275769472458613052e+01	3.876462791399735863e+01	-1.644509484490506990e-02	4.447080926731589443e+02	1.762412090176430635e-01	0.000000000000000000e+00	6.501881378720691274e+00	1.000000000000000000e+00
3.750000000000000000e+02	6.743293574918945410e+01	2.734166274943908448e+01	-1.713829298567687634e-02	4.635855594579516605e+02	2.585112360406827126e-02	0.000000000000000000e+00	1.062045482558382758e+01	1.000000000000000000e+00
3.750000000000000000e+02	9.334281304294815129e+01	2.077946593433636480e+01	-1.650412732561423734e-02	4.463156903112173381e+02	9.210263357605219525e-03	0.000000000000000000e+00	1.702296381880938370e+01	1.000000000000000000e+00
3.760000000000000000e+02	3.410001647344905962e+01	1.994600567188954798e+01	4.335838777564452774e-03	-1.149436779197412619e+02	7.813168148424098902e-02	0.000000000000000000e+00	1.304281630434224581e+01	1.000000000000000000e+00
3.760000000000000000e+02	5.362564494226683820e+01	1.216466325667114923e+01	-4.158221673696602116e-03	1.101067333558922599e+02	9.362639644053050159e-02	0.000000000000000000e+00	4.504662863099903269e+00	1.000000000000000000e+00
3.760000000000000000e+02	7.801917615244303761e+01	2.819346955076683514e+01	-1.653058313376394931e-02	4.470361461379669663e+02	8.595504098753425914e-03	0.000000000000000000e+00	1.062045482558382758e+01	1.000000000000000000e+00
3.770000000000000000e+02	1.298057011750140077e+02	2.440264379243841830e+01	-1.701909753109439108e-02	4.603395781108669098e+02	7.299301117225698299e-02	0.000000000000000000e+00	6.541086323929945046e+00	1.000000000000000000e+00
3.770000000000000000e+02	1.362877714291928726e+02	2.527932818091177580e+01	-1.761967955583984211e-02	4.766948834079247490e+02	1.226967409065301551e-01	0.000000000000000000e+00	5.429093181453017003e+00	1.000000000000000000e+00
3.770000000000000000e+02	5.221729422816347466e+01	4.545021333621681237e+01	-1.638394234284090353e-02	4.430427617113102201e+02	7.476995737906932948e-02	0.000000000000000000e+00	3.555288579542660088e+00	1.000000000000000000e+00
3.770000000000000000e+02	1.183753618771382037e+02	4.605005649253533306e+01	-4.049189611697912722e-03	1.071375258410451039e+02	1.868656111593315350e-01	0.000000000000000000e+00	6.372079709459505636e+00	1.000000000000000000e+00
3.780000000000000000e+02	1.326534340391741011e+02	4.086756346033261877e+01	-1.655347893410447774e-02	4.476596543169680444e+02	6.597152319515187102e-03	0.000000000000000000e+00	1.044525183385811395e+01	1.000000000000000000e+00
3.780000000000000000e+02	3.444983036945918542e+01	4.706610823385893383e+01	-1.644807705295675895e-02	4.447893054320080068e+02	4.290283450271492605e-02	0.000000000000000000e+00	5.040483545229042406e+00	1.000000000000000000e+00
3.780000000000000000e+02	9.634273478006103630e+01	5.226891761902419375e+01	-3.074558490592150910e-03	8.059595636191416190e+01	1.814347202032386974e-01	0.000000000000000000e+00	1.961318806450175245e+01	1.000000000000000000e+00
3.800000000000000000e+02	3.144120352009239738e+01	3.846966021679034498e+01	-3.319718791840745725e-02	9.009082207039397190e+02	8.258830123248572797e-03	0.000000000000000000e+00	9.107730454338950565e+00	1.000000000000000000e+00
3.800000000000000000e+02	1.391798898836219962e+02	2.987396675412405145e+01	-1.661361872343695631e-02	4.492974066547112670e+02	1.228021911540435607e-01	0.000000000000000000e+00	5.429093181453017003e+00	1.000000000000000000e+00
3.810000000000000000e+02	7.926252142684648838e+00	2.713052650120562959e+01	4.270758059318775952e-03	-1.131713721030445470e+02	1.756874168998481256e-01	0.000000000000000000e+00	1.300504451466412448e+01	1.000000000000000000e+00
3.810000000000000000e+02	4.946141939219746320e+01	1.388257276486441505e+01	1.389751510494975986e-03	-3.471457564995817080e+01	4.827036545439766790e-01	0.000000000000000000e+00	4.504662863099903269e+00	1.000000000000000000e+00
3.820000000000000000e+02	7.781632194356525645e+01	8.958000443200798912e+00	-1.720726413839411550e-02	4.654638112418916762e+02	1.729451964516304230e-02	0.000000000000000000e+00	1.514597519518605040e+01	1.000000000000000000e+00
3.820000000000000000e+02	1.106509699299931668e+02	3.885431539056580874e+01	-1.637893792550306621e-02	4.429064792885571933e+02	8.650090022609857598e-03	0.000000000000000000e+00	1.055674765065892196e+01	1.000000000000000000e+00
3.820000000000000000e+02	1.416930848238344254e+02	4.610091798339966118e+01	-2.829985968223294214e-03	7.393565334616948803e+01	1.402075354526515216e-01	0.000000000000000000e+00	1.044525183385811395e+01	1.000000000000000000e+00
3.830000000000000000e+02	2.742734675317004900e+01	4.802199218970344674e+01	-1.728184248545448776e-02	4.674947605285262853e+02	7.840359906331029194e-03	0.000000000000000000e+00	7.087241372924326654e+00	1.000000000000000000e+00
3.840000000000000000e+02	1.498349399359982037e+01	3.805419439647262436e+01	-3.728383299934724671e-02	1.012197478766264339e+03	4.627942603682544398e-02	0.000000000000000000e+00	1.300504451466412448e+01	1.000000000000000000e+00
3.840000000000000000e+02	1.088381409300805842e+02	9.061923731182790931e+00	-1.721497587420838665e-02	4.656738205135912949e+02	5.674582649594672734e-02	0.000000000000000000e+00	7.851088961252743914e+00	1.000000000000000000e+00
3.840000000000000000e+02	8.741257311898672810e+01	4.330826129295527238e+01	-1.643498909999445423e-02	4.444328887268914059e+02	8.442265089216749452e-03	0.000000000000000000e+00	1.665655908882550307e+01	1.000000000000000000e+00
3.860000000000000000e+02	5.535492329270798706e+01	5.098483946210700424e+01	-1.611778242878936576e-02	4.357945816579751295e+02	1.071742317048440807e-02	0.000000000000000000e+00	2.808430158169041846e+01	1.000000000000000000e+00
3.860000000000000000e+02	1.038773346138210059e+02	1.514715162913893565e+01	-1.737566687771465931e-02	4.700498263088855992e+02	5.859569713153112147e-02	0.000000000000000000e+00	7.851088961252743914e+00	1.000000000000000000e+00
3.860000000000000000e+02	7.612191682421310190e+01	2.400889928362572334e+01	-1.683472160059981682e-02	4.553185743038582132e+02	9.068775236293902253e-03	0.000000000000000000e+00	1.190384229157875673e+01	1.000000000000000000e+00
3.860000000000000000e+02	3.097127050996702380e+01	3.213988159605007411e+01	-1.691362585056480766e-02	4.574673284194342955e+02	1.015230386980514599e-02	0.000000000000000000e+00	8.105145754984546258e+00	1.000000000000000000e+00
3.870000000000000000e+02	1.287124211700385672e+02	1.104501188496068842e+01	-3.211531569769428968e-02	8.714462159600092264e+02	4.608025837498086474e-03	0.000000000000000000e+00	1.297075786899056560e+01	1.000000000000000000e+00
3.870000000000000000e+02	8.772800389627583684e+01	2.665468918051422165e+01	-4.827143061569138562e-03	1.283230852738903991e+02	8.168957580186642087e-02	0.000000000000000000e+00	1.190384229157875673e+01	1.000000000000000000e+00
3.880000000000000000e+02	6.041586681179674656e+01	2.292215344171267688e+01	-1.843921684140160944e-02	4.990128715517854516e+02	1.347847304130134205e-02	0.000000000000000000e+00	7.332334534857481323e+00	1.000000000000000000e+00
3.880000000000000000e+02	1.080522371967178969e+02	3.252572455035657129e+01	-1.584652198155073882e-02	4.284075017141746571e+02	1.255734926003615470e-02	0.000000000000000000e+00	9.765545492142214457e+00	1.000000000000000000e+00
3.890000000000000000e+02	1.425394589063389503e+02	7.347427601864997548e+00	-1.566332485613380898e-02	4.234185996287230864e+02	1.118173438946301612e-02	0.000000000000000000e+00	1.130937127388337871e+01	1.000000000000000000e+00
3.890000000000000000e+02	1.311349651341061531e+02	2.378753284582790428e+01	-1.692210906556800704e-02	4.576983469407373377e+02	1.077811016689996793e-01	0.000000000000000000e+00	6.805704701097174514e+00	1.000000000000000000e+00
3.890000000000000000e+02	1.335157707772849278e+02	3.533860368570535115e+01	-6.483015815415044125e-02	1.762350728707073358e+03	2.473712315176002097e-02	0.000000000000000000e+00	1.004242215455214371e+01	1.000000000000000000e+00
3.900000000000000000e+02	1.243486337428106054e+02	2.430068265441484954e+01	-1.790520186244784831e-02	4.844703483757172080e+02	3.717487965968602204e-02	0.000000000000000000e+00	6.437733857185016895e+00	1.000000000000000000e+00
3.900000000000000000e+02	9.051469051261078036e+00	3.706251806356001310e+01	-3.370914652732134864e-03	8.866645349428864620e+01	2.583385080261765276e-01	0.000000000000000000e+00	1.817710384661040024e+01	1.000000000000000000e+00
3.910000000000000000e+02	2.709546415698899580e+01	3.925827416907940659e+01	-1.677756324894701459e-02	4.537620137458654881e+02	6.355214412117948797e-03	0.000000000000000000e+00	8.105145754984546258e+00	1.000000000000000000e+00
3.920000000000000000e+02	5.711417908455980097e+01	1.637524670013795003e+01	-1.677788556817895460e-02	4.537707912803641648e+02	1.282259055761847399e-02	0.000000000000000000e+00	7.332334534857481323e+00	1.000000000000000000e+00
3.930000000000000000e+02	1.035690539900219989e+02	2.337303918664468938e+01	-3.278992369987095146e-02	8.898174281788794815e+02	3.600564924808868916e-03	0.000000000000000000e+00	1.019169176495766216e+01	1.000000000000000000e+00
3.930000000000000000e+02	8.964244668218888989e+01	6.683195380327386026e+00	3.648645365466950379e-03	-9.622973446173455159e+01	8.398812128336785587e-02	0.000000000000000000e+00	8.566812117974201612e+00	1.000000000000000000e+00
3.930000000000000000e+02	9.803466046761718644e+01	8.403956155199036715e+00	-3.492269994948182105e-03	9.197125382062812093e+01	8.071683895936898612e-02	0.000000000000000000e+00	8.566812117974201612e+00	1.000000000000000000e+00
3.930000000000000000e+02	1.171680588301866663e+02	2.902320050249024419e+01	-1.682838895319260439e-02	4.551461209545801125e+02	3.065608056181212682e-02	0.000000000000000000e+00	7.617782491662330457e+00	1.000000000000000000e+00
3.930000000000000000e+02	1.245912869983029765e+02	3.073384180164144652e+01	-1.778353475122720906e-02	4.811570578231602440e+02	5.030465427772412568e-02	0.000000000000000000e+00	6.437733857185016895e+00	1.000000000000000000e+00
3.930000000000000000e+02	4.418356967175368055e+01	4.857246384107837400e+01	-1.684970896105599317e-02	4.557267164822088148e+02	9.078626400178424483e-03	0.000000000000000000e+00	1.946169261214716428e+01	1.000000000000000000e+00
3.930000000000000000e+02	1.329163693076098696e+02	1.328864171897698299e+01	-3.726098926551984179e-03	9.833898280033901074e+01	3.040478913839115283e-01	0.000000000000000000e+00	7.892289064476637250e+00	1.000000000000000000e+00
3.940000000000000000e+02	6.761639109855730112e+01	2.645692392134566973e+01	-3.346571014243707176e-02	9.082207321879632218e+02	6.279482877429298782e-03	0.000000000000000000e+00	7.870531685861474003e+00	1.000000000000000000e+00
3.940000000000000000e+02	7.697063287312506930e+01	5.338037796593653184e+01	-1.670855606836723142e-02	4.518827808358397533e+02	2.309234229224454982e-02	0.000000000000000000e+00	1.149230514769984701e+01	1.000000000000000000e+00
3.940000000000000000e+02	5.476274767682854616e+01	8.293442667924217915e+00	-5.272618164170500728e-03	1.404544528558147647e+02	2.298286958699051752e-01	0.000000000000000000e+00	8.416934482361801528e+00	1.000000000000000000e+00
3.950000000000000000e+02	2.646644277418813829e+01	2.115613497587672498e+01	-1.571604339883654958e-02	4.248542534198680301e+02	1.673784244297915613e-02	0.000000000000000000e+00	9.164386048121940576e+00	1.000000000000000000e+00
3.960000000000000000e+02	1.302577742702663954e+02	5.857618969404070342e+00	-1.660354561043450930e-02	4.490230913544546638e+02	1.155100473939163486e-02	0.000000000000000000e+00	7.892289064476637250e+00	1.000000000000000000e+00
3.960000000000000000e+02	2.490462640457375798e+01	1.212581375973958053e+01	-1.531218318306902353e-02	4.138561601469081666e+02	1.742049068511164478e-02	0.000000000000000000e+00	9.164386048121940576e+00	1.000000000000000000e+00
3.970000000000000000e+02	1.408229024832670575e+02	1.850387169036528334e+01	3.752081116842294947e-03	-9.904654086397636092e+01	1.963961166449140761e-01	0.000000000000000000e+00	9.223672700636099009e+00	1.000000000000000000e+00
3.970000000000000000e+02	1.430379210468893234e+02	2.745763240032779606e+01	-3.513686899975470689e-03	9.255448809306220426e+01	1.108849667323398291e-01	0.000000000000000000e+00	9.223672700636099009e+00	1.000000000000000000e+00
3.980000000000000000e+02	8.529322422430676909e+01	4.545525646471751458e+01	-1.605374312159631167e-02	4.340506359902732356e+02	6.455314779622800536e-03	0.000000000000000000e+00	1.149230514769984701e+01	1.000000000000000000e+00
3.980000000000000000e+02	7.055379556973450406e+01	3.375876779744009326e+01	-3.651802772128402014e-03	9.631571830368667975e+01	2.678369910957242306e-01	0.000000000000000000e+00	7.870531685861474003e+00	1.000000000000000000e+00
3.980000000000000000e+02	1.098995881795226950e+02	4.624203650555836731e+01	-1.630369535655079929e-02	4.408574416286791688e+02	9.833363681948981139e-03	0.000000000000000000e+00	1.077845957863042159e+01	1.000000000000000000e+00
3.990000000000000000e+02	1.440046389131572937e+02	4.846747051363988135e+01	-1.613937773137601173e-02	4.363826741286690662e+02	1.045706532917745069e-02	0.000000000000000000e+00	1.060086268258089071e+01	1.000000000000000000e+00
4.000000000000000000e+02	1.398490714575387983e+02	6.010440098870102332e+00	-1.782048562903668781e-02	4.821633198534373719e+02	4.206740397096131456e-02	0.000000000000000000e+00	9.592514583371285042e+00	1.000000000000000000e+00
4.000000000000000000e+02	5.741314417697144989e+01	4.241654254171335481e+01	-1.658001691983946105e-02	4.483823480386933511e+02	7.833217254516577910e-03	0.000000000000000000e+00	1.460000130151533249e+01	1.000000000000000000e+00
4.010000000000000000e+02	1.431891048578375489e+02	3.789802427367300908e+01	-5.352096171872616596e-03	1.426188317862713859e+02	2.228068709090186283e-01	0.000000000000000000e+00	9.773449326645337720e+00	1.000000000000000000e+00
4.030000000000000000e+02	1.118031420474120381e+02	3.563299915242338045e+01	-1.651374903892630780e-02	4.465777129029963248e+02	8.903492006870683539e-03	0.000000000000000000e+00	1.077845957863042159e+01	1.000000000000000000e+00
4.030000000000000000e+02	1.411190040467933038e+01	3.935564823817859548e+01	3.405243297569466102e-03	-8.960130576028311111e+01	1.199917038479828557e-01	0.000000000000000000e+00	5.227133628000155241e+00	1.000000000000000000e+00
4.040000000000000000e+02	1.198231049419905787e+02	7.816263546107057536e+00	4.638159141998734157e-03	-1.231765947472739384e+02	2.104531225509270742e-01	0.000000000000000000e+00	1.658865286570621578e+01	1.000000000000000000e+00
4.040000000000000000e+02	1.280777976805065244e+01	1.012760874061912375e+01	-1.742128378961744009e-02	4.712920854677327043e+02	1.761448994135417223e-02	0.000000000000000000e+00	9.252246225281306025e+00	1.000000000000000000e+00
4.040000000000000000e+02	1.294473833800885529e+02	2.132761686266515255e+01	-1.685806413763651576e-02	4.559542482066942171e+02	1.045935795763386356e-02	0.000000000000000000e+00	1.203830741837948892e+01	1.000000000000000000e+00
4.040000000000000000e+02	1.234352503664552216e+02	4.439977651278341853e+01	-1.578012828811939036e-02	4.265994403984381051e+02	1.027162138068749009e-02	0.000000000000000000e+00	1.456579312059851361e+01	1.000000000000000000e+00
4.040000000000000000e+02	3.569404417206201430e+01	2.910475422867787287e+01	-3.315430944308156262e-03	8.715549753340766870e+01	2.568985668802917788e-01	0.000000000000000000e+00	1.115479382211008463e+01	1.000000000000000000e+00
4.060000000000000000e+02	1.357062234916711532e+02	3.161099013980798489e+01	-3.260781086745490748e-02	8.848580540218880515e+02	5.428033078055283234e-03	0.000000000000000000e+00	9.773449326645337720e+00	1.000000000000000000e+00
4.060000000000000000e+02	1.400093325910912654e+02	5.270281285900814794e+01	-2.388690306430640582e-03	6.191810207505859864e+01	2.219238535889499486e-01	0.000000000000000000e+00	1.514241449455265887e+01	1.000000000000000000e+00
4.070000000000000000e+02	5.774899684653072995e+01	2.256278720681294914e+01	-1.671607796128220594e-02	4.520876202249112339e+02	6.557132018184419486e-03	0.000000000000000000e+00	1.139325983562005540e+01	1.000000000000000000e+00
4.080000000000000000e+02	2.804728639289243119e+01	4.856400770432041014e+01	-4.797427797894019894e-03	1.275138665670948939e+02	6.951822288289633001e-02	0.000000000000000000e+00	9.716565140494886066e+00	1.000000000000000000e+00
4.080000000000000000e+02	1.065384256587759992e+01	2.287752831198859838e+01	3.763032662836965792e-03	-9.934477802532585144e+01	2.546223875239840284e-01	0.000000000000000000e+00	4.640077659860461168e+00	1.000000000000000000e+00
4.090000000000000000e+02	1.019401879126644417e+02	4.061987800989523834e+01	-1.948006676371404761e-02	5.273577396071590329e+02	3.139925009446842274e-02	0.000000000000000000e+00	2.182487898212730926e+01	1.000000000000000000e+00
4.090000000000000000e+02	4.660464914984926565e+01	6.322509248381982694e+00	4.216284907895584931e-03	-1.116879360604877292e+02	8.238535034235161536e-02	0.000000000000000000e+00	1.682765190470419725e+01	1.000000000000000000e+00
4.090000000000000000e+02	2.168065371174013123e+01	1.274985361717594223e+01	-3.899454116989346276e-03	1.030598651238390602e+02	1.810860991761732430e-01	0.000000000000000000e+00	8.390227147264919694e+00	1.000000000000000000e+00
4.100000000000000000e+02	1.239640704168080845e+02	4.194689406615792393e+01	-3.628896290001826751e-03	9.569191923374194175e+01	2.301630365800219069e-01	0.000000000000000000e+00	4.475455201708246733e+00	1.000000000000000000e+00
4.110000000000000000e+02	1.698273710186473906e+01	5.798199777307464053e+00	3.532031432991328702e-03	-9.305405422332306387e+01	1.158453556714227339e-01	0.000000000000000000e+00	8.390227147264919694e+00	1.000000000000000000e+00
4.110000000000000000e+02	1.345907375327083173e+02	1.801677136578552663e+01	-2.650267877498996630e-03	6.904149381409553143e+01	2.766154252915939971e-01	0.000000000000000000e+00	7.206406391074102302e+00	1.000000000000000000e+00
4.110000000000000000e+02	3.815088997752020816e+01	2.858641100926432443e+01	-4.964078648484801688e-03	1.320521734546209416e+02	1.109160026821396361e-01	0.000000000000000000e+00	9.122124517743603889e+00	1.000000000000000000e+00
4.120000000000000000e+02	1.436474116877880647e+02	1.176353230413578466e+01	-1.595961147877617697e-02	4.314872030319035048e+02	9.928853694690320530e-03	0.000000000000000000e+00	1.100574147949294712e+01	1.000000000000000000e+00
4.120000000000000000e+02	4.696820781948078150e+01	2.624802229242045470e+01	-3.894818045991624983e-03	1.029336136653830636e+02	2.263531895061797750e-01	0.000000000000000000e+00	8.694701749577520289e+00	1.000000000000000000e+00
4.120000000000000000e+02	6.847257604893496818e+01	4.920367273145852494e+01	-1.630762324610711411e-02	4.409644075887308077e+02	9.592784202044013497e-03	0.000000000000000000e+00	2.871814639644256317e+01	1.000000000000000000e+00
4.130000000000000000e+02	1.196929351425676558e+01	1.842781938982925283e+01	-1.627229075502609548e-02	4.400022181546054867e+02	9.324298948160669731e-03	0.000000000000000000e+00	4.640077659860461168e+00	1.000000000000000000e+00
4.130000000000000000e+02	1.363978185572062785e+02	4.749694617001317454e+01	-4.672632661598145540e-03	1.241153923044460043e+02	1.394224786633109225e-01	0.000000000000000000e+00	9.151306051295932775e+00	1.000000000000000000e+00
4.140000000000000000e+02	5.415846236193483776e+01	2.135945623182301034e+01	-1.682040722391135376e-02	4.549287591058823637e+02	1.107324040281920663e-02	0.000000000000000000e+00	6.251783015132426513e+00	1.000000000000000000e+00
4.140000000000000000e+02	1.281470184622688180e+02	4.353832264183250800e+01	3.614933157064726104e-03	-9.531166925508752286e+01	1.806485155760473305e-01	0.000000000000000000e+00	4.475455201708246733e+00	1.000000000000000000e+00
4.150000000000000000e+02	1.423560178051431251e+02	2.309316796355747670e+01	-5.177768984601059665e-03	1.378714796313144575e+02	2.417569886611645735e-01	0.000000000000000000e+00	3.631732190828478757e+00	1.000000000000000000e+00
4.160000000000000000e+02	1.388064722960029655e+02	2.386141622059601275e+01	5.149611736514427690e-03	-1.371046894680939658e+02	2.220921228020427129e-01	0.000000000000000000e+00	3.631732190828478757e+00	1.000000000000000000e+00
4.170000000000000000e+02	2.179072565952991525e+01	2.297584137654167336e+01	-1.684277585523434595e-02	4.555379111938422056e+02	1.425432261738457385e-02	0.000000000000000000e+00	9.797471604361140507e+00	1.000000000000000000e+00
4.170000000000000000e+02	1.037348835393969892e+02	2.678635995389472413e+01	-1.621005555267740483e-02	4.383074026378267263e+02	9.293888847876075054e-03	0.000000000000000000e+00	1.296843862251427915e+01	1.000000000000000000e+00
4.170000000000000000e+02	5.565152738030199231e+01	1.528857921781370166e+01	-5.505416178754245736e-03	1.467941074644917876e+02	2.567053239975005674e-01	0.000000000000000000e+00	6.251783015132426513e+00	1.000000000000000000e+00
4.170000000000000000e+02	1.205358313283940390e+02	3.954757461310818201e+01	8.286414030558018548e-03	-2.225274245180461037e+02	1.139467051865752367e-01	0.000000000000000000e+00	8.593965290576177196e+00	1.000000000000000000e+00
4.180000000000000000e+02	3.353456596456196337e+01	4.030205189666482113e+01	-1.629500675218636604e-02	4.406208298568801638e+02	1.548984808006170777e-02	0.000000000000000000e+00	8.142584970544609391e+00	1.000000000000000000e+00
4.180000000000000000e+02	1.350789129753121074e+02	3.601295225242762399e+01	-4.234874156165276474e-03	1.121941663806883298e+02	1.135685033362402452e-01	0.000000000000000000e+00	1.023143983209066654e+01	1.000000000000000000e+00
4.190000000000000000e+02	3.133274873386333326e+01	2.075317507519288895e+01	-1.650758548965067588e-02	4.464098645060032027e+02	1.208324562270923774e-02	0.000000000000000000e+00	5.321734537627149209e+00	1.000000000000000000e+00
4.190000000000000000e+02	1.556440930808511247e+01	4.351508153717280436e+01	-1.651727971035963152e-02	4.466738616500722969e+02	1.029917029312797938e-01	0.000000000000000000e+00	6.112989902180412827e+00	1.000000000000000000e+00
4.200000000000000000e+02	1.343808841191075665e+01	3.778381597094295330e+01	-1.698008581322776531e-02	4.592771944070892118e+02	1.757068276847340016e-01	0.000000000000000000e+00	6.112989902180412827e+00	1.000000000000000000e+00
4.200000000000000000e+02	5.071975644047333986e+01	7.289423761544951752e+00	-1.712350078803852316e-02	4.631827320365145511e+02	1.304451733902967092e-02	0.000000000000000000e+00	9.397279000673147920e+00	1.000000000000000000e+00
4.200000000000000000e+02	5.862333383325039193e+01	4.134029017715741361e+01	-1.621982755232094509e-02	4.385735178909440606e+02	6.219204698942104592e-03	0.000000000000000000e+00	2.361285607935440467e+01	1.000000000000000000e+00
4.200000000000000000e+02	1.277163750077348396e+02	5.023061944257555211e+01	-1.446315669705886507e-02	3.907351095462515218e+02	1.556370570016643029e-01	0.000000000000000000e+00	1.287197165780482244e+01	1.000000000000000000e+00
4.210000000000000000e+02	9.931355227164755206e+01	4.843806580448964283e+00	-1.667961439070917914e-02	4.510946287526882088e+02	1.268634098996024306e-02	0.000000000000000000e+00	1.507762230375013068e+01	1.000000000000000000e+00
4.210000000000000000e+02	9.353932082763776634e+01	1.877194161589258314e+01	-3.176117020482104730e-02	8.618019751787873020e+02	9.471715269549374483e-03	0.000000000000000000e+00	6.453938034786729894e+00	1.000000000000000000e+00
4.210000000000000000e+02	8.791288184329100375e+01	2.854130835589171156e+01	-1.398842492005469319e-02	3.778070117557642789e+02	2.545624270211682694e-01	0.000000000000000000e+00	1.013776315022908570e+01	1.000000000000000000e+00
4.210000000000000000e+02	9.636335438497982864e+01	4.537693916682184891e+01	-1.672146286459257752e-02	4.522342642035977178e+02	2.622560716908639566e-02	0.000000000000000000e+00	8.517087564921682841e+00	1.000000000000000000e+00
4.220000000000000000e+02	4.544933735139886721e+01	2.174404592167651984e+01	-1.638190308504890516e-02	4.429872277752393188e+02	9.224584502404487019e-03	0.000000000000000000e+00	1.207301667979183435e+01	1.000000000000000000e+00
4.230000000000000000e+02	2.539865644296712333e+01	3.997240623999483944e+01	-1.623535797236667910e-02	4.389964488991558937e+02	1.319876211709769542e-02	0.000000000000000000e+00	8.142584970544609391e+00	1.000000000000000000e+00
4.230000000000000000e+02	1.179977852004766703e+02	1.493119658537184513e+01	-4.766400593093493218e-03	1.266689205212287419e+02	2.423507782684241052e-01	0.000000000000000000e+00	1.317279647774471840e+01	1.000000000000000000e+00
4.230000000000000000e+02	2.333051306953614557e+01	1.707708124128508231e+01	-4.149848181494423908e-03	1.098787028526030412e+02	3.345595090235575775e-01	0.000000000000000000e+00	8.507813424199705210e+00	1.000000000000000000e+00
4.240000000000000000e+02	2.952110862364764188e+01	2.575705542948108118e+01	-1.674374745581962143e-02	4.528411276758985196e+02	8.201067898850000759e-03	0.000000000000000000e+00	5.321734537627149209e+00	1.000000000000000000e+00
4.240000000000000000e+02	1.405829722650270526e+02	5.238194881457418006e+01	-4.243022672780797158e-03	1.124160702530552669e+02	1.154300636020234583e-01	0.000000000000000000e+00	8.940462931145017222e+00	1.000000000000000000e+00
4.240000000000000000e+02	7.562217602460311383e+00	3.243764878635244031e+01	-4.127700394859559752e-03	1.092755649011786261e+02	1.509206133981954023e-01	0.000000000000000000e+00	7.944014182700348314e+00	1.000000000000000000e+00
4.250000000000000000e+02	2.570064879825263660e+01	8.906074822951152825e+00	-1.789649800397107374e-02	4.842333211974390110e+02	3.165681439966450128e-02	0.000000000000000000e+00	8.345623084325849206e+00	1.000000000000000000e+00
4.260000000000000000e+02	5.522998334221902894e+01	6.762613749595269397e+00	1.430064489180868110e-03	-3.581239584216422145e+01	3.339440413674412689e-01	0.000000000000000000e+00	1.415862338032899537e+01	1.000000000000000000e+00
4.260000000000000000e+02	1.058891786910862294e+02	2.011812394603838072e+01	-1.572703950164087983e-02	4.251537039712209207e+02	1.151512058787040882e-02	0.000000000000000000e+00	1.242301075075509154e+01	1.000000000000000000e+00
4.260000000000000000e+02	4.514276736153702529e+01	3.657168939497555726e+01	-7.463166906355424984e-03	2.001084084694637397e+02	1.979964221087798792e-01	0.000000000000000000e+00	1.109951604486420784e+01	1.000000000000000000e+00
4.260000000000000000e+02	8.791205492885546846e+01	4.432037961267657522e+01	-1.653922527477251492e-02	4.472714925998848230e+02	2.321334983028222609e-02	0.000000000000000000e+00	8.517087564921682841e+00	1.000000000000000000e+00
4.270000000000000000e+02	8.904495786561611226e+01	3.509307660009214658e+01	-1.632254619601253634e-02	4.413707957115510112e+02	3.700546530841464232e-02	0.000000000000000000e+00	9.296590232454615688e+00	1.000000000000000000e+00
4.280000000000000000e+02	1.322797399130219560e+02	4.906710192040333851e+01	-1.618590490196849738e-02	4.376497218395473965e+02	1.076946640429987667e-02	0.000000000000000000e+00	8.940462931145017222e+00	1.000000000000000000e+00
4.290000000000000000e+02	1.109480000321262025e+02	4.794442163235775922e+01	-1.676922516294015314e-02	4.535349474391555304e+02	6.881693568521340953e-02	0.000000000000000000e+00	1.256935587605780213e+01	1.000000000000000000e+00
4.300000000000000000e+02	5.493146207525721358e+00	2.135383180252176061e+01	-1.451202319600480590e-03	3.638803023611187371e+01	4.241259198061971825e-01	0.000000000000000000e+00	1.529201929482729305e+01	1.000000000000000000e+00
4.300000000000000000e+02	5.293757682632442396e+01	2.866977811745169546e+01	-3.413378126297601182e-03	8.982283687827538188e+01	3.934069132557893589e-01	0.000000000000000000e+00	8.118681124348878342e+00	1.000000000000000000e+00
4.310000000000000000e+02	5.535913956405477165e+01	2.092064803039710696e+01	-1.688177370992742857e-02	4.565999173697779838e+02	9.739983966821519346e-03	0.000000000000000000e+00	8.118681124348878342e+00	1.000000000000000000e+00
4.310000000000000000e+02	1.069552578485887864e+02	3.602608630418421143e+01	-1.598896966251696014e-02	4.322866975859590184e+02	9.442255921636166782e-03	0.000000000000000000e+00	1.256935587605780213e+01	1.000000000000000000e+00
4.320000000000000000e+02	1.319904104247489407e+01	3.456235325293678784e+01	-1.692695812860000454e-02	4.578303986889171711e+02	1.742436398277880105e-02	0.000000000000000000e+00	9.907909616813727283e+00	1.000000000000000000e+00
4.320000000000000000e+02	1.967494873440479353e+01	4.297809743478973843e+01	-1.681343960323844131e-02	4.547390138943970896e+02	1.481783426100047318e-02	0.000000000000000000e+00	1.061895148161006652e+01	1.000000000000000000e+00
4.330000000000000000e+02	6.392558981097282356e+01	5.372201767876101819e+00	-4.087798827695720248e-03	1.081889484426320109e+02	1.456666027288975318e-01	0.000000000000000000e+00	1.129990928761956503e+01	1.000000000000000000e+00
4.330000000000000000e+02	4.096560563862021098e+01	1.138669717538228099e+01	-1.682578782314905069e-02	4.550752858742300191e+02	8.598561218498113057e-03	0.000000000000000000e+00	8.335366795463420075e+00	1.000000000000000000e+00
4.330000000000000000e+02	1.248983824014526220e+02	1.090584010666127668e+01	-3.413497021147025249e-03	8.982607467341486540e+01	1.324598384270170293e-01	0.000000000000000000e+00	1.483774316669913418e+01	1.000000000000000000e+00
4.330000000000000000e+02	7.321773219319609893e+01	1.180213488237432884e+01	-4.300326562874249095e-03	1.139765941758028447e+02	8.452658750074382166e-02	0.000000000000000000e+00	1.129990928761956503e+01	1.000000000000000000e+00
4.340000000000000000e+02	1.052514257314963402e+02	1.432509348629855594e+01	-1.706435724998645390e-02	4.615721100376298409e+02	9.445569166419365281e-03	0.000000000000000000e+00	1.994227168768143343e+01	1.000000000000000000e+00
4.340000000000000000e+02	9.103510151169163578e+01	4.699116879715302275e+01	7.027468959647998475e-03	-1.882432965578618962e+02	3.363826962840128498e-01	0.000000000000000000e+00	4.458823666209918102e+00	1.000000000000000000e+00
4.350000000000000000e+02	1.276513387221507401e+02	3.712567667120357839e+01	-5.779872762551258383e-03	1.542682259592806133e+02	2.133494126132844393e-01	0.000000000000000000e+00	3.518688276621368960e+00	1.000000000000000000e+00
4.350000000000000000e+02	8.478676556175354051e+01	5.158613449378448479e+01	-1.625527565867666488e-02	4.395388558094342102e+02	9.229312208212303581e-02	0.000000000000000000e+00	6.471827326746481646e+00	1.000000000000000000e+00
4.360000000000000000e+02	1.414618534375040859e+01	9.821267283298185546e+00	-1.747919375585627044e-02	4.728691143140086410e+02	1.317306732995282559e-02	0.000000000000000000e+00	4.743494033531823639e+00	1.000000000000000000e+00
4.360000000000000000e+02	1.638717054954056351e+01	2.518138831210436024e+01	-1.728201135351634804e-02	4.674993592154547173e+02	1.924029640458890800e-02	0.000000000000000000e+00	9.907909616813727283e+00	1.000000000000000000e+00
4.360000000000000000e+02	6.616502344978479755e+01	3.309556823839137252e+01	-1.695606087709749729e-02	4.586229371217177686e+02	6.628643400557465704e-03	0.000000000000000000e+00	1.272074435028645922e+01	1.000000000000000000e+00
4.360000000000000000e+02	8.785937454666468227e+01	3.517561575838286814e+01	-1.657835100636851841e-02	4.483369811740635100e+02	1.117725199040631168e-02	0.000000000000000000e+00	1.223489008403385370e+01	1.000000000000000000e+00
4.360000000000000000e+02	4.694852122314635778e+01	4.962544460223179499e+01	4.370920238573183271e-03	-1.158990311961031381e+02	1.023329429575852156e-01	0.000000000000000000e+00	1.056554542339577019e+01	1.000000000000000000e+00
4.360000000000000000e+02	1.429317802858633399e+02	5.174233314809028172e+01	-3.080409074878519976e-02	8.357383801125798755e+02	5.639731591156604829e-03	0.000000000000000000e+00	1.716414446582673392e+01	1.000000000000000000e+00
4.360000000000000000e+02	1.296656583392549749e+02	4.001075616199437945e+01	5.411046021218205229e-03	-1.442241791718700483e+02	3.167801534763887705e-01	0.000000000000000000e+00	3.518688276621368960e+00	1.000000000000000000e+00
4.370000000000000000e+02	5.513529935878726640e+00	4.111352069576354040e+01	-4.415173754596830868e-03	1.171041617781277466e+02	1.430722966480397762e-01	0.000000000000000000e+00	1.009875615279259264e+01	1.000000000000000000e+00
4.370000000000000000e+02	7.726878334442830010e+01	5.127527418847137852e+01	-3.141770194705239411e-02	8.524485014080133851e+02	1.122438042364326538e-02	0.000000000000000000e+00	7.524406338671369987e+00	1.000000000000000000e+00
4.370000000000000000e+02	1.037491036127359223e+02	5.201322855398815648e+01	3.972907765328229958e-03	-1.050601861362342504e+02	2.209661896512318258e-01	0.000000000000000000e+00	1.250500266605281929e+01	1.000000000000000000e+00
4.380000000000000000e+02	4.649506626728617675e+01	2.538294694534463147e+01	-1.737614171588356543e-02	4.700627573039856202e+02	1.838625754936240586e-02	0.000000000000000000e+00	9.731519724901078305e+00	1.000000000000000000e+00
4.380000000000000000e+02	9.125704212632109602e+01	5.144446542436432424e+01	-1.667248249908418953e-02	4.509004100447245946e+02	4.900804288959104138e-02	0.000000000000000000e+00	4.458823666209918102e+00	1.000000000000000000e+00
4.380000000000000000e+02	5.536264757819022719e+01	2.137439635309262087e+01	-1.674430570455340272e-02	4.528563301429995818e+02	1.799706705289738640e-02	0.000000000000000000e+00	9.731519724901078305e+00	1.000000000000000000e+00
4.390000000000000000e+02	1.208364097435835021e+02	4.087249354676050928e+01	-1.646307132288977668e-02	4.451976357721725321e+02	2.238895507399929485e-02	0.000000000000000000e+00	6.508810328384365462e+00	1.000000000000000000e+00
4.410000000000000000e+02	1.095251677282482063e+02	3.264352324516669768e+01	-4.249974652216096348e-03	1.126053895157011624e+02	1.863042440714435255e-01	0.000000000000000000e+00	1.398785716805828194e+01	1.000000000000000000e+00
4.410000000000000000e+02	5.690940791382459452e+01	5.314843856040266701e+01	-1.626723833119997700e-02	4.398646283987327479e+02	1.570661749825630338e-02	0.000000000000000000e+00	1.056554542339577019e+01	1.000000000000000000e+00
4.410000000000000000e+02	1.886483272543646805e+01	9.336393553901235265e+00	-4.757898964804645886e-03	1.264374005614944565e+02	2.660984593847020019e-01	0.000000000000000000e+00	4.743494033531823639e+00	1.000000000000000000e+00
4.420000000000000000e+02	1.113909341219600435e+02	1.273556308162796036e+01	-1.701964046177578682e-02	4.603543634302462237e+02	1.406755269051551682e-02	0.000000000000000000e+00	1.279382956114797487e+01	1.000000000000000000e+00
4.420000000000000000e+02	1.964450510379293746e+01	3.475667849908334261e+01	-1.721278717177970527e-02	4.656142168375727124e+02	1.331218956654556251e-02	0.000000000000000000e+00	1.549496375954787375e+01	1.000000000000000000e+00
4.420000000000000000e+02	9.419014640094415824e+01	1.699604056603513769e+01	-1.635706767011269394e-02	4.423108991860961510e+02	1.265292396252869489e-01	0.000000000000000000e+00	5.150397042004835946e+00	1.000000000000000000e+00
4.420000000000000000e+02	8.208175702069682700e+01	1.491802077399106530e+01	-1.812115021788331766e-03	4.621655854141750552e+01	4.306222816793033870e-01	0.000000000000000000e+00	1.228540840346031260e+01	1.000000000000000000e+00
4.440000000000000000e+02	9.934041164805508117e+01	1.703288584651486559e+01	-1.599311661110507793e-02	4.323996290547931380e+02	1.451249404494867612e-01	0.000000000000000000e+00	5.150397042004835946e+00	1.000000000000000000e+00
4.440000000000000000e+02	1.317965490197111933e+02	4.808109814242016000e+01	-4.855664851005156435e-02	1.319183588304127397e+03	2.810671493011174249e-03	0.000000000000000000e+00	7.991033416462843597e+00	1.000000000000000000e+00
4.440000000000000000e+02	6.269497218880451328e+01	2.903348008221408705e+01	4.577743192024254573e-03	-1.215313218853976736e+02	2.587121252212489786e-01	0.000000000000000000e+00	3.272809415212420969e+00	1.000000000000000000e+00
4.440000000000000000e+02	7.095462050237206597e+01	4.545160724345424796e+01	-2.703454667646858038e-03	7.048989911894545912e+01	1.837260774914033501e-01	0.000000000000000000e+00	1.601590487543711205e+01	1.000000000000000000e+00
4.440000000000000000e+02	1.125105074745648608e+02	5.200482786189062523e+01	-1.683879811321913750e-02	4.554295876304134936e+02	9.662888723810381109e-03	0.000000000000000000e+00	1.078552290805813030e+01	1.000000000000000000e+00
4.450000000000000000e+02	2.303785498623739159e+01	1.435416099611161478e+01	-1.585862044163487139e-02	4.287369721281187367e+02	2.887011483369350540e-02	0.000000000000000000e+00	6.526262704890643640e+00	1.000000000000000000e+00
4.450000000000000000e+02	5.976721084918597882e+01	3.049618135265113494e+01	-4.757125622117459179e-03	1.264163405643133160e+02	2.378031191895386698e-01	0.000000000000000000e+00	3.272809415212420969e+00	1.000000000000000000e+00
4.460000000000000000e+02	1.244113443943037822e+02	1.584910774289490476e+01	-1.808962703921066228e-01	4.923112493261928648e+03	1.718046976078246857e-03	0.000000000000000000e+00	9.468496332893646894e+00	1.000000000000000000e+00
4.460000000000000000e+02	8.812596143158309303e+01	4.063329812849655553e+01	-1.611086732894567025e-02	4.356062667160632031e+02	1.010220106725745470e-02	0.000000000000000000e+00	1.249999781484624428e+01	1.000000000000000000e+00
4.470000000000000000e+02	1.208594516472090277e+02	3.203562580581477448e+01	-1.648553162504646022e-02	4.458092842792892725e+02	9.879678105213285377e-03	0.000000000000000000e+00	1.657164171372575723e+01	1.000000000000000000e+00
4.480000000000000000e+02	6.465733725774626350e+00	8.087384298071233601e+00	-1.723270935382096442e-02	4.661567461775183574e+02	1.061779663337257817e-01	0.000000000000000000e+00	6.485934462978871551e+00	1.000000000000000000e+00
4.480000000000000000e+02	1.232928887408435799e+02	5.174452298516247595e+01	-1.528165932156584292e-02	4.130249213599311133e+02	1.658639810641160395e-02	0.000000000000000000e+00	7.783623296189002616e+00	1.000000000000000000e+00
4.490000000000000000e+02	8.597246776893552322e+00	3.364887741407434163e+01	-3.620271805280919630e-03	9.545705359536385970e+01	2.163841391123521030e-01	0.000000000000000000e+00	6.741055660680055794e+00	1.000000000000000000e+00
4.490000000000000000e+02	4.731830546898557088e+01	1.467447828898048279e+01	-4.424713909671861532e-03	1.173639633412856398e+02	1.466572992800564412e-01	0.000000000000000000e+00	1.363769785280354618e+01	1.000000000000000000e+00
4.490000000000000000e+02	5.627787338984398247e+01	3.889617851392676329e+01	2.626339022617013401e-03	-6.838985305416818505e+01	3.078422313408436528e-01	0.000000000000000000e+00	9.095901726305417156e+00	1.000000000000000000e+00
4.500000000000000000e+02	9.987368561795628352e+01	4.490423734745802875e+01	-1.684961333788446980e-02	4.557241124313060254e+02	7.530260025642054877e-03	0.000000000000000000e+00	1.249999781484624428e+01	1.000000000000000000e+00
4.500000000000000000e+02	1.142470465864458617e+01	1.226780929381124352e+01	-1.599148042288566635e-02	4.323550716808636025e+02	1.742091328572019648e-01	0.000000000000000000e+00	5.248259543827530571e+00	1.000000000000000000e+00
4.500000000000000000e+02	7.650817110109309738e+01	2.070456315352087628e+01	-1.647678184578038260e-02	4.455710065665335264e+02	2.982689241376801359e-02	0.000000000000000000e+00	4.677724315661077270e+00	1.000000000000000000e+00
4.500000000000000000e+02	1.163187937325283627e+01	3.966824917743140588e+01	2.675052825086084336e-03	-6.971644805490919339e+01	2.601981882572408367e-01	0.000000000000000000e+00	6.741055660680055794e+00	1.000000000000000000e+00
4.510000000000000000e+02	1.332255685554950446e+02	1.239051334020866157e+01	-1.611048365678982922e-02	4.355958183926299512e+02	1.343414733017422868e-02	0.000000000000000000e+00	9.468496332893646894e+00	1.000000000000000000e+00
4.510000000000000000e+02	5.812700471966818583e+01	5.122172059105848518e+01	-4.080377018800092175e-03	1.079868345841696993e+02	1.204261257434884325e-01	0.000000000000000000e+00	1.246347761140854260e+01	1.000000000000000000e+00
4.510000000000000000e+02	4.142695361825813904e+01	5.285856164080652775e+01	-1.592065949164689007e-02	4.304264459409856158e+02	1.199343508484485010e-02	0.000000000000000000e+00	1.678007614439955830e+01	1.000000000000000000e+00
4.530000000000000000e+02	9.775146950142757873e+01	2.091271913612021649e+01	-1.608386616463613333e-02	4.348709595182734233e+02	6.716437194348445772e-03	0.000000000000000000e+00	1.117182414262297740e+01	1.000000000000000000e+00
4.530000000000000000e+02	5.669745706882156355e+01	2.850879117022986620e+01	-1.676279185114527143e-02	4.533597527544310992e+02	8.459070572960913914e-03	0.000000000000000000e+00	1.039585813156657323e+01	1.000000000000000000e+00
4.530000000000000000e+02	1.155280099082586247e+02	5.228438253379550105e+01	-1.559374734914386468e-02	4.215238353471730193e+02	8.324886684103138812e-03	0.000000000000000000e+00	7.783623296189002616e+00	1.000000000000000000e+00
4.530000000000000000e+02	3.697489590259279169e+01	2.636552482668437491e+01	-1.608021197166967578e-02	4.347714469802381814e+02	1.018596278880723460e-02	0.000000000000000000e+00	1.413847805908123334e+01	1.000000000000000000e+00
4.540000000000000000e+02	1.164141296463225501e+02	3.684850932562543591e+01	-1.672172716413010407e-02	4.522414617210857841e+02	1.077176777283783693e-02	0.000000000000000000e+00	4.118368659806104226e+00	1.000000000000000000e+00
4.540000000000000000e+02	7.189434698226298792e+01	2.147510307709943689e+01	-1.503238780635983776e-02	4.062366533714205161e+02	8.091728838825451575e-02	0.000000000000000000e+00	4.677724315661077270e+00	1.000000000000000000e+00
4.550000000000000000e+02	8.197695699641036526e+01	1.578237694333204111e+01	-2.638066541472633766e-03	6.870922183871009281e+01	3.746925605125106529e-01	0.000000000000000000e+00	7.357685523083615564e+00	1.000000000000000000e+00
4.550000000000000000e+02	1.318217504821726891e+02	2.808708052369488684e+01	-2.565671902649351802e-03	6.673774022414319518e+01	2.156451303657186402e-01	0.000000000000000000e+00	1.262351356959309356e+01	1.000000000000000000e+00
4.550000000000000000e+02	1.443804163129020708e+02	2.680918874667647955e+01	-1.315118690852451998e-02	3.550069899091541288e+02	2.631479882185776553e-01	0.000000000000000000e+00	1.262351356959309356e+01	1.000000000000000000e+00
4.560000000000000000e+02	1.406915206851287792e+02	5.229313107212209388e+01	4.658149170346238301e-03	-1.237209717067056545e+02	7.229749143275576717e-02	0.000000000000000000e+00	1.078391504866429251e+01	1.000000000000000000e+00
4.570000000000000000e+02	1.651372613551611579e+01	5.362416498167714707e+00	-1.602357068081288610e-02	4.332289672418962141e+02	1.389630584038759054e-02	0.000000000000000000e+00	5.821733096278518538e+00	1.000000000000000000e+00
4.570000000000000000e+02	1.310374136970069117e+02	1.376397079017264069e+01	-1.588156925918631293e-02	4.293619240943707496e+02	2.215157446991544710e-02	0.000000000000000000e+00	1.434456888969075550e+01	1.000000000000000000e+00
4.570000000000000000e+02	7.414306888031575227e+01	5.217053828815236471e+01	-1.803471674984226739e-02	4.879973529089407975e+02	1.985258188345757624e-01	0.000000000000000000e+00	2.189859227662179464e+01	1.000000000000000000e+00
4.570000000000000000e+02	1.438699500338994994e+02	6.255896472041315270e+00	-4.175569402932345110e-03	1.105791541013874735e+02	2.650265685390243986e-01	0.000000000000000000e+00	1.486758786098981844e+01	1.000000000000000000e+00
4.580000000000000000e+02	1.065847648144870732e+02	1.407294219633813093e+01	-1.672798670684597436e-02	4.524119242522969557e+02	1.147862696472456978e-02	0.000000000000000000e+00	1.117182414262297740e+01	1.000000000000000000e+00
4.580000000000000000e+02	2.291605161116959977e+01	2.486703925229971546e+01	-1.668999971890633774e-02	4.513774464300016120e+02	1.576656288520161819e-02	0.000000000000000000e+00	1.413847805908123334e+01	1.000000000000000000e+00
4.590000000000000000e+02	2.095398539288464690e+01	5.178716481410741324e+01	-1.612662607088449079e-02	4.360354154832381823e+02	9.642859852318164116e-03	0.000000000000000000e+00	1.558237740913060243e+01	1.000000000000000000e+00
4.590000000000000000e+02	1.186892385818727718e+02	4.028141476409190602e+01	-1.638403613602328057e-02	4.430453159271697814e+02	1.833686881237028832e-02	0.000000000000000000e+00	4.118368659806104226e+00	1.000000000000000000e+00
4.590000000000000000e+02	1.420877078153905302e+02	4.006360670158822757e+01	-1.660761386656189539e-02	4.491338798367077061e+02	9.960138516236782813e-03	0.000000000000000000e+00	1.189159984195932473e+01	1.000000000000000000e+00
4.590000000000000000e+02	9.681328429878828956e+01	4.816200071632388102e+01	-1.594023711471833152e-02	4.309595921044257238e+02	2.182290416260668220e-02	0.000000000000000000e+00	1.957083468955082850e+01	1.000000000000000000e+00
4.600000000000000000e+02	3.055282576144070816e+01	3.951228195114035913e+01	-4.623370564630775205e-03	1.227738659145809521e+02	7.444146635735826578e-02	0.000000000000000000e+00	8.041851796252005968e+00	1.000000000000000000e+00
4.600000000000000000e+02	1.318517951472773291e+02	4.611639437769638050e+01	-1.642642953333535091e-02	4.441997909648005702e+02	2.297437624239617726e-02	0.000000000000000000e+00	5.944510231484175122e+00	1.000000000000000000e+00
4.600000000000000000e+02	6.366532049159208384e+01	3.294126028817747454e+01	-4.407538005671476217e-03	1.168962218137260720e+02	5.786484791628354607e-02	0.000000000000000000e+00	1.913778056102424330e+01	1.000000000000000000e+00
4.620000000000000000e+02	8.594412318161958808e+01	1.590613744115649908e+01	-1.643095037896052241e-02	4.443229045568729703e+02	1.183036124306979797e-02	0.000000000000000000e+00	1.650446887163936793e+01	1.000000000000000000e+00
4.620000000000000000e+02	5.033857516445883817e+01	4.667634324342931507e+01	-1.724505927106766839e-02	4.664930643799301606e+02	1.052239494634699124e-02	0.000000000000000000e+00	1.306325578626919715e+01	1.000000000000000000e+00
4.620000000000000000e+02	6.432556525470131703e+01	6.723775999637268797e+00	1.140305084354549482e-03	-2.792154441244180418e+01	3.731204798153368030e-01	0.000000000000000000e+00	2.348782255727890700e+01	1.000000000000000000e+00
4.620000000000000000e+02	4.096400121170405129e+01	2.488840131694607294e+01	3.711475767277104369e-03	-9.794075870355634095e+01	2.251493567410660646e-01	0.000000000000000000e+00	1.671075892824135778e+01	1.000000000000000000e+00
4.630000000000000000e+02	7.733431071769417997e+01	5.005598030247674757e+01	-1.464091712813728706e-02	3.955759572576968708e+02	8.845329017644598668e-02	0.000000000000000000e+00	3.220302279387385003e+00	1.000000000000000000e+00
4.630000000000000000e+02	1.280962493844644143e+02	4.150845797235852075e+01	-5.572576695413695470e-03	1.486230512367250753e+02	4.403984441806286787e-01	0.000000000000000000e+00	5.944510231484175122e+00	1.000000000000000000e+00
4.640000000000000000e+02	3.834586993340842298e+01	4.149718568851445610e+01	-2.564064387570535140e-03	6.669396368938124908e+01	1.550277052283952628e-01	0.000000000000000000e+00	8.041851796252005968e+00	1.000000000000000000e+00
4.660000000000000000e+02	1.135928407572217083e+02	2.116202107202281013e+01	4.514621152769126254e-03	-1.198123556485575705e+02	1.034667475297617045e-01	0.000000000000000000e+00	1.125226231723142156e+01	1.000000000000000000e+00
4.670000000000000000e+02	1.014994380126422300e+02	6.100426673429013569e+00	-1.570415971048280332e-02	4.245306317610896372e+02	1.662793444745136462e-02	0.000000000000000000e+00	1.838803369456777403e+01	1.000000000000000000e+00
4.670000000000000000e+02	5.462932950097762586e+00	1.762256456087220968e+01	-3.241041066945223037e-02	8.794823678191550016e+02	9.460447461970167282e-03	0.000000000000000000e+00	9.631599203430742051e+00	1.000000000000000000e+00
4.670000000000000000e+02	1.497243976830582568e+01	1.915128405442949600e+01	-1.666972403917757126e-02	4.508252904905861556e+02	4.374397767038629148e-02	0.000000000000000000e+00	6.185607382591739700e+00	1.000000000000000000e+00
4.670000000000000000e+02	7.624213916041449579e+01	4.702654008024148169e+01	-1.456586169984391659e-02	3.935320158918862603e+02	5.358857793892390919e-02	0.000000000000000000e+00	3.220302279387385003e+00	1.000000000000000000e+00
4.670000000000000000e+02	2.754694795996589463e+01	1.492686800134546488e+01	-3.044681096244760028e-03	7.978232244365082693e+01	1.238678692591064223e-01	0.000000000000000000e+00	9.416225855297778224e+00	1.000000000000000000e+00
4.670000000000000000e+02	1.047977946110883494e+02	4.519730782605046926e+01	-3.989652786557012012e-03	1.055161936807799208e+02	1.418793709488700427e-01	0.000000000000000000e+00	1.731530473361025813e+01	1.000000000000000000e+00
4.670000000000000000e+02	1.870607252334222892e+01	5.154407951989306014e+01	-1.572149706851937515e-02	4.250027700736752081e+02	1.389282462701679766e-02	0.000000000000000000e+00	2.206041064820499287e+01	1.000000000000000000e+00
4.700000000000000000e+02	1.397006689571445577e+02	2.366842134897670746e+01	-1.701249395035336898e-02	4.601597465897370967e+02	4.604114853275931285e-02	0.000000000000000000e+00	6.209883955192917249e+00	1.000000000000000000e+00
4.700000000000000000e+02	3.918330115055254481e+01	2.634426602977583798e+01	-1.781871221025555993e-02	4.821150253584477809e+02	2.329574440830040061e-02	0.000000000000000000e+00	6.501176068754893400e+00	1.000000000000000000e+00
4.720000000000000000e+02	1.250341935468031238e+02	5.682592308835988426e+00	-1.675113490312605397e-02	4.530423057849400266e+02	1.013186322676951079e-02	0.000000000000000000e+00	7.192692351782601357e+00	1.000000000000000000e+00
4.730000000000000000e+02	1.126941898237855639e+02	4.278159571157674890e+01	-1.648615166323353851e-02	4.458261694230792500e+02	6.064998371444574321e-02	0.000000000000000000e+00	6.781021598933100414e+00	1.000000000000000000e+00
4.730000000000000000e+02	2.081754028992629557e+01	4.663790569164775235e+01	-3.288947077750444675e-02	8.925283365628191632e+02	7.688900926624997467e-03	0.000000000000000000e+00	8.309738406360404284e+00	1.000000000000000000e+00
4.730000000000000000e+02	6.383800012309079008e+00	1.101210765690162852e+01	-3.882479223327265846e-03	1.025975975953593462e+02	2.387060503685264345e-01	0.000000000000000000e+00	7.512141200584506073e+00	1.000000000000000000e+00
4.730000000000000000e+02	1.202730727517746203e+02	3.777966710996029320e+01	-1.629195117662068232e-02	4.405376191226658307e+02	1.712550235731358228e-02	0.000000000000000000e+00	7.003368290276490882e+00	1.000000000000000000e+00
4.730000000000000000e+02	5.224779253226678577e+01	4.538272098553817813e+01	-1.775106627043007354e-02	4.802728623359678295e+02	1.216855501303996112e-01	0.000000000000000000e+00	6.183106217049251896e+00	1.000000000000000000e+00
4.730000000000000000e+02	4.565391848772046757e+01	2.697387031255449585e+01	-1.813345690089613813e-02	4.906862867248473208e+02	1.237920241813369460e-01	0.000000000000000000e+00	6.501176068754893400e+00	1.000000000000000000e+00
4.740000000000000000e+02	1.353502758536693307e+01	4.263581110380095396e+01	-1.586118524366687127e-02	4.288068179085975089e+02	1.161220004360338232e-01	0.000000000000000000e+00	8.309738406360404284e+00	1.000000000000000000e+00
4.740000000000000000e+02	2.766968917705388620e+01	1.502175215004712072e+01	3.024912881765870649e-03	-7.924398601389006558e+01	1.528400255925981277e-01	0.000000000000000000e+00	9.789091565270528150e+00	1.000000000000000000e+00
4.750000000000000000e+02	1.232239638561359953e+02	2.178997511758674932e+01	-1.712333774489223706e-02	4.631782919761660651e+02	8.154101050938722395e-03	0.000000000000000000e+00	9.329003590619372233e+00	1.000000000000000000e+00
4.750000000000000000e+02	1.358382930008951632e+02	2.853100406904934516e+01	-1.666699295485504079e-02	4.507509164400042891e+02	3.350617961672064382e-02	0.000000000000000000e+00	6.209883955192917249e+00	1.000000000000000000e+00
4.750000000000000000e+02	4.510640794203882109e+01	4.372042445169113023e+01	-1.683590799746399053e-02	4.553508827681770867e+02	2.415496400549477229e-02	0.000000000000000000e+00	7.332298659491806703e+00	1.000000000000000000e+00
4.750000000000000000e+02	1.433763202146017477e+02	3.630576499769036758e+01	3.500553398031546956e-03	-9.219683097869315702e+01	1.672334509426066651e-01	0.000000000000000000e+00	1.082907021734110309e+01	1.000000000000000000e+00
4.750000000000000000e+02	5.411037642862140018e+01	3.948682548779115820e+01	-1.728948632268125646e-02	4.677029207569943310e+02	4.036610624206704578e-02	0.000000000000000000e+00	6.183106217049251896e+00	1.000000000000000000e+00
4.760000000000000000e+02	1.064980977921493661e+02	4.002647367059714156e+01	-1.806923950485771202e-02	4.889374912659161510e+02	3.352878791961211302e-02	0.000000000000000000e+00	6.781021598933100414e+00	1.000000000000000000e+00
4.760000000000000000e+02	1.037061706747770806e+01	1.737901861796710890e+01	-4.884698610569180970e-03	1.298904624790847038e+02	2.139697357126477684e-01	0.000000000000000000e+00	7.512141200584506073e+00	1.000000000000000000e+00
4.760000000000000000e+02	8.170984998201655003e+01	3.935897076455872678e+01	3.469542232984770738e-03	-9.135232173422743074e+01	1.854246847409423138e-01	0.000000000000000000e+00	1.094695987354091749e+01	1.000000000000000000e+00
4.760000000000000000e+02	1.143442340566885775e+02	4.976179954224381419e+01	-4.158915508671358514e-03	1.101256281652111397e+02	1.257632943388787838e-01	0.000000000000000000e+00	7.172579137813375638e+00	1.000000000000000000e+00
4.770000000000000000e+02	1.411269455662772430e+02	6.351978453907151767e+00	-1.724789038059835328e-02	4.665701623595498404e+02	3.943385507315477767e-02	0.000000000000000000e+00	7.245890837326610878e+00	1.000000000000000000e+00
4.770000000000000000e+02	2.628091016358612819e+01	5.331674414290707986e+00	-1.601153249677567461e-02	4.329011382909145027e+02	1.090391785260069746e-02	0.000000000000000000e+00	9.789091565270528150e+00	1.000000000000000000e+00
4.770000000000000000e+02	1.258269280595004744e+02	1.283146601451651492e+01	3.651148343971151802e-03	-9.629789663759309803e+01	2.091321175956880607e-01	0.000000000000000000e+00	7.192692351782601357e+00	1.000000000000000000e+00
4.780000000000000000e+02	1.338959436705025610e+02	5.887709555792397964e+00	-1.678146866638537821e-02	4.538683677356372641e+02	2.891133696487524496e-02	0.000000000000000000e+00	7.245890837326610878e+00	1.000000000000000000e+00
4.790000000000000000e+02	1.166621561873643032e+02	3.362473302172572431e+01	-1.649042424637695362e-02	4.459425222255915173e+02	1.077547122437327864e-02	0.000000000000000000e+00	8.200765817566798788e+00	1.000000000000000000e+00
4.790000000000000000e+02	2.642309320977449261e+01	4.658261130760247681e+01	4.131744861141748749e-03	-1.093857055282426671e+02	1.369581386244984600e-01	0.000000000000000000e+00	9.768195388879055585e+00	1.000000000000000000e+00
4.790000000000000000e+02	3.515916328003261526e+01	5.095281964163625332e+01	-3.143381511140057143e-03	8.247017414757596043e+01	2.646306795819278745e-01	0.000000000000000000e+00	8.678004953817813671e+00	1.000000000000000000e+00
4.810000000000000000e+02	1.412964989109293867e+02	5.337284487195844918e+01	-1.535906264760474385e-02	4.151328016763799837e+02	6.618514693585209052e-03	0.000000000000000000e+00	2.361450165926274636e+01	1.000000000000000000e+00
4.810000000000000000e+02	1.019409381800593621e+02	6.708324547764922485e+00	-1.631943939209936495e-02	4.412861899051758883e+02	1.121937485975810223e-02	0.000000000000000000e+00	9.034514359044196752e+00	1.000000000000000000e+00
4.810000000000000000e+02	9.291368570340171118e+01	7.070488083276281088e+00	-2.827073833141353042e-03	7.385634884425469693e+01	3.201984757435799578e-01	0.000000000000000000e+00	9.034514359044196752e+00	1.000000000000000000e+00
4.810000000000000000e+02	7.144664365771353687e+01	1.508892170655337317e+01	-4.090634244081745377e-03	1.082661637083692483e+02	2.470246524382039288e-01	0.000000000000000000e+00	4.313286240411100536e+00	1.000000000000000000e+00
4.810000000000000000e+02	7.058192493692267533e+01	1.086320286526334478e+01	3.564626653324504298e-03	-9.394170113549947132e+01	3.194003837394109313e-01	0.000000000000000000e+00	4.313286240411100536e+00	1.000000000000000000e+00
4.820000000000000000e+02	3.344175530572586297e+01	3.082604045388082881e+01	-1.658822721097769071e-02	4.486059341811530885e+02	1.727897066078365462e-02	0.000000000000000000e+00	8.150411186071512049e+00	1.000000000000000000e+00
4.830000000000000000e+02	4.381143642488231649e+01	5.162060658774943533e+01	-1.653285398527210362e-02	4.470979869326791913e+02	8.812650968593072065e-03	0.000000000000000000e+00	8.678004953817813671e+00	1.000000000000000000e+00
4.830000000000000000e+02	1.349195671065480440e+02	2.787537896096081624e+01	3.759630586647920696e-03	-9.925213123867040110e+01	2.153387848715316855e-01	0.000000000000000000e+00	8.711126571542015640e+00	1.000000000000000000e+00
4.830000000000000000e+02	1.239900586979203325e+02	3.730636374605953165e+01	-3.671979802421894683e-03	9.686518777969692451e+01	2.014364510348652937e-01	0.000000000000000000e+00	8.200765817566798788e+00	1.000000000000000000e+00
4.830000000000000000e+02	1.002286668836240153e+02	2.428538620266838777e+01	1.757643140381254503e-03	-4.473315708448000549e+01	2.348931560071835234e-01	0.000000000000000000e+00	1.042931815295550280e+01	1.000000000000000000e+00
4.840000000000000000e+02	3.772068897685087308e+01	1.267127823070482151e+01	5.361966985577941436e-03	-1.428876379859730719e+02	2.453049266105371551e-01	0.000000000000000000e+00	8.864769202596995967e+00	1.000000000000000000e+00
4.840000000000000000e+02	5.965430345414671365e+01	2.464697135570421338e+01	-1.662813602079251524e-02	4.496927478746536622e+02	9.314915737425377706e-03	0.000000000000000000e+00	1.473222179857699743e+01	1.000000000000000000e+00
4.850000000000000000e+02	8.543429062404223373e+01	2.483623202514917949e+01	-1.568988752718982263e-02	4.241419655916164402e+02	2.280622528842191077e-01	0.000000000000000000e+00	5.531270816374503241e+00	1.000000000000000000e+00
4.850000000000000000e+02	9.029775716803456476e+01	2.747093315042763351e+01	-1.636204602022300544e-02	4.424464717350153364e+02	2.577857408145787232e-01	0.000000000000000000e+00	5.531270816374503241e+00	1.000000000000000000e+00
4.850000000000000000e+02	3.756924759409280767e+01	3.785405652610996441e+01	-1.661870494964427097e-02	4.494359169314146243e+02	2.268699183774258721e-02	0.000000000000000000e+00	8.150411186071512049e+00	1.000000000000000000e+00
4.860000000000000000e+02	2.821379788248013654e+01	1.344770524704902215e+01	-1.600264705354734890e-02	4.326591661194021299e+02	1.656663571632011056e-02	0.000000000000000000e+00	9.538543766840659188e+00	1.000000000000000000e+00
4.860000000000000000e+02	8.880978490738989706e+01	4.117517461116698030e+01	-1.533602077719413599e-02	4.145053156550651465e+02	1.531648554090647707e-02	0.000000000000000000e+00	1.369889846569888014e+01	1.000000000000000000e+00
4.860000000000000000e+02	5.774134235983765251e+01	5.132783332063878134e+01	-1.654823366916212402e-02	4.475168130297475386e+02	1.459288502255828845e-02	0.000000000000000000e+00	6.677130741754444543e+00	1.000000000000000000e+00
4.870000000000000000e+02	1.207551832720636895e+02	9.593863153714291769e+00	-1.660840151395934564e-02	4.491553293858466418e+02	2.109818031553456485e-02	0.000000000000000000e+00	1.609571343599008486e+01	1.000000000000000000e+00
4.870000000000000000e+02	1.265032936457111958e+02	2.562814350871316549e+01	-3.236297943046213127e-02	8.781907001329143441e+02	3.681720442566871476e-03	0.000000000000000000e+00	8.711126571542015640e+00	1.000000000000000000e+00
4.870000000000000000e+02	7.418651197061184632e+01	2.706632555805770934e+01	-3.605325727469076667e-03	9.505003564355305912e+01	9.660781946900176553e-02	0.000000000000000000e+00	1.146672759779723449e+01	1.000000000000000000e+00
4.880000000000000000e+02	7.627000187425583988e+01	5.832936609022951302e+00	-1.627097308756459207e-02	4.399663348735132899e+02	1.059875762767659158e-02	0.000000000000000000e+00	9.760528384202093122e+00	1.000000000000000000e+00
4.880000000000000000e+02	7.524871436375717337e+01	4.311352052563735526e+01	2.062067685770355759e-03	-5.302337586328390273e+01	2.619714258249005168e-01	0.000000000000000000e+00	1.121962678741584796e+01	1.000000000000000000e+00
4.890000000000000000e+02	2.411863491621300781e+01	4.436842976223275770e+01	-1.627192226213076964e-02	4.399921831992546686e+02	1.897732106954919118e-02	0.000000000000000000e+00	1.494510087185274649e+01	1.000000000000000000e+00
4.890000000000000000e+02	4.647779295444610881e+01	1.129386654899964171e+01	-6.168397737340702326e-03	1.648487034234643431e+02	4.176546258513866849e-01	0.000000000000000000e+00	3.329507990784038363e+00	1.000000000000000000e+00
4.900000000000000000e+02	1.227714035309480778e+02	4.977874932010259812e+01	-1.603377549224453691e-02	4.335068690098258912e+02	8.648407710186423181e-02	0.000000000000000000e+00	1.827331647448639274e+01	1.000000000000000000e+00
4.910000000000000000e+02	1.047430593649122272e+02	7.955608290898277701e+00	-1.638663680033150202e-02	4.431161383244170793e+02	7.760438779447642599e-02	0.000000000000000000e+00	1.609571343599008486e+01	1.000000000000000000e+00
4.910000000000000000e+02	4.980619993021324632e+01	1.120824841797927363e+01	7.546429070203887306e-03	-2.023758391505808447e+02	2.418786444755576248e-01	0.000000000000000000e+00	3.329507990784038363e+00	1.000000000000000000e+00
4.910000000000000000e+02	6.311239933774669453e+01	4.736099303112158765e+01	-2.465350026296415399e-03	6.400573219173264761e+01	3.188395131826553541e-01	0.000000000000000000e+00	6.677130741754444543e+00	1.000000000000000000e+00
4.920000000000000000e+02	1.969046839376700930e+01	2.311913819383108404e+01	5.253731946314240710e-03	-1.399401353334467046e+02	2.261052490524614322e-01	0.000000000000000000e+00	1.496531669220227201e+01	1.000000000000000000e+00
4.920000000000000000e+02	8.683151633737034558e+01	2.784002503624319758e+01	2.467124598792036147e-03	-6.405405810516626275e+01	3.285565253062863178e-01	0.000000000000000000e+00	8.848567410802587574e+00	1.000000000000000000e+00
4.930000000000000000e+02	8.347571032347532594e+01	1.241668023128389287e+01	-1.619436986755014643e-02	4.378802433848361488e+02	1.018202169193871409e-02	0.000000000000000000e+00	9.760528384202093122e+00	1.000000000000000000e+00
4.930000000000000000e+02	1.286854837794465709e+02	2.122628970643608426e+01	-1.631023960740545301e-02	4.410356574530933926e+02	2.102287638451261209e-02	0.000000000000000000e+00	7.553077361133895273e+00	1.000000000000000000e+00
4.930000000000000000e+02	7.944153203995188051e+01	3.270677727027218396e+01	-1.574859963753114100e-02	4.257408387674724963e+02	7.060831728101568672e-03	0.000000000000000000e+00	8.848567410802587574e+00	1.000000000000000000e+00
4.930000000000000000e+02	1.408247969814430292e+02	5.260524536615709934e+01	-7.763424077299773025e-03	2.082851395338126963e+02	1.949738706547051725e-01	0.000000000000000000e+00	1.827331647448639274e+01	1.000000000000000000e+00
4.940000000000000000e+02	4.266662164815910074e+01	3.228154618580913393e+01	-3.248615328262823704e-02	8.815450228961458379e+02	4.754840261470771878e-03	0.000000000000000000e+00	1.224768977445567408e+01	1.000000000000000000e+00
4.940000000000000000e+02	9.012223580352454633e+00	4.585045333357417263e+01	-1.672944523607285475e-02	4.524516435409327073e+02	1.209414634890415563e-02	0.000000000000000000e+00	1.517893465676124976e+01	1.000000000000000000e+00
4.940000000000000000e+02	4.638143854500003016e+01	4.837051760394226108e+01	-1.955144728672071966e-02	5.293016043882146278e+02	1.454928495334761873e-02	0.000000000000000000e+00	5.860887333971331437e+00	1.000000000000000000e+00
4.950000000000000000e+02	2.596234663744168003e+01	3.875471221337321026e+01	-1.665775656635785570e-02	4.504993871775729986e+02	1.638787681251563377e-02	0.000000000000000000e+00	6.976432272643289245e+00	1.000000000000000000e+00
4.950000000000000000e+02	9.545602624325066188e+01	5.199239548817512002e+01	-5.182628753109566784e-03	1.380038229155866816e+02	1.454107033582501263e-01	0.000000000000000000e+00	2.506788971242293940e+01	1.000000000000000000e+00
4.950000000000000000e+02	6.049141479952150036e+01	3.813646490545581713e+01	-3.277614831858066246e-03	8.612567306516581311e+01	1.656010684222836149e-01	0.000000000000000000e+00	7.340932127004416330e+00	1.000000000000000000e+00
4.960000000000000000e+02	5.316452276958749934e+01	3.859026846976001934e+01	4.389715917648070141e-03	-1.164108831278448406e+02	1.054310025520784899e-01	0.000000000000000000e+00	7.340932127004416330e+00	1.000000000000000000e+00
4.970000000000000000e+02	8.062846479244827336e+00	1.369793273429293379e+01	-1.621665904644606707e-02	4.384872317904881811e+02	9.431910431241030679e-03	0.000000000000000000e+00	1.463404780687309703e+01	1.000000000000000000e+00
4.970000000000000000e+02	1.222935142957587402e+02	2.525018132312718322e+01	-1.715899176709299173e-02	4.641492374825830325e+02	3.748290437871548697e-02	0.000000000000000000e+00	7.553077361133895273e+00	1.000000000000000000e+00
4.970000000000000000e+02	6.416224364433118410e+01	4.899019694474341691e+01	-1.634637796538452106e-02	4.420197925975518842e+02	1.038511017840515471e-02	0.000000000000000000e+00	1.145768229567153540e+01	1.000000000000000000e+00
4.980000000000000000e+02	2.228766897333227703e+01	1.026139665481537833e+01	-1.649530937944701167e-02	4.460755562483986409e+02	1.533374911279783426e-02	0.000000000000000000e+00	1.463404780687309703e+01	1.000000000000000000e+00
4.980000000000000000e+02	1.153017438407360657e+02	2.961633327862453413e+01	-1.517599557966497342e-02	4.101474413714970524e+02	5.370944134230115630e-02	0.000000000000000000e+00	8.243065994775324867e+00	1.000000000000000000e+00
4.990000000000000000e+02	1.374986788791439096e+02	1.806672410851552613e+01	-4.010562107262141511e-03	1.060856052009322781e+02	1.221906691545459056e-01	0.000000000000000000e+00	1.101827634845477100e+01	1.000000000000000000e+00
4.990000000000000000e+02	5.217106739947955418e+01	4.745936554809006225e+01	-2.802321765800420018e-03	7.318229001229768471e+01	2.469912144100265827e-01	0.000000000000000000e+00	5.860887333971331437e+00	1.000000000000000000e+00
5.000000000000000000e+02	2.062854917581541159e+01	4.325151239718480412e+01	-1.755442480784884587e-02	4.749178383391389389e+02	2.086561705264455835e-02	0.000000000000000000e+00	6.976432272643289245e+00	1.000000000000000000e+00
5.000000000000000000e+02	5.579102253323043925e+01	2.390798984541336836e+01	-4.972618552643641443e-02	1.351032918072682605e+03	5.503227948540634351e-03	0.000000000000000000e+00	7.769414796745375718e+00	1.000000000000000000e+00
5.000000000000000000e+02	1.424146311785149521e+02	2.792754692820082596e+01	-1.119204354771981789e-02	3.016547641240989037e+02	4.062005285102042729e-01	0.000000000000000000e+00	3.206439428517191104e+00	1.000000000000000000e+00
5.010000000000000000e+02	1.109385430838414521e+01	3.136345841124470368e+01	-1.652780864056851290e-02	4.469605899584838653e+02	8.368804822755260275e-03	0.000000000000000000e+00	1.503732013013429203e+01	1.000000000000000000e+00
5.010000000000000000e+02	1.329640505920646376e+02	4.559709014567641105e+01	-1.631555596156805329e-02	4.411804346722142327e+02	6.873796033926238280e-03	0.000000000000000000e+00	8.730487126725231306e+00	1.000000000000000000e+00
5.010000000000000000e+02	9.135173098997286445e+01	3.291170014250382536e+01	3.013202603400115878e-03	-7.892508672970548389e+01	2.261764947203065423e-01	0.000000000000000000e+00	6.935459809669111131e+00	1.000000000000000000e+00
5.020000000000000000e+02	9.686401323305578615e+01	2.870273979057269642e+01	-3.796563600591714577e-03	1.002579067925545928e+02	2.040779533266215973e-01	0.000000000000000000e+00	6.935459809669111131e+00	1.000000000000000000e+00
5.020000000000000000e+02	5.306083689328239217e+01	3.118190850424558391e+01	-1.682401126452338219e-02	4.550269058736576540e+02	1.688883154699978295e-01	0.000000000000000000e+00	7.769414796745375718e+00	1.000000000000000000e+00
5.030000000000000000e+02	7.948295429816371893e+01	1.585185783200191167e+01	-3.416729037342654957e-02	9.273264636208624552e+02	5.043389720075119875e-03	0.000000000000000000e+00	9.555441595306923830e+00	1.000000000000000000e+00
5.030000000000000000e+02	2.470767810258550767e+01	2.497716070470308125e+01	-1.642649808119361551e-02	4.442016576892498279e+02	1.219087066796398222e-02	0.000000000000000000e+00	8.564384954605829492e+00	1.000000000000000000e+00
5.030000000000000000e+02	1.089807572747964031e+02	4.930042053712791272e+01	3.029682355206164083e-03	-7.937387034443636935e+01	2.796722063143673997e-01	0.000000000000000000e+00	1.182167209451418088e+01	1.000000000000000000e+00
5.040000000000000000e+02	5.464147862953446122e+00	6.316998293322430236e+00	-1.523635473116211232e-02	4.117911674730657410e+02	1.406133906415119039e-02	0.000000000000000000e+00	1.692714517528408535e+01	1.000000000000000000e+00
5.040000000000000000e+02	7.871782812414110708e+01	3.596877584488999702e+01	4.482554833532706971e-03	-1.189391119961408378e+02	2.271213545245495125e-01	0.000000000000000000e+00	1.126466421448612110e+01	1.000000000000000000e+00
5.040000000000000000e+02	1.182751775441511057e+02	4.199523861147925885e+01	-1.160735363262029593e-03	2.847791046248717706e+01	4.162876176921668225e-01	0.000000000000000000e+00	1.182167209451418088e+01	1.000000000000000000e+00
5.050000000000000000e+02	9.845900142081210049e+01	9.782894238978375512e+00	-1.450367574289006950e-02	3.918385414466579846e+02	2.122842617352022065e-01	0.000000000000000000e+00	9.117849963784083300e+00	1.000000000000000000e+00
5.050000000000000000e+02	1.307372371921543106e+02	3.715536594075862808e+01	-4.281877909333927507e-03	1.134741925911075811e+02	2.487522523927689910e-01	0.000000000000000000e+00	8.730487126725231306e+00	1.000000000000000000e+00
5.060000000000000000e+02	1.194280072355990114e+02	2.175028791123258998e+01	-3.841813407609122582e-03	1.014901687949285929e+02	1.282914948660210941e-01	0.000000000000000000e+00	9.710052720292699391e+00	1.000000000000000000e+00
5.060000000000000000e+02	1.247850037793068907e+02	2.984891198335530405e+01	8.731457479366424787e-03	-2.346470371201749572e+02	5.753827667935529355e-02	0.000000000000000000e+00	9.424083617661290546e+00	1.000000000000000000e+00
5.060000000000000000e+02	8.739126626430973488e+01	1.048855046364855070e+01	8.691244382782150474e-03	-2.335519369598685557e+02	2.891319311008799797e-01	0.000000000000000000e+00	9.555441595306923830e+00	1.000000000000000000e+00
5.070000000000000000e+02	1.121465893533154059e+02	6.672715343507216623e+00	-3.326207105004962139e-02	9.026751457581593741e+02	4.265902795415643656e-02	0.000000000000000000e+00	5.953034751759959775e+00	1.000000000000000000e+00
5.070000000000000000e+02	7.015674265614586602e+01	4.329001040436184411e+01	-1.658833900399661956e-02	4.486089785762220572e+02	2.273529932212492444e-02	0.000000000000000000e+00	8.531839526172353416e+00	1.000000000000000000e+00
5.070000000000000000e+02	3.003259621567991644e+01	1.826940871618131013e+01	-1.634807734224894699e-02	4.420660707515546051e+02	1.037773287995136240e-02	0.000000000000000000e+00	8.564384954605829492e+00	1.000000000000000000e+00
5.070000000000000000e+02	1.338280611838354162e+02	1.997329503069731516e+01	-4.858912195077880018e-03	1.291882358380929929e+02	2.257694838102769497e-01	0.000000000000000000e+00	1.339047039566661645e+01	1.000000000000000000e+00
5.080000000000000000e+02	1.063673248686611146e+02	5.244876146652288185e+00	-1.798421120344696061e-02	4.866219643750597470e+02	2.089297365621539670e-01	0.000000000000000000e+00	5.953034751759959775e+00	1.000000000000000000e+00
5.090000000000000000e+02	5.362183616070132075e+01	6.090395560228956562e+00	-1.640545985980189705e-02	4.436287358907419502e+02	1.648465282503397411e-02	0.000000000000000000e+00	9.959209471665458224e+00	1.000000000000000000e+00
5.090000000000000000e+02	1.790077929186972483e+01	1.779996143383782581e+01	-4.042515412629070666e-03	1.069557712115579591e+02	1.373244201226481165e-01	0.000000000000000000e+00	1.214089628584920710e+01	1.000000000000000000e+00
5.090000000000000000e+02	6.378573358689154560e+01	4.896473763479645669e+01	-1.636074816657767661e-02	4.424111280321976665e+02	2.735244094086719535e-02	0.000000000000000000e+00	8.531839526172353416e+00	1.000000000000000000e+00
5.100000000000000000e+02	5.493819618321565912e+01	1.669492392366660027e+01	-1.750570695546491834e-02	4.735911330493929654e+02	1.183164243571550589e-01	0.000000000000000000e+00	6.545995334078575034e+00	1.000000000000000000e+00
5.110000000000000000e+02	4.577090143534415034e+01	1.221809310814137817e+01	-1.612659501983158827e-02	4.360345698877506493e+02	3.635602446407093513e-02	0.000000000000000000e+00	8.004327825476281077e+00	1.000000000000000000e+00
5.110000000000000000e+02	1.026845008548051119e+01	5.253510798462885845e+01	-1.650539802469880996e-02	4.463502945294799247e+02	9.062710927656425497e-03	0.000000000000000000e+00	3.556378572395846049e+01	1.000000000000000000e+00
5.120000000000000000e+02	4.932934531956794189e+01	3.870920912521160062e+01	-1.822940171487842653e-02	4.932990967319647666e+02	4.078868757863496342e-02	0.000000000000000000e+00	1.286794266984948187e+01	1.000000000000000000e+00
5.120000000000000000e+02	6.454822383015647347e+01	1.220386641826081409e+01	-3.318753922313196630e-02	9.006454633278497113e+02	1.097604446812394663e-02	0.000000000000000000e+00	1.060764954605064503e+01	1.000000000000000000e+00
5.120000000000000000e+02	5.867887703677519085e+01	2.206682876883945710e+01	-1.805373470739373223e-02	4.885152580227552335e+02	1.167889036543849901e-01	0.000000000000000000e+00	6.545995334078575034e+00	1.000000000000000000e+00
5.130000000000000000e+02	8.503379787971769588e+01	2.192047779066125912e+01	-3.657645472094937962e-03	9.647482919574561322e+01	2.987670848742903784e-01	0.000000000000000000e+00	1.166006579116934461e+01	1.000000000000000000e+00
5.140000000000000000e+02	1.308172032306734707e+02	3.184525833868568867e+01	-1.731920040413735540e-02	4.685121072690983510e+02	1.333963086597145242e-02	0.000000000000000000e+00	4.061420081186592057e+01	1.000000000000000000e+00
5.150000000000000000e+02	5.847296376092612213e+00	8.380869387982324170e+00	-2.938306976755293218e-02	7.970405319852919774e+02	1.295148239110244237e-02	0.000000000000000000e+00	1.600843615647705320e+01	1.000000000000000000e+00
5.150000000000000000e+02	7.552520374528135960e+01	4.333376465283693335e+01	-1.515990479396193448e-02	4.097092502472217461e+02	8.835150013510095768e-03	0.000000000000000000e+00	1.654089515319934023e+01	1.000000000000000000e+00
5.150000000000000000e+02	4.945709705391931266e+01	5.113078977311579010e+00	-1.664282344734925936e-02	4.500927221254073061e+02	1.231616850785388628e-02	0.000000000000000000e+00	8.004327825476281077e+00	1.000000000000000000e+00
5.160000000000000000e+02	3.782685592216402881e+01	2.330591738437992433e+01	-3.372062615739915541e-03	8.869771531147330279e+01	1.676565035339879772e-01	0.000000000000000000e+00	1.279146756399086904e+01	1.000000000000000000e+00
5.170000000000000000e+02	1.870430804645883782e+01	1.791854620595369596e+01	-1.712328481765636873e-02	4.631768506391538267e+02	9.469921657684676752e-03	0.000000000000000000e+00	1.600843615647705320e+01	1.000000000000000000e+00
5.170000000000000000e+02	2.009342377784523137e+01	3.897229667412166521e+01	-6.705703384945503609e-02	1.822993955368313209e+03	3.966540936429341357e-03	0.000000000000000000e+00	1.917267926724159111e+01	1.000000000000000000e+00
5.170000000000000000e+02	3.867620080080019562e+01	4.900778777495550997e+01	4.819433050203210216e-03	-1.281131229631019721e+02	2.080415797082580953e-01	0.000000000000000000e+00	3.715805351208258500e+00	1.000000000000000000e+00
5.180000000000000000e+02	9.043380026117979753e+01	3.616892254743961388e+01	-1.710929326215980886e-02	4.627958266452639577e+02	9.225540948319399526e-03	0.000000000000000000e+00	9.977063258741390328e+00	1.000000000000000000e+00
5.190000000000000000e+02	5.981265340926710650e+01	5.332280269630865632e+01	-1.583575969553833659e-02	4.281144185612086517e+02	1.000040999103624095e-02	0.000000000000000000e+00	3.410713237822145860e+00	1.000000000000000000e+00
5.200000000000000000e+02	3.165744580239346817e+01	5.871513328541954735e+00	-1.626807565065067213e-02	4.398874306383653447e+02	1.271232647619713330e-02	0.000000000000000000e+00	1.768939735756022458e+01	1.000000000000000000e+00
5.200000000000000000e+02	1.348037254609841398e+02	4.078877004367716097e+01	-1.718933200824259225e-02	4.649754758419451832e+02	5.241457638102231531e-02	0.000000000000000000e+00	6.795304374763518673e+00	1.000000000000000000e+00
5.200000000000000000e+02	8.602528598614257760e+01	1.234196091462633760e+01	-3.377535036723316314e-03	8.884674260867801365e+01	2.425527483786626970e-01	0.000000000000000000e+00	1.432434941111379523e+01	1.000000000000000000e+00
5.200000000000000000e+02	5.050028597106777539e+01	2.157218925223980577e+01	-4.941752413495437840e-02	1.342627319697934354e+03	3.901912608683333339e-03	0.000000000000000000e+00	1.279146756399086904e+01	1.000000000000000000e+00
5.200000000000000000e+02	1.340482128029883881e+02	4.859390223140179188e+01	-1.660169482972245064e-02	4.489726901064378808e+02	3.007947804525634705e-02	0.000000000000000000e+00	7.841612579326199040e+00	1.000000000000000000e+00
5.210000000000000000e+02	1.117983966578011916e+02	7.678291933371841793e+00	-1.666448929999506112e-02	4.506827358453373336e+02	1.030257058884725962e-01	0.000000000000000000e+00	7.063031434351810134e+00	1.000000000000000000e+00
5.210000000000000000e+02	1.419989737273778587e+02	3.529734228642521288e+01	-1.670957254736152309e-02	4.519104620244113448e+02	1.202193600875067769e-02	0.000000000000000000e+00	9.051374283950419652e+00	1.000000000000000000e+00
5.210000000000000000e+02	8.773434566630639608e+01	2.656398963985799710e+01	-1.622009121088326816e-02	4.385806979531225807e+02	8.454450283043257741e-03	0.000000000000000000e+00	9.977063258741390328e+00	1.000000000000000000e+00
5.220000000000000000e+02	1.236172958982992753e+02	2.445655327677217983e+01	-1.622193050486917323e-02	4.386307863897241646e+02	1.406961353076741084e-02	0.000000000000000000e+00	1.295040207474235316e+01	1.000000000000000000e+00
5.220000000000000000e+02	7.025700743899972167e+01	2.903886368408131347e+01	-1.649228848239517320e-02	4.459932898942320776e+02	8.204309199176251788e-03	0.000000000000000000e+00	1.085531211693302112e+01	1.000000000000000000e+00
5.220000000000000000e+02	1.155857572753792226e+02	1.364002931395652674e+01	-1.607768730134255530e-02	4.347026940834261381e+02	5.119267019410067565e-02	0.000000000000000000e+00	7.063031434351810134e+00	1.000000000000000000e+00
5.230000000000000000e+02	6.765008660512467031e+01	1.315393452465226432e+01	-4.849039444140039283e-03	1.289193768828509690e+02	1.992586010096325522e-01	0.000000000000000000e+00	1.340919561615207733e+01	1.000000000000000000e+00
5.240000000000000000e+02	5.329113675386125948e+01	3.717011273376434843e+01	-3.805800887834513615e-03	1.005094605300089086e+02	1.417581055494113729e-01	0.000000000000000000e+00	1.081749982850347180e+01	1.000000000000000000e+00
5.250000000000000000e+02	2.561349927829017759e+01	2.362154601802174625e+01	3.911456664717384221e-03	-1.033867236116830242e+02	2.633292173522568946e-01	0.000000000000000000e+00	9.906794103839217769e+00	1.000000000000000000e+00
5.260000000000000000e+02	1.365137143237666351e+02	2.327532269269595133e+01	-1.687149228752456154e-02	4.563199292992756000e+02	4.587163682599626480e-02	0.000000000000000000e+00	1.271957720015059401e+01	1.000000000000000000e+00
5.260000000000000000e+02	5.942946775437868467e+01	2.826285754107118109e+01	-1.617933857783089222e-02	4.374709049060977577e+02	1.456049742867238095e-02	0.000000000000000000e+00	9.994987189138075934e+00	1.000000000000000000e+00
5.270000000000000000e+02	1.664260136146308966e+01	1.347762381765518924e+01	-1.632000851634857197e-02	4.413016885389414483e+02	1.800279654052416856e-02	0.000000000000000000e+00	1.016315229138242060e+01	1.000000000000000000e+00
5.280000000000000000e+02	5.559768887217351363e+01	1.903153913528965546e+01	-1.730698359240113310e-02	4.681794138525957578e+02	1.908611859745978911e-02	0.000000000000000000e+00	7.772346285700445279e+00	1.000000000000000000e+00
5.280000000000000000e+02	7.795540847445482768e+01	3.147543200699131560e+01	-1.626232070720193615e-02	4.397307095691471091e+02	1.977311574583773268e-02	0.000000000000000000e+00	4.999628690768774142e+00	1.000000000000000000e+00
5.290000000000000000e+02	1.115820823675553726e+02	1.006471302171831539e+01	-1.665249964122968163e-02	4.503562283552097938e+02	7.531001880979348861e-02	0.000000000000000000e+00	1.643905251521266919e+01	1.000000000000000000e+00
5.290000000000000000e+02	1.157907934151578075e+02	2.595588034560327984e+01	4.302726459727755637e-03	-1.140419491882795882e+02	1.557282514643463234e-01	0.000000000000000000e+00	1.640820554444640678e+01	1.000000000000000000e+00
5.310000000000000000e+02	2.742927357922333442e+01	2.290733903540995797e+01	-1.625810367811735338e-02	4.396158696384079576e+02	2.403607495141701911e-02	0.000000000000000000e+00	7.323255568242682756e+00	1.000000000000000000e+00
5.310000000000000000e+02	2.010707996075641546e+01	2.303204962629854791e+01	-8.068893911606063798e-03	2.166038240652696061e+02	1.688051533333918552e-01	0.000000000000000000e+00	7.323255568242682756e+00	1.000000000000000000e+00
5.310000000000000000e+02	2.373814786091273632e+01	3.585653552353230111e+01	8.564298140676012208e-03	-2.300948828683144427e+02	1.135497571137669137e-01	0.000000000000000000e+00	1.332861930673590223e+01	1.000000000000000000e+00
5.320000000000000000e+02	9.832500978759334487e+01	4.048803807876650751e+01	-1.668303725088959855e-02	4.511878415378421323e+02	2.533160288465330368e-02	0.000000000000000000e+00	8.618798741522979867e+00	1.000000000000000000e+00
5.330000000000000000e+02	1.249715660053548021e+02	3.955524150103588710e+01	-1.986674421955776648e-02	5.378879046491348390e+02	2.234346143725063349e-02	0.000000000000000000e+00	8.550791661586245596e+00	1.000000000000000000e+00
5.330000000000000000e+02	7.315662279794146627e+01	3.007259806227494536e+01	9.276549788330767238e-03	-2.494912228614458343e+02	2.186854431397243781e-01	0.000000000000000000e+00	3.731659529387675089e+00	1.000000000000000000e+00
5.340000000000000000e+02	7.020042427961388398e+01	2.779528096456816044e+01	-8.572543906678761760e-03	2.303194350773823658e+02	2.111365663745968790e-01	0.000000000000000000e+00	3.731659529387675089e+00	1.000000000000000000e+00
5.340000000000000000e+02	5.963380071230264257e+00	4.567715828325965077e+01	-1.760914857922830229e-02	4.764080993710050507e+02	3.201443318683050432e-02	0.000000000000000000e+00	9.051445976524297166e+00	1.000000000000000000e+00
5.350000000000000000e+02	5.855518937397663137e+01	5.208792166645478261e+01	2.163542714795436018e-03	-5.578678704002769706e+01	3.611437936500709878e-01	0.000000000000000000e+00	4.718342623627598265e+00	1.000000000000000000e+00
5.370000000000000000e+02	1.333736649571610258e+02	4.114293518808941741e+01	-1.627331362989016539e-02	4.400300735182248673e+02	3.833007052446113505e-02	0.000000000000000000e+00	8.550791661586245596e+00	1.000000000000000000e+00
5.380000000000000000e+02	2.552394860397948406e+01	2.440943435038482079e+01	-1.984732481640659116e-02	5.373590671978995488e+02	8.364113012065121922e-02	0.000000000000000000e+00	7.173337104250911089e+00	1.000000000000000000e+00
5.380000000000000000e+02	1.083657168462405167e+02	2.754144495160135975e+01	-1.628028079560800076e-02	4.402198063401799004e+02	1.446297617150071879e-02	0.000000000000000000e+00	5.753865457755619417e+00	1.000000000000000000e+00
5.380000000000000000e+02	3.977849197967509554e+01	1.922469384373443191e+01	-3.230314089174717018e-02	8.765611515801952009e+02	7.821352435433692740e-03	0.000000000000000000e+00	9.324804745587041310e+00	1.000000000000000000e+00
5.380000000000000000e+02	8.614488210337657392e+01	3.403115634061239092e+01	-1.679870472178396010e-02	4.543377473316721193e+02	4.792418229443340394e-02	0.000000000000000000e+00	6.905191728623512049e+00	1.000000000000000000e+00
5.380000000000000000e+02	5.997456504824374868e+00	3.662577645159375805e+01	-1.729688634262064803e-02	4.679044412493273626e+02	4.383855547595549851e-02	0.000000000000000000e+00	8.288750455358886882e+00	1.000000000000000000e+00
5.380000000000000000e+02	7.945191484147105143e+01	3.233237382359867240e+01	-1.633566859899347745e-02	4.417281505742365653e+02	5.311959318060355262e-02	0.000000000000000000e+00	6.688593903414464137e+00	1.000000000000000000e+00
5.380000000000000000e+02	5.011667121600030583e+01	5.197249435316778943e+01	-1.677740588105011005e-02	4.537577282363234303e+02	5.134874228839014787e-02	0.000000000000000000e+00	8.439307564436125730e+00	1.000000000000000000e+00
5.390000000000000000e+02	9.445849379557273551e+01	4.751613204232043586e+01	-1.671515806350551414e-02	4.520625691771609240e+02	1.542766108743753861e-02	0.000000000000000000e+00	1.077466531743675837e+01	1.000000000000000000e+00
5.390000000000000000e+02	1.836565122294235408e+01	2.394516738423300595e+01	-5.070113210973315430e-03	1.349397517871137211e+02	3.932370226947971004e-01	0.000000000000000000e+00	7.173337104250911089e+00	1.000000000000000000e+00
5.400000000000000000e+02	2.309220258514226032e+01	4.966329162399583197e+01	-8.148582049337095567e-02	2.215924813942337551e+03	7.593489268470254849e-03	0.000000000000000000e+00	1.429928029973494752e+01	1.000000000000000000e+00
5.400000000000000000e+02	8.469120965228566433e+01	4.296711311874279460e+01	-1.604239432461311565e-02	4.337415807209397940e+02	1.628955558077979093e-01	0.000000000000000000e+00	5.271243598211744263e+00	1.000000000000000000e+00
5.410000000000000000e+02	1.084627635824420366e+02	1.179369065356390323e+01	-1.723148381731086018e-02	4.661233718457042414e+02	2.456714029016771050e-02	0.000000000000000000e+00	9.021325735486231068e+00	1.000000000000000000e+00
5.410000000000000000e+02	1.405137391338573138e+01	3.858480643790955611e+01	-1.763810246170310556e-02	4.771965838209205231e+02	8.647563708402550287e-02	0.000000000000000000e+00	8.276047391810649856e+00	1.000000000000000000e+00
5.420000000000000000e+02	8.280425845864753853e+01	4.788904609924099987e+01	-1.642369950957091318e-02	4.441254457957879822e+02	1.568466639624849224e-01	0.000000000000000000e+00	5.271243598211744263e+00	1.000000000000000000e+00
5.420000000000000000e+02	1.342933924755890587e+02	1.110107009201158945e+01	-2.476304092338567700e-03	6.430403798008764227e+01	4.325717340227094310e-01	0.000000000000000000e+00	1.526173987937551502e+01	1.000000000000000000e+00
5.420000000000000000e+02	1.314387862652240244e+02	2.893095222364738817e+01	-1.869416841413729796e-02	5.059558212842962917e+02	7.120667958865112279e-02	0.000000000000000000e+00	6.009162313796410082e+00	1.000000000000000000e+00
5.420000000000000000e+02	6.494608048757083907e+01	3.067435624653041160e+01	-3.020711408954726996e-03	7.912956971820977969e+01	2.494262292129472147e-01	0.000000000000000000e+00	1.080459658311730742e+01	1.000000000000000000e+00
5.420000000000000000e+02	6.335109594304154257e+01	4.136057782511574743e+01	-3.610687525788369451e-03	9.519605041728934225e+01	1.318805917618405266e-01	0.000000000000000000e+00	7.129008640191914381e+00	1.000000000000000000e+00
5.430000000000000000e+02	1.028549472720637112e+02	2.919625201173872853e+01	3.119343232832715029e-03	-8.181555352236017598e+01	2.346825936223175813e-01	0.000000000000000000e+00	5.753865457755619417e+00	1.000000000000000000e+00
5.440000000000000000e+02	6.471928875899791933e+01	7.226079962225549380e+00	-1.705230960718390545e-02	4.612440235015249641e+02	8.716179659288170178e-03	0.000000000000000000e+00	1.057632873361367665e+01	1.000000000000000000e+00
5.440000000000000000e+02	1.167062482083233590e+02	8.129092551642703057e+00	-1.607855057122324627e-02	4.347262030162125370e+02	1.483057186656866477e-02	0.000000000000000000e+00	9.021325735486231068e+00	1.000000000000000000e+00
5.440000000000000000e+02	1.198637005760294301e+02	4.487053177528759562e+01	-1.707045123852889840e-02	4.617380641271327590e+02	8.996920833085786384e-03	0.000000000000000000e+00	1.969905594172634977e+01	1.000000000000000000e+00
5.440000000000000000e+02	9.954241222234135478e+01	1.780373819088604037e+01	-2.787156479154721811e-03	7.276930247223117476e+01	2.307932369189851229e-01	0.000000000000000000e+00	1.075608385001353362e+01	1.000000000000000000e+00
5.450000000000000000e+02	1.918920578992284831e+01	1.530457993135210693e+01	-1.610500308156473381e-02	4.354465690356450409e+02	1.976932706496414838e-02	0.000000000000000000e+00	1.053735545726831369e+01	1.000000000000000000e+00
5.450000000000000000e+02	1.272379808277261617e+02	2.463406202376568643e+01	-1.642010485801988912e-02	4.440275547149178124e+02	1.126441720712552108e-01	0.000000000000000000e+00	6.009162313796410082e+00	1.000000000000000000e+00
5.460000000000000000e+02	5.854285403545682698e+01	1.581155511432389638e+01	-1.740195407235734654e-02	4.707656903808523907e+02	1.599557548370200699e-02	0.000000000000000000e+00	3.733387353703485179e+00	1.000000000000000000e+00
5.460000000000000000e+02	8.468713182454689559e+01	2.455225179085481102e+01	-1.654101148298148943e-02	4.473201353820164741e+02	8.259941922701741213e-03	0.000000000000000000e+00	1.631630446841623794e+01	1.000000000000000000e+00
5.460000000000000000e+02	3.322294475332758878e+01	3.860206603405568160e+01	2.864829192902376091e-03	-7.488451886941238911e+01	1.544848786955194120e-01	0.000000000000000000e+00	8.859527801840700434e+00	1.000000000000000000e+00
5.460000000000000000e+02	1.366430869132333470e+01	4.685179748334837768e+01	-1.318128867756011673e-02	3.558267340944173611e+02	2.508559409963702080e-01	0.000000000000000000e+00	3.407388034350570916e+00	1.000000000000000000e+00
5.470000000000000000e+02	1.162115581371247686e+01	3.891436788842218419e+01	-1.664759628448965814e-02	4.502226980576664346e+02	2.786985211185499800e-02	0.000000000000000000e+00	8.196173635038469740e+00	1.000000000000000000e+00
5.480000000000000000e+02	2.302101310076100660e+01	2.727528774055300786e+01	-1.526373364163478158e-02	4.125367616151334005e+02	4.372451946158928404e-02	0.000000000000000000e+00	1.256903308614692882e+01	1.000000000000000000e+00
5.480000000000000000e+02	1.364887129218689665e+02	3.155861819026069170e+01	-3.721713357926752664e-03	9.821955312910091607e+01	1.487301157112893568e-01	0.000000000000000000e+00	1.155532441693212320e+01	1.000000000000000000e+00
5.490000000000000000e+02	1.688352320861740452e+01	4.796846713381737715e+01	-1.360912466293389203e-02	3.674777457290419989e+02	1.231828572794173571e-01	0.000000000000000000e+00	3.407388034350570916e+00	1.000000000000000000e+00
5.490000000000000000e+02	5.981013048197765869e+01	4.641461792503842787e+01	-1.673354289713511328e-02	4.525632327908865591e+02	1.087241311897279017e-01	0.000000000000000000e+00	5.697803667748144285e+00	1.000000000000000000e+00
5.500000000000000000e+02	3.843606350050008302e+01	5.085754126563313093e+01	-3.270284380618627973e-02	8.874460314540910986e+02	9.349897533068474154e-03	0.000000000000000000e+00	1.103336123918973222e+01	1.000000000000000000e+00
5.500000000000000000e+02	4.194051723014337796e+01	3.702245754362137120e+01	4.537439879855476553e-03	-1.204337649358996032e+02	2.195646011373750817e-01	0.000000000000000000e+00	3.797696904995750522e+00	1.000000000000000000e+00
5.500000000000000000e+02	6.074059964219423513e+00	4.832631492228100001e+01	-3.229739583788972159e-03	8.482191393472183449e+01	3.164853080974903143e-01	0.000000000000000000e+00	7.732145718816928692e+00	1.000000000000000000e+00
5.510000000000000000e+02	2.349482075786073665e+01	1.384100174337837785e+01	-1.758784285631164943e-02	4.758278928571253346e+02	5.797282413085924624e-02	0.000000000000000000e+00	6.445249397995308271e+00	1.000000000000000000e+00
5.510000000000000000e+02	4.074345590180197973e+01	3.341835627445539103e+01	-3.869141358417537389e-03	1.022343751817315365e+02	3.006071240900306529e-01	0.000000000000000000e+00	3.797696904995750522e+00	1.000000000000000000e+00
5.510000000000000000e+02	1.153229454403137026e+02	3.316149341292706509e+01	-4.238672811986993888e-03	1.122976129926793618e+02	1.716045235417782422e-01	0.000000000000000000e+00	7.981573451838065658e+00	1.000000000000000000e+00
5.510000000000000000e+02	1.100414865894920382e+02	5.248338877972198446e+01	-1.606419048336752212e-02	4.343351429922757916e+02	1.222517170004266962e-02	0.000000000000000000e+00	1.031462450206585757e+01	1.000000000000000000e+00
5.520000000000000000e+02	1.273491756920875844e+02	4.377259381446750552e+01	-1.641689986080843711e-02	4.439402748668542245e+02	1.357118778622212751e-02	0.000000000000000000e+00	1.194780802437596101e+01	1.000000000000000000e+00
5.520000000000000000e+02	8.247926414878418200e+01	1.360856595072586295e+01	-3.018231212811997750e-03	7.906202796131468347e+01	2.037843898760565153e-01	0.000000000000000000e+00	1.057669496155839006e+01	1.000000000000000000e+00
5.520000000000000000e+02	7.411805369379520414e+01	2.851491809520383924e+01	-2.065931402660118373e-03	5.312859424596901192e+01	2.379090644713343083e-01	0.000000000000000000e+00	1.232266553248954999e+01	1.000000000000000000e+00
5.520000000000000000e+02	9.972890764016871401e+01	5.227797691884050835e+01	3.258183736926571848e-03	-8.559651721839301786e+01	2.457334185049669939e-01	0.000000000000000000e+00	5.650487435462314245e+00	1.000000000000000000e+00
5.540000000000000000e+02	2.587534985655462449e+01	3.598305930668935559e+01	-1.624281591520608872e-02	4.391995467725533899e+02	1.066274978713266375e-02	0.000000000000000000e+00	1.063717032651640082e+01	1.000000000000000000e+00
5.540000000000000000e+02	1.232802073834783840e+02	3.253900073429602458e+01	-1.686377469870516121e-02	4.561097606360493728e+02	9.690046865736601234e-03	0.000000000000000000e+00	7.981573451838065658e+00	1.000000000000000000e+00
5.540000000000000000e+02	7.690210658730262594e+01	4.051896471756244011e+01	-1.694107883757122596e-02	4.582149398451948628e+02	8.586811524488147107e-03	0.000000000000000000e+00	1.232266553248954999e+01	1.000000000000000000e+00
5.540000000000000000e+02	9.730174518373785020e+01	4.717534125984916926e+01	2.932618009586224293e-03	-7.673057277530564591e+01	2.981992140825019399e-01	0.000000000000000000e+00	5.650487435462314245e+00	1.000000000000000000e+00
5.550000000000000000e+02	7.205938518634134482e+01	1.542311788382003890e+01	-1.620524571777186632e-02	4.381764191666816259e+02	2.183492014389276648e-02	0.000000000000000000e+00	8.176703862768382791e+00	1.000000000000000000e+00
5.550000000000000000e+02	1.237977785092073724e+01	3.584837518115277533e+01	-1.657318542932683866e-02	4.481963099816682075e+02	5.243569724684227218e-02	0.000000000000000000e+00	3.424449070426388797e+00	1.000000000000000000e+00
5.560000000000000000e+02	1.169237066356834873e+02	8.338618590101090078e+00	-1.597290868586686077e-02	4.318493182344996626e+02	9.060772039908326914e-02	0.000000000000000000e+00	1.652924159689059991e+01	1.000000000000000000e+00
5.570000000000000000e+02	3.996230154546066871e+01	3.632736130301455546e+01	-1.639730687051103863e-02	4.434067102165767551e+02	2.949547390705553607e-02	0.000000000000000000e+00	6.990056515631974499e+00	1.000000000000000000e+00
5.570000000000000000e+02	1.307035809401105269e+02	1.746719415929971220e+01	2.628698161034827459e-03	-6.845409811557793489e+01	2.003289534061393207e-01	0.000000000000000000e+00	9.338630267135748397e+00	1.000000000000000000e+00
5.570000000000000000e+02	1.180449879403075819e+01	4.494646947503211720e+01	-3.372410267787556010e-02	9.152573876812218714e+02	8.323916583522161794e-03	0.000000000000000000e+00	6.634374175984292243e+00	1.000000000000000000e+00
5.580000000000000000e+02	1.012459480914035055e+02	2.859334391626937588e+01	-1.625592849430248024e-02	4.395566341070339718e+02	1.248178650374853760e-02	0.000000000000000000e+00	1.899598278198958212e+01	1.000000000000000000e+00
5.580000000000000000e+02	8.291346148309534669e+01	1.373893539934985597e+01	3.062725894657889521e-03	-8.027372607364739565e+01	2.223908110899007751e-01	0.000000000000000000e+00	1.098396298686194683e+01	1.000000000000000000e+00
5.590000000000000000e+02	6.630285143588631058e+01	2.123007967457460765e+01	-1.630876001081345283e-02	4.409953644490047395e+02	1.864246948401449000e-02	0.000000000000000000e+00	8.176703862768382791e+00	1.000000000000000000e+00
5.590000000000000000e+02	4.334213553524745066e+01	4.244598960462031556e+01	-1.729557988065122745e-02	4.678688631209644200e+02	9.941410933883199075e-02	0.000000000000000000e+00	6.990056515631974499e+00	1.000000000000000000e+00
5.590000000000000000e+02	1.398326849596648742e+02	1.550009602590103697e+01	3.112069077824391756e-03	-8.161746063739634849e+01	1.746214097258884657e-01	0.000000000000000000e+00	6.191273908113797297e+00	1.000000000000000000e+00
5.590000000000000000e+02	2.782878830585485019e+01	1.597142862746671099e+01	4.100198995780489526e-03	-1.085266350972520826e+02	2.713962570140960873e-01	0.000000000000000000e+00	3.549522983409515664e+00	1.000000000000000000e+00
5.600000000000000000e+02	3.002643158526887035e+01	1.875880686269040964e+01	-4.681607790058274834e-03	1.243598068223596016e+02	2.668439001736599980e-01	0.000000000000000000e+00	3.549522983409515664e+00	1.000000000000000000e+00
5.600000000000000000e+02	1.370984707205672493e+01	3.130193875901157341e+01	-3.463237401401419308e-02	9.399918192543448185e+02	9.328077111440846725e-02	0.000000000000000000e+00	3.357165708531889781e+00	1.000000000000000000e+00
5.600000000000000000e+02	9.959789892885780205e+00	5.131922161025624973e+01	-1.469310435252397205e-02	3.969971419623374231e+02	3.175566710917557822e-01	0.000000000000000000e+00	6.634374175984292243e+00	1.000000000000000000e+00
5.610000000000000000e+02	1.777142330330245201e+01	2.499269863974661021e+01	-1.677379283406727276e-02	4.536593362032252799e+02	1.619321604707687490e-01	0.000000000000000000e+00	7.503526661827944366e+00	1.000000000000000000e+00
5.610000000000000000e+02	1.425174135563060247e+02	4.092677451498263963e+01	3.254810343393850589e-03	-8.550465153004151375e+01	1.919341792864631691e-01	0.000000000000000000e+00	4.691238956333830146e+00	1.000000000000000000e+00
5.610000000000000000e+02	1.397400912007294664e+02	5.226346052537127918e+01	-1.630983525505820542e-02	4.410246459578865483e+02	1.295506528694767567e-02	0.000000000000000000e+00	1.167193082420071626e+01	1.000000000000000000e+00
5.610000000000000000e+02	5.411946686269776308e+01	8.750492433230759204e+00	-4.346813132424145153e-03	1.152425362218101412e+02	1.369787620192552957e-01	0.000000000000000000e+00	1.744061229924341916e+01	1.000000000000000000e+00
5.610000000000000000e+02	1.244574017988030050e+02	4.967501287493171702e+01	-1.447075153982942640e-02	3.909419355368368088e+02	5.075438038691915121e-02	0.000000000000000000e+00	1.550034375731136826e+01	1.000000000000000000e+00
5.640000000000000000e+02	7.868835979059068286e+00	1.940283260812013211e+01	-1.615423343250967092e-02	4.367872309043165728e+02	1.552568541749388409e-02	0.000000000000000000e+00	1.080596699582746645e+01	1.000000000000000000e+00
5.640000000000000000e+02	1.384508132957175519e+02	3.032902761557481952e+01	-4.519727282778628931e-03	1.199514079540728488e+02	2.404865622732397235e-01	0.000000000000000000e+00	6.818716449561495807e+00	1.000000000000000000e+00
5.650000000000000000e+02	1.127487510410420235e+01	4.079896550105515729e+01	-1.625088163956848672e-02	4.394191960110480863e+02	1.692793928305480478e-02	0.000000000000000000e+00	7.670771820810244890e+00	1.000000000000000000e+00
5.650000000000000000e+02	1.078768621687079019e+02	4.643518563440966318e+01	-1.582628729474064994e-02	4.278564621113666249e+02	1.537647071746062188e-02	0.000000000000000000e+00	7.040327109836947095e+00	1.000000000000000000e+00
5.650000000000000000e+02	4.187869914961174089e+01	3.104174610346054308e+01	-1.579401974839839476e-02	4.269777385567643933e+02	6.069237167788110732e-02	0.000000000000000000e+00	8.775927259388819124e+00	1.000000000000000000e+00
5.650000000000000000e+02	6.316157200907814229e+01	3.500772321850904234e+01	-1.639256067108130557e-02	4.432774596937911156e+02	8.835535831306029486e-03	0.000000000000000000e+00	8.114674057389610340e+00	1.000000000000000000e+00
5.650000000000000000e+02	1.081022736448514365e+01	9.004893416498854108e+00	-1.577131831160383593e-02	4.263595233685655330e+02	3.939857906140176169e-02	0.000000000000000000e+00	1.080596699582746645e+01	1.000000000000000000e+00
5.650000000000000000e+02	1.399969441336007492e+02	3.697013998111021493e+01	-4.192226607027210901e-03	1.110327701723686147e+02	1.507005841921386091e-01	0.000000000000000000e+00	4.691238956333830146e+00	1.000000000000000000e+00
5.660000000000000000e+02	2.714181923165148902e+01	2.961824268141238292e+01	-1.762392010650603788e-02	4.768103638883848134e+02	1.890619555252026629e-02	0.000000000000000000e+00	6.218735369927575363e+00	1.000000000000000000e+00
5.660000000000000000e+02	1.418299058439856992e+02	2.346718874349902606e+01	-3.989137432793677870e-03	1.055021593477695632e+02	1.862614708415332165e-01	0.000000000000000000e+00	5.530238088577030808e+00	1.000000000000000000e+00
5.660000000000000000e+02	7.383541310839480332e+01	2.751830999208503670e+01	-1.590971510786440279e-02	4.301284038240464156e+02	8.984945273467270788e-03	0.000000000000000000e+00	1.303925589478158642e+01	1.000000000000000000e+00
5.660000000000000000e+02	3.406931859744361901e+01	1.421368297542826653e+01	-2.955065435024733893e-03	7.734187061815296715e+01	3.165692847125008980e-01	0.000000000000000000e+00	1.484608580187495974e+01	1.000000000000000000e+00
5.670000000000000000e+02	1.147593572302076694e+02	4.791757139457345005e+01	6.703572952480242771e-03	-1.794228226451237731e+02	2.393997984652449507e-01	0.000000000000000000e+00	7.040327109836947095e+00	1.000000000000000000e+00
5.690000000000000000e+02	5.181334564972033974e+01	1.982414032580066277e+01	-1.617736241932461391e-02	4.374170893166297560e+02	1.284879035704367123e-02	0.000000000000000000e+00	1.498438789090526591e+01	1.000000000000000000e+00
5.690000000000000000e+02	1.114129751588394726e+02	2.809290951342649834e+01	-1.647830490597251840e-02	4.456124831898785601e+02	1.121472738740836306e-02	0.000000000000000000e+00	1.167247626430655671e+01	1.000000000000000000e+00
5.690000000000000000e+02	6.271968513050811111e+01	4.311035680544974724e+01	-1.665210204223034271e-02	4.503454007700473198e+02	1.312946908359324816e-02	0.000000000000000000e+00	8.114674057389610340e+00	1.000000000000000000e+00
5.700000000000000000e+02	5.619442598884641171e+01	4.873655427610338542e+00	-1.620371094293308195e-02	4.381346235250934456e+02	1.497011906120421232e-01	0.000000000000000000e+00	1.557918045434014331e+01	1.000000000000000000e+00
5.700000000000000000e+02	1.682967924993680953e+01	4.608904028581741130e+01	-3.983818467299624425e-03	1.053573110157592367e+02	1.760678173313315886e-01	0.000000000000000000e+00	5.798643687862346852e+00	1.000000000000000000e+00
5.700000000000000000e+02	1.947688367513134722e+01	5.124816592394799386e+01	-2.436164805912125007e-03	6.321094784941188038e+01	4.481499194273647069e-01	0.000000000000000000e+00	5.798643687862346852e+00	1.000000000000000000e+00
5.710000000000000000e+02	1.044173920278961560e+02	5.146576866949189366e+01	-3.584814535330675591e-03	9.449146612996771921e+01	1.647678424608283176e-01	0.000000000000000000e+00	9.575249630685586766e+00	1.000000000000000000e+00
5.720000000000000000e+02	4.443806697905922221e+01	5.062835613055478490e+01	-1.632891084290193431e-02	4.415441204843465357e+02	7.331569977488738843e-03	0.000000000000000000e+00	1.976709073403734962e+01	1.000000000000000000e+00
5.720000000000000000e+02	2.428189974953647479e+01	2.711723325725593625e+01	-1.588655446864899526e-02	4.294976834400929420e+02	1.116776593003454554e-02	0.000000000000000000e+00	1.173766534127905103e+01	1.000000000000000000e+00
5.720000000000000000e+02	7.912227815365561412e+01	3.236193083081255395e+01	-1.431784336172556293e-02	3.867778749551609963e+02	4.107410186733695401e-02	0.000000000000000000e+00	1.394999739332247479e+01	1.000000000000000000e+00
5.720000000000000000e+02	1.385562931164992335e+02	3.669288418231933946e+01	-4.439236514595817397e-03	1.177594490991894389e+02	9.382843446766031548e-02	0.000000000000000000e+00	9.746814115819580238e+00	1.000000000000000000e+00
5.730000000000000000e+02	5.066277585192746180e+00	2.437442206845047465e+01	-2.028659336857766698e-02	5.493214153570866074e+02	2.232631441045607179e-02	0.000000000000000000e+00	1.179227154323642424e+01	1.000000000000000000e+00
5.730000000000000000e+02	1.013398062050690811e+02	2.219562459834936874e+01	9.507634604336732617e-03	-2.557842229173397754e+02	1.761592908705538196e-01	0.000000000000000000e+00	8.610385150988296488e+00	1.000000000000000000e+00
5.730000000000000000e+02	9.103507814969175627e+01	3.962055491035718546e+01	-1.637806721082566905e-02	4.428827676158985014e+02	8.632302406277103657e-03	0.000000000000000000e+00	1.285776574445332088e+01	1.000000000000000000e+00
5.730000000000000000e+02	7.077748178118938860e+00	3.599387361330476409e+01	-6.097788289666603023e-03	1.629258368940240018e+02	1.902187996625470667e-01	0.000000000000000000e+00	1.179227154323642424e+01	1.000000000000000000e+00
5.750000000000000000e+02	1.255738972113844625e+02	1.271276771215004153e+01	-3.217007052360341957e-02	8.729373226820436003e+02	1.309002688019800242e-02	0.000000000000000000e+00	4.468003999601334542e+00	1.000000000000000000e+00
5.750000000000000000e+02	1.117803624108522200e+02	4.534432499747658341e+01	-1.681992118264750286e-02	4.549155230233328666e+02	9.190552001656304704e-03	0.000000000000000000e+00	9.575249630685586766e+00	1.000000000000000000e+00
5.750000000000000000e+02	1.281191958464108041e+02	4.709666231558166771e+01	-1.558065052945143379e-02	4.211671771794880783e+02	1.254894879737533664e-02	0.000000000000000000e+00	5.307411791937393986e+00	1.000000000000000000e+00
5.770000000000000000e+02	8.890589581006658193e+01	5.230080421799564050e+01	-1.613810580579055215e-02	4.363480365098123457e+02	6.932602648229035935e-03	0.000000000000000000e+00	1.285776574445332088e+01	1.000000000000000000e+00
5.780000000000000000e+02	1.312733462529866699e+02	2.441861950810510251e+01	-1.672572165078290221e-02	4.523502412816116589e+02	3.424477033564987671e-02	0.000000000000000000e+00	1.293992042055828762e+01	1.000000000000000000e+00
5.780000000000000000e+02	1.052504115550123913e+02	2.986673261775272792e+01	3.017902964850260276e-03	-7.905308897312296779e+01	1.345923967584690129e-01	0.000000000000000000e+00	8.610385150988296488e+00	1.000000000000000000e+00
5.790000000000000000e+02	1.354127536320471279e+02	4.228609145934935043e+01	-1.625144924412612324e-02	4.394346532599261081e+02	1.358039812183009509e-02	0.000000000000000000e+00	8.563737078949184678e+00	1.000000000000000000e+00
5.790000000000000000e+02	1.043587276837084374e+02	6.907845179487413390e+00	-1.717597507002710175e-02	4.646117340159375431e+02	1.770199504662961498e-02	0.000000000000000000e+00	1.501710011419551272e+01	1.000000000000000000e+00
5.790000000000000000e+02	1.216464308762663364e+02	1.484304185576802126e+01	-1.443442593433093279e-02	3.899527011882394731e+02	1.119547852300287749e-01	0.000000000000000000e+00	4.468003999601334542e+00	1.000000000000000000e+00
5.790000000000000000e+02	5.365394931595053762e+00	3.875490406371810792e+01	-1.669683720183138403e-02	4.515636476749521648e+02	2.288975669123993750e-02	0.000000000000000000e+00	9.301988765382976254e+00	1.000000000000000000e+00
5.790000000000000000e+02	8.006891403047725930e+01	4.003835007461717765e+01	2.715965558878513653e-03	-7.083060103342373282e+01	3.484884675699190248e-01	0.000000000000000000e+00	9.172115322176532359e+00	1.000000000000000000e+00
5.800000000000000000e+02	8.945575194043648537e+01	4.711209796364929758e+00	-4.839465366653476069e-02	1.314772075782770571e+03	4.504072670172831749e-03	0.000000000000000000e+00	1.094458739477266285e+01	1.000000000000000000e+00
5.800000000000000000e+02	9.944388171267750209e+00	3.065800244011276376e+01	-1.654209529654293923e-02	4.473496502541775612e+02	7.818234114292699211e-02	0.000000000000000000e+00	9.301988765382976254e+00	1.000000000000000000e+00
5.810000000000000000e+02	1.439725688995077917e+02	4.254523494145232121e+01	-1.762498675486131455e-02	4.768394113103461223e+02	1.985345158167385327e-01	0.000000000000000000e+00	8.563737078949184678e+00	1.000000000000000000e+00
5.820000000000000000e+02	4.080148956623139611e+01	2.637815191246849622e+01	-1.891894252537678484e-02	5.120769655422429878e+02	1.723431876672709695e-02	0.000000000000000000e+00	9.914291381771949574e+00	1.000000000000000000e+00
5.820000000000000000e+02	9.195117827526269139e+01	1.536751500263940606e+01	-4.363285690922048474e-03	1.156911239453122704e+02	1.042227001150090038e-01	0.000000000000000000e+00	9.506922488695757067e+00	1.000000000000000000e+00
5.830000000000000000e+02	1.254353184969935029e+02	3.596673504314521352e+01	-1.601573464503333946e-02	4.330155729806419345e+02	9.457141189695983385e-03	0.000000000000000000e+00	1.181031233241623291e+01	1.000000000000000000e+00
5.830000000000000000e+02	6.986095606434258798e+01	4.283444939622820158e+01	4.807451625383109793e-03	-1.277868397032765699e+02	1.615924003328532699e-01	0.000000000000000000e+00	5.690818955235684484e+00	1.000000000000000000e+00
5.830000000000000000e+02	7.482358004921994166e+01	5.233666291812451732e+01	-3.865279580346297171e-03	1.021292095977775602e+02	1.930954837465004292e-01	0.000000000000000000e+00	1.072006057030412407e+01	1.000000000000000000e+00
5.840000000000000000e+02	9.035829069296993055e+01	4.557144204520460562e+01	-1.503876388184213070e-02	4.064102893725216177e+02	1.715166023768399661e-02	0.000000000000000000e+00	8.725603093425410961e+00	1.000000000000000000e+00
5.840000000000000000e+02	7.076354122507115108e+01	3.721566301401875165e+01	4.144783449133816050e-03	-1.097407779054807264e+02	2.443376484690180650e-01	0.000000000000000000e+00	5.690818955235684484e+00	1.000000000000000000e+00
5.840000000000000000e+02	8.872330508436769492e+01	3.700038776911588911e+01	-3.593675698444241846e-03	9.473277709506167810e+01	2.698987971651741757e-01	0.000000000000000000e+00	7.694680768247262215e+00	1.000000000000000000e+00
5.850000000000000000e+02	5.249696142828216949e+00	4.598988273896411982e+01	-5.166841351342189165e-02	1.403924497198949666e+03	4.884794413529625068e-03	0.000000000000000000e+00	1.250135436887522289e+01	1.000000000000000000e+00
5.850000000000000000e+02	1.017292542267032047e+02	5.063195544529307313e+01	-1.581136854880707543e-02	4.274501884728969117e+02	1.685181065196317274e-02	0.000000000000000000e+00	7.311225966437683965e+00	1.000000000000000000e+00
5.860000000000000000e+02	2.467418548462386241e+01	4.822553432702080478e+00	-3.771127476969708073e-03	9.956521944882673836e+01	2.557161311803313186e-01	0.000000000000000000e+00	1.107685303962111689e+01	1.000000000000000000e+00
5.860000000000000000e+02	8.428277190964573151e+01	9.748162814189708314e+00	-1.658823899424945875e-02	4.486062550682246410e+02	2.749369441279658766e-02	0.000000000000000000e+00	8.070065735950244346e+00	1.000000000000000000e+00
5.860000000000000000e+02	5.058715233922696797e+01	2.796999917143719827e+01	-1.643498382962588905e-02	4.444327452019716702e+02	1.816227932695224645e-02	0.000000000000000000e+00	9.914291381771949574e+00	1.000000000000000000e+00
5.870000000000000000e+02	1.021700175976228842e+01	6.013269967631017288e+00	-3.478602983973298150e-03	9.159906796127410189e+01	1.980772986764915977e-01	0.000000000000000000e+00	1.450613549919328271e+01	1.000000000000000000e+00
5.870000000000000000e+02	7.958984862141929284e+01	2.312260267151719617e+01	-1.711218464217265436e-02	4.628745659363040659e+02	1.975178241632680187e-02	0.000000000000000000e+00	7.156881495478140565e+00	1.000000000000000000e+00
5.870000000000000000e+02	9.641553378953892661e+01	3.719462904324164754e+01	-1.625261061164041954e-02	4.394662801143369393e+02	7.909483642762227262e-03	0.000000000000000000e+00	7.694680768247262215e+00	1.000000000000000000e+00
5.870000000000000000e+02	1.635751714967294390e+01	5.172575002614001960e+01	-1.533501567954608132e-02	4.144779444081580095e+02	1.114721488413150663e-02	0.000000000000000000e+00	1.250135436887522289e+01	1.000000000000000000e+00
5.880000000000000000e+02	1.363145470014164857e+02	5.224944947362137526e+01	-3.109684233506361181e-02	8.437107159010356554e+02	3.206842826771194588e-03	0.000000000000000000e+00	1.660606089720336342e+01	1.000000000000000000e+00
5.890000000000000000e+02	4.192345514730484268e+01	3.557821949930630012e+01	-5.839006959024044957e-02	1.586971496124344185e+03	5.471845555983345655e-03	0.000000000000000000e+00	1.072194818185183429e+01	1.000000000000000000e+00
5.890000000000000000e+02	8.860491655573014214e+00	2.939905583217969820e+01	-4.187005648880403989e-03	1.108905908181490503e+02	3.047668967955208252e-01	0.000000000000000000e+00	8.670692507858797526e+00	1.000000000000000000e+00
5.890000000000000000e+02	1.220796388378376207e+02	3.467448199439238010e+01	-3.166940508909114535e-03	8.311174280119816160e+01	3.232554784939900561e-01	0.000000000000000000e+00	7.066856586050415778e+00	1.000000000000000000e+00
5.890000000000000000e+02	1.030523974038996471e+02	4.344145356677644543e+01	-4.128839258393465078e-03	1.093065789176180971e+02	2.547811641772860236e-01	0.000000000000000000e+00	7.311225966437683965e+00	1.000000000000000000e+00
5.900000000000000000e+02	9.317530206877134447e+01	5.062114606196621125e+00	-3.497312268503493995e-03	9.210856716000647282e+01	2.360400199346931460e-01	0.000000000000000000e+00	1.005167351432555378e+01	1.000000000000000000e+00
5.900000000000000000e+02	7.915415736390720269e+01	1.597899532869347716e+01	-1.630394278786877552e-02	4.408641797836335172e+02	2.107581536356795127e-02	0.000000000000000000e+00	7.156881495478140565e+00	1.000000000000000000e+00
5.900000000000000000e+02	5.224121772419465515e+01	3.849437248247572541e+01	8.840032929284501184e-03	-2.376038099805152228e+02	2.402662349230040295e-01	0.000000000000000000e+00	4.152294882788516439e+00	1.000000000000000000e+00
5.900000000000000000e+02	2.793706606920872559e+01	1.849500723349819609e+01	4.248932627650322744e-03	-1.125770126592551321e+02	2.684387760122619593e-01	0.000000000000000000e+00	4.474804989825529766e+00	1.000000000000000000e+00
5.910000000000000000e+02	2.429656193451732449e+01	1.589296777525351523e+01	-4.394113745446672978e-03	1.165306466461095170e+02	2.573134071022639136e-01	0.000000000000000000e+00	4.474804989825529766e+00	1.000000000000000000e+00
5.920000000000000000e+02	5.075587066765206856e+01	5.024483638508166905e+01	-3.434706210213517644e-03	9.040365233640356735e+01	3.874659725435155577e-01	0.000000000000000000e+00	6.777449215764046464e+00	1.000000000000000000e+00
5.930000000000000000e+02	1.751331604790128083e+01	2.884269389839231579e+01	-1.594310624478561048e-02	4.310377254754789647e+02	7.926259383117972845e-03	0.000000000000000000e+00	8.670692507858797526e+00	1.000000000000000000e+00
5.930000000000000000e+02	5.593158956547453187e+01	3.659103108726564102e+01	-1.763674427606974626e-02	4.771595971317283897e+02	1.123112424059495851e-01	0.000000000000000000e+00	4.152294882788516439e+00	1.000000000000000000e+00
5.930000000000000000e+02	1.235915197461658863e+02	4.157771878062799686e+01	-1.722195336431527404e-02	4.658638344937028251e+02	8.936703209222796040e-03	0.000000000000000000e+00	6.646038094823628839e+00	1.000000000000000000e+00
5.930000000000000000e+02	4.555723482961301585e+01	4.589650299219231044e+01	-4.621816718976916143e-03	1.227315509284403845e+02	1.937729985343450423e-01	0.000000000000000000e+00	6.777449215764046464e+00	1.000000000000000000e+00
5.940000000000000000e+02	8.233176753996414021e+00	1.343293970774648827e+01	-1.619977227836873201e-02	4.380273641354372671e+02	7.938603588747539241e-03	0.000000000000000000e+00	1.597843509498430770e+01	1.000000000000000000e+00
5.940000000000000000e+02	1.172322603258858891e+02	1.683916747150707494e+01	-3.376472016836007395e-02	9.163635004683236502e+02	6.545856915313397195e-03	0.000000000000000000e+00	1.826966037899661188e+01	1.000000000000000000e+00
5.940000000000000000e+02	1.101040341714586219e+02	5.326142001735085785e+01	-1.509294477264339594e-02	4.078857664494401547e+02	2.137262447982346547e-02	0.000000000000000000e+00	5.372841277201180432e+00	1.000000000000000000e+00
5.950000000000000000e+02	7.701425048043807919e+01	5.079805172726150886e+01	-1.598656113054365210e-02	4.322211074182248467e+02	1.240683016429777741e-02	0.000000000000000000e+00	8.938892541290698546e+00	1.000000000000000000e+00
5.950000000000000000e+02	5.136431495173247441e+01	3.185240653048659354e+01	-1.674911899051670025e-02	4.529874075948183076e+02	1.353055711069102163e-01	0.000000000000000000e+00	6.581379801184708889e+00	1.000000000000000000e+00
5.970000000000000000e+02	9.897378060078506223e+01	1.620009901511087946e+01	-3.534703937426793025e-03	9.312683300148960086e+01	2.920913350152102295e-01	0.000000000000000000e+00	1.269624641541871846e+01	1.000000000000000000e+00
5.970000000000000000e+02	1.247640389344290242e+02	3.503592842087160619e+01	-1.717054098664586373e-02	4.644637507446308859e+02	2.041941923364309908e-02	0.000000000000000000e+00	6.646038094823628839e+00	1.000000000000000000e+00
5.970000000000000000e+02	3.317649124559792995e+01	5.104399996054740996e+01	-1.200108187441514210e-03	2.955012796705832301e+01	4.358920592118132875e-01	0.000000000000000000e+00	1.340818916678742490e+01	1.000000000000000000e+00
5.980000000000000000e+02	3.143145890405208220e+01	1.681474574436876068e+01	-1.670783003473127679e-02	4.518630091788758136e+02	8.583475298979181822e-03	0.000000000000000000e+00	6.640847938475330281e+00	1.000000000000000000e+00
5.980000000000000000e+02	9.731184603091591612e+01	2.878710209473656434e+01	-2.948741172156277290e-02	7.998820164833433637e+02	8.761612907023819119e-02	0.000000000000000000e+00	1.269624641541871846e+01	1.000000000000000000e+00
5.980000000000000000e+02	9.967384225471052162e+01	4.474389522451220103e+01	-2.776476494366620067e-03	7.247846058123157320e+01	2.751362163934966132e-01	0.000000000000000000e+00	1.263955387836302968e+01	1.000000000000000000e+00
5.990000000000000000e+02	1.123037750515729414e+02	4.523696701520896113e+01	-1.636860804573762526e-02	4.426251716065344226e+02	1.568948231187294873e-02	0.000000000000000000e+00	8.320499139067933925e+00	1.000000000000000000e+00
5.990000000000000000e+02	6.808844740819377250e+01	5.128162114343313505e+01	-1.578703452037335392e-02	4.267875138543725484e+02	3.411327842320566184e-02	0.000000000000000000e+00	8.938892541290698546e+00	1.000000000000000000e+00
6.000000000000000000e+02	1.928293940943446572e+01	5.325676325495452090e+01	-1.573209952849180526e-02	4.252915007759009427e+02	1.491113316199077499e-02	0.000000000000000000e+00	5.545738988761642396e+00	1.000000000000000000e+00
6.010000000000000000e+02	5.765214065283871747e+01	4.804442501579720926e+01	-1.652561591759216242e-02	4.469008767932000978e+02	2.356054094967652279e-02	0.000000000000000000e+00	6.826347596478084867e+00	1.000000000000000000e+00
6.010000000000000000e+02	1.255116163848967545e+02	2.663121244373088459e+01	2.412275637460530291e-03	-6.256038784724685087e+01	3.834444573741495610e-01	0.000000000000000000e+00	8.437898002515339613e+00	1.000000000000000000e+00
6.020000000000000000e+02	1.408921527172686297e+02	1.604113664467254097e+01	4.150267933440439545e-03	-1.098901337162374148e+02	1.566174551559408323e-01	0.000000000000000000e+00	1.867379456086021605e+01	1.000000000000000000e+00
6.020000000000000000e+02	5.195377016470494880e+00	9.837037447443430338e+00	-1.687835025791358315e-02	4.565066884675643450e+02	1.718201447594480680e-02	0.000000000000000000e+00	2.639944382567294667e+01	1.000000000000000000e+00
6.020000000000000000e+02	8.472546599673638923e+01	2.035847695556576653e+01	-7.369757795811240041e-03	1.975646518175321660e+02	2.205446901815737437e-01	0.000000000000000000e+00	1.040855916840494899e+01	1.000000000000000000e+00
6.030000000000000000e+02	1.527981967853177636e+01	3.547009956532117059e+01	4.093145821966474342e-03	-1.083345600662181027e+02	7.722053467312095520e-02	0.000000000000000000e+00	1.269223027466851228e+01	1.000000000000000000e+00
6.030000000000000000e+02	1.034881200175716316e+02	1.104589042852466463e+01	-3.502914498186534328e-03	9.226112946296450446e+01	1.008282375958563515e-01	0.000000000000000000e+00	1.101240517710860800e+01	1.000000000000000000e+00
6.030000000000000000e+02	3.159264652412462837e+01	1.017585427868810832e+01	3.436786015539818398e-03	-9.046029048018503715e+01	3.965746480767678994e-01	0.000000000000000000e+00	6.099093514032944086e+00	1.000000000000000000e+00
6.040000000000000000e+02	1.284627576171659200e+02	4.246410715772331201e+01	-1.634234544524020352e-02	4.419099772927984304e+02	8.726505808992257585e-03	0.000000000000000000e+00	1.610558256000597055e+01	1.000000000000000000e+00
6.040000000000000000e+02	1.828292154538593905e+01	4.780193189156162248e+01	-3.690901717678740993e-03	9.738047742887006564e+01	3.307441560900000743e-01	0.000000000000000000e+00	5.545738988761642396e+00	1.000000000000000000e+00
6.050000000000000000e+02	1.051855545693682927e+02	2.192668928371794124e+01	-1.488185778723187871e-02	4.021373558270872763e+02	1.868025512629055696e-01	0.000000000000000000e+00	5.030989181324554416e+00	1.000000000000000000e+00
6.060000000000000000e+02	7.488756769464816898e+01	3.437882374301459976e+01	-1.625467196414631665e-02	4.395224157430599234e+02	5.875353274737760145e-03	0.000000000000000000e+00	1.110920697380650779e+01	1.000000000000000000e+00
6.060000000000000000e+02	9.642467011308666258e+01	3.446938698649885424e+01	-1.826122403057247809e-02	4.941656955760713004e+02	9.805233530862478286e-02	0.000000000000000000e+00	5.179753218927834801e+00	1.000000000000000000e+00
6.060000000000000000e+02	6.293041805889173901e+01	4.371559039979577221e+01	-1.583868060213172030e-02	4.281939619326560660e+02	3.172409564206812860e-02	0.000000000000000000e+00	6.826347596478084867e+00	1.000000000000000000e+00
6.060000000000000000e+02	4.743890851282974097e+01	1.499960208204890222e+01	-1.617347803661048009e-02	4.373113081534202706e+02	6.134567421171910340e-03	0.000000000000000000e+00	1.301819484788761017e+01	1.000000000000000000e+00
6.060000000000000000e+02	5.783902619443062321e+01	7.169471220663495181e+00	-1.953471842296175542e-03	5.006604763694460303e+01	3.070084772116137284e-01	0.000000000000000000e+00	1.301819484788761017e+01	1.000000000000000000e+00
6.070000000000000000e+02	3.365203082236565280e+01	1.591674950548654266e+01	-1.691313171348561573e-02	4.574538718681960177e+02	1.423830076589949201e-02	0.000000000000000000e+00	6.099093514032944086e+00	1.000000000000000000e+00
6.070000000000000000e+02	1.092869606031469658e+02	2.484033316873350827e+01	-1.533912663818561700e-02	4.145898957833955478e+02	2.103394532842035591e-01	0.000000000000000000e+00	5.030989181324554416e+00	1.000000000000000000e+00
6.070000000000000000e+02	5.625943515887378510e+01	4.913113931855833982e+01	-1.691084665019943617e-02	4.573916440522962148e+02	2.178771747995522645e-02	0.000000000000000000e+00	6.411323236412419746e+00	1.000000000000000000e+00
6.100000000000000000e+02	1.029921527637086456e+02	5.287757856263067602e+00	-1.640281696787377480e-02	4.435567635329780387e+02	1.114942871814905700e-02	0.000000000000000000e+00	1.340431944519195184e+01	1.000000000000000000e+00
6.100000000000000000e+02	1.396209159483193218e+02	9.920490500659170152e+00	-1.586081499894806054e-02	4.287967352468439231e+02	2.963206050651967516e-02	0.000000000000000000e+00	8.573481534835480034e+00	1.000000000000000000e+00
6.100000000000000000e+02	1.334733555713847295e+02	1.589644959022033710e+01	-1.621559076893774529e-02	4.384581400027378209e+02	3.249834406104656903e-02	0.000000000000000000e+00	8.573481534835480034e+00	1.000000000000000000e+00
6.100000000000000000e+02	2.949242172877946544e+01	5.305160944751354890e+01	-1.550982329808898129e-02	4.192383798719608308e+02	1.063433171484621242e-01	0.000000000000000000e+00	2.006743978777937087e+01	1.000000000000000000e+00
6.110000000000000000e+02	6.779289248730137274e+01	2.427484980094031997e+01	1.300168268851767568e-02	-3.509356273630526175e+02	7.933444927338639818e-02	0.000000000000000000e+00	3.329258080932284702e+00	1.000000000000000000e+00
6.110000000000000000e+02	6.411851560955986429e+01	3.165082140146018475e+01	-1.658887486744015094e-02	4.486235714375721955e+02	2.791672523989952026e-02	0.000000000000000000e+00	8.240509844139317863e+00	1.000000000000000000e+00
6.110000000000000000e+02	1.009665345276838480e+02	3.695963015703642895e+01	-1.574602701794958551e-02	4.256707800961571593e+02	3.824500336583980253e-02	0.000000000000000000e+00	5.179753218927834801e+00	1.000000000000000000e+00
6.110000000000000000e+02	1.262348269937986629e+02	3.848685916475622548e+01	-1.680563705117046891e-02	4.545265314758265731e+02	1.674147529133140910e-02	0.000000000000000000e+00	9.646801291625861197e+00	1.000000000000000000e+00
6.120000000000000000e+02	4.361791163642551794e+01	3.749209321375970916e+01	-1.649239713034906032e-02	4.459962486415513467e+02	9.734244445987916272e-03	0.000000000000000000e+00	1.718358260661149117e+01	1.000000000000000000e+00
6.120000000000000000e+02	6.263149322838719257e+01	4.842266094873263427e+01	-1.566164024612679700e-02	4.233727236120660109e+02	3.640648173051053149e-02	0.000000000000000000e+00	6.411323236412419746e+00	1.000000000000000000e+00
6.130000000000000000e+02	7.324843981467387266e+01	3.345888786113345503e+01	-1.658530259495457834e-02	4.485262897929366090e+02	1.243516743325623342e-02	0.000000000000000000e+00	9.290747332258916913e+00	1.000000000000000000e+00
6.130000000000000000e+02	1.186085041022690376e+02	3.257923914361018092e+01	-1.710696513568668586e-02	4.627324261143302806e+02	3.376793023101154478e-02	0.000000000000000000e+00	9.646801291625861197e+00	1.000000000000000000e+00
6.130000000000000000e+02	1.408671883890004040e+01	3.604859870356417417e+01	-3.770810288506276468e-03	9.955658163759966328e+01	2.421324850083572677e-01	0.000000000000000000e+00	1.888936262267304045e+01	1.000000000000000000e+00
6.140000000000000000e+02	1.222772203266522126e+02	1.239309507383442721e+01	-4.542869897223954581e-03	1.205816374798163650e+02	1.950436733969296288e-01	0.000000000000000000e+00	6.347016980301252609e+00	1.000000000000000000e+00
6.150000000000000000e+02	5.817304834025598126e+01	1.557385475376428552e+01	-1.666257623579997862e-02	4.506306384670038483e+02	1.240559714367994726e-02	0.000000000000000000e+00	1.149299498484235293e+01	1.000000000000000000e+00
6.160000000000000000e+02	7.111918146473138336e+01	2.441542365370296608e+01	-1.636977974157844892e-02	4.426570797263289023e+02	1.597648264651141403e-02	0.000000000000000000e+00	3.329258080932284702e+00	1.000000000000000000e+00
6.170000000000000000e+02	6.900179708852394356e+01	1.172325294774791793e+01	-1.735388838704526870e-02	4.694567451823600663e+02	1.301954908444535874e-02	0.000000000000000000e+00	1.149299498484235293e+01	1.000000000000000000e+00
6.170000000000000000e+02	9.369752154240342179e+01	8.118838759530035531e+00	-2.736752684392970095e-03	7.139668488213914088e+01	2.444405058859144830e-01	0.000000000000000000e+00	2.114960461791532609e+01	1.000000000000000000e+00
6.180000000000000000e+02	2.881575624729383733e+01	6.680116572450936374e+00	-3.154102124839337773e-02	8.558067851050760737e+02	6.794264239107117298e-03	0.000000000000000000e+00	1.684199366411754539e+01	1.000000000000000000e+00
6.180000000000000000e+02	1.099834270475381999e+02	4.888023689366623614e+01	4.073667194498154995e-03	-1.078041097931733105e+02	1.620813351298073801e-01	0.000000000000000000e+00	1.215143397426360394e+01	1.000000000000000000e+00
6.190000000000000000e+02	1.213912920705963785e+02	2.438974666714008421e+01	-3.837557419110780490e-03	1.013742679048534114e+02	2.765055189745128095e-01	0.000000000000000000e+00	7.304693165955153056e+00	1.000000000000000000e+00
6.190000000000000000e+02	1.339995070294641266e+02	4.708480080364183351e+01	-1.597691419082676936e-02	4.319583978502540162e+02	8.589416305094466075e-03	0.000000000000000000e+00	1.428546260458625206e+01	1.000000000000000000e+00
6.190000000000000000e+02	9.517866444280814164e+01	3.233425814364591133e+01	-1.608070448607214903e-02	4.347848593420534371e+02	5.909915842053026225e-03	0.000000000000000000e+00	9.752178484516694112e+00	1.000000000000000000e+00
6.200000000000000000e+02	8.112594878638016382e+01	3.925049035050867730e+01	-4.818648446651850950e-03	1.280917563052752257e+02	4.778046091011326491e-01	0.000000000000000000e+00	5.468444801677597056e+00	1.000000000000000000e+00
6.200000000000000000e+02	7.557676332227477189e+01	3.609731248406603754e+01	-4.806687966771424660e-03	1.277660434269608913e+02	3.314300868022647117e-01	0.000000000000000000e+00	6.382475223019853594e+00	1.000000000000000000e+00
6.210000000000000000e+02	1.226820756377848198e+02	3.157949075378379433e+01	-3.529990294976173039e-03	9.299846908421496039e+01	2.562221898138975495e-01	0.000000000000000000e+00	6.044217894765682608e+00	1.000000000000000000e+00
6.210000000000000000e+02	5.043106602967972663e+01	5.087395641516941680e+01	7.620440232687769253e-03	-2.043913426254427179e+02	4.825639102156409344e-02	0.000000000000000000e+00	1.612075077229004449e+01	1.000000000000000000e+00
6.220000000000000000e+02	3.431792782794471464e+01	5.136931765111533821e+01	-1.624137509985429037e-02	4.391603098757026373e+02	5.987572040960531528e-02	0.000000000000000000e+00	1.612075077229004449e+01	1.000000000000000000e+00
6.220000000000000000e+02	1.145972765929426487e+02	3.763880726913631491e+01	-3.944992641145227651e-03	1.042999895942018753e+02	1.335831316802580382e-01	0.000000000000000000e+00	8.729571024196740581e+00	1.000000000000000000e+00
6.220000000000000000e+02	7.338799752667632958e+01	5.315428613287347304e+01	-1.732389467525047950e-03	4.404543831765487027e+01	3.922271992960303377e-01	0.000000000000000000e+00	1.586274736801511764e+01	1.000000000000000000e+00
6.220000000000000000e+02	8.924954683702728175e+01	5.295933091551368932e+01	3.841868542398511107e-03	-1.014916702489778118e+02	2.961407080784603796e-01	0.000000000000000000e+00	5.403371453590928297e+00	1.000000000000000000e+00
6.230000000000000000e+02	6.580908360168234594e+01	2.096845141077591279e+01	-1.658329342543280946e-02	4.484715752334457193e+02	9.515656385209569912e-03	0.000000000000000000e+00	1.318158179536001029e+01	1.000000000000000000e+00
6.230000000000000000e+02	9.723503052300979732e+01	4.186716660528900036e+01	4.620934647121604719e-03	-1.227075299722792749e+02	2.227611810081910892e-01	0.000000000000000000e+00	9.700377185926923218e+00	1.000000000000000000e+00
6.230000000000000000e+02	9.600067003699315649e+01	6.990255609747713983e+00	-2.539918353294693364e-03	6.603640860777187527e+01	2.586951096989067445e-01	0.000000000000000000e+00	2.535732946576018421e+01	1.000000000000000000e+00
6.240000000000000000e+02	8.937899420089365776e+01	4.755751025526686959e+01	-4.851028740692914405e-03	1.289735502531952420e+02	1.899803638798960304e-01	0.000000000000000000e+00	5.403371453590928297e+00	1.000000000000000000e+00
6.240000000000000000e+02	1.233267068614318163e+02	3.758923455405557235e+01	-3.421565890228009041e-03	9.004580955022443334e+01	2.020337009657505734e-01	0.000000000000000000e+00	6.044217894765682608e+00	1.000000000000000000e+00
6.250000000000000000e+02	5.280826420695071022e+01	1.879295291770905152e+01	-1.655375333696293416e-02	4.476671269723914861e+02	7.221270640570631727e-02	0.000000000000000000e+00	6.237869412821738457e+00	1.000000000000000000e+00
6.250000000000000000e+02	3.764513228083921348e+01	6.412190200354142000e+00	-4.499200742384012845e-03	1.193924204702422571e+02	9.650996939082423509e-02	0.000000000000000000e+00	1.418890917430187493e+01	1.000000000000000000e+00
6.250000000000000000e+02	1.325514226761403620e+02	3.037260851913051951e+01	3.508487149244259549e-03	-9.241288626820971785e+01	2.363419529860196766e-01	0.000000000000000000e+00	3.312167535316629774e+00	1.000000000000000000e+00
6.260000000000000000e+02	1.225462710720076558e+02	1.248285158330585887e+01	-1.730319012905762871e-02	4.680761086443812928e+02	1.460565138386149542e-02	0.000000000000000000e+00	1.424224008269066921e+01	1.000000000000000000e+00
6.260000000000000000e+02	1.668999557439736137e+01	5.319150658376083385e+01	-1.580243055413534103e-02	4.272067851981125273e+02	1.823747433313638311e-02	0.000000000000000000e+00	1.772186130297579254e+01	1.000000000000000000e+00
6.260000000000000000e+02	1.212771906542019167e+02	5.303927967297449442e+01	-1.577495427384774732e-02	4.264585394398056337e+02	2.445283712718593350e-02	0.000000000000000000e+00	1.558539094345497666e+01	1.000000000000000000e+00
6.270000000000000000e+02	1.345345229232754889e+02	2.771972948083683264e+01	-2.307665037493587638e-03	5.971158746815974894e+01	3.874386231091101473e-01	0.000000000000000000e+00	3.312167535316629774e+00	1.000000000000000000e+00
6.280000000000000000e+02	1.146550187829591607e+02	3.083098183416454674e+01	-1.734025041514250173e-02	4.690853501273765573e+02	1.016774674166109893e-02	0.000000000000000000e+00	1.099418728038772386e+01	1.000000000000000000e+00
6.280000000000000000e+02	7.493141859609050925e+01	4.712621127060781134e+01	-1.615632309051506094e-02	4.368441373604481441e+02	1.169017012795514621e-02	0.000000000000000000e+00	1.103010822406463731e+01	1.000000000000000000e+00
6.280000000000000000e+02	4.817309487322920347e+01	3.674874880110191100e+01	-1.649966627432898972e-02	4.461942050640573711e+02	3.463242073027061885e-02	0.000000000000000000e+00	6.666321398712338642e+00	1.000000000000000000e+00
6.280000000000000000e+02	3.677863705654743143e+01	5.169865163154883447e+01	-3.138335094012380255e-02	8.515130401680324894e+02	2.141522899653325318e-02	0.000000000000000000e+00	4.844048305529224940e+00	1.000000000000000000e+00
6.290000000000000000e+02	4.897469548697699793e+01	2.371380301506582100e+01	-1.655013178736311485e-02	4.475685033924090703e+02	2.803592109956998257e-02	0.000000000000000000e+00	6.237869412821738457e+00	1.000000000000000000e+00
6.290000000000000000e+02	8.822197497072951933e+01	1.992891534967025535e+01	-3.950402316266162124e-03	1.044473081693761571e+02	1.142968166861290102e-01	0.000000000000000000e+00	1.516658615383945197e+01	1.000000000000000000e+00
6.290000000000000000e+02	2.943747691065069816e+01	1.798627923063223122e+01	3.450806916158699091e-03	-9.084211361293479570e+01	3.639989297733337015e-01	0.000000000000000000e+00	4.470226815409938048e+00	1.000000000000000000e+00
6.300000000000000000e+02	1.073461635627895987e+02	7.130609829851876746e+00	-1.592674400572674162e-02	4.305921420178909784e+02	9.453078597677078143e-03	0.000000000000000000e+00	1.132793345004843033e+01	1.000000000000000000e+00
6.300000000000000000e+02	2.507595884250834573e+01	1.700643846679462001e+01	-3.728229347299677303e-03	9.839699932481704536e+01	2.451504087379777763e-01	0.000000000000000000e+00	4.470226815409938048e+00	1.000000000000000000e+00
6.300000000000000000e+02	4.508205971058171002e+01	4.341068208643150683e+01	-1.632272745383107557e-02	4.413757318016062072e+02	6.040573955816974649e-02	0.000000000000000000e+00	4.163047290106173470e+00	1.000000000000000000e+00
6.300000000000000000e+02	1.351514568677959289e+02	5.853319652116576677e+00	-1.489149573438052279e-02	4.023998205056126949e+02	2.416469324795411655e-02	0.000000000000000000e+00	1.424224008269066921e+01	1.000000000000000000e+00
6.300000000000000000e+02	7.205730291672682597e+01	7.809855921296364301e+00	2.197286661921717208e-03	-5.670571656911577918e+01	2.495136416211457542e-01	0.000000000000000000e+00	1.129216497070244429e+01	1.000000000000000000e+00
6.310000000000000000e+02	5.123356570079521788e+01	7.412048584461760292e+00	-4.910876385388360764e-03	1.306033467838502133e+02	1.041859187519271757e-01	0.000000000000000000e+00	1.543755445662759129e+01	1.000000000000000000e+00
6.310000000000000000e+02	1.257221039443238766e+02	2.822513257870861736e+01	-1.662751041656933618e-02	4.496757111541998029e+02	1.060584844270018312e-02	0.000000000000000000e+00	8.826899826775251867e+00	1.000000000000000000e+00
6.310000000000000000e+02	1.418506883391551980e+02	4.951780666231045558e+01	-3.224727346143057422e-02	8.750397459414280092e+02	5.198416636099878474e-03	0.000000000000000000e+00	1.955844246209254678e+01	1.000000000000000000e+00
6.310000000000000000e+02	3.423020544013881761e+01	2.708483796630756046e+01	-3.046752364556501967e-03	7.983872810381859608e+01	3.152241827624631121e-01	0.000000000000000000e+00	4.971878500150909375e+00	1.000000000000000000e+00
6.320000000000000000e+02	6.414821286519703847e+01	1.586958819242993357e+01	-2.949595877841335381e-03	7.719292130916871031e+01	2.575382957125461614e-01	0.000000000000000000e+00	7.910003785679135646e+00	1.000000000000000000e+00
6.320000000000000000e+02	3.350101055272525485e+01	3.200295250710800588e+01	2.639257104399807697e-03	-6.874164375502958535e+01	2.344843048537476049e-01	0.000000000000000000e+00	4.971878500150909375e+00	1.000000000000000000e+00
6.330000000000000000e+02	8.582179350682997665e+01	4.887636033229218668e+01	2.535940595470993243e-03	-6.592808461383957308e+01	2.942239669806151481e-01	0.000000000000000000e+00	3.081157314209157061e+00	1.000000000000000000e+00
6.330000000000000000e+02	3.216061374677015294e+01	5.023623421622095719e+01	4.519456422378244180e-03	-1.199440317683752255e+02	1.292531999335707615e-01	0.000000000000000000e+00	4.844048305529224940e+00	1.000000000000000000e+00
6.330000000000000000e+02	8.869291437221144747e+01	4.999448169031900591e+01	-2.378908677781546490e-03	6.165172460076407646e+01	3.496413920161307587e-01	0.000000000000000000e+00	3.081157314209157061e+00	1.000000000000000000e+00
6.340000000000000000e+02	9.602017494333499315e+01	6.920709756695851311e+00	2.905164031800580408e-03	-7.598293436822352476e+01	2.244632428086015263e-01	0.000000000000000000e+00	9.947134988458360638e+00	1.000000000000000000e+00
6.340000000000000000e+02	6.759964542798384457e+01	5.113948102210720492e+01	-1.553694418011733643e-02	4.199769472736196576e+02	1.318074469565766460e-02	0.000000000000000000e+00	1.836214573147878326e+01	1.000000000000000000e+00
6.350000000000000000e+02	8.110195103212251411e+01	3.361967507611993966e+01	-1.626926498801974791e-02	4.399198191797651134e+02	5.996946069934727674e-03	0.000000000000000000e+00	9.059187245458820925e+00	1.000000000000000000e+00
6.350000000000000000e+02	4.800537799379361559e+01	4.044670284313384911e+01	-1.683508160851977103e-02	4.553283781927486871e+02	4.342281962713290255e-02	0.000000000000000000e+00	4.163047290106173470e+00	1.000000000000000000e+00
6.360000000000000000e+02	1.127343209695872872e+02	2.081803915310499420e+01	-1.658263221619485014e-02	4.484535689020763698e+02	8.196920521928774406e-03	0.000000000000000000e+00	8.230770833811250853e+00	1.000000000000000000e+00
6.370000000000000000e+02	6.886977934530314371e+01	9.523331826398326427e+00	-3.378182367666707209e-02	9.168292704855502961e+02	6.551240901550015039e-03	0.000000000000000000e+00	7.910003785679135646e+00	1.000000000000000000e+00
6.370000000000000000e+02	1.151068352955130507e+02	5.016670432644074396e+01	3.765942381520836178e-03	-9.942401672286000291e+01	3.098772267853455720e-01	0.000000000000000000e+00	4.625295536961390397e+00	1.000000000000000000e+00
6.380000000000000000e+02	1.107389309361155227e+02	4.864526740320303588e+01	-4.541540856150912478e-03	1.205454444676942529e+02	2.923097555542475412e-01	0.000000000000000000e+00	4.625295536961390397e+00	1.000000000000000000e+00
6.390000000000000000e+02	1.321619893129874299e+02	2.972935534456775386e+01	-4.582489294155745255e-03	1.216605697585161607e+02	1.857403005789456385e-01	0.000000000000000000e+00	9.913495976858785141e+00	1.000000000000000000e+00
6.400000000000000000e+02	8.050198929486811039e+01	5.204859373806552725e+00	-1.750229990895688093e-02	4.734983509088954179e+02	1.663818461215853528e-01	0.000000000000000000e+00	6.637084766001678737e+00	1.000000000000000000e+00
6.400000000000000000e+02	8.817327709002221070e+00	9.715140424438240885e+00	-1.568850980472666704e-02	4.241044468671606751e+02	2.884967643880909094e-02	0.000000000000000000e+00	2.564171495726050054e+01	1.000000000000000000e+00
6.400000000000000000e+02	8.768887088150137288e+01	2.740024098239866390e+01	-4.732602192101109141e-03	1.257485080812841574e+02	1.784083162557275060e-01	0.000000000000000000e+00	6.924547508965391174e+00	1.000000000000000000e+00
6.400000000000000000e+02	6.400909755076821739e+01	2.970230141637166454e+01	-1.604200698094167959e-02	4.337310324132312758e+02	1.341714959239626026e-02	0.000000000000000000e+00	1.753600457701626070e+01	1.000000000000000000e+00
6.400000000000000000e+02	1.727726872512164036e+01	3.392106829248695021e+01	-3.376781947711664233e-02	9.164479021634043647e+02	5.201283195903849688e-03	0.000000000000000000e+00	2.046027530243798154e+01	1.000000000000000000e+00
6.400000000000000000e+02	8.541331191402079526e+01	5.215331319226089590e+01	-1.599026160086619228e-02	4.323218802009159276e+02	8.657454878706727364e-03	0.000000000000000000e+00	7.987082229726513383e+00	1.000000000000000000e+00
6.410000000000000000e+02	1.326941359411291330e+02	6.090041502553204644e+00	-1.627433335082881238e-02	4.400578429928049218e+02	2.245633854653317218e-02	0.000000000000000000e+00	1.860689563272962488e+01	1.000000000000000000e+00
6.410000000000000000e+02	1.154351423294499455e+02	1.304300523029619541e+01	-3.322479963535977104e-02	9.016601547311402101e+02	3.796856678523918838e-03	0.000000000000000000e+00	8.230770833811250853e+00	1.000000000000000000e+00
6.410000000000000000e+02	9.169886065392638841e+01	4.722529537749152695e+01	-4.183389460561692114e-03	1.107921132388554355e+02	4.112000876666930260e-01	0.000000000000000000e+00	7.987082229726513383e+00	1.000000000000000000e+00
6.420000000000000000e+02	9.079632291283050449e+01	3.610291596488177390e+01	-1.688392711708356156e-02	4.566585598699133470e+02	5.746091647574591565e-02	0.000000000000000000e+00	6.930758171038885251e+00	1.000000000000000000e+00
6.420000000000000000e+02	1.277897430345188354e+02	5.060949663808289500e+01	-1.632892307383996752e-02	4.415444535624563400e+02	4.197720329406362527e-02	0.000000000000000000e+00	9.166930287653022091e+00	1.000000000000000000e+00
6.430000000000000000e+02	1.408223300017747306e+02	2.490484483703122010e+01	-1.651623745532835447e-02	4.466454785174915969e+02	1.152596863267918437e-02	0.000000000000000000e+00	9.305170102383078401e+00	1.000000000000000000e+00
6.430000000000000000e+02	8.437983530202875215e+01	3.348297406364619633e+01	-1.696856556503714697e-02	4.589634701055081223e+02	4.372400297059908514e-02	0.000000000000000000e+00	6.924547508965391174e+00	1.000000000000000000e+00
6.430000000000000000e+02	1.360651876919361314e+02	4.666619515065971768e+01	-2.655404893293317886e-02	7.199994326257926787e+02	3.311803345534902743e-02	0.000000000000000000e+00	9.166930287653022091e+00	1.000000000000000000e+00
6.440000000000000000e+02	1.092513835041174133e+02	2.049745463259080935e+01	-1.579956318710447685e-02	4.271286998388172833e+02	4.189255148591464195e-02	0.000000000000000000e+00	9.685436959747789842e+00	1.000000000000000000e+00
6.450000000000000000e+02	3.773708625789556237e+01	5.394355634028435098e+00	-2.748165261943641066e-02	7.452603309916185026e+02	1.577194266415082868e-02	0.000000000000000000e+00	1.567841873570886868e+01	1.000000000000000000e+00
6.450000000000000000e+02	3.239551744421143553e+01	2.013479174226159785e+01	1.019889369871695116e-02	-2.746088847655661311e+02	1.281561287349807232e-01	0.000000000000000000e+00	1.035695853996588589e+01	1.000000000000000000e+00
6.450000000000000000e+02	1.442501853194457908e+02	5.315685956135941836e+01	-1.605338275460448452e-02	4.340408223229846953e+02	4.098578585660939133e-02	0.000000000000000000e+00	1.044619120324065520e+01	1.000000000000000000e+00
6.460000000000000000e+02	5.486055244516748530e+01	5.215354893612508036e+00	-1.616643034644618671e-02	4.371193824554692924e+02	2.148788659588051209e-01	0.000000000000000000e+00	1.528292723953888199e+01	1.000000000000000000e+00
6.480000000000000000e+02	2.404939275371845397e+01	1.400219091966473428e+01	-1.772510855805680893e-02	4.795659708653849407e+02	1.491694240987229136e-01	0.000000000000000000e+00	1.035695853996588589e+01	1.000000000000000000e+00
6.480000000000000000e+02	1.409627777203497487e+02	1.560073471985015914e+01	4.657654935868954169e-03	-1.237075125030810767e+02	2.384398944457359892e-01	0.000000000000000000e+00	9.305170102383078401e+00	1.000000000000000000e+00
6.480000000000000000e+02	8.276191314392539766e+01	4.143204429882206341e+01	-4.268633903850638407e-03	1.131135261973257968e+02	2.322487158323079948e-01	0.000000000000000000e+00	3.465237734340753217e+00	1.000000000000000000e+00
6.480000000000000000e+02	8.230643623329181935e+01	4.486721726963135382e+01	4.245451284562285973e-03	-1.124822072426714925e+02	2.600635300243940851e-01	0.000000000000000000e+00	3.465237734340753217e+00	1.000000000000000000e+00
6.480000000000000000e+02	5.568746640722678620e+01	4.682054095021976536e+01	-4.510447407284443912e-03	1.196986944352318432e+02	1.375675481642015807e-01	0.000000000000000000e+00	1.025133807152495002e+01	1.000000000000000000e+00
6.480000000000000000e+02	1.183903104096009855e+02	4.937018926538639363e+01	2.568738347220594822e-03	-6.682124694774259410e+01	2.140996843914847458e-01	0.000000000000000000e+00	1.208348842352493868e+01	1.000000000000000000e+00
6.490000000000000000e+02	7.083976291359540767e+01	4.014442807989056661e+01	-1.642552449296432251e-02	4.441751445202443733e+02	6.582362954257514609e-03	0.000000000000000000e+00	1.072392187065157110e+01	1.000000000000000000e+00
6.490000000000000000e+02	8.891569097157373847e+01	1.227577746483870769e+01	2.206306725271369763e-03	-5.695135477306452287e+01	2.953666397791978593e-01	0.000000000000000000e+00	6.375523623286548869e+00	1.000000000000000000e+00
6.500000000000000000e+02	5.135511395065194762e+01	3.752965001077230767e+01	-1.647532308952891211e-02	4.455312810954675342e+02	9.409257770484624750e-03	0.000000000000000000e+00	1.025133807152495002e+01	1.000000000000000000e+00
6.510000000000000000e+02	6.298594452816891476e+01	1.815930593286390149e+01	-1.633249455969244118e-02	4.416417137851646544e+02	6.024427450021574426e-02	0.000000000000000000e+00	9.381028411691939795e+00	1.000000000000000000e+00
6.510000000000000000e+02	1.119760960411641975e+02	2.134911375019613899e+01	-3.342668357104992133e-02	9.071579439867933843e+02	6.264390996452928739e-03	0.000000000000000000e+00	2.008686278598458941e+01	1.000000000000000000e+00
6.510000000000000000e+02	1.013758163260774303e+01	4.633556712267525057e+01	-1.646083523053787703e-02	4.451367415535963801e+02	4.088395340937267530e-02	0.000000000000000000e+00	4.725027191471511401e+00	1.000000000000000000e+00
6.510000000000000000e+02	9.711933311501580590e+01	4.908309101728409729e+01	-1.565844705226831710e-02	4.232857651979339266e+02	9.457829106078063930e-03	0.000000000000000000e+00	1.174877135304820897e+01	1.000000000000000000e+00
6.510000000000000000e+02	1.004906965971987916e+02	3.782842369313767250e+01	-6.955911085934196776e-03	1.862946020868717198e+02	2.303525614689710954e-01	0.000000000000000000e+00	1.174877135304820897e+01	1.000000000000000000e+00
6.520000000000000000e+02	8.449904595462324153e+01	2.064553022427622508e+01	3.262210179518667489e-03	-8.570616701665781534e+01	1.079358436669386467e-01	0.000000000000000000e+00	9.463588878425857942e+00	1.000000000000000000e+00
6.530000000000000000e+02	7.581537405040488409e+01	6.984572997910045267e+00	2.655255643638304141e-03	-6.917732278432366400e+01	1.898639513861152261e-01	0.000000000000000000e+00	1.412852250399555487e+01	1.000000000000000000e+00
6.530000000000000000e+02	1.325120136259509707e+02	4.326374676834731758e+01	-1.630721178253481327e-02	4.409532024376168238e+02	5.613085680092533281e-02	0.000000000000000000e+00	3.322259910202034483e+00	1.000000000000000000e+00
6.540000000000000000e+02	1.163554672247120862e+02	4.756026024611936265e+01	-1.483288021523247215e-02	4.008035777422395540e+02	5.468995476435423164e-02	0.000000000000000000e+00	7.956451323203723724e+00	1.000000000000000000e+00
6.540000000000000000e+02	7.427671242373953930e+01	5.030266997268673634e+01	-1.602821399981043879e-02	4.333554160809682685e+02	1.567609016910276321e-02	0.000000000000000000e+00	1.072392187065157110e+01	1.000000000000000000e+00
6.540000000000000000e+02	3.030925933411160855e+01	9.772803584767650875e+00	-1.645997950568968762e-02	4.451134380903461647e+02	2.705288119869686536e-02	0.000000000000000000e+00	1.102764333685322917e+01	1.000000000000000000e+00
6.540000000000000000e+02	5.597650462502087265e+01	2.439400290265540505e+01	-5.005238263547130001e-02	1.359916056570782757e+03	7.015890904374599835e-03	0.000000000000000000e+00	9.381028411691939795e+00	1.000000000000000000e+00
6.550000000000000000e+02	1.421474689362125616e+02	2.770347934744891205e+01	-1.577506841523398581e-02	4.264616477866126729e+02	1.155127525247889864e-02	0.000000000000000000e+00	1.464430424246819840e+01	1.000000000000000000e+00
6.550000000000000000e+02	3.526792979661854588e+01	4.376672525905500066e+01	-1.675622556267128416e-02	4.531809367921882199e+02	1.338973005971855201e-02	0.000000000000000000e+00	1.725394452461592820e+01	1.000000000000000000e+00
6.550000000000000000e+02	9.459311307123383017e+01	9.378254406384552766e+00	-3.367030215980244823e-02	9.137922690763173250e+02	5.489710211124210204e-03	0.000000000000000000e+00	1.158649247787097814e+01	1.000000000000000000e+00
6.550000000000000000e+02	1.287730901499333669e+01	5.018521331815240671e+01	-1.605028864480829986e-02	4.339565622082057530e+02	2.023497883227898253e-02	0.000000000000000000e+00	4.725027191471511401e+00	1.000000000000000000e+00
6.570000000000000000e+02	1.241438074884055709e+02	1.009343346032733812e+01	-1.613598369188807766e-02	4.362902462008786415e+02	1.295158240329674637e-02	0.000000000000000000e+00	1.090063679489392712e+01	1.000000000000000000e+00
6.570000000000000000e+02	4.169371758053046051e+01	1.444624254650991446e+01	-1.704412960431585591e-02	4.610212621821290782e+02	1.765435659201175511e-02	0.000000000000000000e+00	7.422564713634312916e+00	1.000000000000000000e+00
6.570000000000000000e+02	8.745399830771650329e+01	2.984493045513652731e+01	-1.746934006057513505e-02	4.726007742905198370e+02	6.747448575670278448e-02	0.000000000000000000e+00	9.662334501382364493e+00	1.000000000000000000e+00
6.570000000000000000e+02	1.082593179358023718e+02	4.594108671551846612e+01	-7.604764224000758015e-03	2.039644468853911121e+02	5.469096059369504825e-02	0.000000000000000000e+00	6.288520260214120583e+00	1.000000000000000000e+00
6.590000000000000000e+02	1.343057483378844381e+02	6.148963824763125530e+00	-4.097623201164366305e-03	1.084564899620441594e+02	2.801197158316138802e-01	0.000000000000000000e+00	1.090063679489392712e+01	1.000000000000000000e+00
6.590000000000000000e+02	3.417831344105206171e+01	2.009943604082081592e+01	-1.685961555562093608e-02	4.559964970815074139e+02	1.703245884009374489e-02	0.000000000000000000e+00	9.404248830385560254e+00	1.000000000000000000e+00
6.590000000000000000e+02	1.227447827888458960e+02	4.057610660550030701e+01	-6.180587732355228951e-03	1.651806665555888856e+02	1.154973759267748923e-01	0.000000000000000000e+00	8.706575479109567084e+00	1.000000000000000000e+00
6.590000000000000000e+02	1.304353635252180368e+02	3.649451077656602394e+01	4.410369343252915596e-03	-1.169733260037209277e+02	1.952792343938971609e-01	0.000000000000000000e+00	8.706575479109567084e+00	1.000000000000000000e+00
6.600000000000000000e+02	2.324831878167826460e+01	8.067303773603025974e+00	-3.281051454261095512e-02	8.903781667715459207e+02	1.834849688216266816e-02	0.000000000000000000e+00	1.607221200677071238e+01	1.000000000000000000e+00
6.600000000000000000e+02	8.688682103994429440e+01	1.803041431407489625e+01	-1.614879409183494346e-02	4.366391044641561621e+02	8.149176021764614752e-02	0.000000000000000000e+00	1.101172978409334036e+01	1.000000000000000000e+00
6.600000000000000000e+02	7.219572717784029692e+01	4.331677116106622094e+01	-4.947814861762893368e-02	1.344278271411047626e+03	4.877068891294356057e-03	0.000000000000000000e+00	1.325175539842742545e+01	1.000000000000000000e+00
6.610000000000000000e+02	1.422227998180755151e+02	4.485340936406095125e+01	-1.603040268787408323e-02	4.334150193657919772e+02	1.687789820012952635e-02	0.000000000000000000e+00	1.445042698172612283e+01	1.000000000000000000e+00
6.610000000000000000e+02	1.109679274467021060e+02	5.161637715571507101e+01	2.547429178865987052e-03	-6.624094660623016750e+01	2.229513788054530155e-01	0.000000000000000000e+00	6.288520260214120583e+00	1.000000000000000000e+00
6.610000000000000000e+02	4.121008878801649900e+01	7.039450385314846237e+00	-1.642923697957123300e-02	4.442762445355053842e+02	3.291427617003295225e-02	0.000000000000000000e+00	7.422564713634312916e+00	1.000000000000000000e+00
6.610000000000000000e+02	2.426103776779924459e+01	3.336163733328059777e+01	-1.382203657594829969e-03	3.450902930752226894e+01	3.790409111243074891e-01	0.000000000000000000e+00	9.916601658745113568e+00	1.000000000000000000e+00
6.620000000000000000e+02	1.239130769347950611e+01	4.490726278467152355e+01	-1.694157228893636638e-02	4.582283777227762585e+02	9.307243213890648015e-03	0.000000000000000000e+00	7.075976469238363542e+00	1.000000000000000000e+00
6.620000000000000000e+02	7.296920982174992787e+01	5.053232741479758872e+00	-1.668201025039887236e-02	4.511598738234018242e+02	8.925021506690944406e-03	0.000000000000000000e+00	8.778122174601646677e+00	1.000000000000000000e+00
6.620000000000000000e+02	9.704240774814641668e+01	1.377339053564979210e+01	3.699989706046139838e-03	-9.762796539581000843e+01	1.225625657180590133e-01	0.000000000000000000e+00	1.020395023662496747e+01	1.000000000000000000e+00
6.630000000000000000e+02	1.381339430812513740e+02	2.496150606502357405e+01	-1.682557917869179423e-02	4.550696039795738557e+02	1.177184778381512587e-02	0.000000000000000000e+00	1.044263903563967411e+01	1.000000000000000000e+00
6.630000000000000000e+02	7.276180220643799146e+01	1.768315002649817913e+01	-1.705118120236394363e-02	4.612132943012346686e+02	2.845267723452227226e-02	0.000000000000000000e+00	1.263162018686820964e+01	1.000000000000000000e+00
6.630000000000000000e+02	6.851079402566905507e+00	2.887165344310798432e+01	3.386137353421984388e-03	-8.908100455804009243e+01	2.151224827663805739e-01	0.000000000000000000e+00	1.348392504361212119e+01	1.000000000000000000e+00
6.630000000000000000e+02	6.034566913275915567e+01	4.924847795320945210e+01	-3.309485358530895108e-03	8.699358481116432529e+01	1.833140423354973070e-01	0.000000000000000000e+00	6.926000477178178016e+00	1.000000000000000000e+00
6.640000000000000000e+02	3.849916378154645713e+01	3.676938005007222898e+01	-1.568928973183352990e-02	4.241256861740606610e+02	2.299021727137362525e-02	0.000000000000000000e+00	6.469639306978158366e+00	1.000000000000000000e+00
6.640000000000000000e+02	9.019771200429597968e+01	4.460452483862022177e+01	-3.224933044532890536e-02	8.750957626023703142e+02	4.815298682798618835e-03	0.000000000000000000e+00	1.804798512926011966e+01	1.000000000000000000e+00
6.650000000000000000e+02	1.069813873010878922e+02	1.146313386641799248e+01	-1.656499618036141874e-02	4.479732968686136587e+02	1.110512741337232878e-02	0.000000000000000000e+00	1.020395023662496747e+01	1.000000000000000000e+00
6.650000000000000000e+02	3.316009614367012404e+01	2.071928655563724675e+01	-4.268645681089647086e-03	1.131138469201107029e+02	2.503927315026459599e-01	0.000000000000000000e+00	1.051417343791718650e+01	1.000000000000000000e+00
6.660000000000000000e+02	1.597102040472551643e+01	3.880356719116763742e+01	4.064499220359400929e-03	-1.075544436196670119e+02	3.174101012892329710e-01	0.000000000000000000e+00	7.075976469238363542e+00	1.000000000000000000e+00
6.670000000000000000e+02	3.576603964768128918e+01	3.090539972683779624e+01	7.518112481805032041e-03	-2.016047097641648804e+02	1.858378601359966797e-01	0.000000000000000000e+00	6.469639306978158366e+00	1.000000000000000000e+00
6.670000000000000000e+02	1.264701895020324827e+02	4.894184914725862967e+01	-1.636170726409550205e-02	4.424372465839813913e+02	1.104089255527951341e-02	0.000000000000000000e+00	2.666645836811555625e+01	1.000000000000000000e+00
6.670000000000000000e+02	6.726233348451148686e+01	4.960797323144111459e+01	-1.655990502657692098e-02	4.478346524020313950e+02	1.393700481030013538e-02	0.000000000000000000e+00	6.926000477178178016e+00	1.000000000000000000e+00
6.670000000000000000e+02	8.165599864310618727e+01	6.316216860696260760e+00	-5.310967308079871281e-03	1.414987930636063709e+02	4.792653920723778382e-01	0.000000000000000000e+00	6.859549502230616547e+00	1.000000000000000000e+00
6.670000000000000000e+02	6.075576733795927709e+01	1.063702787785336490e+01	-1.637004480793596839e-02	4.426642981261853151e+02	3.348809068303137959e-02	0.000000000000000000e+00	9.197536080532243474e+00	1.000000000000000000e+00
6.670000000000000000e+02	1.294733810806542351e+02	1.912683590618182450e+01	-1.750635312287669026e-02	4.736087297553499980e+02	1.398809860160067364e-01	0.000000000000000000e+00	1.044263903563967411e+01	1.000000000000000000e+00
6.670000000000000000e+02	6.341029736680930995e+01	2.769605858172618795e+01	3.981658202593281459e-03	-1.052984817678980960e+02	8.353820391896349395e-02	0.000000000000000000e+00	8.931725420294734263e+00	1.000000000000000000e+00
6.680000000000000000e+02	1.258047362196538614e+02	4.741327931171889887e+00	-3.429815087944351748e-02	9.308901126130912189e+02	5.991079964504097966e-03	0.000000000000000000e+00	9.486408857576355658e+00	1.000000000000000000e+00
6.680000000000000000e+02	4.087083082435992054e+01	4.989581648254380042e+01	-1.600814245241428957e-02	4.328088191601104882e+02	1.424324560310863408e-02	0.000000000000000000e+00	1.333897064910499530e+01	1.000000000000000000e+00
6.690000000000000000e+02	1.040575720903587040e+02	3.069982586338084829e+01	-1.500905941881456804e-02	4.056013647935569679e+02	2.090766097920063737e-01	0.000000000000000000e+00	7.359897200890616276e+00	1.000000000000000000e+00
6.690000000000000000e+02	4.882934213557096115e+01	1.947499835393422885e+01	-1.760015855761243656e-02	4.761632792763361408e+02	8.894752527410898502e-03	0.000000000000000000e+00	1.350824794695072484e+01	1.000000000000000000e+00
6.690000000000000000e+02	5.254701698279450994e+01	6.488403098571112970e+00	-3.379182746456717290e-02	9.171016978951161036e+02	7.866844137121242753e-03	0.000000000000000000e+00	9.197536080532243474e+00	1.000000000000000000e+00
6.690000000000000000e+02	1.410615154122480703e+02	2.422180521168194645e+01	-1.478810333908527237e-02	3.995841947945957600e+02	3.986340278190081410e-02	0.000000000000000000e+00	4.369712885127490232e+00	1.000000000000000000e+00
6.690000000000000000e+02	7.198049099375374738e+01	3.021151086316984546e+01	-4.414525761549738941e-03	1.170865153556926828e+02	9.365526490033515561e-02	0.000000000000000000e+00	8.905722983412287519e+00	1.000000000000000000e+00
6.690000000000000000e+02	7.283490693394055882e+01	1.551921172254052905e+01	4.977748558622249742e-03	-1.324244382652037473e+02	1.321573318167821309e-01	0.000000000000000000e+00	1.274781445458956242e+01	1.000000000000000000e+00
6.710000000000000000e+02	1.079495640046574181e+02	2.445318790791144536e+01	-1.688336951993745297e-02	4.566433751471250844e+02	2.536070773247744992e-02	0.000000000000000000e+00	7.359897200890616276e+00	1.000000000000000000e+00
6.710000000000000000e+02	1.596225252745914780e+01	4.964189106918097849e+01	3.419291693594708661e-03	-8.998387765964056939e+01	1.474845525238558386e-01	0.000000000000000000e+00	1.083832742448694830e+01	1.000000000000000000e+00
6.710000000000000000e+02	3.406600164263067398e+01	6.994811849386492142e+00	-1.986820211428188578e-03	5.097420461774039779e+01	2.446097141644624218e-01	0.000000000000000000e+00	1.126363806693191627e+01	1.000000000000000000e+00
6.720000000000000000e+02	1.350787550160471824e+02	6.737456278059060111e+00	-1.563469344071203096e-02	4.226388967388330116e+02	1.241453124338964820e-02	0.000000000000000000e+00	9.486408857576355658e+00	1.000000000000000000e+00
6.720000000000000000e+02	8.103222057582263460e+01	5.339814207063390228e+01	-2.946743153503662838e-02	7.993379075405795220e+02	4.590420993353527823e-02	0.000000000000000000e+00	1.428198761857205135e+01	1.000000000000000000e+00
6.730000000000000000e+02	1.422814657010162023e+02	3.195723300569352787e+01	-4.296836680101953111e-03	1.138815562029030843e+02	2.916117665190174346e-01	0.000000000000000000e+00	3.471339974306778764e+00	1.000000000000000000e+00
6.730000000000000000e+02	8.390515908990242622e+01	2.309955681605093858e+01	7.612267302389192497e-03	-2.041687739092686797e+02	1.599782570609571408e-01	0.000000000000000000e+00	4.293955910332747372e+00	1.000000000000000000e+00
6.730000000000000000e+02	1.419359541071589774e+02	2.850313066851090937e+01	4.464554446301569404e-03	-1.184489177903530503e+02	2.967246872219262421e-01	0.000000000000000000e+00	3.471339974306778764e+00	1.000000000000000000e+00
6.730000000000000000e+02	1.363927692644183765e+02	3.690532732021631546e+01	3.342438317466013206e-03	-8.789097381319730573e+01	2.524962401707098181e-01	0.000000000000000000e+00	7.691578711019777082e+00	1.000000000000000000e+00
6.730000000000000000e+02	6.775615764883524150e+01	3.805159438621266332e+01	1.770094315423401425e-03	-4.507223278227120744e+01	2.690116802766365778e-01	0.000000000000000000e+00	8.905722983412287519e+00	1.000000000000000000e+00
6.740000000000000000e+02	1.092525822314551363e+02	1.358850799135605314e+01	-1.365180105792266479e-02	3.686399274798445731e+02	2.336006304212521201e-01	0.000000000000000000e+00	3.906656792143710533e+00	1.000000000000000000e+00
6.740000000000000000e+02	1.119279605277355358e+02	3.938577100761553851e+01	-4.896462494414347000e-03	1.302108215704983536e+02	2.349182896859175473e-01	0.000000000000000000e+00	3.531846298077517599e+00	1.000000000000000000e+00
6.750000000000000000e+02	8.683861500298287694e+01	9.981944871738337000e+00	-1.631200863120038647e-02	4.410838322619484302e+02	8.457281065022304034e-03	0.000000000000000000e+00	1.144544628779197559e+01	1.000000000000000000e+00
6.750000000000000000e+02	1.138278487133437409e+02	3.640846296923082548e+01	5.222356631171074653e-03	-1.390857093985789561e+02	2.091090981355452350e-01	0.000000000000000000e+00	3.531846298077517599e+00	1.000000000000000000e+00
6.750000000000000000e+02	1.299258653108749400e+02	1.677662585242294568e+01	-4.600253759507823281e-03	1.221443392392883993e+02	3.039485894963460666e-01	0.000000000000000000e+00	6.461639970012508449e+00	1.000000000000000000e+00
6.760000000000000000e+02	1.131189732382284916e+02	1.302905479908282338e+01	-1.356145029787727586e-02	3.661794571302867780e+02	2.204170539772869475e-01	0.000000000000000000e+00	3.906656792143710533e+00	1.000000000000000000e+00
6.760000000000000000e+02	7.063666735509617922e+01	2.104504760902428373e+01	-3.748613279222914353e-03	9.895210323406288921e+01	1.528451094501697138e-01	0.000000000000000000e+00	1.295985475699215428e+01	1.000000000000000000e+00
6.770000000000000000e+02	5.750939560520198945e+00	4.417546988395412910e+01	4.299405937292455522e-03	-1.139515233081542505e+02	2.043643560684167415e-01	0.000000000000000000e+00	2.453502368261965216e+01	1.000000000000000000e+00
6.780000000000000000e+02	9.714024065586113466e+01	1.496940410813232880e+01	-1.553953613507467850e-02	4.200475324941172630e+02	1.492464595047759968e-02	0.000000000000000000e+00	1.144544628779197559e+01	1.000000000000000000e+00
6.780000000000000000e+02	5.552388646092483526e+01	2.103204951044406812e+01	-1.705849707435572876e-02	4.614125232408463262e+02	2.007507586840995284e-02	0.000000000000000000e+00	7.947217468630030979e+00	1.000000000000000000e+00
6.780000000000000000e+02	1.140379353106889937e+02	2.356010274003592997e+01	-1.697449405924471647e-02	4.591249173828516632e+02	1.420114930738991532e-02	0.000000000000000000e+00	1.057106721316601750e+01	1.000000000000000000e+00
6.790000000000000000e+02	2.914943357025942205e+01	3.679455766506784897e+01	-3.223219535102708755e-02	8.746291324218901764e+02	5.781666055990841713e-03	0.000000000000000000e+00	9.480135024340354377e+00	1.000000000000000000e+00
6.790000000000000000e+02	1.236564193083838461e+02	1.521238868245424314e+01	4.013977060343053641e-03	-1.061786026565872589e+02	1.923201844907594937e-01	0.000000000000000000e+00	6.461639970012508449e+00	1.000000000000000000e+00
6.800000000000000000e+02	1.074734813491781864e+02	7.908661239892067485e+00	-1.648854500049343544e-02	4.458913458019111431e+02	1.841306563248379380e-02	0.000000000000000000e+00	7.621680186831179427e+00	1.000000000000000000e+00
6.800000000000000000e+02	8.999001623691887630e+01	4.701006196387579195e+01	-1.530884983495071731e-02	4.137653849923248117e+02	9.558309821435462261e-03	0.000000000000000000e+00	1.703474273439968911e+01	1.000000000000000000e+00
6.800000000000000000e+02	5.271962507862910030e+01	2.846806884833333484e+01	-1.556050942782043894e-02	4.206186861281057077e+02	1.418266042056567366e-01	0.000000000000000000e+00	7.947217468630030979e+00	1.000000000000000000e+00
6.800000000000000000e+02	1.070073064717612397e+02	4.778096603723493274e+01	-1.665167274071642500e-02	4.503337098485156957e+02	1.107124856739960528e-02	0.000000000000000000e+00	1.326098120430664373e+01	1.000000000000000000e+00
6.810000000000000000e+02	8.975744932532498055e+00	7.268996580145621778e+00	-1.723028187288922625e-02	4.660906399836837863e+02	8.157456546406316455e-02	0.000000000000000000e+00	1.076627026509917506e+01	1.000000000000000000e+00
6.810000000000000000e+02	1.973220109501401964e+01	7.728590145997004335e+00	-1.676612745117496070e-02	4.534505892340236528e+02	1.687453939539906855e-02	0.000000000000000000e+00	1.076627026509917506e+01	1.000000000000000000e+00
6.810000000000000000e+02	5.697539194039952548e+01	3.627036406699624393e+01	-4.732193821601131389e-02	1.285559432101638095e+03	8.666271576621698003e-03	0.000000000000000000e+00	5.720526756970278015e+00	1.000000000000000000e+00
6.810000000000000000e+02	1.383472995096770433e+02	2.326276885327197874e+01	-3.884795480383146805e-03	1.026606748932712492e+02	2.257503168867041055e-01	0.000000000000000000e+00	9.880332846575514694e+00	1.000000000000000000e+00
6.820000000000000000e+02	5.557986569981596858e+01	4.673360128309362693e+01	-1.611900602753957648e-02	4.358279032198871619e+02	2.274845062737618218e-02	0.000000000000000000e+00	8.312344935248532352e+00	1.000000000000000000e+00
6.830000000000000000e+02	8.644889518204190892e+01	2.399269691674400562e+01	-1.669657285635446978e-02	4.515564489064231566e+02	1.522812003020423965e-02	0.000000000000000000e+00	5.675066689206992088e+00	1.000000000000000000e+00
6.830000000000000000e+02	2.436301388187029104e+01	2.861145637971609190e+01	-1.671626896722604172e-02	4.520928217800632183e+02	1.934851085857636210e-02	0.000000000000000000e+00	9.480135024340354377e+00	1.000000000000000000e+00
6.830000000000000000e+02	1.304814170053826103e+02	2.924180469425451534e+01	2.723644575116802597e-03	-7.103971927170519507e+01	2.826364238299173826e-01	0.000000000000000000e+00	9.880332846575514694e+00	1.000000000000000000e+00
6.840000000000000000e+02	1.965111207048279240e+01	3.744065869497731569e+01	-1.714507493327371498e-02	4.637702483412094807e+02	2.103015448511802443e-02	0.000000000000000000e+00	9.520270891837535387e+00	1.000000000000000000e+00
6.850000000000000000e+02	1.123897270671161834e+02	1.874269028688517125e+01	-4.673899870135827389e-02	1.269684575147818805e+03	4.697245907909952667e-02	0.000000000000000000e+00	1.009234250783563347e+01	1.000000000000000000e+00
6.850000000000000000e+02	4.347281986255964625e+01	1.652424758551269690e+01	3.187393160439025517e-03	-8.366871811201905018e+01	1.415932851877013121e-01	0.000000000000000000e+00	1.301923784962630748e+01	1.000000000000000000e+00
6.850000000000000000e+02	7.463202549156159193e+01	2.528592760653804916e+01	-1.611682470467116352e-02	4.357685005071944602e+02	1.783878158533425129e-02	0.000000000000000000e+00	8.959808258565887584e+00	1.000000000000000000e+00
6.850000000000000000e+02	6.094769035897371623e+01	4.038682755535683810e+01	-1.639388191932420608e-02	4.433134404882462718e+02	1.056027355781472554e-01	0.000000000000000000e+00	5.720526756970278015e+00	1.000000000000000000e+00
6.860000000000000000e+02	1.027897088415200955e+02	3.361310303543869082e+01	-1.545192656276823950e-02	4.176617113356771824e+02	1.103150930477569958e-02	0.000000000000000000e+00	1.111577020659146697e+01	1.000000000000000000e+00
6.860000000000000000e+02	8.687709076628229354e+01	4.122637405413686196e+01	-1.799277946365981408e-03	4.586697384023887025e+01	2.785805824423057686e-01	0.000000000000000000e+00	7.622775969061064139e+00	1.000000000000000000e+00
6.870000000000000000e+02	7.060509825937333517e+01	3.328980298643534752e+01	-1.405361255369465961e-02	3.795822291379799367e+02	2.321930276846095875e-01	0.000000000000000000e+00	4.015352390906993918e+00	1.000000000000000000e+00
6.880000000000000000e+02	7.718293969275741517e+01	1.309162235657827722e+01	-1.752099540401457975e-02	4.740074745868441823e+02	8.243731163351530888e-03	0.000000000000000000e+00	1.245826006274788611e+01	1.000000000000000000e+00
6.880000000000000000e+02	1.302822029483487256e+02	4.915548147916801724e+01	-4.131652435471267100e-03	1.093831885530490666e+02	3.561847996016950235e-01	0.000000000000000000e+00	4.793845366378163497e+00	1.000000000000000000e+00
6.890000000000000000e+02	1.327952326336854867e+02	1.187845903296429739e+01	-1.642836513273698146e-02	4.442525020314694189e+02	1.940700070012524314e-02	0.000000000000000000e+00	7.678956289452710138e+00	1.000000000000000000e+00
6.890000000000000000e+02	4.603398831620391007e+01	2.928908093096612220e+01	-3.230856905002360557e-02	8.767089734965262551e+02	6.956042373039594828e-03	0.000000000000000000e+00	1.301923784962630748e+01	1.000000000000000000e+00
6.890000000000000000e+02	7.403120468257498032e+01	3.538380623382035139e+01	-1.313696753789323456e-02	3.546197619565605237e+02	2.088387152375417166e-01	0.000000000000000000e+00	4.015352390906993918e+00	1.000000000000000000e+00
6.890000000000000000e+02	1.299504300061706772e+02	4.437313058116984621e+01	4.137187081586242605e-03	-1.095339103915189440e+02	3.208814866970651769e-01	0.000000000000000000e+00	4.251328136105968269e+00	1.000000000000000000e+00
6.890000000000000000e+02	1.231891660558904107e+02	6.809448668835748286e+00	8.706847800618916847e-03	-2.339768558749926513e+02	2.261588565226629877e-01	0.000000000000000000e+00	3.407370478620816545e+00	1.000000000000000000e+00
6.900000000000000000e+02	1.265407819351103456e+02	7.423325347605544522e+00	-9.550631105337705970e-03	2.569551219312991179e+02	3.314887097446842512e-01	0.000000000000000000e+00	3.407370478620816545e+00	1.000000000000000000e+00
6.900000000000000000e+02	1.168629851460226377e+02	9.695848879246581120e+00	3.275407067451585261e-03	-8.606555028525531270e+01	4.806510369168439656e-01	0.000000000000000000e+00	5.385666755404335149e+00	1.000000000000000000e+00
6.900000000000000000e+02	9.182272612976694859e+01	3.542573578529567868e+01	-3.374111107500478955e-03	8.875350071090599613e+01	1.715525015858313518e-01	0.000000000000000000e+00	7.622775969061064139e+00	1.000000000000000000e+00
6.910000000000000000e+02	9.081254734135808349e+01	8.230732329248159118e+00	-1.696452452686577142e-02	4.588534228342167012e+02	8.056366953531735042e-03	0.000000000000000000e+00	1.203022895949561466e+01	1.000000000000000000e+00
6.910000000000000000e+02	1.212617104793426677e+02	1.280335943309447622e+01	-4.276362014347668584e-03	1.133239813913551188e+02	4.477155690539318389e-01	0.000000000000000000e+00	5.385666755404335149e+00	1.000000000000000000e+00
6.920000000000000000e+02	2.588344706797454009e+01	2.093160114972730312e+01	-1.675983805672818724e-02	4.532793137677720097e+02	1.315879362383753914e-02	0.000000000000000000e+00	1.109666407798828480e+01	1.000000000000000000e+00
6.920000000000000000e+02	2.538221887010151789e+01	3.347923253701357282e+01	4.124106227058219228e-03	-1.091776869939856880e+02	3.034521262370122319e-01	0.000000000000000000e+00	4.982156191786947907e+00	1.000000000000000000e+00
6.920000000000000000e+02	2.086873679798587489e+01	3.558882015170316038e+01	-4.006093366525240347e-03	1.059639105513523276e+02	3.087018990266602314e-01	0.000000000000000000e+00	4.982156191786947907e+00	1.000000000000000000e+00
6.920000000000000000e+02	1.419424331079497676e+02	6.891924997296257516e+00	-1.315565325014384640e-03	3.269430587436258406e+01	3.885896050146273595e-01	0.000000000000000000e+00	1.041809954863440879e+01	1.000000000000000000e+00
6.930000000000000000e+02	6.172187506844500149e+01	3.689987643941039863e+01	-1.661538421748841310e-02	4.493454853400897946e+02	1.035497554260400577e-02	0.000000000000000000e+00	1.240234108616494701e+01	1.000000000000000000e+00
6.930000000000000000e+02	1.140549043968210441e+02	1.894945893565816775e+01	-1.616704505364031930e-02	4.371361224233905887e+02	8.553266670596415544e-03	0.000000000000000000e+00	9.471673189383400526e+00	1.000000000000000000e+00
6.940000000000000000e+02	1.301855576730000905e+02	2.338726085699965651e+01	-4.199966925801749788e-03	1.112435578274067325e+02	1.427892453851656862e-01	0.000000000000000000e+00	1.147706268137573637e+01	1.000000000000000000e+00
6.950000000000000000e+02	4.535548853875374675e+01	2.117953281358433060e+01	-1.658130934335835110e-02	4.484175438659968904e+02	1.046181155212155822e-02	0.000000000000000000e+00	5.149980420663463399e+00	1.000000000000000000e+00
6.950000000000000000e+02	6.956670385296452253e+01	4.782623336729218977e+01	-1.657657293822312194e-02	4.482885600656074985e+02	7.177897894528828537e-03	0.000000000000000000e+00	1.306302999575889778e+01	1.000000000000000000e+00
6.950000000000000000e+02	8.203545673580835285e+01	5.172148101239389462e+01	-1.503008510821111053e-02	4.061739453154387434e+02	4.940101055326528989e-02	0.000000000000000000e+00	1.306302999575889778e+01	1.000000000000000000e+00
6.960000000000000000e+02	1.223909101271488709e+02	4.582044306266049638e+00	-1.657587254443379163e-02	4.482694866438587837e+02	8.598029730093936784e-03	0.000000000000000000e+00	8.298500723577937777e+00	1.000000000000000000e+00
6.960000000000000000e+02	7.891489006189044630e+01	6.449676440675963462e+00	-1.594006773113722242e-02	4.309549793786577538e+02	9.734546779027741792e-03	0.000000000000000000e+00	1.203022895949561466e+01	1.000000000000000000e+00
6.970000000000000000e+02	3.438047000283573595e+01	2.806858615070344598e+01	-1.800871259724029505e-02	4.872891967582854136e+02	1.546738063906638594e-02	0.000000000000000000e+00	1.049969607967028118e+01	1.000000000000000000e+00
6.980000000000000000e+02	1.209198004870547862e+02	3.015990521229623411e+01	-3.318300254877853267e-02	9.005219186811127656e+02	5.364739098582260723e-03	0.000000000000000000e+00	1.042878794827019640e+01	1.000000000000000000e+00
6.980000000000000000e+02	2.584441645491348893e+01	3.526525722354649872e+01	-1.652485359290638278e-02	4.468801168429224049e+02	1.572834213811591386e-02	0.000000000000000000e+00	1.116495789081588796e+01	1.000000000000000000e+00
6.980000000000000000e+02	1.039009299792146237e+02	4.169238661746359043e+01	-1.324200705329143168e-03	3.292946822618944935e+01	4.786290000649255916e-01	0.000000000000000000e+00	1.016511126468656734e+01	1.000000000000000000e+00
6.980000000000000000e+02	3.704792319291173897e+01	4.621267588366335133e+01	-7.164129818403783961e-03	1.919649032244222155e+02	2.246523615401238017e-01	0.000000000000000000e+00	1.465910061789054453e+01	1.000000000000000000e+00
6.990000000000000000e+02	9.173325720266326755e+01	5.091533673428994433e+00	-1.613698509794342720e-02	4.363175169167620879e+02	9.565331924491382587e-03	0.000000000000000000e+00	1.289011590063757495e+01	1.000000000000000000e+00
6.990000000000000000e+02	4.981202939754111725e+01	2.997419544362668020e+01	-1.583927867369027895e-02	4.282102488718695099e+02	4.302623777579939190e-02	0.000000000000000000e+00	7.288756569651565265e+00	1.000000000000000000e+00
6.990000000000000000e+02	8.723735314332837731e+01	3.905724366394149882e+01	-4.409343960831213667e-03	1.169454023532249352e+02	1.251291246668103652e-01	0.000000000000000000e+00	1.369096906184899431e+01	1.000000000000000000e+00
6.990000000000000000e+02	5.782916272490148657e+01	1.917308562089833401e+01	-4.567419081911159792e-03	1.212501713250030804e+02	1.889468425103381088e-01	0.000000000000000000e+00	8.278907550605964616e+00	1.000000000000000000e+00
7.000000000000000000e+02	6.737676737613182354e+01	1.055355212306405122e+01	4.985877796554652637e-03	-1.326458171322672968e+02	1.064951735187674720e-01	0.000000000000000000e+00	9.223176547538272985e+00	1.000000000000000000e+00
7.000000000000000000e+02	1.159116739824373070e+02	5.339567475822281040e+01	-3.392988006699474562e-02	9.208612051176530713e+02	6.937291135532652753e-03	0.000000000000000000e+00	1.676976221705558601e+01	1.000000000000000000e+00
7.000000000000000000e+02	4.355456156031063131e+01	1.635470531909991365e+01	4.578326631370257041e-03	-1.215472103539715221e+02	2.738089942831569701e-01	0.000000000000000000e+00	4.480389695797146743e+00	1.000000000000000000e+00
7.010000000000000000e+02	4.322146693695321318e+01	2.082269589631643569e+01	-4.170629043664328579e-03	1.104446161352540230e+02	2.846439067217320096e-01	0.000000000000000000e+00	4.480389695797146743e+00	1.000000000000000000e+00
7.020000000000000000e+02	1.427077825169315588e+02	1.202248816680241461e+01	-1.629440271130183290e-02	4.406043803584412899e+02	2.756152051829308114e-02	0.000000000000000000e+00	2.643889211393970484e+01	1.000000000000000000e+00
7.020000000000000000e+02	7.317491434101926018e+01	2.449015015547439234e+01	3.380930524435373473e-03	-8.893920997512415738e+01	2.273171746104420965e-01	0.000000000000000000e+00	9.774640783458293569e+00	1.000000000000000000e+00
7.030000000000000000e+02	3.359822782095874061e+01	9.035787117455249984e+00	-1.610556815178489434e-02	4.354619572683663478e+02	1.261065564834706887e-02	0.000000000000000000e+00	1.235698770622203035e+01	1.000000000000000000e+00
7.030000000000000000e+02	6.331008815979533466e+01	3.699158988144301929e+01	-1.672089712116831689e-02	4.522188576378958942e+02	2.671422749193974600e-02	0.000000000000000000e+00	6.156788524711639177e+00	1.000000000000000000e+00
7.030000000000000000e+02	4.312415946405933909e+01	3.287218924701365097e+01	-1.690201092098311472e-02	4.571510257139163400e+02	1.512929696949383285e-02	0.000000000000000000e+00	7.288756569651565265e+00	1.000000000000000000e+00
7.040000000000000000e+02	1.680696913244343449e+01	2.085063980118892246e+01	-1.690502315487028839e-02	4.572330561490958871e+02	1.915562080987187610e-02	0.000000000000000000e+00	1.901385372058462053e+01	1.000000000000000000e+00
7.040000000000000000e+02	5.008091091427511543e+01	1.625676874672200256e+01	4.021144875035739114e-03	-1.063737996368187169e+02	2.782451532292671281e-01	0.000000000000000000e+00	5.503841026670809988e+00	1.000000000000000000e+00
7.050000000000000000e+02	7.526224014599254986e+01	5.769588826502817014e+00	3.334007456570915132e-03	-8.766138102124720888e+01	2.713160394107169138e-01	0.000000000000000000e+00	9.223176547538272985e+00	1.000000000000000000e+00
7.050000000000000000e+02	3.589563742287364789e+01	5.256179910097126395e+01	-1.625589047589071773e-02	4.395555987734647374e+02	1.170114780378306296e-02	0.000000000000000000e+00	7.521510317865502948e+00	1.000000000000000000e+00
7.050000000000000000e+02	1.574591629254385516e+01	5.140868366790555655e+01	4.374187409345543440e-03	-1.159880041810375815e+02	1.174061598970737030e-01	0.000000000000000000e+00	8.185056418337659068e+00	1.000000000000000000e+00
7.060000000000000000e+02	9.444535584033572206e+01	1.396507494455825871e+01	-4.197151413361951099e-03	1.111668845944039816e+02	1.501255810197826834e-01	0.000000000000000000e+00	1.120647784537324121e+01	1.000000000000000000e+00
7.060000000000000000e+02	5.715032136448613187e+01	2.390243588534094243e+01	-3.043186199070237533e-03	7.974161276758719907e+01	3.302928096703792171e-01	0.000000000000000000e+00	7.950813424643379257e+00	1.000000000000000000e+00
7.060000000000000000e+02	5.424963652550217574e+01	4.729589484509948250e+01	-1.669990523106262142e-02	4.516471975526869755e+02	1.920619256829014798e-02	0.000000000000000000e+00	1.372116921407941881e+01	1.000000000000000000e+00
7.070000000000000000e+02	7.346527543470446631e+01	3.654992539034263643e+01	-1.631126822300991638e-02	4.410636691509983507e+02	9.693525604573260956e-03	0.000000000000000000e+00	1.016478706669133025e+01	1.000000000000000000e+00
7.070000000000000000e+02	1.022726260898976705e+02	2.198498679813643264e+01	-1.677373705587480168e-02	4.536578172277494900e+02	1.978478045946208130e-02	0.000000000000000000e+00	3.814119117211102417e+00	1.000000000000000000e+00
7.070000000000000000e+02	1.343931521144261581e+02	3.711993699098125887e+01	-3.324420047001921952e-02	9.021884865173060462e+02	1.106770762992936863e-02	0.000000000000000000e+00	1.353877862612720229e+01	1.000000000000000000e+00
7.070000000000000000e+02	7.931279994651489140e+00	4.897422107771576094e+01	-3.493381197149529604e-03	9.200151455188711225e+01	1.509387481235775486e-01	0.000000000000000000e+00	8.185056418337659068e+00	1.000000000000000000e+00
7.080000000000000000e+02	1.344086931593972736e+02	1.180502322465562948e+01	-1.566795305866889448e-02	4.235446368098558878e+02	1.335751922998662522e-02	0.000000000000000000e+00	1.267194075065955872e+01	1.000000000000000000e+00
7.080000000000000000e+02	5.933676219103143978e+01	3.154670894597301611e+01	-1.602822885225647226e-02	4.333558205490996329e+02	1.175482379349923612e-02	0.000000000000000000e+00	6.740478295751588966e+00	1.000000000000000000e+00
7.080000000000000000e+02	2.760517707833896139e+01	3.650073048670855513e+01	-1.650656681414070653e-02	4.463821235009818906e+02	1.037382669635336097e-01	0.000000000000000000e+00	4.751607320950038904e+00	1.000000000000000000e+00
7.090000000000000000e+02	4.586614072952618670e+01	1.979625717538175422e+01	-1.610567829828390973e-02	4.354649568247043021e+02	1.496605665008776676e-02	0.000000000000000000e+00	5.503841026670809988e+00	1.000000000000000000e+00
7.090000000000000000e+02	1.377961418865615997e+02	2.401580835539391146e+01	-2.576175310901936567e-03	6.702377350777913989e+01	2.726420692612936403e-01	0.000000000000000000e+00	1.267194075065955872e+01	1.000000000000000000e+00
7.100000000000000000e+02	7.044563188687271804e+01	1.522865051173821627e+01	1.184505270343160291e-02	-3.194377873638752021e+02	2.941104352911039221e-02	0.000000000000000000e+00	1.061478040690949598e+01	1.000000000000000000e+00
7.100000000000000000e+02	3.798966438815357094e+01	4.533766119181990462e+01	-1.698687525829051942e-02	4.594620874645296453e+02	9.401335333805382888e-03	0.000000000000000000e+00	7.521510317865502948e+00	1.000000000000000000e+00
7.100000000000000000e+02	1.244730680896431778e+02	2.630794725741861484e+01	-4.281057055771233556e-03	1.134518387575446638e+02	1.029376742335321726e-01	0.000000000000000000e+00	9.350841442006780468e+00	1.000000000000000000e+00
7.110000000000000000e+02	2.288414504530809523e+01	3.703890209094130626e+01	-1.628475253327109004e-02	4.403415826033292433e+02	2.562310510388482454e-01	0.000000000000000000e+00	4.751607320950038904e+00	1.000000000000000000e+00
7.120000000000000000e+02	2.325486895409656185e+01	3.011085537986506822e+01	-3.407449258056452490e-02	9.247993546322194334e+02	2.894270077377147921e-02	0.000000000000000000e+00	5.177447944671420998e+00	1.000000000000000000e+00
7.120000000000000000e+02	7.814016094005916102e+01	4.629079156530089278e+01	2.673809724589491787e-03	-6.968259541314004935e+01	2.816844710338202162e-01	0.000000000000000000e+00	1.080458367206350623e+01	1.000000000000000000e+00
7.120000000000000000e+02	4.949828941761047219e+01	5.010343617979765440e+01	-1.405044788464050211e-02	3.794960475234589126e+02	1.535355342505312359e-01	0.000000000000000000e+00	4.131349441955456392e+00	1.000000000000000000e+00
7.130000000000000000e+02	7.878081670154260507e+01	8.159265405315725417e+00	-1.644003372989886330e-02	4.445702662353712071e+02	2.631745431266263591e-02	0.000000000000000000e+00	1.092938752527384771e+01	1.000000000000000000e+00
7.130000000000000000e+02	1.138194321985954645e+02	2.931714687932441876e+01	-3.166273649471978632e-03	8.309358260120016837e+01	2.393270669047232735e-01	0.000000000000000000e+00	3.384556543512814653e+00	1.000000000000000000e+00
7.140000000000000000e+02	1.242746179091245864e+02	4.903763253455578841e+00	-1.708104268934806241e-02	4.620264950234114281e+02	7.759922304750310751e-03	0.000000000000000000e+00	2.140510395559094192e+01	1.000000000000000000e+00
7.140000000000000000e+02	1.321295330348411881e+02	3.545199858492043887e+01	-1.658053346517131266e-02	4.483964148210047256e+02	1.110194022219868071e-02	0.000000000000000000e+00	1.192623704850083044e+01	1.000000000000000000e+00
7.140000000000000000e+02	1.145084465092570127e+02	5.294621025468730124e+01	7.864591966205201554e-03	-2.110401865401036332e+02	7.633401771804748659e-02	0.000000000000000000e+00	1.569383738474867585e+01	1.000000000000000000e+00
7.140000000000000000e+02	9.570698679247452390e+01	2.233623880172051201e+01	5.384612021804572463e-03	-1.435043172499028401e+02	2.456254665417674232e-01	0.000000000000000000e+00	1.009942136275267544e+01	1.000000000000000000e+00
7.140000000000000000e+02	1.151229250111011169e+02	2.619366653138215639e+01	2.990543132670879078e-03	-7.830801437925761377e+01	3.029962271242231386e-01	0.000000000000000000e+00	3.384556543512814653e+00	1.000000000000000000e+00
7.140000000000000000e+02	4.897303712764363581e+01	4.600561258141884480e+01	-1.194443763263712023e-02	3.221442800528158159e+02	3.221580345010451873e-01	0.000000000000000000e+00	4.131349441955456392e+00	1.000000000000000000e+00
7.150000000000000000e+02	1.377879699992519420e+02	4.878233860179866355e+01	-1.658249080315640778e-02	4.484497178820300860e+02	1.222958433496501574e-02	0.000000000000000000e+00	6.387809171911850825e+00	1.000000000000000000e+00
7.160000000000000000e+02	7.021953470996673730e+01	2.054725105412229169e+01	-1.715026997576760137e-02	4.639117219493393804e+02	9.024783616728648816e-03	0.000000000000000000e+00	1.505847727276296233e+01	1.000000000000000000e+00
7.160000000000000000e+02	6.371758582186095055e+01	6.466243917901484117e+00	-3.334492991728848360e-02	9.049315936943667111e+02	5.924918362941622441e-03	0.000000000000000000e+00	1.515807528320931929e+01	1.000000000000000000e+00
7.160000000000000000e+02	1.951176539614607464e+01	3.368788528947453642e+01	-1.596265882791502930e-02	4.315701897405612613e+02	1.246040249494529961e-01	0.000000000000000000e+00	4.754183221310968044e+00	1.000000000000000000e+00
7.170000000000000000e+02	9.747092231577960320e+01	9.357697821044256514e+00	-1.627183540462870739e-02	4.399898178587931739e+02	6.138315092511281712e-03	0.000000000000000000e+00	1.309786221173022369e+01	1.000000000000000000e+00
7.180000000000000000e+02	1.082452301710747555e+01	2.621530171576088009e+01	-1.597125784358483652e-02	4.318043617949005579e+02	1.422681677936987743e-02	0.000000000000000000e+00	1.109459465883945839e+01	1.000000000000000000e+00
7.190000000000000000e+02	1.288460243889723067e+01	8.563729461275574550e+00	-1.685315241228661776e-02	4.558204900116051590e+02	3.718751468904013535e-02	0.000000000000000000e+00	8.624593375382456628e+00	1.000000000000000000e+00
7.190000000000000000e+02	1.150329545259260442e+02	3.726114018154497387e+01	-1.708313574761301593e-02	4.620834940768585852e+02	9.402859135123842194e-03	0.000000000000000000e+00	5.515632614768902542e+00	1.000000000000000000e+00
7.190000000000000000e+02	9.847149408503733525e+01	3.204993075132402680e+01	-4.907911037294965945e-02	1.333411492106925607e+03	3.531060844973343826e-03	0.000000000000000000e+00	1.009942136275267544e+01	1.000000000000000000e+00
7.190000000000000000e+02	4.438281119851063750e+01	3.305343998866160860e+01	-1.882583527488879832e-02	5.095414292718292018e+02	1.737079730183712645e-01	0.000000000000000000e+00	5.997975440671480918e+00	1.000000000000000000e+00
7.190000000000000000e+02	7.225894181059688037e+01	4.082940403491004133e+01	-1.689674053150475724e-02	4.570075002246387044e+02	8.304936981087807091e-03	0.000000000000000000e+00	7.725074480432837731e+00	1.000000000000000000e+00
7.200000000000000000e+02	8.831790506572804134e+01	4.512413034053069083e+01	-1.605105607173268681e-02	4.339774611048166548e+02	1.485144188633702456e-02	0.000000000000000000e+00	9.394447795793869460e+00	1.000000000000000000e+00
7.200000000000000000e+02	1.432383690513648844e+02	5.211359304862308761e+01	3.407389757848158177e-03	-8.965975908009549755e+01	2.382804074040024700e-01	0.000000000000000000e+00	6.387809171911850825e+00	1.000000000000000000e+00
7.210000000000000000e+02	5.549332065836432548e+01	3.101127327356804031e+01	-1.711919378165624797e-02	4.630654418057116004e+02	2.661842177268195497e-01	0.000000000000000000e+00	7.424558984320986710e+00	1.000000000000000000e+00
7.210000000000000000e+02	7.810695289141337483e+00	1.553790160758419425e+01	-3.191246111200031401e-03	8.377364330690394922e+01	1.913579959041854517e-01	0.000000000000000000e+00	8.624593375382456628e+00	1.000000000000000000e+00
7.220000000000000000e+02	7.936819966068708254e+01	8.455700651062297624e+00	4.189383918887567247e-03	-1.109553568791421014e+02	1.051009312511548277e-01	0.000000000000000000e+00	1.530256140597214021e+01	1.000000000000000000e+00
7.220000000000000000e+02	1.123078896624440830e+02	2.165681521379166341e+01	-3.489320610313845217e-03	9.189093492304959909e+01	1.316385953574888967e-01	0.000000000000000000e+00	1.009726163152341094e+01	1.000000000000000000e+00
7.220000000000000000e+02	3.838553335805216449e+01	3.296196381010130239e+01	-1.522509278871179463e-02	4.114844774633357360e+02	1.649215964849616300e-01	0.000000000000000000e+00	5.997975440671480918e+00	1.000000000000000000e+00
7.220000000000000000e+02	8.863174422782974204e+01	3.485807647813967236e+01	-4.660547544598572095e-03	1.237862852550592692e+02	1.221236614323460978e-01	0.000000000000000000e+00	4.855999394101193189e+00	1.000000000000000000e+00
7.230000000000000000e+02	3.655120787894791334e+01	5.108710328298540304e+01	-3.783213485571635098e-03	9.989435077870822965e+01	1.604556917770550983e-01	0.000000000000000000e+00	1.786848041959666844e+01	1.000000000000000000e+00
7.240000000000000000e+02	2.271297674012526002e+01	3.140260141864142085e+01	-1.720198653479043313e-02	4.653200892944829548e+02	5.434215071260994900e-02	0.000000000000000000e+00	6.601589353446760455e+00	1.000000000000000000e+00
7.240000000000000000e+02	7.893210433824373240e+01	4.472114883741759428e+01	-1.621036886909174579e-02	4.383159350037651052e+02	8.871486739179479386e-03	0.000000000000000000e+00	6.846610216993210152e+00	1.000000000000000000e+00
7.240000000000000000e+02	6.410655144382701565e+01	7.337452338584252942e+00	-1.654247574738863455e-02	4.473600108535220556e+02	2.467057220112778282e-02	0.000000000000000000e+00	1.110244685833625944e+01	1.000000000000000000e+00
7.240000000000000000e+02	1.350090458790527066e+02	6.756049752557624188e+00	4.853224404253530556e-03	-1.290333434977212050e+02	1.045704632306063697e-01	0.000000000000000000e+00	2.196708986795325558e+01	1.000000000000000000e+00
7.240000000000000000e+02	5.539369345845150150e+01	1.421861735396201354e+01	-4.492039444172062079e-02	1.220159569977192177e+03	3.587523474568865556e-02	0.000000000000000000e+00	4.006123013597301608e+00	1.000000000000000000e+00
7.250000000000000000e+02	1.945172687440281223e+01	5.207874759759284267e+00	8.399239789701539588e-03	-2.255999436080849705e+02	1.027009363455634317e-01	0.000000000000000000e+00	1.456117740081792178e+01	1.000000000000000000e+00
7.260000000000000000e+02	1.195390348546640240e+02	3.020750521843811143e+01	-1.857525376053928423e-02	5.027174868291255621e+02	2.388842393197578851e-01	0.000000000000000000e+00	6.431936132233605719e+00	1.000000000000000000e+00
7.260000000000000000e+02	1.818961781625231922e+01	4.754329518204212235e+01	-1.637645066808447736e-02	4.428387452359927465e+02	3.873775550236679965e-02	0.000000000000000000e+00	5.339486433770638918e+00	1.000000000000000000e+00
7.270000000000000000e+02	5.403660464828287324e+00	9.039286699276424031e+00	-1.638131622507965623e-02	4.429712461547974840e+02	5.493186877207179020e-02	0.000000000000000000e+00	1.456117740081792178e+01	1.000000000000000000e+00
7.270000000000000000e+02	1.135921160218931618e+02	1.164155410320992345e+01	-3.206524648333544062e-03	8.418971493245241788e+01	2.275904770284769008e-01	0.000000000000000000e+00	1.009726163152341094e+01	1.000000000000000000e+00
7.270000000000000000e+02	4.966022922343153567e+01	2.881867175597706776e+01	4.269365178093796447e-03	-1.131334405687354234e+02	1.096283363708260294e-01	0.000000000000000000e+00	9.882546288572036985e+00	1.000000000000000000e+00
7.270000000000000000e+02	2.794586157040200192e+01	3.542726268943194157e+01	-1.661295437701561933e-02	4.492793148902290454e+02	7.677150720704173370e-02	0.000000000000000000e+00	6.601589353446760455e+00	1.000000000000000000e+00
7.270000000000000000e+02	8.565153499430383022e+01	3.869201479792496201e+01	-3.546500881359162909e-03	9.344809239926787825e+01	1.952839926533247450e-01	0.000000000000000000e+00	4.855999394101193189e+00	1.000000000000000000e+00
7.270000000000000000e+02	1.027892186147516611e+02	4.737000912297603605e+01	-1.621490261109677020e-02	4.384393997955422151e+02	9.834767169327851555e-03	0.000000000000000000e+00	1.607245019155381272e+01	1.000000000000000000e+00
7.290000000000000000e+02	6.874916209225175123e+01	2.690973915331013089e+01	-1.688238175917278205e-02	4.566164760256045838e+02	1.655460944807030099e-02	0.000000000000000000e+00	7.089146342781178944e+00	1.000000000000000000e+00
7.290000000000000000e+02	8.055329209266021451e+01	5.137305245430545853e+01	1.075824012401812831e-03	-2.616556841879539519e+01	4.814081609604937695e-01	0.000000000000000000e+00	6.846610216993210152e+00	1.000000000000000000e+00
7.300000000000000000e+02	2.334772122187061072e+01	4.892318091403940628e+01	-1.637154461181525647e-02	4.427051414237213862e+02	6.935377904383521752e-02	0.000000000000000000e+00	5.339486433770638918e+00	1.000000000000000000e+00
7.310000000000000000e+02	1.367647390734642556e+02	4.110087437667138488e+01	-1.597934269851348718e-02	4.320245320051171234e+02	1.124217130664451059e-02	0.000000000000000000e+00	1.071516427185065901e+01	1.000000000000000000e+00
7.310000000000000000e+02	9.778478780337756859e+01	2.992104881602008959e+01	-3.650677943484864196e-03	9.628508649135474684e+01	2.717686279592318455e-01	0.000000000000000000e+00	6.836673497235234542e+00	1.000000000000000000e+00
7.310000000000000000e+02	1.429697318290937176e+02	2.050114884760904843e+01	-5.052780539980669325e-03	1.344677411141030916e+02	2.173936432792583640e-01	0.000000000000000000e+00	8.309278618724215804e+00	1.000000000000000000e+00
7.310000000000000000e+02	2.311836328600438861e+01	2.971492226769070655e+01	-3.329229043796230920e-03	8.753125325094231357e+01	3.621461283543944143e-01	0.000000000000000000e+00	7.479008809977477412e+00	1.000000000000000000e+00
7.320000000000000000e+02	7.422750501585900906e+01	9.445399543859634761e+00	3.867168505319519990e-03	-1.021806496065480303e+02	1.067906913588942963e-01	0.000000000000000000e+00	1.652121642818142888e+01	1.000000000000000000e+00
7.320000000000000000e+02	1.272977786702887926e+02	7.885891793751844681e+00	-1.185498351002538774e-03	2.915226668341301064e+01	4.412204884668661231e-01	0.000000000000000000e+00	1.345200020447496492e+01	1.000000000000000000e+00
7.320000000000000000e+02	5.595280346379256997e+01	2.009262972361522159e+01	-1.702652396256910602e-02	4.605418178533702189e+02	2.618834058023977729e-02	0.000000000000000000e+00	5.864926106542794670e+00	1.000000000000000000e+00
7.320000000000000000e+02	7.566384133251027322e+01	2.847281524669317321e+01	-1.770879235917148867e-02	4.791216411933970676e+02	2.076137029718194693e-02	0.000000000000000000e+00	7.089146342781178944e+00	1.000000000000000000e+00
7.330000000000000000e+02	6.024474519720023125e+00	3.732437171478608207e+01	-3.464082871225621779e-02	9.402220611950713192e+02	6.048526965613088002e-03	0.000000000000000000e+00	1.228630782359643447e+01	1.000000000000000000e+00
7.340000000000000000e+02	1.385795522818277448e+02	2.755596526664894697e+01	8.482148550518176303e-03	-2.278577502674360744e+02	4.241938731217047565e-01	0.000000000000000000e+00	3.533935952053297580e+00	1.000000000000000000e+00
7.340000000000000000e+02	1.364681554677981978e+02	3.038981544033857318e+01	-9.309415832964868659e-03	2.503862449762440292e+02	2.076562633698391114e-01	0.000000000000000000e+00	3.533935952053297580e+00	1.000000000000000000e+00
7.350000000000000000e+02	1.010959987431233031e+02	1.682878233539329571e+01	-1.665839335853371711e-02	4.505167285731158131e+02	8.624428520879634519e-02	0.000000000000000000e+00	5.815755714229409179e+00	1.000000000000000000e+00
7.350000000000000000e+02	1.509700632766654849e+01	1.326177996813260407e+01	-1.618029959965391895e-02	4.374970758613796988e+02	8.536354926987343994e-03	0.000000000000000000e+00	1.399691361493046493e+01	1.000000000000000000e+00
7.360000000000000000e+02	1.310754912605919742e+02	2.132086150722527407e+01	4.451291611295193733e-03	-1.180877386229850003e+02	1.529308009931907852e-01	0.000000000000000000e+00	4.440956253452705838e+00	1.000000000000000000e+00
7.360000000000000000e+02	1.031886634181282858e+02	2.573318147713491300e+01	-4.020535569638291826e-03	1.063572067729237034e+02	9.398543843564832745e-02	0.000000000000000000e+00	6.836673497235234542e+00	1.000000000000000000e+00
7.360000000000000000e+02	1.441602297752781681e+02	3.156948292742336903e+01	-1.474600593168307223e-02	3.984377802801596431e+02	4.897349695782482470e-02	0.000000000000000000e+00	6.874029771484284623e+00	1.000000000000000000e+00
7.360000000000000000e+02	1.288194403289197965e+02	2.870451630771962925e+01	-3.798087404692285229e-03	1.002994036743307475e+02	2.490555335228399336e-01	0.000000000000000000e+00	4.505697631332413522e+00	1.000000000000000000e+00
7.370000000000000000e+02	3.175008703419317868e+01	3.536959518196635344e+01	4.708076560851594608e-03	-1.250806156533366362e+02	2.399008686057296780e-01	0.000000000000000000e+00	8.105521178387590453e+00	1.000000000000000000e+00
7.370000000000000000e+02	9.530924424706655884e+01	1.624870740061410856e+01	-1.664120514448591895e-02	4.500486518131060620e+02	5.431746250670943521e-02	0.000000000000000000e+00	5.815755714229409179e+00	1.000000000000000000e+00
7.370000000000000000e+02	3.625943429116898642e+01	4.210496903122628254e+01	-4.117200126194712345e-03	1.089896171161321234e+02	2.538986722862867085e-01	0.000000000000000000e+00	8.105521178387590453e+00	1.000000000000000000e+00
7.390000000000000000e+02	6.125478978281101661e+01	4.907849731792468617e+01	-1.640041161388820085e-02	4.434912599095583232e+02	1.166128687844858458e-02	0.000000000000000000e+00	7.150753872814979317e+00	1.000000000000000000e+00
7.390000000000000000e+02	3.521853565340131098e+01	2.356400733465066821e+01	-4.156792676531764937e-03	1.100678182969384835e+02	3.481021860298532111e-01	0.000000000000000000e+00	5.789905982857475486e+00	1.000000000000000000e+00
7.400000000000000000e+02	1.217297341871708767e+02	4.312360202893701455e+01	-1.664771447840163870e-02	4.502259167645791536e+02	2.525551140145942952e-02	0.000000000000000000e+00	7.897877931751112079e+00	1.000000000000000000e+00
7.400000000000000000e+02	1.138319913900253368e+02	4.316980305681487096e+01	-1.603410076706245427e-02	4.335157270320997895e+02	3.854270636641876635e-02	0.000000000000000000e+00	7.897877931751112079e+00	1.000000000000000000e+00
7.400000000000000000e+02	1.223816931441848084e+02	1.332287663200721894e+01	8.419549769850060567e-03	-2.261530336311289489e+02	1.643803108648599354e-01	0.000000000000000000e+00	7.413723965163159235e+00	1.000000000000000000e+00
7.410000000000000000e+02	1.277969265835413921e+02	2.431637583759942700e+01	-1.645528043310679270e-02	4.449854709459100945e+02	7.205755926892098984e-03	0.000000000000000000e+00	4.440956253452705838e+00	1.000000000000000000e+00
7.410000000000000000e+02	1.324376997788924939e+02	3.420669463798150645e+01	-3.335703816625591039e-02	9.052613306833466140e+02	5.526984561903369730e-03	0.000000000000000000e+00	6.585269001743217387e+00	1.000000000000000000e+00
7.410000000000000000e+02	1.204801589902204313e+02	6.157161671660167812e+00	7.812898459463455542e-03	-2.096324469644892758e+02	2.046450743328376287e-01	0.000000000000000000e+00	7.413723965163159235e+00	1.000000000000000000e+00
7.420000000000000000e+02	9.590944613785543993e+01	2.543338824022945488e+01	-1.677026512415164677e-02	4.535632681054596560e+02	3.121591215882324466e-02	0.000000000000000000e+00	6.969486829369953895e+00	1.000000000000000000e+00
7.420000000000000000e+02	5.644141817902796276e+01	3.245500069902742268e+01	-1.714733534472525495e-02	4.638318048278568426e+02	2.138121978205353990e-02	0.000000000000000000e+00	5.197041954606210545e+00	1.000000000000000000e+00
7.430000000000000000e+02	1.403055213536581505e+02	4.534794471267428406e+01	-1.668184577782420852e-02	4.511553948362513893e+02	1.168455082009345336e-02	0.000000000000000000e+00	1.363928405596091942e+01	1.000000000000000000e+00
7.430000000000000000e+02	1.161009601542563132e+02	5.095556073996721835e+01	-1.644325862779588351e-02	4.446580880273736511e+02	1.215327748612222702e-01	0.000000000000000000e+00	8.109638830047959601e+00	1.000000000000000000e+00
7.430000000000000000e+02	8.492526235186248584e+01	3.478910007694295814e+01	3.292664750425270369e-03	-8.653551885261975940e+01	1.563189988936515284e-01	0.000000000000000000e+00	9.324440968123880680e+00	1.000000000000000000e+00
7.440000000000000000e+02	3.994113257065654210e+01	2.691364756122130331e+01	-1.660455361884258935e-02	4.490505418684175538e+02	3.872719146993441885e-02	0.000000000000000000e+00	3.514878768944043941e+00	1.000000000000000000e+00
7.440000000000000000e+02	6.090419163020558813e+01	4.193634344916996071e+01	-1.742966309688182003e-02	4.715202743292705918e+02	1.215605002924495803e-01	0.000000000000000000e+00	6.299524279573663677e+00	1.000000000000000000e+00
7.450000000000000000e+02	4.699341578193213564e+01	1.544249986678160269e+01	-1.668470872126347551e-02	4.512333597304176465e+02	1.389161705134104308e-01	0.000000000000000000e+00	6.803340643268008137e+00	1.000000000000000000e+00
7.450000000000000000e+02	8.950481405326526385e+01	2.268485508128824435e+01	-1.742587623020574669e-02	4.714171487643110368e+02	3.399134029490480380e-02	0.000000000000000000e+00	6.969486829369953895e+00	1.000000000000000000e+00
7.450000000000000000e+02	1.155011467436609252e+02	2.654448736492261318e+01	-1.659633755505592057e-02	4.488267985227387840e+02	1.068332456228249239e-02	0.000000000000000000e+00	6.791366723656619087e+00	1.000000000000000000e+00
7.460000000000000000e+02	8.145054486772947300e+00	1.977177300909756141e+01	-1.692636841295166658e-02	4.578143393014070170e+02	1.039581251319809940e-02	0.000000000000000000e+00	1.515989349744748083e+01	1.000000000000000000e+00
7.460000000000000000e+02	5.755412801352127516e+00	4.954380157432782994e+01	-3.476088867461551990e-02	9.434915851858563656e+02	6.038642286863016295e-03	0.000000000000000000e+00	1.601621570186332022e+01	1.000000000000000000e+00
7.460000000000000000e+02	3.808204032649773296e+01	1.614450345830160316e+01	-1.499757288207056657e-02	4.052885585364372218e+02	4.055353533973882207e-02	0.000000000000000000e+00	8.938983250360506005e+00	1.000000000000000000e+00
7.460000000000000000e+02	5.173385876061306021e+01	3.025315388327699750e+01	4.883646737976110944e-03	-1.298618174369681810e+02	3.269734232418238795e-01	0.000000000000000000e+00	5.197041954606210545e+00	1.000000000000000000e+00
7.470000000000000000e+02	1.306011912781296189e+02	2.719919741288192583e+01	-1.590226910266393651e-02	4.299256310415131566e+02	2.279201787777695998e-02	0.000000000000000000e+00	8.332831021819036010e+00	1.000000000000000000e+00
7.470000000000000000e+02	2.602964367312088001e+01	4.544243279308840755e+01	-1.646032644332773992e-02	4.451228860437573189e+02	1.337944675287305873e-02	0.000000000000000000e+00	7.750446597943709826e+00	1.000000000000000000e+00
7.470000000000000000e+02	9.565468200505318919e+01	4.770244995548561207e+01	-1.709014654622291809e-02	4.622744151282998359e+02	1.271931320419705802e-02	0.000000000000000000e+00	7.462999961204762833e+00	1.000000000000000000e+00
7.470000000000000000e+02	7.955904240393141436e+01	5.344818399361986394e+01	-3.128461912434948172e-02	8.488243333420061845e+02	7.171705533494443507e-03	0.000000000000000000e+00	1.583060020093439313e+01	1.000000000000000000e+00
7.480000000000000000e+02	1.143821577908718545e+01	3.456966000544787221e+01	-1.671610786502933724e-02	4.520884345764797558e+02	3.712558288252776340e-02	0.000000000000000000e+00	7.467512740942808591e+00	1.000000000000000000e+00
7.480000000000000000e+02	3.190898762748799911e+01	5.049245627163026739e+01	-5.401832845398029000e-03	1.439732820469380954e+02	4.482987956361531579e-01	0.000000000000000000e+00	7.750446597943709826e+00	1.000000000000000000e+00
7.490000000000000000e+02	5.170446632288739153e+01	1.053419601423665775e+01	-3.378370804203360139e-02	9.168805863251710662e+02	1.773805636002923070e-02	0.000000000000000000e+00	6.803340643268008137e+00	1.000000000000000000e+00
7.490000000000000000e+02	1.350516237834690969e+02	1.955977336160619728e+01	-1.565798977370040646e-02	4.232733123933612660e+02	1.404062230406044609e-02	0.000000000000000000e+00	8.841218768913723380e+00	1.000000000000000000e+00
7.490000000000000000e+02	2.935843525220894534e+01	9.128986727732522510e+00	-4.530940969078699893e-03	1.202567838317821867e+02	1.541982385203091166e-01	0.000000000000000000e+00	1.119458621339135362e+01	1.000000000000000000e+00
7.490000000000000000e+02	4.512940065399030942e+01	2.552633068277198092e+01	8.364624232079100052e-03	-2.246572780110204519e+02	1.992996344215066662e-01	0.000000000000000000e+00	3.344125773874000451e+00	1.000000000000000000e+00
7.500000000000000000e+02	1.281011873846359777e+02	3.961903837455544419e+01	-3.251192902505030402e-02	8.822469588835737113e+02	4.368323622226388814e-03	0.000000000000000000e+00	1.266895690184265888e+01	1.000000000000000000e+00
7.500000000000000000e+02	9.003417022771778022e+01	1.412912597437960827e+01	-1.573072336454749143e-02	4.252540244936935778e+02	1.641448516610422015e-02	0.000000000000000000e+00	5.712742022913800177e+00	1.000000000000000000e+00
7.500000000000000000e+02	1.222688245794752930e+02	2.711123129812119714e+01	-3.995409714793194365e-03	1.056729688005746226e+02	1.598760692837493114e-01	0.000000000000000000e+00	6.791366723656619087e+00	1.000000000000000000e+00
7.510000000000000000e+02	2.182414171063040698e+01	5.273601765629395999e+01	-1.513219105426396281e-02	4.089545378931921391e+02	3.929204303448519120e-02	0.000000000000000000e+00	8.419182081015494035e+00	1.000000000000000000e+00
7.520000000000000000e+02	1.250333510958999881e+02	1.343951186095005568e+01	-1.604380789361787088e-02	4.337800756336721975e+02	5.659643886827714354e-03	0.000000000000000000e+00	8.687083150270158427e+00	1.000000000000000000e+00
7.520000000000000000e+02	1.033229090123844252e+01	4.195482599550513214e+01	-1.409073210746069824e-02	3.805930846236922207e+02	1.781698313577134707e-01	0.000000000000000000e+00	7.467512740942808591e+00	1.000000000000000000e+00
7.540000000000000000e+02	8.436029665366257291e+01	1.479439290276493146e+01	-9.099191678886175971e-03	2.446613313439553963e+02	1.241288851017935402e-01	0.000000000000000000e+00	4.273821733173246429e+00	1.000000000000000000e+00
7.540000000000000000e+02	8.946653746308834698e+00	2.860719779958940734e+01	-1.588720692145858052e-02	4.295154513126782376e+02	9.008729480743582485e-02	0.000000000000000000e+00	5.003854240928776953e+00	1.000000000000000000e+00
7.540000000000000000e+02	6.149035034600057514e+01	5.281351406045742181e+01	1.147944849340612646e-02	-3.094814979204961674e+02	2.725432006753281122e-02	0.000000000000000000e+00	9.903993667860133243e+00	1.000000000000000000e+00
[truncated: 3,685 more rows]
