# Supplementary material for: Layered entrenchment maintains essentiality in the evolution of Form I Rubisco complexes
Source: EMBO J. 2024 Nov 18;44(1):269–80. doi: 10.1038/s44318-024-00311-1 (PMC11696622; doi:10.1038/s44318-024-00311-1)
Supplement: Supplementary file 4 — Source data Fig. 2 [file 44318_2024_311_MOESM4_ESM.zip › Figure 2/2C/Figure_2C_bottom.csv]

frame_indices	x_coords	y_coords	contrasts	masses_kDa	fit_errors	diffblur_errors	neareast_neighbour_distances	selections
5.000000000000000000e+00	8.646493623040184673e+01	1.521588946884948612e+01	-4.989282352257591417e-03	1.327385314421003386e+02	6.133280375620253633e-02	0.000000000000000000e+00	2.555387973604077345e+01	1.000000000000000000e+00
5.000000000000000000e+00	3.444012031030684540e+01	3.269141614218440850e+01	-1.693804192494421934e-02	4.581322373480692818e+02	1.665606643785481067e-01	0.000000000000000000e+00	1.113258276825086845e+01	1.000000000000000000e+00
5.000000000000000000e+00	5.414191178777988256e+01	3.427336033581780583e+01	-3.676410689315501128e-03	9.698585157730622086e+01	1.099127865903187784e-01	0.000000000000000000e+00	5.871188739353365271e+00	1.000000000000000000e+00
5.000000000000000000e+00	1.082245687716117146e+02	4.793812100960585809e+01	-3.470049247244841144e-03	9.136612896233575043e+01	2.685192160844223075e-01	0.000000000000000000e+00	1.027038074297031400e+01	1.000000000000000000e+00
6.000000000000000000e+00	1.433251704100888091e+01	1.084131914178919942e+01	-3.696774689491905738e-03	9.754041269673966497e+01	1.281587029891629870e-01	0.000000000000000000e+00	8.673211631044514647e+00	1.000000000000000000e+00
6.000000000000000000e+00	7.200890837896066898e+01	4.028904018781276619e+01	-1.166762867109869591e-03	2.864205401249168403e+01	4.464470196429646265e-01	0.000000000000000000e+00	8.277627584178123499e+00	1.000000000000000000e+00
7.000000000000000000e+00	9.900228653236850107e+01	4.341813971480887346e+01	-1.616725437354895115e-02	4.371418227122260305e+02	8.701599789277536523e-03	0.000000000000000000e+00	1.027038074297031400e+01	1.000000000000000000e+00
7.000000000000000000e+00	6.142644075605962684e+01	1.010956848937908781e+01	-1.598845601010400949e-02	4.322727095848463819e+02	1.307574285164381234e-02	0.000000000000000000e+00	2.021363985159637977e+01	1.000000000000000000e+00
8.000000000000000000e+00	2.845699970927381983e+01	1.427497221721458942e+01	-1.597172845105880590e-02	4.318171775779155723e+02	3.847575190167051851e-02	0.000000000000000000e+00	1.453585168087838220e+01	1.000000000000000000e+00
8.000000000000000000e+00	4.338939806849419512e+01	2.415436023715643543e+01	-1.613839175179743526e-02	4.363558235131663992e+02	3.452303760950836686e-02	0.000000000000000000e+00	9.935439435330366109e+00	1.000000000000000000e+00
8.000000000000000000e+00	1.332922758006432389e+02	4.598335755439069317e+01	-1.641449554255633089e-02	4.438747994489690996e+02	1.073015998262261128e-02	0.000000000000000000e+00	1.099777036462688962e+01	1.000000000000000000e+00
9.000000000000000000e+00	5.385841486516896204e+00	1.878620157735808149e+01	-4.777110948002607181e-03	1.269605894642888444e+02	5.157616074278981166e-02	0.000000000000000000e+00	8.871277741997475985e+00	1.000000000000000000e+00
9.000000000000000000e+00	4.412513677279004298e+01	4.404594344728284483e+01	-1.637829666607758944e-02	4.428890162389716920e+02	1.853220098495722556e-02	0.000000000000000000e+00	6.640419231986117055e+00	1.000000000000000000e+00
9.000000000000000000e+00	1.422722350448878714e+01	1.951389161297979413e+01	-4.145365071344027721e-03	1.097566168890393783e+02	8.947657525909502585e-02	0.000000000000000000e+00	8.673211631044514647e+00	1.000000000000000000e+00
1.000000000000000000e+01	1.333181011482879512e+02	5.458578210176085577e+00	-8.535146977336004193e-03	2.293010259819177747e+02	2.764450286893674891e-01	0.000000000000000000e+00	1.995420804987917407e+01	1.000000000000000000e+00
1.000000000000000000e+01	6.426301505348131116e+01	3.737009260132874289e+01	-4.213906928648905072e-03	1.116231779176079186e+02	1.006726353476372626e-01	0.000000000000000000e+00	8.277627584178123499e+00	1.000000000000000000e+00
1.000000000000000000e+01	5.824179303570160471e+01	3.007076221488718559e+01	-3.135323844012361059e-03	8.225074432712571593e+01	1.145384127572730559e-01	0.000000000000000000e+00	5.871188739353365271e+00	1.000000000000000000e+00
1.000000000000000000e+01	4.551113638848117660e+01	3.386060478768248316e+01	-4.325318500247015557e-03	1.146571852505520326e+02	1.023959060012685773e-01	0.000000000000000000e+00	8.640639509646044658e+00	1.000000000000000000e+00
1.100000000000000000e+01	1.146104213204438338e+02	1.240070571957384260e+01	-1.543928868138626578e-02	4.173175511713802734e+02	1.151214733525773859e-02	0.000000000000000000e+00	1.522196572130710024e+01	1.000000000000000000e+00
1.100000000000000000e+01	1.354886545046656749e+02	3.520713959159956374e+01	-4.514178507174437631e-03	1.198003013353393271e+02	9.425144850968469878e-02	0.000000000000000000e+00	1.006746317615168174e+01	1.000000000000000000e+00
1.100000000000000000e+01	1.104066942227128294e+02	3.930437195069253420e+01	-1.616480738278169849e-02	4.370751852182476682e+02	1.531529208663584551e-02	0.000000000000000000e+00	1.212367930888423118e+01	1.000000000000000000e+00
1.200000000000000000e+01	1.456396934100367346e+01	3.799376572969791255e+01	-1.615941195714284268e-02	4.369282546910337146e+02	9.934057725452860588e-03	0.000000000000000000e+00	8.425648153218610048e+00	1.000000000000000000e+00
1.200000000000000000e+01	8.821855531799423034e+01	5.312970403591027946e+01	-1.599177669554375375e-02	4.323631399039780945e+02	7.968361308071103544e-03	0.000000000000000000e+00	9.967437181351623821e+00	1.000000000000000000e+00
1.300000000000000000e+01	1.152749279039993553e+02	2.760816018838813335e+01	-1.613875766262913916e-02	4.363657881526618212e+02	7.979024231663189859e-02	0.000000000000000000e+00	4.791989699502234856e+00	1.000000000000000000e+00
1.300000000000000000e+01	1.033425883503552711e+02	2.560721033534589353e+01	-2.688156702617668179e-03	7.007329842467366632e+01	2.791839922511392125e-01	0.000000000000000000e+00	9.912572236461784314e+00	1.000000000000000000e+00
1.400000000000000000e+01	4.811392494448308810e+01	4.935487332983853292e+01	-1.705736349234300564e-02	4.613816530530394289e+02	9.009339169389840585e-03	0.000000000000000000e+00	6.367364182921884996e+00	1.000000000000000000e+00
1.400000000000000000e+01	1.116827916680789059e+02	5.333548915533020818e+01	-1.584527143714239278e-02	4.283734463566325985e+02	1.087647539579095213e-02	0.000000000000000000e+00	1.408902674780444819e+01	1.000000000000000000e+00
1.400000000000000000e+01	5.718919377757751477e+01	1.040289460013760348e+01	2.103150178809903327e-03	-5.414215179786309307e+01	3.208984292934734528e-01	0.000000000000000000e+00	1.262043372070811209e+01	1.000000000000000000e+00
1.500000000000000000e+01	1.259183072699484001e+02	3.208267666013286146e+01	3.345215965921791244e-03	-8.796661591807283287e+01	2.799564485551829796e-01	0.000000000000000000e+00	1.006746317615168174e+01	1.000000000000000000e+00
1.500000000000000000e+01	2.999537851057148785e+01	3.230867302347564163e+01	-1.739750744843164901e-02	4.706445980256877419e+02	3.154425014189976562e-02	0.000000000000000000e+00	4.201031494441522796e+00	1.000000000000000000e+00
1.500000000000000000e+01	7.373596548627563152e+01	3.697234958757622536e+01	-1.672881387743487686e-02	4.524344501138060082e+02	2.190239770179591705e-02	0.000000000000000000e+00	8.510170633561024545e+00	1.000000000000000000e+00
1.500000000000000000e+01	1.086650108383455482e+01	3.042275025691865409e+01	-4.044412619279426184e-03	1.070074367504846720e+02	2.007951321319597637e-01	0.000000000000000000e+00	8.425648153218610048e+00	1.000000000000000000e+00
1.600000000000000000e+01	2.826740252392731634e+01	1.504728798651782817e+01	-1.662192508650956954e-02	4.495236090689749631e+02	1.484998795290648488e-02	0.000000000000000000e+00	1.052511470790739878e+01	1.000000000000000000e+00
1.600000000000000000e+01	1.259293616119158088e+02	4.972348270312204477e+01	-4.135593626008756893e-03	1.094905167310807599e+02	1.082543015650103690e-01	0.000000000000000000e+00	1.297219165869148050e+01	1.000000000000000000e+00
1.600000000000000000e+01	1.142250731155980681e+01	5.208165858079654953e+01	-1.614787674994358838e-02	4.366141230193630918e+02	1.366865922936333355e-02	0.000000000000000000e+00	1.443390136679870928e+01	1.000000000000000000e+00
1.700000000000000000e+01	9.025944355083709070e+01	4.337344557350603935e+01	-1.641108562146150959e-02	4.437819390265008792e+02	2.951930377087830237e-02	0.000000000000000000e+00	9.967437181351623821e+00	1.000000000000000000e+00
1.700000000000000000e+01	9.844287215459354812e+00	5.026306481406268567e+00	-1.708591620527002974e-02	4.621592126830976781e+02	8.291572647684330999e-02	0.000000000000000000e+00	6.956279749792256162e+00	1.000000000000000000e+00
1.700000000000000000e+01	6.949217251689708519e+01	7.590055920327293926e+00	-1.675609292952185900e-02	4.531773248698162888e+02	1.280203683497904699e-02	0.000000000000000000e+00	1.262043372070811209e+01	1.000000000000000000e+00
1.700000000000000000e+01	1.632109582532221026e+01	7.564175309493369248e+00	-1.735027488466858378e-02	4.693583407477828473e+02	7.650795970635282384e-02	0.000000000000000000e+00	6.956279749792256162e+00	1.000000000000000000e+00
1.700000000000000000e+01	7.920622914385016600e+01	1.584541074142018147e+01	-1.679169860969747033e-02	4.541469539056309372e+02	1.294283196852752393e-02	0.000000000000000000e+00	1.015841980172895553e+01	1.000000000000000000e+00
1.700000000000000000e+01	1.117514732506076882e+02	3.085599524972177932e+01	-1.656484625783133033e-02	4.479692141144694233e+02	5.683342840831462350e-02	0.000000000000000000e+00	4.791989699502234856e+00	1.000000000000000000e+00
1.700000000000000000e+01	4.082705997438517898e+01	2.244217229450774553e+01	-4.476551004030048485e-03	1.187756131559797836e+02	2.367681113475238464e-01	0.000000000000000000e+00	1.049280718651287714e+01	1.000000000000000000e+00
1.800000000000000000e+01	7.946983864228759842e+01	4.326088700442362978e+01	-1.643745967437802713e-02	4.445001684599462806e+02	3.747320928197728218e-02	0.000000000000000000e+00	7.855540412151517771e+00	1.000000000000000000e+00
1.800000000000000000e+01	3.072565662025775879e+01	2.528130119798493425e+01	-1.655185275716043042e-02	4.476153695743499270e+02	3.053202419667848666e-01	0.000000000000000000e+00	3.435126583389734645e+00	1.000000000000000000e+00
1.900000000000000000e+01	6.807049499686856109e+01	2.871392863763696113e+01	-1.654814088967503441e-02	4.475142864192694674e+02	2.939213050870514987e-02	0.000000000000000000e+00	1.001494245878318168e+01	1.000000000000000000e+00
1.900000000000000000e+01	4.225344737885000512e+01	5.184447758366439274e+01	-4.015961268605769754e-03	1.062326374604484300e+02	2.018469612533136948e-01	0.000000000000000000e+00	6.367364182921884996e+00	1.000000000000000000e+00
1.900000000000000000e+01	8.286411996940512381e+01	2.532240011444787342e+01	-3.986572553696085368e-03	1.054323114686077645e+02	1.240170392995127990e-01	0.000000000000000000e+00	1.015841980172895553e+01	1.000000000000000000e+00
2.000000000000000000e+01	1.388654319959453574e+02	4.875609475133722981e+01	-3.006150665117898399e-02	8.155160139333098641e+02	6.267815743031368569e-03	0.000000000000000000e+00	9.900785005376318892e+00	1.000000000000000000e+00
2.000000000000000000e+01	3.924634517442183324e+01	8.256313498398064610e+00	-4.539749133334897851e-03	1.204966515094367310e+02	3.366195223517669532e-01	0.000000000000000000e+00	1.290947389404932544e+01	1.000000000000000000e+00
2.100000000000000000e+01	2.007365301890196463e+01	3.156656770910033671e+01	-1.665376821068038915e-02	4.503907745783766359e+02	3.075771832013218798e-02	0.000000000000000000e+00	1.214709788213765940e+01	1.000000000000000000e+00
2.100000000000000000e+01	5.585755247580046046e+01	4.157883739887375896e+01	-1.670452604920939430e-02	4.517730336390145567e+02	1.426564073516723985e-01	0.000000000000000000e+00	7.534189440790477477e+00	1.000000000000000000e+00
2.100000000000000000e+01	5.043269533053904041e+01	4.680711966776713240e+01	-1.699271066390617077e-02	4.596209997137209484e+02	8.744384239951297211e-02	0.000000000000000000e+00	7.534189440790477477e+00	1.000000000000000000e+00
2.100000000000000000e+01	7.142831614601676904e+01	4.097658873998520335e+01	-3.729573723694886052e-03	9.843360995495888233e+01	1.632605127606172601e-01	0.000000000000000000e+00	8.359671202801353118e+00	1.000000000000000000e+00
2.200000000000000000e+01	1.315462968465324423e+02	2.033662677253618156e+01	-1.529661471885442048e-02	4.134321931036985802e+02	1.065312019344177852e-02	0.000000000000000000e+00	1.971874352009034226e+01	1.000000000000000000e+00
2.200000000000000000e+01	1.046096636393048698e+02	3.422288435422114361e+01	-3.853573120433434387e-03	1.018104142993272063e+02	6.274003675233474908e-02	0.000000000000000000e+00	7.895656196041836772e+00	1.000000000000000000e+00
2.200000000000000000e+01	7.820813652249981374e+01	3.550733150208351674e+01	-4.249054934596131761e-03	1.125803433740555022e+02	1.653788299347811463e-01	0.000000000000000000e+00	7.855540412151517771e+00	1.000000000000000000e+00
2.200000000000000000e+01	1.382713355425473765e+02	3.887315019383087389e+01	-1.621463464271577851e-02	4.384321023665474968e+02	3.808500902288525225e-02	0.000000000000000000e+00	4.462463083975061195e+00	1.000000000000000000e+00
2.300000000000000000e+01	5.636883864318515691e+01	2.783938699429120689e+01	-4.193462712718080097e-03	1.110664323286114126e+02	2.015966866797390677e-01	0.000000000000000000e+00	8.814034267978685833e+00	1.000000000000000000e+00
2.300000000000000000e+01	9.399417896390637850e+01	3.058373657014205804e+01	-3.501081670763028959e-03	9.221121712654225178e+01	2.145292940153621375e-01	0.000000000000000000e+00	4.245382994075437288e+00	1.000000000000000000e+00
2.400000000000000000e+01	4.057792137754697848e+01	3.433263771963854794e+01	-1.632867306017201856e-02	4.415376450838485312e+02	1.663777825998313808e-02	0.000000000000000000e+00	8.864885269588084427e+00	1.000000000000000000e+00
2.400000000000000000e+01	1.134845699589019716e+02	4.546853772628738000e+01	-4.244428292564814999e-03	1.124543486892254833e+02	7.885990051458335870e-02	0.000000000000000000e+00	1.432580475737015213e+01	1.000000000000000000e+00
2.400000000000000000e+01	2.596036043874621413e+01	5.085972117580386964e+01	-1.614085712357885352e-02	4.364229615667452435e+02	2.657226269738466318e-02	0.000000000000000000e+00	9.771672919719915029e+00	1.000000000000000000e+00
2.400000000000000000e+01	1.966095069355406011e+01	1.904860837708570642e+01	-4.566251461669727091e-03	1.212183741936657668e+02	1.278048862496826699e-01	0.000000000000000000e+00	1.137416122212487757e+01	1.000000000000000000e+00
2.500000000000000000e+01	5.830781714533584292e+00	2.785858214716142101e+01	-1.735703464013564623e-02	4.695424252855179361e+02	2.133474136093205242e-02	0.000000000000000000e+00	1.471762684403799248e+01	1.000000000000000000e+00
2.500000000000000000e+01	8.153072990391403607e+01	4.353838604867046769e+01	-1.550702328364357216e-02	4.191621286869370238e+02	1.095448838993884344e-02	0.000000000000000000e+00	8.691229136806400746e+00	1.000000000000000000e+00
2.600000000000000000e+01	3.772651890131491115e+01	2.593884866096561481e+01	-1.691542953478697431e-02	4.575164471157947332e+02	2.862274601163083965e-02	0.000000000000000000e+00	7.639856645140830516e+00	1.000000000000000000e+00
2.700000000000000000e+01	1.381547870288387969e+02	4.333409103851739985e+01	-1.515614818988281036e-02	4.096069488061816628e+02	3.811927294895145479e-02	0.000000000000000000e+00	4.462463083975061195e+00	1.000000000000000000e+00
2.700000000000000000e+01	9.724004355011241785e+01	1.193479715303835498e+01	-1.546923319647934211e-02	4.181330129503557487e+02	9.287741335173382851e-02	0.000000000000000000e+00	7.372138496619460746e+00	1.000000000000000000e+00
2.700000000000000000e+01	4.108626309528227694e+01	1.907739629944585502e+01	-4.636710146126579203e-03	1.231371350750113294e+02	2.785661714398441902e-01	0.000000000000000000e+00	7.639856645140830516e+00	1.000000000000000000e+00
2.700000000000000000e+01	1.423131623040825957e+02	5.246893345583833934e+01	-1.585153343945867876e-02	4.285439758687290350e+02	1.183225491774497762e-01	0.000000000000000000e+00	1.003680381989430082e+01	1.000000000000000000e+00
2.700000000000000000e+01	6.466531278232100988e+01	3.081524265876026547e+01	-4.848603396737989624e-03	1.289075022544227522e+02	2.831381746275788425e-01	0.000000000000000000e+00	5.421870304726571277e+00	1.000000000000000000e+00
2.800000000000000000e+01	9.289703264977165986e+01	2.648257249981208261e+01	-1.627981348785949647e-02	4.402070804166930884e+02	1.796546326295223039e-02	0.000000000000000000e+00	4.245382994075437288e+00	1.000000000000000000e+00
2.800000000000000000e+01	9.581455671727557899e+01	4.293117041484801177e+01	-1.685795358571853114e-02	4.559512376098143136e+02	7.867601822414194146e-03	0.000000000000000000e+00	1.056491750818753950e+01	1.000000000000000000e+00
2.800000000000000000e+01	1.014597951447116202e+02	1.797980521698799095e+01	-1.592246983508363231e-02	4.304757459839114517e+02	9.838757534330988541e-02	0.000000000000000000e+00	6.241025782901131080e+00	1.000000000000000000e+00
2.800000000000000000e+01	5.905817261810804553e+01	5.224576723038499892e+01	-9.074074534446045044e-04	2.157917700957439777e+01	4.875142699608452368e-01	0.000000000000000000e+00	1.404393888078281094e+01	1.000000000000000000e+00
2.900000000000000000e+01	7.764309858229235317e+01	2.010465691286448831e+01	-4.477626718628766912e-03	1.188049074737409541e+02	7.897773951790254543e-02	0.000000000000000000e+00	1.153298933157444850e+01	1.000000000000000000e+00
2.900000000000000000e+01	6.464041177082036427e+01	2.369049928925574022e+01	-1.737662830610777268e-02	4.700760083360571571e+02	7.818127413894537803e-03	0.000000000000000000e+00	7.124786883947649585e+00	1.000000000000000000e+00
2.900000000000000000e+01	3.008263333265470507e+01	4.200012424151081802e+01	-4.305338944369156359e-03	1.141130934818706208e+02	1.100978990687326853e-01	0.000000000000000000e+00	9.771672919719915029e+00	1.000000000000000000e+00
2.900000000000000000e+01	6.384059807886707461e+01	3.904119885427186887e+01	2.108779415540803885e-03	-5.429544956824226887e+01	3.007458003485413700e-01	0.000000000000000000e+00	8.267194788594789401e+00	1.000000000000000000e+00
3.000000000000000000e+01	1.883036836266099101e+01	1.515256722232176934e+01	-1.722387268484990366e-02	4.659161022473374487e+02	1.385402804010793520e-02	0.000000000000000000e+00	7.468466579402595507e+00	1.000000000000000000e+00
3.000000000000000000e+01	4.997451605344498660e+01	5.226610358374045973e+00	-1.633594901246306769e-02	4.417357869131804478e+02	1.611402054545796325e-02	0.000000000000000000e+00	1.091186286219067192e+01	1.000000000000000000e+00
3.000000000000000000e+01	1.201586592582652315e+02	2.816835807344871512e+01	-1.630259041632266259e-02	4.408273514261396144e+02	1.487098706438163553e-01	0.000000000000000000e+00	3.735920578482263998e+00	1.000000000000000000e+00
3.100000000000000000e+01	3.966470392714537496e+01	8.801036891912190185e+00	-1.679261396376657833e-02	4.541718812172025537e+02	1.223147474499519660e-02	0.000000000000000000e+00	1.037421771225761979e+01	1.000000000000000000e+00
3.100000000000000000e+01	7.008225327938117744e+01	3.058408632078670308e+01	-4.800642857442192699e-03	1.276014204369944736e+02	1.879566565595326422e-01	0.000000000000000000e+00	5.421870304726571277e+00	1.000000000000000000e+00
3.200000000000000000e+01	5.152848074280218782e+01	1.753899429063133297e+01	-1.610474999958142958e-02	4.354396769993676344e+02	8.850040894925137458e-03	0.000000000000000000e+00	1.055493202909904227e+01	1.000000000000000000e+00
3.200000000000000000e+01	9.245081023448696556e+01	5.294629355709318475e+01	-3.850179993147535579e-03	1.017180112130107688e+02	3.640329680822683711e-01	0.000000000000000000e+00	7.350803649550263330e+00	1.000000000000000000e+00
3.200000000000000000e+01	1.330962731642853214e+02	6.453937934581051472e+00	-1.704329132818020037e-02	4.609984338896444456e+02	1.001439104736345787e-02	0.000000000000000000e+00	1.431871793674811144e+01	1.000000000000000000e+00
3.200000000000000000e+01	7.339805487482080082e+01	9.381343672831526703e+00	-1.724579600424147249e-02	4.665131274112624169e+02	3.858741365940510093e-02	0.000000000000000000e+00	1.153298933157444850e+01	1.000000000000000000e+00
3.200000000000000000e+01	1.247663383011322082e+02	3.063506253987486971e+01	-1.539230235432174042e-02	4.160379995160448630e+02	1.771589068877118534e-01	0.000000000000000000e+00	3.548713387369841765e+00	1.000000000000000000e+00
3.200000000000000000e+01	1.115839847446333408e+02	5.142568544813614473e+00	-4.077097138367614254e-03	1.078975154843618753e+02	1.813633980235691556e-01	0.000000000000000000e+00	1.587082286645090434e+01	1.000000000000000000e+00
3.300000000000000000e+01	9.672923195663724982e+01	1.390891161158974576e+01	-1.730616448318062287e-02	4.681571075217015618e+02	1.974802964121336046e-02	0.000000000000000000e+00	6.241025782901131080e+00	1.000000000000000000e+00
3.300000000000000000e+01	1.129976025797268306e+02	2.962307206538973858e+01	-4.233603936490187326e-03	1.121595752179088237e+02	2.134680327433052804e-01	0.000000000000000000e+00	7.307319997891732477e+00	1.000000000000000000e+00
3.400000000000000000e+01	1.555058913361962247e+01	6.940437066512606279e+00	-3.869359280599927141e-03	1.022403097313469544e+02	1.971377089387253978e-01	0.000000000000000000e+00	4.400382583151985827e+00	1.000000000000000000e+00
3.400000000000000000e+01	1.246825204583436033e+02	1.803989705566423041e+01	-4.380321791403095355e-03	1.161550582839348209e+02	1.410615987810811545e-01	0.000000000000000000e+00	8.644755392070972988e+00	1.000000000000000000e+00
3.500000000000000000e+01	9.623652245450485054e+01	4.664528591692572235e+01	-1.737312721821162795e-02	4.699806652204559896e+02	8.888093890874193548e-03	0.000000000000000000e+00	7.350803649550263330e+00	1.000000000000000000e+00
3.500000000000000000e+01	9.238605995534013005e+01	2.761528987647936262e+01	-1.668273263673195408e-02	4.511795461554617077e+02	1.576408230618286943e-02	0.000000000000000000e+00	6.709950385777608162e+00	1.000000000000000000e+00
3.600000000000000000e+01	1.309436746663675137e+02	3.993701034876058742e+01	-4.107983809597249431e-03	1.087386344602164030e+02	8.834225128088812884e-02	0.000000000000000000e+00	1.116627590598102415e+01	1.000000000000000000e+00
3.600000000000000000e+01	1.133205363074890073e+02	5.162124757409381459e+01	-1.577887981653563337e-02	4.265654414889374380e+02	1.144255567465601864e-02	0.000000000000000000e+00	1.529774756337282682e+01	1.000000000000000000e+00
3.700000000000000000e+01	1.166632599139416158e+02	2.126840384824461694e+01	-1.650244928053820614e-02	4.462699930735547014e+02	1.184468387538939460e-02	0.000000000000000000e+00	8.644755392070972988e+00	1.000000000000000000e+00
3.700000000000000000e+01	8.616939198045868409e+01	4.589493788176871192e+01	-3.762046428446389704e-03	9.931792047067430929e+01	1.211397801818668851e-01	0.000000000000000000e+00	9.409350609292200573e+00	1.000000000000000000e+00
3.700000000000000000e+01	9.906340822494442477e+01	2.695464302224511854e+01	-1.716753719978636461e-02	4.643819503425038988e+02	3.314832867299510877e-02	0.000000000000000000e+00	6.709950385777608162e+00	1.000000000000000000e+00
3.800000000000000000e+01	8.896562531102701143e+01	3.691067619537476219e+01	-4.369879588871268712e-03	1.158706917805348553e+02	9.702564930468926541e-02	0.000000000000000000e+00	9.409350609292200573e+00	1.000000000000000000e+00
3.800000000000000000e+01	4.649818872200764019e+01	5.100340588054189794e+01	-1.591651712744717242e-02	4.303136393161674391e+02	8.148453369979657968e-02	0.000000000000000000e+00	8.396396726275767719e+00	1.000000000000000000e+00
3.800000000000000000e+01	8.339595345587106578e+01	5.604626712341262085e+00	-3.706624104026385973e-03	9.780863614511372361e+01	2.245439430797069313e-01	0.000000000000000000e+00	1.570787901872433423e+01	1.000000000000000000e+00
3.800000000000000000e+01	1.251850918396468018e+02	6.479387023574762594e+00	-4.045858900219910168e-03	1.070468224885725874e+02	1.319333854189645994e-01	0.000000000000000000e+00	1.157142904724158150e+01	1.000000000000000000e+00
3.800000000000000000e+01	2.906086109925076144e+01	1.183992493714798755e+01	-3.916209289814881651e-03	1.035161491209879046e+02	1.044374253083960591e-01	0.000000000000000000e+00	1.190332716686786618e+01	1.000000000000000000e+00
3.900000000000000000e+01	1.133731933075081599e+01	8.209974165750432817e+00	-1.601593141785135135e-02	4.330209315817657512e+02	1.445155301427236694e-02	0.000000000000000000e+00	4.400382583151985827e+00	1.000000000000000000e+00
3.900000000000000000e+01	6.281705900463953185e+01	3.064256562881437418e+01	-1.706815847475455852e-02	4.616756266082621778e+02	7.870963288574284178e-03	0.000000000000000000e+00	9.703428676064266512e+00	1.000000000000000000e+00
3.900000000000000000e+01	3.967998852602883630e+01	1.721796643339401811e+01	-1.679959909959082356e-02	4.543621034087431099e+02	2.098749750745598774e-02	0.000000000000000000e+00	9.269187390408827554e+00	1.000000000000000000e+00
3.900000000000000000e+01	1.123243815192799815e+02	3.635596814164949819e+01	-1.699684153254294242e-02	4.597334932864765733e+02	1.330498370677002384e-02	0.000000000000000000e+00	1.529774756337282682e+01	1.000000000000000000e+00
4.000000000000000000e+01	1.338556594129444761e+02	1.901708131203976748e+01	-1.541263938767383282e-02	4.165918262634419307e+02	2.314900873101954915e-02	0.000000000000000000e+00	4.249342119662073536e+00	1.000000000000000000e+00
4.000000000000000000e+01	7.448858831400897884e+01	3.662832115611088568e+01	-1.554820475576177037e-02	4.202836000619101355e+02	2.658306224721029842e-02	0.000000000000000000e+00	1.311693049657696264e+01	1.000000000000000000e+00
4.000000000000000000e+01	4.231592574549221553e+01	4.372273596766418535e+01	-1.569077140179881216e-02	4.241660356411329644e+02	3.203121033171119070e-02	0.000000000000000000e+00	8.396396726275767719e+00	1.000000000000000000e+00
4.000000000000000000e+01	5.897485907489885193e+01	4.943797907815956449e+01	-1.714015243621909781e-02	4.636361968064732082e+02	7.696733431047486640e-03	0.000000000000000000e+00	1.257449260083012277e+01	1.000000000000000000e+00
4.300000000000000000e+01	6.053728252443580971e+01	2.121074993554638866e+01	-1.591201513829869352e-02	4.301910392316933667e+02	1.472021152059654892e-02	0.000000000000000000e+00	9.703428676064266512e+00	1.000000000000000000e+00
4.500000000000000000e+01	1.296623273575709163e+02	1.832942244071567828e+01	-1.617466039171167394e-02	4.373435065507295576e+02	8.249574191749708962e-02	0.000000000000000000e+00	4.249342119662073536e+00	1.000000000000000000e+00
4.500000000000000000e+01	1.025931770896905704e+02	2.625582989247462962e+01	-4.697803554502466040e-03	1.248008567723913984e+02	5.875360824421216321e-02	0.000000000000000000e+00	1.108254015307126750e+01	1.000000000000000000e+00
4.500000000000000000e+01	6.748101959610681888e+01	1.288355047892515515e+01	-1.716355095979622478e-02	4.642733953586052280e+02	1.171166473082885240e-02	0.000000000000000000e+00	1.084240449858108057e+01	1.000000000000000000e+00
4.500000000000000000e+01	9.493413890887936191e+01	3.426593790606052892e+01	-3.689657664121796885e-03	9.734659883295582006e+01	1.132089470873667292e-01	0.000000000000000000e+00	1.108254015307126750e+01	1.000000000000000000e+00
4.500000000000000000e+01	3.167382161124184137e+01	3.862310554321345535e+01	-1.654801233236369296e-02	4.475107854918548469e+02	1.203996859307443490e-02	0.000000000000000000e+00	1.094994863627865733e+01	1.000000000000000000e+00
4.500000000000000000e+01	1.267767747154497329e+02	4.628836409667946583e+01	-1.693640548920987907e-02	4.580876732337079034e+02	7.486737660980957720e-03	0.000000000000000000e+00	1.953258489122284303e+01	1.000000000000000000e+00
4.500000000000000000e+01	1.073986258656672454e+01	4.891176589751587045e+01	-4.776110158386027461e-03	1.269333355355282862e+02	3.602025348882279543e-01	0.000000000000000000e+00	6.422914683643215383e+00	1.000000000000000000e+00
4.600000000000000000e+01	1.071415697707861483e+02	3.981563731310095733e+01	-1.538262568774417804e-02	4.157744804135526806e+02	2.268108367932875069e-01	0.000000000000000000e+00	5.479247900756996970e+00	1.000000000000000000e+00
4.600000000000000000e+01	4.983541517393187803e+01	1.996860769730419349e+01	-1.702409808977897385e-02	4.604757554531323080e+02	1.361978742081274563e-01	0.000000000000000000e+00	5.910656005003029456e+00	1.000000000000000000e+00
4.600000000000000000e+01	1.130351853126995536e+02	3.208607917172899704e+01	-4.386015240521663403e-03	1.163101047133828416e+02	1.835405011260579089e-01	0.000000000000000000e+00	9.720122078283418787e+00	1.000000000000000000e+00
4.700000000000000000e+01	1.072695478513354601e+02	4.529339042627143641e+01	-1.485491979193249122e-02	4.014037688746656727e+02	2.013813008100417967e-01	0.000000000000000000e+00	5.479247900756996970e+00	1.000000000000000000e+00
4.700000000000000000e+01	8.679229077477891963e+01	9.565297703360755577e+00	-1.655674278783808920e-02	4.477485369708916210e+02	1.241143545126077719e-02	0.000000000000000000e+00	1.959428477946445923e+01	1.000000000000000000e+00
4.700000000000000000e+01	1.299134173503363172e+02	9.552004841601004159e+00	-1.630158094412128070e-02	4.407998610495345702e+02	1.894536010949905425e-01	0.000000000000000000e+00	5.713945889822718449e+00	1.000000000000000000e+00
4.700000000000000000e+01	5.036950797091934362e+01	2.585508366291252003e+01	-1.775260568558278615e-02	4.803147843445597118e+02	9.137937602536738702e-02	0.000000000000000000e+00	5.910656005003029456e+00	1.000000000000000000e+00
4.800000000000000000e+01	5.172843047938815886e+01	3.849751944994532948e+01	-2.024272407743225172e-02	5.481267481504665966e+02	7.158660636438440861e-03	0.000000000000000000e+00	1.178148079383575464e+01	1.000000000000000000e+00
4.800000000000000000e+01	1.256499535428694827e+02	1.335622013443635403e+01	-1.516402758273625515e-02	4.098215237857244801e+02	2.767666916343453076e-01	0.000000000000000000e+00	3.293178590538647033e+00	1.000000000000000000e+00
4.900000000000000000e+01	1.346840156156755199e+02	2.357254268181412371e+01	-1.704432284143899551e-02	4.610265244977053953e+02	1.572821868902596343e-02	0.000000000000000000e+00	7.260004326734376789e+00	1.000000000000000000e+00
4.900000000000000000e+01	2.583220416755829518e+01	4.788468644383689821e+01	-8.855215814926783655e-03	2.380172767839466133e+02	8.379449153714690901e-02	0.000000000000000000e+00	1.094994863627865733e+01	1.000000000000000000e+00
4.900000000000000000e+01	7.678987124504912387e+00	4.326509657488792726e+01	-5.091845279373378823e-03	1.355315687226442378e+02	4.980558812699431570e-01	0.000000000000000000e+00	6.422914683643215383e+00	1.000000000000000000e+00
5.000000000000000000e+01	1.401383451920607399e+02	1.493855951263315340e+01	-4.753906262541632115e-03	1.263286695942306324e+02	1.577752416069082564e-01	0.000000000000000000e+00	1.021251078303131266e+01	1.000000000000000000e+00
5.000000000000000000e+01	9.036878281643095079e+01	4.525427736476330409e+01	-3.881665615428001384e-03	1.025754410787865964e+02	8.109543362083471152e-02	0.000000000000000000e+00	9.118160334061808925e+00	1.000000000000000000e+00
5.000000000000000000e+01	5.181347216847309767e+01	7.869142088669652146e+00	-1.732836586003468158e-03	4.405761443834649072e+01	4.919458054313142759e-01	0.000000000000000000e+00	8.140636742741341081e+00	1.000000000000000000e+00
5.100000000000000000e+01	1.394266942801430105e+02	4.486149326056263931e+01	-1.646119997763258180e-02	4.451466745017106064e+02	8.985240875689637363e-03	0.000000000000000000e+00	1.606392518827460236e+01	1.000000000000000000e+00
5.100000000000000000e+01	1.292948015934864259e+02	3.239576251421014064e+01	-4.159022157688054520e-03	1.101285324766221265e+02	3.142181795042082726e-01	0.000000000000000000e+00	7.961345267714097673e+00	1.000000000000000000e+00
5.200000000000000000e+01	1.002238383551490273e+02	3.934900369480299531e+01	-3.639594971960892749e-03	9.598327029405849942e+01	1.399433721182070656e-01	0.000000000000000000e+00	9.218338023630384015e+00	1.000000000000000000e+00
5.200000000000000000e+01	1.195096345904228059e+02	5.746591775008611513e+00	-4.971063625456267898e-03	1.322423913202150061e+02	1.037747134904513091e-01	0.000000000000000000e+00	9.778034598342490114e+00	1.000000000000000000e+00
5.200000000000000000e+01	1.215126783088444000e+02	3.407551715533665515e+01	-1.730072298264295066e-02	4.680089222632342398e+02	3.535401360534962123e-02	0.000000000000000000e+00	7.961345267714097673e+00	1.000000000000000000e+00
5.200000000000000000e+01	4.025857882553483336e+01	4.118932047047394462e+01	-5.069367084224546578e-03	1.349194329459502626e+02	2.296360334219023080e-01	0.000000000000000000e+00	7.779752302881517423e+00	1.000000000000000000e+00
5.200000000000000000e+01	9.723882834640419048e+01	5.124955236210519871e+01	-4.168379156049143060e-03	1.103833462381970492e+02	1.790426980215655828e-01	0.000000000000000000e+00	9.118160334061808925e+00	1.000000000000000000e+00
5.300000000000000000e+01	1.289431057653909818e+02	1.334304180055764277e+01	-1.507792942729379963e-02	4.074768621745619726e+02	2.546388775331942522e-02	0.000000000000000000e+00	3.293178590538647033e+00	1.000000000000000000e+00
5.300000000000000000e+01	1.063787619187020397e+02	5.633298470502956512e+00	-1.612320620921698505e-02	4.359422843548640571e+02	1.709161508647094596e-02	0.000000000000000000e+00	1.115255357443629158e+01	1.000000000000000000e+00
5.300000000000000000e+01	5.987216261687792951e+01	9.021303029710047383e+00	-1.876229074723433435e-02	5.078109576510933607e+02	2.204956184139720277e-01	0.000000000000000000e+00	5.612733799106631061e+00	1.000000000000000000e+00
5.300000000000000000e+01	6.239041825224458648e+01	1.403739406303251158e+01	-1.862494222303704219e-02	5.040706241865692050e+02	3.552219913144473162e-01	0.000000000000000000e+00	5.612733799106631061e+00	1.000000000000000000e+00
5.300000000000000000e+01	9.245126835783322861e+01	3.306966464622476565e+01	-5.068692508696506435e-03	1.349010626180809140e+02	4.455587184816789392e-02	0.000000000000000000e+00	9.460119759213323931e+00	1.000000000000000000e+00
5.400000000000000000e+01	3.336658427898104406e+01	3.758030993232597439e+01	-1.681389642490436348e-02	4.547514542564202884e+02	1.215172066813852148e-02	0.000000000000000000e+00	3.924939523951643583e+00	1.000000000000000000e+00
5.400000000000000000e+01	6.031605451612168878e+01	1.930242584685968765e+01	-1.748207565883271725e-02	4.729475955223602455e+02	3.143319000242521533e-01	0.000000000000000000e+00	5.658934934636739911e+00	1.000000000000000000e+00
5.500000000000000000e+01	1.732525850331283834e+01	2.517668940123616395e+01	-1.609370594304219623e-02	4.351389205514974492e+02	1.015826048323575925e-02	0.000000000000000000e+00	1.123488292940418987e+01	1.000000000000000000e+00
5.500000000000000000e+01	6.561979782710035636e+01	2.620832723167292500e+01	-1.650781750477414364e-02	4.464161828405878509e+02	4.336577025717414102e-02	0.000000000000000000e+00	8.707535072884653005e+00	1.000000000000000000e+00
5.500000000000000000e+01	1.119817041796322457e+02	3.971898864001546769e+01	-4.180562428736016821e-03	1.107151263050340191e+02	1.461469794562696434e-01	0.000000000000000000e+00	5.256532392167069467e+00	1.000000000000000000e+00
5.500000000000000000e+01	1.099311590256424687e+01	1.235833689481337139e+01	-5.118709362368953353e-03	1.362631428637523641e+02	4.080588657405066488e-01	0.000000000000000000e+00	7.132082064492724527e+00	1.000000000000000000e+00
5.600000000000000000e+01	7.358619985476263992e+01	6.614142521012542630e+00	-1.735965529797272103e-02	4.696137921550519536e+02	9.772449340901601111e-03	0.000000000000000000e+00	1.343317494665291534e+01	1.000000000000000000e+00
5.600000000000000000e+01	9.921995562102746646e+01	1.418496167850212153e+01	-1.678744167343121374e-02	4.540310272055365317e+02	1.295214210256112608e-02	0.000000000000000000e+00	1.115255357443629158e+01	1.000000000000000000e+00
5.600000000000000000e+01	1.109461174404279689e+02	1.892751507810654488e+01	-1.699771072555573970e-02	4.597571635205172811e+02	9.628173245360360788e-03	0.000000000000000000e+00	5.988675925149220092e+00	1.000000000000000000e+00
5.600000000000000000e+01	5.413884112530885773e+01	3.852230895697233848e+01	-3.933242584460368979e-03	1.039800070499023690e+02	1.484459062668708196e-01	0.000000000000000000e+00	6.664673956394825183e+00	1.000000000000000000e+00
5.600000000000000000e+01	1.092192522451338448e+02	5.324900427339092346e+01	-3.028815437620768856e-03	7.935026207580307300e+01	2.070320375527571199e-01	0.000000000000000000e+00	7.555261830132200096e+00	1.000000000000000000e+00
5.600000000000000000e+01	4.749300873536262912e+01	5.229016551658948408e+00	-4.035268091512490135e-03	1.067584090785541804e+02	1.300816728583955584e-01	0.000000000000000000e+00	9.739798530947137323e+00	1.000000000000000000e+00
5.700000000000000000e+01	4.581237138739357562e+01	3.024745071615990355e+01	-1.688641364175547804e-02	4.567262739680085701e+02	1.344178355276659520e-02	0.000000000000000000e+00	1.156965069347249653e+01	1.000000000000000000e+00
5.700000000000000000e+01	9.961524340923695320e+01	2.689136979072269540e+01	-4.406820311854492411e-03	1.168766772702616521e+02	2.201732134340592673e-01	0.000000000000000000e+00	5.497858718013084456e+00	1.000000000000000000e+00
5.800000000000000000e+01	1.682741695226905776e+01	8.256200154519095946e+00	-1.655651661543368000e-02	4.477423777477189333e+02	2.341481082662741908e-01	0.000000000000000000e+00	7.132082064492724527e+00	1.000000000000000000e+00
5.800000000000000000e+01	5.196838856506677473e+01	1.387971888171963109e+01	-4.476851328144640374e-03	1.187837917100820277e+02	1.050105661066426110e-01	0.000000000000000000e+00	9.277599304407434744e+00	1.000000000000000000e+00
5.800000000000000000e+01	7.063455428695833760e+00	2.060307025495838573e+01	-1.688331020501651625e-02	4.566417598579545256e+02	1.841577707583419432e-02	0.000000000000000000e+00	9.133337813733369615e+00	1.000000000000000000e+00
5.800000000000000000e+01	1.062586567384380061e+02	4.629797157546862252e+01	-4.181636144395416491e-03	1.107443661868289411e+02	1.106357313706305412e-01	0.000000000000000000e+00	7.555261830132200096e+00	1.000000000000000000e+00
5.800000000000000000e+01	4.925498056014932047e+01	4.858754902230116812e+01	-1.671378613254810228e-02	4.520252081694543449e+02	9.236937585796023420e-03	0.000000000000000000e+00	1.118754448449797856e+01	1.000000000000000000e+00
5.900000000000000000e+01	8.441097952027747908e+01	4.655991229934145537e+01	-1.827701346820079578e-02	4.945956802613262653e+02	3.468460500374467292e-01	0.000000000000000000e+00	5.677877013929628625e+00	1.000000000000000000e+00
5.900000000000000000e+01	7.924238455874575493e+01	5.006347583634273946e+01	-1.798361457807333766e-02	4.866057168189699382e+02	1.962221754161728171e-01	0.000000000000000000e+00	6.244143763093228827e+00	1.000000000000000000e+00
5.900000000000000000e+01	1.110917663915494842e+02	3.453833776167556380e+01	-3.622269608970862028e-03	9.551145863568527261e+01	2.708814419136938989e-01	0.000000000000000000e+00	5.256532392167069467e+00	1.000000000000000000e+00
5.900000000000000000e+01	7.882349390732340311e+00	4.619379751497760367e+01	-4.345876749814985528e-03	1.152170362520863591e+02	2.252911452295907058e-01	0.000000000000000000e+00	1.206489043161899666e+01	1.000000000000000000e+00
6.000000000000000000e+01	1.127441547457877533e+02	1.321513368458979265e+01	-4.419841386373295211e-03	1.172312727131422889e+02	2.076219401034846701e-01	0.000000000000000000e+00	5.988675925149220092e+00	1.000000000000000000e+00
6.000000000000000000e+01	7.232551141354895208e+01	3.295376680676850611e+01	-1.995827249861569300e-02	5.403804416975774529e+02	8.695830985661179291e-03	0.000000000000000000e+00	9.511443095805544701e+00	1.000000000000000000e+00
6.100000000000000000e+01	2.987461060406789670e+01	1.574271235866753926e+01	-1.761498093371908352e-02	4.765669285306653364e+02	2.281463054190313589e-01	0.000000000000000000e+00	5.803974195452315854e+00	1.000000000000000000e+00
6.100000000000000000e+01	1.224949147216566274e+02	3.301534859923885534e+01	-1.650668700422696852e-02	4.463853965685621574e+02	1.128817444365581846e-02	0.000000000000000000e+00	9.588529227496191965e+00	1.000000000000000000e+00
6.100000000000000000e+01	2.353996767516403565e+01	3.633454592452283549e+01	-1.710567642040042996e-02	4.626973312711959920e+02	1.348821038635983349e-02	0.000000000000000000e+00	9.279680550335953626e+00	1.000000000000000000e+00
6.100000000000000000e+01	6.013256798385990010e+01	4.143660429034733994e+01	-1.644566996483510027e-02	4.447237545838564188e+02	1.824269866489536263e-02	0.000000000000000000e+00	3.542872475172666125e+00	1.000000000000000000e+00
6.100000000000000000e+01	3.495944704486453958e+01	1.294439950413842411e+01	-1.729471787736421018e-02	4.678453886805959883e+02	2.302256607353675433e-01	0.000000000000000000e+00	5.803974195452315854e+00	1.000000000000000000e+00
6.100000000000000000e+01	6.633681051854978250e+01	2.152247089640851740e+01	-3.705418057744958808e-03	9.777579257950171154e+01	1.453939844216487476e-01	0.000000000000000000e+00	1.142091590358677600e+01	1.000000000000000000e+00
6.100000000000000000e+01	9.440094576425448736e+01	2.514851278202611695e+01	-1.648488414441612315e-02	4.457916518112053836e+02	1.228914108313083897e-02	0.000000000000000000e+00	5.497858718013084456e+00	1.000000000000000000e+00
6.200000000000000000e+01	7.697775515646398503e+01	1.191885889097583373e+01	1.079584320290413301e-03	-2.626797072355145701e+01	4.906278499507339408e-01	0.000000000000000000e+00	1.433384339031391086e+01	1.000000000000000000e+00
6.300000000000000000e+01	5.348928150029671258e+00	3.439789322814447559e+01	-1.698188018292758061e-02	4.593260594464128985e+02	4.640320027364852606e-02	0.000000000000000000e+00	7.640012167606277771e+00	1.000000000000000000e+00
6.300000000000000000e+01	5.649787235516699013e+01	2.732183430060479168e+01	-1.644309042344109170e-02	4.446535074147985824e+02	8.574069996219346734e-03	0.000000000000000000e+00	1.142091590358677600e+01	1.000000000000000000e+00
6.300000000000000000e+01	1.205095361280948829e+01	3.073010907181480533e+01	-1.744870577198473494e-02	4.720388525619655411e+02	4.651274071300293134e-02	0.000000000000000000e+00	3.724169527019264070e+00	1.000000000000000000e+00
6.400000000000000000e+01	2.849897170706959315e+01	9.446827915388608332e+00	-1.764222487305032450e-02	4.773088470811678121e+02	1.828103668537449655e-01	0.000000000000000000e+00	6.444419547023328754e+00	1.000000000000000000e+00
6.400000000000000000e+01	1.281407467689940063e+02	5.135251414909701140e+01	-4.456024480842340173e-03	1.182166261407350305e+02	8.713825899405669428e-02	0.000000000000000000e+00	9.950652583035500598e+00	1.000000000000000000e+00
6.400000000000000000e+01	1.617365721133047529e+01	8.368116618535687223e+00	-4.497562992408855702e-03	1.193478205659156259e+02	1.057540565321883896e-01	0.000000000000000000e+00	1.237242884323183034e+01	1.000000000000000000e+00
6.500000000000000000e+01	5.321201810883406580e+01	5.217717433590235743e+01	-1.654854803329294452e-02	4.475253739275469229e+02	7.684399827592280907e-03	0.000000000000000000e+00	1.083198239011301567e+01	1.000000000000000000e+00
6.600000000000000000e+01	3.385550873616489298e+01	4.769457579982199213e+00	-2.590410424614433479e-02	7.022998623079204208e+02	5.201854274370310005e-02	0.000000000000000000e+00	7.111278520674672698e+00	1.000000000000000000e+00
6.600000000000000000e+01	1.043183045559675293e+02	9.703312230994010079e+00	-4.403745882977681998e-03	1.167929531146550346e+02	2.682461750206822648e-01	0.000000000000000000e+00	4.871672272051221775e+00	1.000000000000000000e+00
6.600000000000000000e+01	1.270289321466837578e+02	4.146416974399621580e+01	-1.681195403238547326e-02	4.546985581966911809e+02	8.131428971576704079e-03	0.000000000000000000e+00	9.588529227496191965e+00	1.000000000000000000e+00
6.700000000000000000e+01	1.331205168488305048e+02	2.977207406694649094e+01	-1.521443715876833434e-02	4.111942988138305282e+02	4.732381216544778724e-02	0.000000000000000000e+00	9.096264011983590692e+00	1.000000000000000000e+00
6.700000000000000000e+01	1.077254251921782640e+02	1.318536905083191613e+01	-4.282183522007666429e-03	1.134825151655032585e+02	2.832587784033311351e-01	0.000000000000000000e+00	4.871672272051221775e+00	1.000000000000000000e+00
6.800000000000000000e+01	1.157829243083590001e+02	2.151701989934001347e+01	-1.635766822856569297e-02	4.423272538494773585e+02	1.062483531342794940e-02	0.000000000000000000e+00	9.515294044799095019e+00	1.000000000000000000e+00
6.800000000000000000e+01	2.958261906868241908e+01	4.707357715235989559e+01	-1.829274025279189683e-02	4.950239587524075660e+02	2.249539465204308808e-01	0.000000000000000000e+00	1.025341209120792563e+01	1.000000000000000000e+00
6.800000000000000000e+01	7.770485442429786360e+01	2.274817891715263229e+01	-1.677542687872203564e-02	4.537038352026900156e+02	9.440364477599327842e-03	0.000000000000000000e+00	8.654507490102636424e+00	1.000000000000000000e+00
6.800000000000000000e+01	6.956967242258366468e+01	5.134310343703783275e+01	-1.595530271929956889e-02	4.313698650600895803e+02	1.315280178267408395e-02	0.000000000000000000e+00	1.603034489645881777e+01	1.000000000000000000e+00
6.900000000000000000e+01	1.023271685287706561e+02	3.495974255605450054e+01	-1.685008238764936980e-02	4.557368857941247029e+02	2.582153951221710653e-02	0.000000000000000000e+00	6.697061494293200745e+00	1.000000000000000000e+00
6.900000000000000000e+01	1.422111868783629518e+02	2.945311107556922181e+01	-1.630164801984385417e-02	4.408016876841581393e+02	1.366739762701163485e-02	0.000000000000000000e+00	9.096264011983590692e+00	1.000000000000000000e+00
6.900000000000000000e+01	9.773344283708904356e+01	1.596875231946724050e+01	-4.131886095370841845e-03	1.093895516788766145e+02	1.647721519635673149e-01	0.000000000000000000e+00	6.443312543272043058e+00	1.000000000000000000e+00
6.900000000000000000e+01	1.250845352974856866e+02	1.951181323519120880e+01	-3.196410710481718386e-03	8.391428787252303323e+01	1.465674265353498207e-01	0.000000000000000000e+00	9.122659427464114401e+00	1.000000000000000000e+00
7.000000000000000000e+01	5.285689657225637461e+01	6.738011486999967659e+00	-2.354656266389417232e-02	6.380982866038311840e+02	1.947962353863330609e-02	0.000000000000000000e+00	9.001521855921698290e+00	1.000000000000000000e+00
7.000000000000000000e+01	6.821643681027566686e+01	6.559072107402347918e+00	-1.659099693189041574e-02	4.486813603998023154e+02	3.212139051063744866e-02	0.000000000000000000e+00	6.761807233695225072e+00	1.000000000000000000e+00
7.000000000000000000e+01	1.642303726184212920e+01	1.998372092179701198e+01	-4.464872747524636747e-03	1.184575859047241124e+02	2.275511479566257877e-01	0.000000000000000000e+00	3.531333073375724663e+00	1.000000000000000000e+00
7.000000000000000000e+01	3.942175358711350697e+01	2.264374863021627604e+01	-3.862388414591354756e-03	1.020504761414998285e+02	1.072852084666924277e-01	0.000000000000000000e+00	1.531410831122320637e+01	1.000000000000000000e+00
7.000000000000000000e+01	1.396449454742976855e+02	5.068121863909037295e+00	-1.692608578387464618e-02	4.578066426260986646e+02	9.630985334446651169e-02	0.000000000000000000e+00	1.094870542228174415e+01	1.000000000000000000e+00
7.000000000000000000e+01	8.053399678503019743e+01	3.092720412795572216e+01	-3.464410811857951758e-03	9.121258069024186454e+01	2.248002366484547210e-01	0.000000000000000000e+00	8.654507490102636424e+00	1.000000000000000000e+00
7.000000000000000000e+01	1.105759842526380226e+02	3.881602488682037233e+01	-4.180202907454155271e-03	1.107053356684792078e+02	1.703036675101751163e-01	0.000000000000000000e+00	6.781602674184339818e+00	1.000000000000000000e+00
7.100000000000000000e+01	1.218736931722302046e+02	1.097287841425571031e+01	-1.646181060826667000e-02	4.451633034550138177e+02	2.054277112433600117e-02	0.000000000000000000e+00	9.122659427464114401e+00	1.000000000000000000e+00
7.100000000000000000e+01	9.622944678829982479e+01	2.223407532913827112e+01	-4.010187751359467825e-03	1.060754105816701127e+02	1.219799221459847427e-01	0.000000000000000000e+00	6.443312543272043058e+00	1.000000000000000000e+00
7.100000000000000000e+01	6.173405407765496022e+01	2.555680170377779703e+01	-4.282210729521564521e-03	1.134832560921008593e+02	1.941403176269785869e-01	0.000000000000000000e+00	4.598233640545811518e+00	1.000000000000000000e+00
7.100000000000000000e+01	1.188161666023765832e+02	3.060392890710781089e+01	-1.711507564387488439e-02	4.629532949250285014e+02	1.235751001535456695e-02	0.000000000000000000e+00	5.604989626229885502e+00	1.000000000000000000e+00
7.100000000000000000e+01	5.054796163172972001e+01	3.316655281521340726e+01	-4.210027221021863872e-03	1.115175240683598048e+02	2.544268355336263276e-01	0.000000000000000000e+00	8.589992875162462127e+00	1.000000000000000000e+00
7.100000000000000000e+01	1.017390703384687640e+02	4.163093234325950220e+01	-1.695456637511879097e-02	4.585822382077948305e+02	2.543905815963742878e-02	0.000000000000000000e+00	5.942792103001776738e+00	1.000000000000000000e+00
7.100000000000000000e+01	1.007173472538756585e+02	5.122979232779401570e+01	-4.232074258829334433e-03	1.121179183848393706e+02	1.323948605256765054e-01	0.000000000000000000e+00	9.653084018296347324e+00	1.000000000000000000e+00
7.200000000000000000e+01	9.195893119136405858e+01	9.153357741920828516e+00	-1.686727411414093436e-02	4.562050582064978812e+02	7.000470467018238274e-03	0.000000000000000000e+00	8.932781649310729932e+00	1.000000000000000000e+00
7.200000000000000000e+01	1.993243655031291439e+01	5.053860772571484006e+01	-1.714199029883105990e-02	4.636862462632903998e+02	1.012156364912967232e-01	0.000000000000000000e+00	1.025341209120792563e+01	1.000000000000000000e+00
7.300000000000000000e+01	6.166540647488817228e+01	4.883948646135723770e+00	-1.682916462649836770e-02	4.551672444201582266e+02	4.326156420622040422e-02	0.000000000000000000e+00	6.761807233695225072e+00	1.000000000000000000e+00
7.300000000000000000e+01	3.461207700471214821e+01	7.785532871070061312e+00	-4.818033782927477401e-03	1.280750175211409214e+02	6.946889469095995917e-02	0.000000000000000000e+00	1.561728415482797594e+01	1.000000000000000000e+00
7.300000000000000000e+01	1.395286759916887220e+01	2.927344616752374051e+01	-4.595430404940990636e-03	1.220129875949731399e+02	8.469539360377564829e-02	0.000000000000000000e+00	6.791615984612905166e+00	1.000000000000000000e+00
7.300000000000000000e+01	6.542454507258257479e+01	2.829979802703551783e+01	-4.004173097737468920e-03	1.059116169744845735e+02	2.438068408363681661e-01	0.000000000000000000e+00	4.598233640545811518e+00	1.000000000000000000e+00
7.400000000000000000e+01	6.523827570431808454e+01	4.761724660071229920e+01	-4.464428992232562059e-03	1.184455013717543750e+02	9.109873783439748074e-02	0.000000000000000000e+00	6.675126049355927904e+00	1.000000000000000000e+00
7.400000000000000000e+01	1.355414560415464109e+02	1.521876346428092219e+01	-1.413090223139409386e-02	3.816870145344813636e+02	9.696391375816926228e-02	0.000000000000000000e+00	3.769783617794967512e+00	1.000000000000000000e+00
7.500000000000000000e+01	7.252632385680681359e+00	4.827721325718908219e+01	-4.348940127770974280e-03	1.153004594643140450e+02	8.029003628201192289e-02	0.000000000000000000e+00	1.287988115611723572e+01	1.000000000000000000e+00
7.500000000000000000e+01	1.042925968927990539e+02	3.626471578819667485e+01	-1.593705915868551606e-02	4.308730486532471105e+02	3.530457854573654242e-02	0.000000000000000000e+00	5.942792103001776738e+00	1.000000000000000000e+00
7.600000000000000000e+01	1.136106809904340764e+02	2.852574983541928688e+01	-4.548772069152618065e-03	1.207423679376583721e+02	1.884665622519411388e-01	0.000000000000000000e+00	5.604989626229885502e+00	1.000000000000000000e+00
7.800000000000000000e+01	1.334246033693243874e+02	1.833809084195415906e+01	-1.420020585977129282e-02	3.835743204370903072e+02	7.956398935758879354e-02	0.000000000000000000e+00	3.769783617794967512e+00	1.000000000000000000e+00
7.900000000000000000e+01	1.418706674851793252e+02	4.090938991406147807e+01	4.121168419841308994e-03	-1.090976833775657155e+02	1.538534203932627742e-01	0.000000000000000000e+00	8.086755606864379331e+00	1.000000000000000000e+00
7.900000000000000000e+01	3.402470016247247031e+01	3.560362151915592932e+01	-1.618089314744228582e-02	4.375132396073580026e+02	1.005769310459603272e-02	0.000000000000000000e+00	8.158081925324790262e+00	1.000000000000000000e+00
8.000000000000000000e+01	1.392445137956756582e+02	8.786549608867328942e+00	-4.225537469907487617e-03	1.119399057669550075e+02	1.303676147448126210e-01	0.000000000000000000e+00	1.118495852911892108e+01	1.000000000000000000e+00
8.000000000000000000e+01	1.373343131865431417e+02	3.234494689656646926e+01	-3.687012946181215771e-03	9.727457674844347935e+01	1.442946506964969400e-01	0.000000000000000000e+00	9.691655922631280617e+00	1.000000000000000000e+00
8.000000000000000000e+01	1.169463531915416326e+02	3.742386923467557835e+01	-1.661607644355684449e-02	4.493643363349868878e+02	1.285442853893414838e-02	0.000000000000000000e+00	9.502801580411055937e+00	1.000000000000000000e+00
8.100000000000000000e+01	5.670740699751251412e+01	1.891459125651827478e+01	-4.345989144064118896e-03	1.152200970201121635e+02	7.188555483944181201e-02	0.000000000000000000e+00	1.550494016183844614e+01	1.000000000000000000e+00
8.100000000000000000e+01	1.029575798272421565e+02	3.799480512009947830e+01	-3.995253593380007281e-03	1.056687172358076623e+02	6.138127328325027054e-02	0.000000000000000000e+00	1.400041956596298753e+01	1.000000000000000000e+00
8.200000000000000000e+01	5.077983405771858827e+01	4.587447491426306811e+00	-1.665228177796590145e-02	4.503502954100910642e+02	1.166257408317328270e-02	0.000000000000000000e+00	1.392286941723869553e+01	1.000000000000000000e+00
8.200000000000000000e+01	5.959240785457201639e+01	3.496266224326606675e+01	-1.661663983413567622e-02	4.493796788270007028e+02	1.003018429539193068e-02	0.000000000000000000e+00	1.041108618927918172e+01	1.000000000000000000e+00
8.200000000000000000e+01	1.195346097927782125e+02	1.956892598772017777e+01	-3.577991273248676708e-03	9.430565215306718585e+01	1.108452535449303555e-01	0.000000000000000000e+00	1.394442098878784009e+01	1.000000000000000000e+00
8.200000000000000000e+01	3.755656069689973720e+01	2.665770788883125064e+01	-3.767435499578471007e-03	9.946467794925537476e+01	1.209756575225804376e-01	0.000000000000000000e+00	5.890571271869256442e+00	1.000000000000000000e+00
8.200000000000000000e+01	4.141921382367233662e+01	3.904970167124751868e+01	-4.366752349599029200e-03	1.157855294697645547e+02	1.264562029843618873e-01	0.000000000000000000e+00	5.927590430935297583e+00	1.000000000000000000e+00
8.300000000000000000e+01	7.183868298150366094e+00	2.112272455834839846e+01	-1.543525748223439735e-02	4.172077718404553934e+02	4.799806378755944181e-02	0.000000000000000000e+00	1.471282888987849802e+01	1.000000000000000000e+00
8.300000000000000000e+01	2.694619933720376537e+01	4.464823814506349464e+01	-1.682238272155863260e-02	4.549825566985568344e+02	7.375759779857382625e-03	0.000000000000000000e+00	1.016054785422532092e+01	1.000000000000000000e+00
8.300000000000000000e+01	5.404397759064995199e+01	4.377206842342335591e+01	-5.094199333724448026e-03	1.355956753325847046e+02	1.617167840866576833e-01	0.000000000000000000e+00	1.041108618927918172e+01	1.000000000000000000e+00
8.400000000000000000e+01	1.885656528422884648e+01	7.885015197203637527e+00	-1.624377449442794205e-02	4.392256512098805956e+02	1.083186515911149783e-02	0.000000000000000000e+00	1.764904541494937007e+01	1.000000000000000000e+00
8.400000000000000000e+01	7.285903479552898432e+01	2.149560556718645188e+01	-1.754126275885949798e-02	4.745594038194796553e+02	8.846053876767623336e-03	0.000000000000000000e+00	1.635654961773821725e+01	1.000000000000000000e+00
8.400000000000000000e+01	1.521756930135789787e+01	3.344859094306576708e+01	-4.450171597346020032e-03	1.180572379264590523e+02	1.099378202013342465e-01	0.000000000000000000e+00	1.471282888987849802e+01	1.000000000000000000e+00
8.500000000000000000e+01	3.688577778237169014e+01	5.482708920827832344e+00	-4.513023570455543601e-03	1.197688496070857269e+02	1.045284273326667623e-01	0.000000000000000000e+00	1.293842805946910701e+01	1.000000000000000000e+00
8.600000000000000000e+01	3.582243445018706751e+01	3.709716768653802177e+01	-3.195503662618719154e-03	8.388958675909113083e+01	3.765177528985549360e-01	0.000000000000000000e+00	4.995718163652104415e+00	1.000000000000000000e+00
8.700000000000000000e+01	3.786919153075909605e+01	3.253997716783334226e+01	-3.972257239072156908e-03	1.050424707283741128e+02	2.549601170826613084e-01	0.000000000000000000e+00	4.995718163652104415e+00	1.000000000000000000e+00
8.800000000000000000e+01	1.026292782652342908e+02	5.275878142848494434e+01	-1.571207307239106538e-02	4.247461318003900033e+02	1.111135613552005630e-02	0.000000000000000000e+00	5.827036284433818381e+00	1.000000000000000000e+00
8.800000000000000000e+01	4.625073761615546886e+01	1.441021965796357840e+01	-4.099482179314135367e-03	1.085071144461734036e+02	1.137064820269706455e-01	0.000000000000000000e+00	1.293842805946910701e+01	1.000000000000000000e+00
8.800000000000000000e+01	7.133370682122708217e+01	4.615907510374783840e+01	-1.581268944020464487e-02	4.274861595495881943e+02	1.016097039152752401e-02	0.000000000000000000e+00	5.829109158738498664e+00	1.000000000000000000e+00
9.000000000000000000e+01	1.310529374851456907e+02	1.502458129974060697e+01	-1.608671560898751809e-02	4.349485567995334350e+02	1.269349641447392596e-02	0.000000000000000000e+00	1.312896353069504052e+01	1.000000000000000000e+00
9.000000000000000000e+01	1.324055114576141818e+02	2.808368643904173823e+01	-1.730651480910851484e-02	4.681666477464636955e+02	1.776073208721129504e-02	0.000000000000000000e+00	1.312896353069504052e+01	1.000000000000000000e+00
9.100000000000000000e+01	3.649185048815196808e+01	2.444556468659510884e+01	-1.855299949541932766e-02	5.021114492102793179e+02	1.200065246862991319e-02	0.000000000000000000e+00	8.210760120967814046e+00	1.000000000000000000e+00
9.100000000000000000e+01	8.762010866137218557e+01	2.530481490688830348e+01	-1.648446058415767995e-02	4.457801172379861896e+02	3.953827760170869343e-02	0.000000000000000000e+00	7.419141069519601395e+00	1.000000000000000000e+00
9.100000000000000000e+01	7.290052488937452324e+01	2.954563392358259932e+01	-1.682435427708754705e-02	4.550362469377862453e+02	6.623343802402703595e-02	0.000000000000000000e+00	6.049917376980721073e+00	1.000000000000000000e+00
9.200000000000000000e+01	8.103556305786196390e+01	4.402082576976265216e+01	-1.378287539027429898e-02	3.722093994818206966e+02	2.788253109695726373e-01	0.000000000000000000e+00	4.505614346442905038e+00	1.000000000000000000e+00
9.200000000000000000e+01	9.684223318498939648e+01	5.207726759933571969e+01	-4.260587834990885170e-03	1.128944122258442349e+02	2.868979590810629698e-01	0.000000000000000000e+00	5.827036284433818381e+00	1.000000000000000000e+00
9.200000000000000000e+01	1.102494447071761812e+02	5.253864497081941920e+01	-3.258277614321080078e-03	8.559907372755314725e+01	1.075204135696928853e-01	0.000000000000000000e+00	7.623345503313545102e+00	1.000000000000000000e+00
9.300000000000000000e+01	1.490473344559183744e+01	7.675774834100796085e+00	-3.974674127634340685e-03	1.051082884662929899e+02	2.614718685620596172e-01	0.000000000000000000e+00	9.873886650435622414e+00	1.000000000000000000e+00
9.300000000000000000e+01	7.716060009920998652e+01	4.631978699343460448e+01	-1.298801372164259255e-02	3.505633882397919479e+02	3.332656460646608032e-01	0.000000000000000000e+00	4.505614346442905038e+00	1.000000000000000000e+00
9.400000000000000000e+01	1.970114644718028529e+01	1.630642138600199686e+01	-1.633818844074852103e-02	4.417967719773188264e+02	9.864525912284927145e-03	0.000000000000000000e+00	9.873886650435622414e+00	1.000000000000000000e+00
9.400000000000000000e+01	5.356650529003073302e+01	1.641945640540649620e+01	-4.578953470434008778e-03	1.215642807021294232e+02	6.317214806543003380e-02	0.000000000000000000e+00	1.140001841056213472e+01	1.000000000000000000e+00
9.400000000000000000e+01	4.737272548560292051e+01	5.051347838346082142e+01	-1.643931435448111461e-02	4.445506758978390849e+02	1.901311438732516956e-01	0.000000000000000000e+00	6.783575373113814422e+00	1.000000000000000000e+00
9.500000000000000000e+01	4.220315110114093926e+01	4.612116742836773398e+01	-1.654358485819494226e-02	4.473902146310212515e+02	1.600815408501997661e-01	0.000000000000000000e+00	6.783575373113814422e+00	1.000000000000000000e+00
9.500000000000000000e+01	7.806938962024598538e+01	2.640169727310021841e+01	-1.656601394865446150e-02	4.480010131679175629e+02	4.239287417686954385e-02	0.000000000000000000e+00	6.049917376980721073e+00	1.000000000000000000e+00
9.600000000000000000e+01	7.529235752865426434e+01	1.348588065328759455e+01	-1.776686213513907486e-02	4.807030220462192460e+02	1.312978223621663609e-02	0.000000000000000000e+00	1.241285962090669415e+01	1.000000000000000000e+00
9.600000000000000000e+01	1.362995630211822728e+01	4.790025609519224759e+01	-5.030862704245273737e-03	1.338708652834368422e+02	2.273137548602636171e-01	0.000000000000000000e+00	1.739540064695020760e+01	1.000000000000000000e+00
9.700000000000000000e+01	1.194687692805736390e+02	3.456153182500597154e+01	-1.675579600051058451e-02	4.531692387726125162e+02	5.025883631967409393e-02	0.000000000000000000e+00	5.330737375082458485e+00	1.000000000000000000e+00
9.700000000000000000e+01	9.028955901292621888e+01	4.166839954399678447e+01	-1.689912651036353658e-02	4.570724762163597461e+02	1.231702531754941266e-02	0.000000000000000000e+00	3.903286821331709344e+00	1.000000000000000000e+00
9.700000000000000000e+01	1.399113170540427120e+02	2.231678520888269901e+01	-3.565254241017866161e-03	9.395879187065752092e+01	2.805506679254665681e-01	0.000000000000000000e+00	1.260897716439248839e+01	1.000000000000000000e+00
9.800000000000000000e+01	7.379437198274315435e+00	2.299262683270422158e+01	-4.020927847119145325e-03	1.063678894402300443e+02	7.864582653941187829e-02	0.000000000000000000e+00	1.401891087389050483e+01	1.000000000000000000e+00
9.800000000000000000e+01	4.964543097293684326e+01	2.712392257429984710e+01	-4.191236062055291554e-03	1.110057952301314259e+02	1.169624999704071966e-01	0.000000000000000000e+00	1.140001841056213472e+01	1.000000000000000000e+00
9.900000000000000000e+01	1.026497210573904368e+02	4.066980506936156559e+01	-1.438648801074203162e-02	3.886472352513662827e+02	1.837461563461628700e-01	0.000000000000000000e+00	3.926387275948635125e+00	1.000000000000000000e+00
9.900000000000000000e+01	8.596376608095449967e+01	1.982623738443681916e+01	7.107426523626952583e-03	-1.904207349689417015e+02	2.239221797594985741e-01	0.000000000000000000e+00	9.748818574600770503e+00	1.000000000000000000e+00
1.000000000000000000e+02	1.211194548036608580e+02	5.061826320971972137e+01	4.136444640733567303e-03	-1.095136919262465938e+02	8.980370222752531717e-02	0.000000000000000000e+00	1.419543169338596122e+01	1.000000000000000000e+00
1.010000000000000000e+02	1.087106873036862993e+02	9.078289586523123234e+00	-1.699285971830946998e-02	4.596250588266669865e+02	9.893943489694301263e-03	0.000000000000000000e+00	1.596458258241517214e+01	1.000000000000000000e+00
1.010000000000000000e+02	2.408950478374061177e+01	1.083166190953622809e+01	-1.655012216914457726e-02	4.475682414649884890e+02	1.420818283701763551e-02	0.000000000000000000e+00	1.189597553949391617e+01	1.000000000000000000e+00
1.010000000000000000e+02	1.153722084477550851e+02	3.115052752933028657e+01	-1.651864299251876167e-02	4.467109871300232840e+02	5.658462448561862868e-02	0.000000000000000000e+00	5.330737375082458485e+00	1.000000000000000000e+00
1.010000000000000000e+02	2.726895368100781170e+01	3.160069665369645264e+01	-1.671395484405654649e-02	4.520298025930534891e+02	3.590831812099870568e-02	0.000000000000000000e+00	7.369854170969197149e+00	1.000000000000000000e+00
1.010000000000000000e+02	4.519267568174154093e+01	7.127353342051554463e+00	-1.732482640811004379e-02	4.686653170036300935e+02	8.457493876641408725e-03	0.000000000000000000e+00	2.048633229114881615e+01	1.000000000000000000e+00
1.010000000000000000e+02	6.754957078050712482e+01	3.268539539472239852e+01	-4.201917368979711694e-03	1.112966731261099369e+02	1.016704795802438888e-01	0.000000000000000000e+00	1.171595873045990999e+01	1.000000000000000000e+00
1.020000000000000000e+02	9.306529637758235651e+01	5.901870250204583890e+00	-4.357936551849198037e-03	1.155454539135626959e+02	1.029517507558913580e-01	0.000000000000000000e+00	1.563073039377271556e+01	1.000000000000000000e+00
1.020000000000000000e+02	1.326816250592710560e+02	1.198635158812379764e+01	-4.438599561752964127e-03	1.177421033282947747e+02	1.997183146034354762e-01	0.000000000000000000e+00	1.260897716439248839e+01	1.000000000000000000e+00
1.020000000000000000e+02	2.163597139480762621e+01	2.288515773086176708e+01	-1.552474479894046071e-02	4.196447285335274273e+02	2.113023804646774195e-01	0.000000000000000000e+00	5.498383964922964218e+00	1.000000000000000000e+00
1.020000000000000000e+02	9.952159954909502915e+01	4.304285645314384823e+01	-1.462275805688669807e-02	3.950814417011577007e+02	1.331766796929552132e-01	0.000000000000000000e+00	3.926387275948635125e+00	1.000000000000000000e+00
1.020000000000000000e+02	4.345495987632697421e+01	4.501178642085501735e+01	-4.142794222331758897e-03	1.096866064346204013e+02	8.322650600987624436e-02	0.000000000000000000e+00	1.379142553977346353e+01	1.000000000000000000e+00
1.030000000000000000e+02	7.936387888964598858e+01	2.700126021802298482e+01	-1.511073050831785065e-02	4.083701151726837111e+02	3.526649125769620863e-02	0.000000000000000000e+00	3.808865766826170063e+00	1.000000000000000000e+00
1.030000000000000000e+02	2.710711712369113613e+01	2.233854027866900793e+01	-1.688498005533010937e-02	4.566872339323588790e+02	1.575445337512371147e-01	0.000000000000000000e+00	5.498383964922964218e+00	1.000000000000000000e+00
1.040000000000000000e+02	9.697671347487990090e+00	9.306941283804091469e+00	-4.410236711799414219e-03	1.169697141275331234e+02	8.661358053091328113e-02	0.000000000000000000e+00	1.447237515556351006e+01	1.000000000000000000e+00
1.040000000000000000e+02	4.772017044812255193e+00	2.576695494879228931e+01	-1.731390410557162932e-02	4.683678762125269373e+02	8.280667823324039389e-03	0.000000000000000000e+00	9.454514284847487460e+00	1.000000000000000000e+00
1.040000000000000000e+02	1.077926548273277092e+02	4.572881709053675081e+01	-1.637938962239572291e-02	4.429187800905738186e+02	1.128434274810174998e-02	0.000000000000000000e+00	7.214109119798246539e+00	1.000000000000000000e+00
1.050000000000000000e+02	5.590078581539991376e+01	3.393819139189512413e+01	-4.105916791566995364e-03	1.086823445455229802e+02	1.985232795049109988e-01	0.000000000000000000e+00	4.876955971003239299e+00	1.000000000000000000e+00
1.050000000000000000e+02	5.709575338823393764e+01	4.297901226108402994e+01	-1.653642812230853715e-02	4.471953193535573519e+02	8.965131862450959055e-03	0.000000000000000000e+00	9.119451161604326117e+00	1.000000000000000000e+00
1.060000000000000000e+02	1.214157297349449181e+02	4.828594101261838034e+01	-2.205061272066173583e-02	5.973599410946515036e+02	5.606552000243814060e-02	0.000000000000000000e+00	7.371969845295255119e+00	1.000000000000000000e+00
1.070000000000000000e+02	5.761071775329526901e+01	1.722850203969944616e+01	-4.322442227396658919e-03	1.145788573641901991e+02	1.536756601970832303e-01	0.000000000000000000e+00	1.002168811530441062e+01	1.000000000000000000e+00
1.080000000000000000e+02	1.332218111079625942e+02	7.129344931089408810e+00	-1.644863253441403508e-02	4.448044325394575935e+02	8.935703779789250234e-03	0.000000000000000000e+00	1.779931381902287768e+01	1.000000000000000000e+00
1.080000000000000000e+02	6.426725517231012930e+01	2.472014687042177883e+01	-1.674197384914213535e-02	4.527928280640353478e+02	1.049290058611784815e-02	0.000000000000000000e+00	1.002168811530441062e+01	1.000000000000000000e+00
1.080000000000000000e+02	8.258647773156906169e+01	2.903160874321179463e+01	-1.452754128117100633e-02	3.924884579419589841e+02	5.305754965273590251e-02	0.000000000000000000e+00	3.808865766826170063e+00	1.000000000000000000e+00
1.080000000000000000e+02	3.914071157164544701e+01	2.745464624262912423e+01	-4.014628024824781240e-03	1.061963299983949156e+02	1.205921075337351711e-01	0.000000000000000000e+00	7.810025358217993485e+00	1.000000000000000000e+00
1.080000000000000000e+02	3.439446676057665542e+01	3.365703741776558644e+01	-4.314723122835563245e-03	1.143686474236410362e+02	4.274456906204225914e-01	0.000000000000000000e+00	5.674382947636162910e+00	1.000000000000000000e+00
1.090000000000000000e+02	1.377176862876854280e+01	2.866390365207674762e+01	-1.659905603201095037e-02	4.489008292441234289e+02	1.978756602912834506e-02	0.000000000000000000e+00	9.454514284847487460e+00	1.000000000000000000e+00
1.090000000000000000e+02	5.162386412423515480e+01	3.159455311119809551e+01	-3.733108279308788944e-03	9.852986447769342249e+01	1.170972761978196219e-01	0.000000000000000000e+00	4.364177771846701859e+00	1.000000000000000000e+00
1.100000000000000000e+02	1.189455999056032169e+02	1.775974314252473718e+01	-1.654822803516085503e-02	4.475166596022272074e+02	9.981451934858887043e-03	0.000000000000000000e+00	1.779931381902287768e+01	1.000000000000000000e+00
1.100000000000000000e+02	1.284026253319883040e+02	4.593450967916245986e+01	-1.640599872919213872e-02	4.436434106113122198e+02	1.626689276146531249e-01	0.000000000000000000e+00	5.301709484320850763e+00	1.000000000000000000e+00
1.100000000000000000e+02	5.520535586470288969e+00	5.169284562180971676e+01	-4.529207715487189832e-03	1.202095831323300530e+02	1.228058312098112559e-01	0.000000000000000000e+00	1.747405423753427200e+01	1.000000000000000000e+00
1.110000000000000000e+02	7.553130697523826598e+01	1.834688209995714203e+01	-1.686019581688209812e-02	4.560122990031223935e+02	7.102704797524661551e-02	0.000000000000000000e+00	1.054254785821598794e+01	1.000000000000000000e+00
1.110000000000000000e+02	7.938602736848872610e+01	3.804187560884938790e+01	-3.820861155938669578e-03	1.009195881604577352e+02	8.624314570045787942e-02	0.000000000000000000e+00	7.510828126674099714e+00	1.000000000000000000e+00
1.120000000000000000e+02	8.920246800247011265e+01	2.270616191884019130e+01	-1.584462111966707457e-02	4.283557366343788431e+02	2.263112477796525024e-02	0.000000000000000000e+00	3.845261357692937310e+00	1.000000000000000000e+00
1.120000000000000000e+02	2.888887280530162016e+01	3.228333547190430863e+01	-1.648363693795546273e-02	4.457576873540753013e+02	2.550923612968136744e-02	0.000000000000000000e+00	5.674382947636162910e+00	1.000000000000000000e+00
1.120000000000000000e+02	7.275079781885131069e+01	8.177610534401287268e+00	-1.376398137670147188e-02	3.716948696631812936e+02	3.180379974302111057e-01	0.000000000000000000e+00	1.054254785821598794e+01	1.000000000000000000e+00
1.120000000000000000e+02	9.537390158890708847e+01	5.048557203541143679e+01	-1.613533971083078514e-02	4.362727090346572254e+02	1.232452681558782182e-02	0.000000000000000000e+00	1.159169200171777447e+01	1.000000000000000000e+00
1.130000000000000000e+02	1.030324784138155252e+02	4.178422015885436736e+01	-1.749339470931452270e-02	4.732558407223081076e+02	1.251446623999796781e-02	0.000000000000000000e+00	1.159169200171777447e+01	1.000000000000000000e+00
1.130000000000000000e+02	9.859333454452249157e+01	2.279415907871686997e+01	-3.813363975365701136e-03	1.007154217484009706e+02	1.018195776185478740e-01	0.000000000000000000e+00	9.391278821906267282e+00	1.000000000000000000e+00
1.130000000000000000e+02	1.235715401476084310e+02	4.375076532658751916e+01	-1.532012813711337157e-02	4.140725205167036052e+02	8.119349359110716868e-02	0.000000000000000000e+00	5.301709484320850763e+00	1.000000000000000000e+00
1.130000000000000000e+02	1.265107773443184129e+02	5.202572462057932512e+01	-4.803815768480628433e-03	1.276878265007390780e+02	2.940269857381744290e-01	0.000000000000000000e+00	6.378243353070708999e+00	1.000000000000000000e+00
1.140000000000000000e+02	7.257600536374897615e+01	5.075144976270106412e+01	-1.587082843264710219e-02	4.290694253349115570e+02	8.702074090812472740e-03	0.000000000000000000e+00	1.350062812930756628e+01	1.000000000000000000e+00
1.140000000000000000e+02	3.065832924510313262e+01	5.281400384886234889e+01	-4.377544160686307716e-03	1.160794166621350314e+02	1.125626581016385686e-01	0.000000000000000000e+00	1.780324715904531985e+01	1.000000000000000000e+00
1.140000000000000000e+02	5.157989401094555149e+01	3.595850937282791904e+01	-2.679569472029998557e-03	6.983944730670673096e+01	2.529132451091297140e-01	0.000000000000000000e+00	4.364177771846701859e+00	1.000000000000000000e+00
1.150000000000000000e+02	1.680646854945669588e+01	3.835229508402206733e+01	-5.153438430211379311e-03	1.372088996194358970e+02	2.632134455885593027e-01	0.000000000000000000e+00	8.878283437806061329e+00	1.000000000000000000e+00
1.150000000000000000e+02	6.509005684466026764e+01	3.951634697476875857e+01	-4.315362648918926076e-03	1.143860632701164093e+02	7.831039050092192255e-02	0.000000000000000000e+00	8.665710462640955569e+00	1.000000000000000000e+00
1.150000000000000000e+02	1.355983087083743612e+02	5.300911514602063335e+01	-1.349141293340848022e-02	3.642721698141638171e+02	2.594953649635241000e-01	0.000000000000000000e+00	4.816933044315165446e+00	1.000000000000000000e+00
1.160000000000000000e+02	2.278421918553106096e+01	1.481821092760884007e+01	-1.562915319628189331e-02	4.224880224446620787e+02	5.761984356572158461e-03	0.000000000000000000e+00	1.101573984857774491e+01	1.000000000000000000e+00
1.160000000000000000e+02	1.393770961649409479e+01	2.962021118820975829e+01	-1.679574348722438076e-02	4.542571057318862131e+02	1.858345598291333278e-02	0.000000000000000000e+00	9.191249478659438310e+00	1.000000000000000000e+00
1.160000000000000000e+02	8.453533274133630471e+01	4.350970820738437084e+01	-1.628411805976254928e-02	4.403243043507217180e+02	1.255899690981476802e-02	0.000000000000000000e+00	7.510828126674099714e+00	1.000000000000000000e+00
1.170000000000000000e+02	1.397842069760410482e+02	5.062560939898321521e+01	-1.390553678575008265e-02	3.755497668063670176e+02	2.371606851671784755e-01	0.000000000000000000e+00	4.816933044315165446e+00	1.000000000000000000e+00
1.170000000000000000e+02	4.699104012250155904e+01	4.925344523599636481e+00	-1.682426553104498373e-02	4.550338301677861068e+02	1.379483023312300105e-02	0.000000000000000000e+00	2.169635724390027676e+01	1.000000000000000000e+00
1.170000000000000000e+02	8.847201970487444100e+01	1.147086634963039309e+01	-1.706166999393573733e-02	4.614989295371986486e+02	1.011536726096040617e-02	0.000000000000000000e+00	1.125901510981159248e+01	1.000000000000000000e+00
1.170000000000000000e+02	8.720134824242062166e+01	2.598968968861860418e+01	-1.615629150636390537e-02	4.368432772474021135e+02	7.736448638915760512e-03	0.000000000000000000e+00	3.845261357692937310e+00	1.000000000000000000e+00
1.180000000000000000e+02	2.340536723178403378e+01	3.241272835046313361e+01	-1.722237362911728173e-02	4.658752793236498633e+02	6.883682590736439622e-02	0.000000000000000000e+00	6.688286484468488169e+00	1.000000000000000000e+00
1.190000000000000000e+02	4.650964130777362016e+01	3.804732690061758404e+01	-3.719449856144025571e-03	9.815791248523945001e+01	1.286233664568265933e-01	0.000000000000000000e+00	5.483668583933898333e+00	1.000000000000000000e+00
1.200000000000000000e+02	2.407507735021232875e+01	2.575805597268234592e+01	-1.710412255532007750e-02	4.626550157560249090e+02	4.376165185738489782e-02	0.000000000000000000e+00	6.688286484468488169e+00	1.000000000000000000e+00
1.200000000000000000e+02	7.315419172399187175e+01	3.634392416715430585e+01	-1.639168895833798337e-02	4.432537208413763778e+02	1.137188924311558491e-01	0.000000000000000000e+00	6.347782765254954107e+00	1.000000000000000000e+00
1.200000000000000000e+02	7.557550375716743929e+01	4.221176824082114365e+01	-1.677425555503665386e-02	4.536719372175909371e+02	1.916094707563652522e-01	0.000000000000000000e+00	4.144949329342548339e+00	1.000000000000000000e+00
1.200000000000000000e+02	4.485960942266951079e+00	4.429587089454548021e+01	-2.411242768117745263e-03	6.253226030972959393e+01	2.926854481631139260e-01	0.000000000000000000e+00	1.367921785462383077e+01	1.000000000000000000e+00
1.210000000000000000e+02	1.277826184584008828e+01	6.362466149410892946e+00	-1.638788609227605567e-02	4.431501595743321218e+02	1.045714843099165847e-02	0.000000000000000000e+00	1.310033595133107553e+01	1.000000000000000000e+00
1.210000000000000000e+02	3.703784507256583680e+01	2.974282470372748932e+01	-1.657721218621694900e-02	4.483059683390303007e+02	2.047342329779344716e-02	0.000000000000000000e+00	6.291537327603388796e+00	1.000000000000000000e+00
1.210000000000000000e+02	7.699237616592277789e+01	2.331496355012854593e+01	-3.490108594104354266e-03	9.191239363298747378e+01	3.399708215121317600e-01	0.000000000000000000e+00	4.461168916865234202e+00	1.000000000000000000e+00
1.220000000000000000e+02	6.851037614804511122e+01	7.691224975587302559e+00	-4.435312173453607662e-03	1.176525797710608714e+02	5.786417007276656310e-02	0.000000000000000000e+00	1.777766945774627416e+01	1.000000000000000000e+00
1.220000000000000000e+02	3.281139754487302440e+01	4.318293901073148788e+01	-1.624167173661892477e-02	4.391683880143215788e+02	2.005959584548178132e-02	0.000000000000000000e+00	1.403669971031938246e+01	1.000000000000000000e+00
1.220000000000000000e+02	8.660787350186096489e+01	4.640339161447945315e+01	-3.419317774142307392e-03	8.998458789621228959e+01	1.348098322855295628e-01	0.000000000000000000e+00	5.900379532399368188e+00	1.000000000000000000e+00
1.230000000000000000e+02	1.291122522733490712e+02	2.819027648521678486e+01	-1.701250876477181442e-02	4.601601500222849950e+02	2.508369856533965159e-02	0.000000000000000000e+00	6.945863046060924084e+00	1.000000000000000000e+00
1.240000000000000000e+02	3.538001343411603727e+01	1.834534311158557429e+01	-1.652592468656764388e-02	4.469092853213481362e+02	1.056883102946537534e-02	0.000000000000000000e+00	1.151742125584798337e+01	1.000000000000000000e+00
1.240000000000000000e+02	7.146630417076180208e+01	4.275498431376172448e+01	-1.418822953418445373e-02	3.832481760417552437e+02	1.521226740631927976e-01	0.000000000000000000e+00	4.144949329342548339e+00	1.000000000000000000e+00
1.250000000000000000e+02	1.438405008420911315e+02	2.191337805448587162e+01	-1.591700900893160825e-02	4.303270344420893707e+02	1.018019950728965561e-02	0.000000000000000000e+00	1.601002060624422541e+01	1.000000000000000000e+00
1.250000000000000000e+02	7.735927005547571866e+01	2.776101989014643223e+01	-1.593061050380815274e-02	4.306974361391706907e+02	1.107416136877137358e-02	0.000000000000000000e+00	4.461168916865234202e+00	1.000000000000000000e+00
1.250000000000000000e+02	9.891867794705362371e+01	3.629516428452534882e+01	-1.595419096422318397e-02	4.313395892727022556e+02	1.218926298398370633e-02	0.000000000000000000e+00	1.274058123296899758e+01	1.000000000000000000e+00
1.250000000000000000e+02	4.243941900251379451e+01	3.296872628684086237e+01	-3.478595970298364350e-03	9.159887696189338158e+01	2.589466148215098240e-01	0.000000000000000000e+00	6.291537327603388796e+00	1.000000000000000000e+00
1.250000000000000000e+02	1.357867484178561881e+02	4.579334930253975955e+01	-4.418203770926388586e-03	1.171866764723462211e+02	8.278706557128889809e-02	0.000000000000000000e+00	9.224221270780057935e+00	1.000000000000000000e+00
1.260000000000000000e+02	1.048246922222062665e+02	2.500616939855011367e+01	-1.688525162252284273e-02	4.566946293657265414e+02	9.097157864322968912e-03	0.000000000000000000e+00	1.120658046342665948e+01	1.000000000000000000e+00
1.260000000000000000e+02	6.264809873058762690e+01	4.033935150741226039e+01	-1.594022929052704707e-02	4.309593790327188003e+02	2.556987583985703694e-02	0.000000000000000000e+00	9.143086406691626422e+00	1.000000000000000000e+00
1.270000000000000000e+02	8.804370869159508572e+01	5.212640270430608069e+01	-1.567999954934466353e-02	4.238726919707539764e+02	6.951991325523487752e-03	0.000000000000000000e+00	5.900379532399368188e+00	1.000000000000000000e+00
1.270000000000000000e+02	2.480928459094382177e+01	1.335157558656217525e+01	-3.838736674466395205e-03	1.014063818885718717e+02	3.132611530118051268e-01	0.000000000000000000e+00	7.957429724919137470e+00	1.000000000000000000e+00
1.280000000000000000e+02	2.968995747682644648e+01	4.860575572675709388e+00	-1.580143783608749589e-02	4.271797510777468574e+02	1.026817797539081312e-02	0.000000000000000000e+00	9.793776036586185896e+00	1.000000000000000000e+00
1.280000000000000000e+02	1.014365120438254841e+01	2.887856863677266972e+01	-1.645668370091676880e-02	4.450236853321222839e+02	1.520198818941487229e-02	0.000000000000000000e+00	1.772008321778864470e+01	1.000000000000000000e+00
1.280000000000000000e+02	1.262863363128293486e+02	2.184526171464968769e+01	-4.292845455251180498e-03	1.137728654691581625e+02	1.029010795613790608e-01	0.000000000000000000e+00	6.945863046060924084e+00	1.000000000000000000e+00
1.280000000000000000e+02	1.206938383211045362e+01	4.870425563180579331e+01	-1.498682915277407997e-02	4.049959807278565336e+02	1.040248000560206609e-02	0.000000000000000000e+00	1.991899372404443014e+01	1.000000000000000000e+00
1.280000000000000000e+02	6.016536753323920550e+01	1.092626161843292998e+01	-2.113449745654199293e-03	5.442263398551649800e+01	2.506626127443027929e-01	0.000000000000000000e+00	1.645295784615123580e+01	1.000000000000000000e+00
1.290000000000000000e+02	1.268119281987211622e+02	4.918480770630506527e+01	-1.657212492489523389e-02	4.481674298736510877e+02	2.119072634546770306e-02	0.000000000000000000e+00	9.594237232331979115e+00	1.000000000000000000e+00
1.290000000000000000e+02	9.609560143652184649e+01	1.797833760356985522e+01	-1.683537818414856946e-02	4.553364546664905106e+02	1.018650055797276632e-02	0.000000000000000000e+00	1.120658046342665948e+01	1.000000000000000000e+00
1.290000000000000000e+02	1.067931224706316726e+02	4.807157319253916228e+01	-1.545757614568764489e-02	4.178155631821207976e+02	2.566910710566961962e-01	0.000000000000000000e+00	5.250232634778321916e+00	1.000000000000000000e+00
1.300000000000000000e+02	1.108291363841526476e+02	4.471366693876190368e+01	-1.516682718825210566e-02	4.098977638346045183e+02	2.400072767671551643e-01	0.000000000000000000e+00	5.250232634778321916e+00	1.000000000000000000e+00
1.300000000000000000e+02	7.660050893118480531e+01	1.016078848581221195e+01	-1.725763493384102967e-02	4.668355301805980275e+02	1.722334848200302027e-02	0.000000000000000000e+00	1.489597840385801142e+01	1.000000000000000000e+00
1.300000000000000000e+02	1.689795796557734420e+01	1.249624006538108745e+01	-4.543598880879024492e-03	1.206014894729563309e+02	7.869351646319278082e-02	0.000000000000000000e+00	7.957429724919137470e+00	1.000000000000000000e+00
1.300000000000000000e+02	1.295072548975750522e+02	3.903655870484779911e+01	-1.736914807572886854e-02	4.698723035188988888e+02	1.198840289206060117e-02	0.000000000000000000e+00	4.284401116083302874e+00	1.000000000000000000e+00
1.300000000000000000e+02	4.749014584926620586e+01	4.158934825090454268e+01	-4.458739584310541550e-03	1.182905649938906123e+02	1.958050487479285895e-01	0.000000000000000000e+00	8.373197327694470005e+00	1.000000000000000000e+00
1.300000000000000000e+02	1.075205608554326915e+02	1.379261508948093606e+01	-3.642815381544741316e-03	9.607096985840649950e+01	8.949768941188562810e-02	0.000000000000000000e+00	1.153306151592273565e+01	1.000000000000000000e+00
1.320000000000000000e+02	4.511885888955971069e+01	4.988769427420463387e+01	-1.615324267763447799e-02	4.367602502459041034e+02	1.277721223889172197e-02	0.000000000000000000e+00	3.837959984556229998e+00	1.000000000000000000e+00
1.330000000000000000e+02	7.363156964464451448e+01	3.535923518796953147e+01	-1.655287621740004003e-02	4.476432408791650914e+02	3.805509311791432925e-02	0.000000000000000000e+00	6.503954734527993331e+00	1.000000000000000000e+00
1.330000000000000000e+02	1.142856795419028515e+02	2.619716359535284411e+01	-1.711672820281655294e-02	4.629982981134336910e+02	3.607100620736236607e-02	0.000000000000000000e+00	1.001267230540526398e+01	1.000000000000000000e+00
1.330000000000000000e+02	1.042191362562025461e+02	2.949549884350689766e+01	-1.729321885947507353e-02	4.678045667874782794e+02	5.358669478116728779e-02	0.000000000000000000e+00	9.255040278699604883e+00	1.000000000000000000e+00
1.340000000000000000e+02	7.471382977728690378e+01	2.493680331994294264e+01	-1.740985519915283150e-02	4.709808572283545232e+02	1.016048688443403902e-01	0.000000000000000000e+00	5.903657800769977371e+00	1.000000000000000000e+00
1.350000000000000000e+02	1.273429287386702811e+02	2.664811395808041183e+01	-1.631391043811285593e-02	4.411356230771708624e+02	7.829550325700207480e-03	0.000000000000000000e+00	1.176684866145688524e+01	1.000000000000000000e+00
1.350000000000000000e+02	1.196510689135072880e+02	1.774339499274112342e+01	-1.660468506183530174e-02	4.490541213799353955e+02	2.087858723676982997e-02	0.000000000000000000e+00	1.001267230540526398e+01	1.000000000000000000e+00
1.350000000000000000e+02	4.127556712473909784e+01	3.597780258458720937e+01	-4.330498607099938363e-03	1.147982521249508068e+02	3.184949748712240236e-01	0.000000000000000000e+00	8.373197327694470005e+00	1.000000000000000000e+00
1.350000000000000000e+02	4.731665494800876814e+01	2.956031799864118881e+01	-1.727916914271554819e-02	4.674219589213226982e+02	1.453241203099797652e-02	0.000000000000000000e+00	8.813560602804740185e+00	1.000000000000000000e+00
1.360000000000000000e+02	8.776358528825871019e+01	2.930333441748966550e+01	-4.662344950985192193e-03	1.238352329907303613e+02	5.474938219410696583e-02	0.000000000000000000e+00	1.097574148494597246e+01	1.000000000000000000e+00
1.360000000000000000e+02	1.416021568417362175e+02	3.777333000818093467e+01	-1.544495904992943154e-02	4.174719690607761322e+02	3.185576159987890676e-02	0.000000000000000000e+00	7.869025616105745691e+00	1.000000000000000000e+00
1.370000000000000000e+02	1.333183134207121441e+02	7.544151862499121286e+00	-1.652449139913107420e-02	4.468702534278886560e+02	1.215955288123216071e-02	0.000000000000000000e+00	1.585607276084610895e+01	1.000000000000000000e+00
1.370000000000000000e+02	2.170181097903449441e+01	2.045445625700562431e+01	-4.463471821941351891e-03	1.184194353030260345e+02	6.815799424480295521e-02	0.000000000000000000e+00	8.669552750992551182e+00	1.000000000000000000e+00
1.370000000000000000e+02	4.194575871173034898e+01	5.204671537287739369e+01	-1.577752532974582497e-02	4.265285555282270025e+02	2.413249495443758885e-02	0.000000000000000000e+00	3.837959984556229998e+00	1.000000000000000000e+00
1.370000000000000000e+02	1.091129937402799328e+02	1.142547441660488161e+01	-4.306901853582202448e-03	1.141556552907122750e+02	1.543806905252730344e-01	0.000000000000000000e+00	9.488749451084617093e+00	1.000000000000000000e+00
1.380000000000000000e+02	1.012453169256685896e+02	2.073124364698879063e+01	-4.521310054148068580e-03	1.199945106576104763e+02	2.542323878325544184e-01	0.000000000000000000e+00	6.484678211604071763e+00	1.000000000000000000e+00
1.380000000000000000e+02	6.427714490223819155e+01	3.528515693184120749e+01	-1.602367905469219075e-02	4.332319185254997933e+02	7.121671528565864939e-02	0.000000000000000000e+00	8.823425479313350195e+00	1.000000000000000000e+00
1.390000000000000000e+02	2.132712208373370188e+01	4.941902777890515353e+01	-7.142106494126560477e-03	1.913651546848904843e+02	1.111912474581698840e-01	0.000000000000000000e+00	7.669041345602304993e+00	1.000000000000000000e+00
1.400000000000000000e+02	1.000864795226379300e+02	1.435094997182071630e+01	-1.663881455147879496e-02	4.499835501669336395e+02	3.669859886034720908e-02	0.000000000000000000e+00	6.484678211604071763e+00	1.000000000000000000e+00
1.400000000000000000e+02	9.852545031421909982e+01	3.145952603869929121e+01	-4.256764135720772849e-03	1.127902836200083669e+02	8.581701440903621858e-02	0.000000000000000000e+00	1.097574148494597246e+01	1.000000000000000000e+00
1.400000000000000000e+02	1.402531171069693698e+02	4.552585578633534169e+01	-4.644226982165993063e-03	1.233418367530954356e+02	1.265860075966475096e-01	0.000000000000000000e+00	7.869025616105745691e+00	1.000000000000000000e+00
1.410000000000000000e+02	1.175333500841116177e+02	6.044159909379665407e+00	-1.667141764130472548e-02	4.508714113844858957e+02	1.540068898447044532e-02	0.000000000000000000e+00	9.993044920482399007e+00	1.000000000000000000e+00
1.410000000000000000e+02	3.588434491523288727e+01	1.841461285170917961e+01	-4.067398230232004315e-03	1.076333906902952293e+02	1.068819887092636867e-01	0.000000000000000000e+00	1.432847619147097085e+01	1.000000000000000000e+00
1.410000000000000000e+02	8.754307055639991120e+01	1.458330057879429553e+01	-4.022780392019103916e-03	1.064183387313625389e+02	2.804433634924140550e-01	0.000000000000000000e+00	1.244448787146061086e+01	1.000000000000000000e+00
1.410000000000000000e+02	8.697789979755068401e+00	3.959528229557423629e+01	-1.634290227820916347e-02	4.419251412051893908e+02	3.584199529285680974e-02	0.000000000000000000e+00	7.668977411724957172e+00	1.000000000000000000e+00
1.410000000000000000e+02	5.633146505107773550e+01	4.595207354212855932e+01	-4.702191366695896400e-03	1.249203475414335145e+02	1.211176381738050534e-01	0.000000000000000000e+00	1.330101267828737299e+01	1.000000000000000000e+00
1.420000000000000000e+02	1.633988883012189675e+01	3.422656808901231074e+01	-1.736126453110296147e-02	4.696576154765214142e+02	5.731392148860126046e-02	0.000000000000000000e+00	8.020176381070362126e+00	1.000000000000000000e+00
1.420000000000000000e+02	2.249721252700663499e+01	2.908744422640104332e+01	-1.641481821482933950e-02	4.438835865976324158e+02	1.186936854218130222e-01	0.000000000000000000e+00	8.020176381070362126e+00	1.000000000000000000e+00
1.430000000000000000e+02	2.791939495437090812e+01	4.550033749264645166e+01	-1.631610159388393461e-02	4.411952935636537063e+02	1.256045631289248732e-02	0.000000000000000000e+00	7.669041345602304993e+00	1.000000000000000000e+00
1.430000000000000000e+02	1.753528383293511084e+01	1.838107615091047364e+01	-4.140213370157512507e-03	1.096163235698372489e+02	1.054314530013537032e-01	0.000000000000000000e+00	1.180029888320350828e+01	1.000000000000000000e+00
1.430000000000000000e+02	8.109124780515494990e+01	4.576577736080671599e+01	-3.023454045821735801e-03	7.920425837259951152e+01	1.718380935306246249e-01	0.000000000000000000e+00	1.611543175088773339e+01	1.000000000000000000e+00
1.450000000000000000e+02	7.710948553442976561e+01	7.800559099698213927e+00	-1.671630599819691129e-02	4.520938302232218007e+02	1.233644430454194918e-02	0.000000000000000000e+00	8.389042166616590634e+00	1.000000000000000000e+00
1.450000000000000000e+02	1.283043023256184370e+02	1.826378118654218241e+01	-4.326305558011456394e-03	1.146840652276710557e+02	1.249401007972461564e-01	0.000000000000000000e+00	7.464667222645618772e+00	1.000000000000000000e+00
1.450000000000000000e+02	1.261085856382792088e+02	5.292225579960062731e+01	-1.638055133180224207e-02	4.429504162555392099e+02	1.111532825683358983e-02	0.000000000000000000e+00	1.359837129036347037e+01	1.000000000000000000e+00
1.450000000000000000e+02	1.295761379217227045e+02	2.561930230753163684e+01	-4.238232919071074217e-03	1.122856336415808585e+02	1.280623913209748554e-01	0.000000000000000000e+00	7.464667222645618772e+00	1.000000000000000000e+00
1.460000000000000000e+02	8.354981303936878589e+01	2.983898868553901451e+01	-3.756766247227334883e-03	9.917412832854678584e+01	9.823120805078300322e-02	0.000000000000000000e+00	1.355605956209514140e+01	1.000000000000000000e+00
1.460000000000000000e+02	6.100912580146080444e+01	1.334306330704948529e+01	-2.965137112249582093e-03	7.761614681870298682e+01	2.951938653020327319e-01	0.000000000000000000e+00	1.702765211118417454e+01	1.000000000000000000e+00
1.470000000000000000e+02	6.042110836822364917e+01	4.590889144294200008e+01	-1.700030746871260962e-02	4.598278791353022257e+02	1.488836574630003629e-02	0.000000000000000000e+00	1.235398227276692751e+01	1.000000000000000000e+00
1.480000000000000000e+02	1.329978307180625734e+02	4.119817784091824109e+01	-1.666742737281435779e-02	4.507627466947545258e+02	1.037939896260964279e-02	0.000000000000000000e+00	9.802367049649690856e+00	1.000000000000000000e+00
1.480000000000000000e+02	1.052632240714313383e+02	1.300202912954425827e+01	-1.733113580113927743e-02	4.688371370797903523e+02	1.559381789226229609e-01	0.000000000000000000e+00	3.557205407571976341e+00	1.000000000000000000e+00
1.480000000000000000e+02	5.858270712276477354e+01	3.369246156934411829e+01	-1.644342732096078230e-02	4.446626819514335693e+02	1.291405615903673532e-02	0.000000000000000000e+00	1.235398227276692751e+01	1.000000000000000000e+00
1.480000000000000000e+02	8.121448838779599555e+01	1.511663592044895665e+01	-1.660562019809784517e-02	4.490795874086176696e+02	1.410295303213549012e-02	0.000000000000000000e+00	8.389042166616590634e+00	1.000000000000000000e+00
1.490000000000000000e+02	9.610841661590670526e+01	4.040222705635997613e+01	-4.269409350456200569e-03	1.131346434893075354e+02	1.663457782715634936e-01	0.000000000000000000e+00	3.618419827491543561e+00	1.000000000000000000e+00
1.490000000000000000e+02	9.989807265783650791e+01	1.762191427037248559e+01	-1.708054709514970557e-02	4.620129987912839624e+02	1.396499674382840617e-01	0.000000000000000000e+00	5.936202556857874235e+00	1.000000000000000000e+00
1.500000000000000000e+02	1.719939551605672889e+01	1.306028316776212073e+01	-1.591608754819627547e-02	4.303019408311841971e+02	2.642097553583300229e-02	0.000000000000000000e+00	9.950074382791356697e+00	1.000000000000000000e+00
1.510000000000000000e+02	1.215573244403775561e+02	2.537919176194550275e+01	-1.601592476734240572e-02	4.330207504722757790e+02	2.626168033811460134e-02	0.000000000000000000e+00	9.450534209490236037e+00	1.000000000000000000e+00
1.510000000000000000e+02	4.563565130133186898e+01	2.293526887641090539e+01	-1.530998486910978285e-02	4.137962947255988979e+02	2.493002295994695139e-02	0.000000000000000000e+00	3.300906065241345999e+00	1.000000000000000000e+00
1.510000000000000000e+02	8.589186121241088756e+01	4.319120053250359348e+01	-3.578694204990095530e-03	9.432479468940726974e+01	1.621496693210777718e-01	0.000000000000000000e+00	1.059039080314471626e+01	1.000000000000000000e+00
1.510000000000000000e+02	1.163619912439906656e+01	4.505311696632140439e+01	-1.650259883034515748e-02	4.462740656775438879e+02	1.034306373352000818e-02	0.000000000000000000e+00	6.958924249069490919e+00	1.000000000000000000e+00
1.510000000000000000e+02	1.221599500052859497e+02	5.186379711452271835e+01	-4.563755205152285853e-03	1.211503950738114526e+02	6.599040522394850061e-02	0.000000000000000000e+00	1.315016223606719414e+01	1.000000000000000000e+00
1.510000000000000000e+02	3.034128554609450745e+01	4.103834627833860083e+01	-2.269005929478754100e-03	5.865880618593185858e+01	1.868589395589866919e-01	0.000000000000000000e+00	8.945855528012154778e+00	1.000000000000000000e+00
1.520000000000000000e+02	9.396599610562489602e+01	1.784320271278907200e+01	-1.676769037426876358e-02	4.534931514208719818e+02	5.530913345844512552e-02	0.000000000000000000e+00	3.606127035957474192e+00	1.000000000000000000e+00
1.520000000000000000e+02	1.193899021278289894e+02	3.900869689743051794e+01	-1.732347824511227055e-02	4.686286032551156495e+02	2.581845857423527013e-01	0.000000000000000000e+00	5.754641061892858289e+00	1.000000000000000000e+00
1.520000000000000000e+02	1.421092535162140109e+02	4.481319850052507547e+01	-4.635829650173693695e-03	1.231131570344957709e+02	2.094393532348326481e-01	0.000000000000000000e+00	3.660765907606255976e+00	1.000000000000000000e+00
1.530000000000000000e+02	1.405500392513698671e+02	1.694727008412482405e+01	-1.633537154678236028e-02	4.417200611220022211e+02	7.660253367637093191e-03	0.000000000000000000e+00	2.011487841180212754e+01	1.000000000000000000e+00
1.530000000000000000e+02	6.626300554313016278e+01	2.143110876193811265e+01	-2.324831382239073586e-03	6.017906867402162163e+01	1.898911793868806042e-01	0.000000000000000000e+00	8.863478992488067476e+00	1.000000000000000000e+00
1.530000000000000000e+02	1.231903844879465595e+02	3.468755959555517165e+01	-1.769316541106914081e-02	4.786960814920665257e+02	2.222553471717637619e-01	0.000000000000000000e+00	5.754641061892858289e+00	1.000000000000000000e+00
1.530000000000000000e+02	5.751870172933884362e+01	1.998251956468725510e+01	-3.112762722547401939e-03	8.163635026569870945e+01	1.339592107370188856e-01	0.000000000000000000e+00	8.863478992488067476e+00	1.000000000000000000e+00
1.530000000000000000e+02	9.799391420802089669e+01	4.349056979610171680e+01	-4.536459738686332219e-03	1.204070733144472882e+02	1.274940297182485249e-01	0.000000000000000000e+00	3.618419827491543561e+00	1.000000000000000000e+00
1.530000000000000000e+02	3.943954254729718656e+01	5.308926945135583964e+01	-4.240721687976513679e-03	1.123534088555985306e+02	1.586964699288465619e-01	0.000000000000000000e+00	6.845248770342144518e+00	1.000000000000000000e+00
1.530000000000000000e+02	8.523669378587862866e+01	2.436109536584995539e+01	-3.991708586363929695e-03	1.055721780960411422e+02	1.329856332152510312e-01	0.000000000000000000e+00	9.358883094561369020e+00	1.000000000000000000e+00
1.540000000000000000e+02	2.577303164530280810e+01	8.010853126027992488e+00	-1.626216704635195798e-02	4.397265250114846253e+02	1.014292219682758622e-01	0.000000000000000000e+00	5.064739233566508680e+00	1.000000000000000000e+00
1.540000000000000000e+02	1.080364032236350624e+02	1.216890850239733979e+01	-4.430979460096913514e-03	1.175345894769900355e+02	1.161406592792570969e-01	0.000000000000000000e+00	4.509039519427473053e+00	1.000000000000000000e+00
1.540000000000000000e+02	4.787540271570636108e+00	4.628701267579694445e+01	-4.534353770956872642e-03	1.203497227049686558e+02	2.146755416057173349e-01	0.000000000000000000e+00	6.958924249069490919e+00	1.000000000000000000e+00
1.540000000000000000e+02	4.589130719659373625e+01	4.628686842882607522e+01	-4.056627044580225945e-03	1.073400651785621847e+02	1.044180217562556967e-01	0.000000000000000000e+00	8.517353892580867836e+00	1.000000000000000000e+00
1.540000000000000000e+02	1.398261459329530112e+02	4.955627369359526568e+01	-4.214356538747513446e-03	1.116354218911609024e+02	1.844422161326618737e-01	0.000000000000000000e+00	5.263966425031765262e+00	1.000000000000000000e+00
1.540000000000000000e+02	3.737838870409455438e+01	4.656170669313423360e+01	-4.215362640817647485e-03	1.116628204909175537e+02	1.794582846953243216e-01	0.000000000000000000e+00	6.845248770342144518e+00	1.000000000000000000e+00
1.560000000000000000e+02	7.613835978307517394e+01	2.655404113606340033e+01	-1.508460670929816921e-02	4.076587007598614605e+02	9.791396376168803872e-02	0.000000000000000000e+00	4.122053779283851860e+00	1.000000000000000000e+00
1.560000000000000000e+02	1.313062253121622120e+02	3.711174729086652491e+01	-1.583437506806964490e-02	4.280767117967034210e+02	9.019156214855938991e-03	0.000000000000000000e+00	8.470156920984662108e+00	1.000000000000000000e+00
1.560000000000000000e+02	1.423860818435807118e+02	4.116291452424876240e+01	-3.372595694417369460e-03	8.871223233688844800e+01	1.549837000110125818e-01	0.000000000000000000e+00	3.660765907606255976e+00	1.000000000000000000e+00
1.570000000000000000e+02	1.001177624499784891e+01	2.378070506941633866e+01	-4.516600296638759518e-03	1.198662525367109879e+02	2.941702020891974190e-01	0.000000000000000000e+00	8.226659768368987713e+00	1.000000000000000000e+00
1.570000000000000000e+02	2.252826412375763709e+01	1.189969192895534889e+01	-1.480001404830540331e-02	3.999085522971072351e+02	1.696540641603573318e-01	0.000000000000000000e+00	5.064739233566508680e+00	1.000000000000000000e+00
1.570000000000000000e+02	1.767712268468184078e+01	2.079400205369401533e+01	-1.680083761918252719e-02	4.543958313013607722e+02	2.050574366489399392e-02	0.000000000000000000e+00	5.516342001517934968e+00	1.000000000000000000e+00
1.570000000000000000e+02	1.207218672579851670e+02	1.356320020861429754e+01	-4.060510962270791509e-03	1.074458336780519403e+02	9.632754004156396377e-02	0.000000000000000000e+00	8.922730138588113036e+00	1.000000000000000000e+00
1.580000000000000000e+02	5.572655086599044694e+01	4.620136877666691788e+01	-3.720148748423360123e-03	9.817694501722891687e+01	1.218712524625563676e-01	0.000000000000000000e+00	9.835615294780872375e+00	1.000000000000000000e+00
1.590000000000000000e+02	1.192501532075684594e+02	3.043926367841702785e+01	-1.688510499839079165e-02	4.566906364349613909e+02	1.081437494464920768e-02	0.000000000000000000e+00	8.010766794644691657e+00	1.000000000000000000e+00
1.590000000000000000e+02	7.231610860825827558e+01	2.809732442694654964e+01	-1.479375043543759011e-02	3.997379789257861944e+02	1.594321863987567811e-01	0.000000000000000000e+00	4.122053779283851860e+00	1.000000000000000000e+00
1.590000000000000000e+02	1.032695214452083832e+02	5.222611020843496021e+01	-1.541195066006301705e-02	4.165730705400314946e+02	1.207690801408423109e-02	0.000000000000000000e+00	1.283763373963377319e+01	1.000000000000000000e+00
1.600000000000000000e+02	8.598727424110083462e+01	1.492436941087242808e+01	-1.642953137428709853e-02	4.442842616176980641e+02	1.329633051308887204e-02	0.000000000000000000e+00	7.799362912226127875e+00	1.000000000000000000e+00
1.600000000000000000e+02	9.812318654471964408e+01	3.072183664876435216e+01	-1.580823254483457521e-02	4.273647874780789948e+02	1.292039543894107911e-02	0.000000000000000000e+00	7.931980888644546646e+00	1.000000000000000000e+00
1.610000000000000000e+02	5.405516861829205766e+01	1.169357635393469863e+01	-4.954282613641104033e-03	1.317854036647038924e+02	2.401851675470034753e-01	0.000000000000000000e+00	8.859108188014456431e+00	1.000000000000000000e+00
1.610000000000000000e+02	4.892719880422141898e+01	1.891768345951702912e+01	-1.635053628337507226e-02	4.421330336827917336e+02	1.704561908133317427e-02	0.000000000000000000e+00	8.859108188014456431e+00	1.000000000000000000e+00
1.610000000000000000e+02	1.026020050222751081e+02	3.940584258805753848e+01	-3.728637232507712226e-03	9.840810702839240776e+01	2.170185715848350627e-01	0.000000000000000000e+00	3.972781093982084677e+00	1.000000000000000000e+00
1.610000000000000000e+02	1.206821640739159136e+02	4.227302509727685020e+01	-3.844768355404970788e-03	1.015706391908889969e+02	8.074226261862926801e-02	0.000000000000000000e+00	6.034314651991817158e+00	1.000000000000000000e+00
1.610000000000000000e+02	7.556927145808147372e+01	4.634732923747732514e+01	2.398199009752158446e-03	-6.217704713067941213e+01	3.192650809157270286e-01	0.000000000000000000e+00	1.029315911865153410e+01	1.000000000000000000e+00
1.610000000000000000e+02	3.642963652746201575e+01	5.341026000421930320e+01	-1.651731438653158274e-02	4.466748059663445360e+02	9.444755562549644878e-03	0.000000000000000000e+00	2.059949066649915750e+01	1.000000000000000000e+00
1.620000000000000000e+02	1.388622335517099486e+02	6.878187909135033529e+00	3.431526551357593977e-03	-9.031706251322135870e+01	1.713736001268770792e-01	0.000000000000000000e+00	7.747574763711211787e+00	1.000000000000000000e+00
1.620000000000000000e+02	1.140896668993692487e+02	1.953220611657280159e+01	-1.676305029016270792e-02	4.533667906757418677e+02	1.349550359171103331e-02	0.000000000000000000e+00	8.922730138588113036e+00	1.000000000000000000e+00
1.620000000000000000e+02	9.037570427469171364e+01	5.340262202197652464e+00	-1.684608292283037642e-02	4.556279706660583884e+02	1.679030930266700583e-02	0.000000000000000000e+00	5.863949836631145551e+00	1.000000000000000000e+00
1.620000000000000000e+02	1.364643657603224369e+02	1.424535458122283238e+01	-3.973830870980403496e-03	1.050853245422149058e+02	1.853679680774045213e-01	0.000000000000000000e+00	7.747574763711211787e+00	1.000000000000000000e+00
1.620000000000000000e+02	2.212895136687020781e+01	1.753651061668978528e+01	-4.191613622976625431e-03	1.110160771298257600e+02	1.610315422809610597e-01	0.000000000000000000e+00	5.516342001517934968e+00	1.000000000000000000e+00
1.630000000000000000e+02	7.530276920242781102e+01	9.550824618948666966e+00	-1.667027351211433986e-02	4.508402539714481350e+02	1.353485308382440522e-02	0.000000000000000000e+00	7.193673398618418702e+00	1.000000000000000000e+00
1.640000000000000000e+02	1.272196498642126414e+02	3.125136445905894078e+01	-1.761699842154429083e-02	4.766218696177355696e+02	1.625582899448054786e-01	0.000000000000000000e+00	8.010766794644691657e+00	1.000000000000000000e+00
1.640000000000000000e+02	1.385074561620653526e+02	3.489664426540382181e+01	-4.189068242389001016e-03	1.109467602423857073e+02	9.896464206514388184e-02	0.000000000000000000e+00	1.186181419026571682e+01	1.000000000000000000e+00
1.640000000000000000e+02	1.381392425128879076e+01	4.509161206008414524e+01	-1.663240148957534012e-02	4.498089069358705387e+02	1.132171048716756889e-02	0.000000000000000000e+00	2.223557600932850775e+01	1.000000000000000000e+00
1.640000000000000000e+02	7.289950377236931445e+01	1.633118244421688914e+01	-4.509489173169361868e-03	1.196725993959990717e+02	4.400780374080334179e-01	0.000000000000000000e+00	7.193673398618418702e+00	1.000000000000000000e+00
1.640000000000000000e+02	9.348210676340681857e+01	3.715430890142985731e+01	-4.418372528438029717e-03	1.171912721487240390e+02	1.349563640597849501e-01	0.000000000000000000e+00	7.931980888644546646e+00	1.000000000000000000e+00
1.650000000000000000e+02	7.344739397754999288e+01	3.627525097132527065e+01	-1.661393949017078014e-02	4.493061419109205303e+02	6.959698873815201026e-03	0.000000000000000000e+00	1.029315911865153410e+01	1.000000000000000000e+00
1.650000000000000000e+02	1.022122805409635475e+02	1.414953447769501338e+01	-1.644272272202566137e-02	4.446434940133650571e+02	1.479260796724102267e-02	0.000000000000000000e+00	9.376988904065958863e+00	1.000000000000000000e+00
1.660000000000000000e+02	1.058748003060691047e+02	4.165790845101032147e+01	-1.657153396490372230e-02	4.481513365996580660e+02	1.347048910450621140e-02	0.000000000000000000e+00	3.972781093982084677e+00	1.000000000000000000e+00
1.660000000000000000e+02	1.285349403253638911e+02	9.860160311531837252e+00	-1.700269624351009173e-02	4.598929312672159426e+02	1.338118811628327132e-01	0.000000000000000000e+00	9.061220475824338649e+00	1.000000000000000000e+00
1.660000000000000000e+02	1.147863087696736528e+02	4.098778443861345266e+01	-1.634302169398146529e-02	4.419283931863223529e+02	9.845327488239519198e-03	0.000000000000000000e+00	6.034314651991817158e+00	1.000000000000000000e+00
1.670000000000000000e+02	9.594549738294247732e+01	7.174195793636757301e+00	-1.651800639993933340e-02	4.466936511699755101e+02	1.882051549729124584e-02	0.000000000000000000e+00	5.863949836631145551e+00	1.000000000000000000e+00
1.670000000000000000e+02	5.332264469730024814e+01	1.165721619226995109e+01	-3.742463222783423346e-03	9.878462227972589460e+01	1.101294234832808083e-01	0.000000000000000000e+00	6.099537867601595664e+00	1.000000000000000000e+00
1.680000000000000000e+02	3.540831978010185566e+01	5.039283099649902198e+01	-3.853828509079352573e-03	1.018173691516226427e+02	1.109841809605009999e-01	0.000000000000000000e+00	9.429612085344668770e+00	1.000000000000000000e+00
1.690000000000000000e+02	3.895296996333595985e+01	4.165480838502812588e+01	-4.110079211862785985e-03	1.087956973464849710e+02	2.493120823384749052e-01	0.000000000000000000e+00	7.435251633773213520e+00	1.000000000000000000e+00
1.690000000000000000e+02	5.935098333798084980e+01	1.258646074112830959e+01	-4.098578836953435667e-03	1.084825142425571300e+02	2.422416685570689676e-01	0.000000000000000000e+00	6.099537867601595664e+00	1.000000000000000000e+00
1.710000000000000000e+02	6.722513033788001735e+01	2.749547573561819291e+01	-1.706277207552942335e-02	4.615289418921882429e+02	9.310448996457054704e-03	0.000000000000000000e+00	9.504897813923857797e+00	1.000000000000000000e+00
1.710000000000000000e+02	4.638242321553671133e+01	4.136122495414191746e+01	-1.653527076818305311e-02	4.471638017934586742e+02	2.167314481034243734e-02	0.000000000000000000e+00	5.596383638413270134e+00	1.000000000000000000e+00
1.720000000000000000e+02	6.589460485033613679e+01	1.235387879663688437e+01	-1.725481752826271004e-02	4.667588053928413956e+02	1.050405791203268269e-02	0.000000000000000000e+00	6.547753573391587700e+00	1.000000000000000000e+00
1.730000000000000000e+02	2.273305137404265963e+01	3.977984466096589955e+01	-4.737170330522067797e-03	1.258729095708985994e+02	7.768573214781515635e-02	0.000000000000000000e+00	7.833403513188701872e+00	1.000000000000000000e+00
1.730000000000000000e+02	3.208559698174403252e+01	6.887548443390100417e+00	-4.088370717630468096e-03	1.082045223927233053e+02	1.509587160558261143e-01	0.000000000000000000e+00	9.197105636972285225e+00	1.000000000000000000e+00
1.730000000000000000e+02	7.050338005123234097e+01	4.797260133462959431e+01	-1.758601991057772221e-02	4.757782496230792049e+02	3.660213714047477751e-02	0.000000000000000000e+00	7.676274527260012803e+00	1.000000000000000000e+00
1.730000000000000000e+02	3.055626006937820449e+01	3.938032456176759410e+01	-3.968932677258520635e-03	1.049519348461788297e+02	8.815805551309086052e-02	0.000000000000000000e+00	7.833403513188701872e+00	1.000000000000000000e+00
1.740000000000000000e+02	2.628231570547298546e+01	1.402258022510693358e+01	-3.855623199676423696e-03	1.018662429297569361e+02	1.226814114873996386e-01	0.000000000000000000e+00	5.796716606569896513e+00	1.000000000000000000e+00
1.740000000000000000e+02	7.216040433679600596e+01	4.006757034331096179e+01	-1.655218192767629604e-02	4.476243336859282635e+02	3.026155905624661191e-02	0.000000000000000000e+00	8.076833813856504563e+00	1.000000000000000000e+00
1.750000000000000000e+02	4.806435924774857682e+01	2.591559451866513442e+01	-1.655708269797746823e-02	4.477577935484681007e+02	9.109193510031032837e-03	0.000000000000000000e+00	1.284815456741551110e+01	1.000000000000000000e+00
1.750000000000000000e+02	1.259478886292804845e+02	2.629722565236144760e+01	-1.655615353770408318e-02	4.477324902604658519e+02	1.307124418211424999e-02	0.000000000000000000e+00	6.522662057170236949e+00	1.000000000000000000e+00
1.750000000000000000e+02	4.238779678522514871e+01	3.744172632414393576e+01	-4.084739417832532020e-03	1.081056332911962414e+02	3.247211441311423918e-01	0.000000000000000000e+00	5.596383638413270134e+00	1.000000000000000000e+00
1.750000000000000000e+02	5.889115172100733275e+01	4.094049028132256041e+01	-1.642497980665437451e-02	4.441603113908411160e+02	1.053287410408322300e-01	0.000000000000000000e+00	5.907646754767656105e+00	1.000000000000000000e+00
1.760000000000000000e+02	4.600518451728951419e+01	4.903859212169162873e+00	-3.820184934466245609e-03	1.009011730095304245e+02	1.484546356445753945e-01	0.000000000000000000e+00	1.406022546496943804e+01	1.000000000000000000e+00
1.760000000000000000e+02	6.194448385173562599e+01	1.959244750958322356e+01	-4.240663253149127079e-03	1.123518175335101006e+02	6.748996489535863397e-02	0.000000000000000000e+00	8.246231437185736368e+00	1.000000000000000000e+00
1.760000000000000000e+02	3.874916526636865655e+01	4.603776682131120168e+01	-5.035282782762433296e-03	1.339912347427388397e+02	8.428283357055044167e-02	0.000000000000000000e+00	8.951908777122589811e+00	1.000000000000000000e+00
1.770000000000000000e+02	1.891858313949739667e+01	2.615774290317043338e+01	-1.739416715943178232e-02	4.705536338540637189e+02	9.038510796194221264e-03	0.000000000000000000e+00	9.125409550348297927e+00	1.000000000000000000e+00
1.780000000000000000e+02	1.061275233281081967e+02	1.155109890192834321e+01	-1.583928620743217663e-02	4.282104540339351502e+02	8.092605660102392129e-03	0.000000000000000000e+00	1.678201379975807939e+01	1.000000000000000000e+00
1.780000000000000000e+02	6.381762506973997517e+01	4.420088144241716321e+01	-1.625652337493751001e-02	4.395728341496598546e+02	6.756399924126266221e-02	0.000000000000000000e+00	5.907646754767656105e+00	1.000000000000000000e+00
1.790000000000000000e+02	8.917293922132421358e+01	3.412754208820953750e+01	-1.643864261485187411e-02	4.445323827983727369e+02	9.160286980117282596e-03	0.000000000000000000e+00	8.178662799069190470e+00	1.000000000000000000e+00
1.790000000000000000e+02	2.065535411479630667e+01	1.263001903293884887e+01	-4.321275218307385479e-03	1.145470768760085889e+02	3.282983557206675673e-01	0.000000000000000000e+00	5.796716606569896513e+00	1.000000000000000000e+00
1.790000000000000000e+02	1.037494353249739447e+02	2.816376529310768007e+01	-1.590432072102011818e-02	4.299815015857283811e+02	1.056915159039784058e-02	0.000000000000000000e+00	1.574931339206605330e+01	1.000000000000000000e+00
1.800000000000000000e+02	7.953782246678908052e+01	2.758535431172521868e+01	-1.613533621672827087e-02	4.362726138817704964e+02	2.263531709966914995e-02	0.000000000000000000e+00	5.137941691569685609e+00	1.000000000000000000e+00
1.800000000000000000e+02	1.362121321615032059e+02	3.300946153170114883e+01	-1.699206498490840253e-02	4.596034163084618740e+02	1.561317347278667889e-02	0.000000000000000000e+00	7.512079574677090754e+00	1.000000000000000000e+00
1.810000000000000000e+02	4.324254804379869199e+01	3.702637811149255498e+01	-1.682535282083298667e-02	4.550634397060281344e+02	1.431758094669088877e-02	0.000000000000000000e+00	1.006953897971261824e+01	1.000000000000000000e+00
1.810000000000000000e+02	6.255155888717040114e+01	3.367011467102079081e+01	-4.040625023420185875e-03	1.069042913280987790e+02	1.177995261484948708e-01	0.000000000000000000e+00	1.060660041541078691e+01	1.000000000000000000e+00
1.820000000000000000e+02	1.528697028144538983e+01	1.778609506592720280e+01	-1.728118279037978156e-02	4.674767954314950202e+02	4.800631017370649012e-02	0.000000000000000000e+00	7.443430999219406097e+00	1.000000000000000000e+00
1.820000000000000000e+02	8.323662931439031354e+01	5.189946236398947121e+01	-4.458165348100903182e-03	1.182749271490429521e+02	9.575598515576355663e-02	0.000000000000000000e+00	4.552583726662708052e+00	1.000000000000000000e+00
1.830000000000000000e+02	5.736094838903034798e+01	7.987648864769582246e+00	-4.575196979734583516e-03	1.214619823486935246e+02	9.982375698394418961e-02	0.000000000000000000e+00	8.720545705543720771e+00	1.000000000000000000e+00
1.830000000000000000e+02	6.221847335941745882e+00	4.040073033068261310e+01	-1.678164992630732516e-02	4.538733038829734028e+02	9.035771494134592352e-03	0.000000000000000000e+00	2.212176533821339319e+01	1.000000000000000000e+00
1.830000000000000000e+02	8.219672990147276437e+01	3.839638604254847110e+01	-3.876210246774513743e-03	1.024268781578873160e+02	1.582827877316385079e-01	0.000000000000000000e+00	5.003793518309268329e+00	1.000000000000000000e+00
1.830000000000000000e+02	6.891655508663289709e+01	4.835454769573946976e+01	-2.451711981377954677e-03	6.363433514835467264e+01	2.935759453786488393e-01	0.000000000000000000e+00	6.576627605479894889e+00	1.000000000000000000e+00
1.840000000000000000e+02	2.065700305162980044e+01	2.363771207194358581e+01	-1.658178887245707889e-02	4.484306026064942330e+02	3.702292608118773476e-02	0.000000000000000000e+00	7.942208353975272139e+00	1.000000000000000000e+00
1.840000000000000000e+02	1.315455316125650143e+02	1.499380141558486734e+01	-1.647507690799170088e-02	4.455245769750748082e+02	1.784811411033604411e-02	0.000000000000000000e+00	3.833062267512024057e+00	1.000000000000000000e+00
1.850000000000000000e+02	8.456736030254056402e+01	2.863520858004737235e+01	-1.633386012389662773e-02	4.416789014107378080e+02	1.224834658412987665e-02	0.000000000000000000e+00	5.137941691569685609e+00	1.000000000000000000e+00
1.850000000000000000e+02	1.114008493407941103e+02	3.160518598668372192e+01	-4.386919899982547229e-03	1.163347407848318653e+02	2.266928542797541635e-01	0.000000000000000000e+00	1.050435989980661944e+01	1.000000000000000000e+00
1.870000000000000000e+02	1.134387759726835867e+02	2.069447790581920898e+01	-1.716108202577593805e-02	4.642061602966214764e+02	6.141352038287162252e-02	0.000000000000000000e+00	6.600321771673089977e+00	1.000000000000000000e+00
1.870000000000000000e+02	4.927020325954139679e+01	1.124153279818328599e+01	-1.694837767404031026e-02	4.584137048662022380e+02	1.222280778158701953e-02	0.000000000000000000e+00	8.720545705543720771e+00	1.000000000000000000e+00
1.870000000000000000e+02	5.999425430153152661e+01	2.944898530260642033e+01	-4.002519158749937196e-03	1.058665762040831453e+02	1.022947780899384762e-01	0.000000000000000000e+00	1.002781945249718731e+01	1.000000000000000000e+00
1.870000000000000000e+02	1.384283230388234927e+02	4.752187532668978065e+01	-1.686890553721096669e-02	4.562494858138515497e+02	1.042501781547244821e-02	0.000000000000000000e+00	1.161892978217850825e+01	1.000000000000000000e+00
1.870000000000000000e+02	8.071402633145049776e+01	4.810967440438840015e+01	-6.993577547356744951e-03	1.873203511946421997e+02	1.550433653771102760e-01	0.000000000000000000e+00	4.552583726662708052e+00	1.000000000000000000e+00
1.880000000000000000e+02	6.764453369308571951e+01	6.703507097089199895e+00	-1.703639112366275160e-02	4.608105245835961341e+02	1.008141010101715196e-02	0.000000000000000000e+00	1.036345245491505551e+01	1.000000000000000000e+00
1.880000000000000000e+02	9.434124888472010184e+01	1.116612739913420604e+01	-1.703361634531038935e-02	4.607349606385982952e+02	1.275821338913429859e-02	0.000000000000000000e+00	1.669843227267379859e+01	1.000000000000000000e+00
1.880000000000000000e+02	1.353887100103346484e+02	3.630758614189364408e+01	-1.630396947335143246e-02	4.408649064940541962e+02	1.067366790758017547e-02	0.000000000000000000e+00	1.035431707384116429e+01	1.000000000000000000e+00
1.880000000000000000e+02	7.745055849754878352e+01	3.998125404287156215e+01	-3.586302735712782342e-03	9.453199343613022165e+01	3.633122795822217865e-01	0.000000000000000000e+00	5.003793518309268329e+00	1.000000000000000000e+00
1.890000000000000000e+02	1.529154546271271542e+01	8.113925310342752439e+00	-1.756135120986880918e-02	4.751064610667249895e+02	1.110999830203540650e-02	0.000000000000000000e+00	1.088950185092367384e+01	1.000000000000000000e+00
1.890000000000000000e+02	1.069843160964690298e+02	2.207440369946108660e+01	-1.839484435361521050e-02	4.978045010800848900e+02	5.886283466297226319e-02	0.000000000000000000e+00	6.600321771673089977e+00	1.000000000000000000e+00
1.890000000000000000e+02	5.629978430179094318e+01	3.877143425086555339e+01	9.880751488409604544e-03	-2.659451006976649410e+02	3.189872474719465112e-01	0.000000000000000000e+00	3.802282197737618219e+00	1.000000000000000000e+00
1.890000000000000000e+02	6.127301700322878730e+01	3.943852210063547403e+01	-8.403740237422867645e-03	2.257225017157589093e+02	2.915859001936533801e-01	0.000000000000000000e+00	5.017773380889317458e+00	1.000000000000000000e+00
1.900000000000000000e+02	1.250460221852809184e+02	3.581698383948974396e+01	-4.479152937350009377e-03	1.188464701114948667e+02	2.366135692054865958e-01	0.000000000000000000e+00	7.069289594253799436e+00	1.000000000000000000e+00
1.910000000000000000e+02	9.422331417255851704e+01	5.000379819449261021e+01	-1.642103583944400785e-02	4.440529075972718829e+02	4.459162997187104960e-02	0.000000000000000000e+00	6.482203427606566315e+00	1.000000000000000000e+00
1.920000000000000000e+02	5.314522310717411102e+01	4.089419037926326439e+01	-1.795102407637607506e-02	4.857181984066949099e+02	4.800492284801538556e-02	0.000000000000000000e+00	3.802282197737618219e+00	1.000000000000000000e+00
1.920000000000000000e+02	6.507706489418933415e+01	4.921412944379439125e+01	-1.624090640983638298e-02	4.391475463096671774e+02	1.120549447861618475e-02	0.000000000000000000e+00	1.048967488935400461e+01	1.000000000000000000e+00
1.920000000000000000e+02	2.596199619686796822e+01	4.887095090861275537e+01	1.287552650187187477e-03	-3.193145279167133666e+01	4.891835190282760593e-01	0.000000000000000000e+00	1.292432384075031671e+01	1.000000000000000000e+00
1.930000000000000000e+02	8.469836484117757891e+01	3.304666857875507446e+01	-1.653840824137019910e-02	4.472492427985551444e+02	1.209790049421721747e-02	0.000000000000000000e+00	1.003091084368121955e+01	1.000000000000000000e+00
1.930000000000000000e+02	1.229456619091369163e+02	4.256704621533645394e+01	-1.688050940136914466e-02	4.565654871810469899e+02	3.625991624433888560e-02	0.000000000000000000e+00	6.363584486714238153e+00	1.000000000000000000e+00
1.930000000000000000e+02	1.116368948217633914e+02	1.708520648922955587e+01	-4.554016772298676539e-03	1.208851939258030797e+02	3.695921163081833383e-01	0.000000000000000000e+00	6.821918908756083866e+00	1.000000000000000000e+00
1.940000000000000000e+02	4.700694610158049613e+01	1.089431203016902749e+01	-3.241261555425084886e-03	8.513568516990413571e+01	2.866080412195501914e-01	0.000000000000000000e+00	1.765666543446607051e+01	1.000000000000000000e+00
1.940000000000000000e+02	3.182172197369011357e+01	2.708201594072977159e+01	-1.586766797551569103e-02	4.289833584212632900e+02	3.793144878232168615e-02	0.000000000000000000e+00	1.358907463806647442e+01	1.000000000000000000e+00
1.940000000000000000e+02	9.448857751925314119e+01	2.570340981704879013e+01	-3.890981919216800287e-03	1.028291466284499052e+02	1.542715386500881358e-01	0.000000000000000000e+00	1.223812540887400679e+01	1.000000000000000000e+00
1.940000000000000000e+02	1.969635152709259884e+01	1.807278739877797236e+01	-1.579781552299385286e-02	4.270811067059757420e+02	4.193148739945418146e-02	0.000000000000000000e+00	1.052867207698352381e+01	1.000000000000000000e+00
1.950000000000000000e+02	9.963130288500688891e+01	4.253465795754259204e+01	-3.473903904727832122e-03	9.147110063540010572e+01	1.950871494921346816e-01	0.000000000000000000e+00	9.221409750856686571e+00	1.000000000000000000e+00
1.950000000000000000e+02	8.976675833630847023e+01	4.529656213123213604e+01	-1.628487123454764457e-02	4.403448151270099515e+02	2.452103184431131400e-02	0.000000000000000000e+00	6.482203427606566315e+00	1.000000000000000000e+00
1.960000000000000000e+02	1.353878825407459203e+02	1.784771421408982661e+01	-4.828592163046924526e-03	1.283625478220504874e+02	2.009964817677146742e-01	0.000000000000000000e+00	6.045141165520702131e+00	1.000000000000000000e+00
1.960000000000000000e+02	1.303767618948316986e+01	4.888090516900723514e+01	-4.630182442158808746e-03	1.229593698624627933e+02	1.093655172528176234e-01	0.000000000000000000e+00	1.292432384075031671e+01	1.000000000000000000e+00
1.970000000000000000e+02	9.108491302411465540e+01	9.715507299156818988e+00	-1.762219761194982678e-02	4.767634561835608338e+02	1.724878672572576210e-01	0.000000000000000000e+00	6.987442565052583099e+00	1.000000000000000000e+00
1.970000000000000000e+02	1.258690882150917503e+02	4.821937194491020051e+01	-1.661933414799618425e-02	4.494530515287117964e+02	3.206487950241754259e-02	0.000000000000000000e+00	6.363584486714238153e+00	1.000000000000000000e+00
1.980000000000000000e+02	9.702664815949414390e+01	6.038533382890140189e+00	-2.602246012174338347e-02	7.055229798828154344e+02	5.619443222652775738e-02	0.000000000000000000e+00	6.987442565052583099e+00	1.000000000000000000e+00
1.990000000000000000e+02	1.378642383718036513e+02	3.910571787332419547e+01	-1.699413843713427560e-02	4.596598814419086807e+02	8.221817323849545112e-02	0.000000000000000000e+00	5.963118156087099386e+00	1.000000000000000000e+00
1.990000000000000000e+02	1.245270728299299492e+02	3.496831990430340653e+01	-4.122139718744019521e-03	1.091241342026553696e+02	3.033819537900397378e-01	0.000000000000000000e+00	7.102795011171999739e+00	1.000000000000000000e+00
2.000000000000000000e+02	5.302404439044677531e+01	1.123563550187472160e+01	-3.598356378506903375e-02	9.767879941469083178e+02	9.330237077609404572e-02	0.000000000000000000e+00	3.549752530795652117e+00	1.000000000000000000e+00
2.000000000000000000e+02	3.116864065698377217e+01	2.318236542319002069e+01	-1.655305957070356618e-02	4.476482340343592909e+02	1.791927773830270798e-02	0.000000000000000000e+00	3.970929180966348504e+00	1.000000000000000000e+00
2.010000000000000000e+02	1.322922391515317031e+02	1.265534252883006339e+01	2.131071818627936713e-03	-5.490252577644158549e+01	4.987057121792648484e-01	0.000000000000000000e+00	6.045141165520702131e+00	1.000000000000000000e+00
2.020000000000000000e+02	7.408978955185411053e+01	5.637749719259820935e+00	-4.274505206933918409e-03	1.132734160216329826e+02	8.084045376728221655e-02	0.000000000000000000e+00	1.747748061700509226e+01	1.000000000000000000e+00
2.020000000000000000e+02	7.232298609041096427e+01	5.228387012777591991e+01	-1.595370622242565928e-02	4.313263885777728319e+02	1.507012165212384680e-02	0.000000000000000000e+00	2.470829854438002826e+01	1.000000000000000000e+00
2.020000000000000000e+02	1.430385278760780352e+02	3.614168240298792512e+01	-1.728949663485961075e-02	4.677032015826239899e+02	8.172714921449308889e-02	0.000000000000000000e+00	5.963118156087099386e+00	1.000000000000000000e+00
2.030000000000000000e+02	4.958473617996217797e+01	1.604959923585754566e+01	-1.845544806018406883e-02	4.994548870094458266e+02	2.393225682505069063e-01	0.000000000000000000e+00	5.916340743974151550e+00	1.000000000000000000e+00
2.030000000000000000e+02	8.940892117187262045e+01	1.661567811582354537e+01	-1.630055976580485275e-02	4.407720518870225987e+02	2.603313892030589827e-02	0.000000000000000000e+00	1.303479018470792816e+01	1.000000000000000000e+00
2.030000000000000000e+02	7.617170253974161653e+01	2.469450983354462181e+01	-1.650395470237128043e-02	4.463109893615991268e+02	1.428951986141757668e-02	0.000000000000000000e+00	1.105585893824505739e+01	1.000000000000000000e+00
2.030000000000000000e+02	8.514003945478047797e+01	3.115987524013413434e+01	-3.997605296396304631e-03	1.057327598131989106e+02	1.539654154482360537e-01	0.000000000000000000e+00	1.105585893824505739e+01	1.000000000000000000e+00
2.040000000000000000e+02	2.464180207873635098e+01	2.453346342289639637e+01	-1.747996155586990091e-02	4.728900233707445864e+02	3.835179578942737866e-02	0.000000000000000000e+00	6.665214747576358789e+00	1.000000000000000000e+00
2.050000000000000000e+02	1.182457955918652601e+02	3.164511599920837526e+01	-1.794573360572571108e-02	4.855741260583949384e+02	5.312345045007349498e-02	0.000000000000000000e+00	4.113562242688544757e+00	1.000000000000000000e+00
2.060000000000000000e+02	5.755416642273303296e+01	2.897100906321781721e+01	-1.717221780854840535e-02	4.645094146723125164e+02	7.676958260874999773e-03	0.000000000000000000e+00	7.885097510868556370e+00	1.000000000000000000e+00
2.060000000000000000e+02	3.788145928053680223e+01	3.937747778972924806e+01	-4.789056082504385137e-03	1.272858844507210563e+02	1.085114988508473211e-01	0.000000000000000000e+00	9.499230460180417168e+00	1.000000000000000000e+00
2.070000000000000000e+02	1.119985737512429012e+02	3.367542683495434375e+01	-1.700663710917316856e-02	4.600002505981293552e+02	4.093188385183210709e-02	0.000000000000000000e+00	6.568861607287559856e+00	1.000000000000000000e+00
2.070000000000000000e+02	2.462092404234639886e+01	4.779413453306936077e+01	-1.601010334696102710e-02	4.328622190749361494e+02	1.697811921768643817e-02	0.000000000000000000e+00	6.632530468805804880e+00	1.000000000000000000e+00
2.080000000000000000e+02	1.065091299760410237e+02	1.234707497176648516e+01	-1.650213413341039201e-02	4.462614108528479164e+02	1.889036943889366160e-02	0.000000000000000000e+00	1.350168713562311673e+01	1.000000000000000000e+00
2.080000000000000000e+02	4.329469567646126649e+01	7.583761837409340956e+00	-1.630165536517852107e-02	4.408018877154378856e+02	1.293054614953870196e-02	0.000000000000000000e+00	1.054680105020694292e+01	1.000000000000000000e+00
2.080000000000000000e+02	2.524834474893763669e+01	1.765909925858018781e+01	-1.789739665222220624e-02	4.842577935690657682e+02	1.782557535937001614e-02	0.000000000000000000e+00	6.901070690437085098e+00	1.000000000000000000e+00
2.080000000000000000e+02	1.429455219246622910e+01	3.360358540023897689e+01	2.028845527466819395e-03	-5.211865590948271887e+01	4.185542779807268632e-01	0.000000000000000000e+00	6.615840718123539688e+00	1.000000000000000000e+00
2.090000000000000000e+02	7.694270912684135055e+01	1.613459032124510273e+01	-4.117847709634517815e-03	1.090072523839672272e+02	2.338441243302386008e-01	0.000000000000000000e+00	8.297308510096025103e+00	1.000000000000000000e+00
2.090000000000000000e+02	1.366109475042770214e+02	4.820341556927844806e+01	-1.690649202185134231e-02	4.572730569598529087e+02	6.138273446431208313e-02	0.000000000000000000e+00	7.351729911892825875e+00	1.000000000000000000e+00
2.090000000000000000e+02	1.435278996034311660e+02	5.069413963176043580e+01	-1.567905813348980520e-02	4.238470549335412443e+02	3.520535548398839865e-02	0.000000000000000000e+00	7.351729911892825875e+00	1.000000000000000000e+00
2.100000000000000000e+02	4.621251530827299092e+01	2.368842414252227613e+01	-1.688046079027050866e-02	4.565641633829207535e+02	1.213382998342094066e-02	0.000000000000000000e+00	8.620861814458443462e+00	1.000000000000000000e+00
2.100000000000000000e+02	6.692868558085517350e+01	4.069599121630896121e+01	-1.668868152007930289e-02	4.513415486785370376e+02	2.004811301209619145e-02	0.000000000000000000e+00	6.141581568143416270e+00	1.000000000000000000e+00
2.100000000000000000e+02	9.530767591652026027e+00	2.100700496952421403e+01	-4.290139243580032118e-03	1.136991687612041630e+02	1.275312789227722732e-01	0.000000000000000000e+00	6.982654426190675778e+00	1.000000000000000000e+00
2.100000000000000000e+02	5.459216295241528627e+01	2.166338987515587178e+01	-4.738655280061478819e-03	1.259133483487293006e+02	2.029721489446187910e-01	0.000000000000000000e+00	7.885097510868556370e+00	1.000000000000000000e+00
2.100000000000000000e+02	1.193809031655909507e+02	2.769126659381324984e+01	-4.306273217776446401e-03	1.141385360129114446e+02	1.925056365097440603e-01	0.000000000000000000e+00	4.113562242688544757e+00	1.000000000000000000e+00
2.110000000000000000e+02	1.109713376573478172e+01	2.781170627408487661e+01	-3.904643509371937601e-03	1.032011848657335662e+02	1.885906562465020642e-01	0.000000000000000000e+00	6.615840718123539688e+00	1.000000000000000000e+00
2.110000000000000000e+02	2.461035160428254898e+01	3.687358014076168189e+01	-3.958298189908031860e-03	1.046623319607633675e+02	1.888596670758965201e-01	0.000000000000000000e+00	7.435539566102853826e+00	1.000000000000000000e+00
2.110000000000000000e+02	2.903842968279669279e+01	4.284680148017842072e+01	-4.689538052815214915e-03	1.245757671127639128e+02	4.808393495521156025e-01	0.000000000000000000e+00	6.632530468805804880e+00	1.000000000000000000e+00
2.120000000000000000e+02	7.635841701969799544e+01	7.857880150818576048e+00	-1.630437986867666958e-02	4.408760825542095176e+02	3.646489787434492591e-02	0.000000000000000000e+00	8.232845742338417594e+00	1.000000000000000000e+00
2.120000000000000000e+02	1.443770795623043135e+01	4.572980552946377486e+01	-6.275660330580967727e-03	1.677697240120212712e+02	2.057566602493606789e-01	0.000000000000000000e+00	1.039034860299009644e+01	1.000000000000000000e+00
2.130000000000000000e+02	9.931531632609949156e+01	2.377268658244911137e+01	-6.115916429305755762e-03	1.634195101077564800e+02	2.625599207065703045e-01	0.000000000000000000e+00	5.610650019393490062e+00	1.000000000000000000e+00
2.130000000000000000e+02	8.702563945678427615e+01	3.987551745590182151e+01	-4.212034622685592242e-03	1.115721904847881234e+02	1.437878347577760119e-01	0.000000000000000000e+00	4.488982431311339560e+00	1.000000000000000000e+00
2.140000000000000000e+02	1.030840179919872668e+02	1.961621194717766770e+01	-5.328816777210295362e-03	1.419848774034469159e+02	2.544089916628822223e-01	0.000000000000000000e+00	5.610650019393490062e+00	1.000000000000000000e+00
2.140000000000000000e+02	1.210382229798732823e+02	4.373406322688428105e+01	-1.714122406650762931e-02	4.636653798985611274e+02	1.468459019433787649e-02	0.000000000000000000e+00	1.612817512234065731e+01	1.000000000000000000e+00
2.150000000000000000e+02	8.332460244516040859e+01	1.224559135772529928e+01	-4.112349869430476784e-03	1.088575328597279821e+02	2.028556353811029611e-01	0.000000000000000000e+00	8.232845742338417594e+00	1.000000000000000000e+00
2.150000000000000000e+02	6.267097150393725258e+01	3.626983091675202786e+01	-1.620785722496849782e-02	4.382475368420807058e+02	3.663554604249119606e-02	0.000000000000000000e+00	6.141581568143416270e+00	1.000000000000000000e+00
2.150000000000000000e+02	4.191765193578921611e+01	3.768684967187593315e+01	3.063500051295184063e-03	-8.029480823666428080e+01	1.586770460170032759e-01	0.000000000000000000e+00	9.103794229722995013e+00	1.000000000000000000e+00
2.160000000000000000e+02	6.634574419440838255e+01	2.838109817052719919e+01	-1.588465698027714465e-02	4.294460102292065926e+02	5.567390479956424443e-02	0.000000000000000000e+00	8.419908591888816574e+00	1.000000000000000000e+00
2.160000000000000000e+02	7.199871377018520491e+01	3.462119397677125932e+01	-1.632771082808323268e-02	4.415114411700943720e+02	3.907181069958665098e-02	0.000000000000000000e+00	8.419908591888816574e+00	1.000000000000000000e+00
2.170000000000000000e+02	5.858770604364240242e+00	2.333917002012261221e+01	-4.355986465050962209e-03	1.154923483199438579e+02	1.613565418220536118e-01	0.000000000000000000e+00	1.818689743394742919e+01	1.000000000000000000e+00
2.170000000000000000e+02	4.706629737067032693e+01	3.017881933343059586e+01	-4.004586688599596697e-03	1.059228800568604498e+02	1.153581779748111824e-01	0.000000000000000000e+00	9.103794229722995013e+00	1.000000000000000000e+00
2.170000000000000000e+02	2.772996148515118264e+01	4.664918293092944879e+01	-1.569189076343411801e-02	4.241965185735700175e+02	4.203888521717391580e-02	0.000000000000000000e+00	1.332401060805011284e+01	1.000000000000000000e+00
2.180000000000000000e+02	1.254147634767795125e+02	2.752095659445310361e+01	-3.429130116421720206e-03	9.025180177715893137e+01	2.102627229739542081e-01	0.000000000000000000e+00	1.679341934793638202e+01	1.000000000000000000e+00
2.180000000000000000e+02	9.142595571046356895e+01	4.076331255401156994e+01	-4.043587922999514889e-03	1.069849782704110908e+02	2.291412104017965801e-01	0.000000000000000000e+00	4.488982431311339560e+00	1.000000000000000000e+00
2.190000000000000000e+02	9.081779586663358828e+01	7.686686192421885444e+00	-3.863118997231374755e-03	1.020703716788784590e+02	1.437164730317106454e-01	0.000000000000000000e+00	8.771064015148851922e+00	1.000000000000000000e+00
2.190000000000000000e+02	5.482493283972728193e+01	1.969709075463736170e+01	-4.472550545768572312e-03	1.186666709740649708e+02	6.773952752295564483e-02	0.000000000000000000e+00	1.026001128272874574e+01	1.000000000000000000e+00
2.200000000000000000e+02	5.776730003107072520e+01	9.868036535994203717e+00	-1.701549778302081581e-02	4.602415482393255957e+02	9.548046586923542023e-03	0.000000000000000000e+00	1.026001128272874574e+01	1.000000000000000000e+00
2.200000000000000000e+02	9.574115273021443784e+01	2.112228819028996440e+01	-1.643764442801375417e-02	4.445051997495829141e+02	4.490332614748326900e-02	0.000000000000000000e+00	6.749905829127956558e+00	1.000000000000000000e+00
2.200000000000000000e+02	4.883843900362975887e+01	5.221759612544597218e+01	-4.670861583855037344e-03	1.240671615616001162e+02	1.150361070609492442e-01	0.000000000000000000e+00	1.580140468114526620e+01	1.000000000000000000e+00
2.210000000000000000e+02	2.320728134739918502e+01	1.788092732931774265e+01	-4.522296737506393063e-03	1.200213804387427956e+02	1.301389066577129938e-01	0.000000000000000000e+00	1.239871564884599309e+01	1.000000000000000000e+00
2.210000000000000000e+02	8.907319797756744606e+01	2.007366618081850618e+01	-1.695214190550108774e-02	4.585162140193456253e+02	4.363094827444269352e-02	0.000000000000000000e+00	6.749905829127956558e+00	1.000000000000000000e+00
2.210000000000000000e+02	4.028167307025027100e+01	1.541767498043578399e+01	-4.296915066553751335e-03	1.138836908561186192e+02	2.991155140677784763e-01	0.000000000000000000e+00	6.533968260596789257e+00	1.000000000000000000e+00
2.220000000000000000e+02	4.419445494107375794e+01	1.018480967910790724e+01	-4.624571797279167229e-03	1.228065783932895272e+02	1.766404606581076786e-01	0.000000000000000000e+00	6.533968260596789257e+00	1.000000000000000000e+00
2.220000000000000000e+02	6.511509980032406020e+01	1.801597296418700722e+01	-1.752950371053730097e-02	4.742391764110854524e+02	1.248473865182575526e-02	0.000000000000000000e+00	1.042658587948740845e+01	1.000000000000000000e+00
2.220000000000000000e+02	7.251216319247035358e+01	3.861140859688507732e+01	-1.669721162411022877e-02	4.515738441017984997e+02	6.325163285296309112e-03	0.000000000000000000e+00	1.177208710021788640e+01	1.000000000000000000e+00
2.230000000000000000e+02	2.772853515396843349e+01	5.068746853842957023e+01	-1.627129745296213709e-02	4.399751681300645032e+02	1.449831612411878190e-02	0.000000000000000000e+00	1.651244050550084097e+01	1.000000000000000000e+00
2.230000000000000000e+02	1.133951966040809936e+02	1.553474917120905374e+01	-1.591254152260659221e-02	4.302053739531877454e+02	2.669791568676882498e-02	0.000000000000000000e+00	9.316322530611921948e+00	1.000000000000000000e+00
2.230000000000000000e+02	6.149361660692424891e+01	4.275552078615633889e+01	-4.072757852715032899e-03	1.077793462107323563e+02	1.207000888676496020e-01	0.000000000000000000e+00	1.177208710021788640e+01	1.000000000000000000e+00
2.240000000000000000e+02	2.861744104236274922e+01	6.724838327524585324e+00	-3.597383885307483143e-03	9.483376001787318899e+01	1.322073676667584463e-01	0.000000000000000000e+00	1.239871564884599309e+01	1.000000000000000000e+00
2.240000000000000000e+02	1.052763579193870385e+02	2.010402962947644312e+01	-1.638388184964521474e-02	4.430411143348601968e+02	2.531811676428619151e-02	0.000000000000000000e+00	8.311762972373893277e+00	1.000000000000000000e+00
2.260000000000000000e+02	3.502590584926864636e+01	2.610419398102465394e+01	-1.641084736991522616e-02	4.437754508589960096e+02	1.596338721655465864e-02	0.000000000000000000e+00	1.141730754831768913e+01	1.000000000000000000e+00
2.270000000000000000e+02	1.300097183616212249e+02	1.511747242244401868e+01	-1.719194685397191016e-02	4.650466844336872327e+02	9.509771301085434558e-03	0.000000000000000000e+00	1.352347394584090168e+01	1.000000000000000000e+00
2.270000000000000000e+02	1.271022469228701937e+02	3.577645334313937298e+01	-3.800851708040558965e-03	1.003746823595592303e+02	1.840048966850401646e-01	0.000000000000000000e+00	5.106152357108783235e+00	1.000000000000000000e+00
2.270000000000000000e+02	8.418574124510844570e+01	1.275273395339335814e+01	-3.138855571191927381e-03	8.234692182473264666e+01	2.042006310664324920e-01	0.000000000000000000e+00	7.598435227764466227e+00	1.000000000000000000e+00
2.270000000000000000e+02	9.280206694286270874e+01	3.520071263769752790e+01	-4.706208777249150377e-03	1.250297513753726690e+02	1.540838116517757594e-01	0.000000000000000000e+00	7.037669071795392028e+00	1.000000000000000000e+00
2.270000000000000000e+02	7.892212939869693855e+01	7.272714953348879519e+00	-3.870960826455193456e-03	1.022839237096727629e+02	1.347695270916130506e-01	0.000000000000000000e+00	7.598435227764466227e+00	1.000000000000000000e+00
2.270000000000000000e+02	2.405140698929846010e+01	2.925304876100183549e+01	-9.308169475230490195e-03	2.503523036319892867e+02	2.109443553400495164e-01	0.000000000000000000e+00	4.911299528475643328e+00	1.000000000000000000e+00
2.280000000000000000e+02	2.022938418169681896e+01	2.616873283740095602e+01	6.905943070218245605e-03	-1.849338518172162935e+02	3.879457882179045969e-01	0.000000000000000000e+00	4.911299528475643328e+00	1.000000000000000000e+00
2.280000000000000000e+02	4.966240405426977134e+01	1.845917509551494717e+01	-3.853426662478573374e-03	1.018064258939700011e+02	2.345747676848283225e-01	0.000000000000000000e+00	5.591942188350111920e+00	1.000000000000000000e+00
2.280000000000000000e+02	5.054630714794433999e+01	2.398081731127307847e+01	-3.451410914909012074e-03	9.085856196395661755e+01	3.069890755432050922e-01	0.000000000000000000e+00	5.591942188350111920e+00	1.000000000000000000e+00
2.290000000000000000e+02	1.294610256006434312e+01	1.232642454104718688e+01	-1.517229731381223266e-02	4.100467286218657250e+02	8.600624345260765580e-03	0.000000000000000000e+00	1.564147340090804050e+01	1.000000000000000000e+00
2.290000000000000000e+02	9.783755126525554147e+01	4.909901037201273510e+01	-1.690306198821610664e-02	4.571796488241245129e+02	8.866656020248608883e-03	0.000000000000000000e+00	1.336818709292007235e+01	1.000000000000000000e+00
2.310000000000000000e+02	1.416472145534758624e+02	2.200608838999559325e+01	-1.488788794831972552e-02	4.023015717401825100e+02	5.155319084276233088e-02	0.000000000000000000e+00	1.352347394584090168e+01	1.000000000000000000e+00
2.310000000000000000e+02	9.657649367535499607e+01	2.481646405218949880e+01	-1.581938358074354289e-02	4.276684572336747010e+02	1.228940614171192269e-02	0.000000000000000000e+00	1.104893279211064439e+01	1.000000000000000000e+00
2.310000000000000000e+02	1.884623687786793766e+01	4.494937856744662952e+01	-4.117909677175193850e-03	1.090089399104074204e+02	3.826358222434868006e-01	0.000000000000000000e+00	6.715720333920843998e+00	1.000000000000000000e+00
2.310000000000000000e+02	3.025285128669225898e+01	4.986624404304782843e+01	-1.859460520726907359e-02	5.032444736621723678e+02	2.268673037213542187e-02	0.000000000000000000e+00	1.242120841048718560e+01	1.000000000000000000e+00
2.320000000000000000e+02	1.299339287275930701e+02	3.152740991540072812e+01	-1.680785522377819391e-02	4.545869376963029254e+02	8.231172950291965051e-03	0.000000000000000000e+00	5.106152357108783235e+00	1.000000000000000000e+00
2.320000000000000000e+02	7.302788860851195807e+01	2.195861615808360412e+01	-8.470920184361024549e-03	2.275519746216111798e+02	2.195625424265268411e-02	0.000000000000000000e+00	1.446533589747005166e+01	1.000000000000000000e+00
2.320000000000000000e+02	8.785564598662628555e+01	4.020687940357844070e+01	-1.605428752860959402e-02	4.340654615137507903e+02	1.934182427453067232e-01	0.000000000000000000e+00	5.247116366486675787e+00	1.000000000000000000e+00
2.330000000000000000e+02	4.344178484085463765e+01	2.555433681024723214e+01	-1.627809259489580024e-02	4.401602163271180643e+02	1.040903945930582442e-02	0.000000000000000000e+00	7.276688864146045432e+00	1.000000000000000000e+00
2.330000000000000000e+02	1.016257621078151345e+02	9.243260133126595335e+00	-4.315982920127918628e-03	1.144029547596583143e+02	7.779641645041635023e-02	0.000000000000000000e+00	1.637131002723223361e+01	1.000000000000000000e+00
2.330000000000000000e+02	7.349712203159573676e+01	5.323725840094393646e+01	-1.566559254502261980e-02	4.234803542976393942e+02	1.096712404763677817e-02	0.000000000000000000e+00	1.706772786514418527e+01	1.000000000000000000e+00
2.340000000000000000e+02	1.231858236046094675e+02	4.426109371390209901e+01	-1.656150921081165489e-02	4.478783382298297511e+02	8.390941685969988129e-03	0.000000000000000000e+00	1.441123262705358776e+01	1.000000000000000000e+00
2.340000000000000000e+02	9.143451127997029459e+01	3.636969900964984248e+01	-1.565199456524742766e-02	4.231100483252940876e+02	1.512056073534946421e-01	0.000000000000000000e+00	5.247116366486675787e+00	1.000000000000000000e+00
2.350000000000000000e+02	1.350439967996385526e+01	4.901947376959192582e+01	-1.586695418090306592e-02	4.289639200625913986e+02	1.265238418131731102e-02	0.000000000000000000e+00	6.715720333920843998e+00	1.000000000000000000e+00
2.370000000000000000e+02	4.323210656030890675e+01	7.723530409688094345e+00	-1.651994526598339966e-02	4.467464511952414341e+02	4.488241753517663302e-02	0.000000000000000000e+00	1.378283720608473040e+01	1.000000000000000000e+00
2.370000000000000000e+02	1.082619219919329225e+02	4.710042884605061886e+01	-1.554033508600660696e-02	4.200692898659177104e+02	4.093520782358694987e-02	0.000000000000000000e+00	1.220095344888463273e+01	1.000000000000000000e+00
2.370000000000000000e+02	5.824031968762407274e+01	1.762418006457856023e+01	-3.808376790220249514e-03	1.005796086000447787e+02	9.261346309888496275e-02	0.000000000000000000e+00	1.329942152220733931e+01	1.000000000000000000e+00
2.380000000000000000e+02	4.351540632714594636e+01	3.586854701512511667e+01	-1.618290537445367036e-02	4.375680374297073172e+02	9.276254288550389582e-03	0.000000000000000000e+00	1.031447295181149038e+01	1.000000000000000000e+00
2.380000000000000000e+02	1.189694937977561118e+01	2.702954369746644048e+01	-1.691563862498119200e-02	4.575221411489495154e+02	1.583395769194262392e-02	0.000000000000000000e+00	1.006278389475281543e+01	1.000000000000000000e+00
2.380000000000000000e+02	7.531000912643986567e+01	3.476080870535373890e+01	-1.981220285127403575e-03	5.082170504146822765e+01	2.675372658069470333e-01	0.000000000000000000e+00	7.242584457183431468e+00	1.000000000000000000e+00
2.380000000000000000e+02	6.840518898998654151e+01	3.694678411753561420e+01	-4.541871052278922787e-03	1.205544365091790127e+02	3.714928997458770699e-01	0.000000000000000000e+00	6.195131229281361840e+00	1.000000000000000000e+00
2.400000000000000000e+02	2.317686228828148032e+01	3.487065232150913374e+01	-2.585919129598122229e-02	7.010767737347641742e+02	2.928676634969007431e-02	0.000000000000000000e+00	1.373751868706696300e+01	1.000000000000000000e+00
2.410000000000000000e+02	8.581437964985052957e+00	1.752864880430557903e+01	-1.562525628725129276e-02	4.223819001594715701e+02	2.271072850865152315e-02	0.000000000000000000e+00	8.333883331304384967e+00	1.000000000000000000e+00
2.410000000000000000e+02	6.221286930281853245e+01	3.676016193255031794e+01	-1.580379875603515893e-02	4.272440446545356849e+02	1.218822851076462044e-02	0.000000000000000000e+00	6.195131229281361840e+00	1.000000000000000000e+00
2.410000000000000000e+02	1.033143149152033970e+02	2.631991976651712406e+01	-1.644991267674286760e-03	4.166537334388493008e+01	3.680354743628503345e-01	0.000000000000000000e+00	1.745826315450443289e+01	1.000000000000000000e+00
2.410000000000000000e+02	1.354449390241601066e+02	2.673770844572411676e+01	-4.023804483275203459e-03	1.064462272202873550e+02	1.348958019037612699e-01	0.000000000000000000e+00	1.115100699506963799e+01	1.000000000000000000e+00
2.410000000000000000e+02	6.885422718197887093e+01	9.610468032902426572e+00	-1.548316531850764269e-03	3.903268579454265108e+01	3.174088040316016546e-01	0.000000000000000000e+00	1.229451576276936287e+01	1.000000000000000000e+00
2.410000000000000000e+02	9.422332821648069512e+01	9.750267284025966319e+00	-4.229610084423426550e-03	1.120508129387000196e+02	1.619683313112809664e-01	0.000000000000000000e+00	1.889972017112630454e+01	1.000000000000000000e+00
2.420000000000000000e+02	8.075064347053312019e+01	5.102074019768072333e+01	-3.931265112412892990e-03	1.039261556895214511e+02	1.467477081862772481e-01	0.000000000000000000e+00	1.319330240898582218e+01	1.000000000000000000e+00
2.420000000000000000e+02	9.606143124506039044e+01	4.699417162357816835e+01	-1.571294408717821556e-02	4.247698516457651863e+02	7.065360751391192018e-03	0.000000000000000000e+00	1.220095344888463273e+01	1.000000000000000000e+00
2.420000000000000000e+02	6.783785535362578401e+01	4.831461168949642371e+01	-1.711609855865358840e-02	4.629811513756201862e+02	6.376958388489839535e-03	0.000000000000000000e+00	1.050439437908538665e+01	1.000000000000000000e+00
2.420000000000000000e+02	5.733813710026736032e+01	4.800121438342532798e+01	-4.083210213734631000e-03	1.080639893543946215e+02	1.363143149910667207e-01	0.000000000000000000e+00	1.050439437908538665e+01	1.000000000000000000e+00
2.430000000000000000e+02	3.517421926814630240e+01	2.401094089344152138e+01	-4.350670511066115700e-03	1.153475819986339133e+02	7.958967433509200884e-02	0.000000000000000000e+00	1.179393922267719397e+01	1.000000000000000000e+00
2.430000000000000000e+02	7.617935556980246758e+01	1.948455593725517332e+01	-4.284646453807327247e-03	1.135495867724604580e+02	7.748267772609074289e-02	0.000000000000000000e+00	1.229451576276936287e+01	1.000000000000000000e+00
2.440000000000000000e+02	4.797590461064701373e+01	8.521565220556214015e+00	-4.301982013606361031e-03	1.140216761146760689e+02	1.085645494065201611e-01	0.000000000000000000e+00	9.025310069460349638e+00	1.000000000000000000e+00
2.440000000000000000e+02	4.477878406122296440e+01	3.917891281134841819e+01	-4.351997952542617509e-03	1.153837314498622817e+02	7.741493144471311982e-02	0.000000000000000000e+00	1.112084332281315291e+01	1.000000000000000000e+00
2.440000000000000000e+02	1.129908609063754099e+01	9.650324106444326588e+00	-4.087884523918632398e-03	1.081912821586454498e+02	2.402606994411589092e-01	0.000000000000000000e+00	3.891383243003633474e+00	1.000000000000000000e+00
2.440000000000000000e+02	1.326809648515112485e+02	1.202099184891553207e+01	-5.259831362489045259e-03	1.401062372305439681e+02	1.335017909773341671e-01	0.000000000000000000e+00	8.431227881832016990e+00	1.000000000000000000e+00
2.450000000000000000e+02	1.149923188342774125e+02	1.334243245818123746e+01	-4.070554701760866097e-03	1.077193490663186992e+02	8.321182831002282843e-02	0.000000000000000000e+00	1.229255084496764283e+01	1.000000000000000000e+00
2.450000000000000000e+02	1.405911381346782605e+02	1.545000214651797954e+01	-3.353398221809039941e-03	8.818943859264642526e+01	2.403732860528488002e-01	0.000000000000000000e+00	8.621424069769032528e+00	1.000000000000000000e+00
2.450000000000000000e+02	4.614143208357830872e+01	1.735847262062172192e+01	-4.345292054709697441e-03	1.152011135861412043e+02	8.613811068610133237e-02	0.000000000000000000e+00	9.025310069460349638e+00	1.000000000000000000e+00
2.450000000000000000e+02	4.621743548236209165e+01	2.815151791051112795e+01	-4.408504183628932961e-03	1.169225331830551653e+02	8.063509401812329891e-02	0.000000000000000000e+00	1.079331289022191598e+01	1.000000000000000000e+00
2.470000000000000000e+02	1.184307664737439758e+01	2.504993502389116955e+01	-1.663396317007475103e-02	4.498514352838595869e+02	1.999221866700851002e-02	0.000000000000000000e+00	1.233554696413808749e+01	1.000000000000000000e+00
2.470000000000000000e+02	1.515602744984982664e+01	1.016691572032047119e+01	1.888288746116698925e-03	-4.829095382078406118e+01	3.549607363498943347e-01	0.000000000000000000e+00	3.891383243003633474e+00	1.000000000000000000e+00
2.480000000000000000e+02	1.250970216089444591e+02	6.342304737078515942e+00	-4.316378331618979727e-03	1.144137227736644178e+02	1.090934846944917602e-01	0.000000000000000000e+00	6.778510305453492535e+00	1.000000000000000000e+00
2.490000000000000000e+02	1.103773576523819031e+02	3.079068249579201932e+01	-1.648381108266309611e-02	4.457624297368670909e+02	1.868369342483522377e-02	0.000000000000000000e+00	7.514041568303629681e+00	1.000000000000000000e+00
2.510000000000000000e+02	7.663982578005935409e+01	7.839118857236134552e+00	-1.679520555019776637e-02	4.542424564018390925e+02	9.699755789716824061e-03	0.000000000000000000e+00	5.771594803495463388e+00	1.000000000000000000e+00
2.510000000000000000e+02	9.415718522719831185e+01	4.056563086623167891e+01	-4.585410589338165775e-03	1.217401237121856354e+02	1.116392744779628465e-01	0.000000000000000000e+00	8.692613232308868731e+00	1.000000000000000000e+00
2.510000000000000000e+02	1.683346058627390107e+01	4.282333042271726953e+01	-3.896435046043452647e-03	1.029776484989667154e+02	1.144909094890940171e-01	0.000000000000000000e+00	1.483706033552089387e+01	1.000000000000000000e+00
2.520000000000000000e+02	3.900103772163920013e+01	9.573151383013113858e+00	-3.721410901428987960e-03	9.821131650503259891e+01	2.201217841265488140e-01	0.000000000000000000e+00	1.444730277798118045e+01	1.000000000000000000e+00
2.520000000000000000e+02	8.963854724297462440e+01	1.554939318196438336e+01	-4.079032807709915241e-03	1.079502284556848224e+02	1.246867816184258348e-01	0.000000000000000000e+00	6.708348630071531815e+00	1.000000000000000000e+00
2.520000000000000000e+02	2.335027029516172448e+01	2.949405622574642294e+01	-1.625333049224784651e-02	4.394858842094093916e+02	1.386604667034563310e-02	0.000000000000000000e+00	1.233554696413808749e+01	1.000000000000000000e+00
2.520000000000000000e+02	1.335250794447540841e+02	4.898224920928825554e+01	-1.634287409275269470e-02	4.419243736468434918e+02	1.124958783766872861e-01	0.000000000000000000e+00	6.234534108062760538e+00	1.000000000000000000e+00
2.520000000000000000e+02	1.184918409880033607e+02	4.819218749393197498e+00	-4.160820170117457417e-03	1.101774967163081982e+02	1.120258059565517605e-01	0.000000000000000000e+00	6.778510305453492535e+00	1.000000000000000000e+00
2.520000000000000000e+02	4.160106138428366052e+01	5.112207400673122493e+01	-4.009015008415267069e-03	1.060434739467108756e+02	1.836934500376683488e-01	0.000000000000000000e+00	1.106288235347571280e+01	1.000000000000000000e+00
2.530000000000000000e+02	1.035697514834895685e+02	1.788371220468160061e+01	-1.609940225756910023e-02	4.352940450129647161e+02	1.151227292093393029e-02	0.000000000000000000e+00	1.206089904627786424e+01	1.000000000000000000e+00
2.530000000000000000e+02	1.156591208664507349e+02	2.544617147599758411e+01	-1.759731435440418934e-02	4.760858247241166055e+02	6.989709896988549609e-02	0.000000000000000000e+00	5.849568931901853119e+00	1.000000000000000000e+00
2.530000000000000000e+02	8.286677848730511187e+01	5.054243349334537783e+01	-1.588965317135916655e-02	4.295820686310602809e+02	4.988930043325745523e-02	0.000000000000000000e+00	6.968795626652508624e+00	1.000000000000000000e+00
2.530000000000000000e+02	9.262976308323078456e+01	4.975193715506997449e+01	-1.584783253465724129e-02	4.284431912541237466e+02	9.391884869878253106e-02	0.000000000000000000e+00	9.312424047380593706e+00	1.000000000000000000e+00
2.530000000000000000e+02	1.058486710469721146e+02	5.068358468206199774e+01	-1.585339617413671770e-02	4.285947026522348438e+02	5.476334655874426360e-02	0.000000000000000000e+00	9.311777196019868086e+00	1.000000000000000000e+00
2.530000000000000000e+02	7.617172488716605017e+01	5.247643705521286250e+01	-1.671989959033204007e-02	4.521916924536274109e+02	3.880196108741518213e-02	0.000000000000000000e+00	6.968795626652508624e+00	1.000000000000000000e+00
2.530000000000000000e+02	9.831858548872241954e+01	3.293383732408850051e+01	-4.730870102296762074e-03	1.257013390745793231e+02	1.642735861384220231e-01	0.000000000000000000e+00	8.692613232308868731e+00	1.000000000000000000e+00
2.540000000000000000e+02	5.997714169795746386e+01	1.609080501078934233e+01	-4.847258677559112237e-03	1.288708822894501509e+02	8.127476356415475056e-02	0.000000000000000000e+00	7.144641904596872983e+00	1.000000000000000000e+00
2.540000000000000000e+02	1.397582961492182392e+02	4.911040949871888017e+01	-1.574518905924198603e-02	4.256479604480084618e+02	5.431001813954317026e-02	0.000000000000000000e+00	6.234534108062760538e+00	1.000000000000000000e+00
2.540000000000000000e+02	5.974128356468555978e+01	4.128585498876773840e+01	-3.276722959866692781e-03	8.610138522752866663e+01	3.972030069504474126e-01	0.000000000000000000e+00	8.347879379418699841e+00	1.000000000000000000e+00
2.550000000000000000e+02	3.560393056206046936e+01	2.361538128089620159e+01	-1.628240796336662133e-02	4.402777342778750835e+02	1.862348928826285110e-02	0.000000000000000000e+00	5.952142014116242663e+00	1.000000000000000000e+00
2.550000000000000000e+02	1.139560352513428825e+02	4.610320912911841873e+01	-1.660280257617945468e-02	4.490028567293961714e+02	8.857708293518617992e-03	0.000000000000000000e+00	9.311777196019868086e+00	1.000000000000000000e+00
2.560000000000000000e+02	7.168943415588850598e+01	1.080642897636337985e+01	-1.480959035337973094e-02	4.001693383124309094e+02	3.524587656547395476e-02	0.000000000000000000e+00	4.328757592657524356e+00	1.000000000000000000e+00
2.560000000000000000e+02	5.229751303282926500e+01	4.829837287219691433e+01	-3.980901569979863018e-03	1.052778768265573746e+02	9.725761816879896493e-02	0.000000000000000000e+00	1.022668699024010230e+01	1.000000000000000000e+00
2.560000000000000000e+02	6.716621209127578140e+01	4.510128766519523680e+01	-4.736653057242275547e-03	1.258588229647991312e+02	1.374253547396898645e-01	0.000000000000000000e+00	8.347879379418699841e+00	1.000000000000000000e+00
2.570000000000000000e+02	1.205395373722744665e+02	2.222142475435343911e+01	-1.705502973892681143e-02	4.613180992867972918e+02	3.916747383599294974e-02	0.000000000000000000e+00	5.849568931901853119e+00	1.000000000000000000e+00
2.570000000000000000e+02	1.302574105381272034e+02	3.929264040812079628e+01	-1.622551527938933744e-02	4.387284084950864553e+02	1.093449670794011119e-02	0.000000000000000000e+00	1.022576054887840513e+01	1.000000000000000000e+00
2.570000000000000000e+02	6.007207560583644579e+01	2.323481617385847997e+01	-4.467235922615814432e-03	1.185219408945408475e+02	7.951649928278725632e-02	0.000000000000000000e+00	7.144641904596872983e+00	1.000000000000000000e+00
2.580000000000000000e+02	1.400092508623530989e+02	2.537438924945336893e+01	-3.871197044375601116e-03	1.022903564966123042e+02	1.003843838339777417e-01	0.000000000000000000e+00	1.699459046358415293e+01	1.000000000000000000e+00
2.580000000000000000e+02	7.560347175961562982e+01	4.166140107896330846e+01	1.455594307512157173e-03	-3.650763472009040100e+01	3.222213623601419830e-01	0.000000000000000000e+00	4.248751148253751886e+00	1.000000000000000000e+00
2.580000000000000000e+02	2.981250746157746079e+01	4.972140323186369670e+01	-1.719714283704913346e-02	4.651881836561828436e+02	8.581091464793133561e-03	0.000000000000000000e+00	2.146294147172632805e+01	1.000000000000000000e+00
2.580000000000000000e+02	8.074105904465336891e+01	6.864281913204713703e+00	-1.655065657887521205e-02	4.475827947382103389e+02	2.270130332934318096e-01	0.000000000000000000e+00	6.511320284330166075e+00	1.000000000000000000e+00
2.580000000000000000e+02	2.728013757891109847e+01	2.375766535723112227e+01	-3.239981093735430293e-03	8.510081509222513318e+01	1.503026467886349193e-01	0.000000000000000000e+00	8.325008972049531053e+00	1.000000000000000000e+00
2.600000000000000000e+02	3.683320256858922903e+01	2.943920175290360319e+01	-1.735451127460939380e-02	4.694737079215984181e+02	7.629207512686697612e-03	0.000000000000000000e+00	5.952142014116242663e+00	1.000000000000000000e+00
2.600000000000000000e+02	1.030038823151936072e+02	4.313837065956126793e+01	-1.616590938059463134e-02	4.371051952916840833e+02	1.086102068632277540e-02	0.000000000000000000e+00	8.967453424502718207e+00	1.000000000000000000e+00
2.600000000000000000e+02	3.610716061924819797e+01	7.239071768438375187e+00	-1.671047794354598923e-02	4.519351181586304733e+02	1.768488545419744096e-02	0.000000000000000000e+00	1.597581154741917864e+01	1.000000000000000000e+00
2.600000000000000000e+02	5.541422986557650887e+01	1.319517256017117823e+01	-4.518795710422097815e-03	1.199260389791958090e+02	7.186288855672207099e-02	0.000000000000000000e+00	1.106751872959381267e+01	1.000000000000000000e+00
2.600000000000000000e+02	8.002465151651084341e+01	1.333607085435152761e+01	-1.804587207384339420e-02	4.883011394396871196e+02	2.540662519442898892e-01	0.000000000000000000e+00	5.411223813266519578e+00	1.000000000000000000e+00
2.610000000000000000e+02	1.167043086798051021e+01	1.813633206900049544e+01	-1.283413845178953822e-02	3.463729914040216045e+02	3.387959860422461444e-01	0.000000000000000000e+00	1.050960852677642343e+01	1.000000000000000000e+00
2.610000000000000000e+02	9.242196710229755752e+01	3.502531692620045334e+01	-5.830970777469743523e-03	1.556597488481310734e+02	3.519238945619663772e-01	0.000000000000000000e+00	5.551605314167475491e+00	1.000000000000000000e+00
2.610000000000000000e+02	7.465003480195758812e+01	1.396443247707161994e+01	-1.590924542330018898e-02	4.301156131741026911e+02	2.639162613224685927e-01	0.000000000000000000e+00	4.328757592657524356e+00	1.000000000000000000e+00
2.630000000000000000e+02	4.658901288944285568e+01	3.425327266346359778e+01	-1.665023139321015339e-02	4.502944584598078563e+02	1.545906423382292783e-02	0.000000000000000000e+00	1.087892980712597790e+01	1.000000000000000000e+00
2.630000000000000000e+02	1.640719950486139922e+01	8.754706715856549692e+00	-3.963337579798996077e-03	1.047995667709669476e+02	1.548625901938561755e-01	0.000000000000000000e+00	1.050960852677642343e+01	1.000000000000000000e+00
2.630000000000000000e+02	1.202242142167318519e+02	1.311444781760793177e+01	-4.474656418023711599e-03	1.187240189835462871e+02	1.037353040322889219e-01	0.000000000000000000e+00	1.778216953918169096e+01	1.000000000000000000e+00
2.630000000000000000e+02	4.581285748756028653e+01	1.992867392528667025e+01	-4.470540018026590047e-03	1.186119194269432313e+02	1.011507097906317876e-01	0.000000000000000000e+00	1.172716471170014252e+01	1.000000000000000000e+00
2.640000000000000000e+02	1.357890471489241406e+02	2.171337387340952674e+01	-1.584570871621741178e-02	4.283853545265033063e+02	1.137647664177954265e-02	0.000000000000000000e+00	1.374246210404690771e+01	1.000000000000000000e+00
2.640000000000000000e+02	9.792649105472557380e+01	3.574679985838859864e+01	-1.604507216157083360e-02	4.338145047166217978e+02	2.484650864100523826e-02	0.000000000000000000e+00	5.551605314167475491e+00	1.000000000000000000e+00
2.640000000000000000e+02	8.070646783494913734e+01	4.733485576996250188e+01	-3.228913882857716716e-02	8.761798414368704471e+02	5.078373018812754047e-03	0.000000000000000000e+00	1.482028498776270453e+01	1.000000000000000000e+00
2.640000000000000000e+02	7.076334610870013364e+01	3.634507972786320806e+01	-1.303045906264511423e-03	3.235337173487901907e+01	4.042463623054542987e-01	0.000000000000000000e+00	1.482028498776270453e+01	1.000000000000000000e+00
2.650000000000000000e+02	1.378292507746840840e+02	3.530354803883512460e+01	-3.873369217476504457e-03	1.023495100389421566e+02	1.246700754883679485e-01	0.000000000000000000e+00	1.238752760109483297e+01	1.000000000000000000e+00
2.660000000000000000e+02	3.652219488262463187e+01	1.163694710621073547e+01	-1.691424503989451267e-02	4.574841904467789959e+02	5.427121742384510839e-02	0.000000000000000000e+00	6.696346502769422671e+00	1.000000000000000000e+00
2.670000000000000000e+02	1.032032348819541596e+02	5.045067977469057219e+00	-1.659181421722760036e-02	4.487036170619296058e+02	8.538222943236029039e-03	0.000000000000000000e+00	1.166717929911318308e+01	1.000000000000000000e+00
2.680000000000000000e+02	5.946857982806339038e+00	2.215419045479833571e+01	-1.652408617120797521e-02	4.468592180886275855e+02	1.309153877596314075e-02	0.000000000000000000e+00	1.455227073284535422e+01	1.000000000000000000e+00
2.680000000000000000e+02	1.381491440757445162e+02	5.181866914282056769e+01	-1.680343995192971895e-02	4.544666991342481879e+02	1.418831901322131772e-01	0.000000000000000000e+00	6.616726679559128854e+00	1.000000000000000000e+00
2.680000000000000000e+02	3.044491061578190028e+01	1.444900550267729500e+01	-1.770899047308667484e-02	4.791270363158499208e+02	4.364882090748423149e-02	0.000000000000000000e+00	6.696346502769422671e+00	1.000000000000000000e+00
2.690000000000000000e+02	5.162973760709679283e+01	1.365659528180422555e+01	-3.668565874045722451e-03	9.677221822923752370e+01	1.061825567584860908e-01	0.000000000000000000e+00	1.522792747228275800e+01	1.000000000000000000e+00
2.690000000000000000e+02	1.032859972790164420e+02	3.370777617582611896e+01	-1.629879709495914500e-02	4.407240500843845439e+02	8.335359749716664268e-03	0.000000000000000000e+00	5.734276287925374582e+00	1.000000000000000000e+00
2.700000000000000000e+02	4.188344225358424211e+01	4.837378522565687433e+01	-1.609719840755178405e-02	4.352340288313658903e+02	1.044740853057447572e-01	0.000000000000000000e+00	1.940164411449594439e+01	1.000000000000000000e+00
2.700000000000000000e+02	7.414764165949208952e+00	7.676143800656126892e+00	-1.657979333119735665e-02	4.483762591776354043e+02	8.967959663243407764e-02	0.000000000000000000e+00	1.455227073284535422e+01	1.000000000000000000e+00
2.700000000000000000e+02	1.424552642585511535e+02	4.679488561611334063e+01	-1.679784484899052993e-02	4.543143309098117584e+02	1.266660005378098530e-01	0.000000000000000000e+00	6.616726679559128854e+00	1.000000000000000000e+00
2.710000000000000000e+02	1.175004814859734381e+02	9.392210773284149994e+00	-1.611847227425359033e-02	4.358133678232453576e+02	1.116910154252737097e-02	0.000000000000000000e+00	1.454113329927865372e+01	1.000000000000000000e+00
2.710000000000000000e+02	8.685288489900389663e+01	1.940121602712067173e+01	-1.627140903159624702e-02	4.399782066869149162e+02	2.479654006637955765e-01	0.000000000000000000e+00	5.315991635274347260e+00	1.000000000000000000e+00
2.710000000000000000e+02	9.154789373984533540e+01	4.519619922262294587e+00	-1.591594424158915624e-02	4.302980382446698400e+02	1.683848974077051253e-02	0.000000000000000000e+00	1.166717929911318308e+01	1.000000000000000000e+00
2.720000000000000000e+02	1.212124437671883896e+02	2.345158108813922127e+01	-1.636276445315213920e-02	4.424660364062963822e+02	2.870211095174346472e-02	0.000000000000000000e+00	1.454113329927865372e+01	1.000000000000000000e+00
2.720000000000000000e+02	2.107649104310246457e+01	2.470031122866515361e+01	-4.557023845084122796e-03	1.209670838116638834e+02	1.442692929528479606e-01	0.000000000000000000e+00	1.388728030888102261e+01	1.000000000000000000e+00
2.720000000000000000e+02	8.245104775728918867e+01	1.642067969214206258e+01	-1.672356215460426773e-02	4.522914329626241283e+02	1.948556603586205638e-01	0.000000000000000000e+00	5.315991635274347260e+00	1.000000000000000000e+00
2.720000000000000000e+02	6.872805307775219319e+01	2.310216535024658668e+01	-1.646807002531140013e-02	4.453337625638949930e+02	1.384240292296123886e-02	0.000000000000000000e+00	8.160190209968124719e+00	1.000000000000000000e+00
2.720000000000000000e+02	7.412821513242646176e+01	4.963363418675236716e+01	-4.246812515947409779e-03	1.125192768750719523e+02	8.024548403143061392e-02	0.000000000000000000e+00	1.960559665491035730e+01	1.000000000000000000e+00
2.740000000000000000e+02	6.470091878385093764e+01	5.844169426439448145e+00	-1.698490898529311441e-02	4.594085410814464581e+02	1.372451981983036085e-02	0.000000000000000000e+00	1.220121731211665761e+01	1.000000000000000000e+00
2.740000000000000000e+02	9.355466085160153966e+01	2.493207998857481300e+01	-4.596130251517356775e-03	1.220320461147855156e+02	1.274308138792350498e-01	0.000000000000000000e+00	8.689318562403396839e+00	1.000000000000000000e+00
2.740000000000000000e+02	5.831043711775163985e+01	3.805014080722725822e+01	-3.644223384432931923e-03	9.610931319228376424e+01	1.411951205944915744e-01	0.000000000000000000e+00	1.822000802833398225e+01	1.000000000000000000e+00
2.750000000000000000e+02	5.339248669080122056e+01	1.042555213195297092e+01	-4.350630389232112115e-03	1.153464893837750509e+02	1.454098889878067125e-01	0.000000000000000000e+00	1.078430246516317581e+01	1.000000000000000000e+00
2.750000000000000000e+02	7.682525429357197311e+01	2.411411235152002774e+01	-1.670829387374433983e-02	4.518756406402828247e+02	2.068383261790385230e-02	0.000000000000000000e+00	8.160190209968124719e+00	1.000000000000000000e+00
2.770000000000000000e+02	4.592237900592098043e+01	1.820364128266458437e+01	-1.728592947390076087e-02	4.676060591372594786e+02	7.332963673743253530e-03	0.000000000000000000e+00	7.574925509660284995e+00	1.000000000000000000e+00
2.770000000000000000e+02	1.412538130730989963e+02	4.786808418627884976e+01	-1.554398068531754815e-02	4.201685683778686098e+02	2.168866243044265119e-02	0.000000000000000000e+00	3.078247163425841393e+01	1.000000000000000000e+00
2.780000000000000000e+02	1.007647721328176544e+02	3.144066964845979228e+01	-4.511720038473403596e-03	1.197333512693833626e+02	1.286309692931768556e-01	0.000000000000000000e+00	6.701652648495052489e+00	1.000000000000000000e+00
2.780000000000000000e+02	9.937226811527776249e+01	4.571668870451733113e+01	-3.842833529505736492e-03	1.015179491885665897e+02	1.128393628812074390e-01	0.000000000000000000e+00	1.154584156959981023e+01	1.000000000000000000e+00
2.790000000000000000e+02	1.248106314968772210e+02	2.184535682027578574e+01	-1.568812252551725003e-02	4.240939003149092628e+02	1.094978263761625659e-02	0.000000000000000000e+00	1.937963021655981066e+01	1.000000000000000000e+00
2.800000000000000000e+02	1.073664866220265139e+02	3.028762410553854423e+01	-4.427099083526902720e-03	1.174289174108022848e+02	1.622159388392585555e-01	0.000000000000000000e+00	6.701652648495052489e+00	1.000000000000000000e+00
2.800000000000000000e+02	4.145285335623783141e+01	2.431942716378620517e+01	-3.183414869102898885e-03	8.356037958924929399e+01	4.152477497094230197e-01	0.000000000000000000e+00	4.145921976043617008e+00	1.000000000000000000e+00
2.810000000000000000e+02	9.012514495444956708e+01	2.246056362591324174e+01	-2.000310632186239751e-02	5.416013754528709114e+02	1.303748075773603077e-02	0.000000000000000000e+00	8.237671613188057407e+00	1.000000000000000000e+00
2.810000000000000000e+02	6.371204907177379084e+01	2.632696079281323520e+01	-4.571767098183442297e-03	1.213685783545839172e+02	4.823024595380285273e-01	0.000000000000000000e+00	6.575199315009633949e+00	1.000000000000000000e+00
2.810000000000000000e+02	7.018118962941817074e+01	2.750316931069759363e+01	-1.633911525489670571e-02	4.418220113746411357e+02	1.931311495955700952e-02	0.000000000000000000e+00	5.313393594072495674e+00	1.000000000000000000e+00
2.810000000000000000e+02	1.092278226101994818e+02	5.173121305378447232e+01	-1.582750202819586602e-02	4.278895422497924415e+02	8.748326181662102741e-03	0.000000000000000000e+00	1.154584156959981023e+01	1.000000000000000000e+00
2.830000000000000000e+02	5.607922955775712381e+01	7.259140270936887518e+00	-1.741897741013699596e-02	4.712292771601588584e+02	5.499927752627842281e-02	0.000000000000000000e+00	1.263923420346111826e+01	1.000000000000000000e+00
2.830000000000000000e+02	8.503571254043392003e+01	1.524935866582310950e+01	-1.760476105715029493e-02	4.762886165025096261e+02	1.721907539778173568e-01	0.000000000000000000e+00	5.848473633863988219e+00	1.000000000000000000e+00
2.830000000000000000e+02	4.313790908695619208e+01	2.053138595284160672e+01	-3.490848374192485979e-03	9.193253963918738236e+01	2.335391621857240141e-01	0.000000000000000000e+00	4.145921976043617008e+00	1.000000000000000000e+00
2.840000000000000000e+02	2.481256410948304847e+01	2.335640269885918130e+01	-3.892750934422400076e-03	1.028773212033965763e+02	1.047871085313691886e-01	0.000000000000000000e+00	1.412856667106851205e+01	1.000000000000000000e+00
2.840000000000000000e+02	8.732811040852958229e+01	9.868879517982026783e+00	-1.717655613390073679e-02	4.646275577946369140e+02	2.176059365238712795e-01	0.000000000000000000e+00	5.848473633863988219e+00	1.000000000000000000e+00
2.840000000000000000e+02	3.926783813233049614e+01	3.334144664554449378e+01	-1.606947333983486589e-02	4.344790079879032305e+02	1.161613651470760900e-02	0.000000000000000000e+00	9.282840462807325110e+00	1.000000000000000000e+00
2.840000000000000000e+02	1.355633778104256066e+02	4.868101017521472507e+00	-3.494299403960836759e-03	9.202651955054842858e+01	1.341245350642406020e-01	0.000000000000000000e+00	6.882375297775551459e+00	1.000000000000000000e+00
2.850000000000000000e+02	2.157841809610862782e+01	3.710982757206812011e+01	-1.598719526936223656e-02	4.322383765564130158e+02	9.096038188241784006e-03	0.000000000000000000e+00	1.412856667106851205e+01	1.000000000000000000e+00
2.850000000000000000e+02	9.985797175950128235e+01	2.380158139299618369e+01	2.557124662875140224e-03	-6.650497815302787785e+01	3.209406018212801470e-01	0.000000000000000000e+00	9.824777161277770787e+00	1.000000000000000000e+00
2.850000000000000000e+02	8.182451103658554814e+01	2.784881942314266468e+01	-4.180819698073205692e-03	1.107221323731145191e+02	1.049794802134901284e-01	0.000000000000000000e+00	9.896151978156511930e+00	1.000000000000000000e+00
2.850000000000000000e+02	6.731421471867099626e+01	3.197671447607559259e+01	-3.427151813512286857e-03	9.019792779039158859e+01	3.757435301593464727e-01	0.000000000000000000e+00	5.313393594072495674e+00	1.000000000000000000e+00
2.850000000000000000e+02	1.406051516169871434e+02	5.231306263334608531e+01	-4.841422645325888820e-03	1.287119529759424950e+02	1.069412248252248343e-01	0.000000000000000000e+00	1.673519573140829308e+01	1.000000000000000000e+00
2.850000000000000000e+02	6.155994542419382043e+01	5.325091309078280233e+01	-1.334291731243227724e-02	3.602282738661101575e+02	1.695336933589622896e-01	0.000000000000000000e+00	3.231460416347457176e+00	1.000000000000000000e+00
2.860000000000000000e+02	4.675905369122719435e+01	1.579638590796142417e+01	-4.015866725277776085e-03	1.062300628163042120e+02	1.416291677253812553e-01	0.000000000000000000e+00	5.960949057831003373e+00	1.000000000000000000e+00
2.880000000000000000e+02	5.319074353230034191e+00	3.382663839398260563e+01	-1.731725293092715653e-02	4.684590728498212115e+02	1.292089772317461804e-02	0.000000000000000000e+00	1.658751307846305778e+01	1.000000000000000000e+00
2.880000000000000000e+02	1.153775407138277842e+02	3.921191848176966488e+01	-1.696654939174024185e-02	4.589085648162320581e+02	2.517273362558891669e-02	0.000000000000000000e+00	9.421205389202143010e+00	1.000000000000000000e+00
2.880000000000000000e+02	1.090492595421247159e+02	4.619131447264165047e+01	-1.684610493080875016e-02	4.556285699966917377e+02	2.893912608152615640e-02	0.000000000000000000e+00	9.421205389202143010e+00	1.000000000000000000e+00
2.880000000000000000e+02	6.175748541952159343e+01	5.002549616073075356e+01	-1.409792605987377455e-02	3.807889933974491896e+02	1.786772715705111647e-01	0.000000000000000000e+00	3.231460416347457176e+00	1.000000000000000000e+00
2.890000000000000000e+02	1.306758158606740210e+02	9.713596650247973585e+00	-1.629428487547684642e-02	4.406011714031060365e+02	7.906623439235538342e-03	0.000000000000000000e+00	6.882375297775551459e+00	1.000000000000000000e+00
2.890000000000000000e+02	8.774869639490211171e+01	4.596391225211826992e+01	-1.687827364106028044e-02	4.565046020048081346e+02	9.294235388597860137e-03	0.000000000000000000e+00	1.830305206815132379e+01	1.000000000000000000e+00
2.890000000000000000e+02	1.587863113948368188e+01	5.238956924580215713e+01	-1.609519482605236210e-02	4.351794664472777754e+02	1.140467614740781066e-02	0.000000000000000000e+00	1.630822114661670952e+01	1.000000000000000000e+00
2.900000000000000000e+02	2.061870478181943867e+01	2.243427544928926309e+01	-1.668245914560398391e-02	4.511720983286708702e+02	2.029116980956657823e-02	0.000000000000000000e+00	1.470689905296228517e+01	1.000000000000000000e+00
2.900000000000000000e+02	1.264352530344612688e+02	4.340908878289720008e+01	-4.031536789551650249e-03	1.066567966755674064e+02	1.484638487514883254e-01	0.000000000000000000e+00	1.182747818863161449e+01	1.000000000000000000e+00
2.900000000000000000e+02	7.484889155091181578e+01	1.926232636173421398e+01	-3.870441885917963194e-03	1.022697917001091810e+02	8.846919701115607548e-02	0.000000000000000000e+00	7.975667367679370123e+00	1.000000000000000000e+00
2.900000000000000000e+02	5.088790287556829384e+01	4.733673063204838627e+01	-4.280531372616819957e-03	1.134375231301603861e+02	7.285346233185185927e-02	0.000000000000000000e+00	1.119719986193176986e+01	1.000000000000000000e+00
2.910000000000000000e+02	6.414292077630844346e+01	1.932504052698424246e+01	-1.641549157528701675e-02	4.439019238361885300e+02	1.090666280643226571e-02	0.000000000000000000e+00	7.357799897605906025e+00	1.000000000000000000e+00
2.910000000000000000e+02	1.138216643843252740e+02	1.008635578642558173e+01	-7.355604138160576691e-03	1.971792133887934142e+02	1.521016182683965212e-01	0.000000000000000000e+00	4.761785524544221104e+00	1.000000000000000000e+00
2.910000000000000000e+02	5.736627854902096146e+01	1.645897363025038729e+01	-4.001522018131255590e-03	1.058394216463862989e+02	3.366915180774451288e-01	0.000000000000000000e+00	7.357799897605906025e+00	1.000000000000000000e+00
2.910000000000000000e+02	8.913342078663502832e+01	2.438611660372236400e+01	-1.633609100774184239e-02	4.417396537890431887e+02	1.344344982262912769e-02	0.000000000000000000e+00	5.402980574692826998e+00	1.000000000000000000e+00
2.920000000000000000e+02	1.024735938753803310e+02	1.414914717598042060e+01	-1.664560267487415895e-02	4.501684072321651797e+02	1.863967684211476072e-02	0.000000000000000000e+00	7.291799972847902822e+00	1.000000000000000000e+00
2.920000000000000000e+02	1.007196967634884146e+02	2.746359202594518578e+01	-1.547753682410199678e-02	4.183591408716819728e+02	2.088076070524169658e-02	0.000000000000000000e+00	3.529701139081157901e+00	1.000000000000000000e+00
2.920000000000000000e+02	7.438977871464079783e+01	3.345227633104623521e+01	-1.554120503191751615e-02	4.200929806032002602e+02	5.867397227233395185e-03	0.000000000000000000e+00	1.419737527601517790e+01	1.000000000000000000e+00
2.930000000000000000e+02	3.754198315408847719e+01	2.141356138061373571e+01	-1.613439070345783211e-02	4.362468652619928662e+02	1.210744068534497231e-02	0.000000000000000000e+00	1.545048494142646867e+01	1.000000000000000000e+00
2.930000000000000000e+02	7.540414380578975795e+01	7.849948324955146717e+00	-4.489502333541603440e-03	1.191283092731405446e+02	6.384583072746963239e-02	0.000000000000000000e+00	9.071678197170534474e+00	1.000000000000000000e+00
2.930000000000000000e+02	8.137594223771213819e+01	1.467878195900339655e+01	-3.271240255903745155e-03	8.595207789984864633e+01	2.321285772473695719e-01	0.000000000000000000e+00	7.049828279391402219e+00	1.000000000000000000e+00
2.950000000000000000e+02	1.093489757151550776e+02	1.172026442843572092e+01	-1.633676634095736213e-02	4.417580447505804955e+02	3.079671283922624792e-02	0.000000000000000000e+00	4.761785524544221104e+00	1.000000000000000000e+00
2.950000000000000000e+02	5.999412025094069456e+00	4.971229194093719173e+01	-1.695748698233641091e-02	4.586617734265140598e+02	4.777103259692605519e-02	0.000000000000000000e+00	9.198733968939597716e+00	1.000000000000000000e+00
2.950000000000000000e+02	9.658101247110502641e+01	3.607502790723588504e+01	-2.347138863094338536e-03	6.078655548641959427e+01	2.744922516725381012e-01	0.000000000000000000e+00	6.625206545100154720e+00	1.000000000000000000e+00
2.960000000000000000e+02	5.294683722845277885e+01	2.260013454430303526e+01	-1.678001268389086448e-02	4.538287178007011562e+02	1.224001308729516513e-02	0.000000000000000000e+00	7.566063636940506321e+00	1.000000000000000000e+00
2.960000000000000000e+02	3.496559592528047489e+01	4.304291080580863849e+01	-1.607540418329023169e-02	4.346405192409625897e+02	6.886367302136431334e-03	0.000000000000000000e+00	2.106321145181741983e+01	1.000000000000000000e+00
2.960000000000000000e+02	1.048700313583244395e+02	4.796909165118345442e+01	-1.579021926082093547e-02	4.268742420616214304e+02	5.802123903864586651e-03	0.000000000000000000e+00	1.449746827752239753e+01	1.000000000000000000e+00
2.960000000000000000e+02	1.352363159556796290e+02	2.389693355748506676e+01	-5.929960494084385997e-03	1.583554789396001183e+02	2.143319978732769471e-01	0.000000000000000000e+00	6.701806598659768355e+00	1.000000000000000000e+00
2.960000000000000000e+02	1.545476780082930901e+01	3.510650969686146539e+01	-4.254697722935749452e-03	1.127340101876106502e+02	3.800111384459327057e-01	0.000000000000000000e+00	8.199113663323586820e+00	1.000000000000000000e+00
2.960000000000000000e+02	1.294185395569476782e+01	4.291104228190656045e+01	-1.561134433242720825e-02	4.220030438849714756e+02	6.139976093565502335e-02	0.000000000000000000e+00	8.199113663323586820e+00	1.000000000000000000e+00
2.960000000000000000e+02	8.545491848092103737e+01	2.042874122635861411e+01	-4.588537268914060462e-03	1.218252707810668625e+02	1.958409337166754360e-01	0.000000000000000000e+00	5.402980574692826998e+00	1.000000000000000000e+00
2.970000000000000000e+02	1.348217494872728821e+02	1.720796156403851285e+01	-1.611091872327042110e-02	4.356076663081875040e+02	4.810454205081826640e-02	0.000000000000000000e+00	6.701806598659768355e+00	1.000000000000000000e+00
2.980000000000000000e+02	1.376419295234607603e+02	9.900809499640546463e+00	-1.728343895488556464e-02	4.675382362635081108e+02	2.336983564022232507e-02	0.000000000000000000e+00	7.832489178335845459e+00	1.000000000000000000e+00
2.980000000000000000e+02	1.185576021370568043e+02	3.347043642879229708e+01	-1.489428028888096361e-02	4.024756506788356205e+02	1.111481026760341440e-01	0.000000000000000000e+00	3.917771089585822430e+00	1.000000000000000000e+00
2.990000000000000000e+02	7.509103056685252398e+01	1.739868850543547651e+01	-4.962036110244214329e-03	1.319965501839779733e+02	1.275286783585033445e-01	0.000000000000000000e+00	9.261346050088969051e+00	1.000000000000000000e+00
2.990000000000000000e+02	1.499156052160394559e+01	5.165084089519096722e+01	-1.540945283806703647e-02	4.165050487883993355e+02	1.458650320058207939e-02	0.000000000000000000e+00	8.976935825051842954e+00	1.000000000000000000e+00
3.010000000000000000e+02	2.060430120699281886e+01	6.358100718316029187e+00	-1.643147286074531782e-02	4.443371330031973798e+02	1.066800363948527952e-02	0.000000000000000000e+00	9.093561767819654307e+00	1.000000000000000000e+00
3.010000000000000000e+02	9.313716840324083535e+01	3.064754379484987723e+01	-1.676176823693644943e-02	4.533318772566607322e+02	6.016136032720120763e-02	0.000000000000000000e+00	5.950040867964229818e+00	1.000000000000000000e+00
3.010000000000000000e+02	4.651024361432495091e+00	4.186930679812609668e+01	-1.735638732589568980e-02	4.695247973486476667e+02	2.168211629018079734e-02	0.000000000000000000e+00	8.356019876667506452e+00	1.000000000000000000e+00
3.020000000000000000e+02	1.218586545633860680e+02	3.136046410930083894e+01	-1.673592242793369225e-02	4.526280331862880075e+02	2.950417589976184196e-02	0.000000000000000000e+00	3.917771089585822430e+00	1.000000000000000000e+00
3.030000000000000000e+02	4.170724739530413672e+01	4.713118459596790188e+01	-1.705187413376610395e-02	4.612321645040801172e+02	1.002136962052146973e-02	0.000000000000000000e+00	2.270500234051436550e+01	1.000000000000000000e+00
3.030000000000000000e+02	1.236815189695232107e+02	4.930838041414114059e+01	-4.091138589272802668e-03	1.082798982512542665e+02	7.159011621029698347e-02	0.000000000000000000e+00	1.503329778837156283e+01	1.000000000000000000e+00
3.040000000000000000e+02	1.214570857007658873e+02	1.410367795240664179e+01	-4.704134228999454388e-03	1.249732563945386516e+02	7.468259459047177362e-02	0.000000000000000000e+00	1.726145781839417026e+01	1.000000000000000000e+00
3.040000000000000000e+02	9.909979248210714786e+01	4.022195256598580926e+01	-1.593998274351660777e-02	4.309526649596036236e+02	1.944344002512854441e-02	0.000000000000000000e+00	9.008043024112780017e+00	1.000000000000000000e+00
3.050000000000000000e+02	9.085636310614081168e+00	6.258232044475388278e+00	-1.610597333724524821e-02	4.354729914512639084e+02	1.588578177750488152e-02	0.000000000000000000e+00	1.151909782696034235e+01	1.000000000000000000e+00
3.050000000000000000e+02	9.431697873190394432e+00	2.533755808661805276e+01	-3.797586965412757479e-03	1.002857754988907857e+02	1.419940806038826331e-01	0.000000000000000000e+00	1.378609722178706853e+01	1.000000000000000000e+00
3.050000000000000000e+02	9.981832021084046858e+01	2.884791269558411031e+01	-1.739040863433143069e-02	4.704512800989559764e+02	2.038248104841966502e-02	0.000000000000000000e+00	3.810081215271269084e+00	1.000000000000000000e+00
3.050000000000000000e+02	1.385377558381823633e+02	1.145558354301098980e+01	-4.561645543367388866e-03	1.210929438662430044e+02	9.406204005295815129e-02	0.000000000000000000e+00	1.728472436414024926e+01	1.000000000000000000e+00
3.050000000000000000e+02	1.007948758194099099e+02	4.906907252695985733e+01	-4.156383582825767288e-03	1.100566776830322766e+02	2.673301287108234003e-01	0.000000000000000000e+00	5.343147946263998804e+00	1.000000000000000000e+00
3.060000000000000000e+02	2.917716266641649270e+01	9.391071542883834056e+00	-1.684855835386321957e-02	4.556953826574530808e+02	1.271165360889037199e-02	0.000000000000000000e+00	6.126149000302093306e+00	1.000000000000000000e+00
3.060000000000000000e+02	1.035415796542365428e+02	5.107091454429655286e+00	-1.690663196630137408e-02	4.572768679866745174e+02	1.421601113466230970e-02	0.000000000000000000e+00	1.079204768381426760e+01	1.000000000000000000e+00
3.060000000000000000e+02	7.732616728283358043e+01	1.814151065034615584e+01	-4.092276749979977153e-03	1.083108931280170992e+02	6.523269396393860386e-02	0.000000000000000000e+00	9.593125132564367163e+00	1.000000000000000000e+00
3.060000000000000000e+02	8.482737193484254590e+01	4.499072607651044819e+01	-4.194324188625109598e-03	1.110898924071435658e+02	6.516897677946775769e-02	0.000000000000000000e+00	1.076840833768781103e+01	1.000000000000000000e+00
3.070000000000000000e+02	2.243697940296606319e+01	2.991130151403513437e+01	-1.463266786885378777e-02	3.953513099181208759e+02	1.894703043731637004e-01	0.000000000000000000e+00	1.116347713027643707e+01	1.000000000000000000e+00
3.070000000000000000e+02	1.106834859218944160e+02	4.175515730830036176e+01	-1.625689934919134771e-02	4.395830728405496757e+02	1.656390737305757366e-02	0.000000000000000000e+00	7.075718591732074181e+00	1.000000000000000000e+00
3.070000000000000000e+02	1.925055202601885895e+01	5.047991037958830418e+01	-3.908911030761438692e-03	1.033173998244090228e+02	8.216015139812693491e-02	0.000000000000000000e+00	1.201154571562167028e+01	1.000000000000000000e+00
3.070000000000000000e+02	7.750326845030016898e+01	3.709666968737193571e+01	-3.429168308805929412e-03	9.025284184841984825e+01	1.048818580639993003e-01	0.000000000000000000e+00	8.513626659098347815e+00	1.000000000000000000e+00
3.080000000000000000e+02	1.001910032338239063e+02	1.536584044544682293e+01	-1.559963146230261381e-02	4.216840740209071328e+02	6.208325209175435955e-02	0.000000000000000000e+00	4.639269736562408930e+00	1.000000000000000000e+00
3.080000000000000000e+02	1.434144518864269742e+02	4.019963164095203467e+01	-1.593405547620381502e-02	4.307912510935807973e+02	1.477049406729868952e-02	0.000000000000000000e+00	8.898415295901042299e+00	1.000000000000000000e+00
3.080000000000000000e+02	3.442979418557927573e+01	2.173050349648011448e+01	-1.676797844775784058e-02	4.535009963607265036e+02	1.414703282836904386e-02	0.000000000000000000e+00	1.341088061290291300e+01	1.000000000000000000e+00
3.090000000000000000e+02	1.899855234658638281e+01	1.523264352285749901e+01	-1.687965953028206650e-02	4.565423431299105914e+02	1.209295942850863170e-02	0.000000000000000000e+00	9.523367832294155733e+00	1.000000000000000000e+00
3.090000000000000000e+02	3.520199501946513010e+01	3.630912845666266264e+01	-1.723714641134464765e-02	4.662775780163520380e+02	1.121374820601983568e-02	0.000000000000000000e+00	1.427857882554408064e+01	1.000000000000000000e+00
3.090000000000000000e+02	1.430536954248735810e+02	4.909073109792433343e+01	-1.516356750202248367e-02	4.098089946719232444e+02	2.129096503763783232e-02	0.000000000000000000e+00	8.898415295901042299e+00	1.000000000000000000e+00
3.100000000000000000e+02	7.214448621355786884e+01	6.764103960446628427e+00	-5.431583944977314525e-03	1.447834766523271242e+02	1.902847566058112339e-01	0.000000000000000000e+00	6.306677724478667812e+00	1.000000000000000000e+00
3.100000000000000000e+02	1.588468999864627129e+01	3.894959367573490994e+01	-1.683439913307523822e-02	4.553097927309912620e+02	1.225885021775241501e-02	0.000000000000000000e+00	1.116347713027643707e+01	1.000000000000000000e+00
3.100000000000000000e+02	2.358612921405114449e+01	6.887065450951556755e+00	-4.129845640094459251e-03	1.093339851324013523e+02	3.330105297289790434e-01	0.000000000000000000e+00	6.126149000302093306e+00	1.000000000000000000e+00
3.120000000000000000e+02	9.561107798219065046e+01	1.610550819385546006e+01	-1.600079579306775204e-02	4.326087518061515880e+02	5.273667186851749289e-02	0.000000000000000000e+00	4.639269736562408930e+00	1.000000000000000000e+00
3.120000000000000000e+02	4.872863867393999016e+01	4.105953001301094218e+01	-1.685954112005228368e-03	4.278089095391057839e+01	3.283790464651116237e-01	0.000000000000000000e+00	1.140176201105481013e+01	1.000000000000000000e+00
3.120000000000000000e+02	7.113250466414739037e+01	4.274425392061311868e+01	-1.344570197997767714e-03	3.348417891950854397e+01	4.064894157258804874e-01	0.000000000000000000e+00	8.513626659098347815e+00	1.000000000000000000e+00
3.120000000000000000e+02	1.108432332302761836e+02	5.075282224875749648e+01	-1.855902424987493316e-03	4.740899574063470112e+01	3.300519447760279501e-01	0.000000000000000000e+00	6.724764986566663438e+00	1.000000000000000000e+00
3.130000000000000000e+02	1.944210041591880866e+01	5.208143430640931371e+01	-1.511959169626158651e-02	4.086114268139634191e+02	5.128142716086692143e-02	0.000000000000000000e+00	1.360516105109933171e+01	1.000000000000000000e+00
3.140000000000000000e+02	5.938564641318155424e+01	3.700633830739448626e+01	-4.722563336521347181e-03	1.254751256937415462e+02	6.447779783531315534e-02	0.000000000000000000e+00	1.140176201105481013e+01	1.000000000000000000e+00
3.150000000000000000e+02	3.634421023405342765e+01	6.335407036634536304e+00	-1.617392254217496494e-02	4.373234131181276325e+02	1.237659471898056029e-02	0.000000000000000000e+00	8.648524168668265233e+00	1.000000000000000000e+00
3.160000000000000000e+02	1.167845832877668357e+02	2.945283901169809226e+01	-1.678236199068997361e-02	4.538926951232861597e+02	7.714258108518046164e-02	0.000000000000000000e+00	6.736437916680367621e+00	1.000000000000000000e+00
3.160000000000000000e+02	5.686038025116090466e+01	7.721235347279185035e+00	-4.841879087499396071e-03	1.287243830034667553e+02	7.763187951161742983e-02	0.000000000000000000e+00	4.860946235914929581e+00	1.000000000000000000e+00
3.160000000000000000e+02	1.225516857220510758e+02	1.083114462501422182e+01	-1.609023207022717075e-02	4.350443185685676895e+02	1.404256694628269742e-02	0.000000000000000000e+00	8.347054598443291340e+00	1.000000000000000000e+00
3.160000000000000000e+02	1.285947001132014407e+02	4.996635725132529871e+01	-4.819564692357385105e-03	1.281167078982695102e+02	9.346471278532353377e-02	0.000000000000000000e+00	1.771175051682516610e+01	1.000000000000000000e+00
3.170000000000000000e+02	8.104576396467155064e+01	7.873608111687321554e+00	-1.664567569889298729e-02	4.501703958533238961e+02	8.169981814068694170e-03	0.000000000000000000e+00	1.673058729966578895e+01	1.000000000000000000e+00
3.170000000000000000e+02	1.317637929735284956e+02	1.983983518432559023e+01	-1.561073650257326431e-02	4.219864912037050999e+02	1.066426804130771178e-02	0.000000000000000000e+00	9.247854904056698189e+00	1.000000000000000000e+00
3.190000000000000000e+02	1.024840468593509399e+02	3.201456245893087527e+01	-1.641510808013795647e-02	4.438914803330792438e+02	1.305879676717247584e-02	0.000000000000000000e+00	1.007039067633825269e+01	1.000000000000000000e+00
3.190000000000000000e+02	1.122576313959726946e+02	3.444145629253557672e+01	-1.794544679494102304e-02	4.855663155050436899e+02	7.284108404265943193e-02	0.000000000000000000e+00	6.736437916680367621e+00	1.000000000000000000e+00
3.190000000000000000e+02	5.244845511169006613e+01	9.761753632460855812e+00	-2.703418692854745765e-03	7.048891943809628913e+01	2.674981375300465869e-01	0.000000000000000000e+00	4.860946235914929581e+00	1.000000000000000000e+00
3.200000000000000000e+02	5.000226815606692554e+01	2.860525474301221749e+01	-1.574098666500496971e-02	4.255335190596666735e+02	2.524954368857701414e-02	0.000000000000000000e+00	3.559722492905009528e+00	1.000000000000000000e+00
3.200000000000000000e+02	3.410176018809960397e+01	1.563579182322787986e+01	-1.724146217773589798e-02	4.663951068034475043e+02	1.032292640665732897e-02	0.000000000000000000e+00	5.659258668399665737e+00	1.000000000000000000e+00
3.200000000000000000e+02	6.313253330887504688e+01	2.705314214369541759e+01	-4.609492233766728821e-03	1.223959253020704949e+02	1.214521889485763451e-01	0.000000000000000000e+00	1.322168357297985075e+01	1.000000000000000000e+00
3.210000000000000000e+02	6.999629313005428344e+01	3.959008840144949914e+01	-4.718682422318131939e-03	1.253694389864975705e+02	8.261048933375469971e-02	0.000000000000000000e+00	1.429287306151735670e+01	1.000000000000000000e+00
3.210000000000000000e+02	1.308963822421704606e+02	1.063274992624252846e+01	-1.625333863415854077e-02	4.394861059333864546e+02	1.403133470228490332e-02	0.000000000000000000e+00	8.347054598443291340e+00	1.000000000000000000e+00
3.210000000000000000e+02	1.131212524276197797e+02	4.134785836278188498e+01	-4.017358225373969006e-03	1.062706799816850207e+02	3.215992611470019913e-01	0.000000000000000000e+00	6.960188994718869537e+00	1.000000000000000000e+00
3.220000000000000000e+02	1.002578642917707583e+02	5.270162555014655936e+01	-6.927023970082203837e-03	1.855079358540435521e+02	4.362003697722294238e-02	0.000000000000000000e+00	1.715735363272495206e+01	1.000000000000000000e+00
3.230000000000000000e+02	7.213309553755921399e+01	1.355973557270032437e+01	-4.248478352210817779e-03	1.125646416371533576e+02	1.352481923794730534e-01	0.000000000000000000e+00	1.075319591074084258e+01	1.000000000000000000e+00
3.240000000000000000e+02	4.941046930387020097e+01	2.509506979844982411e+01	-1.491373091731640864e-02	4.030053384703011830e+02	7.769519466410024222e-02	0.000000000000000000e+00	3.559722492905009528e+00	1.000000000000000000e+00
3.240000000000000000e+02	9.281060437469297142e+01	3.589836595038926248e+01	-4.629195469974517647e-03	1.229324922158988187e+02	1.310877269408187162e-01	0.000000000000000000e+00	6.979492803005467927e+00	1.000000000000000000e+00
3.250000000000000000e+02	9.806632398813623297e+01	2.154333061987873066e+01	-1.625885392187933695e-02	4.396363005958274357e+02	9.880037516544537546e-03	0.000000000000000000e+00	1.276344968860744977e+01	1.000000000000000000e+00
3.250000000000000000e+02	6.413794999762420623e+00	2.518782071515517629e+01	-1.633165307695469415e-02	4.416187981691272171e+02	3.689448767326608536e-02	0.000000000000000000e+00	2.568856424942514849e+01	1.000000000000000000e+00
3.250000000000000000e+02	3.041370684292945015e+01	4.238292902724826661e+01	-1.710860988569590235e-02	4.627772166465635451e+02	1.259802580315427800e-02	0.000000000000000000e+00	1.104162182208372300e+01	1.000000000000000000e+00
3.250000000000000000e+02	9.069133712919926893e+01	1.112626688847530332e+01	-4.709318080315451870e-03	1.251144252397494654e+02	7.365958481305123762e-02	0.000000000000000000e+00	1.276344968860744977e+01	1.000000000000000000e+00
3.260000000000000000e+02	3.761317427829601456e+01	5.075461231730480449e+01	-1.668500950576556549e-02	4.512415508219881417e+02	1.121785623252802289e-02	0.000000000000000000e+00	1.104162182208372300e+01	1.000000000000000000e+00
3.270000000000000000e+02	1.208601341434391401e+02	2.828516619005609201e+01	-1.599281433790013945e-02	4.323913974222330694e+02	1.425825072863484699e-02	0.000000000000000000e+00	1.017881662038724500e+01	1.000000000000000000e+00
3.270000000000000000e+02	1.208517295981949644e+02	1.654112403807894438e+01	-4.744046406676559642e-03	1.260601618030981967e+02	1.541741104185602174e-01	0.000000000000000000e+00	5.147187445814896734e+00	1.000000000000000000e+00
3.270000000000000000e+02	4.293509130579501232e+01	3.432037770955131606e+01	-1.647815768847160633e-02	4.456084741002400733e+02	7.960528324856053217e-03	0.000000000000000000e+00	8.975050611813683688e+00	1.000000000000000000e+00
3.270000000000000000e+02	8.298894004119743428e+00	5.080712466628965984e+01	-2.206797850192660990e-02	5.978328534406866765e+02	8.140495196437791403e-02	0.000000000000000000e+00	2.366499564885712203e+01	1.000000000000000000e+00
3.280000000000000000e+02	9.978690098762994865e+01	3.610956575041091554e+01	-1.622832961134686863e-02	4.388050495806937192e+02	4.427011103977862572e-02	0.000000000000000000e+00	6.153708727497043895e+00	1.000000000000000000e+00
3.280000000000000000e+02	6.342576026887611818e+01	3.696649472885059851e+01	-1.635652217584510418e-02	4.422960440540465470e+02	7.993366136546775635e-03	0.000000000000000000e+00	1.200876568880711126e+01	1.000000000000000000e+00
3.280000000000000000e+02	5.487079645446134180e+01	4.539401200873349040e+01	-4.310887571283351580e-03	1.142641960514148849e+02	1.749423800344277469e-01	0.000000000000000000e+00	7.318292461890282041e+00	1.000000000000000000e+00
3.280000000000000000e+02	6.485621250153118922e+01	5.642779366257021145e+00	-3.914078276939163097e-03	1.034581164714274877e+02	2.989789431211323789e-01	0.000000000000000000e+00	3.273938562399175911e+00	1.000000000000000000e+00
3.290000000000000000e+02	1.108784351880875647e+02	2.629167835307165646e+01	-3.820431786487770744e-03	1.009078953888373178e+02	1.529235787608870245e-01	0.000000000000000000e+00	9.535991171972344915e+00	1.000000000000000000e+00
3.290000000000000000e+02	6.811332090662193650e+01	5.311239703695223469e+00	4.000599334394270602e-03	-1.058142947301796255e+02	2.333451510126102191e-01	0.000000000000000000e+00	3.273938562399175911e+00	1.000000000000000000e+00
3.300000000000000000e+02	6.309269820122085548e+01	5.345672030566169042e+01	-4.124772644436377166e-03	1.091958351556454687e+02	1.009558638968884869e-01	0.000000000000000000e+00	1.151550838715868430e+01	1.000000000000000000e+00
3.300000000000000000e+02	4.885215594426708918e+01	1.800306563467203702e+01	-4.238622049692869660e-03	1.122962306122820593e+02	7.769183869519791230e-02	0.000000000000000000e+00	1.735702530057664816e+01	1.000000000000000000e+00
3.310000000000000000e+02	1.284631617642064327e+02	1.358625391525597514e+01	-1.712293641816039352e-02	4.631673628758055088e+02	1.663741761164860833e-02	0.000000000000000000e+00	3.577394336371386707e+00	1.000000000000000000e+00
3.320000000000000000e+02	1.023225117827564361e+02	3.050253364790683719e+01	-1.691176771996630995e-02	4.574167270161819943e+02	4.343185084636458360e-02	0.000000000000000000e+00	3.798019429677278680e+00	1.000000000000000000e+00
3.320000000000000000e+02	9.405158837504986025e+01	5.222040264265009313e+01	-2.966921569383004689e-03	7.766474191479998979e+01	1.168197883935707670e-01	0.000000000000000000e+00	1.262460980625986551e+01	1.000000000000000000e+00
3.320000000000000000e+02	4.972100472707791141e+01	4.019429569701673444e+01	-1.612433507015278294e-02	4.359730259762949345e+02	9.152486330941012049e-03	0.000000000000000000e+00	7.318292461890282041e+00	1.000000000000000000e+00
3.330000000000000000e+02	1.197203694378360126e+02	7.733059316941548467e+00	-1.051906361048811009e-02	2.833278880626907608e+02	5.811549785422343017e-02	0.000000000000000000e+00	8.908748334509134281e+00	1.000000000000000000e+00
3.330000000000000000e+02	1.386962912702488779e+02	3.080390724421017978e+01	-4.272191319469860991e-03	1.132104032534540892e+02	6.834045745652650439e-02	0.000000000000000000e+00	1.049187065092973015e+01	1.000000000000000000e+00
3.330000000000000000e+02	6.636251642412322838e+01	2.062467313466229513e+01	-1.443900334419199278e-03	3.618917946803391317e+01	3.587686281666984112e-01	0.000000000000000000e+00	1.196463771441018231e+01	1.000000000000000000e+00
3.340000000000000000e+02	3.117737020945937587e+01	1.308633572641485898e+01	-3.906392130242805974e-03	1.032488040534772864e+02	7.753705611711481094e-02	0.000000000000000000e+00	1.759630919652441605e+01	1.000000000000000000e+00
3.340000000000000000e+02	7.881519276149299458e+01	4.455259538115161178e+01	-1.768490014612368252e-02	4.784709982794922780e+02	9.278941212679003847e-02	0.000000000000000000e+00	7.941971779663705711e+00	1.000000000000000000e+00
3.350000000000000000e+02	9.249106605480132970e+00	1.847755699227377590e+01	-4.011224234050859289e-03	1.061036365194344029e+02	6.857939228973719548e-02	0.000000000000000000e+00	1.951663485590934854e+01	1.000000000000000000e+00
3.350000000000000000e+02	1.407452344146157088e+02	4.109376544279546550e+01	-3.998596025907193152e-03	1.057597397808798547e+02	2.104644358790721537e-01	0.000000000000000000e+00	8.231087836560320170e+00	1.000000000000000000e+00
3.360000000000000000e+02	1.038752249184498595e+02	4.429090468732600527e+01	-1.726120374992590190e-02	4.669327176990587418e+02	1.502018365860535720e-02	0.000000000000000000e+00	1.008176226699204925e+01	1.000000000000000000e+00
3.360000000000000000e+02	1.128987472645496126e+02	1.421858154011698794e+01	-1.617776497024632845e-02	4.374280517546498572e+02	1.143749330320120716e-02	0.000000000000000000e+00	9.412572846059422460e+00	1.000000000000000000e+00
3.370000000000000000e+02	8.018303062234224399e+01	3.672930097691230600e+01	-4.244489110072825581e-03	1.124560048974866930e+02	1.286279125598708273e-01	0.000000000000000000e+00	7.941971779663705711e+00	1.000000000000000000e+00
3.380000000000000000e+02	4.901690309977296067e+01	3.166415140568692976e+01	-4.061885328823072391e-03	1.074832610129145678e+02	2.761605488482070658e-01	0.000000000000000000e+00	9.446056213550630076e+00	1.000000000000000000e+00
3.380000000000000000e+02	5.728018598135152928e+01	3.624084606543527798e+01	-1.599909381879646014e-02	4.325624029184596679e+02	7.049633839776858757e-03	0.000000000000000000e+00	9.446056213550630076e+00	1.000000000000000000e+00
3.380000000000000000e+02	4.519469975808580386e+01	4.111808215787205967e+01	-4.575332411099234178e-03	1.214656704732533541e+02	1.104076215966228736e-01	0.000000000000000000e+00	8.141013426835691291e+00	1.000000000000000000e+00
3.400000000000000000e+02	6.817317054416217559e+01	1.070851400902765960e+01	-4.457772436565764045e-03	1.182642272149004725e+02	7.553536676097039049e-02	0.000000000000000000e+00	1.636988897814043398e+01	1.000000000000000000e+00
3.400000000000000000e+02	1.327319090146224028e+02	3.921296162341573677e+01	-1.711008308048414528e-02	4.628173353140077779e+02	6.857129227644920277e-03	0.000000000000000000e+00	8.231087836560320170e+00	1.000000000000000000e+00
3.410000000000000000e+02	1.261015446085292382e+02	5.294881406821556169e+00	-1.622521520410724963e-02	4.387202367172968707e+02	2.892692096931515078e-02	0.000000000000000000e+00	3.609872191188986168e+00	1.000000000000000000e+00
3.410000000000000000e+02	1.026278595328615779e+02	6.263173065400591710e+00	-4.312331684245068568e-03	1.143035227501823528e+02	1.795383019252366763e-01	0.000000000000000000e+00	6.081865618166883536e+00	1.000000000000000000e+00
3.410000000000000000e+02	4.369899181688066392e+01	2.180960998222963809e+01	-1.667672237933174109e-02	4.510158722680587857e+02	2.091402378156448361e-02	0.000000000000000000e+00	7.634865961919169663e+00	1.000000000000000000e+00
3.410000000000000000e+02	7.467214284179037520e+01	2.573304808603999305e+01	-4.737419699516368966e-03	1.258797004934793193e+02	2.536703017864287979e-01	0.000000000000000000e+00	6.663487252035385389e+00	1.000000000000000000e+00
3.420000000000000000e+02	3.931814564399049772e+01	3.548405949550829064e+01	-4.706470426576262953e-03	1.250368767212028445e+02	1.075191791525144103e-01	0.000000000000000000e+00	8.141013426835691291e+00	1.000000000000000000e+00
3.420000000000000000e+02	2.855580820700852485e+01	4.809372283497913969e+01	-1.625222729984409156e-02	4.394558416043672651e+02	7.535103113834429323e-03	0.000000000000000000e+00	1.088839596639008178e+01	1.000000000000000000e+00
3.430000000000000000e+02	9.442564614499460163e+00	2.574306115401466144e+01	-1.648530179678872262e-02	4.458030254983629561e+02	3.099566702540534902e-02	0.000000000000000000e+00	6.212293051422659751e+00	1.000000000000000000e+00
3.430000000000000000e+02	1.268220515479486110e+01	4.098813826400287752e+01	-1.607893189831736264e-02	4.347365874779268893e+02	5.681479966361036027e-03	0.000000000000000000e+00	1.136754285245137552e+01	1.000000000000000000e+00
3.430000000000000000e+02	9.780252334904885458e+01	4.475334689527979748e+01	-1.627892397723434623e-02	4.401828568847858492e+02	9.981267374652880164e-03	0.000000000000000000e+00	1.582678034670899692e+01	1.000000000000000000e+00
3.430000000000000000e+02	4.042141862675511987e+01	1.491405400465667697e+01	-1.707732829238245084e-02	4.619253429844492871e+02	3.082288082664086382e-02	0.000000000000000000e+00	7.634865961919169663e+00	1.000000000000000000e+00
3.430000000000000000e+02	6.847926306567906352e+01	2.819278433951710028e+01	-1.711403187961084080e-02	4.629248706923788177e+02	9.186141286822713248e-03	0.000000000000000000e+00	5.533223706303754597e+00	1.000000000000000000e+00
3.440000000000000000e+02	1.156699977909137402e+02	1.780783888404894455e+01	-1.686789068649402479e-02	4.562218489672217174e+02	1.392662274849731929e-02	0.000000000000000000e+00	1.629083404356587295e+01	1.000000000000000000e+00
3.440000000000000000e+02	5.495437313510318234e+01	4.622804488314699967e+01	-1.670300167313903961e-02	4.517315211811138056e+02	2.354196817776021966e-02	0.000000000000000000e+00	8.150007078300355090e+00	1.000000000000000000e+00
3.450000000000000000e+02	5.043343803976018336e+01	5.300917762333443051e+01	-1.645847634463402931e-02	4.450725033687544396e+02	4.027646175070631607e-02	0.000000000000000000e+00	8.150007078300355090e+00	1.000000000000000000e+00
3.460000000000000000e+02	2.718670766818642548e+01	3.729174475522463439e+01	-1.581248124239308453e-02	4.274804898181777162e+02	2.275259305268495513e-02	0.000000000000000000e+00	3.883480476509048707e+00	1.000000000000000000e+00
3.460000000000000000e+02	8.962285853409420611e+01	2.754460621516686558e+01	-4.625607033338651614e-03	1.228347703822431924e+02	2.879535185587303037e-01	0.000000000000000000e+00	6.883216923968035417e+00	1.000000000000000000e+00
3.470000000000000000e+02	7.361901200370526510e+01	1.083119228861926153e+01	-4.570293896074116395e-03	1.213284594877688392e+02	9.251090711007581291e-02	0.000000000000000000e+00	1.644205942617631067e+01	1.000000000000000000e+00
3.470000000000000000e+02	1.421173430579391095e+01	2.972396625366130607e+01	-1.677612601138663354e-02	4.537228742809533060e+02	3.719196699204074807e-02	0.000000000000000000e+00	6.212293051422659751e+00	1.000000000000000000e+00
3.480000000000000000e+02	1.372207246378025900e+02	2.010961392951560001e+01	-1.664561266724850011e-02	4.501686793487558589e+02	1.513037860288923842e-02	0.000000000000000000e+00	1.143172494670740313e+01	1.000000000000000000e+00
3.480000000000000000e+02	7.400882663719707466e+01	2.799155985655631440e+01	-4.130151119866009787e-03	1.093423040875480723e+02	1.538244561670707444e-01	0.000000000000000000e+00	5.533223706303754597e+00	1.000000000000000000e+00
3.480000000000000000e+02	9.635192217094339640e+01	2.899318406728042419e+01	-1.697312586962314296e-02	4.590876582607949103e+02	9.191108480830045835e-03	0.000000000000000000e+00	6.883216923968035417e+00	1.000000000000000000e+00
3.480000000000000000e+02	1.386876979226142623e+02	3.808201433921707491e+01	-1.578241527185314172e-02	4.266617205127834609e+02	2.840602851715012811e-02	0.000000000000000000e+00	1.719899202259533766e+01	1.000000000000000000e+00
3.480000000000000000e+02	1.125582734220836159e+02	3.882863331567564558e+01	-1.671401457625642031e-02	4.520314292457416627e+02	1.695264175751010072e-02	0.000000000000000000e+00	9.230413128633818687e+00	1.000000000000000000e+00
3.480000000000000000e+02	1.216492859688276269e+02	4.042676265968961502e+01	-1.628266804412073152e-02	4.402848169076576710e+02	1.404299801943842407e-02	0.000000000000000000e+00	3.768968185876128807e+00	1.000000000000000000e+00
3.490000000000000000e+02	1.259595007579096837e+01	1.244849411541427209e+01	-1.557706242357689841e-02	4.210694643532657437e+02	1.422452174244748235e-02	0.000000000000000000e+00	4.731865963803024044e+00	1.000000000000000000e+00
3.490000000000000000e+02	4.584029705070112470e+01	1.242998112045362014e+01	-1.771653188772312135e-02	4.793324073287487295e+02	7.400701193985093074e-02	0.000000000000000000e+00	5.938563387525688242e+00	1.000000000000000000e+00
3.500000000000000000e+02	6.370035508558361670e+01	4.008637488495728007e+01	-4.816692893305683787e-03	1.280385018442966327e+02	2.067988017008325352e-01	0.000000000000000000e+00	7.259095286008912851e+00	1.000000000000000000e+00
3.500000000000000000e+02	3.605976149410842879e+01	3.652493119655424181e+01	-3.597265958406073785e-03	9.483054858230599393e+01	1.187413515759755400e-01	0.000000000000000000e+00	8.906126387575568515e+00	1.000000000000000000e+00
3.500000000000000000e+02	9.274437663466569859e+01	4.285659809672691267e+01	-4.513486971686297977e-03	1.197814691466186190e+02	1.028135635207650944e-01	0.000000000000000000e+00	1.239890054323300639e+01	1.000000000000000000e+00
3.520000000000000000e+02	1.212530505318779035e+02	6.387612463619784187e+00	-1.683526459067540698e-02	4.553333612406855764e+02	1.187744963717363156e-02	0.000000000000000000e+00	1.086409999505052504e+01	1.000000000000000000e+00
3.520000000000000000e+02	4.744851039632283829e+01	6.713322573485401179e+00	-1.738065274528293944e-02	4.701856035764195099e+02	7.311223327046734166e-02	0.000000000000000000e+00	5.938563387525688242e+00	1.000000000000000000e+00
3.520000000000000000e+02	1.313993266254411196e+02	1.027113536630033508e+01	-4.561530066379296429e-03	1.210897991477579012e+02	2.051601077815226049e-01	0.000000000000000000e+00	1.086409999505052504e+01	1.000000000000000000e+00
3.520000000000000000e+02	8.769122888383711256e+01	1.933495793993195022e+01	-1.597196407098314119e-02	4.318235940799715422e+02	1.010111934717095039e-02	0.000000000000000000e+00	3.701679386568689001e+00	1.000000000000000000e+00
3.540000000000000000e+02	1.276270148853840602e+01	7.719567232310215132e+00	-1.537632298541217329e-02	4.156028425413068135e+02	1.855442102115623104e-02	0.000000000000000000e+00	4.731865963803024044e+00	1.000000000000000000e+00
3.540000000000000000e+02	1.052667752863800388e+02	1.842033961197677527e+01	-1.733741209281687568e-02	4.690080557258553995e+02	7.312142778813313093e-03	0.000000000000000000e+00	1.694651402319070499e+01	1.000000000000000000e+00
3.540000000000000000e+02	4.021985422843460611e+01	2.804866789645740255e+01	-1.679728820125160269e-02	4.542991720416839030e+02	1.548801336097649362e-02	0.000000000000000000e+00	9.442108402828363722e+00	1.000000000000000000e+00
3.540000000000000000e+02	9.335351902526558376e+01	3.047266979311670454e+01	-1.620326525376464266e-02	4.381224863279795159e+02	6.981531289628972736e-03	0.000000000000000000e+00	1.118137331475354834e+01	1.000000000000000000e+00
3.540000000000000000e+02	1.271724371789294494e+01	4.536728164676975439e+01	-1.854226484862813579e-02	5.018191187403482445e+02	1.559971505016709559e-01	0.000000000000000000e+00	1.994347113105645874e+01	1.000000000000000000e+00
3.540000000000000000e+02	6.009347445390768172e+01	2.920046747363834427e+01	-1.434265828116389890e-02	3.874536454021834402e+02	3.655651393288745776e-01	0.000000000000000000e+00	3.448986270151944478e+00	1.000000000000000000e+00
3.540000000000000000e+02	6.201207566391892101e+01	4.714641574643537325e+01	-1.693913973895083344e-02	4.581621334863114612e+02	9.441799154212615619e-03	0.000000000000000000e+00	7.259095286008912851e+00	1.000000000000000000e+00
3.550000000000000000e+02	1.527051753075087603e+01	2.558792792649223102e+01	-1.756011967591353251e-02	4.750729234099315477e+02	1.525109132590640737e-02	0.000000000000000000e+00	1.804348788895780586e+01	1.000000000000000000e+00
3.550000000000000000e+02	1.298021404920592659e+02	2.102489271719932518e+01	-4.238631810371660050e-03	1.122964964192408956e+02	1.026240338965080934e-01	0.000000000000000000e+00	1.087172022757582468e+01	1.000000000000000000e+00
3.550000000000000000e+02	5.391100141039228788e+01	3.016148414185421345e+01	-1.836092639074305907e-02	4.968808326801466251e+02	2.047932825396140410e-01	0.000000000000000000e+00	3.215687630296240940e+00	1.000000000000000000e+00
3.580000000000000000e+02	8.049434171014274852e+01	1.040271691765192230e+01	-1.681616196617110454e-02	4.548131504403784220e+02	1.009892967294723221e-02	0.000000000000000000e+00	1.263562017464744613e+01	1.000000000000000000e+00
3.590000000000000000e+02	1.144103895785553391e+02	4.526030144732187210e+01	-3.975601682481992409e-03	1.051335480346584319e+02	9.728806362396824614e-02	0.000000000000000000e+00	1.150074272041723411e+01	1.000000000000000000e+00
3.590000000000000000e+02	8.224828048640165434e+01	2.917006233159420958e+01	-3.982492562674148397e-03	1.053212034167120663e+02	1.229678516529169041e-01	0.000000000000000000e+00	7.667444050742266981e+00	1.000000000000000000e+00
3.600000000000000000e+02	3.478434319373668160e+01	3.726272844281776742e+01	-4.711166651504472037e-03	1.251647663170945464e+02	2.231139377186587280e-01	0.000000000000000000e+00	5.526107747609587229e+00	1.000000000000000000e+00
3.600000000000000000e+02	6.519090243028804821e+01	4.602458600402783162e+01	-1.573783362100376892e-02	4.254476540235351649e+02	9.006304701333989193e-02	0.000000000000000000e+00	6.034666739248804035e+00	1.000000000000000000e+00
3.600000000000000000e+02	5.614312904335928067e+01	1.651668151037308618e+01	-4.645802484582385594e-03	1.233847415054101049e+02	1.672362754582383815e-01	0.000000000000000000e+00	4.998535147803659484e+00	1.000000000000000000e+00
3.600000000000000000e+02	1.027806011542522384e+02	4.259534709196113056e+01	-5.162579607919545906e-03	1.374578360611402559e+02	3.576315165376489080e-01	0.000000000000000000e+00	6.567767287113616348e+00	1.000000000000000000e+00
3.610000000000000000e+02	8.013900469803200366e+00	5.287977144813214458e+00	-1.497881013317609901e-02	4.047776033733833287e+02	1.609425778050554978e-02	0.000000000000000000e+00	2.828066116479607572e+01	1.000000000000000000e+00
3.610000000000000000e+02	3.067215738252411583e+01	4.095431274935239685e+01	-4.237901199732469794e-03	1.122766001193769370e+02	2.632439434843660830e-01	0.000000000000000000e+00	5.526107747609587229e+00	1.000000000000000000e+00
3.620000000000000000e+02	1.013891500544666116e+02	4.901402538072004944e+01	-1.634319949348845072e-02	4.419332350981655395e+02	2.373774565508102175e-02	0.000000000000000000e+00	6.567767287113616348e+00	1.000000000000000000e+00
3.630000000000000000e+02	1.418127585499746601e+02	3.404773820135866202e+01	-1.646108261310227569e-02	4.451434783808726365e+02	9.824084599110438631e-03	0.000000000000000000e+00	1.629035559098432628e+01	1.000000000000000000e+00
3.630000000000000000e+02	5.941944746759252638e+01	4.778739917262313952e+01	-1.655131278504936090e-02	4.476006648240168033e+02	7.645045439205300219e-02	0.000000000000000000e+00	6.034666739248804035e+00	1.000000000000000000e+00
3.640000000000000000e+02	3.054170970886635317e+01	2.238457349632089688e+01	-4.015286950228096584e-03	1.062142741354073081e+02	1.560282858178085874e-01	0.000000000000000000e+00	9.629708712842884211e+00	1.000000000000000000e+00
3.650000000000000000e+02	6.107959662829584602e+01	1.730194669277907238e+01	-1.622196828535679355e-02	4.386318152440418885e+02	1.643550620686784480e-02	0.000000000000000000e+00	4.998535147803659484e+00	1.000000000000000000e+00
3.660000000000000000e+02	1.391363177325929996e+02	1.797875099519760766e+01	-5.288516740485364916e-03	1.408874096522296782e+02	1.018229413800945116e-01	0.000000000000000000e+00	1.529534363696395971e+01	1.000000000000000000e+00
3.660000000000000000e+02	1.239012883768108679e+02	1.933573938913124834e+01	-1.588898022108091793e-02	4.295637425626849222e+02	1.451901635125696366e-02	0.000000000000000000e+00	1.484025901253733615e+01	1.000000000000000000e+00
3.660000000000000000e+02	3.988114464223791344e+01	1.528041540769539708e+01	-1.711435517695648542e-02	4.629336748632861713e+02	1.411612074468101552e-01	0.000000000000000000e+00	5.313904565319214512e+00	1.000000000000000000e+00
3.660000000000000000e+02	1.203586583226967690e+02	3.374695237967729611e+01	-1.736596780472919252e-02	4.697856970255575106e+02	1.435675713580253365e-02	0.000000000000000000e+00	3.870892768052325739e+00	1.000000000000000000e+00
3.670000000000000000e+02	3.411800975074447706e+01	5.726990283328505349e+00	-1.632066721045283622e-02	4.413196263771196755e+02	1.359819357991454147e-02	0.000000000000000000e+00	1.115713473004756828e+01	1.000000000000000000e+00
3.670000000000000000e+02	2.545458696446917557e+01	1.420823739280612763e+01	-1.598973427525252414e-02	4.323075198453822168e+02	3.263272470236278089e-02	0.000000000000000000e+00	9.629708712842884211e+00	1.000000000000000000e+00
3.670000000000000000e+02	4.847433508087137000e+01	2.079125179172759630e+01	-1.645999422634351894e-02	4.451138389694561965e+02	2.479249755143491107e-01	0.000000000000000000e+00	5.311386916166775940e+00	1.000000000000000000e+00
3.680000000000000000e+02	5.668139658859606911e+00	3.439110042335241957e+01	-1.682899291745859269e-02	4.551625683665101292e+02	6.498677904083871582e-03	0.000000000000000000e+00	9.235521458094920533e+00	1.000000000000000000e+00
3.680000000000000000e+02	3.200399352356345162e+01	4.434878871761261365e+01	-4.669804829377622625e-03	1.240383835739314407e+02	1.060258197936010394e-01	0.000000000000000000e+00	8.481423710277944394e+00	1.000000000000000000e+00
3.680000000000000000e+02	4.338341172343695717e+01	1.927687722050806585e+01	-1.683424943824328793e-02	4.553057161776196153e+02	2.921737936976617211e-01	0.000000000000000000e+00	4.713919542012222408e+00	1.000000000000000000e+00
3.690000000000000000e+02	1.360928368363713901e+02	4.283907027629583553e+01	-5.243612521866536022e-03	1.396645588602033001e+02	2.324084361574199065e-01	0.000000000000000000e+00	1.817225856480672164e+01	1.000000000000000000e+00
3.690000000000000000e+02	6.170519168908648311e+01	4.508302912376569793e+01	-1.643266206466028473e-02	4.443695179103180521e+02	9.146285616972138488e-02	0.000000000000000000e+00	3.501346983938613100e+00	1.000000000000000000e+00
3.690000000000000000e+02	1.027703978000063501e+02	4.767138664635864131e+01	-1.521760289984426702e-02	4.112805096221047734e+02	3.720981454565563951e-02	0.000000000000000000e+00	8.186929902153119443e+00	1.000000000000000000e+00
3.710000000000000000e+02	1.502768984119046003e+01	2.054162182582571461e+01	-1.498490222279686562e-02	4.049435057506429416e+02	1.288340080777328200e-02	0.000000000000000000e+00	1.219966974945849891e+01	1.000000000000000000e+00
3.710000000000000000e+02	1.777406512078295364e+01	4.528499587436628815e+01	-1.891192947919513936e-02	5.118859832839714841e+02	2.427790615013103448e-02	0.000000000000000000e+00	6.224169071859834368e+00	1.000000000000000000e+00
3.710000000000000000e+02	1.105443667237064176e+02	5.023872542340278358e+01	-1.647460590395710342e-02	4.455117503927520488e+02	1.741581413419623914e-02	0.000000000000000000e+00	8.186929902153119443e+00	1.000000000000000000e+00
3.710000000000000000e+02	7.806310447653426365e+01	3.230569575065963761e+01	-1.632753990078078879e-02	4.415067864050499793e+02	1.195815052303828008e-02	0.000000000000000000e+00	1.409406393530886525e+01	1.000000000000000000e+00
3.710000000000000000e+02	6.773523200416242673e+01	4.189619565457486772e+01	-1.619939797951611832e-02	4.380171710697866274e+02	4.079717226171597488e-02	0.000000000000000000e+00	6.820358770753635724e+00	1.000000000000000000e+00
3.720000000000000000e+02	1.045938297096016782e+02	1.854545123158355224e+01	-4.745402844212550687e-03	1.260971008873588772e+02	1.726691961120317975e-01	0.000000000000000000e+00	5.841718204279316318e+00	1.000000000000000000e+00
3.720000000000000000e+02	1.434522397068216435e+02	1.611973566125474733e+01	-4.633286983773629748e-03	1.230439140609664719e+02	1.269730317938005948e-01	0.000000000000000000e+00	1.428607408654243827e+01	1.000000000000000000e+00
3.720000000000000000e+02	3.566745866322249725e+01	3.160715295542992820e+01	-4.780612699705061308e-03	1.270559506569459245e+02	9.366166845341727942e-02	0.000000000000000000e+00	4.685016775513846099e+00	1.000000000000000000e+00
3.730000000000000000e+02	1.414297816262445018e+01	3.806151851098720584e+01	-1.781148776492754576e-02	4.819182861886538944e+02	1.607834575116429132e-02	0.000000000000000000e+00	8.084764543074758336e+00	1.000000000000000000e+00
3.730000000000000000e+02	4.120555399864247192e+01	2.345754381557609491e+01	2.337590704489165422e-03	-6.052653596772266553e+01	4.175788176647846628e-01	0.000000000000000000e+00	4.713919542012222408e+00	1.000000000000000000e+00
3.740000000000000000e+02	6.179864347368201294e+01	2.728478444831181449e+01	-4.980933040693251608e-03	1.325111594362316794e+02	9.662449984423482352e-02	0.000000000000000000e+00	1.456015038815151108e+01	1.000000000000000000e+00
3.740000000000000000e+02	4.588821292137607344e+01	3.565558806468778386e+01	-4.823995608981414968e-03	1.282373725055103364e+02	6.545137113582943922e-02	0.000000000000000000e+00	1.099334546166161886e+01	1.000000000000000000e+00
3.750000000000000000e+02	1.153077845241350303e+02	3.269297195060742212e+01	2.814590673515427952e-03	-7.351640212866585955e+01	2.884947194052900343e-01	0.000000000000000000e+00	1.194867040516714951e+01	1.000000000000000000e+00
3.750000000000000000e+02	1.303728001459535335e+02	2.186605392426260153e+01	4.795321432744149501e-03	-1.274565051348944991e+02	2.478727902456353549e-01	0.000000000000000000e+00	3.355033997382013577e+00	1.000000000000000000e+00
3.750000000000000000e+02	1.301951820525879953e+02	2.521638300309923508e+01	-4.689075403698110545e-03	1.245631680551100260e+02	2.515283135703172412e-01	0.000000000000000000e+00	3.355033997382013577e+00	1.000000000000000000e+00
3.760000000000000000e+02	3.143058067611999107e+01	3.360671468472271783e+01	-3.486402211221446574e-03	9.181145983693615165e+01	1.097094145269608134e-01	0.000000000000000000e+00	4.685016775513846099e+00	1.000000000000000000e+00
3.770000000000000000e+02	1.085697714162786980e+02	2.282535299719857491e+01	-1.792483508481927321e-02	4.850050086429567955e+02	1.971427969828443150e-02	0.000000000000000000e+00	5.841718204279316318e+00	1.000000000000000000e+00
3.770000000000000000e+02	1.069404591939860012e+02	6.201470144161171483e+00	-4.254809842734263471e-03	1.127370634816803801e+02	1.456906047583831354e-01	0.000000000000000000e+00	9.595573575811473077e+00	1.000000000000000000e+00
3.770000000000000000e+02	1.074189851231170394e+02	4.829040552005663756e+01	-5.613820613252490724e-03	1.497462231601374754e+02	7.573229406380732609e-02	0.000000000000000000e+00	5.109058349516961250e+00	1.000000000000000000e+00
3.780000000000000000e+02	4.769662048180965286e+01	9.631300912542748449e+00	-1.658831172649196176e-02	4.486082357436063148e+02	1.485442785897572726e-02	0.000000000000000000e+00	7.073015851968981416e+00	1.000000000000000000e+00
3.780000000000000000e+02	5.240316214547818419e+01	5.031893606052600632e+01	-4.049123929570028549e-03	1.071357371573851935e+02	7.383880097833195322e-02	0.000000000000000000e+00	1.382351942399360567e+01	1.000000000000000000e+00
3.790000000000000000e+02	2.088554792283801476e+01	1.390640210353255135e+01	-1.703304370531921394e-02	4.607193662626511923e+02	1.704448183167184272e-02	0.000000000000000000e+00	8.882187372532698078e+00	1.000000000000000000e+00
3.790000000000000000e+02	1.140683870383988392e+02	1.262546243039996696e+01	-1.579205546227954379e-02	4.269242462812035228e+02	4.068711745749020725e-02	0.000000000000000000e+00	8.560555922183946009e+00	1.000000000000000000e+00
3.790000000000000000e+02	7.358973226932351963e+01	3.582692729064861936e+01	-1.687634576030062200e-02	4.564521011354823941e+02	2.113819853018039652e-02	0.000000000000000000e+00	1.097086556625099263e+01	1.000000000000000000e+00
3.790000000000000000e+02	1.043547174492619867e+01	1.397536712750589416e+01	-4.413389659110884995e-03	1.170555765305687430e+02	1.134855048504329611e-01	0.000000000000000000e+00	1.045030374193457057e+01	1.000000000000000000e+00
3.800000000000000000e+02	8.331163698953091057e+01	9.298964779164117900e+00	-4.369134880402892294e-03	1.158504115625866717e+02	1.016667825156414295e-01	0.000000000000000000e+00	1.043051695195059914e+01	1.000000000000000000e+00
3.800000000000000000e+02	1.064715146706718372e+02	1.657142846235013778e+01	-1.693210862937728073e-02	4.579706593180640084e+02	4.734378495154745181e-02	0.000000000000000000e+00	6.596533442503261568e+00	1.000000000000000000e+00
3.800000000000000000e+02	8.794665832283838824e+01	2.945491976672035506e+01	-1.669921162762481176e-02	4.516283090486807623e+02	6.282866342045556607e-03	0.000000000000000000e+00	1.570744427305385749e+01	1.000000000000000000e+00
3.810000000000000000e+02	4.062552815744214740e+01	9.796245092420173606e+00	-3.691258087147690319e-03	9.739018223391428819e+01	3.325527708478195343e-01	0.000000000000000000e+00	5.683329726988134212e+00	1.000000000000000000e+00
3.820000000000000000e+02	4.556401835974345005e+01	2.138882969478139984e+01	-1.876167066490619026e-02	5.077940713052350930e+02	1.976557470696952423e-01	0.000000000000000000e+00	5.823860142653177085e+00	1.000000000000000000e+00
3.820000000000000000e+02	2.871092875834084879e+01	9.704418369613025064e+00	-1.600381306907582707e-02	4.326909195505133425e+02	2.025404855443702079e-02	0.000000000000000000e+00	4.902301868426746090e+00	1.000000000000000000e+00
3.820000000000000000e+02	1.117802789271460995e+02	5.095153189317511533e+01	-1.516809690633315853e-02	4.099323413377617271e+02	6.172728911461322632e-02	0.000000000000000000e+00	5.109058349516961250e+00	1.000000000000000000e+00
3.820000000000000000e+02	1.433123058607628764e+02	1.880725970040846207e+01	-3.859532472295731324e-03	1.019727019054568871e+02	2.603377799408469473e-01	0.000000000000000000e+00	4.223165254286259440e+00	1.000000000000000000e+00
3.830000000000000000e+02	1.586148193334018330e+01	4.062850230583941880e+01	-1.679691127963808123e-02	4.542889075518920095e+02	1.058380257412994130e-02	0.000000000000000000e+00	1.836008255168270153e+01	1.000000000000000000e+00
3.830000000000000000e+02	7.346420340714398378e+01	5.860398838919984144e+00	-1.783034846186917766e-02	4.824319087146134279e+02	1.512129906196746365e-02	0.000000000000000000e+00	1.043051695195059914e+01	1.000000000000000000e+00
3.830000000000000000e+02	3.986331827910970560e+01	4.450154789463666560e+01	-3.993118603481720687e-03	1.056105762822760994e+02	1.173523337682221834e-01	0.000000000000000000e+00	1.382351942399360567e+01	1.000000000000000000e+00
3.840000000000000000e+02	4.923714029180058560e+01	2.590829008662301192e+01	-2.103822963560479306e-02	5.697902940665017013e+02	9.861836135784862734e-02	0.000000000000000000e+00	5.823860142653177085e+00	1.000000000000000000e+00
3.840000000000000000e+02	9.319974111014349205e+01	5.052805031718959583e+01	-1.650081091448291765e-02	4.462253763918717482e+02	4.984915405735101945e-02	0.000000000000000000e+00	6.820506854130810481e+00	1.000000000000000000e+00
3.840000000000000000e+02	6.127083675173150112e+01	1.621616577922175395e+01	-1.738901877662552692e-02	4.704134309024050822e+02	1.134539998545958106e-02	0.000000000000000000e+00	7.698085164935597469e+00	1.000000000000000000e+00
3.840000000000000000e+02	4.273892478987625054e+01	1.507201910764137232e+01	-4.867837968206580740e-03	1.294313062906161917e+02	3.383580087641044898e-01	0.000000000000000000e+00	5.683329726988134212e+00	1.000000000000000000e+00
3.840000000000000000e+02	6.284399006020249345e+01	3.803801653531209581e+01	-1.897147216889020485e-03	4.853219146689541219e+01	2.754934766023542370e-01	0.000000000000000000e+00	1.097086556625099263e+01	1.000000000000000000e+00
3.850000000000000000e+02	1.304013758956151321e+02	4.402540558318433028e+01	-1.643413414373867329e-02	4.444096061942767051e+02	9.959532454075104013e-03	0.000000000000000000e+00	5.663638167378779009e+00	1.000000000000000000e+00
3.850000000000000000e+02	1.000199127135085888e+02	5.059567463158707312e+01	-1.613495101734287174e-02	4.362621239681719203e+02	4.776761061307588374e-02	0.000000000000000000e+00	6.820506854130810481e+00	1.000000000000000000e+00
3.870000000000000000e+02	9.682266916631230913e+01	3.024856216150614685e+01	-1.667971167953980621e-02	4.510972781635285855e+02	7.892529832671968393e-03	0.000000000000000000e+00	1.746516717227113702e+01	1.000000000000000000e+00
3.870000000000000000e+02	3.654667079435733967e+01	1.620470934446134947e+01	-1.700845506667653800e-02	4.600497579905580210e+02	1.589275729059269615e-02	0.000000000000000000e+00	6.294997753582380007e+00	1.000000000000000000e+00
3.870000000000000000e+02	8.586178190117217923e+01	7.157930375859451466e+00	-1.645687077410667998e-02	4.450287797888456112e+02	2.649063641373896605e-01	0.000000000000000000e+00	6.302035907838895668e+00	1.000000000000000000e+00
3.870000000000000000e+02	2.398809324527623943e+01	8.390116910389870952e+00	-2.445674749975182763e-03	6.346992669343435267e+01	2.778560815487934876e-01	0.000000000000000000e+00	4.902301868426746090e+00	1.000000000000000000e+00
3.870000000000000000e+02	1.396509119379192896e+02	1.670266489219126527e+01	2.867368191695201293e-03	-7.495366196510046564e+01	3.191817982118158037e-01	0.000000000000000000e+00	4.223165254286259440e+00	1.000000000000000000e+00
3.880000000000000000e+02	1.346706727554677059e+02	5.529594352693296244e+00	-1.567713457620562717e-02	4.237946718029398312e+02	1.433463314353833340e-02	0.000000000000000000e+00	1.223275470182507441e+01	1.000000000000000000e+00
3.880000000000000000e+02	7.706449754527734619e+00	2.417894056495595123e+01	-1.732248688832742703e-02	4.686016062052433995e+02	6.279057616616534609e-02	0.000000000000000000e+00	6.179587637108635789e+00	1.000000000000000000e+00
3.880000000000000000e+02	5.124551261006691760e+01	1.236358724118506558e+01	-1.705068010835041406e-02	4.611996482957997614e+02	8.172402920759491707e-03	0.000000000000000000e+00	8.927353444210226030e+00	1.000000000000000000e+00
3.880000000000000000e+02	9.328581579985269912e+01	1.314526620372243215e+01	-1.686988416693972412e-02	4.562761362751159595e+02	2.934579996509012467e-02	0.000000000000000000e+00	7.564288755288442800e+00	1.000000000000000000e+00
3.890000000000000000e+02	1.300361603189616631e+02	4.967725615388764027e+01	-4.317625421782075694e-03	1.144476840637297244e+02	2.478741451772515925e-01	0.000000000000000000e+00	5.663638167378779009e+00	1.000000000000000000e+00
3.890000000000000000e+02	8.292775286253653633e+01	1.273530701583398539e+01	-1.831662204515573100e-02	4.956743178858115471e+02	8.634559797287455485e-02	0.000000000000000000e+00	6.302035907838895668e+00	1.000000000000000000e+00
3.890000000000000000e+02	6.183690406486321223e+01	2.389341027211146340e+01	-1.615877723858882495e-02	4.369109697652434647e+02	2.475032733561532972e-02	0.000000000000000000e+00	7.698085164935597469e+00	1.000000000000000000e+00
3.890000000000000000e+02	6.269207311123048498e+01	5.255867006297340538e+01	-4.597393856816525681e-03	1.220664571520649702e+02	8.240691525497478853e-02	0.000000000000000000e+00	1.452144819326804459e+01	1.000000000000000000e+00
3.900000000000000000e+02	8.009812531697376059e+00	3.035107750366152501e+01	-1.818332881449266636e-02	4.920444199006869326e+02	5.794065298802342223e-02	0.000000000000000000e+00	6.179587637108635789e+00	1.000000000000000000e+00
3.910000000000000000e+02	7.616702197677616937e+01	4.549771845216648103e+01	-4.187662035481262007e-03	1.109084658174124485e+02	1.025548791902677337e-01	0.000000000000000000e+00	1.521286575827276089e+01	1.000000000000000000e+00
3.920000000000000000e+02	6.207973763887716956e+01	3.325616568093502678e+01	-1.660629143987389991e-02	4.490978669503342076e+02	2.224841942534561134e-02	0.000000000000000000e+00	9.365903960116359173e+00	1.000000000000000000e+00
3.920000000000000000e+02	3.388620639121040057e+01	3.912869892611952594e+01	-7.653333378726089563e-03	2.052871027772145851e+02	2.928861769886614841e-02	0.000000000000000000e+00	1.620285718206782377e+01	1.000000000000000000e+00
3.930000000000000000e+02	2.594018111828353312e+01	2.357541547550081873e+01	-1.562767890597058229e-02	4.224478739434674139e+02	2.892235267944659460e-01	0.000000000000000000e+00	5.269755438436001249e+00	1.000000000000000000e+00
3.930000000000000000e+02	1.198718729810630492e+02	3.476581841978475751e+01	-1.633147466405093784e-02	4.416139395530021261e+02	1.127283783373744797e-02	0.000000000000000000e+00	1.065285857521140755e+01	1.000000000000000000e+00
3.930000000000000000e+02	8.912266443820949746e+01	1.946085288378878531e+01	-1.594936294838470575e-02	4.312081106906537684e+02	3.966739332812152519e-02	0.000000000000000000e+00	7.564288755288442800e+00	1.000000000000000000e+00
3.930000000000000000e+02	2.190102640778066601e+01	2.019081038693460428e+01	-1.645543386357449164e-02	4.449896492297043551e+02	2.639701063585250251e-01	0.000000000000000000e+00	5.269755438436001249e+00	1.000000000000000000e+00
3.940000000000000000e+02	6.282963086404500075e+01	6.852169936454045818e+00	-1.451505038289863277e-02	3.921483004842565947e+02	3.101977801827472403e-01	0.000000000000000000e+00	4.957233032312236887e+00	1.000000000000000000e+00
3.940000000000000000e+02	6.756098781378361195e+01	8.331501120066327815e+00	-1.490634007158931143e-02	4.028040678140217778e+02	2.706477685020614032e-01	0.000000000000000000e+00	4.957233032312236887e+00	1.000000000000000000e+00
3.940000000000000000e+02	4.017804603550746378e+01	2.419734484308543898e+01	-1.629804771187440965e-02	4.407036425652942171e+02	7.806638677247956792e-03	0.000000000000000000e+00	1.425144180563427021e+01	1.000000000000000000e+00
3.940000000000000000e+02	1.101665584118980092e+02	3.915788683193500930e+01	-4.602307431300005185e-03	1.222002657035466768e+02	8.461686710473637074e-02	0.000000000000000000e+00	1.065285857521140755e+01	1.000000000000000000e+00
3.950000000000000000e+02	1.192718305989160825e+02	6.877523755106988546e+00	-1.571800096343071301e-02	4.249075626520080391e+02	1.389043461045491590e-02	0.000000000000000000e+00	1.612329345071823639e+01	1.000000000000000000e+00
3.960000000000000000e+02	1.167022377458876434e+02	2.316508574728031888e+01	-1.714089777004394050e-02	4.636564940543948410e+02	1.094403507824159849e-02	0.000000000000000000e+00	1.013350247102736645e+01	1.000000000000000000e+00
3.960000000000000000e+02	1.616048304115003731e+01	4.526364563726810530e+01	-1.682544447273958202e-02	4.550659356097542627e+02	2.804668286950751099e-02	0.000000000000000000e+00	9.646194673810777331e+00	1.000000000000000000e+00
3.960000000000000000e+02	1.065727054452184177e+02	2.344871878487742478e+01	-4.602101961271262177e-03	1.221946702562788261e+02	9.785060211372753614e-02	0.000000000000000000e+00	1.013350247102736645e+01	1.000000000000000000e+00
3.980000000000000000e+02	8.976140207700409235e+01	3.495095492984080465e+01	-1.556944670162373721e-02	4.208620697718940278e+02	1.619801900253333704e-01	0.000000000000000000e+00	5.849291384587632869e+00	1.000000000000000000e+00
3.980000000000000000e+02	1.290019456512458191e+02	1.973386276613185331e+01	-3.695695072253802043e-03	9.751101210064184954e+01	1.612183949769431246e-01	0.000000000000000000e+00	1.276934241468572040e+01	1.000000000000000000e+00
3.980000000000000000e+02	3.782986851873797463e+01	3.913475002939739511e+01	-4.411552710597155778e-03	1.170055519668636350e+02	1.032935453766656853e-01	0.000000000000000000e+00	1.190167687033790500e+01	1.000000000000000000e+00
3.980000000000000000e+02	9.006372374814519333e+01	4.079242831495260901e+01	-1.617879483905112700e-02	4.374560975802396570e+02	1.185648922056712351e-01	0.000000000000000000e+00	5.849291384587632869e+00	1.000000000000000000e+00
3.980000000000000000e+02	7.462467622095212505e+01	6.691630363386362745e+00	-3.828667842553133173e-03	1.011321831727578910e+02	1.358034766661567749e-01	0.000000000000000000e+00	7.251542595350382925e+00	1.000000000000000000e+00
3.980000000000000000e+02	9.743652859396897270e+01	5.036915857293343635e+01	-1.577413922024255288e-02	4.264363435531537334e+02	5.910127096879858044e-02	0.000000000000000000e+00	8.003082992911584981e+00	1.000000000000000000e+00
3.990000000000000000e+02	7.960376437312423548e+01	4.219050064929042065e+01	-1.582463683328959314e-02	4.278115160427184946e+02	1.263852447722007000e-01	0.000000000000000000e+00	7.486593918143573667e+00	1.000000000000000000e+00
3.990000000000000000e+02	1.050687025755058244e+02	5.277732337356120240e+01	-1.580792128485909720e-02	4.273563111139589523e+02	3.615934869354753278e-02	0.000000000000000000e+00	8.003082992911584981e+00	1.000000000000000000e+00
4.000000000000000000e+02	1.090555014681583756e+01	9.643287395543028495e+00	-4.335145251347863847e-03	1.149247915186561926e+02	9.110183005140559676e-02	0.000000000000000000e+00	3.213106566761227612e+01	1.000000000000000000e+00
4.000000000000000000e+02	7.491152709369593765e+01	3.635680561023261248e+01	-1.588371070917695208e-02	4.294202409718865852e+02	1.042528960410727956e-01	0.000000000000000000e+00	7.486593918143573667e+00	1.000000000000000000e+00
4.000000000000000000e+02	6.909452998527289935e+01	4.184171333961207040e+01	-1.686861362847206711e-02	4.562415364308416201e+02	1.354530106354060459e-01	0.000000000000000000e+00	6.970925504618162627e+00	1.000000000000000000e+00
4.010000000000000000e+02	9.767805935546597595e+01	3.969333744685361154e+01	-1.649526237326264314e-02	4.460742761559807832e+02	1.592083404431976490e-02	0.000000000000000000e+00	7.693250774363965760e+00	1.000000000000000000e+00
4.020000000000000000e+02	4.922158607006254982e+01	4.258129664257121050e+01	-1.534505787960430481e-02	4.147514178739614294e+02	1.672028044433471194e-02	0.000000000000000000e+00	1.190167687033790500e+01	1.000000000000000000e+00
4.020000000000000000e+02	9.988946284128248010e+01	1.827796552625919091e+01	-3.718440810893783050e-03	9.813043373554950222e+01	8.431269894691195699e-02	0.000000000000000000e+00	1.375815679946595793e+01	1.000000000000000000e+00
4.020000000000000000e+02	7.336700576131578089e+01	4.734986667208773525e+01	-1.699272166968754383e-02	4.596212994278431552e+02	1.091214990291391462e-01	0.000000000000000000e+00	6.970925504618162627e+00	1.000000000000000000e+00
4.040000000000000000e+02	3.649375852953286170e+01	2.907647994589518348e+01	-1.605696241061161517e-02	4.341383050388216702e+02	1.275425382797179541e-02	0.000000000000000000e+00	1.855741544268181897e+01	1.000000000000000000e+00
4.050000000000000000e+02	7.842047899746097528e+01	1.059263565489606407e+01	-1.596265229578978581e-02	4.315700118549466424e+02	2.218260683364359220e-02	0.000000000000000000e+00	4.902188068143050970e+00	1.000000000000000000e+00
4.050000000000000000e+02	1.193880940789687060e+02	6.614060884178634581e+00	-2.257220009104421530e-03	5.833784698637752086e+01	2.814549364891382188e-01	0.000000000000000000e+00	1.653452949412157125e+01	1.000000000000000000e+00
4.050000000000000000e+02	7.570616967178472123e+01	2.606149018190599875e+01	-1.609810247403355155e-02	4.352586487545552245e+02	8.712829928079868225e-03	0.000000000000000000e+00	1.032593708075211936e+01	1.000000000000000000e+00
4.060000000000000000e+02	6.492641049717386181e+01	4.133079792273776576e+01	-4.191026546355411039e-03	1.110000896094253733e+02	8.778770551719239368e-02	0.000000000000000000e+00	1.036691067881152328e+01	1.000000000000000000e+00
4.060000000000000000e+02	1.545930551085092297e+01	5.883293374454360070e+00	-1.333641123477313220e-03	3.318655371090845563e+01	4.373002225936807319e-01	0.000000000000000000e+00	1.637407938115786266e+01	1.000000000000000000e+00
4.070000000000000000e+02	1.131544676377831422e+02	2.192851702808816583e+01	-3.833000369679791155e-03	1.012501683953331195e+02	1.196453089543664250e-01	0.000000000000000000e+00	7.959781264791816469e+00	1.000000000000000000e+00
4.070000000000000000e+02	1.032039625012434811e+02	3.770984914402351507e+01	-4.407968909629641531e-03	1.169079563737014382e+02	7.816822850112137289e-02	0.000000000000000000e+00	5.763226304688862101e+00	1.000000000000000000e+00
4.080000000000000000e+02	1.276440666817141079e+02	2.413091916199063292e+01	-4.696815814950307776e-03	1.247739582285390867e+02	1.112634022961012104e-01	0.000000000000000000e+00	9.743873529656116972e+00	1.000000000000000000e+00
4.080000000000000000e+02	8.506538878706005846e+01	3.144176520204204550e+01	-1.664745944698775570e-02	4.502189716405785020e+02	9.908040015129571110e-03	0.000000000000000000e+00	3.909003369590899890e+00	1.000000000000000000e+00
4.080000000000000000e+02	1.267414926908424064e+02	4.306603368205681193e+01	2.717726348650763811e-03	-7.087855160986879355e+01	1.642701322125170726e-01	0.000000000000000000e+00	1.519062605289508028e+01	1.000000000000000000e+00
4.080000000000000000e+02	1.070464732955658462e+02	2.703248831511283967e+01	-1.264100176759487245e-03	3.129278505424821333e+01	4.956732747490790736e-01	0.000000000000000000e+00	6.799562898119450693e+00	1.000000000000000000e+00
4.090000000000000000e+02	6.670296581939467728e+00	1.969863982787252255e+01	-1.658995004527121994e-02	4.486528511378483017e+02	7.461198250373390906e-03	0.000000000000000000e+00	1.637407938115786266e+01	1.000000000000000000e+00
4.100000000000000000e+02	7.696654342501466317e+01	5.911020633707402716e+00	-1.715622761669084728e-02	4.640739629624486611e+02	1.191548823680221858e-02	0.000000000000000000e+00	4.902188068143050970e+00	1.000000000000000000e+00
4.110000000000000000e+02	6.268883006919267586e+01	1.578179141736060132e+01	-1.689122658939867447e-02	4.568573422065503564e+02	9.615674176927990757e-03	0.000000000000000000e+00	1.315344041412144449e+01	1.000000000000000000e+00
4.110000000000000000e+02	9.878743409254872176e+01	2.634976763154722335e+01	-4.423246686337674663e-03	1.173240072910196261e+02	9.035010989395209080e-02	0.000000000000000000e+00	4.225260542968634958e+00	1.000000000000000000e+00
4.110000000000000000e+02	5.776333561187851728e+01	2.797820478682339740e+01	-1.614222260726162761e-02	4.364601469995250227e+02	8.562107697854703936e-03	0.000000000000000000e+00	1.007329194796666627e+01	1.000000000000000000e+00
4.110000000000000000e+02	3.207710152341931575e+01	5.154877322887458746e+01	-4.135646730100460758e-03	1.094919628843063890e+02	2.474295088844952195e-01	0.000000000000000000e+00	1.039806038165672675e+01	1.000000000000000000e+00
4.110000000000000000e+02	1.074561952444822737e+02	3.381969565908419639e+01	-1.932431254226166673e-03	4.949306138804632127e+01	4.166505718819158988e-01	0.000000000000000000e+00	5.763226304688862101e+00	1.000000000000000000e+00
4.120000000000000000e+02	6.303752583134324539e+01	4.321208373913338363e+01	-4.092272393481922489e-03	1.083107744900080149e+02	2.696009549014150020e-01	0.000000000000000000e+00	4.608952718290298733e+00	1.000000000000000000e+00
4.120000000000000000e+02	8.394166213505043572e+01	2.065088057419176693e+01	-2.505305700041227449e-03	6.509382210371929034e+01	1.973018956716137140e-01	0.000000000000000000e+00	7.925885478180322963e+00	1.000000000000000000e+00
4.120000000000000000e+02	5.673629665309896808e+01	3.799900324034590682e+01	-4.512169536333159210e-03	1.197455921864001454e+02	1.354558642259630075e-01	0.000000000000000000e+00	8.178123100296017967e+00	1.000000000000000000e+00
4.130000000000000000e+02	6.920863530098812078e+01	3.224419077786057386e+01	-1.636579435215171352e-02	4.425485479053348286e+02	8.593419007382419039e-03	0.000000000000000000e+00	1.221447999094753989e+01	1.000000000000000000e+00
4.130000000000000000e+02	4.235282429375529745e+01	4.995843325019774284e+01	4.036025386869118714e-03	-1.067790320680000491e+02	8.744477321422672311e-02	0.000000000000000000e+00	1.039806038165672675e+01	1.000000000000000000e+00
4.140000000000000000e+02	1.345126266864981233e+02	3.403721223006085239e+01	-1.676442408143583029e-02	4.534042023443576568e+02	8.487329451982272843e-03	0.000000000000000000e+00	1.032377766049126677e+01	1.000000000000000000e+00
4.140000000000000000e+02	8.906767056859210641e+01	4.009388996637407843e+01	-1.618713670608320707e-02	4.376832668534375443e+02	9.510189473876273780e-03	0.000000000000000000e+00	7.441946334368546800e+00	1.000000000000000000e+00
4.140000000000000000e+02	1.027228734195059303e+02	2.481186517696624705e+01	2.295532943614414772e-03	-5.938120112439506926e+01	3.854862885513185011e-01	0.000000000000000000e+00	4.225260542968634958e+00	1.000000000000000000e+00
4.140000000000000000e+02	4.192415327478508402e+01	3.632444311350228361e+01	-4.095519284272197517e-03	1.083991952018394329e+02	9.772568131779391098e-02	0.000000000000000000e+00	1.258970890047733882e+01	1.000000000000000000e+00
4.140000000000000000e+02	2.382111120253442493e+01	1.092231092214751520e+01	-2.211956013292572503e-03	5.710519858871475662e+01	4.812069071971127876e-01	0.000000000000000000e+00	1.926588672268883684e+01	1.000000000000000000e+00
4.150000000000000000e+02	3.113356456258627603e+01	2.983876925160281246e+01	-1.682171285044135878e-02	4.549643144832035659e+02	8.306278296340452449e-03	0.000000000000000000e+00	1.258970890047733882e+01	1.000000000000000000e+00
4.150000000000000000e+02	8.987693369189150516e+00	2.386610647511677641e+01	1.141206396363685007e-03	-2.794608932466018558e+01	4.458121250017287318e-01	0.000000000000000000e+00	1.968685165118263569e+01	1.000000000000000000e+00
4.150000000000000000e+02	6.112715274650535946e+01	4.740647521301401213e+01	-3.977417519870689484e-03	1.051829976912220559e+02	1.903440169200956156e-01	0.000000000000000000e+00	4.608952718290298733e+00	1.000000000000000000e+00
4.160000000000000000e+02	7.661374278422930217e+01	1.763073842503870026e+01	-4.762521937555233564e-03	1.265632953229100792e+02	1.183586341304986300e-01	0.000000000000000000e+00	7.886905396109828104e+00	1.000000000000000000e+00
4.170000000000000000e+02	1.429340385017923722e+02	4.000882911499921590e+01	3.376710397509864649e-03	-8.882428568266254842e+01	2.800573918203325130e-01	0.000000000000000000e+00	1.032377766049126677e+01	1.000000000000000000e+00
4.170000000000000000e+02	7.754662213516323277e+01	4.781527659474974712e+01	1.779306332624941292e-03	-4.532309835520737806e+01	2.945836516560926821e-01	0.000000000000000000e+00	1.386918773649965608e+01	1.000000000000000000e+00
4.180000000000000000e+02	1.353069439010715200e+02	5.195594798504622958e+01	-3.914653827156981507e-03	1.034737900999051163e+02	8.216579019091463376e-02	0.000000000000000000e+00	1.166466807981328202e+01	1.000000000000000000e+00
4.190000000000000000e+02	4.303558519320687026e+01	1.249061550733908277e+01	-1.695143304445557303e-02	4.584969100136729594e+02	1.580401936783570882e-02	0.000000000000000000e+00	1.369163665850622635e+01	1.000000000000000000e+00
4.190000000000000000e+02	9.481156456194244697e+01	3.536205659686756775e+01	-1.448195005100441635e-02	3.912468981590816384e+02	4.517179315628028213e-02	0.000000000000000000e+00	7.441946334368546800e+00	1.000000000000000000e+00
4.200000000000000000e+02	1.072329005988530639e+02	1.601051285929857926e+01	-4.401263967729936860e-03	1.167253645423605235e+02	1.037059231614905208e-01	0.000000000000000000e+00	2.299503933392808719e+01	1.000000000000000000e+00
4.200000000000000000e+02	6.787164518874621422e+01	9.879353574573507046e+00	-6.026288384215001265e-03	1.609787210394205488e+02	6.325773596085038086e-02	0.000000000000000000e+00	1.168367397135731878e+01	1.000000000000000000e+00
4.200000000000000000e+02	8.181673215740261185e+01	1.170349806296193229e+01	-1.661701341729756101e-02	4.493898524026567998e+02	2.603151608084175450e-02	0.000000000000000000e+00	7.886905396109828104e+00	1.000000000000000000e+00
4.210000000000000000e+02	1.407988797313428506e+02	6.795403153976605992e+00	-1.626548939604027799e-02	4.398170006521418145e+02	1.620960370774637838e-02	0.000000000000000000e+00	1.136801829175604617e+01	1.000000000000000000e+00
4.220000000000000000e+02	1.192371091365525189e+02	4.219634731645618331e+01	1.682176870631237747e-03	-4.267802750927371847e+01	3.703973646481516502e-01	0.000000000000000000e+00	1.066628296850849367e+01	1.000000000000000000e+00
4.230000000000000000e+02	1.195351661374086483e+01	3.510541738934674072e+01	-1.745041150988560497e-02	4.720853039424198982e+02	4.132015740638783630e-02	0.000000000000000000e+00	6.410977054365506689e+00	1.000000000000000000e+00
4.230000000000000000e+02	1.411128957794880705e+02	4.183886321730180669e+01	-1.633529594833690868e-02	4.417180023929620347e+02	9.289056851885413302e-03	0.000000000000000000e+00	9.762495284393198247e+00	1.000000000000000000e+00
4.230000000000000000e+02	1.066710096650143953e+02	4.794852134312276348e+01	-4.446388908889679567e-03	1.179542261445574383e+02	2.723999325462990173e-01	0.000000000000000000e+00	5.549011747721568355e+00	1.000000000000000000e+00
4.230000000000000000e+02	5.569458142958768576e+01	7.274225119738869871e+00	-4.388082513227656301e-03	1.163664015635143727e+02	1.725210087946966730e-01	0.000000000000000000e+00	4.458901005390683459e+00	1.000000000000000000e+00
4.250000000000000000e+02	2.623228800189504994e+01	3.290722442296026884e+01	-1.661436574924051932e-02	4.493177499793175116e+02	7.025861472000127783e-03	0.000000000000000000e+00	1.444698462215010260e+01	1.000000000000000000e+00
4.250000000000000000e+02	5.552845238229873637e+00	3.474205430052886356e+01	-1.684191125917727100e-02	4.555143661460561475e+02	8.112242005582182003e-02	0.000000000000000000e+00	6.410977054365506689e+00	1.000000000000000000e+00
4.250000000000000000e+02	1.083190133750987272e+01	4.589072081829386640e+00	-1.663497986481382238e-02	4.498791223476848131e+02	8.950945330597925853e-03	0.000000000000000000e+00	1.891769976150676769e+01	1.000000000000000000e+00
4.250000000000000000e+02	3.175876350429357942e+01	5.274397521302244485e+01	-1.666817981584190617e-02	4.507832375435098129e+02	1.159549016114780340e-02	0.000000000000000000e+00	6.332232822662640537e+00	1.000000000000000000e+00
4.250000000000000000e+02	2.270463787108712594e+01	5.281946881492065415e+01	-4.172218689452032898e-03	1.104879060458754907e+02	2.439912264146661958e-01	0.000000000000000000e+00	4.453520153009914218e+00	1.000000000000000000e+00
4.260000000000000000e+02	2.920931740226500750e+01	9.077940875789961339e+00	-1.562750906897843531e-02	4.224432488702170190e+02	1.015340826678168273e-02	0.000000000000000000e+00	1.089452523591174682e+01	1.000000000000000000e+00
4.270000000000000000e+02	1.112062929573147443e+02	1.280849511091575543e+01	-1.637096560595701147e-02	4.426893736897729354e+02	7.397996359348568696e-03	0.000000000000000000e+00	1.731277464459164506e+01	1.000000000000000000e+00
4.270000000000000000e+02	6.937970936742276251e+01	6.198850419634628572e+00	-3.319642595090952896e-03	8.727019099994360829e+01	1.476835806106147064e-01	0.000000000000000000e+00	9.276582743003421783e+00	1.000000000000000000e+00
4.270000000000000000e+02	8.211445719610263438e+01	3.670234222889560982e+01	-1.603153703599491733e-02	4.334459104165810004e+02	2.007365347148537538e-02	0.000000000000000000e+00	9.732549881407752679e+00	1.000000000000000000e+00
4.270000000000000000e+02	1.085846866513917774e+02	4.273993499285827369e+01	-1.594803452482942627e-02	4.311719344950382151e+02	6.703494806722298804e-02	0.000000000000000000e+00	5.549011747721568355e+00	1.000000000000000000e+00
4.270000000000000000e+02	6.011690529417850115e+01	6.704269145522784967e+00	-2.697781512495551429e-03	7.033540534345071649e+01	2.317396423613991008e-01	0.000000000000000000e+00	4.458901005390683459e+00	1.000000000000000000e+00
4.270000000000000000e+02	1.319273190495345887e+02	4.514514425737334591e+01	-4.616148983911651411e-03	1.225772047550354671e+02	1.061034375821677811e-01	0.000000000000000000e+00	9.762495284393198247e+00	1.000000000000000000e+00
4.280000000000000000e+02	7.426792463189387661e+01	4.246033266939667072e+01	-1.638934864308006639e-02	4.431899883802677778e+02	2.427269474351501088e-02	0.000000000000000000e+00	9.732549881407752679e+00	1.000000000000000000e+00
4.280000000000000000e+02	8.321512053075591098e+01	2.017100652255738069e+01	-8.752477630860216323e-03	2.352194668315321735e+02	3.551511008680274806e-01	0.000000000000000000e+00	8.207302202777267297e+00	1.000000000000000000e+00
4.280000000000000000e+02	7.572268762158877564e+01	2.352111973696400682e+01	-4.476684161468338224e-02	1.215977954041409475e+03	3.720329706369818190e-03	0.000000000000000000e+00	8.207302202777267297e+00	1.000000000000000000e+00
4.280000000000000000e+02	1.156815253274946969e+02	4.715963446119621238e+01	-1.608227379550876759e-02	4.348275954445072671e+02	2.077562043046998763e-02	0.000000000000000000e+00	8.360553964006026462e+00	1.000000000000000000e+00
4.280000000000000000e+02	7.830761585111886802e+01	5.244206225474765404e+01	-4.427419390461696108e-03	1.174376401455686647e+02	1.007518727126811564e-01	0.000000000000000000e+00	1.076819532984773709e+01	1.000000000000000000e+00
4.290000000000000000e+02	4.299604258666431633e+01	2.677258322424145831e+01	-3.951897658906728880e-03	1.044880299765606821e+02	9.291399604942185420e-02	0.000000000000000000e+00	1.030591229958667121e+01	1.000000000000000000e+00
4.290000000000000000e+02	4.535561086881768489e+01	5.248866442026854173e+01	-1.729892620642803011e-02	4.679599916886670599e+02	5.950705224629526668e-02	0.000000000000000000e+00	6.036013364519943636e+00	1.000000000000000000e+00
4.290000000000000000e+02	1.151768398654495655e+02	3.649553637707131060e+01	-1.610365121880297234e-02	4.354097545335831683e+02	1.754320424496924602e-02	0.000000000000000000e+00	9.080143064426604127e+00	1.000000000000000000e+00
4.290000000000000000e+02	7.981350455689348422e+00	5.100148051028273244e+01	-4.985192843177208878e-03	1.326271641903863099e+02	1.944412662789524182e-01	0.000000000000000000e+00	1.483510275637519271e+01	1.000000000000000000e+00
4.300000000000000000e+02	9.516196847454571639e+01	1.931324858710789272e+01	-4.233442068952278370e-03	1.121551671722279622e+02	6.824506220529491518e-02	0.000000000000000000e+00	1.197760094793031804e+01	1.000000000000000000e+00
4.300000000000000000e+02	2.608886616851700779e+01	4.992450066584883928e+01	-1.653750703446744616e-02	4.472247007486384973e+02	7.816477577185509951e-03	0.000000000000000000e+00	4.453520153009914218e+00	1.000000000000000000e+00
4.310000000000000000e+02	1.466031430378080458e+01	8.126645644106327282e+00	-1.702773259533269315e-02	4.605747318551651688e+02	5.760978576341058144e-02	0.000000000000000000e+00	8.094774268890947866e+00	1.000000000000000000e+00
4.310000000000000000e+02	1.335759808119994716e+02	2.122458278717185465e+01	-1.575572150007373967e-02	4.259347843591962146e+02	5.560311396579820098e-02	0.000000000000000000e+00	4.973879113727932122e+00	1.000000000000000000e+00
4.310000000000000000e+02	1.972597081497354665e+01	1.444047923194419170e+01	-1.660481673707911443e-02	4.490577072162139984e+02	1.007026435187210467e-01	0.000000000000000000e+00	8.094774268890947866e+00	1.000000000000000000e+00
4.320000000000000000e+02	4.939522120542303441e+01	3.485109430809800557e+01	-1.661054664404190001e-02	4.492137464811917198e+02	7.575628454375538112e-03	0.000000000000000000e+00	1.030591229958667121e+01	1.000000000000000000e+00
4.320000000000000000e+02	3.937299252404809380e+01	5.168758073082671700e+01	-1.600227038935711152e-02	4.326489086398706831e+02	2.662228065722826997e-02	0.000000000000000000e+00	6.036013364519943636e+00	1.000000000000000000e+00
4.330000000000000000e+02	5.907543278445218249e+01	9.822334566598991401e+00	-1.623058878746391764e-02	4.388665724261865080e+02	3.635141020318721772e-02	0.000000000000000000e+00	1.277161692981463226e+01	1.000000000000000000e+00
4.330000000000000000e+02	1.264310529841192334e+02	3.313220963683220788e+01	-1.815618153205051906e-03	4.631195730704066449e+01	2.704521042098204653e-01	0.000000000000000000e+00	1.174603250812987554e+01	1.000000000000000000e+00
4.340000000000000000e+02	7.386735723171132406e+01	4.954462153737473784e+01	-1.614129702781603656e-02	4.364349412261491921e+02	9.166385433271861949e-03	0.000000000000000000e+00	2.219867587361856920e+01	1.000000000000000000e+00
4.340000000000000000e+02	6.734053553311248663e+01	2.832713325396393955e+01	-1.690393452566772009e-02	4.572034101353464166e+02	1.329907416798581377e-02	0.000000000000000000e+00	9.028304692889951966e+00	1.000000000000000000e+00
4.360000000000000000e+02	1.406071128290223804e+01	3.028383165074767547e+01	-3.735950850707319294e-03	9.860727459177626031e+01	1.413636318126028080e-01	0.000000000000000000e+00	3.643494676607742733e+00	1.000000000000000000e+00
4.360000000000000000e+02	2.841603843192176626e+01	1.213628271999878194e+01	-4.008175743906924882e-03	1.060206187384406320e+02	1.364399589871269081e-01	0.000000000000000000e+00	8.990361324929800446e+00	1.000000000000000000e+00
4.360000000000000000e+02	3.603439578678707278e+01	2.491456755935709566e+01	-4.329998674253755959e-03	1.147846377409192513e+02	3.180467166505613896e-01	0.000000000000000000e+00	6.303329360318191910e+00	1.000000000000000000e+00
4.370000000000000000e+02	2.158827702002493965e+01	4.390585205091903021e+01	-1.663541114993189948e-02	4.498908672875691650e+02	2.598450141973451810e-02	0.000000000000000000e+00	7.655024819848628148e+00	1.000000000000000000e+00
4.370000000000000000e+02	1.053735341385897470e+02	5.461737874545153026e+00	-1.577755423648110472e-02	4.265293427287444388e+02	1.428151112763165198e-02	0.000000000000000000e+00	2.371882285132370427e+01	1.000000000000000000e+00
4.370000000000000000e+02	6.763234998256311314e+01	1.930354583239204302e+01	-1.742601360346181932e-02	4.714208897712845214e+02	1.024857039636317690e-02	0.000000000000000000e+00	9.028304692889951966e+00	1.000000000000000000e+00
4.370000000000000000e+02	1.275043562635791545e+02	1.399457266285289947e+01	-2.598980831365902636e-03	6.764482314675984753e+01	3.228337368396851925e-01	0.000000000000000000e+00	4.434797241784422361e+00	1.000000000000000000e+00
4.370000000000000000e+02	1.290974564586646238e+02	1.813334764395024834e+01	2.794788215864884000e-03	-7.297713317428119240e+01	2.942728175971547344e-01	0.000000000000000000e+00	4.434797241784422361e+00	1.000000000000000000e+00
4.390000000000000000e+02	2.874674688741515993e+01	4.119371006529866719e+01	-1.677631007862938339e-02	4.537278868784442807e+02	2.044420327887386257e-02	0.000000000000000000e+00	7.655024819848628148e+00	1.000000000000000000e+00
4.390000000000000000e+02	1.412894363743759811e+02	4.169592890659803430e+01	-1.617726279455929464e-02	4.374143762926216823e+02	1.399820904264958976e-02	0.000000000000000000e+00	1.075355776265405261e+01	1.000000000000000000e+00
4.390000000000000000e+02	5.516986383299747843e+01	6.095791190577728003e+00	-3.505415524701872235e-03	9.232923848143158807e+01	1.814315925852484357e-01	0.000000000000000000e+00	1.568368363395261156e+01	1.000000000000000000e+00
4.400000000000000000e+02	3.950816673277615365e+01	1.965482645931695416e+01	-1.618450959123632002e-02	4.376117241438643077e+02	1.041396802945748767e-02	0.000000000000000000e+00	6.303329360318191910e+00	1.000000000000000000e+00
4.400000000000000000e+02	5.309833782397011959e+01	3.719344538241332998e+01	-3.857208642560814877e-03	1.019094183851266706e+02	9.262251943749066907e-02	0.000000000000000000e+00	9.102552514529858030e+00	1.000000000000000000e+00
4.400000000000000000e+02	7.594462398275459236e+01	4.363956636702808112e+01	-4.117275957790529281e-03	1.089916821944222534e+02	8.125372627227245292e-02	0.000000000000000000e+00	1.153926739642884414e+01	1.000000000000000000e+00
4.400000000000000000e+02	1.339472704955970528e+02	3.247670522363422663e+01	-1.654345433031857021e-02	4.473866600403410416e+02	1.229269453771841825e-02	0.000000000000000000e+00	1.038300650841638095e+01	1.000000000000000000e+00
4.410000000000000000e+02	3.998061389702380808e+01	1.000278731451192726e+01	-3.817773179517310739e-03	1.008354950723523444e+02	1.268873273931275802e-01	0.000000000000000000e+00	9.663594878504282448e+00	1.000000000000000000e+00
4.410000000000000000e+02	1.077989545068228772e+01	3.186854012031672312e+01	-4.908086616549524848e-03	1.305273746115449853e+02	8.766001483913254955e-02	0.000000000000000000e+00	3.643494676607742733e+00	1.000000000000000000e+00
4.420000000000000000e+02	9.589460580476753648e+00	3.813239151871458432e+01	-4.181695365913793219e-03	1.107459789324212096e+02	1.942975477620449976e-01	0.000000000000000000e+00	6.375968124246866431e+00	1.000000000000000000e+00
4.430000000000000000e+02	1.237437195472738836e+02	4.242705763423028031e+01	-1.729647199018586462e-02	4.678931574274807872e+02	5.222082143310835534e-02	0.000000000000000000e+00	6.809924452962413000e+00	1.000000000000000000e+00
4.430000000000000000e+02	1.100135279270935911e+02	4.384948120971352381e+01	-1.669881373750300296e-02	4.516174735355472762e+02	9.712058022254943523e-03	0.000000000000000000e+00	1.317751541025553763e+01	1.000000000000000000e+00
4.430000000000000000e+02	9.701779113792882470e+01	4.166825731146932554e+01	-1.628011102623137113e-02	4.402151831082640570e+02	8.204164153242654578e-03	0.000000000000000000e+00	7.528669218607249469e+00	1.000000000000000000e+00
4.430000000000000000e+02	1.305522439076738408e+02	4.228897400415137042e+01	-1.702077533988327965e-02	4.603852689138575442e+02	3.905345099727497438e-02	0.000000000000000000e+00	6.809924452962413000e+00	1.000000000000000000e+00
4.440000000000000000e+02	1.385176209476723272e+02	1.410268222182501496e+01	-1.633739436111775883e-02	4.417751472628648912e+02	1.408970026226075145e-02	0.000000000000000000e+00	1.893390674229168980e+01	1.000000000000000000e+00
4.450000000000000000e+02	1.087836803884223968e+02	1.129283201547322513e+01	-1.654701708762878684e-02	4.474836825636718345e+02	7.664398110395209684e-03	0.000000000000000000e+00	8.288127017771524052e+00	1.000000000000000000e+00
4.450000000000000000e+02	9.870976177980367083e+01	1.110979434938991872e+01	-4.709889099202220313e-03	1.251299754690914909e+02	1.157305232938905526e-01	0.000000000000000000e+00	1.007558131922321820e+01	1.000000000000000000e+00
4.450000000000000000e+02	1.063954875091749130e+02	2.337315724084531965e+01	-3.996326022236610688e-03	1.056979220748411876e+02	1.266999704463082077e-01	0.000000000000000000e+00	1.155712748780234023e+01	1.000000000000000000e+00
4.450000000000000000e+02	6.011886463013053117e+01	3.139959815938811971e+01	-2.177562749136702919e-02	5.898714263006853571e+02	1.582596470226493857e-02	0.000000000000000000e+00	7.612735619971086720e+00	1.000000000000000000e+00
4.450000000000000000e+02	6.460396505843367265e+01	4.577126691084421140e+01	-1.692325072156030188e-02	4.577294370025921353e+02	4.279777580069221710e-02	0.000000000000000000e+00	5.982176469656379503e+00	1.000000000000000000e+00
4.460000000000000000e+02	8.210450958319020742e+01	1.604584651524850969e+01	-1.955244859265662175e-03	5.011433118962852973e+01	2.653437245602540129e-01	0.000000000000000000e+00	1.069517973392040666e+01	1.000000000000000000e+00
4.460000000000000000e+02	3.839081178700490682e+01	2.438658284977328350e+01	-2.350959703526257771e-03	6.089060623915710124e+01	3.025141380985618689e-01	0.000000000000000000e+00	8.789398547774949222e+00	1.000000000000000000e+00
4.470000000000000000e+02	7.992351955754703852e+01	3.773215071942987464e+01	-4.590801930872787963e-03	1.218869430193349359e+02	2.052205059524837560e-01	0.000000000000000000e+00	8.173454634688187781e+00	1.000000000000000000e+00
4.470000000000000000e+02	8.641533406253932625e+00	4.896304186528332281e+01	-4.137305219202904068e-03	1.095371275653735665e+02	1.086817610277629464e-01	0.000000000000000000e+00	1.087205375525983975e+01	1.000000000000000000e+00
4.470000000000000000e+02	4.696889069690299578e+01	2.887654992948531074e+01	-1.658666083506062094e-02	4.485632779655520608e+02	1.296737105328638062e-02	0.000000000000000000e+00	9.570156403209901796e+00	1.000000000000000000e+00
4.470000000000000000e+02	8.949890328584008614e+01	4.205190515900230253e+01	-1.865454385653743646e-03	4.766911879867698332e+01	3.346511702279990619e-01	0.000000000000000000e+00	7.528669218607249469e+00	1.000000000000000000e+00
4.490000000000000000e+02	5.962145193094639239e+01	4.246052707683016081e+01	-1.665293111072179560e-02	4.503679783160463899e+02	3.642134961335374843e-02	0.000000000000000000e+00	5.982176469656379503e+00	1.000000000000000000e+00
4.500000000000000000e+02	1.277649995790691264e+02	8.313378942471743471e+00	-1.562492404869624332e-02	4.223728524977444181e+02	9.117553410963874505e-03	0.000000000000000000e+00	5.166631863859545426e+00	1.000000000000000000e+00
4.500000000000000000e+02	7.902187975610834769e+01	5.804544699070693703e+00	-4.682712219819954239e-03	1.243898831236592883e+02	2.646466553113075992e-01	0.000000000000000000e+00	4.088323515871034708e+00	1.000000000000000000e+00
4.500000000000000000e+02	1.154601418461320179e+02	1.620383108556397644e+01	-4.429763732550876486e-03	1.175014822670599557e+02	7.580610609675308975e-02	0.000000000000000000e+00	8.141003591863727351e+00	1.000000000000000000e+00
4.500000000000000000e+02	1.050004336107309229e+02	4.376477830157140403e+01	-2.958716500800618546e-03	7.744129799520365509e+01	2.150994688542475775e-01	0.000000000000000000e+00	4.060081912613454413e+00	1.000000000000000000e+00
4.500000000000000000e+02	6.661930749649880568e+01	2.743752973990589439e+01	-7.119045538840354341e-03	1.907371489361211161e+02	1.811340982444399339e-01	0.000000000000000000e+00	7.612735619971086720e+00	1.000000000000000000e+00
4.510000000000000000e+02	7.734587081944189890e+01	2.997579283391100091e+01	-3.678236520589146970e-03	9.703557339159803519e+01	2.174963931150495355e-01	0.000000000000000000e+00	8.173454634688187781e+00	1.000000000000000000e+00
4.510000000000000000e+02	3.841885167780588972e+01	3.317593667108189237e+01	-1.675429707919700098e-02	4.531284195094813185e+02	9.326754166614881214e-03	0.000000000000000000e+00	8.789398547774949222e+00	1.000000000000000000e+00
4.510000000000000000e+02	1.047063260172513424e+02	2.595857781701436195e+01	-2.441391385737983442e-03	6.335328029558788643e+01	3.314170068768302890e-01	0.000000000000000000e+00	1.423226132153900991e+01	1.000000000000000000e+00
4.510000000000000000e+02	1.089772689200887754e+02	4.294682594392729413e+01	3.201995121906693088e-03	-8.406636494109422131e+01	3.014258645352012600e-01	0.000000000000000000e+00	3.753772366026612239e+00	1.000000000000000000e+00
4.520000000000000000e+02	8.261759972304831479e+01	1.268979780545578429e+01	-1.667048386434483859e-02	4.508459823729120330e+02	1.252756109823005559e-02	0.000000000000000000e+00	7.767619482160303512e+00	1.000000000000000000e+00
4.520000000000000000e+02	7.509570445063457100e+01	5.217560519768376537e+01	-1.554165815778194015e-02	4.201053203195841661e+02	6.676211114330254937e-03	0.000000000000000000e+00	9.985037727322106704e+00	1.000000000000000000e+00
4.530000000000000000e+02	1.253838020457751412e+02	5.131093380252801239e+01	-1.343832102696042828e-02	3.628263484226082483e+02	2.302177633093964726e-01	0.000000000000000000e+00	1.454363264346634033e+01	1.000000000000000000e+00
4.540000000000000000e+02	9.421729773805343200e+01	4.676522083818025521e+01	-1.632307203428972134e-02	4.413851155633046233e+02	5.883757899000419123e-03	0.000000000000000000e+00	9.528162826492266646e+00	1.000000000000000000e+00
4.540000000000000000e+02	8.485325611987344985e+01	5.005636858083811802e+01	-4.178053881689708371e-03	1.106468124842669027e+02	2.812924184744222122e-01	0.000000000000000000e+00	9.925569449205859485e+00	1.000000000000000000e+00
4.540000000000000000e+02	4.307926389176559923e+01	2.393827210002561046e+01	-1.607617619131976577e-03	4.064759824108611497e+01	3.977140574199709011e-01	0.000000000000000000e+00	1.034668491505241938e+01	1.000000000000000000e+00
4.550000000000000000e+02	2.270106566448327712e+01	4.971344975426678303e+01	-1.866139665376176371e-02	5.050633667585533999e+02	1.271652739934869825e-02	0.000000000000000000e+00	5.844573683701337785e+00	1.000000000000000000e+00
4.550000000000000000e+02	1.083686034469347703e+02	1.220557864037632001e+01	-1.677296029741686886e-02	4.536366642108457086e+02	9.754462280422426801e-03	0.000000000000000000e+00	6.315745279808687940e+00	1.000000000000000000e+00
4.550000000000000000e+02	1.296505248761218638e+02	1.312366782889248995e+01	4.331477583796058614e-03	-1.148249120349781549e+02	2.571197789037386050e-01	0.000000000000000000e+00	5.166631863859545426e+00	1.000000000000000000e+00
4.560000000000000000e+02	1.087616057000218035e+02	4.669439800480289193e+01	-1.737630696482607429e-02	4.700672574335156355e+02	1.266431315287164239e-02	0.000000000000000000e+00	3.753772366026612239e+00	1.000000000000000000e+00
4.570000000000000000e+02	3.056627961407192728e+01	2.627848176892081256e+01	-1.684061797526732393e-02	4.554791468882172012e+02	3.403346326278089418e-02	0.000000000000000000e+00	7.644696472839354939e+00	1.000000000000000000e+00
4.570000000000000000e+02	1.112901856583952167e+02	2.610187060052250274e+01	-4.812785445899172600e-03	1.279320925735683403e+02	1.003372939760598381e-01	0.000000000000000000e+00	9.842161086197194209e+00	1.000000000000000000e+00
4.570000000000000000e+02	1.340815160112720150e+02	1.741450608641878262e+01	-4.108968035497278029e-03	1.087654373187985613e+02	4.096726141333192350e-01	0.000000000000000000e+00	6.168060910207558756e+00	1.000000000000000000e+00
4.570000000000000000e+02	1.234273814078517546e+02	3.539466708859119137e+01	-4.273912245429216383e-03	1.132572682415809311e+02	6.999666334849063976e-02	0.000000000000000000e+00	1.007879054241308481e+01	1.000000000000000000e+00
4.580000000000000000e+02	7.500756022489984787e+01	2.328608493082907316e+01	-3.867939923217470714e-03	1.022016571870495341e+02	1.338482389496836733e-01	0.000000000000000000e+00	1.504010008988739422e+01	1.000000000000000000e+00
4.580000000000000000e+02	2.889829058004469076e+01	1.881797262113422420e+01	-1.621201070070043063e-02	4.383606460608730231e+02	2.882528713903398376e-02	0.000000000000000000e+00	7.644696472839354939e+00	1.000000000000000000e+00
4.590000000000000000e+02	1.359716111932133344e+02	9.988616036524115671e+00	-1.653010663363913349e-02	4.470231698837762906e+02	1.706201251403227648e-02	0.000000000000000000e+00	5.476979185504979419e+00	1.000000000000000000e+00
4.590000000000000000e+02	1.146820737325006121e+02	1.237508201114777684e+01	-3.611015283678375033e-03	9.520497605963907972e+01	2.427314696068030297e-01	0.000000000000000000e+00	6.315745279808687940e+00	1.000000000000000000e+00
4.590000000000000000e+02	9.490651241344622235e+01	3.726201769506202055e+01	-3.894008594675988592e-03	1.029115703426646604e+02	8.794047327966603156e-02	0.000000000000000000e+00	9.528162826492266646e+00	1.000000000000000000e+00
4.600000000000000000e+02	5.300396770529893331e+01	1.541009992695793152e+01	-4.628092296145570189e-03	1.229024501166937995e+02	2.876201658563937169e-01	0.000000000000000000e+00	5.679125433848128068e+00	1.000000000000000000e+00
4.600000000000000000e+02	1.758229224980927441e+01	7.730675033567788290e+00	-4.076990567501831073e-03	1.078946133011898212e+02	1.089979546447408243e-01	0.000000000000000000e+00	1.584234786908642612e+01	1.000000000000000000e+00
4.610000000000000000e+02	1.210158045506244662e+02	2.459174742350420573e+01	-1.630802160586357005e-02	4.409752558911548590e+02	7.749697716603498598e-03	0.000000000000000000e+00	9.842161086197194209e+00	1.000000000000000000e+00
4.610000000000000000e+02	5.084557316734744603e+01	3.006877512586531154e+01	-1.623544293218641063e-02	4.389987625611245221e+02	1.571547014652141527e-02	0.000000000000000000e+00	6.765117716958472194e+00	1.000000000000000000e+00
4.610000000000000000e+02	5.668872610698526415e+01	1.973156046878666459e+01	-4.353022279253285221e-03	1.154116263507860936e+02	2.422142618735158015e-01	0.000000000000000000e+00	5.679125433848128068e+00	1.000000000000000000e+00
4.610000000000000000e+02	6.519828939142801971e+01	1.188508425415907688e+01	2.535487708424027237e-03	-6.591575140103429931e+01	2.620065582336528198e-01	0.000000000000000000e+00	8.691529822360875457e+00	1.000000000000000000e+00
4.620000000000000000e+02	1.140948587677622328e+02	3.920072015838041324e+01	-1.605434009967480341e-02	4.340668931513720850e+02	1.857766557896001203e-02	0.000000000000000000e+00	5.822666259000551570e+00	1.000000000000000000e+00
4.620000000000000000e+02	1.212923917029232115e+02	1.373419247461509585e+01	-4.120611159708913347e-03	1.090825078324783135e+02	1.594702280206364842e-01	0.000000000000000000e+00	6.748591328714334203e+00	1.000000000000000000e+00
4.620000000000000000e+02	5.729777852657237247e+01	2.803509281864656799e+01	-4.570778935676166055e-03	1.213416682926378201e+02	4.348717338446861369e-01	0.000000000000000000e+00	6.765117716958472194e+00	1.000000000000000000e+00
4.620000000000000000e+02	1.075862136204643633e+02	5.028323240194356458e+01	-1.698082123782625533e-02	4.592972218027416034e+02	1.386851285363445152e-01	0.000000000000000000e+00	7.315648132115322611e+00	1.000000000000000000e+00
4.630000000000000000e+02	1.289967964637175726e+02	3.881787864916021391e+01	-2.023115585475449008e-02	5.478117173872343528e+02	8.082053493528273957e-02	0.000000000000000000e+00	1.326619159950226390e+01	1.000000000000000000e+00
4.630000000000000000e+02	8.851804657544096244e+01	1.269687704165906794e+01	-4.170340996885365734e-03	1.104367719227806930e+02	1.406515425148581189e-01	0.000000000000000000e+00	1.222164066945623695e+01	1.000000000000000000e+00
4.630000000000000000e+02	2.382074112989256420e+01	2.966751246046975510e+01	3.998842990529916618e-03	-1.057664652265904977e+02	2.678214629593077545e-01	0.000000000000000000e+00	8.667651726359798303e+00	1.000000000000000000e+00
4.640000000000000000e+02	1.340609268430042391e+02	4.855723449266825753e+00	-1.549826061882259541e-02	4.189235000692663675e+02	1.465276677646276671e-02	0.000000000000000000e+00	5.476979185504979419e+00	1.000000000000000000e+00
4.640000000000000000e+02	5.036158810484054271e+01	1.021868634759172600e+01	4.276615745398638750e-03	-1.133308911033194732e+02	1.568880498971946258e-01	0.000000000000000000e+00	5.825199130068128284e+00	1.000000000000000000e+00
4.640000000000000000e+02	4.476960680262741477e+01	3.737223399328067330e+01	-1.672193536327698168e-02	4.522471314888601910e+02	1.546214068508156014e-02	0.000000000000000000e+00	9.500414659015532948e+00	1.000000000000000000e+00
4.640000000000000000e+02	5.714338677447886283e+01	8.619929666018709469e+00	-4.246695730115969403e-03	1.125160965136077635e+02	1.650184175026535582e-01	0.000000000000000000e+00	6.967698050459882886e+00	1.000000000000000000e+00
4.650000000000000000e+02	8.246667735727747583e+01	4.030726656395195562e+01	-1.614148606779539433e-02	4.364400892433197896e+02	1.598257794965207701e-02	0.000000000000000000e+00	9.371185246041713768e+00	1.000000000000000000e+00
4.650000000000000000e+02	9.381622648571584477e+01	4.087785252439527994e+01	-1.887330311027091839e-02	5.108340935665924576e+02	9.417757779480062652e-03	0.000000000000000000e+00	1.136388286445663809e+01	1.000000000000000000e+00
4.660000000000000000e+02	2.940893338646250044e+01	3.629324213750003736e+01	-1.579178486247406060e-02	4.269168771921371786e+02	1.697979435867680298e-02	0.000000000000000000e+00	8.667651726359798303e+00	1.000000000000000000e+00
4.660000000000000000e+02	4.346181072836508008e+01	1.887588311105746897e+01	-4.071705058711542688e-03	1.077506760763751288e+02	1.118294779144877182e-01	0.000000000000000000e+00	1.107041027452390125e+01	1.000000000000000000e+00
4.660000000000000000e+02	2.002519074492787610e+01	7.896414129634675483e+00	1.694209891279602762e-03	-4.300571584865288344e+01	4.304056809225993430e-01	0.000000000000000000e+00	9.218505139727648512e+00	1.000000000000000000e+00
4.660000000000000000e+02	3.589457246814938429e+01	4.543398281327748123e+01	-3.774059547355481867e-03	9.964506683741969084e+01	1.939393119026665557e-01	0.000000000000000000e+00	1.120788358253763128e+01	1.000000000000000000e+00
4.670000000000000000e+02	2.235467091231253534e+01	5.310354029849018076e+01	-3.846289518713245231e-03	1.016120641574854488e+02	9.319398119483623955e-02	0.000000000000000000e+00	1.556120323627756186e+01	1.000000000000000000e+00
4.680000000000000000e+02	8.371195269387047233e+01	3.101918806236169956e+01	-1.604109834361329076e-02	4.337062880148014301e+02	1.357416481775319816e-02	0.000000000000000000e+00	9.371185246041713768e+00	1.000000000000000000e+00
4.680000000000000000e+02	1.180300009566872461e+02	3.135321282531492315e+01	-3.923197148473782543e-03	1.037064454619206089e+02	2.003815509658380956e-01	0.000000000000000000e+00	1.326619159950226390e+01	1.000000000000000000e+00
4.690000000000000000e+02	7.999349759716825758e+01	1.269169574803755474e+01	-1.673842858429495234e-02	4.526962819029024558e+02	1.196632371248473881e-02	0.000000000000000000e+00	8.589834549065155755e+00	1.000000000000000000e+00
4.690000000000000000e+02	2.924329452288808184e+01	7.810392330415802498e+00	-4.489936760850300225e-03	1.191401397824970871e+02	1.556145103179198408e-01	0.000000000000000000e+00	6.217847394943595951e+00	1.000000000000000000e+00
4.710000000000000000e+02	1.327067229087659541e+02	2.234561955322041271e+01	-1.610920034377434640e-02	4.355608706664324927e+02	2.467216682424777652e-02	0.000000000000000000e+00	5.435433183885954200e+00	1.000000000000000000e+00
4.710000000000000000e+02	6.521806725936656335e+01	3.157676983147598193e+01	-1.603845484300719590e-02	4.336342990812599396e+02	1.018884358985971961e-02	0.000000000000000000e+00	9.215078167205966508e+00	1.000000000000000000e+00
4.720000000000000000e+02	3.096714601525162536e+01	1.378449998420668798e+01	-3.745670642319585963e-03	9.887196809356692029e+01	1.799915034848211803e-01	0.000000000000000000e+00	6.217847394943595951e+00	1.000000000000000000e+00
4.720000000000000000e+02	2.575651996222610052e+01	3.590694901459885813e+01	-1.585773236054823301e-02	4.287127875260126757e+02	3.906422557132227524e-02	0.000000000000000000e+00	7.589918804047719902e+00	1.000000000000000000e+00
4.730000000000000000e+02	8.153243657372297548e+01	2.114254922012865023e+01	-4.237236155844312409e-03	1.122584893611813897e+02	1.722029519112014961e-01	0.000000000000000000e+00	5.446987024922345100e+00	1.000000000000000000e+00
4.730000000000000000e+02	9.502440349295953581e+01	4.621814456923072356e+01	-1.652793220774994784e-02	4.469639549925571487e+02	2.014505396376031765e-02	0.000000000000000000e+00	6.182936503928787353e+00	1.000000000000000000e+00
4.730000000000000000e+02	1.285864500168846973e+02	8.508711886925128809e+00	1.903434049322178358e-03	-4.870339716330186519e+01	4.336624517026390624e-01	0.000000000000000000e+00	6.070660181655330945e+00	1.000000000000000000e+00
4.750000000000000000e+02	1.200143126476715310e+02	3.526559935566695003e+01	-4.363470582015798772e-03	1.156961589782642932e+02	8.576060247908512402e-02	0.000000000000000000e+00	1.124275013839925741e+01	1.000000000000000000e+00
4.750000000000000000e+02	1.235424237198891539e+01	4.590098184496182654e+01	-1.751561012116407620e-02	4.738608202723592626e+02	9.691823028230794890e-03	0.000000000000000000e+00	1.671830544104714633e+01	1.000000000000000000e+00
4.750000000000000000e+02	1.268079364129276456e+02	4.422361848997470446e+01	-3.284006331338133917e-03	8.629972909913853130e+01	1.573578811128214516e-01	0.000000000000000000e+00	4.947746610715981319e+00	1.000000000000000000e+00
4.760000000000000000e+02	6.254850026249118855e+01	7.976578118522279937e+00	-1.633966282636347897e-02	4.418369230738629199e+02	8.952120860306278516e-03	0.000000000000000000e+00	1.315829585492839726e+01	1.000000000000000000e+00
4.760000000000000000e+02	7.010236362714975655e+01	1.875061626927592329e+01	-1.618804774158820459e-02	4.377080765600334189e+02	4.573372414562526522e-02	0.000000000000000000e+00	6.059460510269348177e+00	1.000000000000000000e+00
4.760000000000000000e+02	3.143959698924462742e+01	3.087609392256813834e+01	-1.702152329965465546e-02	4.604056376726726967e+02	2.872750215830777165e-02	0.000000000000000000e+00	7.589918804047719902e+00	1.000000000000000000e+00
4.770000000000000000e+02	8.485503100844653090e+01	8.988289819618223930e+00	-1.739923994625727083e-02	4.706917781438015709e+02	8.936482204673690255e-03	0.000000000000000000e+00	1.260022441675353733e+01	1.000000000000000000e+00
4.770000000000000000e+02	6.354817709524487412e+01	2.743883145429322212e+01	-1.669825617408683335e-02	4.516022897313070530e+02	1.912071460813191681e-02	0.000000000000000000e+00	8.258762059185361437e+00	1.000000000000000000e+00
4.770000000000000000e+02	6.396947907994073290e+01	4.341181862444980766e+01	-3.951813437207953202e-03	1.044857364154160706e+02	1.260224861899681414e-01	0.000000000000000000e+00	8.525145842382917394e+00	1.000000000000000000e+00
4.770000000000000000e+02	1.156610076716151099e+02	1.115327924989602515e+01	-3.915668901255660132e-03	1.035014330297614720e+02	1.160037848002305472e-01	0.000000000000000000e+00	7.391227326555292798e+00	1.000000000000000000e+00
4.780000000000000000e+02	1.225169190404087942e+02	8.391627444171195549e+00	-4.110186898699355433e-03	1.087986299202484304e+02	8.598398816015873081e-02	0.000000000000000000e+00	6.070660181655330945e+00	1.000000000000000000e+00
4.780000000000000000e+02	7.857790367347436700e+01	2.571861772825010561e+01	-1.615859236087830580e-02	4.369059350967493174e+02	1.428046221146783701e-02	0.000000000000000000e+00	5.446987024922345100e+00	1.000000000000000000e+00
4.780000000000000000e+02	5.070009648785110556e+01	3.016323433980343083e+01	-4.279822305610499547e-03	1.134182135156754043e+02	1.438864670872915807e-01	0.000000000000000000e+00	1.313375598892655560e+01	1.000000000000000000e+00
4.780000000000000000e+02	7.074953574740678164e+01	3.824374904095463990e+01	4.780042683393822406e-03	-1.270404277301674085e+02	9.821182615365164903e-02	0.000000000000000000e+00	8.525145842382917394e+00	1.000000000000000000e+00
4.790000000000000000e+02	8.583020377659462952e+01	2.306168173625225037e+01	-4.462056957806479797e-03	1.183809051207590954e+02	2.806227617248620021e-01	0.000000000000000000e+00	7.723675656790088162e+00	1.000000000000000000e+00
4.800000000000000000e+02	1.110654781667024480e+02	2.430443509744804231e+01	-1.613064447979747212e-02	4.361448465049343213e+02	7.451249045930086190e-03	0.000000000000000000e+00	1.393096520550978923e+01	1.000000000000000000e+00
4.800000000000000000e+02	1.292319617427332901e+02	4.853688844724750595e+01	-1.636338177609319294e-02	4.424828476073510615e+02	1.482229969185788754e-02	0.000000000000000000e+00	4.947746610715981319e+00	1.000000000000000000e+00
4.820000000000000000e+02	1.199989781861851839e+02	4.367567593358140243e+01	-4.628536217073260343e-03	1.229145391603231019e+02	1.065851913976459953e-01	0.000000000000000000e+00	1.043452789820946514e+01	1.000000000000000000e+00
4.830000000000000000e+02	1.293416823305700234e+02	3.291188710177320331e+01	-4.284383585226857541e-03	1.135424282234039595e+02	6.626073291332079673e-02	0.000000000000000000e+00	1.216141655043618464e+01	1.000000000000000000e+00
4.840000000000000000e+02	5.856615306969277412e+01	5.206791960287062437e+01	-1.769148120480974404e-02	4.786502164704363622e+02	1.042893938230582407e-02	0.000000000000000000e+00	1.298996890081923716e+01	1.000000000000000000e+00
4.850000000000000000e+02	9.204013928590241278e+01	5.323945785506327866e+01	-1.534408043685755833e-02	4.147247997370962480e+02	3.777695170094719224e-02	0.000000000000000000e+00	8.630034609593904449e+00	1.000000000000000000e+00
4.850000000000000000e+02	9.215393810841824518e+01	9.587415473956365730e+00	2.826472843502254167e-03	-7.383998243863008781e+01	1.959135982593416259e-01	0.000000000000000000e+00	1.924447394457487448e+01	1.000000000000000000e+00
4.850000000000000000e+02	1.287673831782651916e+02	1.285340929491816198e+01	-1.535925181917404195e-02	4.151379532770638434e+02	8.400253177947458738e-03	0.000000000000000000e+00	2.006669757195822967e+01	1.000000000000000000e+00
4.850000000000000000e+02	6.567281568379580392e+01	2.394077763405051229e+01	-1.615257748108539851e-02	4.367421353303813589e+02	9.446115295738244377e-03	0.000000000000000000e+00	7.130236813101815230e+00	1.000000000000000000e+00
4.850000000000000000e+02	9.879619257184846504e+01	4.786979852133956825e+01	-1.578609602817157218e-02	4.267619564353246346e+02	2.461146326259122663e-02	0.000000000000000000e+00	8.630034609593904449e+00	1.000000000000000000e+00
4.860000000000000000e+02	4.413559032080097211e+01	4.207400624689939406e+01	-4.316835303347172671e-03	1.144261672222472441e+02	2.996651650069978023e-01	0.000000000000000000e+00	7.852337640179521294e+00	1.000000000000000000e+00
4.860000000000000000e+02	1.423054254268499506e+02	3.619460356205517826e+01	-3.498500249137174306e-03	9.214091875421055988e+01	1.533453167145251150e-01	0.000000000000000000e+00	1.337291525528191194e+01	1.000000000000000000e+00
4.870000000000000000e+02	1.036558307306472528e+02	2.501648684945188350e+01	-1.689683006013691091e-02	4.570099383064516587e+02	1.330508502685590067e-02	0.000000000000000000e+00	1.641184294599159088e+01	1.000000000000000000e+00
4.870000000000000000e+02	5.190229225147447067e+01	4.091748234509163495e+01	-1.552008281614469104e-02	4.195177714339592967e+02	1.193113145773994077e-02	0.000000000000000000e+00	7.852337640179521294e+00	1.000000000000000000e+00
4.870000000000000000e+02	7.262465470226931075e+01	2.235578196461111489e+01	-4.993415898915103124e-03	1.328510979438565016e+02	2.770963862181835546e-01	0.000000000000000000e+00	6.445252362051766326e+00	1.000000000000000000e+00
4.870000000000000000e+02	7.519268527878479347e+01	3.906577285741467875e+01	-3.775536088665676707e-03	9.968527663877395639e+01	1.439887213093917762e-01	0.000000000000000000e+00	1.357333138676838580e+01	1.000000000000000000e+00
4.880000000000000000e+02	1.248310980993582717e+02	4.420589801049677448e+01	-1.610314597875869141e-02	4.353959956216743308e+02	1.083284214317314920e-02	0.000000000000000000e+00	1.216141655043618464e+01	1.000000000000000000e+00
4.880000000000000000e+02	5.155186531211772660e+01	1.092624488994164267e+01	2.002543608381486973e-03	-5.140239085522730988e+01	3.426499817262400605e-01	0.000000000000000000e+00	1.727188274312203475e+01	1.000000000000000000e+00
4.880000000000000000e+02	7.838210253425023666e+01	2.525286195531761990e+01	-4.575902019672698981e-03	1.214811822963432775e+02	1.934436403561062834e-01	0.000000000000000000e+00	6.445252362051766326e+00	1.000000000000000000e+00
4.890000000000000000e+02	1.187137906244014403e+02	3.154384716752720408e+01	-1.706684349134457782e-02	4.616398164204032923e+02	9.134057731510547562e-03	0.000000000000000000e+00	1.406232492488739005e+01	1.000000000000000000e+00
4.890000000000000000e+02	2.765352939519612718e+01	5.958205056675000222e+00	-4.072867089537761734e-03	1.077823209943785514e+02	1.062085153624470202e-01	0.000000000000000000e+00	2.440925806703163659e+01	1.000000000000000000e+00
4.900000000000000000e+02	1.544752554427390301e+01	3.843849733073458452e+01	-1.651070825224956046e-02	4.464949049060994639e+02	1.142661603117534064e-02	0.000000000000000000e+00	1.964123551690968839e+01	1.000000000000000000e+00
4.910000000000000000e+02	8.870553075469567261e+01	4.034574632557198726e+01	-5.476927207156092117e-03	1.460182836654287257e+02	6.468140188335003149e-02	0.000000000000000000e+00	1.313508045292539883e+01	1.000000000000000000e+00
4.920000000000000000e+02	1.011650868558057113e+02	6.180109564796067545e+00	-1.641863347240018339e-02	4.439874853155211554e+02	8.493172649463365254e-03	0.000000000000000000e+00	1.900033984590692526e+01	1.000000000000000000e+00
4.920000000000000000e+02	1.320507852088861398e+02	1.008990502585492166e+01	-3.599100694268714175e-03	9.488051289015496081e+01	1.322885797015730391e-01	0.000000000000000000e+00	1.291179130586554180e+01	1.000000000000000000e+00
4.920000000000000000e+02	6.846496543436227000e+01	1.442838391446485424e+01	-1.632878550867152001e-02	4.415407073292433893e+02	1.417484364291066168e-02	0.000000000000000000e+00	6.352943599341129399e+00	1.000000000000000000e+00
4.920000000000000000e+02	6.175786664044084517e+01	4.183465952377234487e+01	-1.657198918879425678e-02	4.481637334503819261e+02	9.972273156623856494e-03	0.000000000000000000e+00	9.898159450804106640e+00	1.000000000000000000e+00
4.940000000000000000e+02	1.288433508928983713e+02	5.231402776645732899e+01	-4.621224269026330891e-03	1.227154170792477572e+02	2.322461009564475987e-01	0.000000000000000000e+00	3.196109972900897045e+00	1.000000000000000000e+00
4.940000000000000000e+02	1.257609297830344559e+02	5.315889406377417714e+01	4.299244597127773251e-03	-1.139471296241255374e+02	2.893737819949788737e-01	0.000000000000000000e+00	3.196109972900897045e+00	1.000000000000000000e+00
4.950000000000000000e+02	5.157476071054696121e+01	3.382039185143345605e+01	-1.608417282591514258e-02	4.348793106487340765e+02	9.252201497763401505e-03	0.000000000000000000e+00	1.295855442182252659e+01	1.000000000000000000e+00
4.950000000000000000e+02	1.248823714902951565e+02	2.082900179817900721e+01	-1.583463235471649702e-02	4.280837183361680331e+02	1.533955192594971262e-02	0.000000000000000000e+00	9.475370593232311123e+00	1.000000000000000000e+00
4.950000000000000000e+02	1.393279504355571135e+02	2.633524684728811138e+01	-4.479839204530705957e-03	1.188651588314251626e+02	1.235073355174658438e-01	0.000000000000000000e+00	1.296384042141534998e+01	1.000000000000000000e+00
4.950000000000000000e+02	3.505531190103066308e+01	3.729270205299168595e+01	-1.666789782472031384e-02	4.507755582412751778e+02	1.356057771463237138e-02	0.000000000000000000e+00	1.655388281535079997e+01	1.000000000000000000e+00
4.960000000000000000e+02	9.536682988847003628e+01	5.166641027938670305e+01	-1.535886684296174781e-02	4.151274694410102484e+02	2.346575900691538763e-02	0.000000000000000000e+00	1.243405512119115919e+01	1.000000000000000000e+00
4.960000000000000000e+02	6.612233004612207310e+01	5.121543685615443309e+01	-1.661081168586690804e-02	4.492209642129683402e+02	1.516127762722840888e-02	0.000000000000000000e+00	1.034637734568308609e+01	1.000000000000000000e+00
4.970000000000000000e+02	6.584824108983831081e+01	8.639373111125040694e+00	-1.689421182046841122e-02	4.569386372895133945e+02	1.742434103343293295e-02	0.000000000000000000e+00	6.352943599341129399e+00	1.000000000000000000e+00
4.990000000000000000e+02	2.052036940890306127e+01	2.937017196375188277e+01	-1.750389460851170184e-02	4.735417784458538222e+02	1.205829987000384129e-02	0.000000000000000000e+00	9.781715398130076622e+00	1.000000000000000000e+00
4.990000000000000000e+02	1.236795756225999980e+02	1.143028220560965025e+01	-1.577488680235939605e-02	4.264567020275199525e+02	3.201971814829140950e-02	0.000000000000000000e+00	9.475370593232311123e+00	1.000000000000000000e+00
5.000000000000000000e+02	1.081593716951779385e+02	3.772452457399685244e+01	-1.728731466957757201e-02	4.676437813754500326e+02	7.221620314120213990e-03	0.000000000000000000e+00	1.644139489514300223e+01	1.000000000000000000e+00
5.000000000000000000e+02	1.284429181787537289e+02	3.337635693308227758e+01	-1.598456696927817158e-03	4.039812410886391092e+01	4.088307806337576622e-01	0.000000000000000000e+00	9.057009681736396089e+00	1.000000000000000000e+00
5.010000000000000000e+02	1.281388799477762745e+02	4.242826198832732842e+01	-4.305605510140291664e-03	1.141203527143967875e+02	1.572156250364468155e-01	0.000000000000000000e+00	9.057009681736396089e+00	1.000000000000000000e+00
5.010000000000000000e+02	3.433842245702630436e+01	1.424407304305481503e+01	-4.334485163785442574e-03	1.149068157332324347e+02	1.713113007218614037e-01	0.000000000000000000e+00	1.243879602276471807e+01	1.000000000000000000e+00
5.010000000000000000e+02	3.030176562366689552e+01	2.944919233972401784e+01	-4.129723105921723723e-03	1.093306482296606106e+02	1.501001329439196619e-01	0.000000000000000000e+00	3.381263724938617266e+00	1.000000000000000000e+00
5.020000000000000000e+02	9.525118701574585600e+01	2.754129157166850561e+01	-1.558080393792460154e-02	4.211713548643178342e+02	3.234009006629257055e-02	0.000000000000000000e+00	1.302884088427477316e+01	1.000000000000000000e+00
5.020000000000000000e+02	3.443811448805205799e+01	4.656072380375003661e+01	-8.520718586332874656e-03	2.289081058976020131e+02	2.178285798923583760e-01	0.000000000000000000e+00	7.251502684298578139e+00	1.000000000000000000e+00
5.030000000000000000e+02	6.274886920187846329e+01	1.031389746176183486e+01	-1.782162240488267477e-02	4.821942770170709309e+02	1.561151182390319025e-02	0.000000000000000000e+00	6.109384826600260610e+00	1.000000000000000000e+00
5.030000000000000000e+02	9.626041354716589638e+01	1.455159732599714140e+01	1.422727732804582573e-03	-3.561259817010578388e+01	3.923923915282139241e-01	0.000000000000000000e+00	1.151512568044223350e+01	1.000000000000000000e+00
5.050000000000000000e+02	7.512825423674968306e+01	2.008447055886240662e+01	-1.601281871659555184e-02	4.329361651764463090e+02	1.429452337040548748e-02	0.000000000000000000e+00	9.662734861979965117e+00	1.000000000000000000e+00
5.050000000000000000e+02	5.967370474978775263e+00	2.238826170038082353e+01	-3.964375912110277948e-03	1.048278430783672803e+02	1.249289789481460300e-01	0.000000000000000000e+00	2.533810428477456966e+01	1.000000000000000000e+00
5.050000000000000000e+02	2.799250194726916874e+01	4.988312807693712614e+01	-1.604689879430922297e-02	4.338642483567426211e+02	3.138732130890897754e-02	0.000000000000000000e+00	7.251502684298578139e+00	1.000000000000000000e+00
5.060000000000000000e+02	3.181081917695669503e+01	2.642335332370065970e+01	-4.142471224906688759e-03	1.096778104312777771e+02	8.701407885707179712e-02	0.000000000000000000e+00	3.381263724938617266e+00	1.000000000000000000e+00
5.070000000000000000e+02	1.267375782478499815e+02	6.869099212500577423e+00	-4.061149031261367635e-03	1.074632098443564274e+02	2.463357153434335700e-01	0.000000000000000000e+00	8.055541195619612793e+00	1.000000000000000000e+00
5.070000000000000000e+02	8.613696917743372694e+01	9.063975479576029670e+00	2.432431963178268135e-03	-6.310929348743857759e+01	2.489289988153050581e-01	0.000000000000000000e+00	1.151512568044223350e+01	1.000000000000000000e+00
5.070000000000000000e+02	7.557169317217594084e+01	3.287322578365248660e+01	2.687791160772369081e-03	-7.006334383357305740e+01	1.393131913862586391e-01	0.000000000000000000e+00	1.279644084458829312e+01	1.000000000000000000e+00
5.080000000000000000e+02	6.087420062460253689e+01	4.576793151181428243e+01	-1.580784608932184199e-02	4.273542633570862677e+02	1.125438783174104174e-02	0.000000000000000000e+00	1.441851493973835119e+01	1.000000000000000000e+00
5.080000000000000000e+02	1.284936809270642755e+02	2.128458120651513497e+01	-1.680370501081096882e-02	4.544739173305076747e+02	5.404701442066106587e-02	0.000000000000000000e+00	8.271627709647354720e+00	1.000000000000000000e+00
5.080000000000000000e+02	6.485801564798927643e+01	2.385370328771999127e+01	-1.729484379074836681e-02	4.678488176074602620e+02	1.151610853537439194e-01	0.000000000000000000e+00	5.777047310921656020e+00	1.000000000000000000e+00
5.080000000000000000e+02	4.668485761315468352e+01	3.405179466382465847e+01	4.047762235487692602e-03	-1.070986549246173354e+02	2.345908611934103272e-01	0.000000000000000000e+00	5.742702869799161114e+00	1.000000000000000000e+00
5.080000000000000000e+02	6.760887773613885088e+01	1.401591042856917646e+01	-4.991642392949849003e-03	1.328028010746317307e+02	2.135478041453801046e-01	0.000000000000000000e+00	6.109384826600260610e+00	1.000000000000000000e+00
5.090000000000000000e+02	1.238975647175441139e+02	1.440740585935464857e+01	-1.544733801865133538e-02	4.175367541494663897e+02	2.283975389503190012e-02	0.000000000000000000e+00	8.055541195619612793e+00	1.000000000000000000e+00
5.090000000000000000e+02	5.242747773747424134e+01	3.408262254989457318e+01	-4.098231309058422006e-03	1.084730502150171816e+02	2.507364833803111814e-01	0.000000000000000000e+00	5.742702869799161114e+00	1.000000000000000000e+00
5.110000000000000000e+02	4.449931604006901154e+01	1.117449699666043017e+01	-1.761553275109205285e-02	4.765819558562117209e+02	9.439672484400474239e-03	0.000000000000000000e+00	1.114899078152198619e+01	1.000000000000000000e+00
5.110000000000000000e+02	1.196652271185539433e+02	3.561123872071090091e+01	-1.630423078629720385e-02	4.408720226794045516e+02	8.693783708031976865e-03	0.000000000000000000e+00	7.952608934293180276e+00	1.000000000000000000e+00
5.110000000000000000e+02	3.081230941421305758e+01	1.041489198786170611e+01	-1.515371339650411694e-02	4.095406434766795769e+02	1.193002509790692667e-01	0.000000000000000000e+00	7.169938619237933963e+00	1.000000000000000000e+00
5.110000000000000000e+02	1.109783842816782595e+02	2.433468227813327189e+01	-4.854251358072640514e-03	1.290613099411801841e+02	1.580837696761947520e-01	0.000000000000000000e+00	5.193909881334779044e+00	1.000000000000000000e+00
5.120000000000000000e+02	6.130574087956074436e+01	1.929786970842704719e+01	-1.874148816874605245e-02	5.072444529804181457e+02	1.469733150602486882e-01	0.000000000000000000e+00	5.777047310921656020e+00	1.000000000000000000e+00
5.130000000000000000e+02	9.529453127038817684e+01	2.931116823008983019e+01	-1.614984851391524853e-02	4.366678189349941022e+02	1.395392719082477750e-02	0.000000000000000000e+00	1.056323836825875162e+01	1.000000000000000000e+00
5.130000000000000000e+02	3.532336660316242671e+01	4.841887157281726140e+00	-1.673377392658240495e-02	4.525695242831180281e+02	1.088601533845104941e-01	0.000000000000000000e+00	7.169938619237933963e+00	1.000000000000000000e+00
5.130000000000000000e+02	3.354161364608178530e+01	3.874960032773299901e+01	-4.847191958749229139e-03	1.288690653744248493e+02	2.103827078784112903e-01	0.000000000000000000e+00	7.372894899337601338e+00	1.000000000000000000e+00
5.140000000000000000e+02	7.397967691197851536e+01	7.515230229462101619e+00	-1.657017158008748658e-02	4.481142355565306730e+02	8.137655303136592799e-03	0.000000000000000000e+00	1.092698970050054719e+01	1.000000000000000000e+00
5.140000000000000000e+02	8.476216367508742167e+01	9.286411507091880679e+00	-4.611372929199874897e-03	1.224471412005032249e+02	1.760323008982656035e-01	0.000000000000000000e+00	1.092698970050054719e+01	1.000000000000000000e+00
5.140000000000000000e+02	2.033181827063987157e+01	6.486618289165581253e+00	-3.818815738415889342e-03	1.008638864799767134e+02	1.546580470870280166e-01	0.000000000000000000e+00	1.119249877651919611e+01	1.000000000000000000e+00
5.140000000000000000e+02	4.040872407000644273e+01	2.193467182001193905e+01	-1.707731023934000447e-02	4.619248513563142637e+02	7.343673717250831512e-02	0.000000000000000000e+00	5.471091375280877855e+00	1.000000000000000000e+00
5.140000000000000000e+02	8.189708303456966121e+01	4.462570238761842489e+01	-1.593875736306776467e-02	4.309192948777161973e+02	3.256179475533294010e-02	0.000000000000000000e+00	1.685584968499031078e+01	1.000000000000000000e+00
5.140000000000000000e+02	1.041785263686860361e+02	5.015321100112992525e+01	-3.923713658482382016e-03	1.037205112822941118e+02	3.041701342807801023e-01	0.000000000000000000e+00	6.134845140338447855e+00	1.000000000000000000e+00
5.140000000000000000e+02	4.860599287315437778e+01	5.184196459611679586e+01	6.733561630093524986e-03	-1.802394870766444228e+02	1.794989101319344194e-01	0.000000000000000000e+00	1.443116673735473476e+01	1.000000000000000000e+00
5.140000000000000000e+02	1.207417202031150651e+02	2.773182557627610834e+01	-5.277261317370384418e-03	1.405808971798141442e+02	1.174481375903378977e-01	0.000000000000000000e+00	7.952608934293180276e+00	1.000000000000000000e+00
5.150000000000000000e+02	2.647482921821199042e+01	5.010614414179268294e+01	-1.738884331306840558e-02	4.704086526041427874e+02	9.712463133186599595e-02	0.000000000000000000e+00	6.342962288059209364e+00	1.000000000000000000e+00
5.150000000000000000e+02	8.538848841113808419e+01	2.564342782278807320e+01	-1.626304837025022154e-02	4.397505255989610760e+02	1.318978996911790436e-02	0.000000000000000000e+00	1.056323836825875162e+01	1.000000000000000000e+00
5.150000000000000000e+02	5.665152633006231042e+01	3.066385235004649701e+01	-1.718556852778672234e-02	4.648729871404870551e+02	1.131915553354423398e-02	0.000000000000000000e+00	1.170879018182543163e+01	1.000000000000000000e+00
5.160000000000000000e+02	3.417537611706715950e+01	5.171597475419092405e+01	-1.604507563450463872e-02	4.338145992930332113e+02	3.103662564543929747e-02	0.000000000000000000e+00	7.867018313318106415e+00	1.000000000000000000e+00
5.170000000000000000e+02	2.844443074475469757e+01	4.407672954215019701e+01	-1.691703674995485504e-02	4.575602154832544670e+02	4.913437333329928602e-02	0.000000000000000000e+00	6.342962288059209364e+00	1.000000000000000000e+00
5.180000000000000000e+02	1.270872144475746239e+02	5.998645883800022283e+00	-1.642957963987579442e-02	4.442855760067505457e+02	2.727639689521610400e-02	0.000000000000000000e+00	8.761801484771650550e+00	1.000000000000000000e+00
5.180000000000000000e+02	3.499867935451135281e+01	2.274969145966269934e+01	-1.664048714931802911e-02	4.500290990631255568e+02	3.592983606780841832e-02	0.000000000000000000e+00	5.471091375280877855e+00	1.000000000000000000e+00
5.180000000000000000e+02	1.022231115492229492e+02	4.433834403964590365e+01	-1.638519282963172771e-02	4.430768154997874149e+02	1.052527205668396526e-02	0.000000000000000000e+00	6.134845140338447855e+00	1.000000000000000000e+00
5.180000000000000000e+02	5.023477470976094317e+00	2.864938973157873647e+01	-1.688429446713344065e-02	4.566685637028106157e+02	9.704541649069531317e-03	0.000000000000000000e+00	1.518225155375139579e+01	1.000000000000000000e+00
5.190000000000000000e+02	1.426265900430845193e+02	2.161549613119523983e+01	-1.570665065654423820e-02	4.245984662643459160e+02	2.406645747957303350e-02	0.000000000000000000e+00	6.265582242913441569e+00	1.000000000000000000e+00
5.190000000000000000e+02	1.304010468978520976e+02	1.410960635405474406e+01	-1.722952256420817729e-02	4.660699621665305017e+02	5.138169585472340817e-02	0.000000000000000000e+00	7.308599835482778140e+00	1.000000000000000000e+00
5.200000000000000000e+02	9.183717290923439691e+01	8.124697470251113884e+00	-2.366475544550931606e-02	6.413169627339459566e+02	2.151962866726109258e-02	0.000000000000000000e+00	1.866792556554925397e+01	1.000000000000000000e+00
5.200000000000000000e+02	1.365954818675456579e+02	1.023086854885877628e+01	-1.811366119235293184e-02	4.901472015650260232e+02	4.792030354071685760e-02	0.000000000000000000e+00	7.308599835482778140e+00	1.000000000000000000e+00
5.200000000000000000e+02	4.683956535125667386e+01	1.380664523358467655e+01	-1.644269138733216867e-02	4.446426406936562898e+02	1.778876388119088325e-02	0.000000000000000000e+00	8.610643023306193911e+00	1.000000000000000000e+00
5.200000000000000000e+02	4.510100207070704670e+01	3.258248646213175448e+01	-1.638102573128431480e-02	4.429633353041327268e+02	2.183717499562132236e-02	0.000000000000000000e+00	6.507176892032978444e+00	1.000000000000000000e+00
5.200000000000000000e+02	2.248980448141963961e+01	8.557091484918629476e+00	1.963371752893280919e-03	-5.033564621558648611e+01	3.183066158892503550e-01	0.000000000000000000e+00	1.195629968278344002e+01	1.000000000000000000e+00
5.210000000000000000e+02	8.613037387638098608e+01	3.333100207732191933e+01	-1.600743405391682680e-02	4.327895277507432183e+02	1.298696402335619560e-02	0.000000000000000000e+00	1.109713058177405287e+01	1.000000000000000000e+00
5.210000000000000000e+02	1.814194142198229187e+01	2.100696434381488231e+01	-1.623429003566792192e-02	4.389673663924766629e+02	1.486623155120392337e-02	0.000000000000000000e+00	6.296311584788349514e+00	1.000000000000000000e+00
5.240000000000000000e+02	8.035229744063884993e+01	2.385681927078570652e+01	-4.155545517485634277e-03	1.100338551310210562e+02	2.322055528443883743e-01	0.000000000000000000e+00	7.559437192362348235e+00	1.000000000000000000e+00
5.240000000000000000e+02	3.811342902517360898e+01	7.003340885687976858e+00	4.571326044536682190e-03	-1.213565673939691720e+02	3.299857832238766164e-01	0.000000000000000000e+00	3.783282428752009707e+00	1.000000000000000000e+00
5.240000000000000000e+02	1.367391146379023610e+02	1.947186505377370480e+01	-3.848478108493323495e-03	1.016716647658093109e+02	2.195671864689061614e-01	0.000000000000000000e+00	6.265582242913441569e+00	1.000000000000000000e+00
5.240000000000000000e+02	8.259556093367920937e+01	5.134605403442815685e+01	-3.957866641214188505e-03	1.046505798430716254e+02	9.646780653092701385e-02	0.000000000000000000e+00	1.323109740820943259e+01	1.000000000000000000e+00
5.250000000000000000e+02	3.433142307639299418e+01	6.905071159465983932e+00	-5.059460395047872018e-03	1.346496497701446913e+02	2.138536833093949152e-01	0.000000000000000000e+00	3.783282428752009707e+00	1.000000000000000000e+00
5.250000000000000000e+02	1.037180247310322727e+02	4.744341584263845846e+01	-1.656343599334385991e-02	4.479308091917580441e+02	1.617831658853075005e-01	0.000000000000000000e+00	5.631104367472929084e+00	1.000000000000000000e+00
5.250000000000000000e+02	4.301844703157235728e+01	6.090284170118002827e+00	-3.976730972568230313e-03	1.051643013428966924e+02	3.298700103444445197e-01	0.000000000000000000e+00	4.989275920305809464e+00	1.000000000000000000e+00
5.250000000000000000e+02	1.309533428491238283e+01	2.718277680480061775e+01	-1.695658242723707340e-02	4.586371401970830561e+02	1.833648657177899821e-02	0.000000000000000000e+00	7.975518989331768616e+00	1.000000000000000000e+00
5.250000000000000000e+02	5.333342745208999958e+01	4.826008846985813960e+01	-1.664810803628205202e-02	4.502366343002711915e+02	1.711216204648657868e-02	0.000000000000000000e+00	1.229973448358667731e+01	1.000000000000000000e+00
5.250000000000000000e+02	6.827306248857284743e+01	4.436241486521078770e+01	-5.264119072010882763e-03	1.402230019610310023e+02	2.327124305851832053e-01	0.000000000000000000e+00	3.414170154434310156e+00	1.000000000000000000e+00
5.260000000000000000e+02	1.269279052618452397e+01	5.059141732189173979e+01	-1.673991070940607923e-02	4.527366437647000907e+02	1.660371164034968317e-02	0.000000000000000000e+00	6.354130079094905348e+00	1.000000000000000000e+00
5.260000000000000000e+02	8.259459111096859374e+01	1.663759425965949035e+01	-1.618205649953794248e-02	4.375449205067330922e+02	3.020280635810468350e-02	0.000000000000000000e+00	7.287622121054028845e+00	1.000000000000000000e+00
5.260000000000000000e+02	1.724254893324720683e+01	3.878928075575037582e+01	-1.694202442560643548e-02	4.582406905009985394e+02	4.984360260154474531e-02	0.000000000000000000e+00	6.839692206439598188e+00	1.000000000000000000e+00
5.260000000000000000e+02	6.999487827044940502e+01	4.731061910791698466e+01	5.440616134826809988e-03	-1.450294450902804329e+02	2.218013694907086109e-01	0.000000000000000000e+00	3.414170154434310156e+00	1.000000000000000000e+00
5.260000000000000000e+02	2.415154631169697197e+01	2.288531166054237787e+01	-3.726124995256548545e-03	9.833969271439617899e+01	1.548027502553743773e-01	0.000000000000000000e+00	6.296311584788349514e+00	1.000000000000000000e+00
5.270000000000000000e+02	9.768724165353759759e+01	6.378498582208751877e+00	-1.691105505763222314e-02	4.573973194922011203e+02	2.943935943175890468e-02	0.000000000000000000e+00	1.106112753295989748e+01	1.000000000000000000e+00
5.270000000000000000e+02	1.080461564391655429e+02	5.104572236963252863e+01	-1.623547001363444958e-02	4.389995000546430219e+02	1.291991641348601005e-01	0.000000000000000000e+00	5.631104367472929084e+00	1.000000000000000000e+00
5.290000000000000000e+02	2.296975801496024872e+01	7.772546926817510915e+00	-3.941464486563256257e-03	1.042039093870930913e+02	1.321238927174727129e-01	0.000000000000000000e+00	4.915879266398689218e+00	1.000000000000000000e+00
5.290000000000000000e+02	1.227979023236083265e+02	6.724148709287684156e+00	-1.668280762388660299e-02	4.511815882375705655e+02	2.047820020900048554e-02	0.000000000000000000e+00	8.043967895736685136e+00	1.000000000000000000e+00
5.290000000000000000e+02	7.554123444214839367e+01	1.480467421729931310e+01	-1.727526974240671531e-02	4.673157687925831283e+02	2.346281856420640022e-02	0.000000000000000000e+00	7.287622121054028845e+00	1.000000000000000000e+00
5.290000000000000000e+02	9.008885022666086684e+01	2.384692766549646947e+01	-1.651805908522272978e-02	4.466950859180350903e+02	1.102787579837827270e-02	0.000000000000000000e+00	6.954174864481007745e+00	1.000000000000000000e+00
5.300000000000000000e+02	7.653129072452968273e+01	3.040758887883456296e+01	-1.713097137518467677e-02	4.633861742450545194e+02	1.493459339552105636e-02	0.000000000000000000e+00	1.169384794221471147e+01	1.000000000000000000e+00
5.300000000000000000e+02	3.979994288228219546e+01	5.324827255350145094e+01	-3.892417693689994348e-03	1.028682462499491663e+02	1.024975630741169486e-01	0.000000000000000000e+00	1.013377631360812181e+01	1.000000000000000000e+00
5.310000000000000000e+02	1.375776989967020540e+02	4.124186733279518080e+01	-4.198804082045425566e-03	1.112118907713446987e+02	1.568623211314739141e-01	0.000000000000000000e+00	3.035923346690203317e+01	1.000000000000000000e+00
5.320000000000000000e+02	3.028126161432834706e+01	3.511730050774147571e+01	-1.624992607080345125e-02	4.393931735557621323e+02	6.317608622919079764e-03	0.000000000000000000e+00	1.077158392100865747e+01	1.000000000000000000e+00
5.320000000000000000e+02	8.663696490170129039e+01	6.868321007409484480e+00	-1.704257147799546207e-02	4.609788306230556714e+02	1.002156287255984157e-02	0.000000000000000000e+00	1.056782422813808076e+01	1.000000000000000000e+00
5.330000000000000000e+02	6.503556330141343267e+01	2.826414988762154223e+01	-4.384653112409280309e-03	1.162730106609240295e+02	9.385362292781840310e-02	0.000000000000000000e+00	1.134737439602665354e+01	1.000000000000000000e+00
5.330000000000000000e+02	2.717143668099250675e+01	5.220730838378162098e+00	-4.506643188267719403e-03	1.195950963239467484e+02	1.115161872871222037e-01	0.000000000000000000e+00	4.915879266398689218e+00	1.000000000000000000e+00
5.340000000000000000e+02	8.616193451390950031e+01	1.742546337869048401e+01	-1.632328359880136012e-02	4.413908769781244246e+02	9.025608680627961178e-03	0.000000000000000000e+00	7.527009406250152246e+00	1.000000000000000000e+00
5.340000000000000000e+02	8.921940055390427915e+01	3.074653673502518458e+01	-1.700820214804137087e-02	4.600428704026465994e+02	7.762618157548306641e-03	0.000000000000000000e+00	6.954174864481007745e+00	1.000000000000000000e+00
5.350000000000000000e+02	3.705335254079125917e+01	4.349380363560162976e+01	-4.290948594759383394e-03	1.137212093569686289e+02	1.399133575038511434e-01	0.000000000000000000e+00	1.013377631360812181e+01	1.000000000000000000e+00
5.350000000000000000e+02	1.423233962546479745e+02	4.699496432911890231e+00	-1.614307706656807617e-02	4.364834159990039666e+02	1.573394787373472159e-02	0.000000000000000000e+00	1.067864734627325518e+01	1.000000000000000000e+00
5.350000000000000000e+02	1.253207751825237750e+02	1.346686282674165192e+01	-1.656153742459622741e-02	4.478791065596186058e+02	9.237439528948954148e-03	0.000000000000000000e+00	9.346077446363834085e+00	1.000000000000000000e+00
5.350000000000000000e+02	1.171766275720856498e+02	8.881884818852661567e+00	-3.922147637016163736e-03	1.036778647192495413e+02	3.287072071009392582e-01	0.000000000000000000e+00	3.731675168477379234e+00	1.000000000000000000e+00
5.350000000000000000e+02	5.991438519299742183e+01	1.516444944842813314e+01	-4.297710299284346162e-03	1.139053469722779397e+02	9.753863347000513162e-02	0.000000000000000000e+00	1.143261407915358774e+01	1.000000000000000000e+00
5.360000000000000000e+02	6.095945775055692906e+01	3.885415787732004134e+01	-1.597534829584170563e-02	4.319157547315980423e+02	1.505532098156170395e-02	0.000000000000000000e+00	1.134737439602665354e+01	1.000000000000000000e+00
5.380000000000000000e+02	7.878578639146668650e+01	3.472328483832691859e+01	-1.601058790776898472e-02	4.328754148410806692e+02	2.732827645785140813e-02	0.000000000000000000e+00	7.774640028290710880e+00	1.000000000000000000e+00
5.400000000000000000e+02	6.873362690679175557e+01	7.889448398494819159e+00	-4.142194169308869092e-03	1.096702655353270188e+02	1.443514411084481086e-01	0.000000000000000000e+00	1.066738677334883079e+01	1.000000000000000000e+00
5.400000000000000000e+02	1.144438196752616506e+02	1.142297918193465200e+01	-1.580274604609236550e-02	4.272153768093551207e+02	1.464283775586361358e-02	0.000000000000000000e+00	3.731675168477379234e+00	1.000000000000000000e+00
5.400000000000000000e+02	1.025887945076674583e+02	1.332548291066670387e+01	-1.541031584199695735e-02	4.165285504787011632e+02	1.483456123865811715e-02	0.000000000000000000e+00	1.200671237942056635e+01	1.000000000000000000e+00
5.400000000000000000e+02	1.390365578822538168e+02	1.485972293923674314e+01	-1.652439252400138281e-02	4.468675608182770702e+02	9.754472733408914298e-02	0.000000000000000000e+00	1.067864734627325518e+01	1.000000000000000000e+00
5.400000000000000000e+02	5.201135291889951873e+01	5.106559185733013351e+01	-1.633878242412753826e-02	4.418129475854871089e+02	1.041252401235581715e-02	0.000000000000000000e+00	1.393072317806291061e+01	1.000000000000000000e+00
5.400000000000000000e+02	8.515257970791898856e+01	5.247555269545942025e+01	-1.603633672581677300e-02	4.335766176124897129e+02	8.782108168539415338e-03	0.000000000000000000e+00	1.732617558800222923e+01	1.000000000000000000e+00
5.410000000000000000e+02	1.189526311583776987e+02	2.974998137412508115e+01	-2.407500805163448679e-02	6.524891363016357673e+02	1.906506513082761867e-02	0.000000000000000000e+00	1.887348378924335890e+01	1.000000000000000000e+00
5.410000000000000000e+02	6.204695315472331174e+01	1.620097862497035734e+01	-1.754980870228290205e-02	4.747921305878181215e+02	8.433271942510089936e-03	0.000000000000000000e+00	1.066738677334883079e+01	1.000000000000000000e+00
5.410000000000000000e+02	6.592836037439576558e+01	5.168361430634077891e+01	-1.613411057653320324e-02	4.362392367263633446e+02	1.177388977500559708e-02	0.000000000000000000e+00	1.375808655116451895e+01	1.000000000000000000e+00
5.420000000000000000e+02	4.610422860760514396e+01	1.444314888520464812e+01	-1.694532866713273703e-02	4.583306730124810997e+02	1.861371654348387139e-02	0.000000000000000000e+00	3.503838265560768495e+00	1.000000000000000000e+00
5.430000000000000000e+02	1.108695101329965382e+02	4.597124945982896449e+00	-4.717384720118154157e-03	1.253340994079041195e+02	2.006080531374424547e-01	0.000000000000000000e+00	7.705061632095356217e+00	1.000000000000000000e+00
5.430000000000000000e+02	7.224461010977961450e+01	3.052113771793778696e+01	-4.376996346696636862e-03	1.160644983584264480e+02	1.641073969316800829e-01	0.000000000000000000e+00	6.559807728142468264e+00	1.000000000000000000e+00
5.430000000000000000e+02	8.805956843304191750e+01	3.539498546078326768e+01	-4.028886946530856050e-03	1.065846350226895396e+02	1.002272402079502633e-01	0.000000000000000000e+00	9.298075880570749518e+00	1.000000000000000000e+00
5.450000000000000000e+02	9.767251091613199776e+01	2.733132806842029794e+01	-1.560829359813298289e-02	4.219199649903218869e+02	4.900275842103474222e-02	0.000000000000000000e+00	6.970025954395342893e+00	1.000000000000000000e+00
5.460000000000000000e+02	7.522847699244940145e+01	3.636302233308589393e+01	-4.255277920195018292e-03	1.127498103662987745e+02	1.132583095141852514e-01	0.000000000000000000e+00	6.559807728142468264e+00	1.000000000000000000e+00
5.470000000000000000e+02	1.223796470619123369e+02	2.080878087328026282e+01	-4.225723958831019596e-03	1.119449843126876658e+02	1.002381895998998296e-01	0.000000000000000000e+00	9.576686365265803857e+00	1.000000000000000000e+00
5.470000000000000000e+02	2.502911701654334919e+01	4.279081986799640447e+01	-5.208296908102236049e-03	1.387028290363496694e+02	1.329683910592102114e-01	0.000000000000000000e+00	4.014016036866917325e+00	1.000000000000000000e+00
5.490000000000000000e+02	1.247935035347182620e+01	6.209271982220504249e+00	-1.585882284993357302e-02	4.287424841970510556e+02	3.460178406810809904e-02	0.000000000000000000e+00	1.429482761375420985e+01	1.000000000000000000e+00
5.490000000000000000e+02	9.345157408880554328e+01	2.178471161289860802e+01	-1.531726430447454858e-02	4.139945314074766429e+02	5.628789594218319703e-02	0.000000000000000000e+00	6.970025954395342893e+00	1.000000000000000000e+00
5.490000000000000000e+02	4.824278186169463822e+01	3.071965953840368613e+01	-4.307764775002255464e-03	1.141791547340702806e+02	1.462767618672727865e-01	0.000000000000000000e+00	6.655999148391671838e+00	1.000000000000000000e+00
5.500000000000000000e+02	4.189615229827968790e+01	2.871401304707526236e+01	-4.147408719145707391e-03	1.098122703757222354e+02	2.474878566908403910e-01	0.000000000000000000e+00	6.655999148391671838e+00	1.000000000000000000e+00
5.500000000000000000e+02	1.156661533278644356e+02	2.763827013834009705e+01	-5.842340645498233544e-03	1.559693779331374515e+02	1.241895389697175167e-01	0.000000000000000000e+00	9.576686365265803857e+00	1.000000000000000000e+00
5.500000000000000000e+02	2.110927368939717041e+01	4.192643972312242084e+01	3.414879504784708395e-03	-8.986372305620167822e+01	2.708347692416305241e-01	0.000000000000000000e+00	4.014016036866917325e+00	1.000000000000000000e+00
5.520000000000000000e+02	8.477239282873541981e+01	2.195217393209966161e+01	-1.594957518349985476e-02	4.312138903676337804e+02	5.671869141809837700e-02	0.000000000000000000e+00	7.994741780590159941e+00	1.000000000000000000e+00
5.520000000000000000e+02	1.418784045334425912e+02	2.358510163738736409e+01	-2.877700489346835151e-03	7.523503549202906981e+01	4.075199073059998511e-01	0.000000000000000000e+00	1.969541824686059428e+01	1.000000000000000000e+00
5.530000000000000000e+02	2.052098209988476185e+01	1.802765830870490760e+01	-1.621064350662483958e-02	4.383234140499481555e+02	1.308849229113528967e-02	0.000000000000000000e+00	8.453623077989281143e+00	1.000000000000000000e+00
5.530000000000000000e+02	1.113250799475627417e+02	3.913285586491287660e+01	-1.593252137989868700e-02	4.307494739301099003e+02	9.797672386881228768e-03	0.000000000000000000e+00	1.228700203950071135e+01	1.000000000000000000e+00
5.530000000000000000e+02	7.349650542692322119e+01	1.664599944730395720e+01	-3.875967012999890788e-03	1.024202543122199387e+02	1.074918522769876539e-01	0.000000000000000000e+00	1.230155535842390435e+01	1.000000000000000000e+00
5.530000000000000000e+02	9.275081932631725579e+01	2.903394134449758823e+01	-3.605087994267952567e-03	9.504356159184416697e+01	2.262326179022805528e-01	0.000000000000000000e+00	3.753442178351983127e+00	1.000000000000000000e+00
5.530000000000000000e+02	8.686242726192052999e+01	4.215876874017936160e+01	-3.421054109091998217e-03	9.003187250852178636e+01	2.693583112483584063e-01	0.000000000000000000e+00	9.083812697472270159e+00	1.000000000000000000e+00
5.540000000000000000e+02	8.392050687420272936e+01	3.342934640568109472e+01	-1.619535197403030452e-02	4.379069885264744357e+02	2.444761232422154595e-02	0.000000000000000000e+00	7.588372022133162531e+00	1.000000000000000000e+00
5.540000000000000000e+02	1.270659829830881336e+02	3.878348850959699234e+01	-1.711377523127651998e-02	4.629178815357126950e+02	8.450831887702014988e-03	0.000000000000000000e+00	1.339855991063186380e+01	1.000000000000000000e+00
5.540000000000000000e+02	3.032315331266956093e+01	2.454178290146637309e+01	-3.824160239438750136e-03	1.010094302063750717e+02	1.018882609628953828e-01	0.000000000000000000e+00	9.514092511989066026e+00	1.000000000000000000e+00
5.540000000000000000e+02	7.793427404911822975e+01	4.048433351256188217e+01	-1.622042188186856651e-02	4.385897029261230955e+02	3.857687797556097475e-02	0.000000000000000000e+00	9.083812697472270159e+00	1.000000000000000000e+00
5.550000000000000000e+02	4.716744044581120932e+01	2.156039434317031223e+01	-1.824083289570493580e-02	4.936103955131806629e+02	4.787519642621473892e-02	0.000000000000000000e+00	8.885985555646882972e+00	1.000000000000000000e+00
5.560000000000000000e+02	6.265031793887548872e+01	2.245017735726542796e+01	-1.588193232858951462e-02	4.293718113548759447e+02	1.130681874363970163e-02	0.000000000000000000e+00	8.286893526855459768e+00	1.000000000000000000e+00
5.560000000000000000e+02	9.081142214786243017e+01	1.671327891301039870e+01	-1.720855979952672782e-02	4.654990952372699553e+02	1.954112029197607736e-02	0.000000000000000000e+00	7.994741780590159941e+00	1.000000000000000000e+00
5.560000000000000000e+02	1.171237656532345426e+02	2.421630605550154769e+01	-1.657636693190676566e-02	4.482829500139271204e+02	1.734958604187519793e-02	0.000000000000000000e+00	9.651255155670725117e+00	1.000000000000000000e+00
5.560000000000000000e+02	6.221976749721876132e+01	5.168683889130270614e+01	-3.717181212699804341e-03	9.809613182146394195e+01	1.480880435944604834e-01	0.000000000000000000e+00	1.929875236719743015e+01	1.000000000000000000e+00
5.560000000000000000e+02	3.236170003252384930e+01	1.524865191144703935e+01	-2.420062872734225767e-03	6.277245315235698797e+01	4.009208752334395554e-01	0.000000000000000000e+00	5.828640817928316231e+00	1.000000000000000000e+00
5.580000000000000000e+02	8.916021574245002057e+01	2.794037191837437817e+01	-1.623897351192347266e-02	4.390949088110888852e+02	2.379638306786724389e-02	0.000000000000000000e+00	3.753442178351983127e+00	1.000000000000000000e+00
5.580000000000000000e+02	1.396661325613123381e+02	1.275381242025688877e+01	-4.706732294629113571e-03	1.250440080234653948e+02	1.410737196737386068e-01	0.000000000000000000e+00	1.558042905503139686e+01	1.000000000000000000e+00
5.590000000000000000e+02	1.337261778613190586e+02	2.715751707221689415e+01	-1.623029651910827889e-02	4.388586132499404471e+02	1.792116115644770691e-02	0.000000000000000000e+00	1.339855991063186380e+01	1.000000000000000000e+00
5.590000000000000000e+02	6.960759605442306963e+01	1.794807945202595789e+01	-4.679021047743309528e-03	1.242893635547576281e+02	1.136393035703372467e-01	0.000000000000000000e+00	8.286893526855459768e+00	1.000000000000000000e+00
5.590000000000000000e+02	6.979322836644213268e+00	3.672862249610769680e+01	-4.222539240078268877e-03	1.118582566962416394e+02	1.283099228492340371e-01	0.000000000000000000e+00	2.562080460695806394e+01	1.000000000000000000e+00
5.600000000000000000e+02	2.703359835724466365e+01	2.078335165953144781e+01	-1.670911651086048541e-02	4.518980430443323826e+02	9.384544844164843802e-03	0.000000000000000000e+00	7.682549626495000616e+00	1.000000000000000000e+00
5.600000000000000000e+02	8.011619482471493825e+01	1.941577943383954974e+01	-1.579875592544082580e-02	4.271067161456336407e+02	1.488623835476143853e-02	0.000000000000000000e+00	1.061059806757354274e+01	1.000000000000000000e+00
5.620000000000000000e+02	5.314699037468943743e+01	2.558265558918164828e+01	-4.814673954033684734e-03	1.279835212308096430e+02	1.109728605001333301e-01	0.000000000000000000e+00	8.711935156187340823e+00	1.000000000000000000e+00
5.620000000000000000e+02	9.739816792365886045e+01	1.022265809478930265e+01	-3.731832962734612114e-03	9.849513451398878772e+01	1.524957805363963415e-01	0.000000000000000000e+00	1.253806945404325113e+01	1.000000000000000000e+00
5.630000000000000000e+02	7.780791427503142188e+01	6.558541784907979455e+00	-1.625686676478218726e-02	4.395821854880519481e+02	1.456160605305223399e-02	0.000000000000000000e+00	8.283659386287348880e+00	1.000000000000000000e+00
5.630000000000000000e+02	6.634165778191815832e+01	5.342604035925350559e+01	-1.639077714922603651e-02	4.432288900675868035e+02	2.744956435893730617e-02	0.000000000000000000e+00	2.233556109598683648e+01	1.000000000000000000e+00
5.640000000000000000e+02	5.728616527605655762e+01	1.791681934637646734e+01	-4.008801349316836946e-03	1.060376554912121350e+02	1.741358373226029599e-01	0.000000000000000000e+00	8.711935156187340823e+00	1.000000000000000000e+00
5.640000000000000000e+02	1.129130939546685539e+02	4.900113895456007640e+01	-4.351474269253105195e-03	1.153694702836501023e+02	1.015728694089569339e-01	0.000000000000000000e+00	1.713768677654338646e+01	1.000000000000000000e+00
5.650000000000000000e+02	1.060869448857845470e+02	3.328159707382182120e+01	3.065182897765831790e-03	-8.034063622794853643e+01	2.397745393544257198e-01	0.000000000000000000e+00	1.348344221366544282e+01	1.000000000000000000e+00
5.660000000000000000e+02	8.487715872095367331e+01	1.087650378008856222e+01	-4.072977485344252829e-03	1.077853273399638141e+02	2.026986341764864807e-01	0.000000000000000000e+00	8.283659386287348880e+00	1.000000000000000000e+00
5.660000000000000000e+02	3.320930386281719393e+01	2.176524900107677851e+01	-1.444177901304685881e-02	3.901529433571975574e+02	3.969170493424614143e-01	0.000000000000000000e+00	3.457863101296906549e+00	1.000000000000000000e+00
5.670000000000000000e+02	6.599310307257103148e+01	8.242019838513650498e+00	-4.147436722931370154e-03	1.098130329867314146e+02	7.004633881614419355e-02	0.000000000000000000e+00	1.193414689480381163e+01	1.000000000000000000e+00
5.670000000000000000e+02	1.389202742843708904e+02	1.079041551342086080e+01	-4.057956674784346171e-03	1.073762742341525467e+02	3.422890881853785094e-01	0.000000000000000000e+00	1.251772425254484844e+01	1.000000000000000000e+00
5.670000000000000000e+02	1.294748917939861954e+01	5.017609303297358991e+01	-3.946984140469497748e-03	1.043542229513542594e+02	1.903990813549648609e-01	0.000000000000000000e+00	1.461543906233488777e+01	1.000000000000000000e+00
5.690000000000000000e+02	1.284930536500186804e+02	3.248913010431487436e+01	-4.422617871860459911e-03	1.173068831475615923e+02	7.767845188614175278e-02	0.000000000000000000e+00	7.149668623736242346e+00	1.000000000000000000e+00
5.700000000000000000e+02	5.749261655515780234e+01	2.428743616955719276e+01	-1.684924285557997878e-02	4.557140232995180895e+02	2.546337087400751820e-02	0.000000000000000000e+00	1.305887225248890182e+01	1.000000000000000000e+00
5.700000000000000000e+02	1.267411967062069067e+02	1.368238539704911183e+01	-1.574595115836423947e-02	4.256687142556442609e+02	8.351482376584562495e-03	0.000000000000000000e+00	1.251772425254484844e+01	1.000000000000000000e+00
5.700000000000000000e+02	6.624528971026030888e+01	4.107126005055161500e+01	-3.960582045484456297e-03	1.047245268877970830e+02	8.524921207069136031e-02	0.000000000000000000e+00	1.685247123520736778e+01	1.000000000000000000e+00
5.710000000000000000e+02	7.385748783612437762e+01	2.603596070447661504e+01	-5.911630398621708742e-03	1.578563059789318856e+02	1.380110222160294553e-01	0.000000000000000000e+00	1.154334777227729880e+01	1.000000000000000000e+00
5.710000000000000000e+02	8.770714842313822146e+00	3.617017945613418561e+01	-4.435184524895729313e-03	1.176491035912073073e+02	8.483259465516967968e-02	0.000000000000000000e+00	1.461543906233488777e+01	1.000000000000000000e+00
5.710000000000000000e+02	2.782078439999294162e+01	3.140551077320643358e+01	4.289698940285667679e-03	-1.136871782345051827e+02	1.841643483059683950e-01	0.000000000000000000e+00	1.104403861983559842e+01	1.000000000000000000e+00
5.720000000000000000e+02	9.296972123735901050e+01	3.394683509860519166e+01	-1.729209591637021967e-02	4.677739863229382422e+02	1.201030085924081892e-02	0.000000000000000000e+00	5.937018526469533874e+00	1.000000000000000000e+00
5.720000000000000000e+02	3.200383668685091010e+01	5.381384125540558117e+00	-2.876503201268171273e-03	7.520243043352206769e+01	1.511626260932739108e-01	0.000000000000000000e+00	1.241237433909476628e+01	1.000000000000000000e+00
5.730000000000000000e+02	5.691009572523529414e+01	8.967532195887132573e+00	-1.705957372240453351e-02	4.614418429787174887e+02	8.874535916968739890e-03	0.000000000000000000e+00	7.757165829738757346e+00	1.000000000000000000e+00
5.730000000000000000e+02	9.369351668586799065e+01	1.990766953618469870e+01	-2.296368414328869845e-03	5.940395301845559572e+01	2.309640788463636074e-01	0.000000000000000000e+00	8.254813156998157098e+00	1.000000000000000000e+00
5.730000000000000000e+02	4.636789782116674985e+01	3.112664501242879211e+01	-2.134188811357080884e-03	5.498740904898952664e+01	3.406495548346877289e-01	0.000000000000000000e+00	1.305887225248890182e+01	1.000000000000000000e+00
5.730000000000000000e+02	1.356207000863934695e+02	3.304985972478472434e+01	-2.191325167762570372e-03	5.654337062304654893e+01	3.110356180826256978e-01	0.000000000000000000e+00	7.149668623736242346e+00	1.000000000000000000e+00
5.740000000000000000e+02	1.396400409520345818e+02	1.533011608475563747e+01	-1.664929557076684150e-02	4.502689737447587959e+02	1.083561717182834894e-02	0.000000000000000000e+00	7.239367777599487574e+00	1.000000000000000000e+00
5.750000000000000000e+02	2.090697796372559125e+01	1.094256774171578250e+01	-4.366970280826852624e-03	1.157914642657090809e+02	4.150856862749197074e-02	0.000000000000000000e+00	1.241237433909476628e+01	1.000000000000000000e+00
5.760000000000000000e+02	8.940126689645026659e+00	1.928732425268034945e+01	-1.685074154990956821e-02	4.557548363813245373e+02	7.696216489139096062e-03	0.000000000000000000e+00	1.458905379533741886e+01	1.000000000000000000e+00
5.760000000000000000e+02	5.792657437264222864e+01	1.665781131107094737e+01	-6.957218566596266689e-03	1.863302079567064311e+02	7.412589109622957917e-02	0.000000000000000000e+00	7.449825813698722321e+00	1.000000000000000000e+00
5.760000000000000000e+02	6.515794246303431692e+01	1.844868266203698326e+01	-4.295191894534328841e-03	1.138367647023281393e+02	1.239771789555202952e-01	0.000000000000000000e+00	7.449825813698722321e+00	1.000000000000000000e+00
5.760000000000000000e+02	9.422968161378942398e+01	2.814505185261367970e+01	-4.280664228248242352e-03	1.134411411112567407e+02	3.970186114265810140e-01	0.000000000000000000e+00	5.937018526469533874e+00	1.000000000000000000e+00
5.760000000000000000e+02	7.173314420866198304e+01	3.745625431770535130e+01	-4.757352008834222698e-03	1.264225056237311975e+02	4.946290933834240899e-02	0.000000000000000000e+00	1.161619309670311750e+01	1.000000000000000000e+00
5.760000000000000000e+02	1.361905039291552555e+02	5.245703901134796610e+01	-1.544370372125340382e-02	4.174377834160204657e+02	1.146477520904976011e-02	0.000000000000000000e+00	1.762626102953976925e+01	1.000000000000000000e+00
5.780000000000000000e+02	1.390500120882349506e+02	2.254539929189512293e+01	-2.264925376594880205e-02	6.136623888130452542e+02	5.297140016945611762e-02	0.000000000000000000e+00	7.239367777599487574e+00	1.000000000000000000e+00
5.790000000000000000e+02	9.947521179254927404e+01	2.244189194838595824e+01	-1.657966245097730260e-02	4.483726949917821685e+02	1.100349251450671861e-02	0.000000000000000000e+00	7.748652769964021303e+00	1.000000000000000000e+00
5.790000000000000000e+02	3.195480863983609510e+01	5.032247398401162997e+01	-1.640231294137269730e-02	4.435430376687941703e+02	6.100468873066466902e-02	0.000000000000000000e+00	1.730482122719678628e+01	1.000000000000000000e+00
5.790000000000000000e+02	5.827976001039401410e+01	4.429350725098058916e+01	-4.452273926706892294e-03	1.181144894543358816e+02	6.789324183490186293e-02	0.000000000000000000e+00	1.509110910635090264e+01	1.000000000000000000e+00
5.800000000000000000e+02	4.342621510706238297e+01	3.736625264563834037e+01	-3.431882550180819988e-03	9.032675722468349022e+01	1.030874816899757240e-01	0.000000000000000000e+00	1.437534920882170297e+01	1.000000000000000000e+00
5.810000000000000000e+02	4.849147197154428568e+01	7.395280572453622803e+00	-3.828433846996727105e-03	1.011258109061806465e+02	1.494072710358786971e-01	0.000000000000000000e+00	8.112157430212031173e+00	1.000000000000000000e+00
5.820000000000000000e+02	1.437749490868335442e+02	6.904650891873940211e+00	-1.658646551724322210e-02	4.485579589876241471e+02	1.336690789914041222e-02	0.000000000000000000e+00	7.419094557333768769e+00	1.000000000000000000e+00
5.820000000000000000e+02	1.169424943414719422e+02	1.917222209205894146e+01	-1.563463545428114485e-02	4.226373176276688923e+02	1.379556842211493439e-02	0.000000000000000000e+00	1.067923592769852448e+01	1.000000000000000000e+00
5.820000000000000000e+02	6.839795338912330180e+01	2.840325490604762848e+01	-3.374434972381591420e-03	8.876232033718075343e+01	1.183985987536835260e-01	0.000000000000000000e+00	1.396335518494945482e+01	1.000000000000000000e+00
5.820000000000000000e+02	7.936232877483379866e+01	9.334082994844598247e+00	-7.872593379659001064e-03	2.112580844365655821e+02	2.811046177401249624e-01	0.000000000000000000e+00	1.044515754374872074e+01	1.000000000000000000e+00
5.830000000000000000e+02	4.172788422577466605e+01	1.696852880138357378e+01	-1.648509834483722486e-02	4.457974850082334797e+02	1.016584682132970485e-02	0.000000000000000000e+00	6.974018626182666658e+00	1.000000000000000000e+00
5.830000000000000000e+02	1.072763073049375606e+02	2.371214589914884030e+01	-4.016088569109994497e-03	1.062361041619567743e+02	1.402618579432014512e-01	0.000000000000000000e+00	7.903836808337667996e+00	1.000000000000000000e+00
5.840000000000000000e+02	7.937982078892794391e+01	1.977922589205638104e+01	-1.670515037652512205e-02	4.517900355861812614e+02	1.269805939725032751e-02	0.000000000000000000e+00	9.707449049935416241e+00	1.000000000000000000e+00
5.840000000000000000e+02	1.820316930374898945e+01	7.374748310932401907e+00	-3.426583517513474321e-03	9.018245171189320786e+01	1.614551481329887794e-01	0.000000000000000000e+00	1.250367175640631245e+01	1.000000000000000000e+00
5.850000000000000000e+02	3.943693244084094118e+01	2.355552172057300808e+01	-4.641394501531364257e-03	1.232647014349896466e+02	1.947057270520438088e-01	0.000000000000000000e+00	6.974018626182666658e+00	1.000000000000000000e+00
5.850000000000000000e+02	9.812805254275151867e+01	4.053777700338215340e+01	6.906649037779379399e-03	-1.849530770262908845e+02	5.060548773700890290e-02	0.000000000000000000e+00	1.915182568972480937e+01	1.000000000000000000e+00
5.860000000000000000e+02	1.150096427813376643e+01	4.823124641182030814e+01	-1.654450349266561177e-02	4.474152312758843095e+02	1.285023767591297883e-02	0.000000000000000000e+00	2.654291479490946415e+01	1.000000000000000000e+00
5.860000000000000000e+02	5.186186581117290473e+01	1.477413844737828619e+01	-1.741835077200899404e-02	4.712122122839688245e+02	4.810451159394335541e-02	0.000000000000000000e+00	5.319641204783128074e+00	1.000000000000000000e+00
5.860000000000000000e+02	1.248916951344833137e+02	3.546701557716431097e+01	-8.325725468161893766e-03	2.235979703172649806e+02	4.495707864091746941e-02	0.000000000000000000e+00	5.004546622200842343e+00	1.000000000000000000e+00
5.860000000000000000e+02	3.804327791740554687e+01	4.805260575477185370e+01	-1.873409592993360503e-02	5.070431443870456292e+02	2.155331005565963576e-02	0.000000000000000000e+00	1.451042937732574956e+01	1.000000000000000000e+00
5.870000000000000000e+02	1.436443435332322167e+02	1.432259577169261178e+01	-1.629961151941070399e-02	4.407462288376569290e+02	2.374161634756866146e-02	0.000000000000000000e+00	7.419094557333768769e+00	1.000000000000000000e+00
5.870000000000000000e+02	2.952465804806382010e+01	1.775266193910838552e+01	-5.566761645778745514e-03	1.484646933302634864e+02	6.774503516103735912e-02	0.000000000000000000e+00	1.148592030622904403e+01	1.000000000000000000e+00
5.880000000000000000e+02	6.922127797594500009e+01	2.525318553151358003e+01	-1.600457976440285493e-02	4.327117985239536324e+02	3.877997472464778106e-02	0.000000000000000000e+00	7.212802464378738954e+00	1.000000000000000000e+00
5.890000000000000000e+02	5.213960549754285978e+01	5.149442351110618432e+01	-1.626769364082717578e-02	4.398770275842739466e+02	1.629249664877741033e-02	0.000000000000000000e+00	1.451042937732574956e+01	1.000000000000000000e+00
5.890000000000000000e+02	1.249642171296611650e+02	1.839208161788154428e+01	-1.723933534511898347e-02	4.663371879924739005e+02	2.705220494868676440e-02	0.000000000000000000e+00	3.639518870511666115e+00	1.000000000000000000e+00
5.890000000000000000e+02	1.125584080268169060e+02	2.326876395568703160e+01	-1.689314071224049668e-02	4.569094684144023972e+02	1.689577861231827960e-02	0.000000000000000000e+00	9.298182481099562580e+00	1.000000000000000000e+00
5.890000000000000000e+02	7.071002634454556812e+01	1.541239278908020971e+01	-3.014588060834139278e-03	7.896281609617983577e+01	2.088672520909037322e-01	0.000000000000000000e+00	9.707449049935416241e+00	1.000000000000000000e+00
5.890000000000000000e+02	1.066178562930832285e+01	1.734818000051812348e+01	-3.250466895224335233e-03	8.538636890097934895e+01	1.600426676513094781e-01	0.000000000000000000e+00	8.833163546999989180e+00	1.000000000000000000e+00
5.890000000000000000e+02	6.218250951140489491e+01	2.682806898521539196e+01	-1.715272702591111309e-02	4.639786333845331683e+02	2.745968176029556229e-02	0.000000000000000000e+00	7.212802464378738954e+00	1.000000000000000000e+00
5.900000000000000000e+02	7.243446323557432720e+01	3.772553487041162867e+01	-1.658794460647605370e-02	4.485982381750920354e+02	1.006049497509364787e-02	0.000000000000000000e+00	1.287959850089317726e+01	1.000000000000000000e+00
5.900000000000000000e+02	5.009963510200431358e+01	9.754863053928584549e+00	-1.704387850294292531e-02	4.610144240826762143e+02	6.015068164361536684e-02	0.000000000000000000e+00	5.319641204783128074e+00	1.000000000000000000e+00
5.910000000000000000e+02	8.721131361289778283e+01	4.471018487247746975e+01	-2.380757833467462073e-02	6.452063764350909878e+02	1.750033815776630419e-02	0.000000000000000000e+00	5.831356591697416825e+00	1.000000000000000000e+00
5.910000000000000000e+02	1.028274689319883350e+02	3.143819282247529046e+01	-4.122312527801557172e-03	1.091288402124553159e+02	1.656183184446183843e-01	0.000000000000000000e+00	1.270449970881874968e+01	1.000000000000000000e+00
5.920000000000000000e+02	8.648508780749810398e+01	3.270254663105094295e+01	-1.672539904520869633e-02	4.523414559493185152e+02	1.189290974072908513e-01	0.000000000000000000e+00	4.346633573085959767e+00	1.000000000000000000e+00
5.920000000000000000e+02	1.124580449594786700e+02	5.152493798653115675e+01	-1.628733323521297516e-02	4.404118613769207968e+02	1.107916826996080406e-02	0.000000000000000000e+00	1.681297909510281485e+01	1.000000000000000000e+00
5.920000000000000000e+02	7.021001145081833705e+00	9.300232026812958352e+00	-3.753928606400253921e-03	9.909685248588404249e+01	4.083578363009716661e-01	0.000000000000000000e+00	8.833163546999989180e+00	1.000000000000000000e+00
5.940000000000000000e+02	8.568524700764456270e+01	3.825482749946580441e+01	-1.714819810192769883e-02	4.638552997991710072e+02	1.187058662541462528e-01	0.000000000000000000e+00	5.609596076980591484e+00	1.000000000000000000e+00
5.960000000000000000e+02	4.239851618228981778e+01	1.297745573545412512e+01	1.229189712588674805e-03	-3.034208843655034471e+01	4.381504366265293049e-01	0.000000000000000000e+00	1.893068954826815542e+01	1.000000000000000000e+00
5.970000000000000000e+02	7.406479495512876099e+01	7.169434175807399612e+00	-4.009491094440455032e-03	1.060564389239642509e+02	7.671030969528247478e-02	0.000000000000000000e+00	1.485511790352678396e+01	1.000000000000000000e+00
5.970000000000000000e+02	4.035564925763691235e+01	4.602653549930444399e+01	-1.686854967406874531e-02	4.562397947973122427e+02	2.166472725865853377e-02	0.000000000000000000e+00	1.092636325203425862e+01	1.000000000000000000e+00
5.970000000000000000e+02	1.406112149296274652e+02	4.623128411213488675e+01	-5.417789855232669517e-03	1.444078301298320355e+02	1.527762298380989092e-01	0.000000000000000000e+00	1.501976991910380477e+01	1.000000000000000000e+00
5.970000000000000000e+02	5.895909790302550135e+01	2.707179453204931363e+01	-1.904561012096514690e-03	4.873408709319196674e+01	2.914554114421331610e-01	0.000000000000000000e+00	1.381663301375892949e+01	1.000000000000000000e+00
5.970000000000000000e+02	8.240427056981528153e+01	3.120583219893346083e+01	-3.682703008534841081e-03	9.715720669220908690e+01	3.176603698963239575e-01	0.000000000000000000e+00	4.346633573085959767e+00	1.000000000000000000e+00
5.980000000000000000e+02	8.498579982693733825e+01	2.038904873658449901e+01	-1.581454568670266278e-02	4.275367096442143975e+02	1.044856078490297158e-02	0.000000000000000000e+00	1.112057092854153595e+01	1.000000000000000000e+00
5.980000000000000000e+02	1.256194554300817714e+02	4.531442232833268235e+01	-5.027459740471494631e-03	1.337781943256961767e+02	8.950271393032427358e-02	0.000000000000000000e+00	9.652877070464027653e+00	1.000000000000000000e+00
5.990000000000000000e+02	1.306078026198239570e+02	2.734320894870469232e+01	-1.637712792464246503e-02	4.428571885748106070e+02	2.177766807013925554e-02	0.000000000000000000e+00	4.738514544882661994e+00	1.000000000000000000e+00
5.990000000000000000e+02	1.074792698672640654e+02	1.033014620655437454e+01	-3.869269361389808103e-03	1.022378610131486596e+02	1.616352062453465521e-01	0.000000000000000000e+00	9.020169786078318097e+00	1.000000000000000000e+00
5.990000000000000000e+02	1.906226820783085429e+01	3.103320075069681394e+01	-4.405395658599813025e-03	1.168378805065180188e+02	1.089276021070861855e-01	0.000000000000000000e+00	9.824542736938722598e+00	1.000000000000000000e+00
5.990000000000000000e+02	1.527134827641347314e+01	5.318793260821664148e+01	-2.486310178239757238e-02	6.739508401792878658e+02	9.528943057270145012e-03	0.000000000000000000e+00	2.247672613182403722e+01	1.000000000000000000e+00
6.000000000000000000e+02	1.050052927671610945e+02	5.048425275531124612e+01	7.607326319259984961e-03	-2.040342189538817763e+02	3.522703808930627289e-02	0.000000000000000000e+00	9.355223931886769151e+00	1.000000000000000000e+00
6.010000000000000000e+02	2.887444735287918718e+01	3.054047322415298993e+01	-3.886030967459632758e-03	1.026943202031438886e+02	1.648107629412809416e-01	0.000000000000000000e+00	9.824542736938722598e+00	1.000000000000000000e+00
6.020000000000000000e+02	6.055540055208743411e+01	1.334768561053856217e+01	-1.678140483411358352e-02	4.538666294280456555e+02	7.603449963613506668e-03	0.000000000000000000e+00	9.218951897693527187e+00	1.000000000000000000e+00
6.030000000000000000e+02	1.218998921784729959e+02	3.640696000987341563e+01	-1.722364325490360892e-02	4.659098543133978296e+02	6.731265076606363085e-02	0.000000000000000000e+00	7.982801640453587311e+00	1.000000000000000000e+00
6.040000000000000000e+02	2.319281694742191746e+01	1.776439099670696820e+01	-1.623893493490533371e-02	4.390938582653130879e+02	2.123139300844800736e-02	0.000000000000000000e+00	6.228308614181734093e+00	1.000000000000000000e+00
6.040000000000000000e+02	1.280750318609781573e+02	3.134803009017907982e+01	-1.697015410576715316e-02	4.590067299227280273e+02	6.853025878435603513e-02	0.000000000000000000e+00	4.738514544882661994e+00	1.000000000000000000e+00
6.040000000000000000e+02	5.244324360674517038e+01	1.772740977835122678e+01	-3.940537645642398085e-03	1.041786692606859361e+02	1.484677282679889299e-01	0.000000000000000000e+00	9.218951897693527187e+00	1.000000000000000000e+00
6.050000000000000000e+02	4.541920413001371060e+01	2.771256109983642801e+01	-1.713618933934414612e-02	4.635282720657367008e+02	7.577256132999088400e-03	0.000000000000000000e+00	1.124389626090290228e+01	1.000000000000000000e+00
6.060000000000000000e+02	1.307986938355678888e+02	4.660700498250466239e+01	-1.647874687229809385e-02	4.456245190049512530e+02	1.600055387195475909e-02	0.000000000000000000e+00	1.353623242915157476e+01	1.000000000000000000e+00
6.070000000000000000e+02	5.017525702147266742e+01	3.790104302893612953e+01	-3.894075776633295315e-03	1.029133998703177184e+02	1.299928696383557680e-01	0.000000000000000000e+00	1.124389626090290228e+01	1.000000000000000000e+00
6.080000000000000000e+02	1.166633114807142420e+02	1.842749298539783354e+01	-1.610689171945631215e-02	4.354980012264859965e+02	2.383946488383936746e-02	0.000000000000000000e+00	1.626669432092807810e+01	1.000000000000000000e+00
6.090000000000000000e+02	2.537984951565765712e+01	1.193269169556269738e+01	-1.675088588809512877e-02	4.530355245016406229e+02	1.336093641216340444e-02	0.000000000000000000e+00	6.228308614181734093e+00	1.000000000000000000e+00
6.090000000000000000e+02	1.006001127269279181e+02	1.586253880902911639e+01	-4.471141897583411767e-03	1.186283100671859927e+02	1.071413863183712234e-01	0.000000000000000000e+00	1.626669432092807810e+01	1.000000000000000000e+00
6.090000000000000000e+02	4.467342334057692455e+01	5.036624423867358047e+01	-3.691758304947043590e-03	9.740380437791188228e+01	3.172289200542287579e-01	0.000000000000000000e+00	5.307289004056061188e+00	1.000000000000000000e+00
6.100000000000000000e+02	2.127002099637631360e+01	2.354325903803668396e+01	-3.788972343645953533e-03	1.000511784526763677e+02	1.021649444508743176e-01	0.000000000000000000e+00	9.061383447073596997e+00	1.000000000000000000e+00
6.100000000000000000e+02	7.503184376058734983e+01	2.640402367712628617e+01	-1.578734204432985511e-02	4.267958884776338095e+02	4.631770123290701591e-02	0.000000000000000000e+00	1.287794520222289307e+01	1.000000000000000000e+00
6.120000000000000000e+02	1.385018589612630251e+02	1.454930736368844180e+01	-1.695289319089232638e-02	4.585366733428562611e+02	2.431444174405361647e-02	0.000000000000000000e+00	1.453081927310251231e+01	1.000000000000000000e+00
6.120000000000000000e+02	1.414124224168108981e+02	2.878564569623718228e+01	-1.580914676581389108e-02	4.273896839328672286e+02	1.128071281863686215e-01	0.000000000000000000e+00	5.574038204524079276e+00	1.000000000000000000e+00
6.120000000000000000e+02	4.237988491628340881e+01	2.608851697055671792e+01	-4.802532652922868531e-03	1.276528841517943818e+02	9.734965261180650309e-02	0.000000000000000000e+00	1.330051469657431795e+01	1.000000000000000000e+00
6.130000000000000000e+02	2.920571528343423395e+01	2.791743623577978184e+01	1.320094680079031673e-03	-3.281765119911231210e+01	4.598491685741611379e-01	0.000000000000000000e+00	9.061383447073596997e+00	1.000000000000000000e+00
6.140000000000000000e+02	4.406706913517013646e+01	4.341825426445743119e+01	3.705359212864369443e-03	-9.777419009066996125e+01	1.402667062891124194e-01	0.000000000000000000e+00	6.974398189394023007e+00	1.000000000000000000e+00
6.140000000000000000e+02	6.351123516719540163e+01	3.215876522382664149e+01	-1.564877631730280522e-02	4.230224076276254550e+02	1.482044683744265789e-01	0.000000000000000000e+00	5.036149565994112898e+00	1.000000000000000000e+00
6.140000000000000000e+02	9.874601530807282757e+01	5.156107832581442807e+01	-1.639714382230518172e-02	4.434022700184438577e+02	1.301749754716485796e-02	0.000000000000000000e+00	1.942565908424627708e+01	1.000000000000000000e+00
6.140000000000000000e+02	3.944167693525699292e+01	4.947397403128326943e+01	-4.424937040783768170e-03	1.173700397426865152e+02	3.388508335343569655e-01	0.000000000000000000e+00	5.307289004056061188e+00	1.000000000000000000e+00
6.150000000000000000e+02	1.358804564130475967e+02	2.946920552441691754e+01	-1.746293291946938650e-02	4.724262922971396961e+02	6.842627518391952712e-02	0.000000000000000000e+00	5.574038204524079276e+00	1.000000000000000000e+00
6.150000000000000000e+02	1.129607955489569235e+02	3.024047792689160374e+01	-1.724716599874609110e-02	4.665504356846623750e+02	2.308648403550728201e-02	0.000000000000000000e+00	6.981113970341902508e+00	1.000000000000000000e+00
6.160000000000000000e+02	8.073358886698088099e+01	4.428723996071366997e+01	-1.635085560769032262e-02	4.421417296584444898e+02	9.927701609165451302e-03	0.000000000000000000e+00	1.882628168751880438e+01	1.000000000000000000e+00
6.160000000000000000e+02	6.389392759762712615e+01	2.713717693377806839e+01	-1.415267298351637580e-02	3.822798849215985797e+02	2.130029820340656466e-01	0.000000000000000000e+00	5.036149565994112898e+00	1.000000000000000000e+00
6.170000000000000000e+02	6.317602653013844360e+01	7.326994187365714950e+00	-4.619427712891192861e-03	1.226664924979868800e+02	5.467909806615112167e-02	0.000000000000000000e+00	1.982318648423999008e+01	1.000000000000000000e+00
6.170000000000000000e+02	1.027409213632411991e+02	2.396850026681871171e+01	-4.168770848364197930e-03	1.103940129700193182e+02	8.529151817214952747e-02	0.000000000000000000e+00	1.199097711365975627e+01	1.000000000000000000e+00
6.180000000000000000e+02	1.167769154531057723e+02	3.608626112027654642e+01	-3.977191827762995881e-03	1.051768515476939854e+02	4.680789448224865756e-01	0.000000000000000000e+00	6.981113970341902508e+00	1.000000000000000000e+00
6.180000000000000000e+02	5.737509727005646454e+01	3.127499153989684544e+01	-4.224532770042383617e-03	1.119125453526424820e+02	2.879006160725695596e-01	0.000000000000000000e+00	6.199455154859296435e+00	1.000000000000000000e+00
6.190000000000000000e+02	4.374811353328411201e+01	1.287776537739927818e+01	-1.630249411010923494e-02	4.408247287743490119e+02	1.314793743412834282e-02	0.000000000000000000e+00	1.130349027797962336e+01	1.000000000000000000e+00
6.190000000000000000e+02	1.310415269045621471e+02	3.428433383120727740e+01	-3.836798903696440801e-03	1.013536116902767219e+02	3.861532039841761854e-01	0.000000000000000000e+00	6.141614720646310310e+00	1.000000000000000000e+00
6.200000000000000000e+02	4.624901260526185354e+01	4.008804045287620710e+01	-1.844515444807917626e-02	4.991745669837901005e+02	3.817669799347545023e-02	0.000000000000000000e+00	7.637719713149237144e+00	1.000000000000000000e+00
6.210000000000000000e+02	9.706804225469051062e+01	3.492697742686627294e+01	-1.611211631166824254e-02	4.356402795451136285e+02	1.124420016919724929e-02	0.000000000000000000e+00	8.129145734407050128e+00	1.000000000000000000e+00
6.210000000000000000e+02	3.521486622668437150e+01	5.033974097920065560e+01	-1.704421335803165197e-02	4.610235429989620002e+02	1.701152749411993792e-02	0.000000000000000000e+00	8.933541107444810336e+00	1.000000000000000000e+00
6.220000000000000000e+02	1.435812485881370435e+02	1.944068544631130990e+01	-1.654757410530986045e-02	4.474988515062216834e+02	1.338716687651730908e-02	0.000000000000000000e+00	1.732009227470892299e+01	1.000000000000000000e+00
6.220000000000000000e+02	3.386441203414658219e+01	2.246968480897936260e+01	-3.968768449250452933e-03	1.049474625191700170e+02	1.743401660174511703e-01	0.000000000000000000e+00	5.582732011669881977e+00	1.000000000000000000e+00
6.230000000000000000e+02	5.089207046803768009e+01	4.615242633271136441e+01	-5.303330549784279063e-03	1.412908256116048165e+02	2.594326824611032922e-01	0.000000000000000000e+00	7.637719713149237144e+00	1.000000000000000000e+00
6.230000000000000000e+02	1.201108561040278033e+01	1.468130700750354301e+01	2.452823367803138449e-03	-6.366460089647557652e+01	2.486168238309305334e-01	0.000000000000000000e+00	2.319971345860160383e+01	1.000000000000000000e+00
6.240000000000000000e+02	5.395457665638549827e+01	8.020090729880017477e+00	-4.039820275306167142e-03	1.068823760849684419e+02	1.291544078794212291e-01	0.000000000000000000e+00	1.130349027797962336e+01	1.000000000000000000e+00
6.240000000000000000e+02	6.580531375498939894e+01	1.838419325790216163e+01	-1.760815612386891493e-02	4.763810724042833158e+02	1.195662395371466236e-02	0.000000000000000000e+00	1.368444754189926549e+01	1.000000000000000000e+00
6.250000000000000000e+02	3.016053092103111055e+01	4.297347657066676163e+01	-1.524888325805425805e-02	4.121323496493560015e+02	4.888706793793395899e-02	0.000000000000000000e+00	8.933541107444810336e+00	1.000000000000000000e+00
6.250000000000000000e+02	4.224359109114096356e+01	5.579405767345863687e+00	-3.987860457291126162e-03	1.054673842074214036e+02	1.161733164112267458e-01	0.000000000000000000e+00	1.196261367744132187e+01	1.000000000000000000e+00
6.250000000000000000e+02	3.348533725419420648e+01	2.803953211616182273e+01	-5.072701286298008511e-03	1.350102313558038816e+02	7.389639829919369962e-02	0.000000000000000000e+00	5.582732011669881977e+00	1.000000000000000000e+00
6.250000000000000000e+02	1.239924080148214500e+02	3.541987281097531337e+01	-1.626066418724857882e-02	4.396855985127858730e+02	6.586546156090999915e-03	0.000000000000000000e+00	1.915716632694240573e+01	1.000000000000000000e+00
6.260000000000000000e+02	1.067348452295633194e+02	5.892251327864014954e+00	-1.746021695270228921e-02	4.723523299342612063e+02	1.458877632836597105e-02	0.000000000000000000e+00	2.368810134720160576e+01	1.000000000000000000e+00
6.270000000000000000e+02	8.401876898670650462e+01	1.260835328986627957e+01	3.238223348174455556e-03	-8.505294741703708894e+01	2.300254554883967018e-01	0.000000000000000000e+00	1.910733573301427057e+01	1.000000000000000000e+00
6.270000000000000000e+02	6.635007941068343484e+01	3.205779318284398727e+01	-1.516173931794316185e-03	3.815736483037085236e+01	3.324541353741031768e-01	0.000000000000000000e+00	1.368444754189926549e+01	1.000000000000000000e+00
6.290000000000000000e+02	1.052284582387719354e+02	3.928137646629241431e+01	-1.430229805705589448e-02	3.863545386025354560e+02	9.026072632748127766e-02	0.000000000000000000e+00	3.467311253099404578e+00	1.000000000000000000e+00
6.310000000000000000e+02	2.985243086728586803e+01	3.044682437360728500e+01	-1.683152204535243168e-02	4.552314426536760834e+02	1.102718890517706551e-02	0.000000000000000000e+00	1.748006795937530455e+01	1.000000000000000000e+00
6.310000000000000000e+02	4.692686762725285377e+01	3.892810452657592180e+01	-1.653579009881554068e-02	4.471779444262623429e+02	9.047955848412447821e-03	0.000000000000000000e+00	9.112937573445412553e+00	1.000000000000000000e+00
6.320000000000000000e+02	5.442815524431050100e+00	3.661871436265657564e+01	-1.686413449852572702e-02	4.561195588578887055e+02	1.662324309536622469e-02	0.000000000000000000e+00	2.517779869692861183e+01	1.000000000000000000e+00
6.320000000000000000e+02	1.255601293999020101e+02	1.816696683110213684e+01	-4.189495104974171394e-03	1.109583847459717276e+02	2.538311428294540706e-01	0.000000000000000000e+00	7.032491878538665198e+00	1.000000000000000000e+00
6.320000000000000000e+02	3.991049082286880179e+01	4.474326469259152361e+01	-4.520555131535618221e-03	1.199739522837438699e+02	2.408373268368572129e-01	0.000000000000000000e+00	4.428717603391933544e+00	1.000000000000000000e+00
6.330000000000000000e+02	6.774381652411032917e+01	1.553940792261361103e+01	-1.675535885909311407e-02	4.531573343514907606e+02	7.336341356470543751e-03	0.000000000000000000e+00	1.147119197689386816e+01	1.000000000000000000e+00
6.330000000000000000e+02	6.349112040696408599e+01	4.885637646041869786e+00	-4.185109061014501836e-03	1.108389421302239128e+02	1.297973415490475402e-01	0.000000000000000000e+00	1.147119197689386816e+01	1.000000000000000000e+00
6.330000000000000000e+02	3.824743613089923855e+01	1.426279419556663086e+01	-5.239895019321271635e-03	1.395633222487743410e+02	5.625823425927278798e-02	0.000000000000000000e+00	7.450059985077432501e+00	1.000000000000000000e+00
6.330000000000000000e+02	1.054816210079920609e+02	2.432314281468784500e+01	-4.281201693845267803e-03	1.134557776031326739e+02	1.623017499595291735e-01	0.000000000000000000e+00	1.287433981428348773e+01	1.000000000000000000e+00
6.330000000000000000e+02	1.078241725448845898e+02	3.698256926104185993e+01	-1.360389668642874618e-02	3.673353752479012542e+02	8.751597802976074369e-02	0.000000000000000000e+00	3.467311253099404578e+00	1.000000000000000000e+00
6.340000000000000000e+02	9.010803858358745799e+01	6.036175167798308649e+00	-1.660788003220394979e-02	4.491411281727484948e+02	1.345448251549685725e-02	0.000000000000000000e+00	2.389058857119988843e+01	1.000000000000000000e+00
6.340000000000000000e+02	9.210253189467462676e+01	3.448858200341252456e+01	-1.018097565337701405e-02	2.741209329292030361e+02	2.716274314006827950e-02	0.000000000000000000e+00	1.397357581845390939e+01	1.000000000000000000e+00
6.350000000000000000e+02	4.526524578101578555e+01	1.176204600832685365e+01	-4.232168387279217937e-03	1.121204817308463220e+02	1.753696603931502729e-01	0.000000000000000000e+00	4.812368459855025371e+00	1.000000000000000000e+00
6.360000000000000000e+02	1.288792790850601762e+02	1.196703236457535446e+01	-1.596377680838515639e-02	4.316006350605204034e+02	1.446067454663568785e-02	0.000000000000000000e+00	7.032491878538665198e+00	1.000000000000000000e+00
6.360000000000000000e+02	1.837945026393872539e+01	1.453062180599921582e+01	-4.209907406581700311e-03	1.115142612305339469e+02	5.452687261415811726e-02	0.000000000000000000e+00	7.872366955214075368e+00	1.000000000000000000e+00
6.360000000000000000e+02	1.369341062901037844e+02	3.377449187399446373e+01	-1.734323894333214197e-02	4.691667349989120339e+02	3.740944754036290565e-02	0.000000000000000000e+00	1.931222898226290141e+01	1.000000000000000000e+00
6.370000000000000000e+02	1.413450616669538533e+02	1.172597428163657085e+01	-1.702589923263430824e-02	4.605248049419096219e+02	1.423051572208822169e-02	0.000000000000000000e+00	1.246811310417073138e+01	1.000000000000000000e+00
6.370000000000000000e+02	3.581455126749980877e+01	4.305897885896433053e+01	-9.028847905984172667e-03	2.427456997829762031e+02	2.877186925110242210e-02	0.000000000000000000e+00	4.428717603391933544e+00	1.000000000000000000e+00
6.380000000000000000e+02	7.112583628362806110e+01	3.073296122920521611e+01	-1.680232938882029667e-02	4.544364558070125213e+02	1.265809569552978076e-02	0.000000000000000000e+00	1.556541421658958235e+01	1.000000000000000000e+00
6.390000000000000000e+02	5.259279044692794969e+01	3.631674603161965820e+01	-1.711744469373445432e-02	4.630178098990383546e+02	1.254238865763257493e-02	0.000000000000000000e+00	7.902549880956516226e+00	1.000000000000000000e+00
6.390000000000000000e+02	4.145914318384209452e+01	8.817139691787206246e+00	-3.872440403164171749e-03	1.023242161722985202e+02	1.106251434961377234e-01	0.000000000000000000e+00	4.812368459855025371e+00	1.000000000000000000e+00
6.390000000000000000e+02	5.177322904975181217e+01	5.020283521711411368e+01	-4.189057283488374639e-03	1.109464618049398865e+02	2.490739278938672863e-01	0.000000000000000000e+00	4.982230837267236367e+00	1.000000000000000000e+00
6.400000000000000000e+02	1.054252393542131827e+01	1.378446686301672486e+01	-4.652010894192235707e-03	1.235538115581166068e+02	1.601445693914809176e-01	0.000000000000000000e+00	7.872366955214075368e+00	1.000000000000000000e+00
6.400000000000000000e+02	1.701975156506745179e+01	3.471410494871857111e+01	1.772238193965227542e-03	-4.513061579512651633e+01	3.127506223754168424e-01	0.000000000000000000e+00	1.420786100172101207e+01	1.000000000000000000e+00
6.400000000000000000e+02	1.110996551103126677e+02	4.128550782420882825e+01	2.039771907014602866e-03	-5.241620772744008860e+01	3.945793054717859905e-01	0.000000000000000000e+00	3.827364870062492930e+00	1.000000000000000000e+00
6.400000000000000000e+02	2.828534393243224798e+01	4.337145690278610033e+01	-1.299457801146381829e-03	3.225565892925547473e+01	4.491522619835681684e-01	0.000000000000000000e+00	7.535688795478874269e+00	1.000000000000000000e+00
6.410000000000000000e+02	3.361111164207076740e+01	2.613446686384565609e+01	-1.702155591937964604e-02	4.604065259869061038e+02	1.571946331744888958e-02	0.000000000000000000e+00	1.384104671948758281e+01	1.000000000000000000e+00
6.410000000000000000e+02	5.414872298040225473e+01	2.365240034317700690e+01	-4.303666559269546735e-03	1.140675503790946692e+02	3.234124384779024641e-01	0.000000000000000000e+00	7.802480362183371376e+00	1.000000000000000000e+00
6.420000000000000000e+02	4.690631047605436521e+01	2.074961531511818080e+01	-1.663421926248969188e-02	4.498584093014925429e+02	1.288082034079363059e-02	0.000000000000000000e+00	7.802480362183371376e+00	1.000000000000000000e+00
6.430000000000000000e+02	1.214953747455320041e+02	6.145461416343982464e+00	-1.773316048152713542e-02	4.797852442721132320e+02	2.931084023048957654e-02	0.000000000000000000e+00	1.041698155370900203e+01	1.000000000000000000e+00
6.430000000000000000e+02	5.431919690460672712e+01	9.581088693425515501e+00	-1.729848755879058106e-02	4.679480462495218376e+02	1.061141987351943428e-02	0.000000000000000000e+00	1.186605870878267588e+01	1.000000000000000000e+00
6.430000000000000000e+02	1.146855179158316957e+02	4.262353240865549964e+01	-4.426663464489393948e-03	1.174170544477795630e+02	1.629899192503532213e-01	0.000000000000000000e+00	3.827364870062492930e+00	1.000000000000000000e+00
6.430000000000000000e+02	4.641721634863225177e+01	3.138596727188351210e+01	-4.359578413868381644e-03	1.155901657988222837e+02	3.195261075680639884e-01	0.000000000000000000e+00	7.902549880956516226e+00	1.000000000000000000e+00
6.440000000000000000e+02	1.418556163607724443e+02	2.117376847851718580e+01	-5.335536489857682294e-03	1.421678714780749431e+02	2.567020437559247581e-01	0.000000000000000000e+00	2.530591732749346079e+01	1.000000000000000000e+00
6.440000000000000000e+02	1.076520029526419790e+02	2.851624867467718261e+01	-1.613100741970490901e-02	4.361547302389557217e+02	1.600347857930373152e-02	0.000000000000000000e+00	8.245870213399065562e+00	1.000000000000000000e+00
6.440000000000000000e+02	8.843113304934644248e+01	4.569466261290734366e+01	-1.593988061199182876e-02	4.309498836704551081e+02	1.075081023540469527e-02	0.000000000000000000e+00	1.919150794119097370e+01	1.000000000000000000e+00
6.440000000000000000e+02	4.894722882112513673e+01	4.609962344782672261e+01	-1.722812104950532247e-02	4.660317955216775658e+02	6.360605592622892157e-02	0.000000000000000000e+00	4.982230837267236367e+00	1.000000000000000000e+00
6.440000000000000000e+02	7.343304907702783169e+01	2.893763781762784149e+01	-4.365927346050668505e-03	1.157630626220257994e+02	1.537345429479785031e-01	0.000000000000000000e+00	5.037370963697508586e+00	1.000000000000000000e+00
6.440000000000000000e+02	1.151808836534763003e+02	3.511292457568321623e+01	-4.204873819405130150e-03	1.113771844423182955e+02	3.189865831209747205e-01	0.000000000000000000e+00	7.399811509863784664e+00	1.000000000000000000e+00
6.450000000000000000e+02	4.328329135399081906e+01	5.220797652891389085e+00	-1.600719936157084591e-02	4.327831365088957227e+02	2.694512410203819819e-02	0.000000000000000000e+00	1.186605870878267588e+01	1.000000000000000000e+00
6.450000000000000000e+02	4.753523807386062572e+01	3.934923093362986179e+01	-1.683336154099232193e-02	4.552815365818048576e+02	2.005377681473363705e-02	0.000000000000000000e+00	6.896485841795486849e+00	1.000000000000000000e+00
6.450000000000000000e+02	1.111555703510677375e+02	4.879779870878826920e+00	-1.360801796076130605e-03	3.392620470631639762e+01	4.783340641660376313e-01	0.000000000000000000e+00	1.041698155370900203e+01	1.000000000000000000e+00
6.470000000000000000e+02	1.353606794376096900e+02	5.036380907138453011e+01	-5.825499321264999454e-03	1.555107478241893375e+02	1.503885636916229007e-01	0.000000000000000000e+00	1.705357292069696840e+01	1.000000000000000000e+00
6.470000000000000000e+02	1.084268326752283684e+02	2.030686291950532407e+01	-1.500701375641843791e-02	4.055456564445806293e+02	1.909261515793037045e-02	0.000000000000000000e+00	7.699106489873027037e+00	1.000000000000000000e+00
6.480000000000000000e+02	1.183104951242694085e+02	5.002386165978405330e+01	-1.634136596163809213e-02	4.418833035784914500e+02	9.557692868053302426e-03	0.000000000000000000e+00	8.240469209141052076e+00	1.000000000000000000e+00
6.480000000000000000e+02	7.323659932178523491e+01	3.397117670389542354e+01	-4.365560450890189868e-03	1.157530711768702645e+02	2.768848204932652379e-01	0.000000000000000000e+00	3.440836045965311563e+00	1.000000000000000000e+00
6.480000000000000000e+02	7.004867607566576737e+01	3.526597324083291340e+01	4.591172298080107607e-03	-1.218970290167476946e+02	2.536375485985120637e-01	0.000000000000000000e+00	3.440836045965311563e+00	1.000000000000000000e+00
6.480000000000000000e+02	2.857468611948002035e+01	4.516399286629059873e+01	3.779439771275846464e-03	-9.979158338496604586e+01	2.572575915027706106e-01	0.000000000000000000e+00	3.256149961782227376e+00	1.000000000000000000e+00
6.480000000000000000e+02	2.932152678642802002e+01	4.199464883450625052e+01	-3.901227063459350355e-03	1.031081467566510810e+02	2.410075888752237772e-01	0.000000000000000000e+00	3.256149961782227376e+00	1.000000000000000000e+00
6.510000000000000000e+02	3.409313746519355703e+01	2.119480824308192979e+01	-1.712200904655569039e-02	4.631421082975900276e+02	9.761006206573719091e-03	0.000000000000000000e+00	1.710577130955840985e+01	1.000000000000000000e+00
6.510000000000000000e+02	4.541501124795872357e+01	4.173588684317958375e+00	-1.792698856642428772e-03	4.568780926891983540e+01	4.227622427990888054e-01	0.000000000000000000e+00	2.044276745503197290e+01	1.000000000000000000e+00
6.520000000000000000e+02	6.006962467870884836e+00	2.157890598668369364e+01	-1.657555502002909867e-02	4.482608396841363287e+02	2.224071938732624654e-01	0.000000000000000000e+00	1.101964224995873209e+01	1.000000000000000000e+00
6.520000000000000000e+02	7.249449727473790972e+01	4.911183624985683593e+01	-1.661130110288013342e-02	4.492342922253614574e+02	1.351790458081758572e-02	0.000000000000000000e+00	1.406022630694426923e+01	1.000000000000000000e+00
6.530000000000000000e+02	1.699372809313396004e+01	2.072832006356173551e+01	-4.568434029308679305e-03	1.212778108044795431e+02	1.181633831561912373e-01	0.000000000000000000e+00	1.101964224995873209e+01	1.000000000000000000e+00
6.530000000000000000e+02	1.217086857568620388e+02	4.216689452132847293e+01	-1.589714326010961687e-02	4.297860419155880436e+02	1.810005270944703426e-02	0.000000000000000000e+00	8.560352340307680663e+00	1.000000000000000000e+00
6.550000000000000000e+02	1.410808818909187323e+02	1.397207600104872505e+01	-5.391612482829033319e-03	1.436949567838178723e+02	4.165623405747349572e-01	0.000000000000000000e+00	7.498808608015611554e+00	1.000000000000000000e+00
6.550000000000000000e+02	8.580829137814274077e+01	2.416149668259654604e+01	-1.719435658997273131e-02	4.651123073900110398e+02	1.233420942742347037e-02	0.000000000000000000e+00	1.344350430057367873e+01	1.000000000000000000e+00
6.550000000000000000e+02	3.792658610671211505e+01	3.927239512931440402e+01	-1.725174872709292831e-02	4.666752344933476593e+02	9.362479877061735678e-03	0.000000000000000000e+00	1.818545338569847658e+01	1.000000000000000000e+00
6.560000000000000000e+02	1.967891184809313998e+01	5.161432533616584806e+01	-1.617879091346922232e-02	4.374559906771225997e+02	1.620797587915312477e-02	0.000000000000000000e+00	1.886475336152142290e+01	1.000000000000000000e+00
6.570000000000000000e+02	1.033905132603111667e+02	1.980664983940333457e+01	-1.619750950570116380e-02	4.379657433471501236e+02	2.335197947100764448e-02	0.000000000000000000e+00	3.609245241379611002e+00	1.000000000000000000e+00
6.570000000000000000e+02	3.191271775477013506e+01	5.096537116154410185e+00	-1.540952311405702387e-02	4.165069625740671313e+02	3.174874014554285306e-02	0.000000000000000000e+00	1.290945711186490819e+01	1.000000000000000000e+00
6.570000000000000000e+02	4.932796235732837431e+00	3.984865520064285960e+01	-3.190894946277762854e-03	8.376408023428992067e+01	3.395210994784885195e-01	0.000000000000000000e+00	1.830129966519392326e+01	1.000000000000000000e+00
6.570000000000000000e+02	5.503019194009257120e+01	4.545117998879658927e+01	-4.032935927347628888e-03	1.066948985914806940e+02	1.890895252889942535e-01	0.000000000000000000e+00	1.784383269041046560e+01	1.000000000000000000e+00
6.580000000000000000e+02	3.722851621933692456e+01	1.686073575470131303e+01	-1.659235212615707902e-02	4.487182656268235519e+02	4.092961703469233381e-02	0.000000000000000000e+00	5.073150189439593838e+00	1.000000000000000000e+00
6.580000000000000000e+02	1.159713821491327508e+02	2.560329181736657844e+01	-1.752284324541937902e-02	4.740577957903947208e+02	1.308183387507599882e-02	0.000000000000000000e+00	1.155968323289583921e+01	1.000000000000000000e+00
6.590000000000000000e+02	8.339449064474806050e+01	1.093646836886480145e+01	-4.006143167333016571e-03	1.059652667481442023e+02	1.650605975143564219e-01	0.000000000000000000e+00	1.344350430057367873e+01	1.000000000000000000e+00
6.590000000000000000e+02	4.910269652811348351e+01	2.021678387552756107e+01	-1.716452273330173681e-02	4.642998591082803728e+02	1.213357597943720556e-02	0.000000000000000000e+00	8.556147540624136738e+00	1.000000000000000000e+00
6.590000000000000000e+02	1.434054212571684275e+02	2.110149724504914559e+01	-1.498309427559211572e-02	4.048942709629264982e+02	8.669780235235879928e-02	0.000000000000000000e+00	7.498808608015611554e+00	1.000000000000000000e+00
6.600000000000000000e+02	1.322265020219190319e+02	2.074320857937202689e+01	-1.659597998759225132e-02	4.488170610933925104e+02	2.314507562050216460e-02	0.000000000000000000e+00	1.114667121869925381e+01	1.000000000000000000e+00
6.610000000000000000e+02	6.354416266612929576e+01	7.685359199485422899e+00	-1.721144643327270074e-02	4.655777052759506773e+02	1.099510777354206770e-02	0.000000000000000000e+00	1.776661636473920325e+01	1.000000000000000000e+00
6.610000000000000000e+02	6.182350786149431343e+01	2.536845859113917712e+01	-4.261815020862181301e-03	1.129278314737642717e+02	1.041767056280485937e-01	0.000000000000000000e+00	7.074122722137867747e+00	1.000000000000000000e+00
6.620000000000000000e+02	1.069718542967891466e+02	5.451012718573761795e+00	-3.297674884057858608e-03	8.667195694394420968e+01	1.119452109967034037e-01	0.000000000000000000e+00	1.148050742516874401e+01	1.000000000000000000e+00
6.620000000000000000e+02	2.870620096079759520e+01	3.081974340098819098e+01	-1.643172679846266124e-02	4.443440483431883763e+02	1.939205211951866570e-02	0.000000000000000000e+00	9.796392042284955082e+00	1.000000000000000000e+00
6.620000000000000000e+02	3.612992052840182566e+01	3.721174503018964685e+01	-1.659267023409357125e-02	4.487269284775323399e+02	4.719917827450426095e-02	0.000000000000000000e+00	9.796392042284955082e+00	1.000000000000000000e+00
6.620000000000000000e+02	1.170296847462659287e+02	3.711442868814499718e+01	-4.225427117352115354e-03	1.119369005992026302e+02	9.473474686223137819e-02	0.000000000000000000e+00	4.454244376978097719e+00	1.000000000000000000e+00
6.630000000000000000e+02	3.225362431024898058e+01	1.785436714385037860e+01	-1.714257693832439700e-02	4.637022218796384436e+02	3.125518890063916366e-02	0.000000000000000000e+00	5.073150189439593838e+00	1.000000000000000000e+00
6.630000000000000000e+02	9.401306683763064598e+01	2.987968165265323961e+01	-1.649292868968800160e-02	4.460107242916935206e+02	5.573054921321984878e-03	0.000000000000000000e+00	1.016906129365903588e+01	1.000000000000000000e+00
6.630000000000000000e+02	5.559331130178706104e+01	4.171683173387898336e+01	-1.676004363668523456e-02	4.532849122086542479e+02	9.056199247098439820e-03	0.000000000000000000e+00	1.112442592343387382e+01	1.000000000000000000e+00
6.630000000000000000e+02	9.727572956840208462e+01	1.159814343061459141e+01	-1.659622132711253625e-02	4.488236333539196039e+02	7.978124090159743886e-03	0.000000000000000000e+00	1.148050742516874401e+01	1.000000000000000000e+00
6.630000000000000000e+02	1.173324277217767957e+02	4.777410562856049836e+01	-1.624683251337276715e-02	4.393089284832356043e+02	2.217203780208409913e-02	0.000000000000000000e+00	1.054413954955366961e+01	1.000000000000000000e+00
6.630000000000000000e+02	5.291133380724050994e+01	5.251312039455832803e+01	-1.607631858909541744e-02	4.346654207290075647e+02	1.063220487745331067e-02	0.000000000000000000e+00	1.112442592343387382e+01	1.000000000000000000e+00
6.640000000000000000e+02	1.066093649249309294e+02	4.740429586977300147e+01	-4.037855803157027780e-03	1.068288787433515949e+02	9.907406688376030335e-02	0.000000000000000000e+00	1.072943777664022491e+01	1.000000000000000000e+00
6.650000000000000000e+02	7.483444649025766182e+01	2.159802159940063149e+01	-1.769244759697931671e-02	4.786765336732809715e+02	1.199606382502849122e-02	0.000000000000000000e+00	1.153273581390044988e+01	1.000000000000000000e+00
6.660000000000000000e+02	4.663490434439725441e+00	8.630312176976374872e+00	-1.699851698821114657e-02	4.597791200082832574e+02	1.760543744473141992e-02	0.000000000000000000e+00	1.911848027169166642e+01	1.000000000000000000e+00
6.660000000000000000e+02	3.330596603268053002e+01	7.610199614824444403e+00	-3.948949159853934986e-03	1.044077351955156274e+02	1.330642291351742390e-01	0.000000000000000000e+00	1.029807707601372968e+01	1.000000000000000000e+00
6.660000000000000000e+02	4.574463881863550796e+01	3.453616650492685380e+01	-1.649765151758929987e-02	4.461393383510702506e+02	1.331578982623060625e-02	0.000000000000000000e+00	9.298613857226605717e+00	1.000000000000000000e+00
6.670000000000000000e+02	1.213865921563821928e+02	3.804052306212368961e+01	-1.604585337213654955e-02	4.338357789752195117e+02	3.322257172612308462e-02	0.000000000000000000e+00	4.454244376978097719e+00	1.000000000000000000e+00
6.670000000000000000e+02	7.475293804688087107e+01	4.417509826202991263e+01	-1.624892731580635657e-02	4.393659750346253077e+02	1.779086562363774160e-02	0.000000000000000000e+00	9.906823881335476756e+00	1.000000000000000000e+00
6.680000000000000000e+02	1.438924941679210860e+02	3.549777338675777827e+01	-4.051502807463196361e-03	1.072005197725886205e+02	1.861413140815915135e-01	0.000000000000000000e+00	1.601127006404848885e+01	1.000000000000000000e+00
6.680000000000000000e+02	6.396972562646715232e+01	1.772996835453218978e+01	1.711499783193878247e-03	-4.347656154359515313e+01	3.965942919200002859e-01	0.000000000000000000e+00	1.153273581390044988e+01	1.000000000000000000e+00
6.690000000000000000e+02	1.566751840482639757e+01	2.426449448133790554e+01	-1.684759857082333487e-02	4.556692454372409316e+02	9.616838826184026523e-03	0.000000000000000000e+00	1.053142485334675982e+01	1.000000000000000000e+00
6.690000000000000000e+02	5.070803342235073075e+01	1.985266769943691045e+01	-4.402706948046728082e-03	1.167646603964593339e+02	1.027598116429072617e-01	0.000000000000000000e+00	1.017982687848559920e+01	1.000000000000000000e+00
6.690000000000000000e+02	6.725402752638954951e+01	3.507247371795503454e+01	-3.818658973258806828e-03	1.008596173845020161e+02	7.673584855140191952e-02	0.000000000000000000e+00	1.179370309040929676e+01	1.000000000000000000e+00
6.690000000000000000e+02	8.298169494366283061e+01	3.865851242027395784e+01	-1.707143115699613287e-02	4.617647496838719121e+02	2.978344212854944217e-02	0.000000000000000000e+00	9.906823881335476756e+00	1.000000000000000000e+00
6.690000000000000000e+02	5.499442701726878369e+01	3.548781662247596103e+01	3.311969145990681460e-03	-8.706122436833393863e+01	2.148637089455487370e-01	0.000000000000000000e+00	7.996117069678088107e+00	1.000000000000000000e+00
6.700000000000000000e+02	6.011629549868002798e+00	3.838043414224659244e+01	-1.676830056180609457e-02	4.535097683075757118e+02	3.463055343437193567e-02	0.000000000000000000e+00	1.335831245495253228e+01	1.000000000000000000e+00
6.700000000000000000e+02	1.340543447500312482e+02	2.286560868330456842e+01	-4.103667784200718330e-03	1.086210986197788912e+02	1.524189535117560501e-01	0.000000000000000000e+00	1.175809187339464579e+01	1.000000000000000000e+00
6.710000000000000000e+02	1.273926308998510990e+02	1.317673397663676127e+01	-1.581620680953622557e-02	4.275819460481682768e+02	1.374317606027153360e-02	0.000000000000000000e+00	3.556935838738361166e+00	1.000000000000000000e+00
6.710000000000000000e+02	3.563168071062041520e+01	3.317599223502556072e+01	-1.637098378057640427e-02	4.426898686287431133e+02	6.994737325844435638e-03	0.000000000000000000e+00	1.020401860734140875e+01	1.000000000000000000e+00
6.710000000000000000e+02	4.922896886127877991e+01	4.411450891067066493e+01	-4.283366349632569681e-03	1.135147264307792767e+02	1.267851411245288773e-01	0.000000000000000000e+00	6.100246053570955063e+00	1.000000000000000000e+00
6.710000000000000000e+02	9.931410376499154324e+01	4.521435738048569419e+01	-1.612645963944397617e-02	4.360308831514192320e+02	1.103650258935484629e-02	0.000000000000000000e+00	1.429451854030564739e+01	1.000000000000000000e+00
6.720000000000000000e+02	4.259453637006063786e+01	8.490670440371060224e+00	-2.029124384569163178e-03	5.212624986477137412e+01	2.671803887318264792e-01	0.000000000000000000e+00	1.396151195725376759e+01	1.000000000000000000e+00
6.720000000000000000e+02	1.170546756381265965e+02	2.741180566106757865e+01	-3.642879830967158273e-03	9.607272497250652066e+01	1.206471346622889351e-01	0.000000000000000000e+00	1.086882453076930410e+01	1.000000000000000000e+00
6.730000000000000000e+02	1.469078780575018328e+01	4.853507463876305650e+01	-1.620256644853538056e-02	4.381034561665746310e+02	1.169493040323144051e-02	0.000000000000000000e+00	5.349266680098585525e+00	1.000000000000000000e+00
6.740000000000000000e+02	1.021028942226055136e+02	1.985958964367697277e+01	-3.877283313319561300e-03	1.024561003627239444e+02	8.646239290703894298e-02	0.000000000000000000e+00	1.436524688984635922e+01	1.000000000000000000e+00
6.740000000000000000e+02	5.710149938396423863e+01	2.777431325283219721e+01	-1.664441706396665999e-02	4.501361201713530136e+02	1.441188683602367959e-02	0.000000000000000000e+00	7.996117069678088107e+00	1.000000000000000000e+00
6.740000000000000000e+02	6.709069352769820682e+01	1.809841755978965949e+01	1.598011231944752777e-03	-4.038599301686152643e+01	3.460453360268388456e-01	0.000000000000000000e+00	9.051232976953647480e+00	1.000000000000000000e+00
6.760000000000000000e+02	1.098296267940604736e+02	3.553153569854489291e+01	-1.667538489710283789e-02	4.509794493827878341e+02	7.306628947813975650e-03	0.000000000000000000e+00	1.086882453076930410e+01	1.000000000000000000e+00
6.760000000000000000e+02	6.991062157603164451e+01	4.190628272359058570e+01	-3.928255002198835152e-03	1.038441830871120288e+02	8.274594954147385106e-02	0.000000000000000000e+00	1.569902713820907536e+01	1.000000000000000000e+00
6.770000000000000000e+02	7.103042077492992235e+01	2.624724370964174724e+01	-4.452373976906521744e-03	1.181172140639521331e+02	1.291059540832195651e-01	0.000000000000000000e+00	9.051232976953647480e+00	1.000000000000000000e+00
6.770000000000000000e+02	1.441713314805442963e+02	4.559740814219897231e+01	-1.599620098678701183e-02	4.324836240860300904e+02	1.324429223620082752e-02	0.000000000000000000e+00	1.205058115878122038e+01	1.000000000000000000e+00
6.780000000000000000e+02	1.409235580581945335e+01	4.321938718028020787e+01	-1.636251914292911544e-02	4.424593560139024362e+02	2.412299463677958222e-02	0.000000000000000000e+00	5.349266680098585525e+00	1.000000000000000000e+00
6.780000000000000000e+02	3.081300169997019722e+01	2.047665683790457436e+01	-1.741153193254929045e-03	4.428409582644833620e+01	4.198951972513504938e-01	0.000000000000000000e+00	5.366964634868719664e+00	1.000000000000000000e+00
6.780000000000000000e+02	1.304538617176258697e+01	3.214733738978031852e+01	-1.725952661309678934e-02	4.668870451951627274e+02	1.346404370402898287e-02	0.000000000000000000e+00	1.112144019351566726e+01	1.000000000000000000e+00
6.790000000000000000e+02	8.949727376845645210e+01	3.154432153149317131e+01	-1.622151144403389741e-02	4.386193743467115951e+02	1.080939356734855750e-02	0.000000000000000000e+00	1.649757016766860218e+01	1.000000000000000000e+00
6.790000000000000000e+02	2.314264746144019114e+01	2.185123072618403484e+01	-3.256683469755362013e-03	8.555566130429420468e+01	2.166674091423780313e-01	0.000000000000000000e+00	3.267801816721121355e+00	1.000000000000000000e+00
6.800000000000000000e+02	9.536320504807921594e+00	7.228444853918095880e+00	-1.645985459774023524e-02	4.451100365439075972e+02	2.070045641793083480e-02	0.000000000000000000e+00	1.518459069190986277e+01	1.000000000000000000e+00
6.800000000000000000e+02	2.442106395819684650e+01	1.023114477359557739e+01	5.089844957825240615e-03	-1.354770951149368727e+02	2.222694398720044262e-01	0.000000000000000000e+00	1.169019872734091514e+01	1.000000000000000000e+00
6.810000000000000000e+02	1.340583746090197508e+02	2.690101265956039356e+01	-1.569271973588956884e-02	4.242190935042758042e+02	3.104562896817819606e-02	0.000000000000000000e+00	2.001107543642236308e+01	1.000000000000000000e+00
6.810000000000000000e+02	1.321833434440457893e+02	4.682404953280245508e+01	-1.583248365166132696e-02	4.280252039401121351e+02	1.203899760210558334e-02	0.000000000000000000e+00	1.205058115878122038e+01	1.000000000000000000e+00
6.830000000000000000e+02	3.824525039414169925e+01	3.998268875750975582e+01	-1.715833504143044960e-02	4.641313532498475638e+02	1.227519923553566095e-02	0.000000000000000000e+00	1.590504167481500453e+01	1.000000000000000000e+00
6.830000000000000000e+02	9.572056077663032170e+01	1.626556110235353003e+01	-3.990460130620684769e-03	1.055381796179160432e+02	1.208378073467563096e-01	0.000000000000000000e+00	1.224661921480614346e+01	1.000000000000000000e+00
6.840000000000000000e+02	3.088256692385040481e+01	2.018383180275567312e+01	3.384204336589641173e-03	-8.902836382099718548e+01	2.618794928578780379e-01	0.000000000000000000e+00	7.917485235505429486e+00	1.000000000000000000e+00
6.850000000000000000e+02	1.170988917114176502e+02	3.930932276879813259e+01	-1.631357755836597423e-02	4.411265579542348974e+02	1.102210673109160766e-02	0.000000000000000000e+00	1.185237225320137888e+01	1.000000000000000000e+00
6.850000000000000000e+02	6.715255206057605619e+01	3.139369673291464480e+01	-1.628885078190580454e-02	4.404531878543062362e+02	6.198651111982478312e-03	0.000000000000000000e+00	1.488945528408208929e+01	1.000000000000000000e+00
6.860000000000000000e+02	4.402104151890875272e+01	1.201000167385532968e+01	-1.470557428123449610e-03	3.691511678866897483e+01	4.055757373255981513e-01	0.000000000000000000e+00	1.254264758088646126e+01	1.000000000000000000e+00
6.870000000000000000e+02	2.522839699954120363e+01	4.912226633971122425e+01	-4.396063782738207117e-03	1.165837508915407739e+02	8.910860863089054007e-02	0.000000000000000000e+00	1.590504167481500453e+01	1.000000000000000000e+00
6.880000000000000000e+02	1.198194919854012568e+02	8.606907771751405534e+00	-1.671225567671874579e-02	4.519835301449689950e+02	1.264345853715553858e-02	0.000000000000000000e+00	1.150835674417686683e+01	1.000000000000000000e+00
6.880000000000000000e+02	1.637246136621420334e+01	7.368569763466558342e+00	-4.731596309322080342e-03	1.257211154533562052e+02	2.377353973915992125e-01	0.000000000000000000e+00	1.935908325384726325e+01	1.000000000000000000e+00
6.880000000000000000e+02	1.055010638747787652e+02	8.895253012485934363e+00	-3.465137236598876420e-03	9.123236299794278636e+01	1.256395656182671683e-01	0.000000000000000000e+00	3.521799939173179350e+00	1.000000000000000000e+00
6.890000000000000000e+02	9.081795921353111112e+01	4.833473453774121253e+01	-1.424551469074588489e-02	3.848081898049861138e+02	1.557123649851752667e-01	0.000000000000000000e+00	2.778750565555399277e+01	1.000000000000000000e+00
6.890000000000000000e+02	6.258452235218999959e+01	5.320410492499624411e+01	-1.620141222078026050e-02	4.380720237451242269e+02	8.559249100393961918e-03	0.000000000000000000e+00	1.848581427829210710e+01	1.000000000000000000e+00
6.890000000000000000e+02	8.486485320976231606e+01	5.222350024868964269e+00	1.367099911205783228e-03	-3.409771765791555254e+01	4.547688258846687148e-01	0.000000000000000000e+00	1.415629984035840927e+01	1.000000000000000000e+00
6.900000000000000000e+02	1.286242399390098683e+02	4.207429587195751708e+01	-5.079976596405598455e-03	1.352083556969225526e+02	1.203263697294985057e-01	0.000000000000000000e+00	7.811456707801067267e+00	1.000000000000000000e+00
6.900000000000000000e+02	4.482543316337277162e+01	4.807184609333709346e+01	-4.079854403987632355e-03	1.079726025151793323e+02	7.899065085468059966e-02	0.000000000000000000e+00	1.848581427829210710e+01	1.000000000000000000e+00
6.920000000000000000e+02	6.364552626468690022e+01	9.997401701011931152e+00	-4.391811008212278752e-03	1.164679375257301928e+02	9.247459216385855996e-02	0.000000000000000000e+00	1.268367172465230830e+01	1.000000000000000000e+00
6.930000000000000000e+02	1.323058488917826878e+02	5.130953831791217112e+01	-1.547345966902186065e-02	4.182481100493603776e+02	1.009345750187828905e-02	0.000000000000000000e+00	9.942029345998706802e+00	1.000000000000000000e+00
6.930000000000000000e+02	1.085083191644336154e+02	1.072814428978612789e+01	-1.738027515521935532e-02	4.701753208831109987e+02	1.220480194544604213e-02	0.000000000000000000e+00	3.521799939173179350e+00	1.000000000000000000e+00
6.940000000000000000e+02	1.275899358692987846e+02	3.433161733095961665e+01	-5.104519501682785662e-03	1.358767185385432299e+02	2.083252553669986407e-01	0.000000000000000000e+00	7.811456707801067267e+00	1.000000000000000000e+00
6.940000000000000000e+02	5.429094273314521502e+01	2.565936802903392078e+01	-3.324560786230624284e-03	8.740412527417151978e+01	1.465924989382088039e-01	0.000000000000000000e+00	1.681321229158363550e+01	1.000000000000000000e+00
6.950000000000000000e+02	1.229675923419103434e+01	1.678890762293589489e+01	-4.412648555742187430e-03	1.170353944882292865e+02	9.625296528390792083e-02	0.000000000000000000e+00	2.114865889631048645e+01	1.000000000000000000e+00
6.960000000000000000e+02	7.476588132162483191e+01	1.609766659906180664e+01	-1.601849234324059790e-02	4.330906717918592221e+02	1.026348451374547999e-02	0.000000000000000000e+00	1.221555555461468856e+01	1.000000000000000000e+00
6.970000000000000000e+02	1.344502369904408852e+02	1.410938485953196064e+01	-1.651836357519256837e-02	4.467033779184803279e+02	1.786371555754906471e-02	0.000000000000000000e+00	1.108936651989800559e+01	1.000000000000000000e+00
6.970000000000000000e+02	1.418975397398420171e+02	4.368962060239702083e+01	-1.630132288896169943e-02	4.407928335816042136e+02	1.706587945017357111e-02	0.000000000000000000e+00	1.225004813525100822e+01	1.000000000000000000e+00
6.980000000000000000e+02	5.637674918989186068e+01	4.234269860140025088e+01	-1.610475487222495089e-02	4.354398096932696944e+02	1.013681109419684034e-02	0.000000000000000000e+00	5.797200465824319693e+00	1.000000000000000000e+00
6.980000000000000000e+02	1.094694650956952700e+02	3.351572595806467092e+01	-1.655109245203580798e-02	4.475946646216211207e+02	1.099575978037192758e-02	0.000000000000000000e+00	1.813882961465219879e+01	1.000000000000000000e+00
6.980000000000000000e+02	8.860745810706691827e+01	4.108246655191189234e+01	-4.463430684145426076e-03	1.184183150210597262e+02	7.064844501728140269e-02	0.000000000000000000e+00	7.935055484615022081e+00	1.000000000000000000e+00
6.990000000000000000e+02	1.245236609991757035e+02	1.905277831972430747e+01	-1.606267321012972565e-02	4.342938239617341196e+02	1.241327529256619489e-02	0.000000000000000000e+00	1.108936651989800559e+01	1.000000000000000000e+00
7.000000000000000000e+02	7.627062269264808947e+01	4.559733539272331626e+01	-4.689179320024712376e-03	1.245659979487413693e+02	1.558139743018005507e-01	0.000000000000000000e+00	7.664697302431644488e+00	1.000000000000000000e+00
7.000000000000000000e+02	4.828510455478416219e+01	2.126298717623683743e+01	-1.704577421676395713e-02	4.610660489682394996e+02	1.783331798482390429e-02	0.000000000000000000e+00	7.332588942255335418e+00	1.000000000000000000e+00
7.010000000000000000e+02	5.790025787414673175e+01	3.256341388848493068e+01	-1.383827548561023316e-02	3.737180784555034734e+02	2.531884725912073586e-01	0.000000000000000000e+00	3.524135482051306667e+00	1.000000000000000000e+00
7.010000000000000000e+02	5.190524163520376533e+01	8.033055164462874487e+00	2.330203003841622208e-03	-6.032535095958817806e+01	1.763872874819797376e-01	0.000000000000000000e+00	1.371628570412523906e+01	1.000000000000000000e+00
7.020000000000000000e+02	2.968174279839889351e+01	1.004622373543527480e+01	-1.619497715215247047e-02	4.378967812175783365e+02	1.434631648257023162e-02	0.000000000000000000e+00	2.172327900492557973e+01	1.000000000000000000e+00
7.020000000000000000e+02	4.290533068189139243e+01	3.766885279666202280e+01	-1.651533241280015926e-02	4.466208320141905119e+02	2.038615465655890802e-02	0.000000000000000000e+00	8.762971032880161104e+00	1.000000000000000000e+00
7.020000000000000000e+02	8.519578067864838999e+01	4.824665266537505914e+01	-4.998455114752032268e-03	1.329883280141465320e+02	5.873743983312451622e-02	0.000000000000000000e+00	7.935055484615022081e+00	1.000000000000000000e+00
7.030000000000000000e+02	9.206788692695548093e+01	1.163701035366385916e+01	-1.634436324447774425e-02	4.419649268603818655e+02	1.494748114881638834e-02	0.000000000000000000e+00	2.732160971985032205e+01	1.000000000000000000e+00
7.030000000000000000e+02	6.482391459764673414e+01	1.369524488929846662e+01	-3.765225418000105531e-03	9.940449206713395824e+01	1.653720733491449435e-01	0.000000000000000000e+00	1.410505241360657713e+01	1.000000000000000000e+00
7.030000000000000000e+02	7.734772611475611370e+01	3.800869698020252230e+01	-1.637945480319894995e-02	4.429205551219473591e+02	1.189244475034645365e-02	0.000000000000000000e+00	7.664697302431644488e+00	1.000000000000000000e+00
7.030000000000000000e+02	5.677453205567437777e+01	4.812623575721100622e+01	-4.749274780512810143e-03	1.262025431045287007e+02	2.434949545469852206e-01	0.000000000000000000e+00	5.797200465824319693e+00	1.000000000000000000e+00
7.040000000000000000e+02	1.043300333696560358e+02	4.657553684826054052e+01	-4.133130086519800489e-03	1.094234285752700515e+02	1.291550580802555137e-01	0.000000000000000000e+00	1.909959280405699644e+01	1.000000000000000000e+00
7.050000000000000000e+02	6.032299484870943473e+01	3.000414124807716121e+01	-1.569519763531432646e-02	4.242865727159696121e+02	1.420869199432810426e-01	0.000000000000000000e+00	3.524135482051306667e+00	1.000000000000000000e+00
7.050000000000000000e+02	6.365858909778491892e+01	4.528799300231254676e+01	-1.664171214860720588e-02	4.500624587651107618e+02	1.078166715618122939e-02	0.000000000000000000e+00	7.446197908648771069e+00	1.000000000000000000e+00
7.070000000000000000e+02	6.214163266488856863e+00	4.830064285840624194e+01	-1.613014933013747626e-02	4.361313623786646190e+02	2.029745436387830892e-02	0.000000000000000000e+00	1.740213180455397080e+01	1.000000000000000000e+00
7.080000000000000000e+02	4.039390388249438502e+01	1.202018554747239243e+01	-4.683346610500429413e-03	1.244071591206576670e+02	7.612284049278750242e-02	0.000000000000000000e+00	2.364454022126054511e+01	1.000000000000000000e+00
7.090000000000000000e+02	6.749049100089487752e+01	1.594084617475918364e+01	-1.679763220649512293e-02	4.543085401388792093e+02	3.175917092551805432e-02	0.000000000000000000e+00	1.578446291169904825e+01	1.000000000000000000e+00
7.090000000000000000e+02	8.561482715564871171e+01	5.038808214608552305e+01	-1.543162222478726940e-02	4.171087749625411902e+02	2.482321246407936943e-02	0.000000000000000000e+00	1.101851245554954950e+01	1.000000000000000000e+00
7.090000000000000000e+02	2.276597551011414922e+01	4.292740335184740275e+01	-4.363855913586781564e-03	1.157066524915969552e+02	2.188218245627391312e-01	0.000000000000000000e+00	1.426048733484375752e+01	1.000000000000000000e+00
7.100000000000000000e+02	5.679897360780333315e+01	3.649723085784878407e+01	-5.279490598300179763e-03	1.406416059068446600e+02	6.327814029521405814e-02	0.000000000000000000e+00	7.387755977756817138e+00	1.000000000000000000e+00
7.110000000000000000e+02	1.190430650490864934e+02	3.365111377552304361e+01	-1.675754104267277236e-02	4.532167605034383655e+02	1.259819417808671904e-02	0.000000000000000000e+00	1.484343378362917854e+01	1.000000000000000000e+00
7.110000000000000000e+02	1.375088281841773039e+02	4.006874650789900016e+01	-1.671584977528571894e-02	4.520814061667421697e+02	1.222056368930324322e-02	0.000000000000000000e+00	1.954917947252370425e+01	1.000000000000000000e+00
7.120000000000000000e+02	9.090797310213939397e+01	4.072422045821716807e+01	-4.563568616999351402e-03	1.211453138258214608e+02	6.418858081533063142e-02	0.000000000000000000e+00	9.287110486392593955e+00	1.000000000000000000e+00
7.120000000000000000e+02	1.098137746163742747e+02	4.527641913055052925e+01	-1.963277837633491119e-02	5.315164472339463373e+02	1.694460497376459873e-02	0.000000000000000000e+00	1.329759706644049189e+01	1.000000000000000000e+00
7.120000000000000000e+02	9.941213539961823642e+01	3.699197652130700931e+01	-3.787126617123294774e-03	1.000009148424963001e+02	1.008463213114462187e-01	0.000000000000000000e+00	9.287110486392593955e+00	1.000000000000000000e+00
7.130000000000000000e+02	6.856233865362907132e+00	2.560563355955646969e+01	-4.689775178389426688e-03	1.245822246173181327e+02	1.559729956454529720e-01	0.000000000000000000e+00	2.351943000882153001e+01	1.000000000000000000e+00
7.140000000000000000e+02	3.482472378246878009e+01	8.640970314971379906e+00	-3.769459642916723509e-03	9.951980028208934925e+01	1.926183384035886625e-01	0.000000000000000000e+00	8.389512377820556921e+00	1.000000000000000000e+00
7.150000000000000000e+02	5.205337368314968671e+01	2.556167859311269908e+01	-3.715473168912202754e-03	9.804961764612077957e+01	3.236161946429999547e-01	0.000000000000000000e+00	1.119936911143718383e+01	1.000000000000000000e+00
7.150000000000000000e+02	1.111725336693620818e+02	1.211067719518016261e+01	1.251580192374887905e-03	-3.095183551115906084e+01	4.929521180154903259e-01	0.000000000000000000e+00	2.293328742834311385e+01	1.000000000000000000e+00
7.150000000000000000e+02	4.317854775382742361e+01	1.873062207025750325e+01	2.887144777879427880e-03	-7.549222637670385438e+01	4.771338600319270373e-01	0.000000000000000000e+00	4.879154915488214783e+00	1.000000000000000000e+00
7.160000000000000000e+02	3.935099325578152474e+01	1.570473719904686583e+01	-4.023807026572631153e-03	1.064462964804452980e+02	4.125721173321726942e-01	0.000000000000000000e+00	4.879154915488214783e+00	1.000000000000000000e+00
7.170000000000000000e+02	2.972080005302390404e+01	4.530756523316537709e+01	-4.294081825695131131e-03	1.138065348352695452e+02	1.786234721867611119e-01	0.000000000000000000e+00	1.829847461919861473e+01	1.000000000000000000e+00
7.170000000000000000e+02	8.855191326449941869e+01	5.475680059902619412e+00	-1.707972446124091451e-02	4.619905964745784104e+02	1.006644893123198603e-02	0.000000000000000000e+00	1.025614357871281790e+01	1.000000000000000000e+00
7.180000000000000000e+02	8.522214188551247105e+01	2.842812435864215104e+01	-1.703575678381192768e-02	4.607932499708124396e+02	7.098748773452401295e-03	0.000000000000000000e+00	1.369038595431791450e+01	1.000000000000000000e+00
7.190000000000000000e+02	1.244181141695578106e+02	4.068106655721292952e+01	-1.543155002835712095e-02	4.171068088786296357e+02	3.607284088595608118e-02	0.000000000000000000e+00	2.190269009745192363e+01	1.000000000000000000e+00
7.200000000000000000e+02	7.214286048274384200e+01	1.374781389864091707e+01	-4.735512690786113088e-03	1.258277680201411357e+02	6.523536831819898296e-02	0.000000000000000000e+00	1.199542102061775672e+01	1.000000000000000000e+00
7.200000000000000000e+02	1.332376983731219582e+02	2.063255618907683697e+01	-1.618346068339905977e-02	4.375831598392397268e+02	1.012781509881310882e-02	0.000000000000000000e+00	2.190269009745192363e+01	1.000000000000000000e+00
7.200000000000000000e+02	7.318421267793034701e+01	3.494847158646878427e+01	-1.505001164325017217e-02	4.067165931980730988e+02	1.489871983976365222e-02	0.000000000000000000e+00	1.133189441746071324e+01	1.000000000000000000e+00
7.210000000000000000e+02	1.936912936263335183e+01	1.882116830541036379e+01	-1.598467941413507856e-02	4.321698637161547367e+02	3.703407481867770912e-02	0.000000000000000000e+00	8.330597537668502639e+00	1.000000000000000000e+00
7.210000000000000000e+02	2.744835635339288871e+01	1.679017185873914286e+01	-1.647451657141538878e-02	4.455093176509573709e+02	2.443857716833841565e-02	0.000000000000000000e+00	8.330597537668502639e+00	1.000000000000000000e+00
7.220000000000000000e+02	8.409923854204653537e+01	1.471484500719094513e+01	-1.634553083751548105e-02	4.419967232508965935e+02	1.002562028959341767e-02	0.000000000000000000e+00	1.025614357871281790e+01	1.000000000000000000e+00
7.220000000000000000e+02	1.384523600513541730e+01	3.620807955809305412e+01	-4.271138287597200239e-03	1.131817266413423653e+02	1.488953842217500823e-01	0.000000000000000000e+00	1.824330235274506862e+01	1.000000000000000000e+00
7.230000000000000000e+02	6.327358414294850064e+01	4.044313018642573354e+01	4.240509040854724930e-03	-1.123476179586783701e+02	2.285678993319258945e-01	0.000000000000000000e+00	3.132137389889412038e+00	1.000000000000000000e+00
7.240000000000000000e+02	9.922392078696408646e+01	3.804290466198906984e+01	-1.592506940464015822e-02	4.305465385684146895e+02	6.342132658056720551e-03	0.000000000000000000e+00	1.285400244799142833e+01	1.000000000000000000e+00
7.250000000000000000e+02	6.087420533414511681e+01	3.842985773566093144e+01	-3.225073215050891767e-03	8.469483739530609512e+01	3.129836939338472845e-01	0.000000000000000000e+00	3.132137389889412038e+00	1.000000000000000000e+00
7.250000000000000000e+02	1.435025202513634497e+02	5.071654027145867616e+01	-4.101020137644634765e-03	1.085489967819628134e+02	2.563468958106949191e-01	0.000000000000000000e+00	1.702451387134468774e+01	1.000000000000000000e+00
7.260000000000000000e+02	1.341733582242372336e+02	1.638243016286078202e+01	-1.598252318915602266e-02	4.321111444798663683e+02	4.327924121042525663e-02	0.000000000000000000e+00	2.526355456701563895e+01	1.000000000000000000e+00
7.270000000000000000e+02	7.144734522138026023e+01	2.523066884779238706e+01	-1.690424528831790257e-02	4.572118729560923498e+02	1.057149172943983029e-02	0.000000000000000000e+00	1.645153353472197111e+01	1.000000000000000000e+00
7.270000000000000000e+02	1.092817917767718825e+02	1.206304257293627380e+01	-4.188471193617092879e-03	1.109305011561336158e+02	1.420483804474611533e-01	0.000000000000000000e+00	1.547652705185669575e+01	1.000000000000000000e+00
7.270000000000000000e+02	2.027293756402841041e+01	1.775947234065489511e+01	-1.776097173733149140e-02	4.805426122262534250e+02	1.583449918093682296e-02	0.000000000000000000e+00	1.953628561404410746e+01	1.000000000000000000e+00
7.280000000000000000e+02	9.058519316301494939e+01	1.695605550115256932e+01	-4.935566094402950472e-03	1.312757074473254306e+02	5.513891027670725364e-02	0.000000000000000000e+00	6.911321494956789380e+00	1.000000000000000000e+00
7.280000000000000000e+02	1.265393657293637801e+02	4.927242766561043652e+01	-4.518044864385132621e-03	1.199055916203677583e+02	1.214419658546310732e-01	0.000000000000000000e+00	7.713550624669802680e+00	1.000000000000000000e+00
[truncated: 3,052 more rows]
