# Supplementary material for: Layered entrenchment maintains essentiality in the evolution of Form I Rubisco complexes
Source: EMBO J. 2024 Nov 18;44(1):269–80. doi: 10.1038/s44318-024-00311-1 (PMC11696622; doi:10.1038/s44318-024-00311-1)
Supplement: Supplementary file 4 — Source data Fig. 2 [file 44318_2024_311_MOESM4_ESM.zip › Figure 2/2C/Figure_2C_2nd_from_top.csv]

frame_indices	x_coords	y_coords	contrasts	masses_kDa	fit_errors	diffblur_errors	neareast_neighbour_distances	selections
5.000000000000000000e+00	7.811423993659569476e+01	9.470785792164051031e+00	-3.505773969519681340e-03	9.233899980325919898e+01	2.055540714056036666e-01	0.000000000000000000e+00	6.105834195965409883e+00	1.000000000000000000e+00
5.000000000000000000e+00	1.058215225264009121e+02	2.911404272994865394e+01	-4.703162577728484291e-03	1.249467959736065978e+02	9.474769415853812049e-02	0.000000000000000000e+00	7.642867137079599082e+00	1.000000000000000000e+00
5.000000000000000000e+00	5.029691099080763195e+01	3.027216618652666114e+01	-4.547524657680889620e-03	1.207083978975796299e+02	1.467932359418430144e-01	0.000000000000000000e+00	1.097150971071742553e+01	1.000000000000000000e+00
5.000000000000000000e+00	7.585782403587973022e+01	3.104633108922688578e+01	-3.504198805870687057e-03	9.229610427640248815e+01	1.502787414188401227e-01	0.000000000000000000e+00	9.401521676579195130e+00	1.000000000000000000e+00
5.000000000000000000e+00	8.499695085276650275e+01	3.448758426341075278e+01	-3.889983296182159163e-03	1.028019517009707613e+02	1.514231349771995028e-01	0.000000000000000000e+00	9.765544653728714053e+00	1.000000000000000000e+00
5.000000000000000000e+00	5.517273257366597505e+01	4.794919886778795615e+01	-4.671501987640864703e-03	1.240846013100425296e+02	7.043575740740171121e-02	0.000000000000000000e+00	1.151262941121944117e+01	1.000000000000000000e+00
5.000000000000000000e+00	1.279676844838531764e+02	5.262336095285772330e+01	-4.032067950915391857e-03	1.066712614878795620e+02	3.746753466209814531e-01	0.000000000000000000e+00	4.598567546481366008e+00	1.000000000000000000e+00
6.000000000000000000e+00	1.337595387641674165e+02	4.822501007437971765e+01	-4.405403158102700646e-03	1.168380847361723340e+02	2.433514690547559089e-01	0.000000000000000000e+00	3.740388737869443148e+00	1.000000000000000000e+00
6.000000000000000000e+00	3.678598275603541623e+01	7.392977135430656155e+00	-3.929385989125664704e-03	1.038749826044354450e+02	1.780300791760149881e-01	0.000000000000000000e+00	8.960536357108322747e+00	1.000000000000000000e+00
6.000000000000000000e+00	1.162729144585655803e+02	8.223125228881142945e+00	-4.126017625473365862e-03	1.092297390090910199e+02	2.429364467664097971e-01	0.000000000000000000e+00	7.101961043287750464e+00	1.000000000000000000e+00
6.000000000000000000e+00	6.097427867161511017e+01	3.279562507091822710e+01	-8.043225276375284838e-03	2.159048048664580222e+02	7.622743711623247709e-02	0.000000000000000000e+00	7.425839537519247635e+00	1.000000000000000000e+00
7.000000000000000000e+00	6.080426218741857269e+01	1.459264496890829932e+01	-4.778641071932291859e-03	1.270022584503410599e+02	2.547825166975128397e-01	0.000000000000000000e+00	5.378432304251571594e+00	1.000000000000000000e+00
7.000000000000000000e+00	3.910296132933705593e+01	1.715557836122184199e+01	-5.144193931774476182e-03	1.369571495036747706e+02	1.099008379517512068e-01	0.000000000000000000e+00	6.574640205029143480e+00	1.000000000000000000e+00
7.000000000000000000e+00	3.095832649880236076e+01	1.989715629196717117e+01	-4.922953154969891831e-03	1.309322265127962908e+02	1.883930389876055100e-01	0.000000000000000000e+00	4.845732080405355191e+00	1.000000000000000000e+00
7.000000000000000000e+00	7.200436170727753904e+01	2.238760873669865603e+01	-5.019067969397715198e-03	1.335496660443962753e+02	1.120937947113950228e-01	0.000000000000000000e+00	6.975757750553506220e+00	1.000000000000000000e+00
7.000000000000000000e+00	7.380245003804400028e+01	4.022042764225101763e+01	-4.543269584191983804e-03	1.205925219254308303e+02	9.950686008298315066e-02	0.000000000000000000e+00	7.969403919281647930e+00	1.000000000000000000e+00
7.000000000000000000e+00	6.835507003572621443e+01	5.241554172787720489e+01	-4.768029757898760261e-03	1.267132866305552028e+02	1.061726028197776950e-01	0.000000000000000000e+00	1.138260262302583214e+01	1.000000000000000000e+00
8.000000000000000000e+00	6.478180428252399281e+01	4.160834901511841366e+01	-4.322363354704588691e-03	1.145767094694726325e+02	7.930183333577212057e-02	0.000000000000000000e+00	9.126794376112744800e+00	1.000000000000000000e+00
8.000000000000000000e+00	1.407692797831472546e+02	2.780105510016565873e+01	-3.701627242666784539e-03	9.767255948997575388e+01	1.454833361670168079e-01	0.000000000000000000e+00	8.958995547120354175e+00	1.000000000000000000e+00
8.000000000000000000e+00	1.132138552541726142e+02	4.792900983911059853e+01	-5.002543847202370678e-03	1.330996741163406796e+02	2.174967580020922275e-01	0.000000000000000000e+00	5.498314780324984774e+00	1.000000000000000000e+00
8.000000000000000000e+00	1.279049516616798456e+02	4.802522132116168052e+01	-3.601821491756432292e-03	9.495460680527331476e+01	3.694707886498763694e-01	0.000000000000000000e+00	4.598567546481366008e+00	1.000000000000000000e+00
9.000000000000000000e+00	2.339716060517517704e+01	3.773473432516338022e+01	-8.395294927845351959e-03	2.254925154511400365e+02	4.740410233782577087e-02	0.000000000000000000e+00	7.426353859100335519e+00	1.000000000000000000e+00
9.000000000000000000e+00	1.139017439773987235e+02	4.247389530979056360e+01	-3.745600105905340024e-03	9.887004721591488021e+01	3.008935709613445031e-01	0.000000000000000000e+00	5.498314780324984774e+00	1.000000000000000000e+00
9.000000000000000000e+00	7.461873221092362485e+01	1.447704557052028740e+01	-4.989253012991626789e-03	1.327377324627232156e+02	1.164545235044465166e-01	0.000000000000000000e+00	6.105834195965409883e+00	1.000000000000000000e+00
9.000000000000000000e+00	6.508717731540509988e+01	1.784597742315902025e+01	-4.421825644432030196e-03	1.172853088730698374e+02	2.658212141763081071e-01	0.000000000000000000e+00	5.378432304251571594e+00	1.000000000000000000e+00
1.000000000000000000e+01	1.615461060638893187e+01	5.565909754450808933e+00	-5.831082618351074789e-03	1.556627945466093763e+02	1.882217650580602086e-01	0.000000000000000000e+00	6.570497106125896991e+00	1.000000000000000000e+00
1.000000000000000000e+01	8.900058894831677492e+01	1.699204940938886566e+01	-4.371193192372055565e-03	1.159064643901192966e+02	1.425935339817866465e-01	0.000000000000000000e+00	3.883798846035123820e+00	1.000000000000000000e+00
1.000000000000000000e+01	1.283768126822643296e+02	2.027304919152282991e+01	-4.018675675364011442e-03	1.063065573405018824e+02	1.099809993635199046e-01	0.000000000000000000e+00	1.149557844157765629e+01	1.000000000000000000e+00
1.000000000000000000e+01	3.467442786554777001e+01	2.459365251548553744e+01	-4.445271755668820692e-03	1.179238033526024481e+02	9.703929807921296558e-02	0.000000000000000000e+00	5.988863510337280260e+00	1.000000000000000000e+00
1.000000000000000000e+01	6.655179400153109270e+01	2.673855134820920654e+01	-4.579817870243851723e-03	1.215878204056273688e+02	1.338626079416598280e-01	0.000000000000000000e+00	5.605611323909719168e+00	1.000000000000000000e+00
1.000000000000000000e+01	2.012436363923858451e+01	2.873932397095373048e+01	-4.117889366213104557e-03	1.090083867936437514e+02	1.452616849154539924e-01	0.000000000000000000e+00	9.572283291924970072e+00	1.000000000000000000e+00
1.000000000000000000e+01	3.090263099601211749e+01	4.494387491337819540e+01	-4.457127104799135479e-03	1.182466532655875966e+02	1.361114618271997978e-01	0.000000000000000000e+00	5.677752493489832020e+00	1.000000000000000000e+00
1.000000000000000000e+01	1.272905905920898384e+01	1.117278310946979403e+01	-4.967849384202501287e-03	1.321548597344569487e+02	2.768499698575090928e-01	0.000000000000000000e+00	6.570497106125896991e+00	1.000000000000000000e+00
1.000000000000000000e+01	1.016507257814799345e+02	2.270952302995491578e+01	-3.916129614041206734e-03	1.035139793564103030e+02	1.916644924100112668e-01	0.000000000000000000e+00	7.642867137079599082e+00	1.000000000000000000e+00
1.000000000000000000e+01	1.322169226127190598e+02	4.481754131888521897e+01	-3.752146359719158147e-03	9.904831758576553113e+01	3.891297925275957192e-01	0.000000000000000000e+00	3.740388737869443148e+00	1.000000000000000000e+00
1.000000000000000000e+01	1.053669091801196913e+02	5.115365536717838779e+01	-4.792817163240239466e-03	1.273883078019824495e+02	3.902016084449579925e-01	0.000000000000000000e+00	5.277110562348367395e+00	1.000000000000000000e+00
1.100000000000000000e+01	9.845500721426661883e+00	4.533721045626247559e+01	-5.465911434840740185e-03	1.457182974655806333e+02	1.204155002451703371e-01	0.000000000000000000e+00	7.711221253652220220e+00	1.000000000000000000e+00
1.100000000000000000e+01	4.621259767809708308e+01	3.288227178646244653e+01	-5.149071238734295210e-03	1.370899704025172241e+02	1.789683578969045730e-01	0.000000000000000000e+00	7.852580710326970248e+00	1.000000000000000000e+00
1.100000000000000000e+01	5.129503499758483542e+01	1.641658486026594232e+01	-4.537908894422407018e-03	1.204465373401921937e+02	2.667575121836562868e-01	0.000000000000000000e+00	9.682569828054893080e+00	1.000000000000000000e+00
1.100000000000000000e+01	1.128427638868276546e+02	1.999998343994821681e+01	-3.897495418068598790e-03	1.030065250012347917e+02	2.319835021254775809e-01	0.000000000000000000e+00	5.984756591337968779e+00	1.000000000000000000e+00
1.100000000000000000e+01	5.403676409664593905e+01	3.544401785883213307e+01	-4.344622319474059427e-03	1.151828750711745073e+02	1.458312661074159244e-01	0.000000000000000000e+00	7.425839537519247635e+00	1.000000000000000000e+00
1.100000000000000000e+01	9.485550115950917416e+01	3.940393312574234130e+01	-3.650708949764486146e-03	9.628593086755724073e+01	1.412182738224274647e-01	0.000000000000000000e+00	5.615779758374554120e+00	1.000000000000000000e+00
1.100000000000000000e+01	6.075453485662963260e+01	8.124421622040189916e+00	-7.311160226587422144e-03	1.959688978741349956e+02	2.653799534386896974e-01	0.000000000000000000e+00	6.468414494479855392e+00	1.000000000000000000e+00
1.100000000000000000e+01	1.122108095558090213e+02	1.404868566710320010e+01	-5.034452111378386573e-03	1.339686135460865160e+02	2.397383313420283768e-01	0.000000000000000000e+00	5.984756591337968779e+00	1.000000000000000000e+00
1.100000000000000000e+01	3.276663585372867260e+01	1.540147651334018342e+01	-5.218299164986243445e-03	1.389752147526336046e+02	8.994164514606850513e-02	0.000000000000000000e+00	4.845732080405355191e+00	1.000000000000000000e+00
1.100000000000000000e+01	1.434060237202849635e+02	3.768894151405992687e+01	-4.483137681017019573e-03	1.189549843468852544e+02	1.381625212602993757e-01	0.000000000000000000e+00	7.002897447551423404e+00	1.000000000000000000e+00
1.100000000000000000e+01	1.407500786822205328e+02	5.107377240985224631e+01	-4.688668098818526281e-03	1.245520761552860165e+02	2.380214176987598407e-01	0.000000000000000000e+00	7.548714803852439204e+00	1.000000000000000000e+00
1.200000000000000000e+01	1.147988617023515303e+02	3.130926129561434479e+01	-4.752806402476857442e-03	1.262987177368618461e+02	1.632699112287049337e-01	0.000000000000000000e+00	6.747691157027183806e+00	1.000000000000000000e+00
1.200000000000000000e+01	8.083723676342687270e+01	3.647567470553561719e+01	-6.220694801172462277e-03	1.662728793226193034e+02	8.593547570624382459e-02	0.000000000000000000e+00	5.633084172758141328e+00	1.000000000000000000e+00
1.200000000000000000e+01	5.336201215893056116e+01	4.382776244940440336e+01	-4.020054716006665751e-03	1.063441119621827795e+02	1.541373820247793347e-01	0.000000000000000000e+00	6.495304839645784867e+00	1.000000000000000000e+00
1.200000000000000000e+01	1.069291204834015190e+02	4.611308082342375769e+01	-4.064213266191126113e-03	1.075466563940585161e+02	2.368227477731374986e-01	0.000000000000000000e+00	5.277110562348367395e+00	1.000000000000000000e+00
1.300000000000000000e+01	1.367922090016349657e+01	5.202791466538155163e+01	-3.938785900407417231e-03	1.041309649889290228e+02	2.733825509918340613e-01	0.000000000000000000e+00	7.711221253652220220e+00	1.000000000000000000e+00
1.400000000000000000e+01	1.182716749932790066e+02	4.702371621264766155e+00	-4.720248891171287611e-03	1.254120977329736206e+02	1.517556493757418190e-01	0.000000000000000000e+00	8.971142696590378662e+00	1.000000000000000000e+00
1.400000000000000000e+01	9.128167719054430052e+01	2.013538043039748615e+01	-4.085241367922871729e-03	1.081193026096792096e+02	2.904612369547974193e-01	0.000000000000000000e+00	3.883798846035123820e+00	1.000000000000000000e+00
1.400000000000000000e+01	7.491088549273717945e+01	2.304693958235041862e+01	-4.179101421154039764e-03	1.106753395247775131e+02	1.684100979948648380e-01	0.000000000000000000e+00	8.574872413865781695e+00	1.000000000000000000e+00
1.400000000000000000e+01	6.816058688059322890e+01	3.503207630429090358e+01	-3.413710208549096750e-03	8.983188028347760223e+01	1.974155170772549095e-01	0.000000000000000000e+00	7.282544495405542939e+00	1.000000000000000000e+00
1.400000000000000000e+01	2.522488957798877607e+01	4.493266030717460069e+01	-4.637346874724331686e-03	1.231544747391679806e+02	2.061878897197858551e-01	0.000000000000000000e+00	3.471587179127299638e+00	1.000000000000000000e+00
1.400000000000000000e+01	3.333403761768440887e+01	5.021922685968267785e+01	-4.164314318127949888e-03	1.102726508419897584e+02	3.081963776723334325e-01	0.000000000000000000e+00	5.808706940214006131e+00	1.000000000000000000e+00
1.500000000000000000e+01	1.274321571355026776e+02	4.916505145062307847e+00	-6.621175731531135991e-03	1.771789464571493511e+02	1.844014947994648823e-01	0.000000000000000000e+00	7.315113076301566153e+00	1.000000000000000000e+00
1.500000000000000000e+01	8.030456204260900677e+00	1.982351635217896302e+01	-6.692294095488501328e-03	1.791156720114031202e+02	1.363654965585023859e-01	0.000000000000000000e+00	5.478664587811468145e+00	1.000000000000000000e+00
1.500000000000000000e+01	6.096538155346411259e+01	2.627500601620038623e+01	-4.020829071962877567e-03	1.063651995531372449e+02	2.695353647157306964e-01	0.000000000000000000e+00	4.168615397676841638e+00	1.000000000000000000e+00
1.600000000000000000e+01	1.738473950199698947e+01	1.260252620726682338e+01	-4.204953317676997544e-03	1.113793493730911166e+02	1.569091359265645247e-01	0.000000000000000000e+00	7.474631945231117847e+00	1.000000000000000000e+00
1.600000000000000000e+01	9.669990366222938860e+01	1.417532797043879711e+01	-3.825895637688127727e-03	1.010566893100629926e+02	2.169865025896013933e-01	0.000000000000000000e+00	6.167223574635304573e+00	1.000000000000000000e+00
1.600000000000000000e+01	6.509374303752457536e+01	1.999180821339975012e+01	-4.659362646834428259e-03	1.237540176148704205e+02	1.665787480211633476e-01	0.000000000000000000e+00	7.518107685594337397e+00	1.000000000000000000e+00
1.600000000000000000e+01	4.114279335514954283e+01	2.443125138827596743e+01	-4.546968942290491485e-03	1.206932644195637181e+02	2.386495274572283387e-01	0.000000000000000000e+00	5.485245289519837364e+00	1.000000000000000000e+00
1.600000000000000000e+01	9.208842519364287682e+01	3.451718851468535831e+01	-4.258848596605356238e-03	1.128470485459343280e+02	1.262841701313131004e-01	0.000000000000000000e+00	5.615779758374554120e+00	1.000000000000000000e+00
1.600000000000000000e+01	1.373403244639557386e+02	3.418924649982092490e+01	-3.570847773075880045e-03	9.411111731618925091e+01	3.994076701817387276e-01	0.000000000000000000e+00	5.779335404395915532e+00	1.000000000000000000e+00
1.700000000000000000e+01	8.381016284713474818e+01	4.126037404804269215e+01	-3.563979511849341229e-03	9.392407790343359864e+01	1.868911892628372096e-01	0.000000000000000000e+00	5.633084172758141328e+00	1.000000000000000000e+00
1.700000000000000000e+01	1.246125603454160711e+02	1.166637575570451979e+01	-4.440426106504738978e-03	1.177918445723266387e+02	1.764900536377039808e-01	0.000000000000000000e+00	7.315113076301566153e+00	1.000000000000000000e+00
1.700000000000000000e+01	1.151905078832634928e+02	5.275478021594945233e+01	-3.958912823681707237e-03	1.046790699292675129e+02	1.178622213231357296e-01	0.000000000000000000e+00	1.060012700826147558e+01	1.000000000000000000e+00
1.700000000000000000e+01	6.961529469627654976e+01	8.065370759142744816e+00	-3.616946393766930744e-03	9.536649457376694272e+01	3.308252832878662009e-01	0.000000000000000000e+00	1.259515491993795422e+01	1.000000000000000000e+00
1.700000000000000000e+01	2.535431794242920489e+01	1.116339652739045363e+01	-4.463573613579819091e-03	1.184222073362458474e+02	1.242847787332875820e-01	0.000000000000000000e+00	8.098473606408990833e+00	1.000000000000000000e+00
1.700000000000000000e+01	6.265482302693028771e+01	3.979883817323927531e+01	-4.245027655603733803e-03	1.124706707985817218e+02	1.395302566664972099e-01	0.000000000000000000e+00	7.282544495405542939e+00	1.000000000000000000e+00
1.700000000000000000e+01	1.137766675445122502e+02	3.981188853806588668e+01	2.141377292242562479e-03	-5.518316881977844446e+01	4.485575351464109461e-01	0.000000000000000000e+00	8.563851406954691825e+00	1.000000000000000000e+00
1.800000000000000000e+01	1.050630630861360686e+02	8.539389254295349119e+00	-3.815462029812887335e-03	1.007725568600089474e+02	1.914513721155343129e-01	0.000000000000000000e+00	3.829997815470133737e+00	1.000000000000000000e+00
1.800000000000000000e+01	1.153587958215960043e+02	1.318744888748705080e+01	-4.719019643389455072e-03	1.253786223342283392e+02	8.256999174883961068e-02	0.000000000000000000e+00	8.971142696590378662e+00	1.000000000000000000e+00
1.800000000000000000e+01	1.758516137358145670e+01	5.130581762207016894e+00	-4.282162458192411043e-03	1.134819415467217567e+02	8.802722113010952310e-02	0.000000000000000000e+00	7.474631945231117847e+00	1.000000000000000000e+00
1.800000000000000000e+01	3.583817610990161029e+01	2.582730001479934145e+01	-4.003540805585592902e-03	1.058943981255101221e+02	2.360261792704977379e-01	0.000000000000000000e+00	5.485245289519837364e+00	1.000000000000000000e+00
1.800000000000000000e+01	9.713655755388384705e+01	5.028270259713399071e+01	-3.846985718169664611e-03	1.016310233573752697e+02	1.792969634712443527e-01	0.000000000000000000e+00	1.609332806873141308e+01	1.000000000000000000e+00
1.800000000000000000e+01	6.292089215823283865e+01	2.995649112528143476e+01	-4.122862859980794617e-03	1.091438270925738721e+02	3.060965360483983710e-01	0.000000000000000000e+00	4.168615397676841638e+00	1.000000000000000000e+00
1.800000000000000000e+01	2.005100777166384418e+01	4.222788607241776049e+01	-3.561033806156699896e-03	9.384385919236103746e+01	1.044546144825496681e-01	0.000000000000000000e+00	5.838223754432900314e+00	1.000000000000000000e+00
1.800000000000000000e+01	1.338430982974407186e+02	4.208894802017758963e+01	-3.989391415995399703e-03	1.055090759264104889e+02	1.635565518261647977e-01	0.000000000000000000e+00	6.489828994280825825e+00	1.000000000000000000e+00
1.900000000000000000e+01	3.730118401581054144e+01	3.615247351615910532e+01	-3.867257983770061754e-03	1.021830863217939509e+02	9.563434637026713148e-02	0.000000000000000000e+00	6.908789170141826474e+00	1.000000000000000000e+00
1.900000000000000000e+01	2.789406114672001635e+01	4.271287638098767303e+01	-4.418607289098660552e-03	1.171976652509451498e+02	1.238102676276752190e-01	0.000000000000000000e+00	3.471587179127299638e+00	1.000000000000000000e+00
1.900000000000000000e+01	1.420737896251254142e+02	5.186535451089316240e+01	-4.530642548930220379e-03	1.202486571272954166e+02	3.148663827380789870e-01	0.000000000000000000e+00	1.277976539703799297e+01	1.000000000000000000e+00
1.900000000000000000e+01	9.441586737854520095e+01	8.446643577460633878e+00	-4.221879556765840459e-03	1.118402919195257255e+02	1.776748604016195054e-01	0.000000000000000000e+00	6.167223574635304573e+00	1.000000000000000000e+00
1.900000000000000000e+01	1.405107140073218375e+02	1.581281564417791152e+01	-3.934090155975644189e-03	1.040030884781207590e+02	1.095571816439898649e-01	0.000000000000000000e+00	1.642998032884674586e+01	1.000000000000000000e+00
1.900000000000000000e+01	1.226612024071830476e+01	2.329841431269532492e+01	-4.490903094787542481e-03	1.191664553995340725e+02	3.068044798655961136e-01	0.000000000000000000e+00	5.478664587811468145e+00	1.000000000000000000e+00
2.000000000000000000e+01	9.097443163392200915e+01	1.673623976204232378e+01	-4.806942722159026835e-03	1.277729810340963468e+02	1.420875755442201349e-01	0.000000000000000000e+00	6.272104842180509898e+00	1.000000000000000000e+00
2.000000000000000000e+01	1.246839344706444876e+02	2.047469407008106401e+01	-4.566579710525325506e-03	1.212273132061994829e+02	1.111662241895418068e-01	0.000000000000000000e+00	8.808607483202630206e+00	1.000000000000000000e+00
2.000000000000000000e+01	2.315530500343243148e+01	5.078458326064944117e+01	1.483601255760966199e-03	-3.727033185416182448e+01	3.814014395551512671e-01	0.000000000000000000e+00	7.678909536913371525e+00	1.000000000000000000e+00
2.200000000000000000e+01	6.750728666561184355e+01	2.546846526507840736e+01	-7.996888063652170947e-03	2.146429301691217972e+02	1.338279773836674735e-01	0.000000000000000000e+00	6.416961173263200813e+00	1.000000000000000000e+00
2.200000000000000000e+01	8.090358890770059475e+01	3.014466525326774615e+01	-4.343783396497052571e-03	1.151600291636309379e+02	1.094248359229240686e-01	0.000000000000000000e+00	7.933838860455972863e+00	1.000000000000000000e+00
2.200000000000000000e+01	1.293892236393437543e+02	4.680921082059132488e+01	-4.753430352847442565e-03	1.263157094188980381e+02	1.311996055785094040e-01	0.000000000000000000e+00	6.489828994280825825e+00	1.000000000000000000e+00
2.200000000000000000e+01	1.045280796485306780e+02	1.233183912054195730e+01	-3.346084602304154072e-03	8.799027099371666338e+01	3.525194052959904623e-01	0.000000000000000000e+00	3.829997815470133737e+00	1.000000000000000000e+00
2.300000000000000000e+01	7.546639127159885163e+01	1.443079065374895009e+01	-4.143559594492842758e-03	1.097074493750425717e+02	1.541824582651358799e-01	0.000000000000000000e+00	3.763682800831904540e+00	1.000000000000000000e+00
2.300000000000000000e+01	8.422277950024243864e+01	3.735082739924136064e+01	-3.489743290151063344e-03	9.190244552026327085e+01	1.416649816984982824e-01	0.000000000000000000e+00	7.933838860455972863e+00	1.000000000000000000e+00
2.300000000000000000e+01	3.629971884769948787e+01	4.298829353386943808e+01	-4.882964488919880330e-03	1.298432381403133888e+02	7.843358400074584846e-02	0.000000000000000000e+00	6.908789170141826474e+00	1.000000000000000000e+00
2.300000000000000000e+01	4.803198051500775989e+01	4.433002943268790830e+01	-4.194448827327495501e-03	1.110932866213314014e+02	7.983928803569717569e-02	0.000000000000000000e+00	3.434383679632463604e+00	1.000000000000000000e+00
2.300000000000000000e+01	2.650624024992600880e+01	3.236620513964884083e+01	-3.279224988916055235e-03	8.616952154742897108e+01	3.214973520199024826e-01	0.000000000000000000e+00	8.103634180499639683e+00	1.000000000000000000e+00
2.300000000000000000e+01	6.676771432584195054e+01	3.397239824222575777e+01	-3.966187038916116347e-03	1.048771644543337516e+02	1.487482162955595655e-01	0.000000000000000000e+00	5.561074604888243123e+00	1.000000000000000000e+00
2.400000000000000000e+01	4.353856755028589021e+01	1.570819682828051533e+01	-4.173012716341761331e-03	1.105095293240631520e+02	2.991867087755576415e-01	0.000000000000000000e+00	7.879834530120441549e+00	1.000000000000000000e+00
2.400000000000000000e+01	1.865902321918241213e+01	3.438859773352613303e+01	-4.949452159310334907e-03	1.316538586765955472e+02	1.334881598500009536e-01	0.000000000000000000e+00	8.103634180499639683e+00	1.000000000000000000e+00
2.400000000000000000e+01	9.175077907874087657e+01	5.030315810418230171e+01	-4.952680584366845815e-03	1.317417765217063561e+02	2.609979572444287577e-01	0.000000000000000000e+00	1.498110971670752178e+01	1.000000000000000000e+00
2.500000000000000000e+01	9.165417383239084614e+00	4.778871106704090721e+01	-4.530819284877639873e-03	1.202534700758318564e+02	1.531277849977308314e-01	0.000000000000000000e+00	6.762465610155367735e+00	1.000000000000000000e+00
2.500000000000000000e+01	1.550278359178552812e+01	5.014852687919822216e+01	-4.289489616655967237e-03	1.136814778443360154e+02	1.420594574038193114e-01	0.000000000000000000e+00	6.762465610155367735e+00	1.000000000000000000e+00
2.500000000000000000e+01	1.065039284155966612e+02	5.302938346059633545e+01	-4.174503448743534066e-03	1.105501255832627976e+02	2.034528617050530563e-01	0.000000000000000000e+00	1.500292371671345570e+01	1.000000000000000000e+00
2.600000000000000000e+01	1.156286449516013448e+02	3.370648824482861983e+01	-3.603778562761804794e-03	9.500790259579328279e+01	1.022562279336407531e-01	0.000000000000000000e+00	3.569206283645498079e+00	1.000000000000000000e+00
2.600000000000000000e+01	7.343375783999455564e+00	4.662513661939319043e+00	-4.431391156297177260e-03	1.175458009631276752e+02	9.181214229179435193e-02	0.000000000000000000e+00	1.601048982000741461e+01	1.000000000000000000e+00
2.600000000000000000e+01	6.781506038398273972e+01	1.748193928807582509e+01	-4.697058016746643618e-03	1.247805539709345481e+02	2.542439500726805246e-01	0.000000000000000000e+00	6.224525176131225912e+00	1.000000000000000000e+00
2.600000000000000000e+01	4.783088433341207946e+01	3.352332272892819276e+01	-3.490390613739816680e-03	9.192007371172394414e+01	1.084980137041426929e-01	0.000000000000000000e+00	1.004494515429801282e+01	1.000000000000000000e+00
2.600000000000000000e+01	1.350163190121823789e+02	3.457587425435781370e+01	-3.862647683546254190e-03	1.020575366640208443e+02	2.719798597336935408e-01	0.000000000000000000e+00	1.346546419095041003e+01	1.000000000000000000e+00
2.700000000000000000e+01	5.750171015426600718e+01	3.623921136721218517e+01	-1.668434477816372469e-02	4.512234486770361741e+02	2.628872272656568310e-02	0.000000000000000000e+00	6.895789326779206085e+00	1.000000000000000000e+00
2.700000000000000000e+01	7.202811448533601890e+01	1.289992130389442515e+01	-4.031945053505286460e-03	1.066679146933041835e+02	2.900081807955013913e-01	0.000000000000000000e+00	3.763682800831904540e+00	1.000000000000000000e+00
2.800000000000000000e+01	1.103745019295051577e+02	2.015446474903764695e+01	-4.643374704709536845e-03	1.233186271706840245e+02	2.184164939068867772e-01	0.000000000000000000e+00	8.516661109715887079e+00	1.000000000000000000e+00
2.800000000000000000e+01	1.185177026112049674e+02	2.264881819538618046e+01	-4.650549516297759235e-03	1.235140146933525216e+02	8.260977166890737244e-02	0.000000000000000000e+00	8.069074807994731202e+00	1.000000000000000000e+00
2.800000000000000000e+01	5.165921669839680597e+00	3.234370490763640760e+01	-5.178087983257379651e-03	1.378801667384846894e+02	1.102591057414116227e-01	0.000000000000000000e+00	8.362804558834017854e+00	1.000000000000000000e+00
2.800000000000000000e+01	6.221365562754003520e+01	1.104299802478810122e+01	-3.968721759832042478e-03	1.049461910530575040e+02	2.168207004103986923e-01	0.000000000000000000e+00	8.534383389417671495e+00	1.000000000000000000e+00
2.800000000000000000e+01	8.025248411480319533e+01	1.119530751662282420e+01	-4.424236766066345569e-03	1.173509695635546848e+02	1.229261676291665273e-01	0.000000000000000000e+00	5.777113105557078576e+00	1.000000000000000000e+00
2.800000000000000000e+01	5.022231075788076282e+01	1.153454507507830940e+01	-3.899052186336370452e-03	1.030489195772412359e+02	2.314436807834917564e-01	0.000000000000000000e+00	7.879834530120441549e+00	1.000000000000000000e+00
2.800000000000000000e+01	4.269899540420804129e+01	5.160873101230905746e+01	-4.631602229836309127e-03	1.229980341247379840e+02	1.310263787040100159e-01	0.000000000000000000e+00	9.023315736312838453e+00	1.000000000000000000e+00
2.900000000000000000e+01	3.746944274343810832e+01	9.917489857645845674e+00	-4.079775072839400205e-03	1.079704421355884705e+02	1.044421923613022551e-01	0.000000000000000000e+00	8.388477999068250313e+00	1.000000000000000000e+00
2.900000000000000000e+01	8.913282978564134851e+01	8.245967428340296834e+00	3.188159719545921849e-03	-8.368959337585472724e+01	2.173213768387419753e-01	0.000000000000000000e+00	3.755808464702268257e+00	1.000000000000000000e+00
2.900000000000000000e+01	6.559452894044584070e+01	4.595237943902140643e+01	-4.472856568968864091e-03	1.186750047280944500e+02	2.298433880876233903e-01	0.000000000000000000e+00	6.174144335764491842e+00	1.000000000000000000e+00
3.000000000000000000e+01	1.008520794436276873e+02	1.301446383935208218e+01	-4.470174036899421388e-03	1.186019528731317934e+02	8.760240491770232563e-02	0.000000000000000000e+00	9.647078049373622122e+00	1.000000000000000000e+00
3.000000000000000000e+01	7.139124409914059299e+01	2.286969444274041763e+01	-4.677315150435310508e-03	1.242429078332605030e+02	1.089811780689172727e-01	0.000000000000000000e+00	6.466606186491884678e+00	1.000000000000000000e+00
3.000000000000000000e+01	7.138690829495398305e+01	4.381499793533036069e+01	-4.386971387633937895e-03	1.163361429184669475e+02	2.714019039475529249e-01	0.000000000000000000e+00	6.174144335764491842e+00	1.000000000000000000e+00
3.000000000000000000e+01	8.619033427690467875e+00	2.472710991531551628e+01	-4.355885236607569787e-03	1.154895916238920108e+02	1.700203791151878585e-01	0.000000000000000000e+00	3.971412720312751166e+00	1.000000000000000000e+00
3.000000000000000000e+01	5.774796975244733233e+01	4.313060213030388468e+01	-4.009121437393786160e-03	1.060463722659485626e+02	3.263941587415208900e-01	0.000000000000000000e+00	6.895789326779206085e+00	1.000000000000000000e+00
3.100000000000000000e+01	1.144014886240188673e+02	1.071658539844277591e+01	-4.377918722205015149e-03	1.160896168808205431e+02	1.385992032833492926e-01	0.000000000000000000e+00	1.026110074378843251e+01	1.000000000000000000e+00
3.100000000000000000e+01	8.546546320540679176e+01	7.435708463744470365e+00	-4.206866450602686318e-03	1.114314486231257035e+02	2.972563565417734033e-01	0.000000000000000000e+00	3.755808464702268257e+00	1.000000000000000000e+00
3.100000000000000000e+01	1.155166134676890550e+02	3.013904063598740279e+01	-4.259929142945884269e-03	1.128764744437447831e+02	1.245375937778466779e-01	0.000000000000000000e+00	3.569206283645498079e+00	1.000000000000000000e+00
3.100000000000000000e+01	1.005671954691627832e+02	3.564677213683359724e+01	-4.124781295517044102e-03	1.091960707455559714e+02	2.271867503060204241e-01	0.000000000000000000e+00	5.681379242601692248e+00	1.000000000000000000e+00
3.200000000000000000e+01	8.973557315471119011e+01	5.175955603493379442e+01	-3.970707826716293048e-03	1.050002764716913077e+02	2.798452273819834746e-01	0.000000000000000000e+00	1.521399850460351288e+01	1.000000000000000000e+00
3.300000000000000000e+01	1.288507033131647290e+02	1.418739627181158980e+01	-3.333200655819408033e-03	8.763940987981921182e+01	1.733847185351087283e-01	0.000000000000000000e+00	5.048457587094326904e+00	1.000000000000000000e+00
3.300000000000000000e+01	3.914664749517071840e+01	4.123950451203221945e+01	-4.904188905453661131e-03	1.304212304841719003e+02	2.636366724006509177e-01	0.000000000000000000e+00	1.030112544556424226e+01	1.000000000000000000e+00
3.300000000000000000e+01	1.061319204565736669e+02	3.450138752337385739e+01	-4.647916018589265744e-03	1.234422981629755611e+02	2.132696545752249540e-01	0.000000000000000000e+00	5.681379242601692248e+00	1.000000000000000000e+00
3.300000000000000000e+01	1.324404413566855432e+01	1.922366398911657726e+01	-3.871663223837678008e-03	1.023030516941229422e+02	1.916476176396472164e-01	0.000000000000000000e+00	6.401254578642516790e+00	1.000000000000000000e+00
3.300000000000000000e+01	1.303455365247848192e+02	2.858111459485258621e+01	-3.141589221246232026e-03	8.242136574641415336e+01	3.963455622302731740e-01	0.000000000000000000e+00	9.121436457963852718e+00	1.000000000000000000e+00
3.400000000000000000e+01	8.954786118482422808e+01	1.215145130859790079e+01	-4.274136261976117443e-03	1.132633687555243966e+02	3.050388788214758451e-01	0.000000000000000000e+00	3.927474430376306280e+00	1.000000000000000000e+00
3.400000000000000000e+01	2.178077510391201344e+01	1.377277094638640875e+01	-4.225700984358974309e-03	1.119443586620873248e+02	3.634161050574387097e-01	0.000000000000000000e+00	1.012857396613418004e+01	1.000000000000000000e+00
3.400000000000000000e+01	1.102147727931760244e+02	2.553287631340887742e+01	-4.468306166550622266e-03	1.185510862328541748e+02	1.627754541696392332e-01	0.000000000000000000e+00	6.695843786682972087e+00	1.000000000000000000e+00
3.400000000000000000e+01	3.267581105750260662e+01	2.874693639001307588e+01	-4.520589660271478322e-03	1.199748925849737446e+02	2.913595584284720541e-01	0.000000000000000000e+00	5.438422972464930005e+00	1.000000000000000000e+00
3.400000000000000000e+01	3.172024849794388857e+01	3.410075228357944610e+01	-4.792743431783896314e-03	1.273862999155842459e+02	2.490073968901312940e-01	0.000000000000000000e+00	5.438422972464930005e+00	1.000000000000000000e+00
3.400000000000000000e+01	6.950259875562939449e+00	3.772063825823067873e+01	-5.710063699708523358e-03	1.523671558502004473e+02	6.052280622356553952e-02	0.000000000000000000e+00	6.115285879703641569e+00	1.000000000000000000e+00
3.400000000000000000e+01	1.328287720387340300e+02	4.643822695964568936e+01	-3.901404660429822185e-03	1.031129831529337082e+02	2.613796125180721797e-01	0.000000000000000000e+00	5.652045805128373068e+00	1.000000000000000000e+00
3.400000000000000000e+01	4.957745787526077663e+01	4.578863619304627264e+00	-4.513175805943994180e-03	1.197729953486964689e+02	1.633794254174287808e-01	0.000000000000000000e+00	6.027447685475312511e+00	1.000000000000000000e+00
3.500000000000000000e+01	5.549417135785570565e+01	1.725407717060236834e+01	-4.089577957848995055e-03	1.082373984721385511e+02	1.441245944107791832e-01	0.000000000000000000e+00	7.440193731132087152e+00	1.000000000000000000e+00
3.500000000000000000e+01	8.797048457294890511e+01	1.909323405487421965e+01	-4.562572220060059566e-03	1.211181795203182645e+02	1.746327073454416734e-01	0.000000000000000000e+00	7.118740385222013245e+00	1.000000000000000000e+00
3.500000000000000000e+01	9.545843096357151580e+01	2.101288061795859008e+01	-3.807364417266513156e-03	1.005520392289170672e+02	2.598523441759383878e-01	0.000000000000000000e+00	5.784612763324076923e+00	1.000000000000000000e+00
3.500000000000000000e+01	1.249751046919040398e+01	2.558123802843428507e+01	-4.605582202146448444e-03	1.222894456569330401e+02	1.010933440667588501e-01	0.000000000000000000e+00	3.971412720312751166e+00	1.000000000000000000e+00
3.500000000000000000e+01	1.220424846007939550e+02	4.324311155647410487e+01	-4.767686055929760101e-03	1.267039267922607166e+02	2.304477703666576449e-01	0.000000000000000000e+00	5.608269500768307658e+00	1.000000000000000000e+00
3.500000000000000000e+01	1.274844725382139501e+02	4.459863879051378888e+01	-4.361350601899004545e-03	1.156384267774902952e+02	3.973061984386625500e-01	0.000000000000000000e+00	5.608269500768307658e+00	1.000000000000000000e+00
3.600000000000000000e+01	3.340759635482864809e+01	1.139902699470941805e+01	-4.152955303597746610e-03	1.099633173240678161e+02	1.064597652035074171e-01	0.000000000000000000e+00	1.055830727050935458e+01	1.000000000000000000e+00
3.600000000000000000e+01	5.692146538806904488e+01	3.837665206892573622e+01	-4.284967181428156122e-03	1.135583209635279900e+02	8.326880485639265306e-02	0.000000000000000000e+00	7.848553750283796759e+00	1.000000000000000000e+00
3.600000000000000000e+01	4.750222985533741848e+01	1.851813266765834243e+01	-3.351804275055064557e-03	8.814603155628103082e+01	3.690245235927686052e-01	0.000000000000000000e+00	6.189694109807693856e+00	1.000000000000000000e+00
3.600000000000000000e+01	2.661838270502537540e+01	2.683366910041252140e+01	-3.791717312458974497e-03	1.001259306116123469e+02	3.701263945535979705e-01	0.000000000000000000e+00	6.352403479538313746e+00	1.000000000000000000e+00
3.600000000000000000e+01	1.290378571758971304e+02	3.760832777374477587e+01	-4.640870054339248443e-03	1.232504194658566661e+02	2.185197611230024206e-01	0.000000000000000000e+00	7.160827601873426929e+00	1.000000000000000000e+00
3.600000000000000000e+01	2.254031047317222303e+01	5.291908801552548169e+01	-3.895304969398088752e-03	1.029468737708155714e+02	4.280863004233970148e-01	0.000000000000000000e+00	1.185019447478906329e+01	1.000000000000000000e+00
3.700000000000000000e+01	5.573650003868348080e+01	5.256797342892247826e+01	-6.223792844132818025e-03	1.663572465469988231e+02	7.944878520887732609e-02	0.000000000000000000e+00	6.908188575488304117e+00	1.000000000000000000e+00
3.700000000000000000e+01	1.162986329729586288e+02	2.273627671237255043e+01	-4.038192726278802200e-03	1.068380539771934679e+02	1.646712991496996903e-01	0.000000000000000000e+00	6.695843786682972087e+00	1.000000000000000000e+00
3.700000000000000000e+01	7.954409321750866013e+01	4.046356173661386890e+01	-4.803187548926256441e-03	1.276707185584730837e+02	1.175932859579406076e-01	0.000000000000000000e+00	1.294066692467906599e+01	1.000000000000000000e+00
3.700000000000000000e+01	8.416669231297944975e+00	4.619404270294449333e+01	-3.854378664928701393e-03	1.018323512298506301e+02	2.640326631475797825e-01	0.000000000000000000e+00	5.490635432452392273e+00	1.000000000000000000e+00
3.700000000000000000e+01	6.304119491475416481e+01	1.362127317868404042e+01	-4.072891268561303763e-03	1.077829794478379029e+02	1.063432535684328828e-01	0.000000000000000000e+00	8.375847981671945774e+00	1.000000000000000000e+00
3.700000000000000000e+01	3.689403453187252779e+01	2.136509950378447797e+01	-3.994632413719905253e-03	1.056518010069385127e+02	1.428575518930793598e-01	0.000000000000000000e+00	6.760150781788713203e+00	1.000000000000000000e+00
3.800000000000000000e+01	1.090025618977705761e+02	5.306744015921033508e+00	-4.111786480606148715e-03	1.088421904154935902e+02	4.322238803753828407e-01	0.000000000000000000e+00	7.906321039252103944e+00	1.000000000000000000e+00
3.800000000000000000e+01	4.879397634360298497e+01	1.055517370920900433e+01	-3.612802678696320959e-03	9.525365116145775346e+01	1.782845396527570347e-01	0.000000000000000000e+00	6.027447685475312511e+00	1.000000000000000000e+00
3.800000000000000000e+01	9.811614175069303201e+01	2.615080998625762732e+01	-5.322709587604929245e-03	1.418185638169803440e+02	2.335306777071386453e-01	0.000000000000000000e+00	5.784612763324076923e+00	1.000000000000000000e+00
3.800000000000000000e+01	4.008884759051488800e+01	2.935879876103069108e+01	-4.470083783760575233e-03	1.185994950612442835e+02	2.012892948469677812e-01	0.000000000000000000e+00	7.030389042152051182e+00	1.000000000000000000e+00
3.800000000000000000e+01	1.282899356044561934e+01	3.603623579660565213e+01	-3.688589784887920647e-03	9.731751789118465013e+01	1.331328498673318705e-01	0.000000000000000000e+00	4.604671306466388891e+00	1.000000000000000000e+00
3.800000000000000000e+01	1.082630379201731152e+01	5.112767612425666641e+01	-3.178108183393093915e-03	8.341586566554973103e+01	3.446946507693275930e-01	0.000000000000000000e+00	5.490635432452392273e+00	1.000000000000000000e+00
3.800000000000000000e+01	3.653768773022584782e+01	5.215080235196928982e+01	-4.329875990842962756e-03	1.147812967740642023e+02	1.113973708457234313e-01	0.000000000000000000e+00	1.055653982089292420e+01	1.000000000000000000e+00
3.800000000000000000e+01	1.282165061549214045e+02	9.178931639494978256e+00	-2.886014621592830707e-03	7.546144947972875627e+01	1.795155375568870948e-01	0.000000000000000000e+00	5.048457587094326904e+00	1.000000000000000000e+00
3.800000000000000000e+01	6.787290979639998056e+01	2.786568221570552240e+01	-3.533502817489304112e-03	9.309412359217229493e+01	1.480915653638140705e-01	0.000000000000000000e+00	1.314139470632192541e+01	1.000000000000000000e+00
3.800000000000000000e+01	1.205711992346192289e+02	2.873935940183621085e+01	-3.832785422858786192e-03	1.012443148720251997e+02	3.060907657668420212e-01	0.000000000000000000e+00	7.368298598510968134e+00	1.000000000000000000e+00
3.800000000000000000e+01	6.561133848943266855e+01	5.185203918579949800e+01	-2.981509559730176080e-03	7.806200827637590578e+01	1.814378983156826886e-01	0.000000000000000000e+00	9.361051528305660341e+00	1.000000000000000000e+00
3.800000000000000000e+01	9.828166362094101771e+01	5.287185653834926313e+01	-4.160662978493490961e-03	1.101732160071058217e+02	3.111155939547015636e-01	0.000000000000000000e+00	1.417138395979186960e+01	1.000000000000000000e+00
3.900000000000000000e+01	1.071877372558387123e+02	1.300195836607121969e+01	-6.410415047865502397e-03	1.714394218228097486e+02	2.031210946468275935e-01	0.000000000000000000e+00	6.721176553938635223e+00	1.000000000000000000e+00
3.900000000000000000e+01	9.668129264417530067e+01	1.489271566070432762e+01	-4.784161480299666674e-03	1.271525925604088911e+02	9.359564082402371810e-02	0.000000000000000000e+00	6.241138501418806328e+00	1.000000000000000000e+00
3.900000000000000000e+01	4.341079023494858546e+01	2.316274621516695476e+01	-4.316883793804010029e-03	1.144274877350046893e+02	1.446074502426258901e-01	0.000000000000000000e+00	6.189694109807693856e+00	1.000000000000000000e+00
4.000000000000000000e+01	5.821167394625081215e+01	4.611843208695055552e+01	-4.066984523539509538e-03	1.076221244535775128e+02	1.874883358591793447e-01	0.000000000000000000e+00	6.538127648147011861e+00	1.000000000000000000e+00
4.000000000000000000e+01	4.680715932138806323e+01	4.970570803305024299e+01	-3.371606247644125774e-03	8.868528730126497805e+01	3.171479506978828189e-01	0.000000000000000000e+00	9.376869885092652623e+00	1.000000000000000000e+00
4.100000000000000000e+01	1.138705445886711232e+02	1.371910578568296124e+01	-5.204214452411148883e-03	1.385916538655347665e+02	9.521576349304172737e-02	0.000000000000000000e+00	6.721176553938635223e+00	1.000000000000000000e+00
4.100000000000000000e+01	1.020076854090730620e+02	3.048794421037873548e+01	-4.283241808259142039e-03	1.135113348670950586e+02	1.502569926506706066e-01	0.000000000000000000e+00	5.827078626818110507e+00	1.000000000000000000e+00
4.100000000000000000e+01	9.064551764619015728e+01	2.858262140131594364e+01	-4.030021461097537706e-03	1.066155306062027250e+02	1.362500210088029018e-01	0.000000000000000000e+00	7.856457934030278700e+00	1.000000000000000000e+00
4.100000000000000000e+01	1.371024021688617154e+02	3.097362391505190615e+01	-4.282545674767902592e-03	1.134923774635970801e+02	1.071094410261644869e-01	0.000000000000000000e+00	8.642806835463085591e+00	1.000000000000000000e+00
4.200000000000000000e+01	3.796089126969610561e+01	9.540042796787970403e+00	-4.494157126003628031e-03	1.192550705624800429e+02	2.869893296676300221e-01	0.000000000000000000e+00	1.088054332227287269e+01	1.000000000000000000e+00
4.200000000000000000e+01	6.726995097348459574e+00	1.397221937599296382e+01	-6.069679152601968088e-03	1.621603569106299005e+02	1.055447346972987477e-01	0.000000000000000000e+00	2.081519746229040990e+01	1.000000000000000000e+00
4.200000000000000000e+01	1.308292853149417851e+02	1.795616314052844942e+01	-4.272051986461208525e-03	1.132066088776643085e+02	1.250041322690342849e-01	0.000000000000000000e+00	5.911172191228863504e+00	1.000000000000000000e+00
4.200000000000000000e+01	3.132272537098973686e+01	3.055440253041702547e+01	-4.961665877427203462e-03	1.319864678463392806e+02	9.170612341084416475e-02	0.000000000000000000e+00	6.895811021514464123e+00	1.000000000000000000e+00
4.200000000000000000e+01	1.049372135405433966e+02	3.807755369811488322e+01	-4.351650602724152148e-03	1.153742722717786791e+02	6.725982592893031686e-02	0.000000000000000000e+00	8.135373823581225849e+00	1.000000000000000000e+00
4.200000000000000000e+01	9.247436630637619714e+01	3.994500768659523260e+01	-4.127515723522205693e-03	1.092705358527262973e+02	8.236938180524366881e-02	0.000000000000000000e+00	1.150862761226407649e+01	1.000000000000000000e+00
4.300000000000000000e+01	6.649833923927465662e+01	1.309342823418928425e+01	-5.789990044094238744e-03	1.545437440760305492e+02	1.814779185657183769e-01	0.000000000000000000e+00	8.662148480897586822e+00	1.000000000000000000e+00
4.300000000000000000e+01	1.593720922363440806e+01	3.263888488277547140e+01	-3.570624047340529173e-03	9.410502472174967181e+01	1.400677974391542069e-01	0.000000000000000000e+00	3.090479348673109250e+00	1.000000000000000000e+00
4.300000000000000000e+01	7.505594143494403170e+01	3.887024087596178390e+01	-4.632798981510869579e-03	1.230306245756601555e+02	4.532963256525213147e-02	0.000000000000000000e+00	1.230705288539290621e+01	1.000000000000000000e+00
4.300000000000000000e+01	1.287865326862506663e+02	3.606192521514696381e+01	-4.070820612323787328e-03	1.077265904559359342e+02	3.030562062941825063e-01	0.000000000000000000e+00	3.702373129927939654e+00	1.000000000000000000e+00
4.300000000000000000e+01	1.342927228344153150e+02	3.920241378068963201e+01	-4.423736190125210875e-03	1.173373376664876844e+02	2.664618467267754198e-01	0.000000000000000000e+00	6.338832572173655144e+00	1.000000000000000000e+00
4.400000000000000000e+01	1.284252934039643321e+02	5.018569199485224885e+01	-4.360120638291302073e-03	1.156049318850702861e+02	1.413159594861344015e-01	0.000000000000000000e+00	7.811801846093479718e+00	1.000000000000000000e+00
4.400000000000000000e+01	5.815432986000443805e+01	1.541943850582761044e+01	-4.217958008742713968e-03	1.117334986548047340e+02	1.162190530409397127e-01	0.000000000000000000e+00	7.639731929927880749e+00	1.000000000000000000e+00
4.400000000000000000e+01	6.635008832807751844e+01	2.849009870401826561e+01	-3.496898696925917170e-03	9.209730460279570252e+01	1.582992891747941888e-01	0.000000000000000000e+00	3.066671250875780963e+00	1.000000000000000000e+00
4.400000000000000000e+01	1.259554582039341852e+02	1.461135134218093157e+01	-3.657368266762644343e-03	9.646728022216193210e+01	2.677913035961249077e-01	0.000000000000000000e+00	5.911172191228863504e+00	1.000000000000000000e+00
4.400000000000000000e+01	9.916680175993613844e+00	4.550538499585319840e+01	-3.950331196249015804e-03	1.044453713988015551e+02	1.209694423168745647e-01	0.000000000000000000e+00	1.230878455879605760e+01	1.000000000000000000e+00
4.500000000000000000e+01	3.079895998128661816e+01	2.367851135465009804e+01	-4.461221580510255774e-03	1.183581557707036040e+02	1.608895423568783567e-01	0.000000000000000000e+00	6.895811021514464123e+00	1.000000000000000000e+00
4.500000000000000000e+01	1.049585116401354412e+02	5.162940232574051436e+01	-3.273527418898133229e-03	8.601436289589595674e+01	3.495442699966025968e-01	0.000000000000000000e+00	3.115199599004908393e+00	1.000000000000000000e+00
4.500000000000000000e+01	9.160604748397693697e+01	1.644081678628592513e+01	-5.002226006882383794e-03	1.330910185534784489e+02	3.025891902739791250e-01	0.000000000000000000e+00	5.231726015991894130e+00	1.000000000000000000e+00
4.500000000000000000e+01	2.081383163423916116e+01	3.978190114325841620e+01	-4.311497620529423924e-03	1.142808091721122281e+02	7.179936641635542571e-02	0.000000000000000000e+00	8.648937936714325758e+00	1.000000000000000000e+00
4.500000000000000000e+01	1.218003485775109311e+02	4.604632560262773211e+01	-4.017703028102800542e-03	1.062800697963397170e+02	2.146639039982886077e-01	0.000000000000000000e+00	7.811801846093479718e+00	1.000000000000000000e+00
4.600000000000000000e+01	9.337204456658773211e+01	1.151616335577768524e+01	-4.182819957494076160e-03	1.107766042889456912e+02	3.842247988145808257e-01	0.000000000000000000e+00	5.231726015991894130e+00	1.000000000000000000e+00
4.600000000000000000e+01	7.337151248520333979e+01	2.204567757613489576e+01	-4.762860236431755087e-03	1.265725080218907266e+02	1.656413456420798846e-01	0.000000000000000000e+00	6.411387631842017321e+00	1.000000000000000000e+00
4.600000000000000000e+01	9.333216569112840943e+01	5.164757486968864697e+01	-3.697351598131880159e-03	9.755612331834757356e+01	8.970802715202941258e-02	0.000000000000000000e+00	9.238603444854037505e+00	1.000000000000000000e+00
4.700000000000000000e+01	1.380133298535250219e+02	9.565802374869839753e+00	-5.210490334853718451e-03	1.387625613671373515e+02	1.888725479793390560e-01	0.000000000000000000e+00	1.104575256423259511e+01	1.000000000000000000e+00
4.700000000000000000e+01	5.606570493196236527e+01	2.276812205263521705e+01	-7.023227711007959916e-03	1.881277970698810975e+02	4.039133447767695451e-02	0.000000000000000000e+00	6.662881087738814045e+00	1.000000000000000000e+00
4.700000000000000000e+01	8.976886606802834478e+01	2.154714712878458371e+01	-4.836954273290097230e-03	1.285902683669880844e+02	1.519093702928401290e-01	0.000000000000000000e+00	5.426771150677844879e+00	1.000000000000000000e+00
4.700000000000000000e+01	1.307830024084242098e+02	3.294396507401996388e+01	-4.445234899457837369e-03	1.179227996685794722e+02	1.135625812705833848e-01	0.000000000000000000e+00	3.702373129927939654e+00	1.000000000000000000e+00
4.700000000000000000e+01	4.665386770489678270e+01	1.763953133645156512e+01	-4.468324302980342284e-03	1.185515801318269098e+02	1.341050770415082027e-01	0.000000000000000000e+00	8.508213304143156464e+00	1.000000000000000000e+00
4.700000000000000000e+01	4.161961731741390480e+01	4.512220966190704985e+01	-3.998385312090908805e-03	1.057540015325579930e+02	3.244401302967477863e-01	0.000000000000000000e+00	1.342376253999965385e+01	1.000000000000000000e+00
4.800000000000000000e+01	1.097669925268018005e+02	3.581436670763487484e+01	-3.998713604863161387e-03	1.057629417410487207e+02	8.231515121423083059e-02	0.000000000000000000e+00	8.615699806798902571e+00	1.000000000000000000e+00
4.800000000000000000e+01	9.900956875410018654e+01	1.593472486104579566e+01	-4.987943422180945476e-03	1.327020691284234601e+02	9.086896089811158372e-02	0.000000000000000000e+00	6.839514148229372204e+00	1.000000000000000000e+00
4.800000000000000000e+01	8.315998624283450624e+01	4.967904593420099957e+01	-4.381245904622860753e-03	1.161802241284249533e+02	9.232707599476153160e-02	0.000000000000000000e+00	8.008616457684938794e+00	1.000000000000000000e+00
4.800000000000000000e+01	6.260667925016635849e+01	2.403683768584203406e+01	-4.380592796908896504e-03	1.161624384212048966e+02	1.883624352571574567e-01	0.000000000000000000e+00	5.817615080133411887e+00	1.000000000000000000e+00
4.800000000000000000e+01	6.933994969853603152e+01	2.780804185419710350e+01	-4.834880185968427890e-03	1.285337859383422199e+02	2.301945121741422184e-01	0.000000000000000000e+00	3.066671250875780963e+00	1.000000000000000000e+00
4.800000000000000000e+01	1.585413505702338632e+01	2.954952228064912845e+01	-3.628511382193567655e-03	9.568143726049612496e+01	1.252946325117894055e-01	0.000000000000000000e+00	3.090479348673109250e+00	1.000000000000000000e+00
4.800000000000000000e+01	1.013563737258835289e+02	4.706894199226330500e+01	-3.750919840123300916e-03	9.901491648214181396e+01	2.983135118270555663e-01	0.000000000000000000e+00	5.811471070779770542e+00	1.000000000000000000e+00
4.900000000000000000e+01	7.475459703642103193e+01	3.638734796395515048e+01	-4.433053968136728938e-03	1.175910833628114744e+02	3.035460210035213491e-01	0.000000000000000000e+00	5.458818692281124818e+00	1.000000000000000000e+00
4.900000000000000000e+01	9.507535138807439523e+01	3.915103834127487659e+01	-3.886289666709952240e-03	1.027013652112273121e+02	1.528088731284308333e-01	0.000000000000000000e+00	3.789594777075411702e+00	1.000000000000000000e+00
4.900000000000000000e+01	8.432686382964166683e+01	4.175589414569478919e+01	-4.702815222348655927e-03	1.249373366440735822e+02	1.207227636589236486e-01	0.000000000000000000e+00	7.586657876746531137e+00	1.000000000000000000e+00
4.900000000000000000e+01	1.069316675805045520e+02	4.921877498485465452e+01	-5.509823134259042750e-03	1.469141195523361887e+02	1.424230143425110340e-01	0.000000000000000000e+00	3.115199599004908393e+00	1.000000000000000000e+00
5.000000000000000000e+01	1.769675265082984339e+01	1.655401101543030862e+01	-4.685789097992308812e-03	1.244736739795245484e+02	9.886727140244677692e-02	0.000000000000000000e+00	7.081539150619901690e+00	1.000000000000000000e+00
5.000000000000000000e+01	1.306579517688545025e+02	2.015265975964102907e+01	-6.903616039783734906e-03	1.848704811340725769e+02	2.121220570563097096e-01	0.000000000000000000e+00	6.995758739327621711e+00	1.000000000000000000e+00
5.000000000000000000e+01	8.170244227405392579e+00	2.432160265533318011e+01	-3.405090409289706233e-03	8.959714224158160789e+01	1.652762518687515003e-01	0.000000000000000000e+00	9.067980589785733514e+00	1.000000000000000000e+00
5.100000000000000000e+01	1.357715454427795407e+02	2.492673559448829579e+01	-4.559190788574881900e-03	1.210260949390246452e+02	2.765919813397901272e-01	0.000000000000000000e+00	5.543963612062627888e+00	1.000000000000000000e+00
5.100000000000000000e+01	7.026323360671868556e+01	3.328471101169499491e+01	-4.212271219693738966e-03	1.115786335952063126e+02	3.499103529037835836e-01	0.000000000000000000e+00	5.458818692281124818e+00	1.000000000000000000e+00
5.100000000000000000e+01	7.541154750399074658e+01	2.812384740659026505e+01	-4.457995876383399197e-03	1.182703120231071239e+02	2.881767356733144769e-01	0.000000000000000000e+00	6.079805347058806930e+00	1.000000000000000000e+00
5.100000000000000000e+01	7.185960624724992840e+01	4.168377695365411739e+01	-3.928350743748272762e-03	1.038467903617325589e+02	2.149447004045644816e-01	0.000000000000000000e+00	6.035986390997676310e+00	1.000000000000000000e+00
5.100000000000000000e+01	1.148001266709612906e+02	5.204252155220694931e+01	-3.963660581201356933e-03	1.048083628826208553e+02	9.426837042951685675e-02	0.000000000000000000e+00	8.359796237637921124e+00	1.000000000000000000e+00
5.200000000000000000e+01	1.533288962093821972e+01	3.732714718791181241e+01	-4.458688349045711319e-03	1.182891697333537451e+02	1.277631093285024333e-01	0.000000000000000000e+00	6.067386182590130517e+00	1.000000000000000000e+00
5.200000000000000000e+01	5.364806317523169810e+01	3.916285642721421567e+01	-3.085782010071353061e-03	8.090160002094246749e+01	2.353362364976893106e-01	0.000000000000000000e+00	5.621842271078119069e+00	1.000000000000000000e+00
5.300000000000000000e+01	8.770521913604976305e+01	3.342816240297860020e+01	-4.051975264340173209e-03	1.072133859193333905e+02	3.076259491497380649e-01	0.000000000000000000e+00	7.001143472076392982e+00	1.000000000000000000e+00
5.300000000000000000e+01	9.441733817353964753e+01	3.541900844001003179e+01	-3.922976647970439351e-03	1.037004406983716791e+02	3.097317132921956206e-01	0.000000000000000000e+00	3.789594777075411702e+00	1.000000000000000000e+00
5.300000000000000000e+01	1.434736488389328279e+01	4.331395903407485548e+01	-4.286950109478031984e-03	1.136123209040882500e+02	1.972264469581336277e-01	0.000000000000000000e+00	6.067386182590130517e+00	1.000000000000000000e+00
5.300000000000000000e+01	9.529057764671843245e+01	1.019468488496155345e+01	-3.869345447304792327e-03	1.022399330171665923e+02	2.784528538139908749e-01	0.000000000000000000e+00	5.307685274715427504e+00	1.000000000000000000e+00
5.300000000000000000e+01	8.992552898459712196e+01	1.674213687125822148e+01	-4.622576778545729390e-03	1.227522491940888898e+02	9.681329890127376991e-02	0.000000000000000000e+00	6.551392529993775860e+00	1.000000000000000000e+00
5.300000000000000000e+01	1.273323039206146063e+02	3.334340681603015355e+01	-4.328477910103231338e-03	1.147432236443565046e+02	1.666555264143697590e-01	0.000000000000000000e+00	6.447719959400194156e+00	1.000000000000000000e+00
5.300000000000000000e+01	1.429121207454164733e+02	5.289093515580111671e+01	-3.285646995370095514e-03	8.634440836030024968e+01	1.751641551709073319e-01	0.000000000000000000e+00	1.095181859207249353e+01	1.000000000000000000e+00
5.400000000000000000e+01	3.681361531888858707e+01	1.208943024773634711e+01	-4.157322389830899086e-03	1.100822436749389794e+02	1.006751231555460535e-01	0.000000000000000000e+00	1.043356927404373025e+01	1.000000000000000000e+00
5.400000000000000000e+01	1.204573443473934162e+02	2.183539141666376793e+01	-3.842385892859457620e-03	1.015057589569073144e+02	1.341956730302716894e-01	0.000000000000000000e+00	6.297917171894557242e+00	1.000000000000000000e+00
5.400000000000000000e+01	1.199895486844692414e+02	2.978450075726903989e+01	-3.489548783744985880e-03	9.189714863903380149e+01	1.601777137172474275e-01	0.000000000000000000e+00	7.962862054007254997e+00	1.000000000000000000e+00
5.400000000000000000e+01	1.425048124567287005e+02	4.194669327106414869e+01	-4.352915357089386442e-03	1.154087146009142515e+02	2.008494136527622098e-01	0.000000000000000000e+00	1.095181859207249353e+01	1.000000000000000000e+00
5.500000000000000000e+01	1.094554339245395198e+02	1.294991489415000352e+01	-4.012499397208409493e-03	1.061383623052321639e+02	9.067028429353740648e-02	0.000000000000000000e+00	1.074932241720924075e+01	1.000000000000000000e+00
5.500000000000000000e+01	5.587576057970850485e+01	1.729942926047485585e+01	-4.977660126741625078e-03	1.324220300505952252e+02	1.099150154489973996e-01	0.000000000000000000e+00	7.968854906995141540e+00	1.000000000000000000e+00
5.500000000000000000e+01	3.787998788704774000e+01	4.064735201412851495e+01	-2.131610808813405936e-02	5.773575983469060020e+02	1.688835751015893560e-02	0.000000000000000000e+00	8.333736847160588823e+00	1.000000000000000000e+00
5.500000000000000000e+01	7.780804622680494731e+01	4.564724938170442670e+01	-4.783152954497446076e-03	1.271251279565485532e+02	1.068390621851650346e-01	0.000000000000000000e+00	6.885736902590102737e+00	1.000000000000000000e+00
5.500000000000000000e+01	9.315861549769311978e+01	5.170049262461024142e+01	-3.690527130052517236e-03	9.737027649921357408e+01	1.116618112415884712e-01	0.000000000000000000e+00	1.342974196584764535e+01	1.000000000000000000e+00
5.500000000000000000e+01	7.725456414146024997e+01	5.251070552805617808e+01	-4.690760075415135490e-03	1.246090457522804371e+02	1.341598678865750793e-01	0.000000000000000000e+00	6.885736902590102737e+00	1.000000000000000000e+00
5.500000000000000000e+01	9.163324357997497316e+01	6.348202011001403910e+00	-3.155304889533743808e-03	8.279487666241352883e+01	4.919019861912306002e-01	0.000000000000000000e+00	5.307685274715427504e+00	1.000000000000000000e+00
5.500000000000000000e+01	1.721095411191671332e+01	2.361886745568104473e+01	-4.380029486794840242e-03	1.161470981204421236e+02	2.134715651471192910e-01	0.000000000000000000e+00	7.081539150619901690e+00	1.000000000000000000e+00
5.600000000000000000e+01	1.437050877828087607e+02	2.372077409425783401e+01	-5.374966028852102250e-03	1.432416334646234191e+02	6.483251034062342821e-02	0.000000000000000000e+00	8.024676766142945894e+00	1.000000000000000000e+00
5.600000000000000000e+01	2.859184327111748658e+01	3.791782972859098777e+01	-6.754130009803263786e-03	1.807996139465106467e+02	1.838944854019451958e-01	0.000000000000000000e+00	4.926936026254129075e+00	1.000000000000000000e+00
5.600000000000000000e+01	8.471607322825529707e+01	1.276944070809959442e+01	4.281879989445879116e-03	-1.134742492376015122e+02	3.611013719357880625e-01	0.000000000000000000e+00	6.551392529993775860e+00	1.000000000000000000e+00
5.600000000000000000e+01	7.107464246966172539e+01	1.756174802554561154e+01	-4.131080653426291022e-03	1.093676175410579390e+02	2.593485204659982113e-01	0.000000000000000000e+00	6.388558056053732059e+00	1.000000000000000000e+00
5.600000000000000000e+01	1.314095181986385512e+02	2.834846773672945375e+01	-4.821445524019743988e-03	1.281679275065541219e+02	1.094749372168807300e-01	0.000000000000000000e+00	5.543963612062627888e+00	1.000000000000000000e+00
5.600000000000000000e+01	4.546690229458623378e+01	3.719917864110810513e+01	-5.147499053421790254e-03	1.370471559829873058e+02	2.491051070993571814e-01	0.000000000000000000e+00	8.333736847160588823e+00	1.000000000000000000e+00
5.600000000000000000e+01	6.235504683066733378e+01	4.009616692808613436e+01	-3.646950064312842309e-03	9.618356729920975567e+01	2.791778579468947585e-01	0.000000000000000000e+00	6.007607113440246671e+00	1.000000000000000000e+00
5.600000000000000000e+01	5.733944868470457124e+01	4.340299599347078896e+01	-3.643751679551700262e-03	9.609646752420715643e+01	2.732407542967379976e-01	0.000000000000000000e+00	5.621842271078119069e+00	1.000000000000000000e+00
5.700000000000000000e+01	5.675317876466666434e+01	2.957283517159952879e+01	-3.992249495666858050e-03	1.055869083683818133e+02	6.789540676618832649e-02	0.000000000000000000e+00	8.932979505037026868e+00	1.000000000000000000e+00
5.700000000000000000e+01	7.449716661180897859e+01	3.504714499985647791e+01	-4.183523641035179555e-03	1.107957672986147628e+02	1.138004187549495061e-01	0.000000000000000000e+00	6.759464339651134246e+00	1.000000000000000000e+00
5.700000000000000000e+01	1.253584809480926481e+02	5.197246735061820289e+01	-4.096193436955886981e-03	1.084175540146314916e+02	9.584551377949424023e-02	0.000000000000000000e+00	1.757765209700511733e+01	1.000000000000000000e+00
5.700000000000000000e+01	1.198821083372060201e+02	1.556379957434590011e+01	-4.728005996292665956e-03	1.256233425209528889e+02	1.554245455381616514e-01	0.000000000000000000e+00	6.297917171894557242e+00	1.000000000000000000e+00
5.700000000000000000e+01	2.079796712240858625e+01	4.133939047410420642e+01	-3.638667908013374502e-03	9.595802409409441225e+01	2.513798092813703811e-01	0.000000000000000000e+00	6.746049972951817075e+00	1.000000000000000000e+00
5.800000000000000000e+01	4.880075953296523750e+01	8.845708601423488915e+00	-5.824533900816714418e-03	1.554844570836723960e+02	2.001560489667376652e-01	0.000000000000000000e+00	6.082606830422932376e+00	1.000000000000000000e+00
5.800000000000000000e+01	2.403493726183141632e+01	3.209190629319469679e+01	-5.100256889719155182e-03	1.357606372754424626e+02	1.781712846415746121e-01	0.000000000000000000e+00	4.733178925735271214e+00	1.000000000000000000e+00
5.800000000000000000e+01	2.975592479370540389e+01	4.498743120167173970e+01	-4.119825713078159590e-03	1.090611182155546857e+02	2.750380329657664547e-01	0.000000000000000000e+00	7.164799423530022970e+00	1.000000000000000000e+00
5.900000000000000000e+01	4.792460725803191934e+01	1.783028647661865307e+01	-4.388203598576030998e-03	1.163696990112535303e+02	2.534597050359953530e-01	0.000000000000000000e+00	6.111903856851261807e+00	1.000000000000000000e+00
5.900000000000000000e+01	7.434421169582580546e+01	2.305024427778901241e+01	-4.130484428535060974e-03	1.093513808910751095e+02	2.070189816664542715e-01	0.000000000000000000e+00	6.388558056053732059e+00	1.000000000000000000e+00
6.000000000000000000e+01	4.428471639128360948e+01	1.292044297264059161e+01	-4.758778058554943846e-03	1.264613404166324102e+02	3.211320531422219293e-01	0.000000000000000000e+00	6.082606830422932376e+00	1.000000000000000000e+00
6.000000000000000000e+01	1.165913876355692622e+02	2.226775169644892927e+01	-4.498065985961450380e-03	1.193615183004068143e+02	1.547080161823645161e-01	0.000000000000000000e+00	5.627423674709298496e+00	1.000000000000000000e+00
6.000000000000000000e+01	1.019791629635653152e+02	2.274650127048060000e+01	2.632982330557833567e-03	-6.857076644331020532e+01	1.673107524187541495e-01	0.000000000000000000e+00	7.955940454312316668e+00	1.000000000000000000e+00
6.000000000000000000e+01	3.018751167201038754e+01	3.325644142024413696e+01	-5.040291262341818103e-03	1.341276277901824869e+02	1.669704592919094566e-01	0.000000000000000000e+00	4.926936026254129075e+00	1.000000000000000000e+00
6.000000000000000000e+01	8.122402975689276161e+01	3.438406854398667889e+01	-4.153323676512426371e-03	1.099733490120546691e+02	1.099491807788544051e-01	0.000000000000000000e+00	6.759464339651134246e+00	1.000000000000000000e+00
6.000000000000000000e+01	8.988778425394600902e+01	3.867514686166877880e+01	-4.710354925041274413e-03	1.251426610365894732e+02	1.924726906775082735e-01	0.000000000000000000e+00	5.083404663624619069e+00	1.000000000000000000e+00
6.100000000000000000e+01	1.002377628542505619e+02	4.821367706767367878e+01	-6.565495942637288723e-03	1.756626507494638361e+02	1.403896709553801303e-01	0.000000000000000000e+00	8.437098973312062711e+00	1.000000000000000000e+00
6.100000000000000000e+01	4.197099091344446009e+01	6.733689945692099776e+00	-4.330628885756279516e-03	1.148017999287650355e+02	2.004164109320138998e-01	0.000000000000000000e+00	5.563927479345278648e+00	1.000000000000000000e+00
6.100000000000000000e+01	5.560814599239824929e+01	1.164062152644158665e+01	-5.541451192838199591e-03	1.477754283040168275e+02	9.170055214812400379e-02	0.000000000000000000e+00	7.358807557376747077e+00	1.000000000000000000e+00
6.100000000000000000e+01	3.773296623469187239e+01	2.130690879374865077e+01	-5.120780930021212075e-03	1.363195566756884887e+02	8.678495125484153583e-02	0.000000000000000000e+00	7.743461600560866742e+00	1.000000000000000000e+00
6.100000000000000000e+01	6.534764014908697050e+01	2.713698699301373196e+01	-4.339826447767021131e-03	1.150522718517934777e+02	1.321226140558477979e-01	0.000000000000000000e+00	8.932979505037026868e+00	1.000000000000000000e+00
6.100000000000000000e+01	7.106190382994051902e+01	4.466842062350055187e+01	-3.539571740698401522e-03	9.325939509185006671e+01	2.639278610387991719e-01	0.000000000000000000e+00	3.385678839528391215e+00	1.000000000000000000e+00
6.100000000000000000e+01	9.358248328147016082e+01	4.302793768995757517e+01	-4.342984202318287378e-03	1.151382651676291005e+02	3.236481741790971922e-01	0.000000000000000000e+00	4.455162871777823774e+00	1.000000000000000000e+00
6.200000000000000000e+01	1.165278640603421252e+02	8.899521941767446265e+00	-4.981109944516486782e-03	1.325159769564337751e+02	8.930027939712670282e-02	0.000000000000000000e+00	7.460800964572079863e+00	1.000000000000000000e+00
6.200000000000000000e+01	1.261588620488978307e+02	1.175953253536126120e+01	-4.088623673078957584e-03	1.082114109831508273e+02	7.644950860700927553e-02	0.000000000000000000e+00	7.339624299726919432e+00	1.000000000000000000e+00
6.200000000000000000e+01	1.135817411925842038e+02	2.702274123407212869e+01	-3.557507421974128500e-03	9.374782719752217020e+01	4.738213649522897697e-01	0.000000000000000000e+00	5.627423674709298496e+00	1.000000000000000000e+00
6.200000000000000000e+01	1.117223130204077677e+02	3.895707998723589327e+01	-3.800640826635703125e-03	1.003689395473940635e+02	9.768828965724818403e-02	0.000000000000000000e+00	1.207832416367228667e+01	1.000000000000000000e+00
6.300000000000000000e+01	1.302041067970198469e+02	4.367030242491053116e+01	-3.730225931840000335e-03	9.845137116473716787e+01	1.992785477656957571e-01	0.000000000000000000e+00	6.094056978693790150e+00	1.000000000000000000e+00
6.300000000000000000e+01	1.388679338055786445e+02	1.384009025332579412e+01	-4.049689284230612550e-03	1.071511331361091379e+02	2.494395469889163497e-01	0.000000000000000000e+00	5.965846390242385056e+00	1.000000000000000000e+00
6.300000000000000000e+01	4.397115299476045891e+01	2.589452511443912996e+01	-4.390611147392123673e-03	1.164352624052319811e+02	1.065092839640841005e-01	0.000000000000000000e+00	7.743461600560866742e+00	1.000000000000000000e+00
6.300000000000000000e+01	3.693691767719906949e+01	2.977753500636390882e+01	-3.520574858424102907e-03	9.274206390895275831e+01	1.675302635979050159e-01	0.000000000000000000e+00	7.593238522489204279e+00	1.000000000000000000e+00
6.300000000000000000e+01	1.427372104136245525e+02	3.040044801974863731e+01	-4.574774722004073917e-03	1.214504832464693891e+02	1.259341849098420951e-01	0.000000000000000000e+00	1.284159807113464957e+01	1.000000000000000000e+00
6.300000000000000000e+01	1.360242022733766873e+02	4.547696207898407295e+01	-3.883820821659136630e-03	1.026341325720980677e+02	1.807529913094867435e-01	0.000000000000000000e+00	6.094056978693790150e+00	1.000000000000000000e+00
6.300000000000000000e+01	1.246024979185442447e+02	3.221157281621655244e+01	-1.925018830716957808e-03	4.929120311642125785e+01	4.163950556367238542e-01	0.000000000000000000e+00	1.028072709086000280e+01	1.000000000000000000e+00
6.300000000000000000e+01	2.488912863096311767e+01	3.674736973391951977e+01	-4.940104458159701867e-03	1.313992981006125262e+02	2.226522962498245217e-01	0.000000000000000000e+00	4.733178925735271214e+00	1.000000000000000000e+00
6.400000000000000000e+01	1.090899376559932819e+02	1.917804617253005617e+01	-4.695019235882931172e-03	1.247250330227777226e+02	3.112568701629153667e-01	0.000000000000000000e+00	7.955940454312316668e+00	1.000000000000000000e+00
6.400000000000000000e+01	8.457956239392456155e+01	2.772771596763006485e+01	-4.494415731887928603e-03	1.192621130279803054e+02	9.884856075905545936e-02	0.000000000000000000e+00	7.454302710445485758e+00	1.000000000000000000e+00
6.400000000000000000e+01	2.710545367825766050e+01	4.298030446164771945e+01	-4.858914512069372783e-03	1.291882989353914013e+02	1.754669550350370644e-01	0.000000000000000000e+00	5.773526592757296960e+00	1.000000000000000000e+00
6.400000000000000000e+01	1.205953135544336732e+02	4.907202847930402356e+01	-4.095817153912249993e-03	1.084073069146464405e+02	1.250258417488534501e-01	0.000000000000000000e+00	1.102304640040507167e+01	1.000000000000000000e+00
6.400000000000000000e+01	4.745685219360396445e+01	7.662460644121066977e+00	-2.334341177239076474e-03	6.043804345869554595e+01	3.334529117231995743e-01	0.000000000000000000e+00	5.563927479345278648e+00	1.000000000000000000e+00
6.400000000000000000e+01	6.461828554062360119e+00	2.406409255911825440e+01	-4.274928722176414043e-03	1.132849493689587064e+02	2.096622901933944405e-01	0.000000000000000000e+00	5.371870572833400637e+00	1.000000000000000000e+00
6.400000000000000000e+01	7.298746528473162698e+01	4.188363440401204940e+01	-3.302345994551607235e-03	8.679916261286832935e+01	3.024743480936390450e-01	0.000000000000000000e+00	3.385678839528391215e+00	1.000000000000000000e+00
6.500000000000000000e+01	7.788957560309384576e+01	2.268844547923163901e+01	-3.409231029527415215e-03	8.970990137408412579e+01	2.510300254604644898e-01	0.000000000000000000e+00	8.017822444115511260e+00	1.000000000000000000e+00
6.500000000000000000e+01	2.512430931378809618e+01	2.617050796812229052e+01	-4.406783817198536325e-03	1.168756834322590521e+02	3.183495984178658089e-01	0.000000000000000000e+00	5.737020755613424505e+00	1.000000000000000000e+00
6.500000000000000000e+01	8.917968403359272145e+01	4.370899201742160045e+01	-3.652527521878189565e-03	9.633545499731610562e+01	2.303716738485157567e-01	0.000000000000000000e+00	4.455162871777823774e+00	1.000000000000000000e+00
6.500000000000000000e+01	8.297817855718710689e+01	7.788675599602223443e+00	-4.664354144596725114e-03	1.238899482062439290e+02	3.269680401933106051e-01	0.000000000000000000e+00	4.580845330394655690e+00	1.000000000000000000e+00
6.500000000000000000e+01	1.313533330878366883e+02	2.445789149481914393e+01	-3.513737970156898677e-03	9.255587885797758929e+01	1.398849178278134264e-01	0.000000000000000000e+00	7.735634076460363495e+00	1.000000000000000000e+00
6.600000000000000000e+01	3.024662078979618585e+01	1.271755760649131339e+01	-4.028041906844179176e-03	1.065616225423050594e+02	1.334212189680147320e-01	0.000000000000000000e+00	6.716002688676725896e+00	1.000000000000000000e+00
6.700000000000000000e+01	5.620921738672830514e+01	1.592829113200406255e+01	-3.895637018117180470e-03	1.029559162628491151e+02	2.463454566321517936e-01	0.000000000000000000e+00	6.449484963190425191e+00	1.000000000000000000e+00
6.700000000000000000e+01	1.339088755518025948e+02	1.715657399180902942e+01	-4.118975651142208275e-03	1.090379689671405572e+02	1.384343482947392179e-01	0.000000000000000000e+00	5.965846390242385056e+00	1.000000000000000000e+00
6.700000000000000000e+01	7.137443644790534947e+00	1.873487707272123615e+01	-5.091904579021221122e-03	1.355331835958913871e+02	2.578587167232301303e-01	0.000000000000000000e+00	5.371870572833400637e+00	1.000000000000000000e+00
6.700000000000000000e+01	9.113056004161343537e+01	5.714727149423890928e+00	-3.749997228269703192e-03	9.898979152349411947e+01	3.108952451828750352e-01	0.000000000000000000e+00	3.708125475786582470e+00	1.000000000000000000e+00
6.700000000000000000e+01	7.889900966854811770e+01	1.271080226031206628e+01	-4.845091410651287435e-03	1.288118623546582171e+02	2.083392681751946585e-01	0.000000000000000000e+00	6.392726310902951958e+00	1.000000000000000000e+00
6.700000000000000000e+01	1.007419271759101598e+01	4.023251298651517516e+01	-3.702692809388847227e-03	9.770157745644104352e+01	3.469163465053172191e-01	0.000000000000000000e+00	6.224235030587952799e+00	1.000000000000000000e+00
6.700000000000000000e+01	3.287600207484165793e+01	4.316572430944600569e+01	-4.150985725416758178e-03	1.099096809328186026e+02	2.632905990959578668e-01	0.000000000000000000e+00	5.768707985527405491e+00	1.000000000000000000e+00
6.700000000000000000e+01	5.187681464059469505e+01	4.268853665951365883e+01	2.609869279198929071e-03	-6.794134199211775638e+01	2.037680488516846466e-01	0.000000000000000000e+00	1.277623619804327326e+01	1.000000000000000000e+00
6.800000000000000000e+01	1.043840057805111599e+01	3.401894280904254231e+01	-4.167110481326652058e-03	1.103487971482242074e+02	1.697859983568139608e-01	0.000000000000000000e+00	6.224235030587952799e+00	1.000000000000000000e+00
6.800000000000000000e+01	1.149575148501619992e+02	2.462380790199218339e+01	-5.280065617444094916e-02	1.434758211210234776e+03	3.816001838673588331e-03	0.000000000000000000e+00	8.005297180217807451e+00	1.000000000000000000e+00
6.800000000000000000e+01	1.293622647341665832e+01	5.640653683486669401e+00	-4.171553641825058965e-03	1.104697951858628926e+02	2.956077578134583828e-01	0.000000000000000000e+00	6.823899053640595902e+00	1.000000000000000000e+00
6.800000000000000000e+01	8.611133231154869350e+01	1.113045528900851622e+01	-4.334349636684933435e-03	1.149031250015529508e+02	3.762325966510028374e-01	0.000000000000000000e+00	4.580845330394655690e+00	1.000000000000000000e+00
6.800000000000000000e+01	6.644371360951900840e+01	4.556814257090968567e+01	-4.327429316864886584e-03	1.147146679070234967e+02	2.816662562518742474e-01	0.000000000000000000e+00	3.713593876287520690e+00	1.000000000000000000e+00
6.800000000000000000e+01	3.494876708954589617e+01	4.854918388634502691e+01	-4.637129622410029149e-03	1.231485584316853874e+02	1.698371613648631540e-01	0.000000000000000000e+00	4.254831726359493693e+00	1.000000000000000000e+00
6.800000000000000000e+01	7.739372223626594405e+01	5.137455912940894365e+01	-3.340471485001650191e-03	8.783741219447178139e+01	3.661788333084114999e-01	0.000000000000000000e+00	4.670415085228700747e+00	1.000000000000000000e+00
6.900000000000000000e+01	1.638914462589739784e+01	2.831629763774626340e+01	-4.159775622172613013e-03	1.101490511421294087e+02	1.346888741403884371e-01	0.000000000000000000e+00	8.017889869532766056e+00	1.000000000000000000e+00
6.900000000000000000e+01	2.365099962775630260e+01	3.171512388984167785e+01	-4.684235712678315802e-03	1.244313715295551361e+02	2.541007722393529011e-01	0.000000000000000000e+00	5.737020755613424505e+00	1.000000000000000000e+00
6.900000000000000000e+01	8.622645062890832435e+01	5.235101989364708430e+01	-3.857027304831512748e-03	1.019044801189075571e+02	7.041340129333661935e-02	0.000000000000000000e+00	6.079006894779961812e+00	1.000000000000000000e+00
6.900000000000000000e+01	6.986852780167717825e+00	8.982891100600312484e+00	-5.338351997287978622e-03	1.422445445746567714e+02	3.256791432366368255e-01	0.000000000000000000e+00	6.823899053640595902e+00	1.000000000000000000e+00
6.900000000000000000e+01	9.989180171711261380e+01	1.608373012055873374e+01	-4.202238142998945651e-03	1.113054085807185913e+02	1.443023793775728425e-01	0.000000000000000000e+00	9.704663651029619587e+00	1.000000000000000000e+00
6.900000000000000000e+01	7.313579581675794827e+01	4.945548652151011026e+01	-3.817587820604909869e-03	1.008304472995637155e+02	3.590288833222514686e-01	0.000000000000000000e+00	4.670415085228700747e+00	1.000000000000000000e+00
7.000000000000000000e+01	1.082787120156010872e+02	4.358496100747040458e+01	-5.665269880606632440e-03	1.511473115048037812e+02	1.569128359503897396e-01	0.000000000000000000e+00	5.732467865985354294e+00	1.000000000000000000e+00
7.000000000000000000e+01	7.936019257712058561e+01	3.057024492231992951e+01	-3.060295927372569131e-03	8.020755217037394402e+01	2.701188283772697485e-01	0.000000000000000000e+00	6.172213313802682677e+00	1.000000000000000000e+00
7.000000000000000000e+01	2.631163065550697411e+01	4.369145862089484211e+01	-4.353688673259966530e-03	1.154297738759838836e+02	1.901275684290593126e-01	0.000000000000000000e+00	6.585390550089845085e+00	1.000000000000000000e+00
7.000000000000000000e+01	7.952589086845964061e+01	3.674023367979189203e+01	-3.686959560623967024e-03	9.727312293022835377e+01	2.842904688736765939e-01	0.000000000000000000e+00	5.378900385668085704e+00	1.000000000000000000e+00
7.100000000000000000e+01	3.662117150982111013e+01	1.483174663118677117e+01	-5.537361767026043567e-03	1.476640633198985881e+02	1.614653969028565506e-01	0.000000000000000000e+00	6.716002688676725896e+00	1.000000000000000000e+00
7.100000000000000000e+01	9.624564218239460445e+01	3.541009357838661487e+01	-3.866348365839980625e-03	1.021583152192014836e+02	1.479029764804392633e-01	0.000000000000000000e+00	5.120209765573473071e+00	1.000000000000000000e+00
7.100000000000000000e+01	1.477446959803028292e+01	4.981452199845545437e+01	-8.213748657106619000e-03	2.205485701428654863e+02	1.788713161595563150e-01	0.000000000000000000e+00	1.067274563819903932e+01	1.000000000000000000e+00
7.100000000000000000e+01	8.746247049243814331e+01	5.171299506210488950e+00	-4.721175616370574570e-03	1.254373347080016998e+02	1.415712301464469025e-01	0.000000000000000000e+00	3.708125475786582470e+00	1.000000000000000000e+00
7.200000000000000000e+01	1.187701003128172772e+02	1.454537841284630595e+01	-6.001389887558491315e-03	1.603006745820235039e+02	1.274428454103789798e-01	0.000000000000000000e+00	1.077546049492714708e+01	1.000000000000000000e+00
7.200000000000000000e+01	5.656749086018180606e+01	2.236781723325087512e+01	-5.221412478926842557e-03	1.390599978428462293e+02	1.437687462305642372e-01	0.000000000000000000e+00	6.449484963190425191e+00	1.000000000000000000e+00
7.200000000000000000e+01	3.424721251422780455e+01	2.120286154785108224e+01	-4.841509173558275307e-03	1.287143093495920425e+02	2.372578411992842806e-01	0.000000000000000000e+00	6.799028356618383562e+00	1.000000000000000000e+00
7.200000000000000000e+01	6.827186914143366891e+01	2.488284270619739758e+01	-3.630455167788854305e-03	9.573437125707455664e+01	1.286298249339981048e-01	0.000000000000000000e+00	1.197154225988490595e+01	1.000000000000000000e+00
7.200000000000000000e+01	1.027207397293823448e+02	4.498857487893901208e+01	-3.651873706349736872e-03	9.631765001459066866e+01	3.893367882509882749e-01	0.000000000000000000e+00	5.519648426309492706e+00	1.000000000000000000e+00
7.300000000000000000e+01	8.972529946554591618e+01	4.737986493276102351e+01	-4.145275676659473593e-03	1.097541824549444840e+02	1.777311339381383304e-01	0.000000000000000000e+00	6.079006894779961812e+00	1.000000000000000000e+00
7.300000000000000000e+01	8.490401436797226609e+01	3.664881714446947569e+01	-4.368538180343129254e-03	1.158341619726121223e+02	2.346377477346438534e-01	0.000000000000000000e+00	5.378900385668085704e+00	1.000000000000000000e+00
7.300000000000000000e+01	9.724145017873064489e+01	4.565483666696227516e+01	-3.061420050189508392e-03	8.023816476133555398e+01	4.135330709314996023e-01	0.000000000000000000e+00	5.172836325377882183e+00	1.000000000000000000e+00
7.300000000000000000e+01	3.894902821654841318e+01	4.709952739757678586e+01	1.891246649149531511e-03	-4.837150469501573014e+01	3.812698897861328540e-01	0.000000000000000000e+00	4.254831726359493693e+00	1.000000000000000000e+00
7.400000000000000000e+01	1.345193412805006687e+02	9.392417944004126440e+00	-8.931414429822235462e-03	2.400923498938290663e+02	4.559630962549754418e-02	0.000000000000000000e+00	1.211252626939503330e+01	1.000000000000000000e+00
7.400000000000000000e+01	9.675099457975952078e+01	4.050530377993389664e+01	-3.890956323262071727e-03	1.028284495885174579e+02	2.431283758898010738e-01	0.000000000000000000e+00	5.120209765573473071e+00	1.000000000000000000e+00
7.400000000000000000e+01	3.066264409611643771e+01	8.793714036969316084e+00	-3.698007353410944723e-03	9.757398112518721689e+01	1.823317778062537586e-01	0.000000000000000000e+00	8.483035220291288425e+00	1.000000000000000000e+00
7.400000000000000000e+01	1.065135117450423934e+02	3.775168974461035987e+01	-3.800985085437673643e-03	1.003783145496009865e+02	2.526053807391250849e-01	0.000000000000000000e+00	6.094504542724479279e+00	1.000000000000000000e+00
7.500000000000000000e+01	1.840005063378357519e+01	2.695617821813219095e+01	-6.549403508485066201e-03	1.752244147339188203e+02	5.486811913730471613e-02	0.000000000000000000e+00	7.468404397922152604e+00	1.000000000000000000e+00
7.600000000000000000e+01	4.466411431686091049e+01	4.593811588675786339e+01	-4.465926720433383360e-03	1.184862881435310129e+02	1.389745365695298496e-01	0.000000000000000000e+00	5.831902419575262897e+00	1.000000000000000000e+00
7.700000000000000000e+01	3.781919473056278491e+01	4.163914328756781913e+01	-4.696435041734913808e-03	1.247635888502857995e+02	1.160803410767112798e-01	0.000000000000000000e+00	5.576048630965556363e+00	1.000000000000000000e+00
7.700000000000000000e+01	3.171005389259046225e+01	4.309687832918637440e+01	-3.664741264505640486e-03	9.666806483454244869e+01	2.606538392104680302e-01	0.000000000000000000e+00	6.280652293332582126e+00	1.000000000000000000e+00
7.800000000000000000e+01	1.208394930992111824e+02	2.401024838964147534e+01	-4.814612066147886012e-03	1.279818358735649610e+02	7.130864767660061165e-02	0.000000000000000000e+00	1.244677187475564395e+01	1.000000000000000000e+00
7.800000000000000000e+01	1.054080191859627433e+02	2.507168320374100290e+01	-4.235702948194907183e-03	1.122167363979613555e+02	1.330944558201289096e-01	0.000000000000000000e+00	8.601735070232846780e+00	1.000000000000000000e+00
7.800000000000000000e+01	9.766891758363608744e+01	1.042736521251405080e+01	-3.992077718159762686e-03	1.055822304502025162e+02	2.646000452391152891e-01	0.000000000000000000e+00	1.197075645948156364e+01	1.000000000000000000e+00
7.800000000000000000e+01	5.012787806186634043e+01	1.431251077444856890e+01	-4.289336698821158422e-03	1.136773135207788386e+02	2.657344503423919591e-01	0.000000000000000000e+00	5.651811845961481673e+00	1.000000000000000000e+00
7.800000000000000000e+01	1.339284352959127204e+02	2.149052204109979058e+01	-4.273066330347410728e-03	1.132342319220637421e+02	1.078235685760611240e-01	0.000000000000000000e+00	6.739172103647976364e+00	1.000000000000000000e+00
7.800000000000000000e+01	5.577484771670911101e+01	2.840505064905135413e+01	-3.390422171981512071e-03	8.919769056061115009e+01	3.721249245899939107e-01	0.000000000000000000e+00	1.478986224806883598e+01	1.000000000000000000e+00
7.800000000000000000e+01	1.106153417003651072e+02	5.021390641268820332e+01	-3.866126887131842490e-03	1.021522838167632727e+02	1.068727367919425353e-01	0.000000000000000000e+00	1.311990294417226188e+01	1.000000000000000000e+00
7.900000000000000000e+01	6.995699878327332044e+01	5.867439627095872190e+00	-4.114522414557833171e-03	1.089166965332405397e+02	1.223403907034084082e-01	0.000000000000000000e+00	4.967020528968596693e+00	1.000000000000000000e+00
7.900000000000000000e+01	6.082469087579811173e+01	6.635301998492148634e+00	-4.567053862186741878e-03	1.212402255060353866e+02	1.799187188644796320e-01	0.000000000000000000e+00	7.952207058195225997e+00	1.000000000000000000e+00
7.900000000000000000e+01	1.095790915134268317e+02	9.224548861464375804e+00	-3.890387128598397047e-03	1.028129490371950965e+02	1.130149123533414901e-01	0.000000000000000000e+00	1.197075645948156364e+01	1.000000000000000000e+00
7.900000000000000000e+01	1.974726800874482890e+01	1.104086555119921442e+01	-4.815603992073251571e-03	1.280088484225141201e+02	8.733058082399003386e-02	0.000000000000000000e+00	1.114428665535258389e+01	1.000000000000000000e+00
7.900000000000000000e+01	5.569087344885866742e+01	1.331448298603152125e+01	-4.234097687584578718e-03	1.121730212578447521e+02	3.749973995989220876e-01	0.000000000000000000e+00	5.651811845961481673e+00	1.000000000000000000e+00
8.000000000000000000e+01	5.147138098925906746e+01	8.192280292828579391e+00	-4.918193536344043354e-03	1.308026105527510197e+02	1.628421961894843673e-01	0.000000000000000000e+00	6.265957330214057208e+00	1.000000000000000000e+00
8.000000000000000000e+01	6.698539534761107461e+01	1.633164709211643029e+01	-4.794904257046902867e-03	1.274451444287630153e+02	2.068488015649274647e-01	0.000000000000000000e+00	5.146077658847695524e+00	1.000000000000000000e+00
8.000000000000000000e+01	1.092068369845640206e+02	3.278911992531532604e+01	-4.217424509423732364e-03	1.117189701743004946e+02	8.339877249460536657e-02	0.000000000000000000e+00	8.601735070232846780e+00	1.000000000000000000e+00
8.000000000000000000e+01	1.749198055542627728e+01	3.436917174191832203e+01	-4.357731111765024423e-03	1.155398592817580976e+02	2.169957167254653596e-01	0.000000000000000000e+00	6.541026305973201893e+00	1.000000000000000000e+00
8.100000000000000000e+01	1.341362478188350735e+02	1.475455480558685828e+01	-4.346169159501998835e-03	1.152249992771285179e+02	1.219630481742425276e-01	0.000000000000000000e+00	6.739172103647976364e+00	1.000000000000000000e+00
8.100000000000000000e+01	4.126048409505600034e+01	2.556369991827478216e+01	-4.231690841448992706e-03	1.121074769995609017e+02	9.732622898433818115e-02	0.000000000000000000e+00	4.704184338221003792e+00	1.000000000000000000e+00
8.100000000000000000e+01	1.316411850446613698e+02	3.019454958038280878e+01	-3.966813631581896614e-03	1.048942280924772206e+02	1.235157329279521488e-01	0.000000000000000000e+00	8.999533827729443658e+00	1.000000000000000000e+00
8.100000000000000000e+01	8.615484422701625533e+01	3.314879853019191103e+01	3.184146731657728439e-03	-8.358030998181273219e+01	3.925170887802086339e-01	0.000000000000000000e+00	3.899917929778158321e+00	1.000000000000000000e+00
8.100000000000000000e+01	8.173345373594047203e+01	1.551479215216001784e+01	-4.614635406330998973e-03	1.225359863662019819e+02	2.817482105239713652e-01	0.000000000000000000e+00	7.258997964386969315e+00	1.000000000000000000e+00
8.200000000000000000e+01	8.720856648202517647e+01	2.178226894671365343e+01	-4.653339930085432542e-03	1.235900044291789612e+02	2.093331062945609222e-01	0.000000000000000000e+00	6.358747615947923038e+00	1.000000000000000000e+00
8.200000000000000000e+01	8.275026304389164977e+01	3.505095173814310527e+01	-4.419928781205953276e-03	1.172336526864192336e+02	1.277891016310280792e-01	0.000000000000000000e+00	3.899917929778158321e+00	1.000000000000000000e+00
8.200000000000000000e+01	7.331203966454005183e+01	9.530088070534640465e+00	-4.011644206298348170e-03	1.061150733824122625e+02	1.901990435601157436e-01	0.000000000000000000e+00	4.967020528968596693e+00	1.000000000000000000e+00
8.200000000000000000e+01	7.847549851393108611e+01	2.200160795179206374e+01	-4.783721259353799181e-03	1.271406042762592392e+02	2.912477937484929669e-01	0.000000000000000000e+00	6.496989695436961476e+00	1.000000000000000000e+00
8.200000000000000000e+01	9.995987331498858453e+01	3.928437646130264937e+01	-3.513190617518505750e-03	9.254097311798335568e+01	1.159220670201590586e-01	0.000000000000000000e+00	1.130020772263651985e+01	1.000000000000000000e+00
8.300000000000000000e+01	1.224726566612833381e+02	1.125116301539964780e+01	-3.992490405393800575e-03	1.055934689245936653e+02	1.775135207731003417e-01	0.000000000000000000e+00	4.742183148280214589e+00	1.000000000000000000e+00
8.300000000000000000e+01	2.054750996603927859e+01	4.015266248335747434e+01	-9.607350422609765503e-03	2.584997265181886519e+02	9.213806146143410647e-02	0.000000000000000000e+00	6.541026305973201893e+00	1.000000000000000000e+00
8.300000000000000000e+01	1.371140026714873272e+02	4.382808651244232578e+01	-4.282550250204360254e-03	1.134925020638299458e+02	8.923614488803677247e-02	0.000000000000000000e+00	1.190082922230059559e+01	1.000000000000000000e+00
8.300000000000000000e+01	9.465824067855640678e+00	3.783322800576812028e+01	-4.500672796291659179e-03	1.194325080687405460e+02	2.589291208623548668e-01	0.000000000000000000e+00	7.868009934145788087e+00	1.000000000000000000e+00
8.300000000000000000e+01	7.898543746545017541e+01	4.739557690875148666e+01	-3.324071338206128524e-03	8.739079641726631564e+01	2.245307898644162137e-01	0.000000000000000000e+00	7.900614761099743255e+00	1.000000000000000000e+00
8.400000000000000000e+01	6.218793855205555587e+01	1.446978684879268684e+01	-7.232004556874283008e-03	1.938132969889766741e+02	8.092760416858890693e-02	0.000000000000000000e+00	4.772321316581337847e+00	1.000000000000000000e+00
8.400000000000000000e+01	4.001477870270218062e+01	3.227426564362819761e+01	-3.596438558768081262e-03	9.480801648323462416e+01	1.853507296210571420e-01	0.000000000000000000e+00	6.825208735183664110e+00	1.000000000000000000e+00
8.400000000000000000e+01	9.307755678997891380e+01	1.933510242020416925e+01	-4.405263436550024836e-03	1.168342797793863497e+02	2.978584411993773218e-01	0.000000000000000000e+00	6.039057915693608614e+00	1.000000000000000000e+00
8.400000000000000000e+01	1.018266671255900633e+02	1.899731940344532077e+01	-3.523379876570964346e-03	9.281845135690402060e+01	3.617680380403912599e-01	0.000000000000000000e+00	4.865090593960839982e+00	1.000000000000000000e+00
8.400000000000000000e+01	8.671402001821256533e+01	4.903531021891016195e+01	-3.383316618582346298e-03	8.900418910642234493e+01	3.139541185973636628e-01	0.000000000000000000e+00	7.900614761099743255e+00	1.000000000000000000e+00
8.500000000000000000e+01	7.201576981008550149e+01	2.130678410697418101e+01	-4.928243088036085053e-03	1.310762842213753174e+02	2.066100697287468480e-01	0.000000000000000000e+00	5.792910434585681223e+00	1.000000000000000000e+00
8.500000000000000000e+01	4.596207856457130703e+01	2.540762387210861917e+01	-4.126415067699011792e-03	1.092405623249255768e+02	8.477980753232217115e-02	0.000000000000000000e+00	4.704184338221003792e+00	1.000000000000000000e+00
8.500000000000000000e+01	8.872141942574977236e+00	2.998764824019699660e+01	-4.753240546132964962e-03	1.263105405216703474e+02	7.148321101395282984e-02	0.000000000000000000e+00	7.523879809718444278e+00	1.000000000000000000e+00
8.500000000000000000e+01	6.277139009610241516e+01	2.973293732222533592e+01	-4.414397083712301439e-03	1.170830111460601302e+02	2.108328916343410464e-01	0.000000000000000000e+00	5.996336470555653442e+00	1.000000000000000000e+00
8.500000000000000000e+01	9.123281636619202573e+01	1.046383248427114587e+01	-4.169800360340766322e-03	1.104220490783109199e+02	1.412416289701222682e-01	0.000000000000000000e+00	6.673782199257624725e+00	1.000000000000000000e+00
8.500000000000000000e+01	4.487938650343342317e+01	4.111500518261041748e+01	-4.260543276532448298e-03	1.128931987909406303e+02	1.534671575629950047e-01	0.000000000000000000e+00	9.103264432431954489e+00	1.000000000000000000e+00
8.600000000000000000e+01	5.320519462888655937e+01	1.411499822567659379e+01	-2.323015435196876255e-03	6.012961603132720967e+01	2.968554286387968810e-01	0.000000000000000000e+00	3.992601616379150009e+00	1.000000000000000000e+00
8.700000000000000000e+01	8.560689563909329891e+00	8.924260099717772121e+00	-4.189772357465010311e-03	1.109659350037969716e+02	1.166195958560334311e-01	0.000000000000000000e+00	1.871798122206181958e+01	1.000000000000000000e+00
8.700000000000000000e+01	1.269079974194154943e+02	9.573052956111368417e+00	-3.462012341483521136e-03	9.114726452425040293e+01	1.905804371988236712e-01	0.000000000000000000e+00	4.742183148280214589e+00	1.000000000000000000e+00
8.700000000000000000e+01	1.368167495620086811e+02	3.193097019094369671e+01	-5.700107828714020414e-03	1.520960333342006834e+02	2.188800726285026199e-01	0.000000000000000000e+00	5.366984490806903096e+00	1.000000000000000000e+00
8.700000000000000000e+01	1.176975188370752221e+02	4.678680463102788423e+01	-3.139780052207897729e-03	8.237209768520555997e+01	1.796236266742058385e-01	0.000000000000000000e+00	5.146075972017416511e+00	1.000000000000000000e+00
8.700000000000000000e+01	5.810397526395395573e+01	2.079368196937260649e+01	-3.445040415403507941e-03	9.068507781022852043e+01	4.234217959024226818e-01	0.000000000000000000e+00	7.527974869422463300e+00	1.000000000000000000e+00
8.700000000000000000e+01	1.075670061500702275e+02	2.965474226038548267e+01	-4.483816238641293202e-03	1.189734631168939814e+02	1.353158549669160049e-01	0.000000000000000000e+00	8.487512013655196697e+00	1.000000000000000000e+00
8.700000000000000000e+01	5.073855961201991249e+01	4.808203566986950506e+01	-8.580211067577003803e-03	2.305282304659982060e+02	3.334756544093908648e-02	0.000000000000000000e+00	9.103264432431954489e+00	1.000000000000000000e+00
8.800000000000000000e+01	1.301624823038218608e+02	2.600780760623070975e+01	-5.602461512319032236e-03	1.494368872892453339e+02	7.266327614707712712e-02	0.000000000000000000e+00	8.908598528855197429e+00	1.000000000000000000e+00
8.800000000000000000e+01	9.081239626507054652e+01	2.810897727124733336e+01	-4.163677676488532903e-03	1.102553135459195062e+02	2.465472209527724834e-01	0.000000000000000000e+00	5.571931095890619190e+00	1.000000000000000000e+00
8.800000000000000000e+01	1.581695062298027210e+01	3.288219479944528700e+01	-4.876396400986022020e-03	1.296643731744134982e+02	1.060325641306704147e-01	0.000000000000000000e+00	7.523879809718444278e+00	1.000000000000000000e+00
8.800000000000000000e+01	2.892723161013817190e+01	6.811508085994208983e+00	-4.397064809444692704e-03	1.166110112768345601e+02	1.703306564138004076e-01	0.000000000000000000e+00	1.432458911988946504e+01	1.000000000000000000e+00
8.800000000000000000e+01	6.853831300376687352e+01	3.137569453044898182e+01	-4.002932264792502005e-03	1.058778260836463403e+02	3.049143667989304696e-01	0.000000000000000000e+00	5.719075768827484474e+00	1.000000000000000000e+00
8.900000000000000000e+01	6.820129870084110735e+01	2.566655720426622977e+01	-4.308431823761377406e-03	1.141973200897651708e+02	2.203704957424531541e-01	0.000000000000000000e+00	5.719075768827484474e+00	1.000000000000000000e+00
8.900000000000000000e+01	8.843679794550466511e+01	3.318246524821914534e+01	-4.254204775562860606e-03	1.127205860349607320e+02	2.615294383019055591e-01	0.000000000000000000e+00	5.445276748982043280e+00	1.000000000000000000e+00
8.900000000000000000e+01	1.019182383759461743e+02	8.175325562445397765e+00	-4.443779545308309924e-03	1.178831668450014689e+02	7.238380538755950777e-02	0.000000000000000000e+00	8.653385848263834390e+00	1.000000000000000000e+00
8.900000000000000000e+01	6.552189050774011037e+01	1.105513970657084855e+01	-4.194027829327893163e-03	1.110818218246354547e+02	2.774177750788943131e-01	0.000000000000000000e+00	4.772321316581337847e+00	1.000000000000000000e+00
8.900000000000000000e+01	1.412987370378560570e+02	3.488331007498636893e+01	-5.041118432860418330e-03	1.341501536497770530e+02	2.326591571234865041e-01	0.000000000000000000e+00	5.366984490806903096e+00	1.000000000000000000e+00
9.000000000000000000e+01	7.437861928320940308e+01	3.969014624678846559e+01	-3.876225849668834926e-03	1.024273030625458460e+02	1.020869504927202076e-01	0.000000000000000000e+00	7.462834248554711003e+00	1.000000000000000000e+00
9.000000000000000000e+01	1.739499366455542173e+01	4.117674381975223952e+01	-4.653290438822842677e-03	1.235886566620533387e+02	1.707055571044644449e-01	0.000000000000000000e+00	5.625637472448375753e+00	1.000000000000000000e+00
9.000000000000000000e+01	7.575023584735748727e+01	4.702585091794009031e+01	-3.993691250792850631e-03	1.056261708575633662e+02	1.070815933297611933e-01	0.000000000000000000e+00	7.462834248554711003e+00	1.000000000000000000e+00
9.000000000000000000e+01	6.060862050629206266e+01	4.994004545494220793e+01	-4.066385697753306140e-03	1.076058169749158679e+02	7.769769572992868412e-02	0.000000000000000000e+00	1.004342085238223348e+01	1.000000000000000000e+00
9.100000000000000000e+01	5.060705078597624862e+01	1.714658464843624230e+01	-4.455246368491428723e-03	1.181954362540414252e+02	1.546828210506114853e-01	0.000000000000000000e+00	3.992601616379150009e+00	1.000000000000000000e+00
9.100000000000000000e+01	9.475031809188214993e+01	1.761457780744091650e+01	-6.735116559852875190e-03	1.802818315856071081e+02	9.940110541956814760e-02	0.000000000000000000e+00	3.496065156298725718e+00	1.000000000000000000e+00
9.100000000000000000e+01	1.868553379581643625e+01	2.466752374830970851e+01	-4.497812432040927677e-03	1.193546134121341851e+02	1.049855154609599106e-01	0.000000000000000000e+00	8.701125783359513477e+00	1.000000000000000000e+00
9.100000000000000000e+01	9.399305287843588985e+01	4.262177394549196663e+01	-4.139078492243785691e-03	1.095854180915027030e+02	7.591557069726717621e-02	0.000000000000000000e+00	1.095319668234497179e+01	1.000000000000000000e+00
9.100000000000000000e+01	7.822728224526241547e+01	1.629977810578050779e+01	-3.306699732444944289e-03	8.691772545606876577e+01	1.368350369256476906e-01	0.000000000000000000e+00	9.349299978292906488e+00	1.000000000000000000e+00
9.100000000000000000e+01	3.226018189012758342e+01	2.380650448582843381e+01	-4.246576561570843816e-03	1.125128512650704664e+02	7.691627944064038935e-02	0.000000000000000000e+00	1.360192725516311008e+01	1.000000000000000000e+00
9.100000000000000000e+01	8.527718562283548920e+01	2.874761588849546357e+01	-3.683635775949702269e-03	9.718260821142317241e+01	3.325983773219051143e-01	0.000000000000000000e+00	5.353511770789827651e+00	1.000000000000000000e+00
9.100000000000000000e+01	1.158773812536481529e+02	3.137971351225418459e+01	-4.044209681864877927e-03	1.070019102724444195e+02	1.742189107794427372e-01	0.000000000000000000e+00	6.764590280252987142e+00	1.000000000000000000e+00
9.200000000000000000e+01	4.217182099091723302e+01	1.226812843087896177e+01	-3.754136951176352457e-03	9.910252621949533136e+01	1.116772587129998273e-01	0.000000000000000000e+00	9.744354096710292623e+00	1.000000000000000000e+00
9.200000000000000000e+01	1.396985696295075172e+02	1.940684365092499064e+01	-4.851181511460159364e-03	1.289777105717459449e+02	1.736910265907024575e-01	0.000000000000000000e+00	5.706222561153006190e+00	1.000000000000000000e+00
9.200000000000000000e+01	1.113533740483229622e+02	4.165582892357640077e+01	-3.599489376502552646e-03	9.489109765016449671e+01	1.967546580511926324e-01	0.000000000000000000e+00	7.424680087201982914e+00	1.000000000000000000e+00
9.200000000000000000e+01	1.835176616336320876e+01	4.672042340617680622e+01	-4.254953263303339756e-03	1.127409691716552231e+02	1.427877704768512057e-01	0.000000000000000000e+00	5.625637472448375753e+00	1.000000000000000000e+00
9.200000000000000000e+01	4.048692376258085801e+01	4.851809358348015877e+01	-4.476734689600627912e-03	1.187806153596117724e+02	8.987521609077109286e-02	0.000000000000000000e+00	1.026090561761126807e+01	1.000000000000000000e+00
9.200000000000000000e+01	1.217426053415868097e+02	4.996790083843708885e+01	-3.916597686432526232e-03	1.035267261029756867e+02	3.616968719860357284e-01	0.000000000000000000e+00	5.146075972017416511e+00	1.000000000000000000e+00
9.300000000000000000e+01	1.430348289163531774e+02	4.393023846452964420e+01	-9.273262868716032267e-03	2.494017120676310242e+02	7.544847574050639327e-02	0.000000000000000000e+00	6.524624878975616937e+00	1.000000000000000000e+00
9.300000000000000000e+01	1.359830078197231842e+02	3.694758954662288630e+01	-3.773286155116630739e-03	9.962400549082653356e+01	1.491899807592469429e-01	0.000000000000000000e+00	5.702475502580564459e+00	1.000000000000000000e+00
9.300000000000000000e+01	5.782441497415367593e+01	3.047030926725506461e+01	-3.991993872421002731e-03	1.055799471273610521e+02	1.121856666945248993e-01	0.000000000000000000e+00	1.075208507517301371e+01	1.000000000000000000e+00
9.300000000000000000e+01	1.102166766053490790e+02	5.178324833103003755e+01	-4.571334909059221810e-03	1.213568087964195854e+02	2.818613167701518041e-01	0.000000000000000000e+00	1.019101098671431771e+01	1.000000000000000000e+00
9.400000000000000000e+01	1.179540123098521320e+02	2.494175691748730728e+01	-4.030572904521448688e-03	1.066305477482091675e+02	1.096915359281387392e-01	0.000000000000000000e+00	6.764590280252987142e+00	1.000000000000000000e+00
9.500000000000000000e+01	1.340473493392145201e+02	1.861647339086182740e+01	-5.939988654633853414e-03	1.586285700755260848e+02	8.479320629227016237e-02	0.000000000000000000e+00	5.706222561153006190e+00	1.000000000000000000e+00
9.500000000000000000e+01	7.174344816100459354e+01	9.564104000546178597e+00	-3.880257590516533912e-03	1.025370971451620932e+02	9.937931057956839176e-02	0.000000000000000000e+00	9.349299978292906488e+00	1.000000000000000000e+00
9.500000000000000000e+01	5.611700809389741096e+01	1.475775719517172391e+01	-3.978652723894684703e-03	1.052166352928888102e+02	1.029856309451981922e-01	0.000000000000000000e+00	6.005507983225404800e+00	1.000000000000000000e+00
9.600000000000000000e+01	2.234670270974592654e+01	3.379210405391892635e+01	-4.068369864903920684e-03	1.076598506591947881e+02	1.222441093970841886e-01	0.000000000000000000e+00	9.831689761675521666e+00	1.000000000000000000e+00
9.600000000000000000e+01	2.198589936766192210e+01	6.747052822310885212e+00	-5.205507325168155265e-03	1.386268619266818689e+02	1.124339901853087520e-01	0.000000000000000000e+00	5.805312998149971371e+00	1.000000000000000000e+00
9.600000000000000000e+01	1.076388992863303713e+02	8.318542177010995076e+00	-8.717435100468103396e-03	2.342651737302903427e+02	5.348542042763382298e-02	0.000000000000000000e+00	6.747657608461912204e+00	1.000000000000000000e+00
9.600000000000000000e+01	1.316935356363277378e+02	2.863868122155450635e+01	-4.194249512211252300e-03	1.110878587872601884e+02	8.465821351054203525e-02	0.000000000000000000e+00	8.347045084239040236e+00	1.000000000000000000e+00
9.600000000000000000e+01	7.074187479198315032e+01	4.710811414970297761e+01	-5.012903790010138014e-03	1.333818004879264834e+02	8.735360295839389444e-02	0.000000000000000000e+00	1.016731563344613321e+01	1.000000000000000000e+00
9.600000000000000000e+01	2.922637431326804958e+01	6.827083549903088411e+00	-3.927181776338002639e-03	1.038149565437201431e+02	1.512484516317359473e-01	0.000000000000000000e+00	5.747263778250948363e+00	1.000000000000000000e+00
9.600000000000000000e+01	1.175778256255949117e+02	8.799249456390006330e+00	-4.259257562600681120e-03	1.128581856819691325e+02	2.445642346784494547e-01	0.000000000000000000e+00	9.950544521068906079e+00	1.000000000000000000e+00
9.700000000000000000e+01	8.182288721863545788e+01	1.430437726738148996e+01	-4.063543892338214794e-03	1.075284277204200265e+02	1.050890839738909399e-01	0.000000000000000000e+00	1.026689398794801100e+01	1.000000000000000000e+00
9.700000000000000000e+01	1.047214559211510299e+01	3.369087305170746305e+01	-4.160561497139017573e-03	1.101704524236717759e+02	9.362629141530931509e-02	0.000000000000000000e+00	1.187498860865498251e+01	1.000000000000000000e+00
9.700000000000000000e+01	1.179612350899764266e+02	4.504139340405702541e+01	-3.659230124540759077e-03	9.651798312555581560e+01	1.689702213343411419e-01	0.000000000000000000e+00	6.210413551508949581e+00	1.000000000000000000e+00
9.700000000000000000e+01	5.654424250483170766e+01	5.555408958465580582e+00	-4.754464062852396811e-03	1.263438598496852734e+02	1.291928699646742729e-01	0.000000000000000000e+00	9.212260434415378896e+00	1.000000000000000000e+00
9.700000000000000000e+01	9.311617693927486528e+01	8.503686827386744085e+00	-4.544205122582819709e-03	1.206179989050419437e+02	1.295830440537875106e-01	0.000000000000000000e+00	9.755842893966894636e+00	1.000000000000000000e+00
9.800000000000000000e+01	1.398916027177037051e+02	1.678197975045854662e+01	-4.391741929918139241e-03	1.164660563562254367e+02	1.556816270117369339e-01	0.000000000000000000e+00	6.125411371382523562e+00	1.000000000000000000e+00
9.800000000000000000e+01	6.985169569652414623e+01	2.300453802135752923e+01	-3.447583466514890244e-03	9.075433126038015530e+01	1.548164361028802061e-01	0.000000000000000000e+00	8.778611182928363732e+00	1.000000000000000000e+00
9.800000000000000000e+01	1.366839186709518970e+02	4.542578815150250904e+01	-4.850086797159645566e-03	1.289478988460194557e+02	1.033069319029171762e-01	0.000000000000000000e+00	6.524624878975616937e+00	1.000000000000000000e+00
9.900000000000000000e+01	1.690023985617038349e+01	9.546646782095885797e+00	-3.948938479768116655e-03	1.044074443508733339e+02	1.644879683077211663e-01	0.000000000000000000e+00	4.320037236126335500e+00	1.000000000000000000e+00
9.900000000000000000e+01	4.946100829531762599e+01	2.716955009750772021e+01	-3.923578659622395381e-03	1.037168349358853590e+02	1.442198200812825348e-01	0.000000000000000000e+00	6.953919765247002616e+00	1.000000000000000000e+00
9.900000000000000000e+01	8.407603477044895612e+01	2.900122243878918127e+01	-3.471061453400336051e-03	9.139369379114276626e+01	3.337794935517987005e-01	0.000000000000000000e+00	4.769351792651876920e+00	1.000000000000000000e+00
9.900000000000000000e+01	6.588946361795061080e+01	3.817343939410933729e+01	-4.066041833186961538e-03	1.075964527087012783e+02	2.240927113734415554e-01	0.000000000000000000e+00	7.695734963234770021e+00	1.000000000000000000e+00
1.000000000000000000e+02	4.708474262406882360e+01	3.911847816095728803e+01	-6.437537854101843190e-03	1.721780416253193380e+02	1.118120364300326797e-01	0.000000000000000000e+00	6.396872301891960433e+00	1.000000000000000000e+00
1.000000000000000000e+02	1.141724747646438516e+02	2.523168114440224485e+01	-4.945884981962498511e-03	1.315567157849191915e+02	7.195806925228021012e-02	0.000000000000000000e+00	1.035731643049935613e+01	1.000000000000000000e+00
1.000000000000000000e+02	3.070767811089003985e+01	4.023126993936362084e+01	-4.668737362114541538e-03	1.240093138511243041e+02	1.085525128797145689e-01	0.000000000000000000e+00	3.132640786248412912e+00	1.000000000000000000e+00
1.000000000000000000e+02	1.123239086667114464e+02	4.864255423835530223e+01	-3.827903607085052489e-03	1.011113711872433498e+02	1.588616144520021978e-01	0.000000000000000000e+00	6.689380281978697163e+00	1.000000000000000000e+00
1.000000000000000000e+02	1.082442687821907441e+02	1.503898940725659017e+01	-4.217860911706557830e-03	1.117308544669930086e+02	1.138148813043632357e-01	0.000000000000000000e+00	6.747657608461912204e+00	1.000000000000000000e+00
1.000000000000000000e+02	9.789544135318200802e+01	1.700869136787495961e+01	-3.540214630059346571e-03	9.327690252853190600e+01	3.451719511837465504e-01	0.000000000000000000e+00	5.877747418265482082e+00	1.000000000000000000e+00
1.000000000000000000e+02	6.264395131563591690e+01	1.780582721828555037e+01	-4.078798318757773447e-03	1.079438427527449278e+02	3.359900578518062453e-01	0.000000000000000000e+00	5.561885804486222717e+00	1.000000000000000000e+00
1.000000000000000000e+02	8.129075720869596466e+01	4.710636968551580139e+01	-4.524529776360021634e-03	1.200821915031544762e+02	1.717716563158675491e-01	0.000000000000000000e+00	3.492097749734118128e+00	1.000000000000000000e+00
1.000000000000000000e+02	3.064423836721964278e+01	5.214011847686614232e+01	-4.038405520608349085e-03	1.068438488829379338e+02	1.027046789014959272e-01	0.000000000000000000e+00	6.822422337927124936e+00	1.000000000000000000e+00
1.010000000000000000e+02	1.397604327303425293e+02	3.618956217441571965e+01	-4.479777583861243098e-03	1.188634807511294724e+02	6.753777042184994084e-02	0.000000000000000000e+00	9.735132719046056593e+00	1.000000000000000000e+00
1.010000000000000000e+02	1.302489289016608609e+02	5.142614106087535220e+01	-3.439889547397672991e-03	9.054480718055727095e+01	2.566511803199893471e-01	0.000000000000000000e+00	8.798484435850269847e+00	1.000000000000000000e+00
1.010000000000000000e+02	3.123004035073646278e+01	1.221376744141658577e+01	-4.102841548273181496e-03	1.085985982113659247e+02	1.634834354918950350e-01	0.000000000000000000e+00	5.170331578213417600e+00	1.000000000000000000e+00
1.010000000000000000e+02	1.246656107672780109e+02	3.314217249758819150e+01	2.660630118670086978e-03	-6.932368277568950532e+01	1.919567922348444089e-01	0.000000000000000000e+00	8.347045084239040236e+00	1.000000000000000000e+00
1.010000000000000000e+02	4.318777950091585183e+01	4.518354899478419640e+01	-4.716509411110143130e-03	1.253102626204788663e+02	2.674406742025615680e-01	0.000000000000000000e+00	7.209119627426916033e+00	1.000000000000000000e+00
1.020000000000000000e+02	7.159512734861989713e+01	1.340881029553498571e+01	-4.410565300227109638e-03	1.169786623874386891e+02	1.139992224026852297e-01	0.000000000000000000e+00	6.666224743851488554e+00	1.000000000000000000e+00
1.020000000000000000e+02	2.390363332326508328e+01	5.319353681658753175e+01	-1.703184573726955215e-03	4.325011822055671473e+01	3.502878008003902366e-01	0.000000000000000000e+00	6.822422337927124936e+00	1.000000000000000000e+00
1.030000000000000000e+02	6.496155558598113089e+01	1.274981256757270032e+01	-4.593144199071333596e-03	1.219507286637538499e+02	1.815185222520594444e-01	0.000000000000000000e+00	5.561885804486222717e+00	1.000000000000000000e+00
1.030000000000000000e+02	1.040953768608654144e+02	3.640905887566325561e+01	-7.426542935226367222e-03	1.991110489010346782e+02	1.069076367355199508e-01	0.000000000000000000e+00	3.800573766783917673e+00	1.000000000000000000e+00
1.030000000000000000e+02	1.140613993912498501e+02	3.972193094837288641e+01	-4.500888666526013833e-03	1.194383867388337990e+02	1.406387450352857282e-01	0.000000000000000000e+00	9.088255822743640522e+00	1.000000000000000000e+00
1.040000000000000000e+02	9.273278390599391230e+01	1.419890796057826243e+01	-4.536588986970355522e-03	1.204105930587240465e+02	1.518195360663735505e-01	0.000000000000000000e+00	5.877747418265482082e+00	1.000000000000000000e+00
1.040000000000000000e+02	1.173726690220981510e+02	1.538116032791500487e+01	-4.728164346474964148e-03	1.256276547805088342e+02	8.747384669117241884e-02	0.000000000000000000e+00	6.101704554453401208e+00	1.000000000000000000e+00
1.040000000000000000e+02	2.609155030884634741e+01	1.164083749974224347e+01	-3.962496740751090055e-03	1.047766686841652017e+02	1.654757769094848951e-01	0.000000000000000000e+00	5.170331578213417600e+00	1.000000000000000000e+00
1.040000000000000000e+02	4.393457854916483285e+01	2.294870014017323712e+01	-5.818121483973788879e-03	1.553098314191722125e+02	2.303638903601856747e-01	0.000000000000000000e+00	6.953919765247002616e+00	1.000000000000000000e+00
1.040000000000000000e+02	7.943180978077033672e+01	3.250322246611278132e+01	-3.992086574972698518e-03	1.055824716427017194e+02	1.552045241995195779e-01	0.000000000000000000e+00	5.816599517426816135e+00	1.000000000000000000e+00
1.040000000000000000e+02	1.757939277971414072e+01	5.280328342508887829e+00	-3.829120607701997324e-03	1.011445130659821814e+02	1.857675111311835048e-01	0.000000000000000000e+00	4.320037236126335500e+00	1.000000000000000000e+00
1.040000000000000000e+02	8.699738500806461161e+01	1.055477472936313177e+01	-4.686435468015987156e-03	1.244912762030952678e+02	2.587864791699582279e-01	0.000000000000000000e+00	6.795182670481718645e+00	1.000000000000000000e+00
1.050000000000000000e+02	5.770059357121271404e+01	2.558289499263020161e+01	-6.259325749120630590e-03	1.673248937379272263e+02	1.200415585778625838e-01	0.000000000000000000e+00	3.360839900536289448e+00	1.000000000000000000e+00
1.050000000000000000e+02	1.346737658636214121e+02	1.419200049695269783e+01	-4.164387670527419476e-03	1.102746484057498577e+02	2.530342077891278851e-01	0.000000000000000000e+00	5.249397415619223572e+00	1.000000000000000000e+00
1.050000000000000000e+02	2.275860129942255483e+01	1.900668555048641295e+01	-5.271953202604214885e-03	1.404363443394434512e+02	8.084605867061256390e-02	0.000000000000000000e+00	5.362460300164411109e+00	1.000000000000000000e+00
1.050000000000000000e+02	3.166164711845054214e+01	3.724741648648073777e+01	-4.496302556169037672e-03	1.193134958298091277e+02	1.136209333288946688e-01	0.000000000000000000e+00	3.132640786248412912e+00	1.000000000000000000e+00
1.050000000000000000e+02	1.836633094808056654e+01	3.996638374135702776e+01	-4.820543799152885410e-03	1.281433713512185193e+02	8.824684562833728929e-02	0.000000000000000000e+00	3.770498285530945459e+00	1.000000000000000000e+00
1.050000000000000000e+02	4.906569777346694394e+01	3.303606154066682876e+01	-4.314323415093605438e-03	1.143577624123020939e+02	2.966424831769598480e-01	0.000000000000000000e+00	6.396872301891960433e+00	1.000000000000000000e+00
1.050000000000000000e+02	7.827942211980231946e+01	4.533814807154995208e+01	-3.597176690714083257e-03	9.482811760652663224e+01	3.390141083942934674e-01	0.000000000000000000e+00	3.445524986191495831e+00	1.000000000000000000e+00
1.060000000000000000e+02	4.828207572616469889e+01	1.722172891612009948e+01	-5.663718389321116889e-03	1.511050606338239390e+02	1.424805998909567384e-01	0.000000000000000000e+00	7.190196875270836507e+00	1.000000000000000000e+00
1.060000000000000000e+02	7.934394025067422263e+01	5.071232814163514746e+01	-3.498042856255463486e-03	9.212846283659588664e+01	2.483227482712472289e-01	0.000000000000000000e+00	3.594976986106407146e+00	1.000000000000000000e+00
1.060000000000000000e+02	1.300490248986468771e+02	1.667553512203771859e+01	-3.742361253800162782e-03	9.878184541697719112e+01	2.692429692627829052e-01	0.000000000000000000e+00	5.249397415619223572e+00	1.000000000000000000e+00
1.070000000000000000e+02	7.837516481670570023e+00	5.024443909061219671e+01	-3.788380779483078390e-03	1.000350687256316320e+02	9.368399862948273427e-02	0.000000000000000000e+00	1.125405225877292104e+01	1.000000000000000000e+00
1.070000000000000000e+02	9.461795477883309502e+01	2.165800278330276996e+01	-6.182655201664974225e-03	1.652369687597174561e+02	9.407595639649035668e-02	0.000000000000000000e+00	7.693631443875953657e+00	1.000000000000000000e+00
1.070000000000000000e+02	1.157202422502723067e+02	2.125485458567056085e+01	-5.097481303521765941e-03	1.356850513308650648e+02	7.134222431364212191e-02	0.000000000000000000e+00	6.101704554453401208e+00	1.000000000000000000e+00
1.070000000000000000e+02	7.347399413468500029e+01	3.839051589484408566e+01	-4.697607073380898057e-03	1.247955061148692835e+02	2.038332381301486418e-01	0.000000000000000000e+00	8.375905395163082190e+00	1.000000000000000000e+00
1.080000000000000000e+02	9.721306711466692008e+00	2.832605395461438746e+01	-4.250171953883725116e-03	1.126107625186828187e+02	2.352277093798301744e-01	0.000000000000000000e+00	7.202099909024370028e+00	1.000000000000000000e+00
1.080000000000000000e+02	6.384027956742934151e+01	4.317210763669959306e+01	-2.613354384899197174e-03	6.803624987375900446e+01	1.948651918528546689e-01	0.000000000000000000e+00	1.075509534821215141e+01	1.000000000000000000e+00
1.080000000000000000e+02	1.080349650239380423e+02	1.229367540392943781e+01	-3.744346570560944370e-03	9.883591040792944682e+01	1.420002642123975312e-01	0.000000000000000000e+00	9.834901072867658911e+00	1.000000000000000000e+00
1.080000000000000000e+02	8.093245057765878769e+00	2.020064217613890278e+01	-3.703638180175815222e-03	9.772732219604814929e+01	3.765556518969347399e-01	0.000000000000000000e+00	4.007291287359656451e+00	1.000000000000000000e+00
1.080000000000000000e+02	2.965268549528138919e+01	4.823766154767534431e+01	-4.053899004123719292e-03	1.072657740198352769e+02	8.009678571236023004e-02	0.000000000000000000e+00	1.117235039320190992e+01	1.000000000000000000e+00
1.090000000000000000e+02	6.965956537014582750e+01	2.080883277505898477e+01	-7.257624538109313898e-03	1.945109912214695953e+02	8.469483077578887631e-02	0.000000000000000000e+00	9.413037303496091468e+00	1.000000000000000000e+00
1.090000000000000000e+02	1.870021077348136274e+01	2.251174572255053263e+01	-4.708718875503918253e-03	1.250981074393087198e+02	3.493778189991795236e-01	0.000000000000000000e+00	4.052508023869640930e+00	1.000000000000000000e+00
1.090000000000000000e+02	1.492177018517023512e+01	4.149989555148774656e+01	-3.230973404407744103e-03	8.485551386290879350e+01	1.845926349920611331e-01	0.000000000000000000e+00	3.770498285530945459e+00	1.000000000000000000e+00
1.090000000000000000e+02	9.539847579382501408e+01	4.639874705280927714e+01	-3.458776165992251406e-03	9.105913561600176820e+01	2.952814432849890647e-01	0.000000000000000000e+00	4.547995761826244987e+00	1.000000000000000000e+00
1.100000000000000000e+02	1.389987141568729498e+02	1.902438258634829538e+01	-4.235812878211410101e-03	1.122197300589554203e+02	9.096563762444997980e-02	0.000000000000000000e+00	6.485144130796998141e+00	1.000000000000000000e+00
1.100000000000000000e+02	1.013641060249592414e+02	4.571864199891839675e+00	-7.056838496670144421e-03	1.890431002893072900e+02	5.824377490737009389e-02	0.000000000000000000e+00	1.020425048962720460e+01	1.000000000000000000e+00
1.100000000000000000e+02	7.849886982766071242e+01	1.757279075055335937e+01	-5.674827236052213709e-03	1.514075814757727585e+02	2.098836413390486877e-01	0.000000000000000000e+00	6.121667545652766940e+00	1.000000000000000000e+00
1.100000000000000000e+02	5.068217778604418911e+00	2.282887226920108148e+01	-3.553552328223382687e-03	9.364012040127006742e+01	3.758085547970622109e-01	0.000000000000000000e+00	4.007291287359656451e+00	1.000000000000000000e+00
1.110000000000000000e+02	8.321133430307722278e+01	3.214655535270648556e+01	-3.694462292806157712e-03	9.747744052607015419e+01	8.222564340415627893e-02	0.000000000000000000e+00	9.407443138304854457e+00	1.000000000000000000e+00
1.110000000000000000e+02	1.000688732500483127e+02	4.665328233236777322e+01	-2.891748712719049985e-03	7.561760268962579801e+01	4.235747087766885688e-01	0.000000000000000000e+00	4.677328362178240440e+00	1.000000000000000000e+00
1.110000000000000000e+02	1.228171313354715153e+02	1.156703802118994773e+01	-3.903795449610102889e-03	1.031780901413770835e+02	1.697597509536947769e-01	0.000000000000000000e+00	8.854209571636946663e+00	1.000000000000000000e+00
1.110000000000000000e+02	4.130449590486309575e+01	4.046952979426713881e+01	-4.086921374841405614e-03	1.081650532730718339e+02	1.523930479421016226e-01	0.000000000000000000e+00	6.930735391922322464e+00	1.000000000000000000e+00
1.110000000000000000e+02	1.380369413587042402e+02	4.553475911745987759e+01	-4.200401591601897987e-03	1.112553948314639598e+02	1.567863775340556654e-01	0.000000000000000000e+00	8.892649720884044484e+00	1.000000000000000000e+00
1.110000000000000000e+02	9.379525006542829146e+01	5.157574222209222370e+01	-3.624490065905197275e-03	9.557192706391606407e+01	3.155101592571777358e-01	0.000000000000000000e+00	3.493798240073731520e+00	1.000000000000000000e+00
1.120000000000000000e+02	3.504451117909160729e+01	9.877056389899554034e+00	-4.298315258067788094e-03	1.139218214673305027e+02	1.261678474461608301e-01	0.000000000000000000e+00	1.766260953748329143e+01	1.000000000000000000e+00
1.120000000000000000e+02	5.441082614865509015e+01	1.725054776418080849e+01	-4.684111371714226590e-03	1.244279854235033156e+02	1.249423557259200512e-01	0.000000000000000000e+00	6.326302958556809131e+00	1.000000000000000000e+00
1.120000000000000000e+02	1.282858338012491686e+02	2.178493433083337294e+01	-4.020948500623554647e-03	1.063684518852519574e+02	2.237166272268190648e-01	0.000000000000000000e+00	3.995426745079620812e+00	1.000000000000000000e+00
1.120000000000000000e+02	8.406193869788788220e+01	4.848080388619136372e+00	-4.937956984766928015e-03	1.313408171912462876e+02	3.044542542380008765e-01	0.000000000000000000e+00	1.388761999228113986e+01	1.000000000000000000e+00
1.130000000000000000e+02	1.282126385543051867e+02	3.208441154335849177e+01	-4.106021678757709389e-03	1.086852008781389998e+02	2.250502272780892099e-01	0.000000000000000000e+00	7.736354786172770837e+00	1.000000000000000000e+00
1.130000000000000000e+02	3.976132165192565537e+01	2.689820425474576382e+01	-3.808684216599533563e-03	1.005879805660417503e+02	1.711933273263303024e-01	0.000000000000000000e+00	3.062952707381340733e+00	1.000000000000000000e+00
1.130000000000000000e+02	1.035289362144985148e+02	2.723687711167666237e+01	-4.619259223475852098e-03	1.226619041225216051e+02	2.914080480543830287e-01	0.000000000000000000e+00	6.383181768390880251e+00	1.000000000000000000e+00
1.130000000000000000e+02	5.208857182467689029e+01	3.517740589270696461e+01	-4.459138954836928785e-03	1.183014408220316085e+02	7.750174873541981757e-02	0.000000000000000000e+00	6.059539828630529534e+00	1.000000000000000000e+00
1.140000000000000000e+02	1.694925752485248083e+01	2.616646650595434664e+01	-4.115390569932749452e-03	1.089403385098848673e+02	1.216061323435609909e-01	0.000000000000000000e+00	4.052508023869640930e+00	1.000000000000000000e+00
1.140000000000000000e+02	1.398291539951102607e+02	2.614273659214145340e+01	-4.406459288462823663e-03	1.168668457276132955e+02	1.606690273329020036e-01	0.000000000000000000e+00	6.246621291668223108e+00	1.000000000000000000e+00
1.140000000000000000e+02	7.915327597939310067e+01	2.365937978942177722e+01	-4.305764740724172222e-03	1.141246889494233017e+02	1.692272293775631820e-01	0.000000000000000000e+00	6.121667545652766940e+00	1.000000000000000000e+00
1.150000000000000000e+02	1.400911502832839517e+02	3.238386113075674899e+01	-3.807601708678833800e-03	1.005585012496452464e+02	3.212599410034240321e-01	0.000000000000000000e+00	6.246621291668223108e+00	1.000000000000000000e+00
1.150000000000000000e+02	6.534196642041656844e+01	6.827757133226219466e+00	-4.066563525400796256e-03	1.076106596530932364e+02	2.660225488763290347e-01	0.000000000000000000e+00	3.856421980139974615e+00	1.000000000000000000e+00
1.150000000000000000e+02	9.492280500766931084e+01	1.562706896186641892e+01	-3.840158339781853027e-03	1.014450972834830083e+02	2.176842881739347035e-01	0.000000000000000000e+00	8.846202253345049726e+00	1.000000000000000000e+00
1.150000000000000000e+02	1.086290576658134057e+02	3.107533652531586554e+01	-3.882000848689049193e-03	1.025845702936219794e+02	3.230416513444881454e-01	0.000000000000000000e+00	6.383181768390880251e+00	1.000000000000000000e+00
1.150000000000000000e+02	1.658301899042808003e+01	3.770052807213414070e+01	-3.883414846968998805e-03	1.026230768965591693e+02	1.612574777819727467e-01	0.000000000000000000e+00	7.670459943943247261e+00	1.000000000000000000e+00
1.150000000000000000e+02	2.422305498704815108e+01	3.838302768531161746e+01	-5.639312757775143473e-03	1.504404360888734402e+02	1.400284711179802244e-01	0.000000000000000000e+00	7.670459943943247261e+00	1.000000000000000000e+00
1.150000000000000000e+02	1.343603967309523206e+01	4.730691056572160846e+01	-4.890169362162168944e-03	1.300394443147392280e+02	1.014810316241332444e-01	0.000000000000000000e+00	1.010871225413130858e+01	1.000000000000000000e+00
1.160000000000000000e+02	6.007133012147494355e+01	1.442551610114846383e+01	-4.674945426928616386e-03	1.241783745142055011e+02	1.276160481091559440e-01	0.000000000000000000e+00	5.600014917746932497e+00	1.000000000000000000e+00
1.160000000000000000e+02	1.383415677523055649e+02	1.527043077711287111e+01	-3.976184080785578542e-03	1.051494081531221383e+02	1.073699940057948332e-01	0.000000000000000000e+00	1.097360226021000429e+01	1.000000000000000000e+00
1.160000000000000000e+02	1.083308201285760042e+01	1.558877919827723169e+01	-4.142347862015895513e-03	1.096744509605341875e+02	9.165465470972189443e-02	0.000000000000000000e+00	9.445597376189974526e+00	1.000000000000000000e+00
1.160000000000000000e+02	1.133894191599066517e+02	2.633591499854867735e+01	-4.286701644812228318e-03	1.136055546085660524e+02	2.047382473126646563e-01	0.000000000000000000e+00	6.717377312823056279e+00	1.000000000000000000e+00
1.160000000000000000e+02	1.108789107047281277e+02	4.098980378277713044e+01	-3.987391508880396007e-03	1.054546136047226099e+02	8.108753141259850139e-02	0.000000000000000000e+00	1.016653823560337067e+01	1.000000000000000000e+00
1.160000000000000000e+02	7.133059492226404075e+01	2.485386673894242904e+01	-4.368561968614131583e-03	1.158348097849320055e+02	2.325198983760695670e-01	0.000000000000000000e+00	7.913351881102026475e+00	1.000000000000000000e+00
1.160000000000000000e+02	4.246810395030490781e+01	2.833173446957746222e+01	-4.250181361879400155e-03	1.126110187212249514e+02	1.321236842240250953e-01	0.000000000000000000e+00	3.062952707381340733e+00	1.000000000000000000e+00
1.160000000000000000e+02	3.803072989314384955e+01	4.795407590799307229e+01	-4.269431455776420692e-03	1.131352454707954820e+02	6.637083033983048885e-02	0.000000000000000000e+00	8.169208923021745505e+00	1.000000000000000000e+00
1.160000000000000000e+02	5.423687438170936304e+01	4.782955413281203505e+01	-4.014908170729474153e-03	1.062039590508976374e+02	2.672746622464906574e-01	0.000000000000000000e+00	3.792693200914555085e+00	1.000000000000000000e+00
1.170000000000000000e+02	1.289166167007658146e+02	6.614829220293693801e+00	-4.923347245430142148e-03	1.309429585519291379e+02	1.576044705752611685e-01	0.000000000000000000e+00	1.279645031383042664e+01	1.000000000000000000e+00
1.170000000000000000e+02	7.143291764840847691e+01	4.372133481488001649e+01	-4.655002757106862545e-03	1.236352872423021410e+02	1.060786668043662839e-01	0.000000000000000000e+00	7.043875454988005380e+00	1.000000000000000000e+00
1.170000000000000000e+02	5.907567783315946031e+01	7.177564423895650414e+00	-3.406477947622933017e-03	8.963492827598867052e+01	3.103941800202734136e-01	0.000000000000000000e+00	5.932516859641333795e+00	1.000000000000000000e+00
1.180000000000000000e+02	2.723866512727746070e+01	1.953093803994608990e+01	-3.942953722122018341e-03	1.042444648836268328e+02	1.122960342272096845e-01	0.000000000000000000e+00	7.588688246792975711e+00	1.000000000000000000e+00
1.180000000000000000e+02	1.231026394611593275e+02	4.634224714443498527e+01	-6.690828397235983917e-03	1.790757574928101974e+02	6.681415121266642831e-02	0.000000000000000000e+00	1.122932559316970469e+01	1.000000000000000000e+00
1.180000000000000000e+02	4.697981766598045539e+01	3.843603349965464844e+01	-4.225389166439570861e-03	1.119358671038008453e+02	1.314022023312308995e-01	0.000000000000000000e+00	6.059539828630529534e+00	1.000000000000000000e+00
1.190000000000000000e+02	1.159950543419164148e+01	4.569882129854820008e+00	-4.653021478366638208e-03	1.235813322164442241e+02	9.774018424730623877e-02	0.000000000000000000e+00	1.104551933886575554e+01	1.000000000000000000e+00
1.190000000000000000e+02	7.387959270063760187e+01	4.834483255924926226e+00	-3.604892513603229990e-03	9.503823817918863881e+01	2.990033466314457877e-01	0.000000000000000000e+00	8.767223234904685469e+00	1.000000000000000000e+00
1.190000000000000000e+02	8.305122506909390268e+01	1.542367079471601699e+01	-4.490519280767983623e-03	1.191560032128076472e+02	1.887341712518492143e-01	0.000000000000000000e+00	8.982795704165878803e+00	1.000000000000000000e+00
1.190000000000000000e+02	1.967539494012235224e+01	1.891034688378562478e+01	-2.317341401891031844e-03	5.997509834155437147e+01	2.322602718826998203e-01	0.000000000000000000e+00	7.588688246792975711e+00	1.000000000000000000e+00
1.190000000000000000e+02	9.691349660559319545e+01	2.424637527206576593e+01	-3.446867637996975289e-03	9.073483751353383298e+01	2.309367601872406306e-01	0.000000000000000000e+00	8.846202253345049726e+00	1.000000000000000000e+00
1.190000000000000000e+02	8.569333097064078686e+01	5.327953424983285657e+01	-3.199155586004026521e-03	8.398903749092660576e+01	3.774542275505626820e-01	0.000000000000000000e+00	1.664425959148069367e+01	1.000000000000000000e+00
1.200000000000000000e+02	1.027757018287035073e+01	3.287207551453990817e+01	-4.748263324347704907e-03	1.261749986997791666e+02	1.539096133001538469e-01	0.000000000000000000e+00	7.941828427111069288e+00	1.000000000000000000e+00
1.210000000000000000e+02	2.770881602225281526e+01	2.803291600441218989e+01	-4.629716096530695629e-03	1.229466701398479387e+02	2.544093362102965994e-01	0.000000000000000000e+00	6.432147752336623725e+00	1.000000000000000000e+00
1.210000000000000000e+02	1.331023931718439428e+02	4.123316904725684395e+01	-3.572489674696952694e-03	9.415583027990433607e+01	8.341851571690561684e-02	0.000000000000000000e+00	5.838680562236191918e+00	1.000000000000000000e+00
1.210000000000000000e+02	6.464105485843488452e+01	5.122975692186758856e+00	-4.713824271469466837e-03	1.252371397550266323e+02	1.265109589754601638e-01	0.000000000000000000e+00	5.544873272284493559e+00	1.000000000000000000e+00
1.210000000000000000e+02	8.879777779942807570e+01	8.519487252814061051e+00	-4.422256298428014348e-03	1.172970366259687154e+02	2.059036757771186554e-01	0.000000000000000000e+00	8.982795704165878803e+00	1.000000000000000000e+00
1.210000000000000000e+02	6.408227208764171223e+01	4.692630700402605015e+01	-2.877838456579816240e-03	7.523879267443450658e+01	3.780862381977695419e-01	0.000000000000000000e+00	3.751454645747689831e+00	1.000000000000000000e+00
1.210000000000000000e+02	6.704307781808918776e+01	4.923000867430614846e+01	2.435091972036493736e-03	-6.318173198072781105e+01	4.639893748998544787e-01	0.000000000000000000e+00	3.751454645747689831e+00	1.000000000000000000e+00
1.220000000000000000e+02	1.007667863146111813e+02	4.622104139781923493e+01	-4.492677949643650651e-03	1.192147890023286578e+02	1.161330996068496990e-01	0.000000000000000000e+00	7.223347456152699131e+00	1.000000000000000000e+00
1.220000000000000000e+02	1.071144294239605586e+02	2.997809256186450710e+01	-4.180338319636670019e-03	1.107090232706629536e+02	1.976429652211467713e-01	0.000000000000000000e+00	6.059686631187477523e+00	1.000000000000000000e+00
1.220000000000000000e+02	7.605506884188433503e+01	3.667362316944075218e+01	-3.692504206335369028e-03	9.742411708196380005e+01	1.453140791576189583e-01	0.000000000000000000e+00	8.428197974217887634e+00	1.000000000000000000e+00
1.230000000000000000e+02	6.242584148189623150e+00	4.525963905965225820e+01	-7.545384389197282507e-03	2.023473899528075606e+02	1.411377322155802361e-01	0.000000000000000000e+00	1.302815577448569329e+01	1.000000000000000000e+00
1.230000000000000000e+02	5.678416522087951535e+01	3.254905203097005284e+01	-3.967533153817643168e-03	1.049138224282195324e+02	3.371139272615270022e-01	0.000000000000000000e+00	1.143598626222902581e+01	1.000000000000000000e+00
1.230000000000000000e+02	1.122131166470408203e+02	3.325272088724592834e+01	-4.081141168720736970e-03	1.080076442400200563e+02	2.410992167418674059e-01	0.000000000000000000e+00	4.324301082030859611e+00	1.000000000000000000e+00
1.230000000000000000e+02	3.647507502028378212e+01	3.364608875057127335e+01	-5.767689699414312379e-03	1.539364515989964559e+02	7.024713746542454729e-02	0.000000000000000000e+00	6.621905940494552389e+00	1.000000000000000000e+00
1.240000000000000000e+02	1.294394168628759871e+02	4.650151296889130315e+00	-3.935640639849715544e-03	1.040453119148434098e+02	9.008185931776990785e-02	0.000000000000000000e+00	1.459443905272927999e+01	1.000000000000000000e+00
1.240000000000000000e+02	4.895462462640546875e+01	6.992378915799735140e+00	-4.169211953045605899e-03	1.104060253204313113e+02	3.196272217002308347e-01	0.000000000000000000e+00	3.383905821767467792e+00	1.000000000000000000e+00
1.240000000000000000e+02	6.560494009848042651e+01	1.413641410578111746e+01	-4.353575128917768974e-03	1.154266817881342888e+02	8.298167738262096638e-02	0.000000000000000000e+00	7.557563570257182839e+00	1.000000000000000000e+00
1.240000000000000000e+02	5.293339691984593287e+01	1.613563948074149224e+01	-3.891630041012286104e-03	1.028467965570160061e+02	2.034679878529633834e-01	0.000000000000000000e+00	6.849109148317813478e+00	1.000000000000000000e+00
1.240000000000000000e+02	1.058640089565145956e+02	5.133915333594396202e+01	-3.659005438317622112e-03	9.651186437470407498e+01	2.320392391672084775e-01	0.000000000000000000e+00	7.223347456152699131e+00	1.000000000000000000e+00
1.250000000000000000e+02	2.153069315812910389e+01	2.982269883584200088e+01	-5.287377037683153695e-03	1.408563727804785231e+02	9.715662180562989469e-02	0.000000000000000000e+00	6.432147752336623725e+00	1.000000000000000000e+00
1.250000000000000000e+02	1.320031856689793415e+02	1.901764031803269717e+01	-4.223806694219748616e-03	1.118927725468329157e+02	8.140985598823358149e-02	0.000000000000000000e+00	1.026985819986219717e+01	1.000000000000000000e+00
1.250000000000000000e+02	8.761909833748062226e+01	2.599482327307264740e+01	-4.144024785757685972e-03	1.097201176615455864e+02	2.316749852430545209e-01	0.000000000000000000e+00	7.010136858423283712e+00	1.000000000000000000e+00
1.250000000000000000e+02	1.438540704772259105e+01	2.561312395755091131e+01	-4.410801698054318126e-03	1.169851000736767901e+02	1.601369037560875785e-01	0.000000000000000000e+00	7.491703479977464220e+00	1.000000000000000000e+00
1.250000000000000000e+02	9.919686698310783868e+01	2.972500638659600014e+01	-3.818845294212544050e-03	1.008646913560097431e+02	1.259983402225347549e-01	0.000000000000000000e+00	7.921606378564496787e+00	1.000000000000000000e+00
1.250000000000000000e+02	8.441998136721345247e+01	3.423611548523724935e+01	-3.704291169520885357e-03	9.774510467979609984e+01	2.022010135672657194e-01	0.000000000000000000e+00	8.712818445655750921e+00	1.000000000000000000e+00
1.260000000000000000e+02	2.762769212564505850e+01	1.936102784018744316e+01	-7.998144863243242947e-03	2.146771558704619451e+02	3.594917977055867020e-02	0.000000000000000000e+00	7.093943039657571781e+00	1.000000000000000000e+00
1.260000000000000000e+02	1.422164613759243252e+02	2.009420280075455167e+01	-5.063979532823959136e-03	1.347727168533440363e+02	1.438674500712190385e-01	0.000000000000000000e+00	1.026985819986219717e+01	1.000000000000000000e+00
1.260000000000000000e+02	1.346001461362768055e+02	3.558986090704623706e+01	-4.275370323446266857e-03	1.132969752426785703e+02	9.770903833025734730e-02	0.000000000000000000e+00	5.838680562236191918e+00	1.000000000000000000e+00
1.260000000000000000e+02	5.906351254590716593e+01	1.035137874360629340e+01	-3.879152574052558821e-03	1.025070048665357945e+02	1.642255009398341237e-01	0.000000000000000000e+00	7.557563570257182839e+00	1.000000000000000000e+00
1.260000000000000000e+02	1.990439798884769118e+01	3.812473177551088810e+01	-4.409179242146396734e-03	1.169409166638980651e+02	1.188743566672850749e-01	0.000000000000000000e+00	8.459821919459965756e+00	1.000000000000000000e+00
1.260000000000000000e+02	4.611542744305953789e+01	3.976545770523876655e+01	-4.724749013767516950e-03	1.255346469867024837e+02	2.703859531867478516e-01	0.000000000000000000e+00	1.141854067903016734e+01	1.000000000000000000e+00
1.270000000000000000e+02	9.403883046243261390e+01	2.317896492832516131e+01	-5.428881721116110386e-03	1.447098885421106615e+02	6.665928517012775778e-02	0.000000000000000000e+00	7.010136858423283712e+00	1.000000000000000000e+00
1.270000000000000000e+02	1.123299351154695955e+02	1.305840250857473173e+01	-3.943252953604096250e-03	1.042526136826954541e+02	1.568527491504110305e-01	0.000000000000000000e+00	8.623078996098675120e+00	1.000000000000000000e+00
1.270000000000000000e+02	4.627415356728355533e+01	2.627971756205886678e+01	-4.539801251927657114e-03	1.204980708251356845e+02	7.424392299375026649e-02	0.000000000000000000e+00	1.213457218646416891e+01	1.000000000000000000e+00
1.270000000000000000e+02	1.114549969908734539e+02	3.751004803405834309e+01	-3.983372470124662938e-03	1.053451654308806127e+02	1.177669317944775029e-01	0.000000000000000000e+00	4.324301082030859611e+00	1.000000000000000000e+00
1.270000000000000000e+02	8.308215027676315856e+01	1.442016662474225797e+01	2.095291140192068885e-03	-5.392813111352688082e+01	3.032497912783684857e-01	0.000000000000000000e+00	1.001985699891615056e+01	1.000000000000000000e+00
1.270000000000000000e+02	3.328972264788152557e+01	2.784064574005189030e+01	-4.233847476019026931e-03	1.121662073900051553e+02	1.457626989987237387e-01	0.000000000000000000e+00	6.621905940494552389e+00	1.000000000000000000e+00
1.270000000000000000e+02	2.479783985294760029e+01	4.590310785990697440e+01	-4.206068255026372722e-03	1.114097118214908164e+02	2.003433675356726118e-01	0.000000000000000000e+00	9.189608685228691343e+00	1.000000000000000000e+00
1.290000000000000000e+02	7.794827945059738283e+01	4.103903752094891644e+01	-4.462482161583478622e-03	1.183924844509750187e+02	7.045929903043046671e-02	0.000000000000000000e+00	8.597602521877618642e+00	1.000000000000000000e+00
1.290000000000000000e+02	1.238255783517491295e+02	4.026106694038804790e+01	-5.047850393838923706e-03	1.343334812761708008e+02	2.802427072049694656e-01	0.000000000000000000e+00	5.601641753492621056e+00	1.000000000000000000e+00
1.290000000000000000e+02	1.202160546286198866e+02	3.366216657247593957e+01	-4.685919673297528169e-03	1.244772298618072739e+02	2.959061706999914776e-01	0.000000000000000000e+00	5.578148029669675267e+00	1.000000000000000000e+00
1.290000000000000000e+02	1.183841515469632668e+02	3.893092985623852087e+01	-4.187050534595093340e-03	1.108918131650341934e+02	3.841525900400782900e-01	0.000000000000000000e+00	5.578148029669675267e+00	1.000000000000000000e+00
1.300000000000000000e+02	7.365087563530936166e+01	4.848558635732569400e+01	-3.628456823445076838e-03	9.567995149343779815e+01	1.656140993293785391e-01	0.000000000000000000e+00	8.597602521877618642e+00	1.000000000000000000e+00
1.300000000000000000e+02	2.354112769594127741e+01	1.356240567524291940e+01	-4.594670227664874283e-03	1.219922861238692633e+02	2.437987296984975849e-01	0.000000000000000000e+00	7.093943039657571781e+00	1.000000000000000000e+00
1.300000000000000000e+02	5.056397219328552950e+01	1.475670571210327608e+01	-4.629905919085925553e-03	1.229518394684577487e+02	7.252058189776200425e-02	0.000000000000000000e+00	8.517353713862789277e+00	1.000000000000000000e+00
1.300000000000000000e+02	7.220158572486303683e+01	1.783768975379315691e+01	-3.984106958405051781e-03	1.053651673283199557e+02	2.375588193955918692e-01	0.000000000000000000e+00	5.530640939912410126e+00	1.000000000000000000e+00
1.300000000000000000e+02	1.822214574999225078e+01	1.917844780700436047e+01	-3.364477021723378137e-03	8.849114118689375630e+01	2.856971948270520256e-01	0.000000000000000000e+00	7.491703479977464220e+00	1.000000000000000000e+00
1.300000000000000000e+02	1.278999781078793632e+02	3.557883930239152193e+01	-4.420631696043109821e-03	1.172527947624152631e+02	3.348545293963555158e-01	0.000000000000000000e+00	5.394297277778751010e+00	1.000000000000000000e+00
1.300000000000000000e+02	1.403875823619095513e+02	5.217480205315597885e+01	-4.113235034307162821e-03	1.088816380463635056e+02	1.229288066804001822e-01	0.000000000000000000e+00	1.218135523094776929e+01	1.000000000000000000e+00
1.310000000000000000e+02	9.299041654669500190e+01	1.292892760873580649e+01	-3.838822720267650191e-03	1.014087251244515073e+02	2.774972599267112594e-01	0.000000000000000000e+00	9.577126889299620416e+00	1.000000000000000000e+00
1.310000000000000000e+02	1.020134646980957172e+02	2.630089611305733399e+01	-4.023444326266952843e-03	1.064364192713609611e+02	2.363468480922799042e-01	0.000000000000000000e+00	6.399153403782860572e+00	1.000000000000000000e+00
1.320000000000000000e+02	7.959355632790725110e+00	2.927009023147365241e+01	-3.484998965302943050e-03	9.177324604688190846e+01	1.358331962364197620e-01	0.000000000000000000e+00	1.385473070427103437e+01	1.000000000000000000e+00
1.320000000000000000e+02	8.937963603486319641e+01	3.339041575175282617e+01	-4.634901095679135052e-03	1.230878702433203244e+02	1.900939793356729579e-01	0.000000000000000000e+00	1.016083313501698626e+01	1.000000000000000000e+00
1.320000000000000000e+02	1.049568523544428871e+02	2.061885128838295600e+01	-4.536299002534735156e-03	1.204026960791599663e+02	2.208757767338392908e-01	0.000000000000000000e+00	6.399153403782860572e+00	1.000000000000000000e+00
1.320000000000000000e+02	1.294327850097672297e+02	2.080413414113987614e+01	-4.709445640750192959e-03	1.251178990197962548e+02	1.082459930230331713e-01	0.000000000000000000e+00	8.471678137292613542e+00	1.000000000000000000e+00
1.330000000000000000e+02	5.219650537527819978e+01	3.600115386995452127e+01	-3.626032421552930970e-03	9.561392914931983000e+01	2.304979428961846377e-01	0.000000000000000000e+00	5.643219158896177312e+00	1.000000000000000000e+00
1.330000000000000000e+02	1.403462978144907822e+02	3.999351678235294116e+01	-4.727669464853972471e-03	1.256141779535913798e+02	1.485233706230876249e-01	0.000000000000000000e+00	1.126950688808992496e+01	1.000000000000000000e+00
1.330000000000000000e+02	6.678184100715208160e+01	1.893966815697510242e+01	-4.304395759408375516e-03	1.140874082676124885e+02	2.234525813454182330e-01	0.000000000000000000e+00	5.530640939912410126e+00	1.000000000000000000e+00
1.330000000000000000e+02	1.378994143560093448e+02	2.051169957541029731e+01	-6.289881544446870171e-03	1.681570021603644136e+02	1.283369774751923487e-01	0.000000000000000000e+00	8.471678137292613542e+00	1.000000000000000000e+00
1.330000000000000000e+02	4.731616574796349539e+01	2.263052737510637513e+01	-4.011250711420016705e-03	1.061043575624196933e+02	2.100549964017031090e-01	0.000000000000000000e+00	5.290638383739272754e+00	1.000000000000000000e+00
1.330000000000000000e+02	1.129783934137978036e+02	3.596508655943696908e+01	-3.476550153267345990e-03	9.154316440183397674e+01	1.673030599148650488e-01	0.000000000000000000e+00	5.949253764532343780e+00	1.000000000000000000e+00
1.340000000000000000e+02	1.362093288570296465e+02	8.516881470853538971e+00	-5.635365803861435569e-03	1.503329509601277607e+02	1.029367002459429248e-01	0.000000000000000000e+00	1.211330055580493159e+01	1.000000000000000000e+00
1.340000000000000000e+02	1.291026706776351318e+02	3.032032490156446869e+01	-4.331132958740384516e-03	1.148155270587945012e+02	1.976960358874372270e-01	0.000000000000000000e+00	5.394297277778751010e+00	1.000000000000000000e+00
1.340000000000000000e+02	8.624413450174222362e+01	6.131204605869802648e+00	-4.646682141629544099e-03	1.234086967004878943e+02	1.757901882678545302e-01	0.000000000000000000e+00	6.344468743304974012e+00	1.000000000000000000e+00
1.340000000000000000e+02	7.880836162654703969e+01	2.818441356952351029e+01	-4.090004101163717543e-03	1.082490033882456260e+02	1.639667698227228465e-01	0.000000000000000000e+00	5.721641712028485927e+00	1.000000000000000000e+00
1.340000000000000000e+02	7.068037571828855903e+01	3.494277571516622771e+01	-3.835427064300694737e-03	1.013162531760163745e+02	1.880033348136080917e-01	0.000000000000000000e+00	6.627493912323092040e+00	1.000000000000000000e+00
1.340000000000000000e+02	5.072244587909357705e+01	4.144845329967571246e+01	-3.383564466297296278e-03	8.901093860087632947e+01	2.879969962396725647e-01	0.000000000000000000e+00	5.643219158896177312e+00	1.000000000000000000e+00
1.340000000000000000e+02	7.026238436625691008e+01	7.693339926468893530e+00	-4.131700472955067774e-03	1.093844967302519962e+02	1.593103865336799041e-01	0.000000000000000000e+00	6.290196839526557504e+00	1.000000000000000000e+00
1.340000000000000000e+02	8.054333808315981003e+01	1.572951767695871794e+01	-3.327969765755433088e-03	8.749696005540442911e+01	3.608115041182935467e-01	0.000000000000000000e+00	4.977082878481404293e+00	1.000000000000000000e+00
1.340000000000000000e+02	9.412159768388798398e+01	2.440396318598265779e+01	-3.833333491509981986e-03	1.012592401107848019e+02	1.679281909415145657e-01	0.000000000000000000e+00	8.116644596122227995e+00	1.000000000000000000e+00
1.340000000000000000e+02	2.116927565079108575e+01	3.344759858046637646e+01	-4.304177481355745370e-03	1.140814640267872306e+02	1.278774179970980640e-01	0.000000000000000000e+00	1.083571795268680660e+01	1.000000000000000000e+00
1.350000000000000000e+02	4.419563199277591536e+01	2.690289482070725668e+01	-3.809547145636558736e-03	1.006114802168283830e+02	3.297556018689278279e-01	0.000000000000000000e+00	5.290638383739272754e+00	1.000000000000000000e+00
1.350000000000000000e+02	1.243930234337743457e+02	4.773115462404852138e+01	-6.344842092244956308e-03	1.696537111884313447e+02	1.062920648855152361e-01	0.000000000000000000e+00	7.667849434652144858e+00	1.000000000000000000e+00
1.350000000000000000e+02	8.223568983940150190e+01	1.104899425404772906e+01	-4.165455534483009266e-03	1.103037289314562202e+02	3.876332891362657129e-01	0.000000000000000000e+00	4.977082878481404293e+00	1.000000000000000000e+00
1.360000000000000000e+02	7.139814168082101276e+01	2.300815758238002218e+01	-4.126699373068812987e-03	1.092483046497523418e+02	1.577495229149227240e-01	0.000000000000000000e+00	6.010419474579443921e+00	1.000000000000000000e+00
1.360000000000000000e+02	7.718466965602011953e+01	3.367083392032335354e+01	-4.540212620273172302e-03	1.205092733829932854e+02	1.391295240903057673e-01	0.000000000000000000e+00	5.721641712028485927e+00	1.000000000000000000e+00
1.360000000000000000e+02	1.233451334910209738e+02	1.238946516165171552e+01	-4.039817116436758039e-03	1.068822900612923235e+02	2.733048355426058729e-01	0.000000000000000000e+00	7.859447763783093954e+00	1.000000000000000000e+00
1.360000000000000000e+02	1.292179503534446781e+02	4.177162484626103378e+01	-4.169073670558842530e-03	1.104022595529007020e+02	4.074723835324098875e-01	0.000000000000000000e+00	7.667849434652144858e+00	1.000000000000000000e+00
1.370000000000000000e+02	1.204085383161981326e+02	5.099243770579817259e+00	-4.317240310833479582e-03	1.144371965584797977e+02	2.684977589872107329e-01	0.000000000000000000e+00	7.859447763783093954e+00	1.000000000000000000e+00
1.370000000000000000e+02	7.359305302585978836e+01	1.302937052607465773e+01	-4.756185716083510644e-03	1.263907446431861530e+02	1.685483529175315631e-01	0.000000000000000000e+00	4.350406694992262402e+00	1.000000000000000000e+00
1.370000000000000000e+02	1.039229763207394939e+02	7.309099022928063683e+00	-3.741340467040533968e-03	9.875404691750661357e+01	3.937335570061585299e-01	0.000000000000000000e+00	1.206502981436225319e+01	1.000000000000000000e+00
1.380000000000000000e+02	5.385987670417210893e+01	1.431157330996129495e+01	-4.418489257835129386e-03	1.171944509733442317e+02	1.386584442196523437e-01	0.000000000000000000e+00	8.055779875924240940e+00	1.000000000000000000e+00
1.380000000000000000e+02	3.710444680469205281e+01	4.260696073838854403e+01	-4.298044710936134612e-03	1.139144538127003017e+02	8.220041192353622073e-02	0.000000000000000000e+00	5.402865188066341418e+00	1.000000000000000000e+00
1.380000000000000000e+02	1.124586924440054219e+02	4.189159744332127389e+01	-4.156865562696366104e-03	1.100698031639922192e+02	1.779148157492060900e-01	0.000000000000000000e+00	5.136278699034630080e+00	1.000000000000000000e+00
1.380000000000000000e+02	2.078008189865944644e+01	4.427632481089074901e+01	-4.429665405928203542e-03	1.174988045946249144e+02	9.723236872472895698e-02	0.000000000000000000e+00	7.297806510103199251e+00	1.000000000000000000e+00
1.380000000000000000e+02	6.900786862056011728e+01	4.775987161944708959e+01	-3.693235849269776473e-03	9.744404149373043822e+01	1.782300793989451959e-01	0.000000000000000000e+00	4.230168147814270974e+00	1.000000000000000000e+00
1.390000000000000000e+02	7.350439564871619780e+01	1.737887374843367994e+01	4.069554813636779012e-03	-1.076921196873853575e+02	3.032298201454080022e-01	0.000000000000000000e+00	4.350406694992262402e+00	1.000000000000000000e+00
1.390000000000000000e+02	1.369651945975032561e+02	3.490036150977828555e+01	-4.386178539053508553e-03	1.163145517284995947e+02	1.875551911078031653e-01	0.000000000000000000e+00	7.127310727375069987e+00	1.000000000000000000e+00
1.390000000000000000e+02	9.595995435456414668e+01	3.801348567103909204e+01	-4.635265681765881121e-03	1.230977988067972575e+02	9.313377714698667376e-02	0.000000000000000000e+00	7.802938056029571356e+00	1.000000000000000000e+00
1.390000000000000000e+02	1.140022626675205686e+02	4.819572194261856879e+01	-4.254011377416363170e-03	1.127153193343278019e+02	2.235488104725961156e-01	0.000000000000000000e+00	5.756037888739315100e+00	1.000000000000000000e+00
1.390000000000000000e+02	4.729854276522966927e+01	5.100826920203732584e+01	-4.170774130132481536e-03	1.104485671917015139e+02	8.985799021759877103e-02	0.000000000000000000e+00	9.207255056361976386e+00	1.000000000000000000e+00
1.400000000000000000e+02	5.502299865426954995e+01	2.228294312565467550e+01	-5.464246570063901326e-03	1.456729591594349245e+02	1.028475935143643438e-01	0.000000000000000000e+00	8.055779875924240940e+00	1.000000000000000000e+00
1.410000000000000000e+02	3.134371089611881800e+01	1.624626369559221928e+01	-4.035060088076648441e-03	1.067527446404660338e+02	1.528327121925042720e-01	0.000000000000000000e+00	7.576466835608416162e+00	1.000000000000000000e+00
1.410000000000000000e+02	6.756980387144196243e+01	3.306760939096300689e+01	-4.342727677460950404e-03	1.151312793735407496e+02	1.575937213594279518e-01	0.000000000000000000e+00	3.506326805418548354e+00	1.000000000000000000e+00
1.410000000000000000e+02	2.716399847252611721e+01	4.074028337493230367e+01	-3.921478205068615677e-03	1.036596344635531750e+02	9.794326236633077443e-02	0.000000000000000000e+00	6.136423849115626439e+00	1.000000000000000000e+00
1.410000000000000000e+02	1.427122356463073061e+02	1.580686580152697296e+01	2.189038057597645758e-03	-5.648108706567368387e+01	4.520489241808032244e-01	0.000000000000000000e+00	3.419222792729249782e+00	1.000000000000000000e+00
1.410000000000000000e+02	6.692859415550788071e+01	1.894241305088015181e+01	-4.221700533126440669e-03	1.118354166715876659e+02	1.269913721512034854e-01	0.000000000000000000e+00	6.042113345217370757e+00	1.000000000000000000e+00
1.410000000000000000e+02	6.492683231208658867e+01	4.887318433728658817e+01	-3.164754477833319011e-03	8.305221187259829208e+01	4.166083206464170630e-01	0.000000000000000000e+00	4.230168147814270974e+00	1.000000000000000000e+00
1.420000000000000000e+02	6.286895831232476439e+01	3.975919210546826577e+01	-5.156460575769412046e-03	1.372911999734545248e+02	1.590814785606906590e-01	0.000000000000000000e+00	5.811874552910989422e+00	1.000000000000000000e+00
1.420000000000000000e+02	1.196911148597374108e+02	4.907261014057323223e+01	-4.977416471071885624e-03	1.324153947157004723e+02	1.414099472617367237e-01	0.000000000000000000e+00	5.756037888739315100e+00	1.000000000000000000e+00
1.420000000000000000e+02	9.426955035671031169e+01	3.039584977594182646e+01	-4.100965548494242899e-03	1.085475101869869690e+02	1.424601105754215169e-01	0.000000000000000000e+00	7.802938056029571356e+00	1.000000000000000000e+00
1.420000000000000000e+02	8.777020883170328602e+01	4.675368594526275245e+01	-4.203238513284308052e-03	1.113326510900729716e+02	1.890345144486117457e-01	0.000000000000000000e+00	5.760046176564675768e+00	1.000000000000000000e+00
1.420000000000000000e+02	5.733809321744459453e+01	5.227246688564500943e+01	-3.363609228042827720e-03	8.846750906006433013e+01	1.676422082276983749e-01	0.000000000000000000e+00	5.772432188656107854e+00	1.000000000000000000e+00
1.430000000000000000e+02	1.402464942058497286e+02	4.122741699276727445e+01	-6.809732878229860127e-03	1.823138149232957517e+02	1.586742547657464808e-01	0.000000000000000000e+00	7.127310727375069987e+00	1.000000000000000000e+00
1.430000000000000000e+02	1.057243203082502561e+02	3.960078384327196233e+01	-4.406907184156703614e-03	1.168790430137670882e+02	2.249072200672057598e-01	0.000000000000000000e+00	5.807061512535280912e+00	1.000000000000000000e+00
1.430000000000000000e+02	2.256941435054586620e+01	1.687588195270204849e+01	-3.322014488462476500e-03	8.733478340968110842e+01	4.892865835848750899e-01	0.000000000000000000e+00	3.709800614601283630e+00	1.000000000000000000e+00
1.430000000000000000e+02	1.398595342681325917e+02	1.769185369360461024e+01	-3.938257789536396894e-03	1.041165832489328977e+02	2.916181114018608911e-01	0.000000000000000000e+00	3.419222792729249782e+00	1.000000000000000000e+00
1.430000000000000000e+02	6.345774841682248812e+00	2.087396552652749904e+01	-3.957487866983555244e-03	1.046402649020220821e+02	2.210614311843602797e-01	0.000000000000000000e+00	8.255143368650321278e+00	1.000000000000000000e+00
1.430000000000000000e+02	1.109130992143675769e+02	3.699338343792557993e+01	-3.525861484389382263e-03	9.288603155715226478e+01	3.370357339229592686e-01	0.000000000000000000e+00	5.136278699034630080e+00	1.000000000000000000e+00
1.430000000000000000e+02	4.247857868630394051e+01	4.316343064724419065e+01	-3.760091890630394215e-03	9.926469366504555580e+01	1.383340729567005267e-01	0.000000000000000000e+00	5.402865188066341418e+00	1.000000000000000000e+00
1.440000000000000000e+02	1.067418819413633315e+02	1.404925479128436905e+01	-4.007926140458447153e-03	1.060138214311039917e+02	2.255317242132246491e-01	0.000000000000000000e+00	9.854266508429772031e+00	1.000000000000000000e+00
1.440000000000000000e+02	8.442502842599620294e+01	1.426622109121581161e+01	-4.580068402246744233e-03	1.215946429997529918e+02	1.193844285800376159e-01	0.000000000000000000e+00	9.975961059744967940e+00	1.000000000000000000e+00
1.440000000000000000e+02	2.627506006000845673e+01	2.187757157322348434e+01	-4.882860715043305100e-03	1.298404121259418105e+02	2.100329080292195894e-01	0.000000000000000000e+00	6.224846117302047510e+00	1.000000000000000000e+00
1.440000000000000000e+02	2.010306298226095123e+01	1.410464909921333643e+01	-3.540129452489154584e-03	9.327458293669008071e+01	3.512390349937690726e-01	0.000000000000000000e+00	3.709800614601283630e+00	1.000000000000000000e+00
1.450000000000000000e+02	7.477193923790895269e+01	1.174874851095183104e+01	-4.676619507623174313e-03	1.242239637921447013e+02	1.004970986269791977e-01	0.000000000000000000e+00	8.397465381348222735e+00	1.000000000000000000e+00
1.450000000000000000e+02	5.280472159862814152e+01	4.107820026403675229e+01	-4.362327206178157057e-03	1.156650220808490985e+02	9.771043449020555549e-02	0.000000000000000000e+00	1.015030261379872556e+01	1.000000000000000000e+00
1.450000000000000000e+02	8.602078822181314877e+01	3.632988349548298146e+01	-3.979009565694345031e-03	1.052263529606439647e+02	3.042955851983135673e-01	0.000000000000000000e+00	7.886354537033188450e+00	1.000000000000000000e+00
1.450000000000000000e+02	1.626481276665121811e+01	4.063447804699384136e+01	-4.334520535248899582e-03	1.149077789839788863e+02	1.396167364351216245e-01	0.000000000000000000e+00	4.611127544327265682e+00	1.000000000000000000e+00
1.450000000000000000e+02	8.295333174467596393e+01	4.359523267116979639e+01	-3.017704651175300273e-03	7.904768841072697683e+01	4.429628037785220407e-01	0.000000000000000000e+00	5.760046176564675768e+00	1.000000000000000000e+00
1.450000000000000000e+02	1.148682726453345850e+02	4.528278926420085782e+01	-4.683012843034963305e-03	1.243980698229913884e+02	4.219365639759629083e-01	0.000000000000000000e+00	5.562173727701995141e+00	1.000000000000000000e+00
1.460000000000000000e+02	3.099686248522906951e+01	3.594811777719659318e+01	-4.274149297520356966e-03	1.132637237450128822e+02	8.171719921143660859e-02	0.000000000000000000e+00	6.136423849115626439e+00	1.000000000000000000e+00
1.460000000000000000e+02	6.772789863532125310e+01	3.657037026090982579e+01	-3.265982610709230755e-03	8.580889946833242732e+01	2.109021280999232584e-01	0.000000000000000000e+00	3.506326805418548354e+00	1.000000000000000000e+00
1.460000000000000000e+02	9.462993768910838099e+00	3.938549369896522023e+01	-4.754904089671208728e-03	1.263558428472843360e+02	1.477582988991620327e-01	0.000000000000000000e+00	5.970916638085308925e+00	1.000000000000000000e+00
1.460000000000000000e+02	7.678061027457685839e+01	4.762899774117144602e+01	-4.316255153209157779e-03	1.144103683267851608e+02	1.604197446279227446e-01	0.000000000000000000e+00	6.986150201809610216e+00	1.000000000000000000e+00
1.470000000000000000e+02	9.388513193026288661e+01	2.108304347145445590e+01	-4.290782076667351216e-03	1.137166746654186795e+02	1.196160635945194839e-01	0.000000000000000000e+00	9.320737030487022068e+00	1.000000000000000000e+00
1.470000000000000000e+02	5.084952280811387482e+01	2.373184179647705960e+01	-4.087834542356015392e-03	1.081899210394608275e+02	2.782147764889156827e-01	0.000000000000000000e+00	5.253574516952769002e+00	1.000000000000000000e+00
1.470000000000000000e+02	1.195509912234996079e+02	4.228113583736316627e+01	-7.935434531665765123e-03	2.129694014323165732e+02	1.287517164251512636e-01	0.000000000000000000e+00	5.562173727701995141e+00	1.000000000000000000e+00
1.470000000000000000e+02	1.020160386538656496e+02	5.402118060483023676e+00	-3.377699058401622146e-03	8.885120931682693879e+01	1.638757195803379751e-01	0.000000000000000000e+00	9.854266508429772031e+00	1.000000000000000000e+00
1.470000000000000000e+02	4.252185900018944409e+01	1.477170715996592421e+01	-4.180071716419340132e-03	1.107017630183860746e+02	7.880575508710230270e-02	0.000000000000000000e+00	6.982239820643336259e+00	1.000000000000000000e+00
1.470000000000000000e+02	1.206636644162881034e+01	2.682562275654269968e+01	-4.841704597288693825e-03	1.287196312117883679e+02	1.149073981416667278e-01	0.000000000000000000e+00	7.803878284027136125e+00	1.000000000000000000e+00
1.470000000000000000e+02	1.295911623217166380e+02	3.624406396437979794e+01	-4.584282122042929002e-03	1.217093928105420702e+02	3.504546564325786706e-01	0.000000000000000000e+00	6.808812833264035191e+00	1.000000000000000000e+00
1.480000000000000000e+02	1.229441294711919994e+02	3.476863640517287024e+01	-4.003592081448501851e-03	1.058957944916311362e+02	2.344258632344343729e-01	0.000000000000000000e+00	6.097085656752275540e+00	1.000000000000000000e+00
1.480000000000000000e+02	1.194397909781236962e+02	5.200988021166824637e+01	-4.113686696646436797e-03	1.088939379074077038e+02	1.274687671247691778e-01	0.000000000000000000e+00	8.133420712254139318e+00	1.000000000000000000e+00
1.490000000000000000e+02	5.727876027714616924e+01	2.536002827858436248e+01	-4.759472680935472773e-03	1.264802566689204042e+02	9.748470010477738867e-02	0.000000000000000000e+00	6.632200664464679818e+00	1.000000000000000000e+00
1.490000000000000000e+02	6.814332011873288764e+01	3.161289648634062033e+01	-3.998698267015867065e-03	1.057625240542636220e+02	1.241920061477659321e-01	0.000000000000000000e+00	3.917071213203720426e+00	1.000000000000000000e+00
1.490000000000000000e+02	1.368494875686990895e+02	3.197003940865187133e+01	-8.609494693624793540e-03	2.313256946332274424e+02	9.754211414851055029e-02	0.000000000000000000e+00	7.477611153774276431e+00	1.000000000000000000e+00
1.490000000000000000e+02	7.917299704165355223e+00	4.711689298642543378e+01	-4.388209675248723809e-03	1.163698644937904447e+02	2.465332946818056259e-01	0.000000000000000000e+00	6.084371703198958592e+00	1.000000000000000000e+00
1.490000000000000000e+02	1.144503525021790296e+02	2.260873989636348114e+01	-4.042420663362877344e-03	1.069531909592170393e+02	1.013725899532176289e-01	0.000000000000000000e+00	4.530174669813561650e+00	1.000000000000000000e+00
1.500000000000000000e+02	6.966848721433603941e+01	5.080000332018141940e+00	-4.000065184751133360e-03	1.057997485397712012e+02	2.590554209757355286e-01	0.000000000000000000e+00	6.156962796123985449e+00	1.000000000000000000e+00
1.500000000000000000e+02	1.128449019024366464e+02	8.009459586005609921e+00	-6.787385339687602645e-03	1.817052372429176046e+02	8.506710316938992378e-02	0.000000000000000000e+00	8.436423752952922683e+00	1.000000000000000000e+00
1.500000000000000000e+02	2.044807452979116036e+01	3.738718602755592713e+01	-4.542360111066965148e-03	1.205677547662314595e+02	1.290892893245128015e-01	0.000000000000000000e+00	5.295713779884055228e+00	1.000000000000000000e+00
1.500000000000000000e+02	1.317798259116267801e+01	4.405996731098912989e+01	-4.170960705508470687e-03	1.104536480917442844e+02	3.256474015450226966e-01	0.000000000000000000e+00	4.611127544327265682e+00	1.000000000000000000e+00
1.510000000000000000e+02	5.419522146960925113e+01	1.092850670447811012e+01	-3.809138948318408283e-03	1.006003640137375186e+02	1.950477534592275353e-01	0.000000000000000000e+00	4.376752369803563525e+00	1.000000000000000000e+00
1.510000000000000000e+02	3.616047158824029140e+01	2.119493511644565942e+01	-4.261144197271081110e-03	1.129095633202384192e+02	1.682781680081103515e-01	0.000000000000000000e+00	5.629231262724677443e+00	1.000000000000000000e+00
1.510000000000000000e+02	1.168562693143950355e+02	3.443335709316811943e+01	-4.137018578162022717e-03	1.095293216345579168e+02	1.389812135238578383e-01	0.000000000000000000e+00	6.097085656752275540e+00	1.000000000000000000e+00
1.510000000000000000e+02	8.374012860550223536e+01	4.701957240221833700e+01	-5.570418259984733986e-03	1.485642718045240827e+02	8.383279266077903191e-02	0.000000000000000000e+00	6.986150201809610216e+00	1.000000000000000000e+00
1.510000000000000000e+02	4.956421160802148762e+01	3.080320890439125492e+01	-5.952967696560353648e-03	1.589820208689646677e+02	1.954600852246136666e-01	0.000000000000000000e+00	3.278582054385564604e+00	1.000000000000000000e+00
1.510000000000000000e+02	2.371015336927593964e+01	3.080871219872703293e+01	-3.696349063872716393e-03	9.752882187873767350e+01	3.587574271712576923e-01	0.000000000000000000e+00	6.351925767019262814e+00	1.000000000000000000e+00
1.510000000000000000e+02	4.138082600235182440e+01	3.485762894525734623e+01	1.338830921340036654e-03	-3.332788449501048689e+01	4.527098907965437791e-01	0.000000000000000000e+00	6.138862475565233012e+00	1.000000000000000000e+00
1.520000000000000000e+02	7.518418168998451279e+01	7.815928935647226794e+00	-4.930314086341513677e-03	1.311326825286162716e+02	1.372271238136290039e-01	0.000000000000000000e+00	6.156962796123985449e+00	1.000000000000000000e+00
1.520000000000000000e+02	1.869131865931474579e+01	2.011405966502042020e+01	-3.886300570064843071e-03	1.027016621360280197e+02	2.615878349700704320e-01	0.000000000000000000e+00	5.794381544124824757e+00	1.000000000000000000e+00
1.520000000000000000e+02	4.862297347194431296e+00	2.232354297264605947e+01	-5.136935329920040531e-03	1.367594801688167934e+02	1.126274480187267057e-01	0.000000000000000000e+00	4.365561420073326815e+00	1.000000000000000000e+00
1.520000000000000000e+02	1.980266969771128416e+01	2.580086512576455604e+01	-4.581702775808278727e-03	1.216391509561469064e+02	2.717641339554669466e-01	0.000000000000000000e+00	5.794381544124824757e+00	1.000000000000000000e+00
1.520000000000000000e+02	8.855464992431199889e+00	3.758769270160219378e+01	-5.561471392440025911e-03	1.483206268998866904e+02	1.073614382198397887e-01	0.000000000000000000e+00	7.118584351092144047e+00	1.000000000000000000e+00
1.520000000000000000e+02	2.888766907178817789e+01	1.148307764374982476e+01	-3.893534990424547208e-03	1.028986729501301483e+02	1.760676423259749379e-01	0.000000000000000000e+00	9.619134053826957853e+00	1.000000000000000000e+00
1.520000000000000000e+02	2.962080252667674785e+01	2.107423269842476188e+01	-4.180461221327187379e-03	1.107123701818043315e+02	1.878861511567412323e-01	0.000000000000000000e+00	6.540782866636644322e+00	1.000000000000000000e+00
1.520000000000000000e+02	1.125689065082407438e+02	4.305730573773087855e+01	-3.643819206940104340e-03	9.609830645878686539e+01	2.812027479331012936e-01	0.000000000000000000e+00	5.812760833448442632e+00	1.000000000000000000e+00
1.520000000000000000e+02	9.331741162353438312e+01	4.666208502694740190e+01	-3.998220281288665350e-03	1.057495073435165267e+02	1.055989523113922690e-01	0.000000000000000000e+00	9.583952589144264067e+00	1.000000000000000000e+00
1.530000000000000000e+02	7.472882967916675057e+01	2.138126643567639107e+01	-4.330831947639475835e-03	1.148073297963885011e+02	9.252050121756938417e-02	0.000000000000000000e+00	3.626821747536865814e+00	1.000000000000000000e+00
1.530000000000000000e+02	1.336495807995587768e+02	2.521169159014922556e+01	-4.624338528298367265e-03	1.228002259131284148e+02	1.253745568065309790e-01	0.000000000000000000e+00	5.013193762616646509e+00	1.000000000000000000e+00
1.530000000000000000e+02	5.305871532831721282e+01	3.461351044606236371e+01	-5.188651771036172262e-03	1.381678443030749861e+02	3.745401024983829874e-01	0.000000000000000000e+00	5.170101941898427533e+00	1.000000000000000000e+00
1.530000000000000000e+02	5.228177434311113814e+01	4.427822645720144124e+01	-4.481915467453341170e-03	1.189217005069624093e+02	2.302923783596774188e-01	0.000000000000000000e+00	9.695894640024768307e+00	1.000000000000000000e+00
1.530000000000000000e+02	1.360628570192369580e+02	4.735072779183792591e+01	-3.687747011014193797e-03	9.729456711438271554e+01	1.082258530257952378e-01	0.000000000000000000e+00	1.540079097845372047e+01	1.000000000000000000e+00
1.540000000000000000e+02	4.163593616458825153e+01	2.250166090343982361e+01	-5.449212939364205498e-03	1.452635569301208420e+02	2.033427142455207504e-01	0.000000000000000000e+00	5.629231262724677443e+00	1.000000000000000000e+00
1.540000000000000000e+02	8.492924858524847309e+01	3.246748933011804894e+01	-4.157192763618146672e-03	1.100787136387462226e+02	1.717846293357240262e-01	0.000000000000000000e+00	1.460058656573561997e+01	1.000000000000000000e+00
1.540000000000000000e+02	1.325279152502747593e+02	7.461661552485248095e+00	-4.158635908940114950e-03	1.101180139863362371e+02	2.302775700913473056e-01	0.000000000000000000e+00	1.134209585106968987e+01	1.000000000000000000e+00
1.540000000000000000e+02	5.825182867446778801e+01	1.314799470145816862e+01	-4.072034835870487826e-03	1.077596567083160011e+02	2.125814152418655789e-01	0.000000000000000000e+00	4.624087908252691115e+00	1.000000000000000000e+00
1.540000000000000000e+02	7.086892586454135312e+01	4.372591025178043367e+01	-3.797998644013854310e-03	1.002969865057604295e+02	4.286367741676543330e-01	0.000000000000000000e+00	5.112057994214691092e+00	1.000000000000000000e+00
1.540000000000000000e+02	7.468241450810998572e+01	4.713038397051985129e+01	-4.048967454689467171e-03	1.071314759668442491e+02	3.078468447023565702e-01	0.000000000000000000e+00	5.112057994214691092e+00	1.000000000000000000e+00
1.550000000000000000e+02	8.333413315533502441e+01	1.780664975472294742e+01	-3.807290190750354381e-03	1.005500178608392758e+02	1.750098748033003249e-01	0.000000000000000000e+00	8.130742749539733083e+00	1.000000000000000000e+00
1.550000000000000000e+02	1.180990293423344468e+02	2.511413551366508656e+01	-4.964325687023016936e-03	1.320589009132297065e+02	9.458659705533078998e-02	0.000000000000000000e+00	9.401720232750971462e+00	1.000000000000000000e+00
1.550000000000000000e+02	6.433123603656287059e+01	3.081214605359993897e+01	-4.370268993211631064e-03	1.158812962052565609e+02	1.891614705032703680e-01	0.000000000000000000e+00	6.556591310231299374e+00	1.000000000000000000e+00
1.550000000000000000e+02	1.096500628691999850e+02	3.803052343513376599e+01	-4.798050470172093851e-03	1.275308234435718902e+02	8.792844676571909268e-02	0.000000000000000000e+00	5.812760833448442632e+00	1.000000000000000000e+00
1.550000000000000000e+02	1.212532762998737184e+02	8.696835561664505221e+00	-3.500621285169704024e-03	9.219867971013125896e+01	1.369626487211171861e-01	0.000000000000000000e+00	8.436423752952922683e+00	1.000000000000000000e+00
1.550000000000000000e+02	4.637178678121118480e+01	1.229681239208268195e+01	3.056841043914767901e-03	-8.011346731370170460e+01	4.790536096453424930e-01	0.000000000000000000e+00	3.741682742545788365e+00	1.000000000000000000e+00
1.550000000000000000e+02	4.630946475270001628e+01	3.119782668796678138e+01	-3.887980760817561811e-03	1.027474178056714038e+02	2.370734029068396476e-01	0.000000000000000000e+00	3.278582054385564604e+00	1.000000000000000000e+00
1.560000000000000000e+02	4.981931242289891060e+01	1.084259208698080101e+01	-3.811736778648313392e-03	1.006711092348812286e+02	3.188195214304763159e-01	0.000000000000000000e+00	3.741682742545788365e+00	1.000000000000000000e+00
1.560000000000000000e+02	8.437516032532856869e+00	2.482872517449079197e+01	-3.754286376278012996e-03	9.910659542745696626e+01	4.118317431360694059e-01	0.000000000000000000e+00	4.365561420073326815e+00	1.000000000000000000e+00
1.560000000000000000e+02	7.177220379561127572e+00	3.066976395211463213e+01	-5.893830932307298279e-03	1.573715833370575012e+02	2.151412384407683787e-01	0.000000000000000000e+00	5.975456395506944851e+00	1.000000000000000000e+00
1.570000000000000000e+02	2.955911526561460079e+01	3.090965901596059240e+01	-4.730320358406420525e-03	1.256863682149943457e+02	1.066367035891714332e-01	0.000000000000000000e+00	9.835619765213261090e+00	1.000000000000000000e+00
1.570000000000000000e+02	1.379764364246325385e+02	2.774357470382291879e+01	-2.974608009973487427e-03	7.787406233620008322e+01	2.636753561223396103e-01	0.000000000000000000e+00	5.013193762616646509e+00	1.000000000000000000e+00
1.580000000000000000e+02	1.693837151683132092e+01	6.716516551698960669e+00	-3.126797932498766308e-03	8.201856307628051468e+01	1.595257160647006733e-01	0.000000000000000000e+00	1.679453540484139751e+01	1.000000000000000000e+00
1.580000000000000000e+02	7.110342335078959763e+01	2.148258248854687835e+01	-5.289910861102729150e-03	1.409253749381996954e+02	2.489987638395767533e-01	0.000000000000000000e+00	3.626821747536865814e+00	1.000000000000000000e+00
1.580000000000000000e+02	1.020120939696367799e+02	2.643928068790962271e+01	-4.208079946103873183e-03	1.114644950490605027e+02	1.256384287418128576e-01	0.000000000000000000e+00	4.191363735213249342e+00	1.000000000000000000e+00
1.580000000000000000e+02	1.035525444188974262e+02	5.131664010830652956e+01	-3.706177147716506731e-03	9.779646444066483468e+01	1.556079999155500770e-01	0.000000000000000000e+00	4.469098754618988423e+00	1.000000000000000000e+00
1.580000000000000000e+02	1.043936429864913293e+02	1.726570960554792222e+01	-1.653949143657060467e-03	4.190931803499276498e+01	4.473073466980037605e-01	0.000000000000000000e+00	6.014528718046433298e+00	1.000000000000000000e+00
1.590000000000000000e+02	3.368586564629563185e+01	5.460387637920757875e+00	-5.814855598384491113e-03	1.552208934328898806e+02	2.222729703540055057e-01	0.000000000000000000e+00	1.291671005457736143e+01	1.000000000000000000e+00
1.590000000000000000e+02	6.434060164625036293e+01	2.414012249303042879e+01	-4.733171390581105212e-03	1.257640087365342083e+02	1.657416519313958947e-01	0.000000000000000000e+00	6.672030133882749681e+00	1.000000000000000000e+00
1.590000000000000000e+02	7.725795651544278542e+01	1.240396013750257787e+01	-4.319641570603747344e-03	1.145025886864858222e+02	7.242714009878825632e-02	0.000000000000000000e+00	8.130742749539733083e+00	1.000000000000000000e+00
1.600000000000000000e+02	6.669749892934012792e+01	1.772198130661454130e+01	-4.013111807161750394e-03	1.061550397137145296e+02	3.313123017641286250e-01	0.000000000000000000e+00	5.792606602996247744e+00	1.000000000000000000e+00
1.600000000000000000e+02	1.635955486482543009e+01	3.031930270066978750e+01	-6.261376589610454999e-03	1.673807430989547527e+02	1.596823774990737688e-01	0.000000000000000000e+00	6.726299518999853788e+00	1.000000000000000000e+00
1.600000000000000000e+02	1.313351043762004338e+02	5.118804093177062242e+01	-4.276651805702675821e-03	1.133318731128657646e+02	1.337163175443402130e-01	0.000000000000000000e+00	5.553732504855223517e+00	1.000000000000000000e+00
1.600000000000000000e+02	4.781986904097782798e+01	4.831659142244928873e+00	-4.974396730373703210e-03	1.323331598518487908e+02	1.097304172070382444e-01	0.000000000000000000e+00	6.334752457959116789e+00	1.000000000000000000e+00
1.600000000000000000e+02	1.309663552336747614e+02	3.990713873118763644e+01	-3.582105887942372766e-03	9.441770309152755658e+01	1.200406314717686884e-01	0.000000000000000000e+00	5.785437644224794340e+00	1.000000000000000000e+00
1.600000000000000000e+02	1.765263674362998714e+01	4.470139294313844402e+01	-3.920132646568782672e-03	1.036229916418351138e+02	1.081511744072274350e-01	0.000000000000000000e+00	8.486128347875540712e+00	1.000000000000000000e+00
1.610000000000000000e+02	4.265838138271752911e+01	1.475206993951078260e+01	-4.155259441983039266e-03	1.100260646011847143e+02	2.865141707275637994e-01	0.000000000000000000e+00	5.437293420022580648e+00	1.000000000000000000e+00
1.610000000000000000e+02	3.902612514214198569e+01	1.879816365298565373e+01	-4.100850988547136144e-03	1.085443904417522702e+02	3.090033933977633929e-01	0.000000000000000000e+00	5.437293420022580648e+00	1.000000000000000000e+00
1.610000000000000000e+02	1.099352621906304392e+02	1.960344618106747561e+01	-3.858816750304534804e-03	1.019532110595914958e+02	1.327103993421614447e-01	0.000000000000000000e+00	6.014528718046433298e+00	1.000000000000000000e+00
1.610000000000000000e+02	1.248200345112853569e+02	3.046398206492799332e+01	-4.490979698132723484e-03	1.191685414944313379e+02	2.457970782860737780e-01	0.000000000000000000e+00	5.242321527682690885e+00	1.000000000000000000e+00
1.610000000000000000e+02	1.353591926003180390e+02	1.407178053291439568e+01	-4.240572318238856019e-03	1.123493411553329935e+02	1.981356008722722217e-01	0.000000000000000000e+00	5.136962139348666412e+00	1.000000000000000000e+00
1.620000000000000000e+02	7.272881010805281221e+01	3.061639839880425029e+01	-3.637319189694458894e-03	9.592129522283832443e+01	3.241982544814562273e-01	0.000000000000000000e+00	7.431966099304127660e+00	1.000000000000000000e+00
1.620000000000000000e+02	1.138289900948338982e+02	4.212518578767227950e+01	-4.514316050193163850e-03	1.198040469653616356e+02	8.263766463776900384e-02	0.000000000000000000e+00	1.213489030493074772e+01	1.000000000000000000e+00
1.620000000000000000e+02	1.019335908269833766e+02	4.452415201734779515e+01	-4.537434741170444374e-03	1.204336249970418606e+02	8.507679406747747919e-02	0.000000000000000000e+00	6.982757707280672577e+00	1.000000000000000000e+00
1.620000000000000000e+02	1.404505323254082043e+02	1.475489093747608216e+01	-3.880266729030630839e-03	1.025373460090671927e+02	3.300077847554973021e-01	0.000000000000000000e+00	3.199505945226210013e+00	1.000000000000000000e+00
1.620000000000000000e+02	1.406516544840031031e+02	3.417484903849764777e+01	-3.426933114797036089e-03	9.019197209390280534e+01	1.764631645212396682e-01	0.000000000000000000e+00	6.965492174500542255e+00	1.000000000000000000e+00
1.620000000000000000e+02	2.055907149166319670e+01	5.267428522837860072e+01	-4.065266740482664440e-03	1.075753450543094090e+02	1.111320936797753900e-01	0.000000000000000000e+00	8.486128347875540712e+00	1.000000000000000000e+00
1.630000000000000000e+02	8.482980928743189963e+01	5.450004359439971857e+00	-4.445095506292048686e-03	1.179190036545649605e+02	1.275949261235470589e-01	0.000000000000000000e+00	8.380700459396750901e+00	1.000000000000000000e+00
1.630000000000000000e+02	9.237490077703661484e+01	9.097981141661511728e+00	-4.645600360874795054e-03	1.233792371865840209e+02	8.280927510463120811e-02	0.000000000000000000e+00	8.380700459396750901e+00	1.000000000000000000e+00
1.630000000000000000e+02	5.307536956135573547e+01	8.885174649958559101e+00	-4.065542048764572355e-03	1.075828423666096256e+02	2.037071500474441077e-01	0.000000000000000000e+00	6.637113355289884886e+00	1.000000000000000000e+00
1.630000000000000000e+02	7.793490791698772568e+01	2.531256339901316466e+01	-4.387764690853741129e-03	1.163577464893672300e+02	1.725507278436014813e-01	0.000000000000000000e+00	7.431966099304127660e+00	1.000000000000000000e+00
1.630000000000000000e+02	1.023035037408143211e+02	3.062050183801912340e+01	-3.928430001465246443e-03	1.038489487416121477e+02	9.583237867762683937e-02	0.000000000000000000e+00	4.191363735213249342e+00	1.000000000000000000e+00
1.630000000000000000e+02	1.209292867108411258e+02	2.546896934956801317e+01	-4.235537959601276201e-03	1.122122433583627981e+02	3.907023962182741839e-01	0.000000000000000000e+00	4.632963265165098043e+00	1.000000000000000000e+00
1.630000000000000000e+02	1.393805318326736042e+01	3.659460626508076331e+01	-4.396771313498394618e-03	1.166030186703172546e+02	2.585976738092995442e-01	0.000000000000000000e+00	6.726299518999853788e+00	1.000000000000000000e+00
1.640000000000000000e+02	3.089292632477249967e+01	4.427743972637205161e+01	-5.295469812510960120e-03	1.410767586687595099e+02	1.593479313908248152e-01	0.000000000000000000e+00	1.134356784186390676e+01	1.000000000000000000e+00
1.640000000000000000e+02	7.583682999568641492e+01	3.896709576848055434e+01	-8.323367352894713370e-03	2.235337531187287254e+02	9.065681621741639162e-02	0.000000000000000000e+00	3.564614452012384138e+00	1.000000000000000000e+00
1.640000000000000000e+02	1.261376197997390136e+02	2.153120115475545404e+01	-4.921720381955320758e-03	1.308986551134127865e+02	2.290399082643602702e-01	0.000000000000000000e+00	5.768744337212558193e+00	1.000000000000000000e+00
1.640000000000000000e+02	1.306236736298226901e+02	3.413185881991106640e+01	-4.197828208762847089e-03	1.111853153747956924e+02	1.704270512555753347e-01	0.000000000000000000e+00	4.749817253542855333e+00	1.000000000000000000e+00
1.640000000000000000e+02	1.398530930775449690e+02	5.159583317512319667e+01	-4.190136821576680506e-03	1.109758602455967349e+02	2.614053088460954744e-01	0.000000000000000000e+00	8.527744486672409252e+00	1.000000000000000000e+00
1.650000000000000000e+02	1.412785444560275323e+02	2.655634223735499333e+01	-4.075854240468085830e-03	1.078636683598022046e+02	9.834513588470605860e-02	0.000000000000000000e+00	7.644255157703834236e+00	1.000000000000000000e+00
1.650000000000000000e+02	1.267069141212938632e+02	4.811822013897614170e+01	-8.171480751453944272e-03	2.193975125475108143e+02	1.020439179457246492e-01	0.000000000000000000e+00	5.456316589303132680e+00	1.000000000000000000e+00
1.650000000000000000e+02	6.609499572510648591e+01	4.778259089874018173e+01	-4.424232422259258106e-03	1.173508512711514129e+02	1.556344302987678896e-01	0.000000000000000000e+00	6.546270427033047845e+00	1.000000000000000000e+00
1.650000000000000000e+02	1.288278362830075991e+02	1.642814848980362541e+01	-4.551223180540066478e-03	1.208091176461195886e+02	2.372099173301555064e-01	0.000000000000000000e+00	5.768744337212558193e+00	1.000000000000000000e+00
1.650000000000000000e+02	4.185784816694233967e+01	4.137106391136192940e+01	-3.852797552282002502e-03	1.017892936973566123e+02	2.019196666150361308e-01	0.000000000000000000e+00	1.134356784186390676e+01	1.000000000000000000e+00
1.660000000000000000e+02	1.195826359673054782e+02	3.069111966886628906e+01	-3.691487500303874958e-03	9.739642971061849153e+01	3.681645747583262018e-01	0.000000000000000000e+00	5.242321527682690885e+00	1.000000000000000000e+00
1.670000000000000000e+02	1.389172913953869681e+02	1.194668678819393293e+01	-3.897661397986694563e-03	1.030110450370030719e+02	1.318245786570059197e-01	0.000000000000000000e+00	3.199505945226210013e+00	1.000000000000000000e+00
1.670000000000000000e+02	1.247616624046049623e+02	2.807228361377381631e+01	-4.543086211144840326e-03	1.205875282325700510e+02	2.780193512218016583e-01	0.000000000000000000e+00	4.113566778576100091e+00	1.000000000000000000e+00
1.670000000000000000e+02	7.318582133819200308e+00	2.909093420269247687e+01	-3.760150543218325220e-03	9.926629091728180754e+01	2.761103294661936269e-01	0.000000000000000000e+00	6.266798513947578364e+00	1.000000000000000000e+00
1.670000000000000000e+02	1.357386206679678864e+01	2.947071910826861796e+01	-4.281636042302499300e-03	1.134676059651725524e+02	2.057876811471751610e-01	0.000000000000000000e+00	6.266798513947578364e+00	1.000000000000000000e+00
1.670000000000000000e+02	9.080239888141630900e+01	3.928372822673077280e+01	-4.118434906662914695e-03	1.090232431833472475e+02	3.512012717548637086e-01	0.000000000000000000e+00	4.719836231794741543e+00	1.000000000000000000e+00
1.670000000000000000e+02	2.029710959340395959e+01	8.987598227898750736e+00	1.645041035949460504e-03	-4.166672865473513809e+01	4.723353792958705499e-01	0.000000000000000000e+00	3.093434210252847816e+00	1.000000000000000000e+00
1.670000000000000000e+02	1.108510105466798876e+02	2.194056475323760580e+01	-3.860520284665681316e-03	1.019996024323143047e+02	2.678941980566548198e-01	0.000000000000000000e+00	7.790728992526234187e+00	1.000000000000000000e+00
1.680000000000000000e+02	1.230274180712490448e+02	3.677870046720079245e+01	-4.181382943095544348e-03	1.107374709012719336e+02	2.870755023943036832e-01	0.000000000000000000e+00	5.669714689369026672e+00	1.000000000000000000e+00
1.680000000000000000e+02	1.065178745442743775e+02	1.043485679968678426e+01	-4.562511910852158452e-03	1.211165371543019660e+02	1.199020303661421094e-01	0.000000000000000000e+00	6.810885317456680355e+00	1.000000000000000000e+00
1.680000000000000000e+02	4.397012648168253435e+01	1.217542601644018596e+01	-3.778957812911396506e-03	9.977845848967069742e+01	1.997348038368657042e-01	0.000000000000000000e+00	3.336369790817247161e+00	1.000000000000000000e+00
1.680000000000000000e+02	1.603315086717697824e+01	2.116287342629975399e+01	-3.936235368538245662e-03	1.040615078195975656e+02	3.480352320505367691e-01	0.000000000000000000e+00	8.664202287521000301e+00	1.000000000000000000e+00
1.680000000000000000e+02	9.471284026932204370e+01	4.192670045638364229e+01	-3.360124716961036904e-03	8.837261737132651263e+01	3.719035537640371647e-01	0.000000000000000000e+00	4.719836231794741543e+00	1.000000000000000000e+00
1.680000000000000000e+02	3.239919056693005217e+01	1.597998199996148827e+01	-4.805680578199189590e-03	1.277386097926314932e+02	1.001153617780377036e-01	0.000000000000000000e+00	9.809252333658664114e+00	1.000000000000000000e+00
1.680000000000000000e+02	9.902908718810870425e+01	3.385177480341516087e+01	-3.147602961444872713e-03	8.258513447886605263e+01	2.201571441867127277e-01	0.000000000000000000e+00	4.600318330021503144e+00	1.000000000000000000e+00
1.680000000000000000e+02	6.680207796976556267e+01	4.127461954023411295e+01	-3.267356513751444071e-03	8.584631418069162123e+01	3.405854679094713067e-01	0.000000000000000000e+00	4.175194839287644122e+00	1.000000000000000000e+00
1.690000000000000000e+02	5.624296549753982077e+01	1.366334890398025514e+01	-6.494254775311727665e-03	1.737225809616239758e+02	1.747280630868462969e-01	0.000000000000000000e+00	6.915614711206895748e+00	1.000000000000000000e+00
1.690000000000000000e+02	1.287143191457765568e+02	2.921155369951981839e+01	-3.544556442167205550e-03	9.339514060366676063e+01	3.001714270844736410e-01	0.000000000000000000e+00	4.113566778576100091e+00	1.000000000000000000e+00
1.690000000000000000e+02	1.280879043439738041e+02	4.283955963392687494e+01	-3.436197051190867727e-03	9.044425155237954073e+01	4.394508659899187819e-01	0.000000000000000000e+00	4.490275150392003312e+00	1.000000000000000000e+00
1.700000000000000000e+02	7.440046404751976183e+01	1.622263240704819154e+01	-3.568308202228272392e-03	9.404195864206187139e+01	1.186145610025659547e-01	0.000000000000000000e+00	8.735468450101000926e+00	1.000000000000000000e+00
1.700000000000000000e+02	5.569972141194583060e+00	1.732880380723420899e+01	-4.596658222992926202e-03	1.220464240587053837e+02	1.808424346681279937e-01	0.000000000000000000e+00	1.114352721967743953e+01	1.000000000000000000e+00
1.700000000000000000e+02	5.672868773710966650e+01	2.056188503419284430e+01	-4.819822080026048804e-03	1.281237171888030844e+02	1.795955851834756256e-01	0.000000000000000000e+00	5.665730395455748969e+00	1.000000000000000000e+00
1.700000000000000000e+02	6.668540158704468013e+01	3.710105528797569718e+01	-3.700605513217797727e-03	9.764473531878738299e+01	2.307071502500882554e-01	0.000000000000000000e+00	4.175194839287644122e+00	1.000000000000000000e+00
1.700000000000000000e+02	8.827442273868653899e+01	4.382797131759482312e+01	-4.265969361398106417e-03	1.130409642432669841e+02	1.656515011917620850e-01	0.000000000000000000e+00	5.200077753945276271e+00	1.000000000000000000e+00
1.710000000000000000e+02	1.225976428253198378e+02	1.867715476005071196e+01	-5.723696720156227526e-03	1.527384160650524052e+02	7.993915449043054178e-02	0.000000000000000000e+00	9.641132035066721784e+00	1.000000000000000000e+00
1.710000000000000000e+02	1.384503908885683359e+02	1.940917458040257415e+01	-4.685362757081912126e-03	1.244620636824079867e+02	1.076858086707921380e-01	0.000000000000000000e+00	7.477079652653868536e+00	1.000000000000000000e+00
1.710000000000000000e+02	5.966815410249519402e+01	2.723676454114315604e+01	-4.294918847976237838e-03	1.138293289822534575e+02	2.259307641412281464e-01	0.000000000000000000e+00	6.522382344469667359e+00	1.000000000000000000e+00
1.710000000000000000e+02	4.851744920649608872e+01	3.722327624623341791e+01	-4.591898989559012496e-03	1.219168185883708162e+02	3.451975139633411960e-01	0.000000000000000000e+00	6.911818123293130611e+00	1.000000000000000000e+00
1.720000000000000000e+02	6.592091470219870075e+01	1.076502171273104302e+01	-6.670185714960006479e-03	1.785136071838380474e+02	3.213333701788023689e-02	0.000000000000000000e+00	1.008406027304774355e+01	1.000000000000000000e+00
1.720000000000000000e+02	1.325458190836558003e+02	5.017746231917969624e+01	-4.137977347608009365e-03	1.095554312521497025e+02	1.531717470654293534e-01	0.000000000000000000e+00	7.435979331016935312e+00	1.000000000000000000e+00
1.720000000000000000e+02	1.046927407283727440e+01	5.049159020969680611e+00	-4.538664311475927929e-03	1.204671091788884638e+02	1.018594322292059040e-01	0.000000000000000000e+00	1.058761797601274957e+01	1.000000000000000000e+00
1.720000000000000000e+02	2.113587157999457133e+01	1.196514982997271481e+01	-3.731262357477704936e-03	9.847959554879119537e+01	1.636732859019636166e-01	0.000000000000000000e+00	3.093434210252847816e+00	1.000000000000000000e+00
1.720000000000000000e+02	1.048052385308749166e+02	1.702690023804140296e+01	-3.831047947409063712e-03	1.011969992011334512e+02	2.558489141483321072e-01	0.000000000000000000e+00	4.281198962570845090e+00	1.000000000000000000e+00
1.720000000000000000e+02	8.978957505981034615e+01	3.407098088800368885e+01	2.196281376361147557e-03	-5.667834020489507907e+01	1.846157105375305640e-01	0.000000000000000000e+00	5.310230400935425088e+00	1.000000000000000000e+00
1.730000000000000000e+02	4.434093311406642357e+01	4.750459106404507992e+01	-7.636338888721992159e-03	2.048243015928091495e+02	5.403723281960437497e-02	0.000000000000000000e+00	1.097143282178110901e+01	1.000000000000000000e+00
1.730000000000000000e+02	1.107923663718992344e+02	3.390926068788619574e+01	-3.468158127350150655e-03	9.131462918052973521e+01	2.725836395076929319e-01	0.000000000000000000e+00	5.846227007381651575e+00	1.000000000000000000e+00
1.730000000000000000e+02	1.100326633952394815e+02	4.149340275266477818e+01	-4.815817844942888240e-03	1.280146721548728124e+02	9.088012492930852559e-02	0.000000000000000000e+00	6.167648392393824786e+00	1.000000000000000000e+00
1.730000000000000000e+02	2.894317275471793849e+01	2.978464929090333868e+01	-4.164297256646401144e-03	1.102721862164630977e+02	8.160072130089868203e-02	0.000000000000000000e+00	1.004852551083526180e+01	1.000000000000000000e+00
1.730000000000000000e+02	5.777700317973325639e+01	3.387950024590118403e+01	-4.717834038699834746e-03	1.253463354427440635e+02	2.539139996068878746e-01	0.000000000000000000e+00	6.282151058042392044e+00	1.000000000000000000e+00
1.730000000000000000e+02	6.432944409512536765e+01	4.564173521269672307e+01	-4.238925615679702691e-03	1.123044974504288831e+02	1.773317640721361332e-01	0.000000000000000000e+00	5.018527430899101915e+00	1.000000000000000000e+00
1.740000000000000000e+02	3.873873530702437051e+01	3.807126090478377023e+01	-3.451301333904107423e-03	9.085557780739493694e+01	2.604739611976587543e-01	0.000000000000000000e+00	8.664198023094794365e+00	1.000000000000000000e+00
1.740000000000000000e+02	9.929100345716186382e+01	6.509473295952126648e+00	-4.487647413905030899e-03	1.190777953121699255e+02	1.806417681049550250e-01	0.000000000000000000e+00	6.894897342593292677e+00	1.000000000000000000e+00
1.740000000000000000e+02	6.234742626196746329e+01	2.129008713750619464e+01	-4.229662381884963240e-03	1.120522371254296417e+02	1.330707628854927993e-01	0.000000000000000000e+00	5.665730395455748969e+00	1.000000000000000000e+00
1.740000000000000000e+02	1.052699241394993948e+02	3.199066692899785380e+01	-4.229803041092859879e-03	1.120560676168416450e+02	1.664005528174480331e-01	0.000000000000000000e+00	5.846227007381651575e+00	1.000000000000000000e+00
1.740000000000000000e+02	6.972079962335028824e+01	5.039973860880907353e+01	-4.654112063761867493e-03	1.236110315020647761e+02	1.798785739394055394e-01	0.000000000000000000e+00	7.190640496446618180e+00	1.000000000000000000e+00
1.740000000000000000e+02	1.286263791531416985e+02	8.379564193004087613e+00	-4.556067738907831205e-03	1.209410467213658791e+02	1.250778361404730754e-01	0.000000000000000000e+00	1.193256188741238510e+01	1.000000000000000000e+00
1.740000000000000000e+02	5.503278397365249930e+01	3.953057827270639280e+01	-3.997141441258697178e-03	1.057201279126814200e+02	2.641274875032266767e-01	0.000000000000000000e+00	6.282151058042392044e+00	1.000000000000000000e+00
1.740000000000000000e+02	1.344196859399265520e+02	4.080234034899346796e+01	-4.199849683330580778e-03	1.112403650305351164e+02	1.799103500897485386e-01	0.000000000000000000e+00	5.643543509182262774e+00	1.000000000000000000e+00
1.750000000000000000e+02	1.025291936084937561e+02	2.065295650738150002e+01	-4.116601279414182878e-03	1.089733090657440471e+02	2.156718124709189333e-01	0.000000000000000000e+00	4.281198962570845090e+00	1.000000000000000000e+00
1.750000000000000000e+02	7.087740805152752444e+01	2.421616013214010721e+01	-4.273302036382129604e-03	1.132406507691143531e+02	1.351286311089978653e-01	0.000000000000000000e+00	4.845668378734107051e+00	1.000000000000000000e+00
1.750000000000000000e+02	1.120817214070904697e+02	4.731072584462618380e+01	-3.965220369606608543e-03	1.048508397042964901e+02	1.559345322515260923e-01	0.000000000000000000e+00	6.167648392393824786e+00	1.000000000000000000e+00
1.750000000000000000e+02	8.126650489621107454e+01	5.265942403510992165e+01	-4.479621401569914944e-03	1.188592275285030553e+02	1.459977099655013211e-01	0.000000000000000000e+00	8.929709566323253966e+00	1.000000000000000000e+00
1.760000000000000000e+02	1.399115052473982814e+02	4.210214957888606335e+01	-3.499820831891914136e-03	9.217688142580892929e+01	2.636002988106447287e-01	0.000000000000000000e+00	5.643543509182262774e+00	1.000000000000000000e+00
1.760000000000000000e+02	1.215974085322361589e+02	4.281956528230548997e+01	-3.923546112426200272e-03	1.037159485967869443e+02	1.301467469798098797e-01	0.000000000000000000e+00	8.254275051024036358e+00	1.000000000000000000e+00
1.760000000000000000e+02	9.232557251285689404e+01	2.607265774915636314e+01	-4.251634134108085543e-03	1.126505812328357621e+02	1.634704786000911181e-01	0.000000000000000000e+00	5.297074967450788208e+00	1.000000000000000000e+00
1.760000000000000000e+02	9.015864889224356205e+01	5.184120151482071037e+01	-3.514913837231044627e-03	9.258790057057308331e+01	4.215967547985722819e-01	0.000000000000000000e+00	6.720250809226604005e+00	1.000000000000000000e+00
1.770000000000000000e+02	2.679796135705710824e+01	1.544427739598868321e+01	-4.083211633457723561e-03	1.080640280168980922e+02	1.311724174183063196e-01	0.000000000000000000e+00	6.085649235068962604e+00	1.000000000000000000e+00
1.770000000000000000e+02	1.393327430208223063e+02	5.321579279535034601e+01	-4.212654732378442318e-03	1.115890775758537075e+02	2.319119569478776954e-01	0.000000000000000000e+00	7.435979331016935312e+00	1.000000000000000000e+00
1.780000000000000000e+02	9.642484897252127496e+01	1.278041962286919642e+01	-3.789140062449360656e-03	1.000557458425094950e+02	2.129198364439446323e-01	0.000000000000000000e+00	6.894897342593292677e+00	1.000000000000000000e+00
1.780000000000000000e+02	4.698866041823889006e+00	1.912341199510531453e+01	-4.673528097623081204e-03	1.241397771993619159e+02	1.299687806012620461e-01	0.000000000000000000e+00	7.512551173631631940e+00	1.000000000000000000e+00
1.780000000000000000e+02	3.898473234499331141e+01	2.941055580411729764e+01	-4.802007865928424081e-03	1.276385929290197652e+02	8.423147895037397248e-02	0.000000000000000000e+00	8.664198023094794365e+00	1.000000000000000000e+00
1.780000000000000000e+02	9.020568111137995970e+01	4.512111528700533114e+01	-4.169799196758749993e-03	1.104220173911502485e+02	2.446019031549868661e-01	0.000000000000000000e+00	5.788281852483517120e+00	1.000000000000000000e+00
1.780000000000000000e+02	1.031987324468133380e+02	4.617499125498095935e+01	-4.122047566661322243e-03	1.091216246779207353e+02	1.140570326554369851e-01	0.000000000000000000e+00	7.249894243223212520e+00	1.000000000000000000e+00
1.780000000000000000e+02	1.885449111979817616e+01	1.199165870485644625e+01	-4.128884582500895808e-03	1.093078132030009471e+02	1.151861692416648042e-01	0.000000000000000000e+00	5.782177272638544530e+00	1.000000000000000000e+00
1.780000000000000000e+02	5.823062788638937803e+01	4.634847191762015228e+01	-4.033852712880247118e-03	1.067198648852758822e+02	1.508548500938888814e-01	0.000000000000000000e+00	6.139628320837251962e+00	1.000000000000000000e+00
1.780000000000000000e+02	1.290334969187440208e+02	4.640253138959715073e+01	-4.495753559723337026e-03	1.192985453249547021e+02	1.017870846003765539e-01	0.000000000000000000e+00	7.770017494392466695e+00	1.000000000000000000e+00
1.790000000000000000e+02	7.552136039910065790e+01	2.283261084493216231e+01	-4.735217576875831724e-03	1.258197313525400602e+02	2.020337148422093332e-01	0.000000000000000000e+00	4.845668378734107051e+00	1.000000000000000000e+00
1.790000000000000000e+02	1.389968502945542639e+02	2.557232056483965721e+01	-4.330912120433062090e-03	1.148095130960238492e+02	2.409301519073144826e-01	0.000000000000000000e+00	7.600095644274579954e+00	1.000000000000000000e+00
1.790000000000000000e+02	9.324750679899990757e+01	3.128888630845356289e+01	-4.310704518281113611e-03	1.142592110741531712e+02	1.797409911941763028e-01	0.000000000000000000e+00	5.297074967450788208e+00	1.000000000000000000e+00
1.800000000000000000e+02	7.196448910311704594e+01	6.032863853791630149e+00	-4.826378862553679615e-03	1.283022742810691739e+02	1.049641826295860669e-01	0.000000000000000000e+00	6.259845210690030193e+00	1.000000000000000000e+00
1.800000000000000000e+02	1.384338088085304435e+02	1.300122764120767371e+01	-3.788247894937876205e-03	1.000314499571429110e+02	1.436607753453078562e-01	0.000000000000000000e+00	6.176086443661717773e+00	1.000000000000000000e+00
1.800000000000000000e+02	1.182108731800384760e+01	1.673335148759435853e+01	-4.378600680047526825e-03	1.161081882470193989e+02	2.916491208609232055e-01	0.000000000000000000e+00	7.512551173631631940e+00	1.000000000000000000e+00
1.800000000000000000e+02	1.065492942895994872e+02	2.382913980201854187e+01	-3.926852274523219902e-03	1.038059834100686771e+02	1.036503499956865637e-01	0.000000000000000000e+00	5.123411930282219195e+00	1.000000000000000000e+00
1.810000000000000000e+02	5.131133711951950716e+01	2.665864183333560433e+01	-4.457244351455783710e-03	1.182498461764399451e+02	7.073160550065593632e-02	0.000000000000000000e+00	1.050100100879452114e+01	1.000000000000000000e+00
1.810000000000000000e+02	9.540870632431666820e+01	3.842404944984523496e+01	-4.797121625894524254e-03	1.275055287609021661e+02	1.226841080824033758e-01	0.000000000000000000e+00	7.311270280322562876e+00	1.000000000000000000e+00
1.810000000000000000e+02	7.512355376933125228e+01	4.570780471060143668e+01	-4.763271877133146842e-03	1.265837179966594732e+02	1.203343780718956202e-01	0.000000000000000000e+00	7.658024860609232931e+00	1.000000000000000000e+00
1.820000000000000000e+02	4.404167340697545541e+01	8.631880429475051741e+00	-2.078360343050282208e-03	5.346706444025466709e+01	2.994097029036844049e-01	0.000000000000000000e+00	7.867248677535969570e+00	1.000000000000000000e+00
1.820000000000000000e+02	1.104711458232509926e+02	9.361268183258580677e+00	-4.400691235444870175e-03	1.167097676530268586e+02	7.348992538462295609e-02	0.000000000000000000e+00	1.445645363793662064e+01	1.000000000000000000e+00
1.820000000000000000e+02	7.090613929708474927e+01	2.865221435905468894e+01	-3.236602651782031007e-03	8.500881192313319445e+01	3.337871352377134171e-01	0.000000000000000000e+00	7.427519833839570929e+00	1.000000000000000000e+00
1.820000000000000000e+02	1.344258057934754618e+02	3.164414121199967411e+01	-4.160542717229659057e-03	1.101699410011876665e+02	1.711645361934561738e-01	0.000000000000000000e+00	6.162005043140131200e+00	1.000000000000000000e+00
1.820000000000000000e+02	8.722656090159739506e+01	3.727873880045741828e+01	-4.483939163040472770e-03	1.189768106464473192e+02	9.503777317828987492e-02	0.000000000000000000e+00	8.261915044475287573e+00	1.000000000000000000e+00
1.820000000000000000e+02	7.802225105018754903e+01	8.879650939012226019e+00	-4.046510317519450527e-03	1.070645621617076273e+02	2.802586352837354022e-01	0.000000000000000000e+00	6.693330749033263416e+00	1.000000000000000000e+00
1.820000000000000000e+02	2.425163464826900395e+01	9.916950111992575145e+00	-3.650877074784726443e-03	9.629050931966004612e+01	1.340294793001114426e-01	0.000000000000000000e+00	5.782177272638544530e+00	1.000000000000000000e+00
1.830000000000000000e+02	1.253222464909964913e+02	6.411131346242786577e+00	-3.821204892180794874e-03	1.009289489320925668e+02	1.365895345470998778e-01	0.000000000000000000e+00	1.467455060925159138e+01	1.000000000000000000e+00
1.830000000000000000e+02	2.941446265667806514e+01	2.530499836200884189e+01	-4.567166357870896219e-03	1.212432890363828477e+02	1.411260529323157265e-01	0.000000000000000000e+00	5.920791220403654798e+00	1.000000000000000000e+00
1.830000000000000000e+02	3.706093003065632985e+01	3.813047388142310012e+01	-4.447271458261301338e-03	1.179782601046459405e+02	2.058566821149994119e-01	0.000000000000000000e+00	6.504670642627632837e+00	1.000000000000000000e+00
1.830000000000000000e+02	6.362911860327438518e+01	2.612870709355141230e+01	-6.636672348563208389e-03	1.776009569273071236e+02	1.167843271623200119e-01	0.000000000000000000e+00	7.702150290483307238e+00	1.000000000000000000e+00
1.830000000000000000e+02	1.165590497042419287e+02	2.910102226636229972e+01	-4.339585541837036146e-03	1.150457113989819788e+02	3.026357254520655182e-01	0.000000000000000000e+00	5.313095764780110919e+00	1.000000000000000000e+00
1.830000000000000000e+02	9.596349401502470755e+01	4.571424037534004015e+01	-4.580545856211214011e-03	1.216076452293110748e+02	1.960901002022901185e-01	0.000000000000000000e+00	5.788281852483517120e+00	1.000000000000000000e+00
1.840000000000000000e+02	2.080334678231313461e+01	4.155932138058885528e+01	-5.281082515495828626e-03	1.406849576734139475e+02	6.873640147801785005e-02	0.000000000000000000e+00	5.839269701422423964e+00	1.000000000000000000e+00
1.840000000000000000e+02	7.249028525023483382e+01	5.289885760096768763e+01	-3.710359910791857611e-03	9.791037122485741406e+01	1.410578339833408190e-01	0.000000000000000000e+00	7.658024860609232931e+00	1.000000000000000000e+00
1.840000000000000000e+02	1.407808457367927417e+02	7.288482117647647307e+00	-4.100616418676017103e-03	1.085380025351923479e+02	2.299675982914661798e-01	0.000000000000000000e+00	6.176086443661717773e+00	1.000000000000000000e+00
1.840000000000000000e+02	4.439567447199026873e+01	1.875645021757024011e+01	-3.611447713546004669e-03	9.521675217383038614e+01	2.930968108114959669e-01	0.000000000000000000e+00	6.321892588461175855e+00	1.000000000000000000e+00
1.840000000000000000e+02	3.397076885351612674e+01	3.240669505372917314e+01	-4.425256418623296426e-03	1.173787371759352283e+02	2.262303240870841003e-01	0.000000000000000000e+00	5.968534158426255232e+00	1.000000000000000000e+00
1.840000000000000000e+02	1.049845004606746528e+02	3.498920851133168952e+01	-3.107314558774017851e-03	8.148798355116069558e+01	2.452498378501706267e-01	0.000000000000000000e+00	8.804285444666358984e+00	1.000000000000000000e+00
1.840000000000000000e+02	1.263061933651941899e+02	4.048407158254675409e+01	-3.495673973603714065e-03	9.206395241606060154e+01	1.905947257107938331e-01	0.000000000000000000e+00	6.857319005566238523e+00	1.000000000000000000e+00
1.850000000000000000e+02	6.722018146756798274e+01	1.011663749113611033e+01	-4.348184454629835244e-03	1.152798806517307781e+02	1.758844951686054925e-01	0.000000000000000000e+00	6.259845210690030193e+00	1.000000000000000000e+00
1.850000000000000000e+02	4.111842603055193024e+01	5.018700594258579173e+01	-4.204149750056382362e-03	1.113574662776595403e+02	1.385552494753159447e-01	0.000000000000000000e+00	7.056399840995287498e+00	1.000000000000000000e+00
1.850000000000000000e+02	6.793132398674735839e+01	4.056871481114886535e+01	-3.889830817517612570e-03	1.027977993370850669e+02	2.104764039403804743e-01	0.000000000000000000e+00	8.839593556275209707e+00	1.000000000000000000e+00
1.850000000000000000e+02	4.916274037037695877e+01	1.460417269547720842e+01	-3.626204324023905422e-03	9.561861047056865459e+01	2.894131999473656958e-01	0.000000000000000000e+00	6.321892588461175855e+00	1.000000000000000000e+00
1.860000000000000000e+02	6.426501995533639899e+01	1.822160703458524367e+01	-4.339715052851688369e-03	1.150492382980510371e+02	3.418324549408805479e-01	0.000000000000000000e+00	7.932628938256035767e+00	1.000000000000000000e+00
1.860000000000000000e+02	9.707518675776196915e+01	3.040603880540649229e+01	-4.290193224565353597e-03	1.137006387943699792e+02	1.111730383232617525e-01	0.000000000000000000e+00	6.946108626481102277e+00	1.000000000000000000e+00
1.860000000000000000e+02	2.811886864495932770e+01	3.123252983988833620e+01	-4.148483602422143972e-03	1.098415420545612307e+02	2.342123856924194225e-01	0.000000000000000000e+00	5.968534158426255232e+00	1.000000000000000000e+00
1.860000000000000000e+02	4.801511326321367079e+01	4.826140907505018163e+01	-3.860831532092334067e-03	1.020080784546994010e+02	1.921093699559554002e-01	0.000000000000000000e+00	7.160462141609465370e+00	1.000000000000000000e+00
1.860000000000000000e+02	8.149610147809460159e+01	1.806407057462170229e+01	-2.330300323435608150e-03	6.032800120818944123e+01	3.209643540524698135e-01	0.000000000000000000e+00	9.819429761367963749e+00	1.000000000000000000e+00
1.860000000000000000e+02	3.533390755478815493e+01	2.543125513944050908e+01	-4.182449293988694042e-03	1.107665102226180096e+02	1.497602958672510365e-01	0.000000000000000000e+00	5.103758319512810893e+00	1.000000000000000000e+00
1.860000000000000000e+02	1.137215527861652191e+02	3.390322561422704695e+01	-6.397688615417714518e-03	1.710928501982024841e+02	1.531539988900967320e-01	0.000000000000000000e+00	5.577862113241794262e+00	1.000000000000000000e+00
1.870000000000000000e+02	3.010437241232838801e+01	7.504639393739905628e+00	-4.473610679905590422e-03	1.186955409980622989e+02	1.285297477186000403e-01	0.000000000000000000e+00	6.330385638825138273e+00	1.000000000000000000e+00
1.870000000000000000e+02	4.405201380746370887e+01	3.852199270716229762e+01	-3.934775760016158246e-03	1.040217591391353977e+02	1.171400363679828693e-01	0.000000000000000000e+00	7.002038229347760989e+00	1.000000000000000000e+00
1.870000000000000000e+02	1.267991454717713253e+02	5.040258045184999247e+01	-4.936986690403848653e-03	1.313143937222073987e+02	1.984388601899218507e-01	0.000000000000000000e+00	6.026349806626150496e+00	1.000000000000000000e+00
1.870000000000000000e+02	1.287672406134567211e+02	3.408359735121675271e+01	-4.565152290224220796e-03	1.211884410890699684e+02	2.144732101319793971e-01	0.000000000000000000e+00	3.176860250269098795e+00	1.000000000000000000e+00
1.870000000000000000e+02	5.857550193623713142e+01	3.516687463840035832e+01	-4.651981649907398209e-03	1.235530151653059505e+02	1.347204931391485783e-01	0.000000000000000000e+00	5.276391563937104401e+00	1.000000000000000000e+00
1.870000000000000000e+02	1.076844477571760592e+02	4.802585520272001673e+01	-5.353810800149647574e-03	1.426655252732329586e+02	2.174162224494478046e-01	0.000000000000000000e+00	6.840451184942425655e+00	1.000000000000000000e+00
1.880000000000000000e+02	1.324799971865252530e+02	4.839140771267506125e+01	-3.968452272735074025e-03	1.049388522657429803e+02	2.549065659927770566e-01	0.000000000000000000e+00	6.026349806626150496e+00	1.000000000000000000e+00
1.880000000000000000e+02	1.210178795158962117e+02	2.621176227175686790e+01	-3.854756428620646769e-03	1.018426386514805557e+02	3.342379421927378358e-01	0.000000000000000000e+00	5.313095764780110919e+00	1.000000000000000000e+00
1.880000000000000000e+02	8.223240776309424405e+01	4.485773510662655639e+01	-4.370070825711384020e-03	1.158758996235525558e+02	1.135068542779560374e-01	0.000000000000000000e+00	7.523499151410307562e+00	1.000000000000000000e+00
1.880000000000000000e+02	1.137688236932268637e+02	5.115189773000369655e+01	-6.504355674053911504e-03	1.739976529349703469e+02	1.453032208651754420e-01	0.000000000000000000e+00	6.840451184942425655e+00	1.000000000000000000e+00
1.890000000000000000e+02	1.543166077591437357e+01	3.926976681810084813e+01	-3.652882313576266173e-03	9.634511683583244235e+01	9.167260166321933301e-02	0.000000000000000000e+00	5.839269701422423964e+00	1.000000000000000000e+00
1.890000000000000000e+02	1.053958192546001271e+02	2.310201894225701835e+01	-4.391000050595071473e-03	1.164458531827663421e+02	1.072094175913910208e-01	0.000000000000000000e+00	8.419835809203954469e+00	1.000000000000000000e+00
1.900000000000000000e+02	1.001774280272250905e+02	3.662090197018454063e+01	-4.271431211904956268e-03	1.131897036807555992e+02	1.325379590136811503e-01	0.000000000000000000e+00	6.371202735607816692e+00	1.000000000000000000e+00
1.900000000000000000e+02	1.224097598257155965e+02	3.380135671635540007e+01	-4.352257676014688673e-03	1.153908043499883433e+02	2.529514883895159771e-01	0.000000000000000000e+00	6.363742746408314943e+00	1.000000000000000000e+00
1.900000000000000000e+02	2.281568556868696973e+01	5.172315050601034159e+01	-4.137742459217313290e-03	1.095490346715290997e+02	1.439029805804594719e-01	0.000000000000000000e+00	1.273127552759397574e+01	1.000000000000000000e+00
1.910000000000000000e+02	8.937452883261616421e+01	4.249275178542475828e+01	-5.367099852564425483e-03	1.430274184042243633e+02	1.621561303773201290e-01	0.000000000000000000e+00	7.523499151410307562e+00	1.000000000000000000e+00
1.910000000000000000e+02	9.784846413440793356e+01	8.864187619119322292e+00	-3.870392111268195889e-03	1.022684362156633284e+02	1.302727240979202339e-01	0.000000000000000000e+00	6.745148605269114306e+00	1.000000000000000000e+00
1.910000000000000000e+02	1.076956017121651001e+02	8.928583163363480679e+00	-4.057846880135715546e-03	1.073732842595539836e+02	1.589172677244060639e-01	0.000000000000000000e+00	8.331429977530087072e+00	1.000000000000000000e+00
1.910000000000000000e+02	4.645387084486017670e+01	1.453747625742655813e+01	-4.283801256864657424e-03	1.135265700096138346e+02	7.741332902293296403e-02	0.000000000000000000e+00	8.137305750040184193e+00	1.000000000000000000e+00
1.910000000000000000e+02	1.421461753552034146e+01	2.391560863049566166e+01	-4.457309606979001360e-03	1.182516232426200418e+02	3.873257143271066072e-01	0.000000000000000000e+00	4.975115747254992726e+00	1.000000000000000000e+00
1.910000000000000000e+02	1.263819630027277725e+02	3.895994025477057221e+01	-4.256570592705653105e-03	1.127850129742514724e+02	2.919121268499565991e-01	0.000000000000000000e+00	5.428468420584621867e+00	1.000000000000000000e+00
1.920000000000000000e+02	1.782371564110432871e+01	2.733996076817874155e+01	-5.067963212205680093e-03	1.348812021056644994e+02	2.573471150133296304e-01	0.000000000000000000e+00	3.217685088194954357e+00	1.000000000000000000e+00
1.920000000000000000e+02	5.883681521364845679e+01	4.043679146004329539e+01	-3.690465881549796680e-03	9.736860855392099268e+01	1.170030697793412733e-01	0.000000000000000000e+00	5.276391563937104401e+00	1.000000000000000000e+00
1.920000000000000000e+02	4.424299326398287491e+01	4.619866403039876701e+01	-3.542687451550354492e-03	9.334424345577278359e+01	3.167366167320055936e-01	0.000000000000000000e+00	6.568030776166999374e+00	1.000000000000000000e+00
1.930000000000000000e+02	7.714064404208183134e+01	7.341065997777731944e+00	-4.268490250223314075e-03	1.131096141606095529e+02	2.429735163344622917e-01	0.000000000000000000e+00	1.456262119178130732e+01	1.000000000000000000e+00
1.930000000000000000e+02	9.603469580299202946e+00	3.180358320518561754e+01	-4.956335711263587171e-03	1.318413144929285750e+02	2.275083993225318624e-01	0.000000000000000000e+00	8.287961453678597934e+00	1.000000000000000000e+00
1.930000000000000000e+02	4.472225968754281666e+01	3.323555109099169158e+01	-4.076442027976539054e-03	1.078796752393864296e+02	2.107481714417662744e-01	0.000000000000000000e+00	3.783589329465325779e+00	1.000000000000000000e+00
1.930000000000000000e+02	8.925782499357708843e+01	3.409693645954870789e+01	-4.268152459307114795e-03	1.131004152946205892e+02	1.312886044019541121e-01	0.000000000000000000e+00	7.108747646875929860e+00	1.000000000000000000e+00
1.930000000000000000e+02	4.362227582822696803e+01	3.966002975850180690e+01	-4.395212845360123820e-03	1.165605778027139365e+02	2.469246932451186760e-01	0.000000000000000000e+00	3.526888524711225159e+00	1.000000000000000000e+00
1.940000000000000000e+02	1.022961084061078338e+02	1.527351795485895813e+01	-4.794793173783520011e-03	1.274421193620591168e+02	1.405453149971594984e-01	0.000000000000000000e+00	7.597056718589665358e+00	1.000000000000000000e+00
1.940000000000000000e+02	5.781554612588175246e+01	1.939966767460722252e+01	-4.423160922953756589e-03	1.173216717460490912e+02	1.941265424492690794e-01	0.000000000000000000e+00	4.869091523902228325e+00	1.000000000000000000e+00
1.940000000000000000e+02	8.261065793078505237e+01	2.156992454966004402e+01	-3.682462155244380347e-03	9.715064767289950964e+01	3.190063480732036050e-01	0.000000000000000000e+00	7.753371650641245338e+00	1.000000000000000000e+00
1.940000000000000000e+02	1.079530872085859414e+02	4.862369467887189245e+01	-3.456371109638995548e-03	9.099364009783204210e+01	1.594589755392693542e-01	0.000000000000000000e+00	7.144230702567418767e+00	1.000000000000000000e+00
1.940000000000000000e+02	4.577820021650006765e+01	3.686880552928105459e+01	2.979110878213810792e-03	-7.799668636047742609e+01	4.771695041515697788e-01	0.000000000000000000e+00	3.526888524711225159e+00	1.000000000000000000e+00
1.950000000000000000e+02	9.133233668266356631e+01	1.060691902119691576e+01	-8.182224009638134135e-03	2.196900775265609695e+02	8.498625045808272382e-02	0.000000000000000000e+00	6.745148605269114306e+00	1.000000000000000000e+00
1.950000000000000000e+02	1.189312884814651738e+02	1.399279885365810117e+01	-4.197640029686633238e-03	1.111801908021058978e+02	9.397313253859584936e-02	0.000000000000000000e+00	7.558055821261373097e+00	1.000000000000000000e+00
1.950000000000000000e+02	9.681896565434112745e+01	3.120675801309038633e+01	-4.563381249910585316e-03	1.211402113655194057e+02	1.207123646929574301e-01	0.000000000000000000e+00	6.371202735607816692e+00	1.000000000000000000e+00
1.950000000000000000e+02	1.364960536911442261e+02	5.117883673354823060e+01	-4.203652062960701319e-03	1.113439130508613886e+02	1.491768610167713005e-01	0.000000000000000000e+00	1.352422965921360820e+01	1.000000000000000000e+00
1.950000000000000000e+02	8.859631866434817482e+01	2.701903405252484802e+01	-4.285084021178055605e-03	1.135615027933225889e+02	1.982107128007507546e-01	0.000000000000000000e+00	5.751264971384854263e+00	1.000000000000000000e+00
1.950000000000000000e+02	7.982410608325982260e+00	3.993146563956219808e+01	-3.441994877196824596e-03	9.060214041764625392e+01	3.878875092596185681e-01	0.000000000000000000e+00	8.287961453678597934e+00	1.000000000000000000e+00
1.950000000000000000e+02	9.982579214303056858e+01	4.817429478555565936e+01	-3.918499409298187124e-03	1.035785146293996348e+02	1.979423539048200675e-01	0.000000000000000000e+00	4.269140175941114279e+00	1.000000000000000000e+00
1.960000000000000000e+02	9.520896619890523027e+01	1.800988162227521983e+01	-7.244163202047112192e-03	1.941444063888700384e+02	1.170991051905171387e-01	0.000000000000000000e+00	5.480076057955944435e+00	1.000000000000000000e+00
1.960000000000000000e+02	4.102479943382873273e+01	8.476046683179399466e+00	-3.565828305487265745e-03	9.397442503860190754e+01	1.418811782072114669e-01	0.000000000000000000e+00	4.438723309413345142e+00	1.000000000000000000e+00
1.960000000000000000e+02	1.369927315118892750e+02	1.380402261719584622e+01	-3.369833790597218798e-03	8.863701899663102779e+01	1.238829786293386137e-01	0.000000000000000000e+00	1.179899094909353252e+01	1.000000000000000000e+00
1.970000000000000000e+02	1.134523564544853826e+02	3.498290630230675191e+01	-3.455468242421346186e-03	9.096905283351352978e+01	1.430031349338086732e-01	0.000000000000000000e+00	8.333278002807761098e+00	1.000000000000000000e+00
1.970000000000000000e+02	7.927588906795830326e+01	5.190507750385916808e+01	-5.872316976507529172e-03	1.567857061366838138e+02	7.631223039144552356e-02	0.000000000000000000e+00	1.065591770127937288e+01	1.000000000000000000e+00
1.970000000000000000e+02	1.914312799642218721e+01	1.581690241869821456e+01	-4.395581232652863088e-03	1.165706098822502241e+02	1.531906264623870140e-01	0.000000000000000000e+00	8.802317124057104536e+00	1.000000000000000000e+00
1.970000000000000000e+02	4.499106698835162632e+01	1.898664903789090630e+01	-4.305750111816894835e-03	1.141242905687944642e+02	1.042568122158262778e-01	0.000000000000000000e+00	7.775045523568262062e+00	1.000000000000000000e+00
1.970000000000000000e+02	8.331301310852363429e+01	2.929141852150714698e+01	-4.361861409324313890e-03	1.156523373026887072e+02	1.957074440704126284e-01	0.000000000000000000e+00	5.751264971384854263e+00	1.000000000000000000e+00
1.970000000000000000e+02	1.285696622574856463e+02	5.541571906159115102e+00	-3.913824234289362859e-03	1.034511982738711708e+02	1.091558489548212219e-01	0.000000000000000000e+00	8.810821315259667941e+00	1.000000000000000000e+00
1.970000000000000000e+02	6.081409155672663047e+01	2.323591291797942304e+01	-4.387086003344017014e-03	1.163392641822626388e+02	1.622489435368230648e-01	0.000000000000000000e+00	4.869091523902228325e+00	1.000000000000000000e+00
1.970000000000000000e+02	1.819098941863912344e+01	3.053661641105419733e+01	-4.547851297956870438e-03	1.207172931045886060e+02	1.536300784371703587e-01	0.000000000000000000e+00	3.217685088194954357e+00	1.000000000000000000e+00
1.970000000000000000e+02	2.595383967941901915e+01	3.894688053270719053e+01	-3.321687408518344403e-03	8.732587622944191708e+01	1.815291443501816371e-01	0.000000000000000000e+00	7.228516325772263329e+00	1.000000000000000000e+00
1.980000000000000000e+02	1.351642263727279314e+01	8.801195928843036143e+00	-5.345536541592370468e-03	1.424401971427941191e+02	2.126907940024012067e-01	0.000000000000000000e+00	7.638318282809979820e+00	1.000000000000000000e+00
1.980000000000000000e+02	5.040270081255314949e+01	1.076148939234250612e+01	-3.721330422190087268e-03	9.820912486014802312e+01	3.884487771892816133e-01	0.000000000000000000e+00	5.461931977497987312e+00	1.000000000000000000e+00
1.980000000000000000e+02	5.332809336696460178e+01	1.537394853356089897e+01	-4.127274079797294860e-03	1.092639553079693826e+02	3.022049039019922834e-01	0.000000000000000000e+00	5.461931977497987312e+00	1.000000000000000000e+00
1.980000000000000000e+02	1.266800386731607233e+02	4.187557724872919351e+01	-1.703324204048608072e-03	4.325392069290064967e+01	2.944142155217723822e-01	0.000000000000000000e+00	1.138637218199366075e+01	1.000000000000000000e+00
1.980000000000000000e+02	2.365006742465691403e+01	4.579845565600142976e+01	-4.004622797062914151e-03	1.059238633779007586e+02	2.450517018500794064e-01	0.000000000000000000e+00	5.412099333904057730e+00	1.000000000000000000e+00
1.980000000000000000e+02	1.016701870966126080e+02	5.202445908036641953e+01	-2.687992033462661186e-03	7.006881408416364820e+01	3.387802591121550355e-01	0.000000000000000000e+00	4.269140175941114279e+00	1.000000000000000000e+00
1.990000000000000000e+02	5.919812581655613570e+01	8.784009644333533373e+00	-4.403517555698220967e-03	1.167867352090079009e+02	1.392138410230464585e-01	0.000000000000000000e+00	8.410675759085545877e+00	1.000000000000000000e+00
1.990000000000000000e+02	1.554359207369460805e+01	2.594384598198652014e+01	-3.652178444862288348e-03	9.632594878345686595e+01	3.787422152845544288e-01	0.000000000000000000e+00	3.485564630957233678e+00	1.000000000000000000e+00
2.000000000000000000e+02	6.717644629168509596e+01	6.122080058373900791e+00	-4.279857045752593313e-03	1.134191595740098109e+02	9.260099442432578876e-02	0.000000000000000000e+00	8.070872238180271552e+00	1.000000000000000000e+00
2.000000000000000000e+02	2.098714568747228881e+01	7.209906107117547869e+00	-6.846593154032502675e-03	1.833176096411637843e+02	1.138273103168326861e-01	0.000000000000000000e+00	7.638318282809979820e+00	1.000000000000000000e+00
2.000000000000000000e+02	2.586960316032638119e+01	5.073449458596652306e+01	-3.519686563058370930e-03	9.271787347150724656e+01	2.547878409210341255e-01	0.000000000000000000e+00	5.412099333904057730e+00	1.000000000000000000e+00
2.000000000000000000e+02	7.409520834877784523e+01	1.027776415156033352e+01	-4.554728399894627903e-03	1.209045732713546499e+02	9.266861536124382237e-02	0.000000000000000000e+00	8.070872238180271552e+00	1.000000000000000000e+00
2.000000000000000000e+02	4.450858862924717840e+01	1.122658798616233433e+01	-4.847390173200818303e-03	1.288744632347277843e+02	1.654900368767412422e-01	0.000000000000000000e+00	4.438723309413345142e+00	1.000000000000000000e+00
2.000000000000000000e+02	9.923703876207936503e+01	1.429425717586170741e+01	-2.432404246833210545e-03	6.310853870413428268e+01	4.066498530737518990e-01	0.000000000000000000e+00	3.175564573420842418e+00	1.000000000000000000e+00
2.010000000000000000e+02	6.150518629677797833e+01	3.489134466888838659e+01	-3.877558560368143514e-03	1.024635960074921854e+02	1.157784702760630280e-01	0.000000000000000000e+00	5.100778678532681631e+00	1.000000000000000000e+00
2.020000000000000000e+02	1.408787463223585803e+02	3.541386517303712367e+01	-7.586120300379391515e-03	2.034567276227446655e+02	7.747632154439976215e-02	0.000000000000000000e+00	1.383947076450177072e+01	1.000000000000000000e+00
2.020000000000000000e+02	8.304091113160262694e+01	4.193646722374938207e+01	-4.567111534373675084e-03	1.212417960595744262e+02	9.219678165161271366e-02	0.000000000000000000e+00	9.587716780714044873e+00	1.000000000000000000e+00
2.030000000000000000e+02	4.770551957425331224e+00	5.741402168455406851e+00	-4.099820131290297757e-03	1.085163176982158291e+02	2.258357672786349690e-01	0.000000000000000000e+00	9.265667369635204764e+00	1.000000000000000000e+00
2.030000000000000000e+02	1.405424407324595109e+02	5.180749714857201127e+01	-4.515872474540492607e-03	1.198464321755802189e+02	1.254112331931789281e-01	0.000000000000000000e+00	9.164981515092415876e+00	1.000000000000000000e+00
2.030000000000000000e+02	1.007125122979372094e+02	6.067874213764948621e+00	-4.249901282791544894e-03	1.126033914883067837e+02	1.584170457937532639e-01	0.000000000000000000e+00	8.357655101408090204e+00	1.000000000000000000e+00
2.030000000000000000e+02	1.431375698791344178e+02	8.939925024246862861e+00	-3.475660028280040410e-03	9.151892413935510717e+01	2.007310897773789682e-01	0.000000000000000000e+00	3.548135162948306665e+00	1.000000000000000000e+00
2.030000000000000000e+02	2.816459552925553922e+01	1.901585637898676140e+01	-4.128407332628854752e-03	1.092948165313747495e+02	9.327668962817148302e-02	0.000000000000000000e+00	1.107723800885672993e+01	1.000000000000000000e+00
2.030000000000000000e+02	1.134402591691273443e+02	3.222621658627868868e+01	-4.416817024732245731e-03	1.171489120098078160e+02	1.604546312332262303e-01	0.000000000000000000e+00	5.558489764664598987e+00	1.000000000000000000e+00
2.030000000000000000e+02	9.399617341232020351e+01	2.617840417522892693e+01	-3.940919437847029659e-03	1.041890663884878165e+02	1.680251056579433744e-01	0.000000000000000000e+00	7.563290806291948165e+00	1.000000000000000000e+00
2.030000000000000000e+02	5.357759318035328988e+01	4.526404022196019383e+01	-3.956897493840164093e-03	1.046241876093268104e+02	1.488869299642181510e-01	0.000000000000000000e+00	7.961322576310017496e+00	1.000000000000000000e+00
2.040000000000000000e+02	1.286034701148568899e+02	2.455164199820326587e+01	-4.660551743992513186e-03	1.237863996147422796e+02	9.955824229895215982e-02	0.000000000000000000e+00	7.394571292155282194e+00	1.000000000000000000e+00
2.040000000000000000e+02	1.329122042771405461e+02	4.673045294865537613e+01	-3.802441805350812668e-03	1.004179845662349067e+02	1.071329138325108898e-01	0.000000000000000000e+00	5.181461050654843525e+00	1.000000000000000000e+00
2.040000000000000000e+02	8.495184511934478166e+01	1.750365606669140206e+01	-4.696082361795883911e-03	1.247539845200905546e+02	1.512523131021155098e-01	0.000000000000000000e+00	6.570279153448832510e+00	1.000000000000000000e+00
2.040000000000000000e+02	6.606897424056394641e+01	2.023170603441334947e+01	-3.707714930805720236e-03	9.783834200420896821e+01	2.992262504179264981e-01	0.000000000000000000e+00	5.095708443863992798e+00	1.000000000000000000e+00
2.040000000000000000e+02	1.151949748398447468e+02	5.257698038496153004e+01	-3.721029677341176900e-03	9.820093484842975329e+01	3.401532486471663397e-01	0.000000000000000000e+00	1.521054844975518883e+01	1.000000000000000000e+00
2.050000000000000000e+02	6.111729389858054162e+01	2.143466336353267820e+01	-4.119087411574611640e-03	1.090410124747994161e+02	2.756854905662162736e-01	0.000000000000000000e+00	5.095708443863992798e+00	1.000000000000000000e+00
2.050000000000000000e+02	1.474056607728478419e+01	2.941352138633085644e+01	-3.551767970447033441e-03	9.359152801090716878e+01	1.365824190762511270e-01	0.000000000000000000e+00	1.085209647469518046e+01	1.000000000000000000e+00
2.050000000000000000e+02	7.291516789034977819e+01	4.650926365223139669e+01	-4.092272821095182395e-03	1.083107861349542844e+02	3.003873137363393120e-01	0.000000000000000000e+00	1.111040698463002308e+01	1.000000000000000000e+00
2.050000000000000000e+02	8.474105185977437316e+01	5.137224141411645206e+01	-3.642390776461745718e-03	9.605940683208045527e+01	2.125323243037073873e-01	0.000000000000000000e+00	9.587716780714044873e+00	1.000000000000000000e+00
2.060000000000000000e+02	8.652335474501428791e+01	2.734474417115830747e+01	-4.478853806520047449e-03	1.188383240534274989e+02	7.309603539594389243e-02	0.000000000000000000e+00	6.793357925952023812e+00	1.000000000000000000e+00
2.060000000000000000e+02	5.634236136755976787e+00	3.531629640409327919e+01	-1.666849048729526078e-02	4.507916978807448913e+02	2.228076222676600437e-02	0.000000000000000000e+00	6.576399845860697368e+00	1.000000000000000000e+00
2.060000000000000000e+02	1.091591736351171562e+02	2.125896676962432608e+01	-4.493096212112814535e-03	1.192261793038955062e+02	1.482939213290445091e-01	0.000000000000000000e+00	9.520393491338172254e+00	1.000000000000000000e+00
2.060000000000000000e+02	5.824639061592247202e+01	3.881539790983850224e+01	-3.808375903119540218e-03	1.005795844421407281e+02	2.493497229997173603e-01	0.000000000000000000e+00	5.100778678532681631e+00	1.000000000000000000e+00
2.070000000000000000e+02	6.771358009799013189e+01	8.497819268542112781e+00	-3.969721219314287924e-03	1.049734087590338021e+02	1.270699634378189558e-01	0.000000000000000000e+00	6.320140422430378102e+00	1.000000000000000000e+00
2.070000000000000000e+02	2.669378872941040370e+01	4.963554609834764619e+01	-3.970428997304492266e-03	1.049926832704833117e+02	2.615682393194458388e-01	0.000000000000000000e+00	7.047924622051639609e+00	1.000000000000000000e+00
2.070000000000000000e+02	3.444733953561789974e+01	9.892680963848782483e+00	-5.707153581400323250e-03	1.522879062699264523e+02	1.195277969773893556e-01	0.000000000000000000e+00	6.529901700912047247e+00	1.000000000000000000e+00
2.070000000000000000e+02	1.162336618701959878e+02	3.703180810174725934e+01	-4.088653885758018400e-03	1.082122337476851044e+02	1.271472820345332932e-01	0.000000000000000000e+00	5.558489764664598987e+00	1.000000000000000000e+00
2.070000000000000000e+02	1.397776094322849474e+02	7.799780765761422430e+00	3.027858252993260481e-03	-7.932419561666256413e+01	2.773998186849506720e-01	0.000000000000000000e+00	3.548135162948306665e+00	1.000000000000000000e+00
2.070000000000000000e+02	4.096451700589940259e+01	9.485232753116132898e+00	-3.979501448335447632e-03	1.052397481180647389e+02	1.984899987059968174e-01	0.000000000000000000e+00	6.529901700912047247e+00	1.000000000000000000e+00
2.080000000000000000e+02	1.108062217079466905e+02	1.188212695678211439e+01	-4.390413843074728213e-03	1.164298893300907451e+02	6.572263352182117213e-02	0.000000000000000000e+00	9.009382077511576270e+00	1.000000000000000000e+00
2.080000000000000000e+02	4.193304779962479500e+01	5.141668745224161086e+01	-4.181830225791534870e-03	1.107496514940063150e+02	3.146882870099526608e-01	0.000000000000000000e+00	9.381169559156054660e+00	1.000000000000000000e+00
2.090000000000000000e+02	5.490755578792685299e+01	3.410855017690646207e+01	-4.287297542614645733e-03	1.136217823511271376e+02	2.413384500554960344e-01	0.000000000000000000e+00	5.770808746583447224e+00	1.000000000000000000e+00
2.090000000000000000e+02	1.303459205074130693e+02	5.123175567483215787e+01	-4.004907161978825576e-03	1.059316073243125231e+02	1.827625529312102426e-01	0.000000000000000000e+00	5.181461050654843525e+00	1.000000000000000000e+00
2.090000000000000000e+02	9.074630883904745815e+01	1.440643822558081411e+01	-3.577935045504214082e-03	9.430412093520024541e+01	3.029015808947966848e-01	0.000000000000000000e+00	6.570279153448832510e+00	1.000000000000000000e+00
2.090000000000000000e+02	1.249596886042926513e+02	1.811716137440485141e+01	-1.752016861251577988e-03	4.457993985675607007e+01	3.560932966220190510e-01	0.000000000000000000e+00	7.394571292155282194e+00	1.000000000000000000e+00
2.100000000000000000e+02	4.493057448153793842e+01	2.644615333553128877e+01	-4.313293588023297750e-03	1.143297177232436894e+02	9.159589200987539037e-02	0.000000000000000000e+00	4.823573714039463667e+00	1.000000000000000000e+00
2.100000000000000000e+02	8.945570066646668295e+01	3.347263608494372278e+01	-1.635803537080736565e-03	4.141516915419357048e+01	4.515495854414184329e-01	0.000000000000000000e+00	6.793357925952023812e+00	1.000000000000000000e+00
2.110000000000000000e+02	1.555365219809200461e+01	1.476524983239204758e+01	-4.420713207345288234e-03	1.172550145128862482e+02	1.214915094791267913e-01	0.000000000000000000e+00	7.250735139919408212e+00	1.000000000000000000e+00
2.110000000000000000e+02	1.426065838131131898e+02	2.325767113646270445e+01	-7.082801671938012723e-03	1.897501405277609479e+02	4.476046398969379947e-02	0.000000000000000000e+00	9.867076398446794627e+00	1.000000000000000000e+00
2.110000000000000000e+02	6.826183884352182929e+00	2.884881656263749505e+01	-4.058141925424293105e-03	1.073813190584196207e+02	4.130453764215881174e-01	0.000000000000000000e+00	6.576399845860697368e+00	1.000000000000000000e+00
2.110000000000000000e+02	1.063518786701723542e+02	3.918900190802845174e+01	-4.422919263471129445e-03	1.173150907721713452e+02	1.224593409874127348e-01	0.000000000000000000e+00	5.844042404794299372e+00	1.000000000000000000e+00
2.110000000000000000e+02	3.340966309763352626e+01	4.749772642672765244e+01	-3.884970680787754038e-03	1.026654460252523080e+02	1.612332166072278916e-01	0.000000000000000000e+00	3.979158540539693867e+00	1.000000000000000000e+00
2.120000000000000000e+02	1.443966758331919777e+02	4.781039826431143069e+01	-3.261555251230798501e-03	8.568833173079437415e+01	1.044160607652399042e-01	0.000000000000000000e+00	1.446130740131850878e+01	1.000000000000000000e+00
2.120000000000000000e+02	7.687936820548306116e+01	1.163755842633551651e+01	-4.525438485797796638e-03	1.201069378652978088e+02	1.786013260813803516e-01	0.000000000000000000e+00	8.180354359324899960e+00	1.000000000000000000e+00
2.120000000000000000e+02	5.951404935335836655e+01	2.767806534127193530e+01	-6.735978059744973830e-03	1.803052923173108582e+02	1.394545605060849569e-01	0.000000000000000000e+00	7.910178138935149761e+00	1.000000000000000000e+00
2.120000000000000000e+02	1.569981108722906527e+01	3.571604983658603771e+01	-4.948792403929458059e-03	1.316358919372809737e+02	1.824891786970112006e-01	0.000000000000000000e+00	7.392460404159602483e+00	1.000000000000000000e+00
2.120000000000000000e+02	9.965525754856473384e+01	4.712372485820788626e+01	-4.270467524749594485e-03	1.131634601420092139e+02	1.367719898391763778e-01	0.000000000000000000e+00	7.443505847890294902e+00	1.000000000000000000e+00
2.120000000000000000e+02	8.402080950620602096e+01	7.647819889481973554e+00	-3.863314049990271542e-03	1.020756834386204304e+02	3.046571032789349154e-01	0.000000000000000000e+00	8.180354359324899960e+00	1.000000000000000000e+00
2.120000000000000000e+02	1.196240329290522197e+02	1.003410891370671543e+01	-3.480607453470212914e-03	9.165365452768786270e+01	1.947268735750706803e-01	0.000000000000000000e+00	7.620363199994308445e+00	1.000000000000000000e+00
2.120000000000000000e+02	1.143811903499846636e+02	2.541805177249689507e+01	-4.251450587589284021e-03	1.126455828159209602e+02	1.542353570985102174e-01	0.000000000000000000e+00	8.105492453750889226e+00	1.000000000000000000e+00
2.120000000000000000e+02	3.056019611649751866e+01	3.499029940379063675e+01	-3.595796677121576319e-03	9.479053648906128160e+01	3.375561415994217107e-01	0.000000000000000000e+00	1.282790679770785758e+01	1.000000000000000000e+00
2.130000000000000000e+02	6.905334253787518151e+01	3.139927820626103028e+01	-4.556846625800634216e-03	1.209622577007139057e+02	1.060517476015356841e-01	0.000000000000000000e+00	6.378845255895380539e+00	1.000000000000000000e+00
2.130000000000000000e+02	4.970834583390829664e+01	1.332320443437015989e+01	-3.788347420444222041e-03	1.000341602780883647e+02	3.379198472214357540e-01	0.000000000000000000e+00	1.396563235081093524e+01	1.000000000000000000e+00
2.130000000000000000e+02	7.564911872843330798e+01	3.518605433044989894e+01	-3.998731317625612604e-03	1.057634241025340884e+02	3.039700756415025795e-01	0.000000000000000000e+00	5.087230845629500564e+00	1.000000000000000000e+00
2.130000000000000000e+02	7.109047906321333699e+01	3.744408933447605392e+01	-3.839983180868331968e-03	1.014403272814048478e+02	4.082613203172256178e-01	0.000000000000000000e+00	5.087230845629500564e+00	1.000000000000000000e+00
2.140000000000000000e+02	6.707941478865593865e+01	2.023583843685864636e+01	-5.616232727702255741e-03	1.498119108873951859e+02	5.923718302633107502e-02	0.000000000000000000e+00	1.061232752351567044e+01	1.000000000000000000e+00
2.140000000000000000e+02	3.016285641107412019e+01	4.979815009006949822e+01	-3.803791759047652366e-03	1.004547470798283939e+02	2.186443506515446389e-01	0.000000000000000000e+00	3.979158540539693867e+00	1.000000000000000000e+00
2.140000000000000000e+02	2.026675850079418240e+01	9.255278049461473699e+00	-4.066219340837725488e-03	1.076012866725916268e+02	2.414488667376516462e-01	0.000000000000000000e+00	5.972335044088280753e+00	1.000000000000000000e+00
2.140000000000000000e+02	4.444948903534591267e+01	3.124567624601256810e+01	-4.043468673243332326e-03	1.069817308102997231e+02	1.171396219375162584e-01	0.000000000000000000e+00	4.823573714039463667e+00	1.000000000000000000e+00
2.140000000000000000e+02	4.546967246094192205e+01	5.135357510400520908e+01	-4.243046943199040022e-03	1.124167311954140018e+02	2.884222718172317901e-01	0.000000000000000000e+00	5.691573069496057791e+00	1.000000000000000000e+00
2.150000000000000000e+02	3.365662885084290679e+01	7.035214107598751987e+00	-4.314049238076267390e-03	1.143502959070800955e+02	1.864544039843925027e-01	0.000000000000000000e+00	8.716037548293746440e+00	1.000000000000000000e+00
2.150000000000000000e+02	1.267445447933667708e+02	3.161211197407535778e+01	-4.032104513393187234e-03	1.066722571728353586e+02	9.441594522679719326e-02	0.000000000000000000e+00	9.834377926042781937e+00	1.000000000000000000e+00
2.150000000000000000e+02	8.182348484823994283e+01	4.283192282633679326e+01	-4.680468017508564171e-03	1.243287680512148512e+02	8.872668143360062931e-02	0.000000000000000000e+00	9.378689016980196413e+00	1.000000000000000000e+00
2.150000000000000000e+02	1.259588158989011646e+02	1.426972693528742475e+01	-3.480973585674032329e-03	9.166362519568293976e+01	2.253532130560105262e-01	0.000000000000000000e+00	7.620363199994308445e+00	1.000000000000000000e+00
2.150000000000000000e+02	4.020610074190280159e+01	4.918820752228972992e+01	-4.162695397202457667e-03	1.102285636983569788e+02	2.572604999199195053e-01	0.000000000000000000e+00	5.691573069496057791e+00	1.000000000000000000e+00
2.160000000000000000e+02	1.387177333845089038e+02	1.418926229054436305e+01	-3.741798366646350172e-03	9.876651663444778251e+01	1.730681718482061093e-01	0.000000000000000000e+00	9.867076398446794627e+00	1.000000000000000000e+00
2.160000000000000000e+02	4.996320932148849892e+01	4.268574041934723340e+01	-7.377591342933234077e-03	1.977779783066048367e+02	1.141315978325595504e-01	0.000000000000000000e+00	6.466910531444055366e+00	1.000000000000000000e+00
2.160000000000000000e+02	1.101845613432992081e+02	3.477727037084861905e+01	3.538672802620602010e-03	-9.323491482754013759e+01	4.879262419728418454e-01	0.000000000000000000e+00	4.023771215007254654e+00	1.000000000000000000e+00
2.160000000000000000e+02	3.383480596197566115e+01	1.756561660537085601e+01	-4.759726364300368232e-03	1.264871650822772722e+02	1.393091120733946919e-01	0.000000000000000000e+00	1.019878664567076143e+01	1.000000000000000000e+00
2.160000000000000000e+02	5.828554434910381588e+01	3.874518389568979160e+01	-6.506485032718983992e-03	1.740556405363624322e+02	1.036557955600849734e-01	0.000000000000000000e+00	7.593628345451179484e+00	1.000000000000000000e+00
2.170000000000000000e+02	9.859944145859293485e+01	3.975548004063201546e+01	-4.387294219683224653e-03	1.163449344182258614e+02	1.071703391663276772e-01	0.000000000000000000e+00	7.443505847890294902e+00	1.000000000000000000e+00
2.170000000000000000e+02	5.371525178321761018e+00	1.549432161050944678e+01	-5.474063120268013796e-03	1.459402876323778173e+02	1.502059282415634245e-01	0.000000000000000000e+00	9.356395237211904359e+00	1.000000000000000000e+00
2.170000000000000000e+02	7.279258246551427192e+01	4.763705002492756790e+01	-4.089127596793476309e-03	1.082251340482073800e+02	1.533198645339266530e-01	0.000000000000000000e+00	4.901060347629073277e+00	1.000000000000000000e+00
2.180000000000000000e+02	1.297586620023056980e+02	2.225101766608893783e+01	-4.681405530638077343e-03	1.243542988077500411e+02	1.808176090602282571e-01	0.000000000000000000e+00	8.839673757505803309e+00	1.000000000000000000e+00
2.180000000000000000e+02	2.835272748516706898e+01	2.976704577432030163e+01	-4.346114737117354014e-03	1.152235172235884733e+02	1.987455425536092113e-01	0.000000000000000000e+00	1.178638016060627258e+01	1.000000000000000000e+00
2.180000000000000000e+02	2.594682615588821051e+01	1.110070951998526212e+01	-3.872016305061223070e-03	1.023126669522688843e+02	2.420929594570053744e-01	0.000000000000000000e+00	4.208160018768811739e+00	1.000000000000000000e+00
2.180000000000000000e+02	6.540553995151812572e+00	2.859230334719318378e+01	-3.888138344871017778e-03	1.027517092016806544e+02	2.220408763786869688e-01	0.000000000000000000e+00	1.315004767858580159e+01	1.000000000000000000e+00
2.190000000000000000e+02	9.037523443564643344e+01	3.898128824596982867e+01	-3.981763978123559720e-03	1.053013622921551899e+02	8.604274958346591617e-02	0.000000000000000000e+00	8.260566208874838168e+00	1.000000000000000000e+00
2.190000000000000000e+02	1.039854529636675409e+02	9.109687200069505053e+00	-4.660276568112851556e-03	1.237789059080763820e+02	2.319623413772158305e-01	0.000000000000000000e+00	7.138581451024762714e+00	1.000000000000000000e+00
2.200000000000000000e+02	4.950240359279291624e+01	2.728536317350783946e+01	-4.115535939902625374e-03	1.089442972867719277e+02	1.540561692996188503e-01	0.000000000000000000e+00	7.431468002314002952e+00	1.000000000000000000e+00
2.200000000000000000e+02	5.227190721709609278e+01	4.872650575567003273e+01	-5.134028550163247107e-03	1.366803215053955682e+02	2.656958877980580835e-01	0.000000000000000000e+00	5.956565553978334648e+00	1.000000000000000000e+00
2.200000000000000000e+02	4.763212129827196151e+01	5.246188523121499259e+01	-4.228178597824767092e-03	1.120118300864249363e+02	4.037276587626862367e-01	0.000000000000000000e+00	5.956565553978334648e+00	1.000000000000000000e+00
2.210000000000000000e+02	1.271816843097141003e+01	9.700448574860581985e+00	-5.765547643776933878e-03	1.538781182282508837e+02	1.467213653036580912e-01	0.000000000000000000e+00	9.356395237211904359e+00	1.000000000000000000e+00
2.210000000000000000e+02	5.309291889734517866e+01	1.245120355240973709e+01	-5.284722016349360611e-03	1.407840701095772715e+02	7.155248032799821356e-02	0.000000000000000000e+00	9.296182748794960204e+00	1.000000000000000000e+00
2.210000000000000000e+02	4.578308106186194237e+01	2.085159626909436881e+01	-4.695969107438735350e-03	1.247509003292372398e+02	8.831192587261937899e-02	0.000000000000000000e+00	7.431468002314002952e+00	1.000000000000000000e+00
2.210000000000000000e+02	6.511574292880943915e+01	4.206355379831169472e+01	2.358162823147769149e-03	-6.108676465823562296e+01	2.659829020441265568e-01	0.000000000000000000e+00	4.233037570386473547e+00	1.000000000000000000e+00
2.210000000000000000e+02	1.240051305263790908e+02	4.144431039393542449e+01	-4.853698240526374032e-03	1.290462472087612866e+02	3.407623359735705293e-01	0.000000000000000000e+00	5.521234421922457614e+00	1.000000000000000000e+00
2.210000000000000000e+02	2.767278987057730077e+01	4.660570588189572305e+01	-7.168708934731894515e-03	1.920896036690762685e+02	1.566119450500343957e-01	0.000000000000000000e+00	3.951275895145963890e+00	1.000000000000000000e+00
2.210000000000000000e+02	8.435035137402572047e+01	2.046182261940120739e+01	-4.598031318114228355e-03	1.220838167694184904e+02	1.332218738566087746e-01	0.000000000000000000e+00	7.368862713044587842e+00	1.000000000000000000e+00
2.210000000000000000e+02	8.992157009272385437e+01	4.904022417231414721e+01	-4.260292858798062771e-03	1.128863793086236171e+02	9.248927501727433054e-02	0.000000000000000000e+00	8.895398272707698339e+00	1.000000000000000000e+00
2.220000000000000000e+02	1.025271360214452727e+02	2.684350385494645153e+01	-4.549232785081618047e-03	1.207549143499110613e+02	8.946296960234523254e-02	0.000000000000000000e+00	9.488397539723063545e+00	1.000000000000000000e+00
2.220000000000000000e+02	7.340997994807447924e+01	2.890820769499415377e+01	-7.943407217251416061e-03	2.131865169992469191e+02	1.001661504563988725e-01	0.000000000000000000e+00	9.559837035222754409e+00	1.000000000000000000e+00
2.220000000000000000e+02	2.879566371992581253e+01	1.419792363549174929e+01	-4.097678182899814649e-03	1.084579872480633327e+02	2.321543326143435948e-01	0.000000000000000000e+00	4.208160018768811739e+00	1.000000000000000000e+00
2.220000000000000000e+02	1.201269568149204332e+02	3.751445057384356829e+01	-6.314809914368235862e-03	1.688358621392236500e+02	2.095901422898820421e-01	0.000000000000000000e+00	4.699364751352121949e+00	1.000000000000000000e+00
2.220000000000000000e+02	5.808995413314955414e+01	4.404733966550874413e+01	-4.490158270275348279e-03	1.191461720214312550e+02	1.793825207000823152e-01	0.000000000000000000e+00	7.300487282922334842e+00	1.000000000000000000e+00
2.220000000000000000e+02	1.579920942080908297e+01	4.595977634768012621e+01	-4.253523797535110375e-03	1.127020413514944437e+02	2.162763063704767896e-01	0.000000000000000000e+00	1.033432890350158040e+01	1.000000000000000000e+00
2.230000000000000000e+02	9.849708416110570397e+01	5.140426073994081690e+01	-6.048318324780578743e-03	1.615786497565325419e+02	3.434876737692815762e-02	0.000000000000000000e+00	8.895398272707698339e+00	1.000000000000000000e+00
2.230000000000000000e+02	1.066588223291618931e+02	1.667283332316769062e+01	-4.531437879069270640e-03	1.202703158961232504e+02	8.649066264983884533e-02	0.000000000000000000e+00	8.021725689881124666e+00	1.000000000000000000e+00
2.230000000000000000e+02	2.488244585542082987e+01	4.103096617090420750e+01	-4.560907650720042415e-03	1.210728492596338270e+02	2.562532331217061143e-01	0.000000000000000000e+00	6.234079127523591168e+00	1.000000000000000000e+00
2.230000000000000000e+02	1.288755958709469382e+02	4.683248448588651769e+01	-3.704154121749289770e-03	9.774137253655442237e+01	1.743778391546961792e-01	0.000000000000000000e+00	4.600654132758445591e+00	1.000000000000000000e+00
2.240000000000000000e+02	7.411729028448512224e+01	8.081842741709722944e+00	-4.268824610202500563e-03	1.131187195938616270e+02	2.430583329049909036e-01	0.000000000000000000e+00	4.644974178644328155e+00	1.000000000000000000e+00
2.240000000000000000e+02	7.983905502753442818e+01	1.463530196314045995e+01	-3.778927431056267137e-03	9.977763111806173413e+01	1.861886319153124303e-01	0.000000000000000000e+00	7.368862713044587842e+00	1.000000000000000000e+00
2.240000000000000000e+02	2.094752640248361431e+01	2.286494057764432597e+01	-4.004575700803406427e-03	1.059225808325183351e+02	2.785734592984877578e-01	0.000000000000000000e+00	5.914451492494657181e+00	1.000000000000000000e+00
2.240000000000000000e+02	4.121656007757990636e+01	3.059752544250932615e+01	-4.082053170996035457e-03	1.080324802741162102e+02	1.559581983434721320e-01	0.000000000000000000e+00	4.544772933174284546e+00	1.000000000000000000e+00
2.240000000000000000e+02	1.362189011860631922e+02	1.365527139539031509e+01	-3.713346261467303719e-03	9.799169679739964067e+01	1.184949310982729154e-01	0.000000000000000000e+00	1.700974697530916302e+01	1.000000000000000000e+00
2.240000000000000000e+02	1.979597993993613159e+01	3.258642452783184496e+01	-6.635283450424377116e-03	1.775631338620951283e+02	1.854831144486738248e-01	0.000000000000000000e+00	3.289518048005418027e+00	1.000000000000000000e+00
2.250000000000000000e+02	1.214461768797724375e+02	2.208724084115833719e+01	-4.030469868404033644e-03	1.066277418248090072e+02	1.063899175398997921e-01	0.000000000000000000e+00	1.548351193094661227e+01	1.000000000000000000e+00
2.250000000000000000e+02	6.412768278879670447e+01	2.662141002425886427e+01	-4.141818095162716484e-03	1.096600241241271618e+02	1.086307087302333940e-01	0.000000000000000000e+00	8.722845832147443801e+00	1.000000000000000000e+00
2.250000000000000000e+02	2.916823253640790625e+01	3.177287430566624593e+01	-4.520278382354509135e-03	1.199664157322633855e+02	2.775639856577123421e-01	0.000000000000000000e+00	7.392219494401846447e+00	1.000000000000000000e+00
2.250000000000000000e+02	1.420881693878026510e+02	4.213985805266783302e+01	-4.196442690073473071e-03	1.111475843401895673e+02	1.124420511804293810e-01	0.000000000000000000e+00	7.179433867815738779e+00	1.000000000000000000e+00
2.250000000000000000e+02	1.328501705417346272e+02	5.239768837046486283e+01	-3.880866815711828555e-03	1.025536878249579473e+02	3.388881342436503852e-01	0.000000000000000000e+00	6.838767293203722453e+00	1.000000000000000000e+00
2.260000000000000000e+02	9.432721628547146508e+01	3.161749633456033592e+01	-4.893032834096797123e-03	1.301174236011160588e+02	1.167242785253572723e-01	0.000000000000000000e+00	9.488397539723063545e+00	1.000000000000000000e+00
2.260000000000000000e+02	9.418450871145991243e+01	4.875000986918047730e+00	-3.740316706081575193e-03	9.872616742337410756e+01	1.286963757870699387e-01	0.000000000000000000e+00	7.261440931744266969e+00	1.000000000000000000e+00
2.260000000000000000e+02	3.308791726832993163e+01	1.193575587997600351e+01	-4.284422986890010221e-03	1.135435012262637287e+02	1.909400784297193843e-01	0.000000000000000000e+00	4.851890711659001987e+00	1.000000000000000000e+00
2.260000000000000000e+02	5.936173665834161994e+01	1.931567276556879875e+01	-4.043868334807281667e-03	1.069926145640994832e+02	9.855343415397799234e-02	0.000000000000000000e+00	8.722845832147443801e+00	1.000000000000000000e+00
2.260000000000000000e+02	8.307216501887062066e+01	3.948367414409225518e+01	-4.047060986444105113e-03	1.070795582122207037e+02	2.746887632038770288e-01	0.000000000000000000e+00	6.268155437799987517e+00	1.000000000000000000e+00
2.260000000000000000e+02	6.930448105468617825e+01	4.267435653662418815e+01	-3.534202733233579065e-03	9.311318399559461056e+01	3.132422643554889641e-01	0.000000000000000000e+00	4.233037570386473547e+00	1.000000000000000000e+00
2.260000000000000000e+02	6.859561673442624397e+01	9.119366987133602720e+00	-3.867594177037430095e-03	1.021922416799300066e+02	2.764541728531566545e-01	0.000000000000000000e+00	5.618303601022483384e+00	1.000000000000000000e+00
2.260000000000000000e+02	1.154418636046424638e+02	3.714848516938836553e+01	-5.293927011331564514e-03	1.410347444504479029e+02	1.803720470294818412e-01	0.000000000000000000e+00	4.699364751352121949e+00	1.000000000000000000e+00
2.260000000000000000e+02	7.752997989146025759e+01	4.241180607519319778e+01	-4.566510078234395711e-03	1.212254169500183707e+02	2.420396865359178973e-01	0.000000000000000000e+00	6.268155437799987517e+00	1.000000000000000000e+00
2.260000000000000000e+02	3.841594447168941429e+01	5.025626437241181321e+01	-3.671163184833297396e-03	9.684294930198338136e+01	2.341893725429058382e-01	0.000000000000000000e+00	1.051001810729760777e+01	1.000000000000000000e+00
2.270000000000000000e+02	1.249283621612270139e+02	4.446914691158232102e+01	-4.435118544254538185e-03	1.176473067783059747e+02	9.329485550139127170e-02	0.000000000000000000e+00	4.600654132758445591e+00	1.000000000000000000e+00
2.270000000000000000e+02	6.091138432219308640e+01	5.235978637544618408e+01	-4.204860296419633998e-03	1.113768161786220645e+02	8.853912845170952561e-02	0.000000000000000000e+00	8.726697163120933354e+00	1.000000000000000000e+00
2.270000000000000000e+02	2.502354770402676465e+01	1.012092605564122394e+01	-3.992069476990618010e-03	1.055820060231770441e+02	2.829074550087151696e-01	0.000000000000000000e+00	5.554346811598025013e+00	1.000000000000000000e+00
2.270000000000000000e+02	1.349921332330978601e+02	4.104873864881594159e+01	-3.483659537424803505e-03	9.173677017686290469e+01	1.422721637280552898e-01	0.000000000000000000e+00	3.749364224043046256e+00	1.000000000000000000e+00
2.280000000000000000e+02	6.426974222692659566e+01	4.112019508678458379e+01	-3.961170711400255513e-03	1.047405576885440013e+02	1.769943768245435534e-01	0.000000000000000000e+00	5.269156751883310008e+00	1.000000000000000000e+00
2.280000000000000000e+02	2.246227682669618275e+01	4.663462063762430887e+00	-4.735951144173014202e-03	1.258397081693727699e+02	2.285569605822593831e-01	0.000000000000000000e+00	6.028600312652629079e+00	1.000000000000000000e+00
2.280000000000000000e+02	7.814088034415429718e+01	5.760957533000778952e+00	-3.960620349852016914e-03	1.047255700086362964e+02	2.757872453743531738e-01	0.000000000000000000e+00	4.644974178644328155e+00	1.000000000000000000e+00
2.280000000000000000e+02	1.000809958525007630e+02	9.112920736128849342e+00	-3.915315267338987694e-03	1.034918027204410720e+02	3.143374829611235155e-01	0.000000000000000000e+00	7.261440931744266969e+00	1.000000000000000000e+00
2.280000000000000000e+02	2.235849659724348015e+01	3.464905327997696816e+01	-4.656715370627980202e-03	1.236819258625732374e+02	2.589551999364572143e-01	0.000000000000000000e+00	3.289518048005418027e+00	1.000000000000000000e+00
2.280000000000000000e+02	5.254773755426570858e+01	1.010694224905772920e+01	-4.520222155022699494e-03	1.199648845256339911e+02	1.777203487808225457e-01	0.000000000000000000e+00	5.847100225120128059e+00	1.000000000000000000e+00
2.280000000000000000e+02	1.507148799004675865e+01	2.353792574288858219e+01	-3.971815383215848011e-03	1.050304379216475326e+02	3.818890933801027954e-01	0.000000000000000000e+00	4.290146019593931825e+00	1.000000000000000000e+00
2.280000000000000000e+02	4.356984939034126825e+01	2.607676798098301418e+01	-4.612271876407034003e-03	1.224716217134277656e+02	2.340408149443781172e-01	0.000000000000000000e+00	5.096588919611102497e+00	1.000000000000000000e+00
2.280000000000000000e+02	1.899408652983860080e+01	2.913575392170544021e+01	-3.736477035654282245e-03	9.862160388418880075e+01	4.519759401496586948e-01	0.000000000000000000e+00	3.542620594015483348e+00	1.000000000000000000e+00
2.280000000000000000e+02	7.626796791336118986e+01	3.161318167395525691e+01	-4.485210267519467407e-03	1.190114259045833336e+02	2.391576776154268336e-01	0.000000000000000000e+00	5.311841906455933682e+00	1.000000000000000000e+00
2.290000000000000000e+02	1.176329311415298520e+02	4.272483710977320470e+01	-4.008823314962151746e-03	1.060382536690136277e+02	1.870370705613592088e-01	0.000000000000000000e+00	5.991366948721762675e+00	1.000000000000000000e+00
2.290000000000000000e+02	2.121455527824412712e+01	4.767209952207961976e+01	-4.055155720244826845e-03	1.072999974480858327e+02	1.513726071755281399e-01	0.000000000000000000e+00	6.750499364810979230e+00	1.000000000000000000e+00
2.290000000000000000e+02	8.417259867644364135e+01	4.945647282334292782e+01	-4.708926485523547145e-03	1.251037611637191276e+02	7.760218078598479785e-02	0.000000000000000000e+00	9.323693332847604154e+00	1.000000000000000000e+00
2.290000000000000000e+02	3.981645213877916945e+01	3.492125748483349668e+01	-2.965800950395946177e-03	7.763422474162486253e+01	3.789489631556843818e-01	0.000000000000000000e+00	4.544772933174284546e+00	1.000000000000000000e+00
2.310000000000000000e+02	5.232185595298995651e+01	5.081860313797000117e+01	-4.143950743722643777e-03	1.097181013173360782e+02	1.305008012355075575e-01	0.000000000000000000e+00	8.726697163120933354e+00	1.000000000000000000e+00
2.310000000000000000e+02	1.148421045535074398e+02	1.583057446142552926e+01	-5.189822375655953578e-03	1.381997227062735760e+02	1.753565206313522085e-01	0.000000000000000000e+00	6.169855611824565322e+00	1.000000000000000000e+00
2.310000000000000000e+02	4.305614643603053793e+01	1.986934536363600401e+01	-5.201772311092998057e-03	1.385251484338181740e+02	1.312212612939638312e-01	0.000000000000000000e+00	6.228642410318542488e+00	1.000000000000000000e+00
2.310000000000000000e+02	6.293854407608375112e+01	3.359780381379931669e+01	-3.964239379038379286e-03	1.048241249516467946e+02	1.205467775328752378e-01	0.000000000000000000e+00	7.639270840904406334e+00	1.000000000000000000e+00
2.310000000000000000e+02	9.334730457910698931e+01	4.779634362215972487e+01	-4.009127747809986160e-03	1.060465441138881459e+02	1.354524224616995287e-01	0.000000000000000000e+00	9.323693332847604154e+00	1.000000000000000000e+00
2.310000000000000000e+02	1.106278754155530564e+01	2.200963467646763405e+01	-3.983214230755749256e-03	1.053408561890419293e+02	2.031775023775040934e-01	0.000000000000000000e+00	4.290146019593931825e+00	1.000000000000000000e+00
2.320000000000000000e+02	1.640240685528755549e+01	4.293791857604998796e+01	-4.140621781810280289e-03	1.096274456097796275e+02	1.174262843608845364e-01	0.000000000000000000e+00	6.750499364810979230e+00	1.000000000000000000e+00
2.320000000000000000e+02	1.289511368254794945e+02	2.865621991453114958e+01	-4.244075644229615765e-03	1.124447452196792057e+02	9.720056460518677888e-02	0.000000000000000000e+00	5.145537526847260956e+00	1.000000000000000000e+00
2.320000000000000000e+02	1.354183279591932205e+02	4.477380108318968155e+01	-4.065519123854639295e-03	1.075822180657058027e+02	1.278627732493075042e-01	0.000000000000000000e+00	3.749364224043046256e+00	1.000000000000000000e+00
2.330000000000000000e+02	5.655774814517501170e+01	1.436233836497867600e+01	-4.619995992213582134e-03	1.226819681223457934e+02	1.378412801966143464e-01	0.000000000000000000e+00	5.847100225120128059e+00	1.000000000000000000e+00
2.330000000000000000e+02	1.080977947343097298e+02	3.103772433914258144e+01	-3.465065118731497536e-03	9.123039905348598211e+01	1.340786350719594955e-01	0.000000000000000000e+00	1.275047737739616416e+01	1.000000000000000000e+00
2.340000000000000000e+02	1.221580704412603211e+02	9.360054798077735327e+00	-4.767068410224949669e-03	1.266871068015660597e+02	1.177553123417349745e-01	0.000000000000000000e+00	8.537943053469787102e+00	1.000000000000000000e+00
2.340000000000000000e+02	2.899409711716748816e+01	1.196167846092528286e+01	-4.977969872928997806e-03	1.324304651905933383e+02	1.049051850155712229e-01	0.000000000000000000e+00	8.208015521943078596e+00	1.000000000000000000e+00
2.340000000000000000e+02	1.060150308984755156e+02	1.845850464332549379e+01	-4.286267019528743061e-03	1.135937187078758228e+02	1.146372823966125276e-01	0.000000000000000000e+00	9.209953656360026386e+00	1.000000000000000000e+00
2.340000000000000000e+02	6.648250182783138484e+01	2.007071544643813610e+01	-4.307228772860891355e-03	1.141645580956417376e+02	1.259576454733013495e-01	0.000000000000000000e+00	7.214074895854502678e+00	1.000000000000000000e+00
2.340000000000000000e+02	2.860831412004578311e+01	4.621737344913044865e+01	-8.062261108100802001e-03	2.164231967373872578e+02	2.562399616611332753e-02	0.000000000000000000e+00	7.535509124010021154e+00	1.000000000000000000e+00
2.340000000000000000e+02	3.753629764684657744e+01	6.575050269206914599e+00	-4.093830340249557387e-03	1.083532011594242874e+02	1.433406018854739283e-01	0.000000000000000000e+00	1.009875998155539989e+01	1.000000000000000000e+00
2.340000000000000000e+02	8.720262814511234239e+01	8.951112083840138567e+00	-8.169664301870448869e-03	2.193480462193979008e+02	4.209553144149824622e-02	0.000000000000000000e+00	1.196744655326870088e+01	1.000000000000000000e+00
2.340000000000000000e+02	3.548829793034833102e+01	1.698132731383718763e+01	-4.158861123047795719e-03	1.101241471127645326e+02	2.181740805224763324e-01	0.000000000000000000e+00	8.100183902907399869e+00	1.000000000000000000e+00
2.340000000000000000e+02	1.206984510276421645e+02	1.777230674102868235e+01	-4.227689938828428813e-03	1.119985227166703083e+02	1.659597522862944485e-01	0.000000000000000000e+00	3.236965108659494827e+00	1.000000000000000000e+00
2.350000000000000000e+02	6.337068125915722305e+01	6.304009847609656880e+00	-4.502617086263541873e-03	1.194854558007170908e+02	2.022099796424625673e-01	0.000000000000000000e+00	1.055237964202568612e+01	1.000000000000000000e+00
2.350000000000000000e+02	1.408031032690308848e+02	4.348218258392289215e+01	-4.237765355443440414e-03	1.122729007498846840e+02	1.888092543910255827e-01	0.000000000000000000e+00	5.537516003144867582e+00	1.000000000000000000e+00
2.350000000000000000e+02	1.087754161281736174e+02	4.874832685669827725e+01	-4.505507328924416958e-03	1.195641641189043156e+02	1.022693993639268717e-01	0.000000000000000000e+00	8.749444097110597340e+00	1.000000000000000000e+00
2.350000000000000000e+02	6.688130851671384391e+01	5.050826123621926200e+01	-4.133857231158162386e-03	1.094432304875243602e+02	2.157564758987544629e-01	0.000000000000000000e+00	5.845135331777365550e+00	1.000000000000000000e+00
2.350000000000000000e+02	3.239313680323589750e+01	2.470498834482200579e+01	-4.135588039611795552e-03	1.094903645999412163e+02	2.486981111217676510e-01	0.000000000000000000e+00	5.939383418879589094e+00	1.000000000000000000e+00
2.360000000000000000e+02	1.432062753384410314e+02	3.181297412468444463e+01	-3.772412981680907731e-03	9.960022686021470406e+01	1.958212245503072602e-01	0.000000000000000000e+00	6.093417009791552097e+00	1.000000000000000000e+00
2.360000000000000000e+02	1.275491167145194709e+02	3.360706792761507700e+01	-5.157778824928449350e-03	1.373270990955815876e+02	8.681561873527277040e-02	0.000000000000000000e+00	5.145537526847260956e+00	1.000000000000000000e+00
2.360000000000000000e+02	9.934026234608641204e+00	4.915812924839329412e+01	-4.107332185189725531e-03	1.087208891470286147e+02	9.070038738649288668e-02	0.000000000000000000e+00	8.973904872590754422e+00	1.000000000000000000e+00
2.360000000000000000e+02	3.953777715049471908e+01	5.221365006173585499e+01	3.397983252009073585e-03	-8.940359710981009300e+01	4.839766252853612283e-01	0.000000000000000000e+00	3.762198124200201388e+00	1.000000000000000000e+00
2.360000000000000000e+02	1.367576247408632923e+02	7.416798964608607214e+00	-3.830508210929233544e-03	1.011823008676105218e+02	1.192898630125251991e-01	0.000000000000000000e+00	1.472831385398095705e+01	1.000000000000000000e+00
2.360000000000000000e+02	7.124025113403943976e+01	2.549350975770192562e+01	-4.364842092179340403e-03	1.157335085267331323e+02	2.276291545075378453e-01	0.000000000000000000e+00	3.305408968127569125e+00	1.000000000000000000e+00
2.360000000000000000e+02	8.782428522074761545e+00	2.979139342005812807e+01	-2.850584975566087739e-03	7.449661428077375547e+01	2.804689339085519872e-01	0.000000000000000000e+00	8.108995400243692586e+00	1.000000000000000000e+00
2.370000000000000000e+02	7.514420014337588327e+01	9.864746085289468169e+00	-4.657467255398805607e-03	1.237024015086438453e+02	1.155653239191370973e-01	0.000000000000000000e+00	9.691610947475204796e+00	1.000000000000000000e+00
2.370000000000000000e+02	1.169550422022312119e+02	4.564244706233072435e+01	-3.739213503029717618e-03	9.869612452835835370e+01	1.306443537740897831e-01	0.000000000000000000e+00	8.749444097110597340e+00	1.000000000000000000e+00
2.370000000000000000e+02	7.798032188939845355e+01	3.525459854934108250e+01	-4.404586409155328806e-03	1.168158426812407384e+02	1.584344741742792495e-01	0.000000000000000000e+00	6.296239360090962300e+00	1.000000000000000000e+00
2.370000000000000000e+02	7.926596088042343524e+01	1.863620042215712758e+01	-4.420638288378480121e-03	1.172529742876976684e+02	1.281181933247158566e-01	0.000000000000000000e+00	6.458773220173496199e+00	1.000000000000000000e+00
2.370000000000000000e+02	6.184599273807310738e+01	5.347662813674953952e+01	-5.401516904712476246e-03	1.439646782157292364e+02	1.477418735646998105e-01	0.000000000000000000e+00	5.845135331777365550e+00	1.000000000000000000e+00
2.380000000000000000e+02	2.100441585277957657e+01	1.737700495007264223e+01	-4.722939354001292472e-03	1.254853655617831265e+02	1.382280450367693314e-01	0.000000000000000000e+00	6.050281155484967144e+00	1.000000000000000000e+00
2.380000000000000000e+02	1.132559218801671790e+02	4.772763902550342330e+00	-4.695299230922949166e-03	1.247326579668694109e+02	1.533881614548455730e-01	0.000000000000000000e+00	3.321788752091665131e+00	1.000000000000000000e+00
2.380000000000000000e+02	1.174816065391675153e+02	1.741195323175029586e+01	-3.680830359699759080e-03	9.710620992215935132e+01	2.197771939672253927e-01	0.000000000000000000e+00	3.236965108659494827e+00	1.000000000000000000e+00
2.380000000000000000e+02	1.253216905060194790e+02	2.579514503885003407e+01	-3.998100807988821774e-03	1.057462537957690358e+02	1.244051527712297656e-01	0.000000000000000000e+00	5.896788789578692125e+00	1.000000000000000000e+00
2.390000000000000000e+02	8.977554389377485222e+01	2.063870728369315799e+01	-4.863501750802947700e-03	1.293132205728478255e+02	1.522682811687904314e-01	0.000000000000000000e+00	4.879591629646268913e+00	1.000000000000000000e+00
2.390000000000000000e+02	5.820937623968617203e+01	2.266829562288884503e+01	-3.004389876143719745e-03	7.868509479048761079e+01	2.170392075251507125e-01	0.000000000000000000e+00	8.447523598111720489e+00	1.000000000000000000e+00
2.390000000000000000e+02	1.104799539236617392e+02	3.240632093700389049e+01	-2.514994473324863675e-03	6.535767090118373801e+01	2.368378310595622427e-01	0.000000000000000000e+00	5.423416907111768381e+00	1.000000000000000000e+00
2.400000000000000000e+02	9.375454006414256014e+01	1.022196737667771238e+01	-3.588709376785270341e-03	9.459753211004851892e+01	2.771306119348825314e-01	0.000000000000000000e+00	7.421830675069053918e+00	1.000000000000000000e+00
2.400000000000000000e+02	2.741603103291530985e+01	1.523530243065478551e+01	-5.323873084718048349e-03	1.418502486655326607e+02	1.670303748401801291e-01	0.000000000000000000e+00	6.141007788753058527e+00	1.000000000000000000e+00
2.400000000000000000e+02	3.285318180292996715e+01	1.878344851174494679e+01	-4.268256740657918463e-03	1.131032551287463406e+02	2.701826353518474999e-01	0.000000000000000000e+00	5.939383418879589094e+00	1.000000000000000000e+00
2.400000000000000000e+02	7.182162404615009166e+01	3.394575518395062375e+01	-4.026994485768702926e-03	1.065330987258101345e+02	2.477026900763911188e-01	0.000000000000000000e+00	5.579340173340707310e+00	1.000000000000000000e+00
2.400000000000000000e+02	8.881523768797775631e+01	3.422733476315591616e+01	-3.802300399418735710e-03	1.004141337397122271e+02	1.226511058449332170e-01	0.000000000000000000e+00	9.423655623730454067e+00	1.000000000000000000e+00
2.400000000000000000e+02	1.401988063164836547e+02	3.711248928526128310e+01	-4.709187955749791037e-03	1.251108816321982289e+02	1.082018556162797074e-01	0.000000000000000000e+00	6.093417009791552097e+00	1.000000000000000000e+00
2.400000000000000000e+02	4.313267087118537546e+01	4.446426264857661437e+01	-5.170342684644540360e-03	1.376692434703706169e+02	8.893109959433620482e-02	0.000000000000000000e+00	5.678325886649804310e+00	1.000000000000000000e+00
2.410000000000000000e+02	7.702205375308425062e+01	2.469265419590185218e+01	-4.934731474089513667e-03	1.312529787117473461e+02	2.838080598051331283e-01	0.000000000000000000e+00	5.734649683595433700e+00	1.000000000000000000e+00
2.410000000000000000e+02	2.755407704347801356e+01	3.709136911406718440e+01	-4.475081820590674948e-03	1.187356037272951284e+02	9.916810127094699556e-02	0.000000000000000000e+00	8.009213049434416476e+00	1.000000000000000000e+00
2.410000000000000000e+02	5.658946027112748567e+01	3.822790366601003598e+01	-4.532635416213235020e-03	1.203029277372825163e+02	1.189793607556507427e-01	0.000000000000000000e+00	1.026068315098338601e+01	1.000000000000000000e+00
2.410000000000000000e+02	8.747788384500084646e+01	1.476665671376615663e+01	-3.646530446827020520e-03	9.617214009725260837e+01	3.183989997293090735e-01	0.000000000000000000e+00	5.296288799625776811e+00	1.000000000000000000e+00
2.410000000000000000e+02	1.460612388359683322e+01	1.906253486049675061e+01	-5.436784268165788248e-03	1.449250940665793905e+02	1.355025653234380734e-01	0.000000000000000000e+00	6.616581534436244638e+00	1.000000000000000000e+00
2.410000000000000000e+02	4.964894121420424966e+01	4.578507337069179073e+01	-3.428470929659698484e-03	9.023385052271501650e+01	1.949597172779400367e-01	0.000000000000000000e+00	6.648783358401876065e+00	1.000000000000000000e+00
2.430000000000000000e+02	2.252558420998725452e+01	1.152107215593586176e+01	-4.637077410169645510e-03	1.231471365657344705e+02	2.581980839910689163e-01	0.000000000000000000e+00	6.050281155484967144e+00	1.000000000000000000e+00
2.430000000000000000e+02	3.546589613809037900e+01	4.494411815431444523e+01	-4.155558760443700365e-03	1.100342157688911300e+02	1.422850379029300116e-01	0.000000000000000000e+00	5.969239404691767170e+00	1.000000000000000000e+00
2.430000000000000000e+02	1.149694843502783357e+02	7.618459630232634616e+00	-3.978878841769815239e-03	1.052227930310969271e+02	1.509886193722421721e-01	0.000000000000000000e+00	3.321788752091665131e+00	1.000000000000000000e+00
2.430000000000000000e+02	1.530013541492552420e+01	9.846509403608912692e+00	-4.130505064080320504e-03	1.093519428470258106e+02	3.196196818905772119e-01	0.000000000000000000e+00	7.416958318713933629e+00	1.000000000000000000e+00
2.430000000000000000e+02	5.621823622076764337e+01	1.445878794180860183e+01	-4.328028635514329786e-03	1.147309888075466517e+02	2.590901166060737282e-01	0.000000000000000000e+00	5.271554748781511535e+00	1.000000000000000000e+00
2.430000000000000000e+02	1.299119340321203424e+02	2.949673691262407971e+01	-4.042449590865128568e-03	1.069539787252694794e+02	1.187975747707594731e-01	0.000000000000000000e+00	5.896788789578692125e+00	1.000000000000000000e+00
2.430000000000000000e+02	7.706707809912896323e+01	3.042712712737728609e+01	-6.608834278711584256e-03	1.768428587616200787e+02	1.748339930244574569e-01	0.000000000000000000e+00	4.123928539815714167e+00	1.000000000000000000e+00
2.440000000000000000e+02	9.962558277444148302e+01	1.476227882670422531e+01	-4.476841737917736097e-03	1.187835305449414989e+02	7.723343781641200945e-02	0.000000000000000000e+00	7.421830675069053918e+00	1.000000000000000000e+00
2.440000000000000000e+02	1.056274876207579752e+02	4.626485638187369176e+01	-4.083746285486612726e-03	1.080785878884891247e+02	1.012604148836986351e-01	0.000000000000000000e+00	1.227160981755191038e+01	1.000000000000000000e+00
2.440000000000000000e+02	2.392372979532084187e+01	5.184830208165184473e+00	-4.451371877151934393e-03	1.180899244569557709e+02	2.789431111628948301e-01	0.000000000000000000e+00	6.488664970429321777e+00	1.000000000000000000e+00
2.440000000000000000e+02	5.845865390021632635e+01	6.661374808989470431e+00	-5.024076532768809687e-03	1.336860613736914445e+02	1.401106500855040515e-01	0.000000000000000000e+00	8.112898553676513913e+00	1.000000000000000000e+00
2.440000000000000000e+02	8.492249028515706755e+01	2.013048966889037672e+01	-4.000603984783378253e-03	1.058144213715549427e+02	2.339245013524814398e-01	0.000000000000000000e+00	4.879591629646268913e+00	1.000000000000000000e+00
2.440000000000000000e+02	1.117711149702190596e+02	2.713884012543952551e+01	-3.821358357363590502e-03	1.009331281612630562e+02	1.580751589023395853e-01	0.000000000000000000e+00	5.423416907111768381e+00	1.000000000000000000e+00
2.440000000000000000e+02	8.536645141499212741e+01	4.440839273992352076e+01	-4.220628682883074446e-03	1.118062275895960624e+02	2.527684541952995856e-01	0.000000000000000000e+00	1.074932873639267683e+01	1.000000000000000000e+00
2.440000000000000000e+02	2.949723143891313981e+01	4.486128833287066442e+01	-3.150602213134861499e-03	8.266681137732680895e+01	1.847486754716335389e-01	0.000000000000000000e+00	5.969239404691767170e+00	1.000000000000000000e+00
2.450000000000000000e+02	9.789998703907977529e+01	3.673185358766453845e+01	-4.704091584285496376e-03	1.249720950755391584e+02	1.136846205463032389e-01	0.000000000000000000e+00	5.991704686596230900e+00	1.000000000000000000e+00
2.450000000000000000e+02	7.403350076068878138e+01	3.906792641981682124e+01	-4.470836314920425408e-03	1.186199883100559020e+02	9.148454056413579671e-02	0.000000000000000000e+00	5.579340173340707310e+00	1.000000000000000000e+00
2.450000000000000000e+02	1.281458839094154598e+02	4.803161092760920070e+01	-6.047537885910128641e-03	1.615573965130687384e+02	1.755496189413048302e-01	0.000000000000000000e+00	1.100790885439824329e+01	1.000000000000000000e+00
2.450000000000000000e+02	8.235352595459505665e+01	7.387189064635800939e+00	-4.471567700806083380e-03	1.186399057217616075e+02	2.951165281997267797e-01	0.000000000000000000e+00	3.913348135959020979e+00	1.000000000000000000e+00
2.450000000000000000e+02	4.017596715680556940e+01	3.249433199079219747e+01	-4.050653719999321861e-03	1.071773970614128046e+02	2.757900977954336197e-01	0.000000000000000000e+00	5.878852373587652558e+00	1.000000000000000000e+00
2.460000000000000000e+02	3.239532053175111059e+01	2.090034400752535504e+01	-3.080754215193803533e-03	8.076468097107887445e+01	1.099356130526902842e-01	0.000000000000000000e+00	1.015024267989275764e+01	1.000000000000000000e+00
2.460000000000000000e+02	5.316867616230915417e+01	2.310074778612626289e+01	-3.785686603078353661e-03	9.996169976717492034e+01	7.719914538804184545e-02	0.000000000000000000e+00	6.804339307544879034e+00	1.000000000000000000e+00
2.460000000000000000e+02	1.054240932430777491e+02	3.271538147801726382e+01	-4.854752745297521987e-03	1.290749639314714443e+02	2.027936079031488203e-01	0.000000000000000000e+00	5.734764589382126410e+00	1.000000000000000000e+00
2.460000000000000000e+02	6.906072743239791123e+01	1.359131219201942820e+01	-5.882063866108353314e-03	1.570511375824314086e+02	2.803916281886539297e-01	0.000000000000000000e+00	6.144803830308699588e+00	1.000000000000000000e+00
2.470000000000000000e+02	4.284790250681999169e+01	2.725776186180695859e+01	-4.916157705307012439e-03	1.307471699355297687e+02	1.197944276885911652e-01	0.000000000000000000e+00	4.757876411023158170e+00	1.000000000000000000e+00
2.480000000000000000e+02	5.101266477841503644e+01	1.362733413794220461e+01	-4.242684965101509165e-03	1.124068736538092992e+02	1.047061901737941225e-01	0.000000000000000000e+00	5.271554748781511535e+00	1.000000000000000000e+00
2.480000000000000000e+02	2.253580412719472292e+01	1.848842304509727796e+01	-4.739238987058795594e-03	1.259292441060976557e+02	7.430309143083180246e-02	0.000000000000000000e+00	6.967358384596425758e+00	1.000000000000000000e+00
2.480000000000000000e+02	9.992381110251696441e+01	3.109229144050880222e+01	-4.164725728029663662e-03	1.102838545315234455e+02	2.502651432912710305e-01	0.000000000000000000e+00	4.718266226818224496e+00	1.000000000000000000e+00
2.480000000000000000e+02	7.586189039247368271e+01	5.029339790832349877e+01	-5.234230759601242455e-03	1.394090707174499073e+02	2.356084606966633022e-01	0.000000000000000000e+00	1.117899664830754425e+01	1.000000000000000000e+00
2.480000000000000000e+02	1.286215372785655973e+02	1.022471944323075199e+01	-3.965306286133482398e-03	1.048531794197211724e+02	2.493776682435979719e-01	0.000000000000000000e+00	1.154664237165408025e+01	1.000000000000000000e+00
2.480000000000000000e+02	7.877163537901110146e+01	2.667196120812586457e+01	-3.650245797885776425e-03	9.627331811848534926e+01	1.808129653699543926e-01	0.000000000000000000e+00	4.123928539815714167e+00	1.000000000000000000e+00
2.490000000000000000e+02	4.558649140446117798e+00	1.538390936643203588e+01	-5.307529156005749184e-03	1.414051638430951243e+02	9.243836133115346243e-02	0.000000000000000000e+00	8.807049308480893401e+00	1.000000000000000000e+00
2.490000000000000000e+02	1.235607048129296004e+02	3.802410424512887488e+01	-4.363778413419926346e-03	1.157045419740701817e+02	5.839464242417102824e-02	0.000000000000000000e+00	1.100790885439824329e+01	1.000000000000000000e+00
2.500000000000000000e+02	1.331921697744780317e+02	2.762342474054197083e+01	-3.887400449906044768e-03	1.027316145319568790e+02	1.374635209799771607e-01	0.000000000000000000e+00	3.254491724051956414e+00	1.000000000000000000e+00
2.500000000000000000e+02	1.406278073471414416e+02	4.071069280061288254e+01	-4.929264192484473714e-03	1.311040913722814025e+02	2.202299487342321838e-01	0.000000000000000000e+00	7.420892576268940388e+00	1.000000000000000000e+00
2.500000000000000000e+02	1.260299229288032876e+02	2.493766851311492871e+01	-1.328320910365513247e-03	3.304167140324069152e+01	4.577579324414188244e-01	0.000000000000000000e+00	6.830401165575077371e+00	1.000000000000000000e+00
2.500000000000000000e+02	5.247268168389310716e+01	2.986939795423324640e+01	-4.301366756175443486e-03	1.140049211624724848e+02	2.332660697757024115e-01	0.000000000000000000e+00	4.699385259635922019e+00	1.000000000000000000e+00
2.500000000000000000e+02	1.412625939804666473e+02	4.810438555583845499e+01	-3.726444986526549017e-03	9.834840685284457606e+01	3.172147246814848165e-01	0.000000000000000000e+00	7.420892576268940388e+00	1.000000000000000000e+00
2.510000000000000000e+02	7.501295330620831692e+01	1.511762187885182840e+01	-3.763412418414071453e-03	9.935511969082017458e+01	1.379979178395218664e-01	0.000000000000000000e+00	6.144803830308699588e+00	1.000000000000000000e+00
2.510000000000000000e+02	5.789393991020654795e+01	4.924450272529607275e+01	-4.600883075256276093e-03	1.221614770335781230e+02	1.435088691590397092e-01	0.000000000000000000e+00	7.551321956644513556e+00	1.000000000000000000e+00
2.510000000000000000e+02	1.290023608049778261e+02	5.023497000944208679e+01	-4.215988463902362211e-03	1.116798631715019354e+02	9.905839501664570612e-02	0.000000000000000000e+00	1.244398278813074299e+01	1.000000000000000000e+00
2.520000000000000000e+02	6.531984734875534571e+01	3.762027730841030859e+01	-3.953984143218216597e-03	1.045448500053092431e+02	1.714592941167993878e-01	0.000000000000000000e+00	7.555158620161176231e+00	1.000000000000000000e+00
2.520000000000000000e+02	6.976575646950774967e+01	2.857737626430308708e+01	-6.313021836915727082e-03	1.687871684530565233e+02	9.063990923071429950e-02	0.000000000000000000e+00	8.176991538341328081e+00	1.000000000000000000e+00
2.520000000000000000e+02	1.044799730114071394e+02	2.986614917832560678e+01	-4.081619513196293493e-03	1.080206707203550422e+02	1.580287351296049136e-01	0.000000000000000000e+00	4.718266226818224496e+00	1.000000000000000000e+00
2.520000000000000000e+02	3.024118571544874357e+01	7.935310655006690084e+00	-3.293980835854700296e-03	8.657135905114128605e+01	1.958196191064178748e-01	0.000000000000000000e+00	9.910436911935326165e+00	1.000000000000000000e+00
2.520000000000000000e+02	6.637563376517874758e+01	1.067332495251760882e+01	-4.473919363688474114e-03	1.187039472062092216e+02	1.221418828873115370e-01	0.000000000000000000e+00	9.713653484826142659e+00	1.000000000000000000e+00
2.520000000000000000e+02	4.778579132672773255e+01	2.033014453979467362e+01	-3.923681101903844781e-03	1.037196246876917769e+02	2.851252824543454301e-01	0.000000000000000000e+00	3.454755692956282154e+00	1.000000000000000000e+00
2.520000000000000000e+02	4.519690785294820756e+01	3.139534108478646246e+01	-3.607668535696093460e-03	9.511383599425712987e+01	4.341331809101797168e-01	0.000000000000000000e+00	4.612159616162144538e+00	1.000000000000000000e+00
2.520000000000000000e+02	5.901041368339306104e+01	4.177617295173303091e+01	-4.276845277418677045e-03	1.133371418169747216e+02	1.896999401703031163e-01	0.000000000000000000e+00	7.551321956644513556e+00	1.000000000000000000e+00
2.530000000000000000e+02	1.692380678122630755e+01	1.003249909313080579e+01	-4.253411785329502294e-03	1.126989909874405242e+02	2.089268423875736413e-01	0.000000000000000000e+00	3.702439917407882586e+00	1.000000000000000000e+00
2.530000000000000000e+02	1.099397978545751897e+01	9.371369386407709001e+00	-5.067365358045601738e-03	1.348649210867389741e+02	1.584185818680673430e-01	0.000000000000000000e+00	5.966568585783630141e+00	1.000000000000000000e+00
2.530000000000000000e+02	3.950459718377564400e+01	1.145752128952584847e+01	-3.524965518000887973e-03	9.286163221915019506e+01	1.571960554617092276e-01	0.000000000000000000e+00	9.910436911935326165e+00	1.000000000000000000e+00
2.530000000000000000e+02	4.061242076820328606e+01	2.392926599632827234e+01	-4.609885481327969867e-03	1.224066343870187978e+02	1.429969088982467884e-01	0.000000000000000000e+00	5.903680039093976539e+00	1.000000000000000000e+00
2.540000000000000000e+02	1.328381906428506056e+02	2.438824079580328430e+01	-4.631417168782735704e-03	1.229929944633677081e+02	8.922820131324371573e-02	0.000000000000000000e+00	3.254491724051956414e+00	1.000000000000000000e+00
2.540000000000000000e+02	3.491233610786313335e+01	3.336782755082667506e+01	-4.593460747367526104e-03	1.219593490416742299e+02	1.374773368024986286e-01	0.000000000000000000e+00	6.176289192266726680e+00	1.000000000000000000e+00
2.540000000000000000e+02	2.774008140538423106e+01	4.864352011275917675e+01	-4.817398751040903593e-03	1.280577240625451907e+02	9.294171043461996184e-02	0.000000000000000000e+00	1.045784223484031017e+01	1.000000000000000000e+00
2.550000000000000000e+02	1.368276278313273906e+02	1.007586034563254529e+01	-4.996667105807986280e-03	1.329396361936310313e+02	1.852887197429067268e-01	0.000000000000000000e+00	3.353201444818535659e+00	1.000000000000000000e+00
2.550000000000000000e+02	1.100365589222247706e+02	3.218650349921935572e+01	-4.976137915031569013e-03	1.323805765334752778e+02	1.616329224989992985e-01	0.000000000000000000e+00	5.996633970120602619e+00	1.000000000000000000e+00
2.550000000000000000e+02	8.608003664045958203e+01	1.557654401914456166e+01	5.143141893096148630e-03	-1.369284999386538288e+02	2.479439502951586993e-01	0.000000000000000000e+00	3.700529852031331224e+00	1.000000000000000000e+00
2.550000000000000000e+02	4.935675677690446861e+01	3.338724300376161125e+01	-4.829794954775993611e-03	1.283953027583075936e+02	2.455332754474635060e-01	0.000000000000000000e+00	4.612159616162144538e+00	1.000000000000000000e+00
2.550000000000000000e+02	3.984929034197055842e+01	5.333741278745437597e+01	-4.183201689795526361e-03	1.107869997854386384e+02	1.006745388649455952e-01	0.000000000000000000e+00	7.683795858992565009e+00	1.000000000000000000e+00
2.560000000000000000e+02	3.640861700374533427e+01	4.279348124205446169e+01	-4.998177583256081802e-03	1.329807701583353321e+02	1.396586257345103776e-01	0.000000000000000000e+00	5.249950593829280088e+00	1.000000000000000000e+00
2.560000000000000000e+02	7.063096396380372788e+00	4.882524835372289118e+01	-4.974740402486433136e-03	1.323425188770846148e+02	7.401992777889010444e-02	0.000000000000000000e+00	2.067778359051409609e+01	1.000000000000000000e+00
2.560000000000000000e+02	8.729302670615911097e+01	1.208046388758446277e+01	-5.766055978561274512e-03	1.538919614174381252e+02	1.661020305769411731e-01	0.000000000000000000e+00	3.700529852031331224e+00	1.000000000000000000e+00
2.560000000000000000e+02	1.183721363226630245e+02	1.306146184012687073e+01	-3.806769466716204524e-03	1.005358372823285436e+02	2.363094689731164433e-01	0.000000000000000000e+00	5.648581223550357855e+00	1.000000000000000000e+00
2.560000000000000000e+02	5.120090490080215062e+01	1.980828615461101450e+01	-6.764476677602769203e-03	1.810813788074218280e+02	5.229971580658843155e-02	0.000000000000000000e+00	3.056634607067548082e+00	1.000000000000000000e+00
2.560000000000000000e+02	3.572827374638889353e+01	2.724567156158989434e+01	-4.745306046738211742e-03	1.260944648573420466e+02	1.962361940267655092e-01	0.000000000000000000e+00	5.903680039093976539e+00	1.000000000000000000e+00
2.560000000000000000e+02	9.911386420717778378e+01	3.978001579007160160e+01	-4.395561052774081198e-03	1.165700603352029532e+02	6.717501127785474591e-02	0.000000000000000000e+00	8.430037494017692978e+00	1.000000000000000000e+00
2.560000000000000000e+02	1.051489656742750611e+02	4.686593947696656670e+01	-3.464402505412654109e-03	9.121235448558842052e+01	1.181153838507651432e-01	0.000000000000000000e+00	9.307672330645232250e+00	1.000000000000000000e+00
2.570000000000000000e+02	1.263234441840014171e+02	2.072322060306844804e+01	-4.691198309978160050e-03	1.246209799424071321e+02	2.291607731946965210e-01	0.000000000000000000e+00	7.178974462139345647e+00	1.000000000000000000e+00
2.570000000000000000e+02	1.503756807022753250e+01	2.602873490997479422e+01	-4.452148145411912068e-03	1.181110641245802384e+02	1.034455896353274618e-01	0.000000000000000000e+00	7.540700995181703448e+00	1.000000000000000000e+00
2.570000000000000000e+02	7.791739349861686037e+01	2.922080797300486665e+01	-4.510645303882607204e-03	1.197040836396150070e+02	7.753731779828398896e-02	0.000000000000000000e+00	7.262662924645309381e+00	1.000000000000000000e+00
2.570000000000000000e+02	9.477327886195203632e+01	3.255333944396645762e+01	-4.135024169927782080e-03	1.094750090607312245e+02	1.488248339266662335e-01	0.000000000000000000e+00	8.430037494017692978e+00	1.000000000000000000e+00
2.570000000000000000e+02	6.444488975468128444e+01	4.721092932359339756e+01	-4.581848398275733918e-03	1.216431166091554985e+02	1.055332421278175614e-01	0.000000000000000000e+00	7.180547767465704112e+00	1.000000000000000000e+00
2.580000000000000000e+02	2.892205260314565152e+01	5.143811537467179562e+00	-4.294967188428967103e-03	1.138306454100351885e+02	1.522348102911695866e-01	0.000000000000000000e+00	1.018323213581729370e+01	1.000000000000000000e+00
2.580000000000000000e+02	9.743949492967310277e+01	2.174863411894893517e+01	-8.508528242760188265e-03	2.285761332733933386e+02	1.129527623499840816e-01	0.000000000000000000e+00	9.011855310850807044e+00	1.000000000000000000e+00
2.580000000000000000e+02	1.153150998618487790e+02	2.934104667819435974e+01	-3.870741565636575798e-03	1.022779527057458751e+02	1.482671334937492036e-01	0.000000000000000000e+00	5.996633970120602619e+00	1.000000000000000000e+00
2.580000000000000000e+02	6.491841807755852756e+01	4.004601221532970357e+01	-3.524089838313683876e-03	9.283778533723140924e+01	2.873670346503269801e-01	0.000000000000000000e+00	7.180547767465704112e+00	1.000000000000000000e+00
2.580000000000000000e+02	1.576447108911166239e+01	1.354874739138909945e+01	-4.587675783951545433e-03	1.218018104559318715e+02	8.429822037962386716e-02	0.000000000000000000e+00	3.702439917407882586e+00	1.000000000000000000e+00
2.580000000000000000e+02	5.768328049843329097e+01	2.822262951773937090e+01	-6.367850374575259251e-03	1.702802825248487295e+02	1.218863401907176458e-01	0.000000000000000000e+00	9.798174817035313566e+00	1.000000000000000000e+00
2.590000000000000000e+02	1.224320995612018521e+02	2.675605669852619073e+01	-7.044921261525881676e-03	1.887185650700525059e+02	5.847025047946763365e-02	0.000000000000000000e+00	7.178974462139345647e+00	1.000000000000000000e+00
2.590000000000000000e+02	8.851483521357016571e+01	3.845367820992633057e+01	-7.518957685709650243e-03	2.016277267166022398e+02	4.379128145850152976e-02	0.000000000000000000e+00	8.601285627919832422e+00	1.000000000000000000e+00
2.590000000000000000e+02	1.396722484939909918e+02	5.068407082219089688e+01	-3.818689253398199670e-03	1.008604419861447496e+02	2.431924685386348539e-01	0.000000000000000000e+00	9.412105501770097860e+00	1.000000000000000000e+00
2.590000000000000000e+02	1.087002080875749641e+02	7.088295194888689643e+00	-5.175977136579325982e-03	1.378226832634015295e+02	7.540728767119453391e-02	0.000000000000000000e+00	8.520755215658764925e+00	1.000000000000000000e+00
2.590000000000000000e+02	1.084354865846527076e+02	1.560493725447218516e+01	-3.644017072234659489e-03	9.610369481069686515e+01	2.746576952241400749e-01	0.000000000000000000e+00	8.520755215658764925e+00	1.000000000000000000e+00
2.590000000000000000e+02	2.001707903091388729e+01	3.169147648019842478e+01	-4.179417344879046703e-03	1.106839428941095633e+02	1.396099155584752394e-01	0.000000000000000000e+00	7.540700995181703448e+00	1.000000000000000000e+00
2.590000000000000000e+02	1.423992281398562909e+02	4.167566852281020573e+01	-4.308471743735102499e-03	1.141984072074790362e+02	1.396055051474142106e-01	0.000000000000000000e+00	9.412105501770097860e+00	1.000000000000000000e+00
2.590000000000000000e+02	5.087104194765418441e+01	4.595098700818108739e+01	-3.445735838315727283e-03	9.070401586293620255e+01	3.582228539587475336e-01	0.000000000000000000e+00	4.739786684765174840e+00	1.000000000000000000e+00
2.600000000000000000e+02	4.077426147672256462e+01	4.570949385746128968e+01	-8.184016895984245685e-03	2.197389021705652681e+02	4.258953585967939492e-02	0.000000000000000000e+00	5.249950593829280088e+00	1.000000000000000000e+00
2.600000000000000000e+02	7.465243099056729648e+01	4.998496310336469861e+01	-4.703083677596567660e-03	1.249446473316354655e+02	6.676554956847124966e-02	0.000000000000000000e+00	1.057776732083030780e+01	1.000000000000000000e+00
2.600000000000000000e+02	7.610043833077713771e+01	1.933065161586229763e+01	-4.837055988325352808e-03	1.285930383141166260e+02	1.816213029033172388e-01	0.000000000000000000e+00	5.712042410114777091e+00	1.000000000000000000e+00
2.600000000000000000e+02	5.629836849914892838e+01	4.233480965345187030e+01	-3.458818462497628525e-03	9.106028745243699518e+01	4.117405930361744959e-01	0.000000000000000000e+00	3.870720513367843285e+00	1.000000000000000000e+00
2.610000000000000000e+02	4.094633425418908246e+01	2.383363361054856711e+01	-8.047032092936192565e-03	2.160084737151717889e+02	5.226423563228610458e-02	0.000000000000000000e+00	6.234593687034485576e+00	1.000000000000000000e+00
2.610000000000000000e+02	7.979738708196245511e+01	3.623592713689630784e+01	-4.590427395306741556e-03	1.218767435074033330e+02	1.347046181242151919e-01	0.000000000000000000e+00	7.262662924645309381e+00	1.000000000000000000e+00
2.610000000000000000e+02	4.814442576575189747e+01	1.977745730245204214e+01	-3.973182272379176955e-03	1.050676616290719352e+02	2.228779575502729537e-01	0.000000000000000000e+00	3.056634607067548082e+00	1.000000000000000000e+00
2.630000000000000000e+02	1.360666567318419879e+02	1.027385672727376509e+01	-4.213336396661275692e-03	1.116076409477104789e+02	1.955994200191720767e-01	0.000000000000000000e+00	1.492489574488779880e+01	1.000000000000000000e+00
2.630000000000000000e+02	7.937867838087687744e+01	1.465298439075191261e+01	-3.963977514415793421e-03	1.048169937427986724e+02	2.306578884800193352e-01	0.000000000000000000e+00	5.712042410114777091e+00	1.000000000000000000e+00
2.630000000000000000e+02	1.219395428983636407e+02	1.508812382951421505e+01	-4.611022140858247152e-03	1.224375883830934839e+02	1.247539841512360637e-01	0.000000000000000000e+00	9.134217516960925209e+00	1.000000000000000000e+00
2.630000000000000000e+02	1.300516749028486458e+02	2.429360432164337880e+01	-4.806767920062301504e-03	1.277682207490050388e+02	1.173729709813806643e-01	0.000000000000000000e+00	5.295093840525756157e+00	1.000000000000000000e+00
2.630000000000000000e+02	9.736696397445049911e+01	3.076019754624857327e+01	-4.142525667160834590e-03	1.096792930259125143e+02	1.477884772724195050e-01	0.000000000000000000e+00	7.230477391327222669e+00	1.000000000000000000e+00
2.630000000000000000e+02	1.331634219858262043e+02	3.298730457778626857e+01	-4.143966469766965574e-03	1.097185295756678300e+02	1.146179281696075858e-01	0.000000000000000000e+00	5.624889792941536903e+00	1.000000000000000000e+00
2.630000000000000000e+02	2.523176882036792890e+01	3.733199948613361130e+01	-3.976893394143321721e-03	1.051687244763539013e+02	2.369388837248986857e-01	0.000000000000000000e+00	6.330589698551690070e+00	1.000000000000000000e+00
2.630000000000000000e+02	6.250929913394697479e+01	5.191674085507293057e+01	-7.993905881692157586e-03	2.145617181208124009e+02	1.189303200888132128e-01	0.000000000000000000e+00	8.998649224293366444e+00	1.000000000000000000e+00
2.640000000000000000e+02	4.459413453386816428e+01	8.182472102728418406e+00	-4.324078255923955068e-03	1.146234103893160494e+02	1.196463469225577114e-01	0.000000000000000000e+00	7.466290250612463986e+00	1.000000000000000000e+00
2.640000000000000000e+02	6.288256361707448860e+01	4.121710733674332516e+01	-3.458101386834464518e-03	9.104075974280047490e+01	2.760190694852735493e-01	0.000000000000000000e+00	6.678389313276849926e+00	1.000000000000000000e+00
2.640000000000000000e+02	5.560692669026983737e+01	4.614327200951377961e+01	-3.394414876877813528e-03	8.930642159958578929e+01	3.045944769151872622e-01	0.000000000000000000e+00	3.870720513367843285e+00	1.000000000000000000e+00
2.650000000000000000e+02	9.860749341648514132e+01	4.335493665674554364e+01	-3.838976892282439796e-03	1.014129236023716913e+02	1.584889310445816157e-01	0.000000000000000000e+00	4.709785084181878467e+00	1.000000000000000000e+00
2.660000000000000000e+02	9.114105286975090792e+01	3.443685828975924323e+01	-3.900447280384432280e-03	1.030869113720902845e+02	1.172344318891401782e-01	0.000000000000000000e+00	7.230477391327222669e+00	1.000000000000000000e+00
2.660000000000000000e+02	1.072158900978528351e+01	1.563151281941538073e+01	-2.293900288345991807e-03	5.933673996129045491e+01	3.318545869641497115e-01	0.000000000000000000e+00	8.292000969880968242e+00	1.000000000000000000e+00
2.660000000000000000e+02	2.396575693887458769e+01	3.112929202508674464e+01	-3.823870915242203686e-03	1.010015512067224392e+02	2.804016690345485507e-01	0.000000000000000000e+00	6.330589698551690070e+00	1.000000000000000000e+00
2.670000000000000000e+02	1.565891595850910178e+01	8.969675033495306593e+00	-4.846279761029999647e-03	1.288442240179163889e+02	1.284128372092175896e-01	0.000000000000000000e+00	5.558987130290383050e+00	1.000000000000000000e+00
2.670000000000000000e+02	9.238815086194912851e+01	2.410347699355669349e+01	-4.375567720987088086e-03	1.160255934151011843e+02	1.238105254372058317e-01	0.000000000000000000e+00	8.312671563693953658e+00	1.000000000000000000e+00
2.670000000000000000e+02	1.287993429017622020e+02	2.943847393505717491e+01	-4.291689673127618322e-03	1.137413907184848512e+02	1.760180751181715797e-01	0.000000000000000000e+00	5.295093840525756157e+00	1.000000000000000000e+00
2.680000000000000000e+02	1.024875169984239989e+02	4.068520023852361334e+01	-4.598393736006602117e-03	1.220936862877035338e+02	1.115632325781793499e-01	0.000000000000000000e+00	4.709785084181878467e+00	1.000000000000000000e+00
2.680000000000000000e+02	8.962729145304992073e+01	7.305769331950671130e+00	9.777954383317370626e-04	-2.349601257014862199e+01	4.994033263208679241e-01	0.000000000000000000e+00	1.026170246523440532e+01	1.000000000000000000e+00
2.680000000000000000e+02	3.492741331111022163e+01	1.640287943263172110e+01	-4.761197665155600736e-03	1.265272321733317398e+02	3.677621638613037813e-01	0.000000000000000000e+00	4.757834644295068749e+00	1.000000000000000000e+00
2.680000000000000000e+02	1.436758188173404278e+02	5.085902814512767378e+01	-4.093556989576613292e-03	1.083457571575645062e+02	1.174639231142057261e-01	0.000000000000000000e+00	9.728087355801967817e+00	1.000000000000000000e+00
2.690000000000000000e+02	4.637443442049349329e+01	1.634049265510082094e+01	-5.274491345753868320e-03	1.405054641338925308e+02	1.307462565782616659e-01	0.000000000000000000e+00	7.692366575760924974e+00	1.000000000000000000e+00
2.690000000000000000e+02	3.944557801724154444e+01	3.534479251609915451e+01	-4.370474894721833141e-03	1.158869034028111571e+02	1.440980826104282242e-01	0.000000000000000000e+00	7.308661593548446689e+00	1.000000000000000000e+00
2.690000000000000000e+02	3.273429814282060590e+01	2.522579057385876666e+01	-4.454982731432312847e-03	1.181882567774473927e+02	1.078848744206337695e-01	0.000000000000000000e+00	6.488584556023207384e+00	1.000000000000000000e+00
2.690000000000000000e+02	1.219493267259919236e+02	2.803246505101320452e+01	-3.610499677403536563e-03	9.519093485012795952e+01	1.558464107728487757e-01	0.000000000000000000e+00	6.992823649308270717e+00	1.000000000000000000e+00
2.690000000000000000e+02	1.279370081144577256e+02	3.526743733259830549e+01	-5.258677881829100856e-03	1.400748251543073479e+02	3.550136302941498956e-01	0.000000000000000000e+00	5.892404905916572844e+00	1.000000000000000000e+00
2.690000000000000000e+02	8.007635286166728861e+01	4.406265353471604129e+01	-4.063094816592803527e-03	1.075161982986007132e+02	1.313623525101920153e-01	0.000000000000000000e+00	6.668972482426406501e+00	1.000000000000000000e+00
2.700000000000000000e+02	6.831185247152288298e+01	4.840372527197784080e+01	-4.240490119059442398e-03	1.123471026722963870e+02	3.587461913835162663e-01	0.000000000000000000e+00	9.169480830455340126e+00	1.000000000000000000e+00
2.710000000000000000e+02	9.749012481704617983e+01	1.389958377997884753e+01	-4.753799184122781650e-03	1.263257535891574435e+02	1.106410999722202693e-01	0.000000000000000000e+00	7.256997692633664343e+00	1.000000000000000000e+00
2.710000000000000000e+02	8.355424835325021604e+01	2.113145683102177586e+01	-3.726960696071470510e-03	9.836245087465054837e+01	1.123039680650513850e-01	0.000000000000000000e+00	8.839398064127285792e+00	1.000000000000000000e+00
2.710000000000000000e+02	6.579072145672837735e+01	2.354185124898424064e+01	-4.537819918678643802e-03	1.204441143148712285e+02	9.282625822975076879e-02	0.000000000000000000e+00	7.250404127901164841e+00	1.000000000000000000e+00
2.710000000000000000e+02	1.411802134637539154e+02	2.716759972849480320e+01	-4.989981738515200486e-03	1.327575774263164021e+02	1.455188867721997070e-01	0.000000000000000000e+00	7.805596569977780064e+00	1.000000000000000000e+00
2.710000000000000000e+02	1.800477194099084599e+01	3.716899394051462480e+01	-4.475034972232059746e-03	1.187343279328553223e+02	1.280903516373442796e-01	0.000000000000000000e+00	8.485949644690229832e+00	1.000000000000000000e+00
2.710000000000000000e+02	3.906000190459204902e+01	2.378107556425531399e+01	-3.830770862050859350e-03	1.011894534947352327e+02	1.682178317488273178e-01	0.000000000000000000e+00	6.488584556023207384e+00	1.000000000000000000e+00
2.710000000000000000e+02	1.426855526303684769e+02	4.118147388379417606e+01	-3.974163408573963899e-03	1.050943803474860232e+02	2.991852813024875601e-01	0.000000000000000000e+00	5.652017943368712771e+00	1.000000000000000000e+00
2.720000000000000000e+02	6.745399691752942317e+01	1.117667801667973038e+01	-4.368964805442059757e-03	1.158457800088717846e+02	1.649270390460138014e-01	0.000000000000000000e+00	1.029491098054507248e+01	1.000000000000000000e+00
2.720000000000000000e+02	1.091759197217791950e+02	2.490006396184173099e+01	-4.186582153671739720e-03	1.108790580163931594e+02	8.685551934959989673e-02	0.000000000000000000e+00	1.224090600379161309e+01	1.000000000000000000e+00
2.720000000000000000e+02	1.988973785435466013e+01	2.835018325515768467e+01	-4.070072839586580914e-03	1.077062267905148616e+02	1.155613240059324420e-01	0.000000000000000000e+00	9.018010778365106006e+00	1.000000000000000000e+00
2.720000000000000000e+02	3.162213599819313714e+01	1.222698941809955286e+01	-3.116932877972581565e-03	8.174991371299618947e+01	4.353330564901217725e-01	0.000000000000000000e+00	5.325684512694481398e+00	1.000000000000000000e+00
2.720000000000000000e+02	1.221629695499591683e+01	1.333438720171258751e+01	-3.442865848412250424e-03	9.062585907645772920e+01	1.347469638868370456e-01	0.000000000000000000e+00	5.558987130290383050e+00	1.000000000000000000e+00
2.720000000000000000e+02	3.027201613610184339e+01	1.738485073841330575e+01	-3.897165938914766859e-03	1.029975524846959871e+02	3.008408539934319670e-01	0.000000000000000000e+00	4.757834644295068749e+00	1.000000000000000000e+00
2.720000000000000000e+02	4.324307047590743736e+01	4.158943704684594422e+01	-3.867763487910220663e-03	1.021968524256741375e+02	2.733741430516812843e-01	0.000000000000000000e+00	7.308661593548446689e+00	1.000000000000000000e+00
2.730000000000000000e+02	7.680143543205829815e+01	6.862679255153516067e+00	-3.496769489842438579e-03	9.209378598050972187e+01	2.295690535082011152e-01	0.000000000000000000e+00	1.029491098054507248e+01	1.000000000000000000e+00
2.730000000000000000e+02	1.387206917183078758e+02	1.072838793842433880e+01	-4.324308146316519462e-03	1.146296708623244598e+02	8.726314270017576646e-02	0.000000000000000000e+00	6.297638052389108232e+00	1.000000000000000000e+00
2.730000000000000000e+02	1.321591683945057980e+02	3.021555048665901566e+01	-1.914849045476741535e-02	5.183281124477509820e+02	2.386339088079625359e-02	0.000000000000000000e+00	3.767292785240769160e+00	1.000000000000000000e+00
2.730000000000000000e+02	1.431207965358678678e+02	3.554623923252298567e+01	-3.857678560159148902e-03	1.019222153811547713e+02	1.843757529098943859e-01	0.000000000000000000e+00	5.652017943368712771e+00	1.000000000000000000e+00
2.730000000000000000e+02	7.859754288118878662e+01	3.755970689392328410e+01	-4.244231274644976251e-03	1.124489834133843971e+02	2.467394544749040852e-01	0.000000000000000000e+00	6.217834996563700756e+00	1.000000000000000000e+00
2.730000000000000000e+02	9.026465021812249745e+01	3.733610997302838541e+01	-4.088842346914177590e-03	1.082173660020960284e+02	5.935633317169031198e-02	0.000000000000000000e+00	1.158482132382740382e+01	1.000000000000000000e+00
2.730000000000000000e+02	1.131777555911998832e+02	4.664549817063525694e+01	-5.128311309781530269e-03	1.365246271821442576e+02	1.503777874845502183e-01	0.000000000000000000e+00	9.036430554676261551e+00	1.000000000000000000e+00
2.740000000000000000e+02	7.288090352143471762e+01	2.505766070508444088e+01	-6.361870736928071889e-03	1.701174424875915747e+02	5.853984492542341211e-02	0.000000000000000000e+00	7.250404127901164841e+00	1.000000000000000000e+00
2.750000000000000000e+02	3.535085152439319955e+01	5.245494978516570228e+01	-6.911352038574515057e-03	1.850811511454744220e+02	7.120473646490865782e-02	0.000000000000000000e+00	1.342931446668925943e+01	1.000000000000000000e+00
2.750000000000000000e+02	4.463780747222786260e+01	2.789243412196428906e+01	-5.084187482580691982e-03	1.353230283413361121e+02	7.766535712148181503e-02	0.000000000000000000e+00	6.929298964570362429e+00	1.000000000000000000e+00
2.750000000000000000e+02	7.580120171794142436e+01	4.311325964358009344e+01	-4.533157738488727967e-03	1.203171518397816868e+02	1.537417612647145049e-01	0.000000000000000000e+00	6.217834996563700756e+00	1.000000000000000000e+00
2.750000000000000000e+02	9.042929366481962461e+01	1.557549515909092186e+01	-3.778649958324874127e-03	9.977007486255197932e+01	3.515655708117475520e-01	0.000000000000000000e+00	5.360983010869910359e+00	1.000000000000000000e+00
2.750000000000000000e+02	9.275730903608109656e+01	2.376158808697766034e+01	-3.774798901948969287e-03	9.966520125636837690e+01	2.791493464377604594e-01	0.000000000000000000e+00	7.589355023026111091e+00	1.000000000000000000e+00
2.760000000000000000e+02	3.971067272590836694e+01	1.614172474727434548e+01	-5.122934231685053082e-03	1.363781963030128281e+02	2.045911529396505779e-01	0.000000000000000000e+00	3.848298997846495872e+00	1.000000000000000000e+00
2.760000000000000000e+02	2.124229054121861182e+01	1.291608589736646096e+01	-3.611081582163461895e-03	9.520678152820066487e+01	1.321543522066844778e-01	0.000000000000000000e+00	5.866514290127658349e+00	1.000000000000000000e+00
2.760000000000000000e+02	1.411949473620916820e+02	1.936201706443386428e+01	-4.462237235997174901e-03	1.183858145331719527e+02	1.009810081495958745e-01	0.000000000000000000e+00	7.805596569977780064e+00	1.000000000000000000e+00
2.760000000000000000e+02	1.171368020497780122e+02	3.852250436857516291e+01	-6.161087280953910297e-03	1.646496219639126934e+02	8.417498371810172575e-02	0.000000000000000000e+00	9.036430554676261551e+00	1.000000000000000000e+00
2.760000000000000000e+02	8.116655933518107702e+01	5.099312203535384924e+01	-4.610305527287176033e-03	1.224180732573455117e+02	6.722262242646792618e-02	0.000000000000000000e+00	8.972815402842762467e+00	1.000000000000000000e+00
2.760000000000000000e+02	7.232463197553126122e+01	5.252012459598311978e+01	-1.597312632908160380e-03	4.036696847058320259e+01	2.923593152490056024e-01	0.000000000000000000e+00	8.972815402842762467e+00	1.000000000000000000e+00
2.770000000000000000e+02	1.388844242343766950e+02	4.432878689596166488e+00	-4.946621188087851721e-03	1.315767644634437090e+02	2.019569245479501118e-01	0.000000000000000000e+00	6.297638052389108232e+00	1.000000000000000000e+00
2.770000000000000000e+02	1.279384840949952178e+02	3.396473274598665171e+01	-4.116585647014055042e-03	1.089728833575708364e+02	3.091939020137102201e-01	0.000000000000000000e+00	4.122940241918958471e+00	1.000000000000000000e+00
2.770000000000000000e+02	1.045399901432764125e+02	3.899738011393746717e+01	-7.909994724864101087e-03	2.122766137866727831e+02	1.823995049124831347e-01	0.000000000000000000e+00	5.494465649602616963e+00	1.000000000000000000e+00
2.770000000000000000e+02	1.185088365879359316e+02	5.065155133256452835e+00	-4.150933439185530704e-03	1.099082570519175448e+02	2.768780677940632096e-01	0.000000000000000000e+00	7.358007301171388903e+00	1.000000000000000000e+00
2.770000000000000000e+02	8.238029614957389413e+01	1.584025115492191027e+01	1.820340273281334346e-03	-4.644055209062530309e+01	4.709019646715085772e-01	0.000000000000000000e+00	8.053350652850054914e+00	1.000000000000000000e+00
2.780000000000000000e+02	1.152223578010700891e+02	1.164841637883772485e+01	-4.620415180853635131e-03	1.226933836457924656e+02	2.147223184248810979e-01	0.000000000000000000e+00	7.358007301171388903e+00	1.000000000000000000e+00
2.780000000000000000e+02	9.566018522434754345e+01	1.674934026611969173e+01	-4.062892998071059199e-03	1.075107022907254759e+02	1.545692975573812467e-01	0.000000000000000000e+00	5.360983010869910359e+00	1.000000000000000000e+00
2.780000000000000000e+02	6.073255807480153834e+01	2.151866611059977430e+01	-3.718737057740740311e-03	9.813850125576429662e+01	9.746051547815437477e-02	0.000000000000000000e+00	5.342120984591992361e+00	1.000000000000000000e+00
2.780000000000000000e+02	1.736769316451769285e+01	4.033373648471049222e+01	-4.283256557232667169e-03	1.135117365174190383e+02	9.151834837248196131e-02	0.000000000000000000e+00	3.584861307658455676e+00	1.000000000000000000e+00
2.780000000000000000e+02	8.141860641777537211e+00	5.278294223033124410e+01	-4.491310926978919066e-03	1.191775616593372433e+02	2.098298595553143020e-01	0.000000000000000000e+00	5.574217878055250708e+00	1.000000000000000000e+00
2.780000000000000000e+02	3.637990189056483104e+01	1.421419502785332689e+01	4.791997003624575563e-03	-1.273659728662803872e+02	1.908025670456503509e-01	0.000000000000000000e+00	3.848298997846495872e+00	1.000000000000000000e+00
2.780000000000000000e+02	2.542401038894485055e+01	2.068051415564778850e+01	-3.724805420922923990e-03	9.830375750455080208e+01	1.826338265866050969e-01	0.000000000000000000e+00	6.156619101040221587e+00	1.000000000000000000e+00
2.780000000000000000e+02	1.283456694981550754e+02	5.060815309099323400e+01	-3.587888153813654103e-03	9.457516821658461481e+01	2.004280320502848101e-01	0.000000000000000000e+00	1.567699736258962240e+01	1.000000000000000000e+00
2.790000000000000000e+02	8.638161961459432803e+01	3.290934916084424344e+01	-4.563232652505286313e-03	1.211361646977373567e+02	9.354189024170578293e-02	0.000000000000000000e+00	7.348366201618332205e+00	1.000000000000000000e+00
2.790000000000000000e+02	3.258951159455793345e+01	3.540427138148396580e+01	-4.407886573688276320e-03	1.169057141663051738e+02	1.727305854403894392e-01	0.000000000000000000e+00	1.067867531467777553e+01	1.000000000000000000e+00
2.790000000000000000e+02	8.895910113099546379e+01	3.979085153065398828e+01	-4.509188519316295607e-03	1.196644118623183601e+02	1.225029253083647074e-01	0.000000000000000000e+00	7.348366201618332205e+00	1.000000000000000000e+00
2.800000000000000000e+02	7.855552354847980645e+00	5.830818101703522771e+00	-4.654895492660760317e-03	1.236323661712556543e+02	8.956358105107498080e-02	0.000000000000000000e+00	1.514614733213340969e+01	1.000000000000000000e+00
2.800000000000000000e+02	7.313236335272610233e+01	1.297907284958446894e+01	-4.173026607883291265e-03	1.105099076244341347e+02	9.792210204044260458e-02	0.000000000000000000e+00	8.497236481826313081e+00	1.000000000000000000e+00
2.800000000000000000e+02	4.367766449332411582e+01	1.619024381008149405e+01	-4.742408109847071583e-03	1.260155470066016790e+02	2.313429565908391439e-01	0.000000000000000000e+00	3.967288467227964244e+00	1.000000000000000000e+00
2.800000000000000000e+02	1.354640606422335622e+02	3.109828908596401575e+01	-4.177043792622447786e-03	1.106193053089076841e+02	1.993239187223717623e-01	0.000000000000000000e+00	5.979598830569035961e+00	1.000000000000000000e+00
2.800000000000000000e+02	1.228570720852865463e+02	1.943619392533155477e+01	-5.484889780756466160e-03	1.462351238584724626e+02	1.406291611708465616e-01	0.000000000000000000e+00	5.418051920952325240e+00	1.000000000000000000e+00
2.810000000000000000e+02	2.531335433439754468e+01	5.100002601262200130e+01	-4.822281107889004464e-03	1.281906824820944735e+02	1.155251716367011738e-01	0.000000000000000000e+00	1.115179181093454730e+01	1.000000000000000000e+00
2.810000000000000000e+02	1.964386306991917408e+01	1.856064252612547349e+01	-4.953639393971039084e-03	1.317678872329035187e+02	1.121051989198699195e-01	0.000000000000000000e+00	5.123688838308311233e+00	1.000000000000000000e+00
2.810000000000000000e+02	1.084300045121130829e+01	4.790690401453321101e+01	-3.616189192978686972e-03	9.534587415964757895e+01	3.260276647162604347e-01	0.000000000000000000e+00	4.912559051287145984e+00	1.000000000000000000e+00
2.820000000000000000e+02	1.337098998530434812e+02	1.053517346063062732e+01	-3.178737187970412381e-02	8.625155103402641998e+02	7.635458400638728271e-03	0.000000000000000000e+00	8.000856457005488309e+00	1.000000000000000000e+00
2.820000000000000000e+02	7.998284933589111745e+01	2.546213212830360817e+01	-4.460002208453316477e-03	1.183249493119015767e+02	8.769298469853981093e-02	0.000000000000000000e+00	5.621062781906218220e+00	1.000000000000000000e+00
2.830000000000000000e+02	7.877490611004147070e+01	6.625747809894787288e+00	-4.752539807339107095e-03	1.262914577046115170e+02	1.003950275777530932e-01	0.000000000000000000e+00	8.497236481826313081e+00	1.000000000000000000e+00
2.830000000000000000e+02	1.564615753958865341e+01	4.347818328617603356e+01	-4.148339378299471629e-03	1.098376144818728761e+02	1.490073915278433692e-01	0.000000000000000000e+00	3.584861307658455676e+00	1.000000000000000000e+00
2.830000000000000000e+02	6.164431965373531597e+01	1.625492718876880005e+01	-3.616890740823640923e-03	9.536497900913016679e+01	1.610274959886672796e-01	0.000000000000000000e+00	5.342120984591992361e+00	1.000000000000000000e+00
2.830000000000000000e+02	1.075697149004242448e+02	2.176578263134568658e+01	-3.390846822526579710e-03	8.920925482497968062e+01	1.751563569164457101e-01	0.000000000000000000e+00	8.476810254627954677e+00	1.000000000000000000e+00
2.830000000000000000e+02	1.297204776217878077e+02	3.276167607094069467e+01	-3.769372016418707973e-03	9.951741400000280180e+01	1.903664064006683754e-01	0.000000000000000000e+00	5.979598830569035961e+00	1.000000000000000000e+00
2.830000000000000000e+02	3.516188150717337635e+01	4.576848961099743462e+01	-3.798894480333372611e-03	1.003213823016687769e+02	1.480320752955230912e-01	0.000000000000000000e+00	8.505239290122549534e+00	1.000000000000000000e+00
2.830000000000000000e+02	5.958856872702003038e+00	4.737928868411758998e+01	-3.264691008680362973e-03	8.577372601219479975e+01	2.738429342173734904e-01	0.000000000000000000e+00	4.912559051287145984e+00	1.000000000000000000e+00
2.840000000000000000e+02	9.956841990568287315e+01	4.517179425129491221e+01	-3.927661466007459010e-03	1.038280196569478875e+02	1.058074517389273606e-01	0.000000000000000000e+00	7.117647350407042772e+00	1.000000000000000000e+00
2.840000000000000000e+02	3.275810418473647445e+01	1.384429371540415055e+01	-4.283397535224883930e-03	1.135155756901013291e+02	1.347479352346817594e-01	0.000000000000000000e+00	1.038556135758684817e+01	1.000000000000000000e+00
2.840000000000000000e+02	1.154416822564657963e+02	2.491037195880672073e+01	-4.144343374181218113e-03	1.097287935970819319e+02	1.661059057758380586e-01	0.000000000000000000e+00	8.476810254627954677e+00	1.000000000000000000e+00
2.840000000000000000e+02	5.156983923038163908e+01	3.044427923998419061e+01	-4.620468601345170678e-03	1.226948384153529616e+02	1.270271667245366221e-01	0.000000000000000000e+00	6.636889897591624177e+00	1.000000000000000000e+00
2.840000000000000000e+02	1.101655941098468503e+02	4.940380303240998217e+01	-3.477481205206688596e-03	9.156851920448865201e+01	2.942485484054736533e-01	0.000000000000000000e+00	4.413399914527118995e+00	1.000000000000000000e+00
2.850000000000000000e+02	8.713778037283732658e+01	1.624827390603855193e+01	-3.385599457529847763e-03	8.906635634818456992e+01	3.674883892031839405e-01	0.000000000000000000e+00	3.584672124522726211e+00	1.000000000000000000e+00
2.850000000000000000e+02	1.281673596614879784e+02	2.051142993485499844e+01	-4.040402641372233331e-03	1.068982353255262865e+02	1.027839120289542052e-01	0.000000000000000000e+00	5.418051920952325240e+00	1.000000000000000000e+00
2.850000000000000000e+02	6.854995424388775405e+01	3.496229175980685966e+01	-3.742384555433237239e-03	9.878247997696591653e+01	1.718523293593408052e-01	0.000000000000000000e+00	7.191283984295194998e+00	1.000000000000000000e+00
2.850000000000000000e+02	4.690058709485482069e+01	3.685727535227137253e+01	-5.075689586344632118e-03	1.350916100144516463e+02	9.009848199171566208e-02	0.000000000000000000e+00	7.932744458340522442e+00	1.000000000000000000e+00
2.850000000000000000e+02	1.225713962505994772e+02	4.439966269024083800e+01	-4.166664080386539917e-03	1.103366405678411581e+02	2.511678624891082734e-01	0.000000000000000000e+00	5.524378193012006832e+00	1.000000000000000000e+00
2.850000000000000000e+02	4.565607273580248204e+01	2.076167357646192713e+01	-2.998408992875567503e-03	7.852222083195020730e+01	1.307400389478368119e-01	0.000000000000000000e+00	4.981171476957543476e+00	1.000000000000000000e+00
2.850000000000000000e+02	7.896295307135942743e+00	2.684679380914766611e+01	-5.202067958977314548e-03	1.385331996428274408e+02	1.148842819069745280e-01	0.000000000000000000e+00	1.419007220466563624e+01	1.000000000000000000e+00
2.860000000000000000e+02	2.687682586841491528e+01	4.626341186592873633e+00	-5.729934606465507917e-03	1.529082888397826707e+02	1.253355061672217774e-01	0.000000000000000000e+00	1.093435336256572477e+01	1.000000000000000000e+00
2.860000000000000000e+02	5.790493153243885871e+01	3.242289315815244066e+01	-4.713769979048093930e-03	1.252356612407017167e+02	1.115571324773138029e-01	0.000000000000000000e+00	6.636889897591624177e+00	1.000000000000000000e+00
2.860000000000000000e+02	1.353346151557575183e+02	4.339209604384966923e+01	-3.683427414384339311e-03	9.717693402059947516e+01	1.684829758335631977e-01	0.000000000000000000e+00	7.481136502737894212e+00	1.000000000000000000e+00
2.860000000000000000e+02	2.163157544109903796e+01	2.328305576950683786e+01	-4.432876582452940570e-03	1.175862527203777290e+02	1.334903525083784848e-01	0.000000000000000000e+00	5.123688838308311233e+00	1.000000000000000000e+00
2.860000000000000000e+02	1.221422456987634746e+02	3.889197858316956768e+01	-4.643854129867137220e-03	1.233316830806123363e+02	2.062470768061529514e-01	0.000000000000000000e+00	3.492603552540027856e+00	1.000000000000000000e+00
2.860000000000000000e+02	1.371689779918057184e+02	5.064485526764322998e+01	-3.670836986349614202e-03	9.683406612605027419e+01	2.371104911631409795e-01	0.000000000000000000e+00	7.481136502737894212e+00	1.000000000000000000e+00
2.870000000000000000e+02	6.859140200063552584e+01	2.777112722085761121e+01	-5.000923016102781435e-03	1.330555349540339307e+02	1.677098691979068690e-01	0.000000000000000000e+00	6.128148561238893954e+00	1.000000000000000000e+00
2.870000000000000000e+02	7.470867597194845189e+01	2.740621086261685235e+01	-4.158046747471228453e-03	1.101019696904767642e+02	2.103984895330945903e-01	0.000000000000000000e+00	5.621062781906218220e+00	1.000000000000000000e+00
2.870000000000000000e+02	1.088039946080371010e+02	3.266571247779506137e+01	-4.204652741519907672e-03	1.113711639552603003e+02	1.015110021139684626e-01	0.000000000000000000e+00	7.537079903233173894e+00	1.000000000000000000e+00
2.870000000000000000e+02	2.290342180102036806e+01	4.774238817378600430e+01	-5.220084162778334917e-03	1.390238245721775741e+02	1.046621821009141584e-01	0.000000000000000000e+00	8.417323083009868867e+00	1.000000000000000000e+00
2.870000000000000000e+02	9.818623435106762543e+01	3.768321567823859652e+01	-3.825756299696749223e-03	1.010528947985815051e+02	1.183342054029106194e-01	0.000000000000000000e+00	4.214450497101260851e+00	1.000000000000000000e+00
2.880000000000000000e+02	3.140145077346568669e+01	3.813971145986268141e+01	-4.551441866345841240e-03	1.208150729910520340e+02	1.516402714669363716e-01	0.000000000000000000e+00	8.505239290122549534e+00	1.000000000000000000e+00
2.880000000000000000e+02	7.408598562359513551e+01	4.036323706220730401e+01	-4.642140703995374477e-03	1.232850223380627455e+02	1.674348102007133798e-01	0.000000000000000000e+00	6.148708349480333624e+00	1.000000000000000000e+00
2.880000000000000000e+02	8.971006982151868669e+01	1.874491189191732587e+01	-3.468686898023569474e-03	9.132902888854557943e+01	2.781653062381485020e-01	0.000000000000000000e+00	3.584672124522726211e+00	1.000000000000000000e+00
2.880000000000000000e+02	1.351622310413461037e+02	1.998308786687002225e+01	-4.710544139475518477e-03	1.251478138045897879e+02	1.146299480823866901e-01	0.000000000000000000e+00	7.014796573070452013e+00	1.000000000000000000e+00
2.880000000000000000e+02	1.064349425177487518e+02	4.704576624221270009e+01	-4.306874381913182101e-03	1.141549071705299667e+02	1.007687155421195246e-01	0.000000000000000000e+00	4.413399914527118995e+00	1.000000000000000000e+00
2.890000000000000000e+02	5.166668331848735818e+01	4.331095463807704959e+01	-4.448778717571955435e-03	1.180193064316618603e+02	1.040796117187069436e-01	0.000000000000000000e+00	8.022820547473413555e+00	1.000000000000000000e+00
2.890000000000000000e+02	9.095711693289084110e+01	1.129560974650036620e+01	-3.510690619593409903e-03	9.247289211052350311e+01	2.179848859199432498e-01	0.000000000000000000e+00	6.254295646684404630e+00	1.000000000000000000e+00
2.890000000000000000e+02	1.187209915222800305e+02	3.959433136853445490e+01	2.856386417273144244e-03	-7.465460161035160525e+01	4.156555517288267332e-01	0.000000000000000000e+00	3.492603552540027856e+00	1.000000000000000000e+00
2.900000000000000000e+02	1.172609413560182787e+02	2.250946090522756649e+01	2.001609718841743622e-03	-5.137695877783087894e+01	3.691588711694236968e-01	0.000000000000000000e+00	4.616102783480752869e+00	1.000000000000000000e+00
2.910000000000000000e+02	1.188043102267379538e+02	4.325370166612529488e+01	-5.033976122240446834e-03	1.339556512073079091e+02	9.747162272784282155e-02	0.000000000000000000e+00	3.660318699430777922e+00	1.000000000000000000e+00
2.910000000000000000e+02	6.504775893981837953e+01	4.535159327752850089e+01	-5.088752182799368730e-03	1.354473362003627983e+02	1.661349115896784134e-01	0.000000000000000000e+00	6.774293294159904555e+00	1.000000000000000000e+00
2.910000000000000000e+02	9.102281989682767005e+01	3.179749217647096060e+01	-3.425106608736572245e-03	9.014223190352919346e+01	2.249520932773988457e-01	0.000000000000000000e+00	8.362687150282138049e+00	1.000000000000000000e+00
2.910000000000000000e+02	6.803497613801489763e+01	3.927149598833165811e+01	-4.690735173674538856e-03	1.246083676174826849e+02	1.417546992255631633e-01	0.000000000000000000e+00	6.148708349480333624e+00	1.000000000000000000e+00
2.910000000000000000e+02	1.619554442275572015e+01	4.186262048444942252e+01	-2.297984569416600554e-03	5.944796484161735606e+01	2.845054983787240754e-01	0.000000000000000000e+00	8.920049719726963033e+00	1.000000000000000000e+00
2.920000000000000000e+02	1.335210279982918280e+02	4.219921867505657787e+01	-5.277968873867109820e-03	1.406001656594589520e+02	7.361060619298487318e-02	0.000000000000000000e+00	1.104490959752359203e+01	1.000000000000000000e+00
2.920000000000000000e+02	1.280281272959335226e+01	1.385322016181850024e+01	-5.551819998881600202e-03	1.480577960430074711e+02	1.100379247972181895e-01	0.000000000000000000e+00	5.044856850861532571e+00	1.000000000000000000e+00
2.920000000000000000e+02	8.247002735492702641e+01	1.688480316275812498e+01	-4.905995448908885559e-03	1.304704270443838254e+02	1.689311599333208624e-01	0.000000000000000000e+00	6.458136586764010367e+00	1.000000000000000000e+00
2.920000000000000000e+02	2.673757464847141208e+01	1.837616681872782820e+01	-3.183568886854994725e-03	8.356457386622213335e+01	1.762300730965686846e-01	0.000000000000000000e+00	9.078034951735608260e+00	1.000000000000000000e+00
2.920000000000000000e+02	9.554248580628870968e+01	1.922061245754649406e+01	-4.315934072125524740e-03	1.144016245100681033e+02	1.064103479076095038e-01	0.000000000000000000e+00	5.851783253636517301e+00	1.000000000000000000e+00
2.920000000000000000e+02	1.020804914619830015e+02	3.607189493220381138e+01	-3.383529945254170213e-03	8.900999850913825640e+01	2.209231272460038253e-01	0.000000000000000000e+00	4.214450497101260851e+00	1.000000000000000000e+00
2.920000000000000000e+02	7.835997801580033695e+01	5.191992856235984277e+01	-3.852529625634801280e-03	1.017819974048742466e+02	2.081286675270046516e-01	0.000000000000000000e+00	1.232169344685729051e+01	1.000000000000000000e+00
2.930000000000000000e+02	1.060552972416186321e+02	9.652732730670406269e+00	-6.353454640055412016e-03	1.698882517557838412e+02	7.100469772584272476e-02	0.000000000000000000e+00	1.167845419217055003e+01	1.000000000000000000e+00
2.930000000000000000e+02	4.671880951017686812e+01	2.455990862441859335e+01	-4.167954999958613065e-03	1.103717954390249218e+02	1.910186687206643086e-01	0.000000000000000000e+00	5.048056660497227455e+00	1.000000000000000000e+00
2.930000000000000000e+02	6.920964668496155525e+01	2.549156415074637394e+01	-4.591223272303718815e-03	1.218984171684989803e+02	1.693513783466212841e-01	0.000000000000000000e+00	8.930777026060841450e+00	1.000000000000000000e+00
2.940000000000000000e+02	5.185696228970213184e+01	9.369931714589560201e+00	-4.233593519455379657e-03	1.121592915367835985e+02	2.486552461360379551e-01	0.000000000000000000e+00	1.227618880602652496e+01	1.000000000000000000e+00
2.940000000000000000e+02	1.973228866384294022e+01	1.103101444557678157e+01	-4.338282858756163131e-03	1.150102361789201950e+02	1.371259295477462725e-01	0.000000000000000000e+00	7.482144199902299952e+00	1.000000000000000000e+00
2.940000000000000000e+02	1.318955199627262118e+02	1.792497995451712001e+01	-3.928469744168432143e-03	1.038500310318192277e+02	1.085427142761618002e-01	0.000000000000000000e+00	9.104264204037024300e+00	1.000000000000000000e+00
2.940000000000000000e+02	1.112916459648299252e+02	2.009145604185886569e+01	-5.095863033777743578e-03	1.356409819204831990e+02	8.524495924926533963e-02	0.000000000000000000e+00	5.401644792818323992e+00	1.000000000000000000e+00
2.940000000000000000e+02	1.194102742808419464e+02	2.659465036055613041e+01	-4.100656220524382875e-03	1.085390864360661425e+02	2.205239074627397544e-01	0.000000000000000000e+00	4.616102783480752869e+00	1.000000000000000000e+00
2.940000000000000000e+02	4.674160603384952140e+01	3.114795441517080477e+01	-3.376169227225447704e-03	8.880954830316291293e+01	3.055552121154325729e-01	0.000000000000000000e+00	6.588085231881831483e+00	1.000000000000000000e+00
2.940000000000000000e+02	7.538234801363279303e+01	3.448907889246898151e+01	-3.981066981754046233e-03	1.052823813903888350e+02	1.473706819523415978e-01	0.000000000000000000e+00	6.408984523261464616e+00	1.000000000000000000e+00
2.950000000000000000e+02	7.677612763599003642e+01	1.993226672513080189e+01	-4.097180402193941959e-03	1.084444314720326048e+02	2.992275391247057881e-01	0.000000000000000000e+00	6.458136586764010367e+00	1.000000000000000000e+00
2.950000000000000000e+02	9.157265064287523160e+01	4.014208458857802242e+01	-4.574360614597101915e-03	1.214392060973244867e+02	2.563766160051547116e-01	0.000000000000000000e+00	3.917016741259963464e+00	1.000000000000000000e+00
2.950000000000000000e+02	1.114502055373177285e+02	5.120990599477475769e+01	-4.342030232874844603e-03	1.151122862657494039e+02	6.381226422697094947e-02	0.000000000000000000e+00	5.092435408693093635e+00	1.000000000000000000e+00
2.950000000000000000e+02	9.750674715498233169e+00	1.787006397115438716e+01	-4.599512810789741814e-03	1.221241614084603384e+02	2.486467238024792081e-01	0.000000000000000000e+00	5.044856850861532571e+00	1.000000000000000000e+00
2.950000000000000000e+02	1.756200013484028943e+01	2.256790940659873002e+01	-3.747850355827336832e-03	9.893132697946514043e+01	2.854243086292745923e-01	0.000000000000000000e+00	8.986908634031097520e+00	1.000000000000000000e+00
2.950000000000000000e+02	2.905813154338871840e+01	3.758851426660940831e+01	-7.378862678443781978e-03	1.978125998562904329e+02	1.405910628115579764e-01	0.000000000000000000e+00	3.546294987665251863e+00	1.000000000000000000e+00
2.950000000000000000e+02	1.243334937144564236e+02	4.832940968356665934e+01	-4.338385876949821078e-03	1.150130416142129803e+02	1.133128356492877353e-01	0.000000000000000000e+00	7.034307903915106408e+00	1.000000000000000000e+00
2.960000000000000000e+02	2.122301589151355827e+01	3.077531401620661455e+01	-4.112796470933570078e-03	1.088696949019274882e+02	1.348354930107864558e-01	0.000000000000000000e+00	8.259833206368606184e+00	1.000000000000000000e+00
2.960000000000000000e+02	1.122500206435786936e+02	4.043673141978143093e+01	-4.406210936819057039e-03	1.168600825099553049e+02	1.432101488841548420e-01	0.000000000000000000e+00	7.134005418325430448e+00	1.000000000000000000e+00
2.960000000000000000e+02	9.013991363015479408e+01	4.731741463735312436e+01	-3.225225475698541722e-03	8.469898382206287124e+01	3.897389004891114173e-01	0.000000000000000000e+00	4.778230430156885866e+00	1.000000000000000000e+00
2.970000000000000000e+02	6.359761820650224706e+01	5.641413553449254437e+00	-4.940950169771193140e-03	1.314223288791395134e+02	5.767039614650149026e-02	0.000000000000000000e+00	8.863344981510815401e+00	1.000000000000000000e+00
2.970000000000000000e+02	3.579249796865734368e+01	1.772880119523032505e+01	-4.040136159901524908e-03	1.068909783887052214e+02	1.842027570444847440e-01	0.000000000000000000e+00	3.871977168322072949e+00	1.000000000000000000e+00
2.970000000000000000e+02	1.164297728513743237e+02	2.175801494137333592e+01	-4.947513358178287114e-03	1.316010604190413744e+02	2.404206229521923532e-01	0.000000000000000000e+00	5.401644792818323992e+00	1.000000000000000000e+00
2.980000000000000000e+02	4.526456974502810482e+01	1.972585620920312621e+01	-5.618789462719206602e-03	1.498815369834869387e+02	1.363327931263706994e-01	0.000000000000000000e+00	5.048056660497227455e+00	1.000000000000000000e+00
2.980000000000000000e+02	3.399909334492628687e+01	4.847309902525722691e+01	-4.140377703991490743e-03	1.096207987787422979e+02	1.420794389778171629e-01	0.000000000000000000e+00	1.168035275264612416e+01	1.000000000000000000e+00
2.980000000000000000e+02	8.636531040524769764e+01	2.017616092169637199e+01	-3.816617807623701869e-03	1.008040314932356978e+02	1.945353684367994163e-01	0.000000000000000000e+00	7.137163990954116244e+00	1.000000000000000000e+00
2.980000000000000000e+02	1.013244729991874777e+02	2.431997994474070879e+01	-3.089914311699022524e-03	8.101413261751611117e+01	3.538539334954603488e-01	0.000000000000000000e+00	1.022720440307704948e+01	1.000000000000000000e+00
2.980000000000000000e+02	7.762386018405473465e+01	2.848485489521044300e+01	-3.658782199143279738e-03	9.650578503050095946e+01	1.843269106639613408e-01	0.000000000000000000e+00	6.408984523261464616e+00	1.000000000000000000e+00
2.980000000000000000e+02	1.173859790542564241e+01	3.114126582766704487e+01	-4.072843350519318902e-03	1.077816745233253357e+02	1.373144513926413124e-01	0.000000000000000000e+00	5.238332968259545197e+00	1.000000000000000000e+00
2.990000000000000000e+02	9.809012039300233710e+01	1.244067663382889144e+01	-4.514320741784192716e-03	1.198041747287652186e+02	2.232597099714836997e-01	0.000000000000000000e+00	6.214568243365879319e+00	1.000000000000000000e+00
2.990000000000000000e+02	1.247603211919778659e+02	1.227019744775161314e+01	-5.189452831858289497e-03	1.381896591323030066e+02	1.460461739262942649e-01	0.000000000000000000e+00	9.104264204037024300e+00	1.000000000000000000e+00
2.990000000000000000e+02	9.319731858273217995e+01	1.811151225992428948e+01	-3.753797362732980928e-03	9.909327840248141683e+01	2.699371945039015230e-01	0.000000000000000000e+00	7.137163990954116244e+00	1.000000000000000000e+00
3.000000000000000000e+02	4.087482648085131132e+01	1.444916127475258527e+01	-3.837671922265942833e-03	1.013773861035057138e+02	2.290401409620081985e-01	0.000000000000000000e+00	3.995889063661455243e+00	1.000000000000000000e+00
3.000000000000000000e+02	3.575082339164488587e+01	2.964226962325932035e+01	-4.243092717275158930e-03	1.124179777345356683e+02	1.399455054025399159e-01	0.000000000000000000e+00	8.206194126397535982e+00	1.000000000000000000e+00
3.000000000000000000e+02	7.109151636633475491e+00	3.979269199353827702e+01	-4.871336658383236366e-03	1.295265841104997833e+02	2.330772308157235129e-01	0.000000000000000000e+00	5.770857010453999791e+00	1.000000000000000000e+00
3.000000000000000000e+02	8.866906820743903950e+01	4.277119645229497991e+01	-8.199228033148495479e-03	2.201531383314662946e+02	8.389913744470245405e-02	0.000000000000000000e+00	3.917016741259963464e+00	1.000000000000000000e+00
3.000000000000000000e+02	1.297220279063289183e+02	4.380777425486350296e+01	-4.101230765760147112e-03	1.085547326964447734e+02	3.234924855492307127e-01	0.000000000000000000e+00	4.563605942630006851e+00	1.000000000000000000e+00
3.000000000000000000e+02	1.075203561209812904e+02	4.797120533607976967e+01	-4.431195820404716136e-03	1.175404814929719919e+02	7.347495430443118369e-02	0.000000000000000000e+00	5.092435408693093635e+00	1.000000000000000000e+00
3.000000000000000000e+02	1.342233990034333999e+02	4.848195436836016370e+01	-4.177401774577098499e-03	1.106290540258487738e+02	3.097126917359207532e-01	0.000000000000000000e+00	5.949483120641274603e+00	1.000000000000000000e+00
3.010000000000000000e+02	8.323672413575768303e+01	4.127593309230491059e+01	-5.160469173970363282e-03	1.374003638256653517e+02	3.707883206109611196e-01	0.000000000000000000e+00	5.634374377769050035e+00	1.000000000000000000e+00
3.020000000000000000e+02	2.383531579896751396e+01	1.464365816842380319e+01	-3.853517092822855619e-03	1.018088885315913643e+02	1.899235882957420740e-01	0.000000000000000000e+00	1.234877779114197693e+01	1.000000000000000000e+00
3.020000000000000000e+02	3.485374578230193521e+01	2.148525584351510886e+01	-3.560543503803703397e-03	9.383050707001851265e+01	2.312357820701931299e-01	0.000000000000000000e+00	3.871977168322072949e+00	1.000000000000000000e+00
3.020000000000000000e+02	9.028555426112572491e+01	3.025094373070677989e+01	-4.267351824844083617e-03	1.130786120761846547e+02	1.184304361562179553e-01	0.000000000000000000e+00	9.247814524746855724e+00	1.000000000000000000e+00
3.020000000000000000e+02	1.407033867877348143e+02	3.422088866934349483e+01	-3.423142871035166415e-03	9.008875456270560278e+01	3.388554695746547329e-01	0.000000000000000000e+00	5.472284087909275563e+00	1.000000000000000000e+00
3.020000000000000000e+02	7.089698957165264659e+00	4.556351621789025330e+01	-4.504376699296932900e-03	1.195333743317087425e+02	1.142546808748302611e-01	0.000000000000000000e+00	5.770857010453999791e+00	1.000000000000000000e+00
3.030000000000000000e+02	1.122529374429355897e+02	9.034577424259270018e+00	-3.422999570543221095e-03	9.008485214272228347e+01	3.085817093164143765e-01	0.000000000000000000e+00	1.291912865414039402e+01	1.000000000000000000e+00
3.030000000000000000e+02	1.157258148740560557e+02	3.197938392206945579e+01	-4.940199664277476060e-03	1.314018907941301109e+02	1.804761494971559577e-01	0.000000000000000000e+00	6.668641348935551605e+00	1.000000000000000000e+00
3.030000000000000000e+02	1.310709321371473557e+01	3.619768282763308775e+01	-3.781239007077067706e-03	9.984058094003412975e+01	1.570665738146901358e-01	0.000000000000000000e+00	5.227093189939268747e+00	1.000000000000000000e+00
3.030000000000000000e+02	1.229406692668615619e+02	3.703513958004258200e+01	-4.155656626579927460e-03	1.100368809011633147e+02	1.005808394710778764e-01	0.000000000000000000e+00	8.809925605957873884e+00	1.000000000000000000e+00
3.030000000000000000e+02	1.340926677733748136e+02	4.091335059675378716e+01	-4.455866161473399055e-03	1.182123147203015492e+02	1.511382582909155392e-01	0.000000000000000000e+00	5.242154248020196583e+00	1.000000000000000000e+00
3.030000000000000000e+02	9.927187042835794273e+01	6.339502541460382723e+00	-3.534315975311048616e-03	9.311626785204248336e+01	2.111887289654807986e-01	0.000000000000000000e+00	6.214568243365879319e+00	1.000000000000000000e+00
3.030000000000000000e+02	7.096826624858378807e+01	2.258346498283585291e+01	-4.156198802726919495e-03	1.100516456727406762e+02	1.240042684654270033e-01	0.000000000000000000e+00	8.895129764750720369e+00	1.000000000000000000e+00
3.040000000000000000e+02	6.257238139646040764e+01	5.289755552841155151e+01	-6.066571376916824777e-03	1.620757246405468379e+02	1.212652462463188474e-01	0.000000000000000000e+00	6.834247146507228976e+00	1.000000000000000000e+00
3.040000000000000000e+02	5.358935597493945835e+01	3.099810441793463767e+01	-4.411843210081434381e-03	1.170134629724519755e+02	9.043887221916857566e-02	0.000000000000000000e+00	4.572935384607080600e+00	1.000000000000000000e+00
3.040000000000000000e+02	1.435162973588045929e+02	2.952691090438242227e+01	-4.614415794159173502e-03	1.225300057940750094e+02	1.979333889006668068e-01	0.000000000000000000e+00	5.472284087909275563e+00	1.000000000000000000e+00
3.040000000000000000e+02	1.200104766146241246e+02	2.686934955724908036e+01	-4.040062726413816765e-03	1.068889786167157041e+02	3.036742394951180701e-01	0.000000000000000000e+00	6.668641348935551605e+00	1.000000000000000000e+00
3.050000000000000000e+02	7.715557706891867440e+01	5.146631196346667103e+00	-4.671694063268076215e-03	1.240898319952674171e+02	1.176784170186370160e-01	0.000000000000000000e+00	8.243162524466915997e+00	1.000000000000000000e+00
3.050000000000000000e+02	3.818023316827085267e+01	1.739980464339032906e+01	-3.886242494347101270e-03	1.027000805933662662e+02	2.627047795494403815e-01	0.000000000000000000e+00	3.841454231053743396e+00	1.000000000000000000e+00
3.050000000000000000e+02	7.216919384621989764e+01	1.171060185145809385e+01	-1.476921554573086852e-03	3.708842738862743005e+01	4.603725125327678969e-01	0.000000000000000000e+00	8.243162524466915997e+00	1.000000000000000000e+00
3.050000000000000000e+02	1.078660868598315545e+02	3.250236778824814365e+01	-5.181023534012293465e-03	1.379601089059712535e+02	2.464883891152276352e-01	0.000000000000000000e+00	7.877108389622972773e+00	1.000000000000000000e+00
3.050000000000000000e+02	6.649410010710784036e+01	4.730049769289653483e+01	-4.655028794724832240e-03	1.236359963097959280e+02	2.239640389084254224e-01	0.000000000000000000e+00	6.834247146507228976e+00	1.000000000000000000e+00
3.060000000000000000e+02	6.395558598694063335e+01	8.582847007413763052e+00	-4.568614422145844678e-03	1.212827233389938613e+02	9.981794004028776701e-02	0.000000000000000000e+00	8.788981990563916824e+00	1.000000000000000000e+00
3.070000000000000000e+02	1.220699945123253229e+02	1.890751345412151707e+01	-4.236479013035585224e-03	1.122378705259848886e+02	1.173934416172413009e-01	0.000000000000000000e+00	8.223894947287268664e+00	1.000000000000000000e+00
3.070000000000000000e+02	9.731754015205352459e+01	1.427242958161893682e+01	-3.843068067275126707e-03	1.015243362209185705e+02	1.761711364788558498e-01	0.000000000000000000e+00	8.170112499431011699e+00	1.000000000000000000e+00
3.070000000000000000e+02	7.898273892936146012e+01	3.197921608896480450e+01	-3.987536802978426664e-03	1.054585703154352956e+02	2.124038510295525040e-01	0.000000000000000000e+00	5.815680866655413617e+00	1.000000000000000000e+00
3.070000000000000000e+02	9.627138944715802893e+00	4.009799326425035559e+01	-3.777358433927983147e-03	9.973490352052138519e+01	1.192184280529516860e-01	0.000000000000000000e+00	5.227093189939268747e+00	1.000000000000000000e+00
3.070000000000000000e+02	7.580043381149201309e+01	4.314243450434388194e+01	-4.558987851481994744e-03	1.210205684697439921e+02	1.194609634392954645e-01	0.000000000000000000e+00	5.642353536864099794e+00	1.000000000000000000e+00
3.070000000000000000e+02	7.965642103914201755e+01	5.070607506191999647e+01	-4.326052925930409972e-03	1.146771854433233813e+02	1.078617231413763200e-01	0.000000000000000000e+00	8.417098798750743072e+00	1.000000000000000000e+00
3.070000000000000000e+02	1.207706463169545827e+02	5.308242831445995336e+01	-3.770387978772874859e-03	9.954508111921063573e+01	1.049228915614551783e-01	0.000000000000000000e+00	9.715331930130933102e+00	1.000000000000000000e+00
3.070000000000000000e+02	8.702775457948567350e+01	2.159595587869769062e+01	1.601953379309122884e-03	-4.049334725161004656e+01	3.503886849903299350e-01	0.000000000000000000e+00	9.247814524746855724e+00	1.000000000000000000e+00
3.080000000000000000e+02	1.412516422331648869e+02	8.249512173069726728e+00	-5.653281205672103064e-03	1.508208308067767121e+02	2.489974617277379565e-01	0.000000000000000000e+00	7.853497824630823132e+00	1.000000000000000000e+00
3.080000000000000000e+02	1.337904318040140694e+01	3.022027075137905783e+01	-3.696871896277994542e-03	9.754305987330826611e+01	4.124100274853057524e-01	0.000000000000000000e+00	5.983595233112647627e+00	1.000000000000000000e+00
3.080000000000000000e+02	5.786153354852488917e+01	1.530229667181780506e+01	-2.749697527564562080e-03	7.174920436052954642e+01	3.810606833510985503e-01	0.000000000000000000e+00	9.071299736786370360e+00	1.000000000000000000e+00
3.080000000000000000e+02	3.437126785926869843e+01	1.690125285661303778e+01	-4.270264182447848673e-03	1.131579226379084702e+02	1.818390957546347497e-01	0.000000000000000000e+00	3.841454231053743396e+00	1.000000000000000000e+00
3.080000000000000000e+02	4.944611508148958734e+01	2.906282848653978235e+01	-3.965979345648220668e-03	1.048715084628711054e+02	1.650391551664694978e-01	0.000000000000000000e+00	4.572935384607080600e+00	1.000000000000000000e+00
3.090000000000000000e+02	7.351957492933415494e+01	3.397320281198668113e+01	-4.908011996939548593e-03	1.305253425385690775e+02	2.387077289356746013e-01	0.000000000000000000e+00	5.815680866655413617e+00	1.000000000000000000e+00
3.090000000000000000e+02	1.040713128724538308e+02	6.110724121192550484e+00	-3.911906494982591957e-03	1.033989735809065422e+02	2.378716122158730517e-01	0.000000000000000000e+00	1.059371898728568517e+01	1.000000000000000000e+00
3.090000000000000000e+02	3.266077230421490896e+01	8.718971183519862223e+00	-3.902930435704172595e-03	1.031545337145531391e+02	1.167614709212976276e-01	0.000000000000000000e+00	8.359158356060449435e+00	1.000000000000000000e+00
3.100000000000000000e+02	1.072500185192405269e+02	1.708793943294029560e+01	-4.102098208740788746e-03	1.085783552728650392e+02	1.042858146429390676e-01	0.000000000000000000e+00	1.032381820052665411e+01	1.000000000000000000e+00
3.100000000000000000e+02	4.662509933020987063e+01	5.702020744496262949e+00	-3.695206108575516124e-03	9.749769643365875993e+01	1.492250610465701843e-01	0.000000000000000000e+00	1.248628186775503401e+01	1.000000000000000000e+00
3.100000000000000000e+02	1.299085728357122775e+02	4.978303845413630313e+01	-3.989924126862318988e-03	1.055235829354526231e+02	9.433234288467573503e-02	0.000000000000000000e+00	9.715331930130933102e+00	1.000000000000000000e+00
3.100000000000000000e+02	8.719857748561475219e+00	2.634658181091586826e+01	-4.289564445551334593e-03	1.136835156166607845e+02	3.228516037730123633e-01	0.000000000000000000e+00	6.059164537767255609e+00	1.000000000000000000e+00
3.110000000000000000e+02	6.795471783612187266e+01	3.972743279232626890e+01	-4.021119466365239044e-03	1.063731076970900915e+02	1.876555251319086404e-01	0.000000000000000000e+00	8.004923305973267844e+00	1.000000000000000000e+00
3.110000000000000000e+02	9.170837235346894545e+01	3.845613377250644760e+01	-4.456429174815194037e-03	1.182276469392357967e+02	3.902583087619269087e-01	0.000000000000000000e+00	6.574664852510484714e+00	1.000000000000000000e+00
3.110000000000000000e+02	8.140283202042671462e+01	4.247214520598975440e+01	-4.342179307863933829e-03	1.151163459392964796e+02	1.084421571688067854e-01	0.000000000000000000e+00	5.642353536864099794e+00	1.000000000000000000e+00
3.110000000000000000e+02	2.187332896264720006e+01	4.819988852295460902e+01	-4.779901802193633163e-03	1.270365911933668173e+02	6.495324808404534522e-02	0.000000000000000000e+00	1.174020176717664121e+01	1.000000000000000000e+00
3.120000000000000000e+02	9.660030267418719063e+01	3.368677382984444080e+01	-6.556555729927099167e-03	1.754191870721122655e+02	1.030449270120946670e-01	0.000000000000000000e+00	6.832113620647087160e+00	1.000000000000000000e+00
3.120000000000000000e+02	1.425358492739001690e+02	1.599730155830775047e+01	-3.953974181494046211e-03	1.045445787233970663e+02	2.576344071687561854e-01	0.000000000000000000e+00	5.222985596709165179e+00	1.000000000000000000e+00
3.120000000000000000e+02	6.778675026514949309e+01	3.168978855482343349e+01	-4.196121831653556490e-03	1.111388465871456077e+02	1.319983216507653045e-01	0.000000000000000000e+00	6.170839432370637034e+00	1.000000000000000000e+00
3.130000000000000000e+02	3.510377418869418165e+01	3.060693535650207764e+01	-4.303511083652683186e-03	1.140633164009280307e+02	9.906676297845129486e-02	0.000000000000000000e+00	9.422941512672046827e+00	1.000000000000000000e+00
3.130000000000000000e+02	1.146958928306971437e+01	4.093775727239865603e+01	-5.011477035240263257e-03	1.333429464948266627e+02	6.035355482487603229e-02	0.000000000000000000e+00	6.104199351160169762e+00	1.000000000000000000e+00
3.130000000000000000e+02	9.758384787726392062e+01	4.140655836773386511e+01	-4.410844007089300203e-03	1.169862522513235490e+02	1.858655542654831239e-01	0.000000000000000000e+00	6.574664852510484714e+00	1.000000000000000000e+00
3.130000000000000000e+02	1.373144569886369766e+02	1.612630212739723490e+01	-3.952470058893267461e-03	1.045036178165994158e+02	2.053320548548204227e-01	0.000000000000000000e+00	4.976212645104743260e+00	1.000000000000000000e+00
3.130000000000000000e+02	1.366760661634904466e+02	2.928364104061405015e+01	-4.043732950122395226e-03	1.069889277107428569e+02	1.020511232985982231e-01	0.000000000000000000e+00	1.317281709137725443e+01	1.000000000000000000e+00
3.130000000000000000e+02	5.520814238964658927e+01	3.537602365442343455e+01	-3.925555270127428081e-03	1.037706628343757984e+02	1.268398749856670671e-01	0.000000000000000000e+00	8.547361693981162745e+00	1.000000000000000000e+00
3.130000000000000000e+02	1.129852277567340124e+01	5.329947788308530221e+01	-4.329316101940820956e-03	1.147660496412003113e+02	1.446101173562834852e-01	0.000000000000000000e+00	6.980576005355739966e+00	1.000000000000000000e+00
3.140000000000000000e+02	2.024133009080920331e+01	2.802418273817952610e+01	-4.662562984959073807e-03	1.238411705846992703e+02	6.144933405146224548e-02	0.000000000000000000e+00	1.049487322540772993e+01	1.000000000000000000e+00
3.140000000000000000e+02	1.237128321007912461e+02	2.679599086125038809e+01	-3.987730059170520140e-03	1.054638331503054758e+02	2.264495837084951058e-01	0.000000000000000000e+00	8.656184605048851566e+00	1.000000000000000000e+00
3.140000000000000000e+02	7.960708999294135424e+01	2.801238634628374413e+01	-3.566230348361571021e-03	9.398537364125873239e+01	1.872276153799760090e-01	0.000000000000000000e+00	5.620293765248634443e+00	1.000000000000000000e+00
3.140000000000000000e+02	2.746283763305742909e+01	3.661810702707391840e+01	-3.653867109719719734e-03	9.637193522352623631e+01	1.222030684248637256e-01	0.000000000000000000e+00	9.722041776311778349e+00	1.000000000000000000e+00
3.140000000000000000e+02	1.066887500525818382e+02	4.755886787604043064e+01	-3.932578152873583525e-03	1.039619129661583798e+02	1.475876706656580328e-01	0.000000000000000000e+00	1.098863758198023000e+01	1.000000000000000000e+00
3.150000000000000000e+02	9.125803952021222187e+01	1.663828644875610863e+01	-6.729802658655328201e-03	1.801371211666745467e+02	1.093121801694202366e-01	0.000000000000000000e+00	1.028201647733002311e+01	1.000000000000000000e+00
3.150000000000000000e+02	8.394849660740473496e+01	3.589683419490253158e+01	-4.261018892264527985e-03	1.129061509609719423e+02	1.064363149312889112e-01	0.000000000000000000e+00	7.050895197201477060e+00	1.000000000000000000e+00
3.160000000000000000e+02	6.822963607323330848e+00	2.271643386759810923e+01	-4.429876931011870154e-03	1.175045649357253978e+02	2.679090917394871818e-01	0.000000000000000000e+00	5.787770676593933850e+00	1.000000000000000000e+00
3.160000000000000000e+02	7.445784232545895520e+01	3.026470747494629521e+01	-4.263130364979256411e-03	1.129636514845522584e+02	1.631411541484951711e-01	0.000000000000000000e+00	5.620293765248634443e+00	1.000000000000000000e+00
3.160000000000000000e+02	4.899360996200360141e+00	3.808952815110730228e+01	-3.058238736398321677e-03	8.015152987025193454e+01	3.300239033963876523e-01	0.000000000000000000e+00	7.161027081986936160e+00	1.000000000000000000e+00
3.170000000000000000e+02	8.761438943936707346e+01	7.023522960846318774e+00	-3.909958845788415703e-03	1.033459343691588685e+02	2.644992877755032445e-01	0.000000000000000000e+00	6.886126367849482399e+00	1.000000000000000000e+00
3.170000000000000000e+02	3.615929458214004200e+01	4.175897182415773301e+01	-4.251920665778832417e-03	1.126583841852373524e+02	1.345200949171089233e-01	0.000000000000000000e+00	7.949636234028176318e+00	1.000000000000000000e+00
3.170000000000000000e+02	4.940223337469495846e+01	2.553182508279982343e+01	-4.413126858994823043e-03	1.170484198459641334e+02	1.028331657432227653e-01	0.000000000000000000e+00	1.053131819869080665e+01	1.000000000000000000e+00
3.180000000000000000e+02	2.948034197983693261e+01	2.304592768929097701e+01	-3.868365463642590811e-03	1.022132456850103779e+02	1.093589435751743943e-01	0.000000000000000000e+00	4.472090444091039174e+00	1.000000000000000000e+00
3.180000000000000000e+02	1.070926396873207231e+01	1.842749939552291849e+01	-4.461869705327879687e-03	1.183758057815698663e+02	1.814968076421005216e-01	0.000000000000000000e+00	5.787770676593933850e+00	1.000000000000000000e+00
3.180000000000000000e+02	1.394303404933509967e+02	4.952978008964140599e+01	-4.288290582728628529e-03	1.136488252421349046e+02	1.023852100379472052e-01	0.000000000000000000e+00	9.488999385926433661e+00	1.000000000000000000e+00
3.180000000000000000e+02	7.735649945788560444e+01	5.222918725562880837e+01	-3.789753593366605722e-03	1.000724537775579677e+02	1.024697171083867042e-01	0.000000000000000000e+00	6.920082459178315659e+00	1.000000000000000000e+00
3.180000000000000000e+02	1.422208102149305091e+02	1.529540483642837678e+01	-3.752017393569658053e-03	9.904480552469618715e+01	1.485723854822009748e-01	0.000000000000000000e+00	4.976212645104743260e+00	1.000000000000000000e+00
3.180000000000000000e+02	9.253060361291169045e+00	4.662530940469805785e+01	-3.725940911937309589e-03	9.833467967910341656e+01	9.799174098600049732e-02	0.000000000000000000e+00	6.104199351160169762e+00	1.000000000000000000e+00
3.190000000000000000e+02	1.167526243016990435e+02	2.164962910655991379e+01	-3.738887920388924129e-03	9.868725812332091607e+01	1.190362390424344330e-01	0.000000000000000000e+00	8.656184605048851566e+00	1.000000000000000000e+00
3.190000000000000000e+02	5.262753855262425162e+01	1.550655353977922246e+01	-4.668719112442694906e-03	1.240088168682937635e+02	9.147154407107838114e-02	0.000000000000000000e+00	6.572763800773034681e+00	1.000000000000000000e+00
3.190000000000000000e+02	5.519435260053930392e+01	4.383188429445819168e+01	-3.842295868858943038e-03	1.015033073850123770e+02	2.371435913068263845e-01	0.000000000000000000e+00	3.730432942678522323e+00	1.000000000000000000e+00
3.190000000000000000e+02	2.641968001208582706e+01	1.182249353798714608e+01	-4.497905017403461443e-03	1.193571347361297228e+02	9.661038984341574487e-02	0.000000000000000000e+00	6.058127502864442349e+00	1.000000000000000000e+00
3.200000000000000000e+02	8.099933163181388807e+01	5.110476553484084583e+00	-3.861906098830588698e-03	1.020373415134359050e+02	2.907084530593083693e-01	0.000000000000000000e+00	6.886126367849482399e+00	1.000000000000000000e+00
3.200000000000000000e+02	5.105171983986188877e+01	4.914228222410440772e+00	-3.809571678983869874e-03	1.006121483193833939e+02	3.496471727794956408e-01	0.000000000000000000e+00	4.916711338829479416e+00	1.000000000000000000e+00
3.210000000000000000e+02	1.407499852444108797e+02	4.013299089986427504e+01	-4.060088434818165740e-03	1.074343272306403492e+02	9.651354456518113079e-02	0.000000000000000000e+00	9.041953723305542923e+00	1.000000000000000000e+00
3.210000000000000000e+02	5.070893478367689511e+01	4.685253234569209724e+01	-4.675275383111495223e-03	1.241873600214023270e+02	1.309990393248753326e-01	0.000000000000000000e+00	5.407706319804167272e+00	1.000000000000000000e+00
3.210000000000000000e+02	4.967501073733235017e+01	9.634262378683748906e+00	-3.964841823965748260e-03	1.048405309883009267e+02	3.142063188004583507e-01	0.000000000000000000e+00	4.916711338829479416e+00	1.000000000000000000e+00
3.210000000000000000e+02	8.592033880870734208e+01	1.453559506127380985e+01	-4.350025338594313597e-03	1.153300123873055583e+02	1.114850567854270835e-01	0.000000000000000000e+00	7.700716510900770473e+00	1.000000000000000000e+00
3.210000000000000000e+02	3.941002842207331014e+01	2.184151647025909782e+01	-3.832499608914366040e-03	1.012365314650523942e+02	2.455097999731153946e-01	0.000000000000000000e+00	5.120880592030681910e+00	1.000000000000000000e+00
3.220000000000000000e+02	1.998538470707580927e+01	2.120924311044956667e+01	-3.946014672909059495e-03	1.043278219981567645e+02	1.041521170904018412e-01	0.000000000000000000e+00	9.670968092890866785e+00	1.000000000000000000e+00
3.220000000000000000e+02	1.269821016888217997e+02	4.599504295716354108e+01	-3.485968300354976446e-03	9.179964339155412745e+01	1.511173470105583450e-01	0.000000000000000000e+00	1.035897636307203307e+01	1.000000000000000000e+00
3.220000000000000000e+02	7.054714028328199049e+01	5.346213854139357835e+01	-4.548497589222311004e-03	1.207348931833814731e+02	1.319253741593299223e-01	0.000000000000000000e+00	6.920082459178315659e+00	1.000000000000000000e+00
3.220000000000000000e+02	6.619136772222239529e+01	9.970795291545059058e+00	-4.195244528693588791e-03	1.111149554995720763e+02	1.361254749243594464e-01	0.000000000000000000e+00	1.464998570391568933e+01	1.000000000000000000e+00
3.220000000000000000e+02	3.393101199015644909e+01	2.260874420450128497e+01	-3.760426255396672867e-03	9.927379922866175832e+01	3.057236433717680502e-01	0.000000000000000000e+00	4.472090444091039174e+00	1.000000000000000000e+00
3.230000000000000000e+02	7.587906069549563881e+01	2.458103989455738869e+01	-4.447928533376563701e-03	1.179961538538266126e+02	3.131045033043313719e-01	0.000000000000000000e+00	5.225115153851465521e+00	1.000000000000000000e+00
3.230000000000000000e+02	9.133700912336372824e+01	4.112721381366915807e+01	-3.889674274276187348e-03	1.027935362849119940e+02	1.491960752745420393e-01	0.000000000000000000e+00	1.247857394076015147e+01	1.000000000000000000e+00
3.230000000000000000e+02	1.030075493557179698e+02	1.873744920457594887e+01	-3.585802823121900414e-03	9.451837960369961422e+01	3.001943846576430319e-01	0.000000000000000000e+00	7.990907554801083279e+00	1.000000000000000000e+00
3.230000000000000000e+02	1.322422818206160002e+02	3.707098019002868483e+01	-4.109255377868240196e-03	1.087732623485334500e+02	7.250812878380386017e-02	0.000000000000000000e+00	6.214806598781696501e+00	1.000000000000000000e+00
3.240000000000000000e+02	3.212043440939356032e+01	9.772540333023895798e+00	-4.406130858365294931e-03	1.168579017794222068e+02	1.379255793410449904e-01	0.000000000000000000e+00	6.058127502864442349e+00	1.000000000000000000e+00
3.240000000000000000e+02	7.291061260734653615e+01	2.888105667580047609e+01	-4.497490067242712955e-03	1.193458346367553133e+02	2.857691023310391376e-01	0.000000000000000000e+00	5.225115153851465521e+00	1.000000000000000000e+00
3.240000000000000000e+02	9.636135091393354912e+01	2.317396245506888164e+01	2.567963749028477627e-03	-6.680015276011685899e+01	2.232887287145846056e-01	0.000000000000000000e+00	7.990907554801083279e+00	1.000000000000000000e+00
3.240000000000000000e+02	5.260841469222955880e+01	4.114319407909537318e+01	-3.393918983406421942e-03	8.929291721752763067e+01	2.777483285907059729e-01	0.000000000000000000e+00	3.341904564201570782e+00	1.000000000000000000e+00
3.250000000000000000e+02	5.545342362741408238e+00	6.454618774564916173e+00	-6.207177214492532596e-03	1.659047626492583163e+02	1.936308025070229144e-01	0.000000000000000000e+00	1.646303053608177080e+01	1.000000000000000000e+00
3.250000000000000000e+02	1.223301692113086574e+02	2.295957923009404666e+01	-4.637262049958468420e-03	1.231521647550437706e+02	1.161065603608921748e-01	0.000000000000000000e+00	5.812788994823741007e+00	1.000000000000000000e+00
3.250000000000000000e+02	6.438472340106567060e+01	2.739239927677250463e+01	-4.004077219997554012e-03	1.059090059910670050e+02	1.049457670222244676e-01	0.000000000000000000e+00	8.654876521907015174e+00	1.000000000000000000e+00
3.250000000000000000e+02	1.151552678977208899e+02	3.957226497619546990e+01	-4.060389036917206457e-03	1.074425133549334106e+02	8.744049512716256523e-02	0.000000000000000000e+00	1.309967234429214678e+01	1.000000000000000000e+00
3.250000000000000000e+02	1.441786933470975463e+01	4.059025656595728293e+01	-4.534154285336390242e-03	1.203442902276534312e+02	9.958141357583139008e-02	0.000000000000000000e+00	1.057734578444533824e+01	1.000000000000000000e+00
3.250000000000000000e+02	4.878977267306097332e+01	2.600761004805194432e+01	-3.974828398283922030e-03	1.051124896302777927e+02	1.141837616704437508e-01	0.000000000000000000e+00	4.005789258075949100e+00	1.000000000000000000e+00
3.250000000000000000e+02	3.420553178164401231e+01	3.835476894397651648e+01	-3.836569748801867911e-03	1.013473712466626324e+02	1.065850225732802858e-01	0.000000000000000000e+00	1.044243100024061377e+01	1.000000000000000000e+00
3.260000000000000000e+02	1.151048012995357936e+02	6.417520515836171668e+00	-3.799281177721492309e-03	1.003319130095149774e+02	1.913923987515612213e-01	0.000000000000000000e+00	5.707558573862155704e+00	1.000000000000000000e+00
3.260000000000000000e+02	1.147894626718390327e+02	1.211636131234467939e+01	-4.092467687456261861e-03	1.083160928186315601e+02	2.154246215505277728e-01	0.000000000000000000e+00	5.707558573862155704e+00	1.000000000000000000e+00
3.260000000000000000e+02	3.785177818448271836e+01	2.671955646957084696e+01	-4.083755269985308092e-03	1.080788325581812757e+02	1.351669865047624430e-01	0.000000000000000000e+00	5.120880592030681910e+00	1.000000000000000000e+00
3.260000000000000000e+02	2.400475541221421594e+01	3.612126795770656429e+01	-3.465738618430776966e-03	9.124874008392868063e+01	8.982933880178101127e-02	0.000000000000000000e+00	7.466769996579466273e+00	1.000000000000000000e+00
3.270000000000000000e+02	9.090172684486218202e+01	1.570126079292452204e+01	-2.817907468038256293e-03	7.360672648869221746e+01	3.682646736886530103e-01	0.000000000000000000e+00	4.778124810166608505e+00	1.000000000000000000e+00
3.270000000000000000e+02	4.721540912360745068e+01	4.680017914951977076e+01	-4.217795203521512021e-03	1.117290650737333806e+02	9.548522678139381714e-02	0.000000000000000000e+00	7.815752628518484180e+00	1.000000000000000000e+00
3.280000000000000000e+02	8.430666063617074713e+01	3.081755776976343952e+01	-3.996236914874097719e-03	1.056954954652224075e+02	1.407743532624179394e-01	0.000000000000000000e+00	4.215030319130250724e+00	1.000000000000000000e+00
3.280000000000000000e+02	1.256752202166748731e+02	1.820572293547990839e+01	-4.139711844711174184e-03	1.096026658154404458e+02	2.071472812578036837e-01	0.000000000000000000e+00	5.742553961355146619e+00	1.000000000000000000e+00
3.280000000000000000e+02	1.019952523553198631e+02	3.030872948572888603e+01	-4.318128550183589730e-03	1.144613854704840605e+02	6.891512595153437282e-02	0.000000000000000000e+00	9.090970577064242164e+00	1.000000000000000000e+00
3.280000000000000000e+02	1.370491453044426748e+02	3.313170557303202202e+01	-1.358082195211167582e-03	3.385214337813818020e+01	4.352404167655582468e-01	0.000000000000000000e+00	6.214806598781696501e+00	1.000000000000000000e+00
3.280000000000000000e+02	5.201979103678259975e+01	3.785353629925268137e+01	-3.928450933062052966e-03	1.038495187597645781e+02	2.846214741390472591e-01	0.000000000000000000e+00	3.341904564201570782e+00	1.000000000000000000e+00
3.280000000000000000e+02	1.280660825326343968e+02	4.178863159539810823e+01	-3.544840321316606192e-03	9.340287132147818738e+01	1.549065100655377947e-01	0.000000000000000000e+00	4.383793364510852442e+00	1.000000000000000000e+00
3.290000000000000000e+02	1.236168055584444119e+02	1.078939807703566522e+01	-4.643632207368269225e-03	1.233256395926760973e+02	8.167116974466914758e-02	0.000000000000000000e+00	7.696684046470664953e+00	1.000000000000000000e+00
3.290000000000000000e+02	1.841098286080951496e+01	1.672626270367532086e+01	-4.281562316749139979e-03	1.134655982395269120e+02	1.037963185450173631e-01	0.000000000000000000e+00	9.495055354099216416e+00	1.000000000000000000e+00
3.290000000000000000e+02	2.368031287596700096e+01	8.555353677927081790e+00	-4.049251238203124131e-03	1.071392040802623882e+02	1.053390624187808822e-01	0.000000000000000000e+00	4.765226126063446088e+00	1.000000000000000000e+00
3.290000000000000000e+02	5.151887347749853063e+01	9.066482029189673497e+00	-4.630592676022050186e-03	1.229705415256162979e+02	1.411168816086093569e-01	0.000000000000000000e+00	1.715953990502839943e+01	1.000000000000000000e+00
3.290000000000000000e+02	4.973395583259564745e+01	3.269518811646540257e+01	-4.481320162744076470e-03	1.189054889157664832e+02	2.641954901320759941e-01	0.000000000000000000e+00	5.642127130397295964e+00	1.000000000000000000e+00
3.300000000000000000e+02	4.478442405695641071e+01	2.594819587814335193e+01	-4.392273732634151620e-03	1.164805386341155753e+02	1.319322540307840130e-01	0.000000000000000000e+00	4.005789258075949100e+00	1.000000000000000000e+00
3.300000000000000000e+02	5.627174672137898881e+01	3.084314830242409045e+01	-3.990751360824609621e-03	1.055461105227727643e+02	2.357456159609702118e-01	0.000000000000000000e+00	6.795054170369258628e+00	1.000000000000000000e+00
3.300000000000000000e+02	9.709843875181285000e+01	4.117705410763388585e+01	8.465414354356466577e-04	-1.992164770344064806e+01	4.914814300749823506e-01	0.000000000000000000e+00	1.142480951892676622e+01	1.000000000000000000e+00
3.300000000000000000e+02	2.231700480405887888e+01	5.119213359911812944e+01	-4.488296139820336858e-03	1.190954616923840774e+02	6.613366797289277343e-02	0.000000000000000000e+00	1.322104904269675707e+01	1.000000000000000000e+00
3.310000000000000000e+02	1.296554541508312752e+02	2.836505368331939181e+01	-4.326312639058154177e-03	1.146842580617483236e+02	8.189446931059718437e-02	0.000000000000000000e+00	8.797024446521247043e+00	1.000000000000000000e+00
3.310000000000000000e+02	8.604150927569732232e+01	4.405291625731478433e+01	-5.605698348500378833e-03	1.495250341896873181e+02	1.255595741182669034e-01	0.000000000000000000e+00	6.542729229518412737e+00	1.000000000000000000e+00
3.310000000000000000e+02	1.343598220839769795e+02	1.600595692786659541e+01	-4.638320988302101211e-03	1.231810022146867283e+02	8.019212539083286906e-02	0.000000000000000000e+00	8.958866004232804769e+00	1.000000000000000000e+00
3.310000000000000000e+02	9.303068241421350137e+00	2.086837821761485756e+01	-4.515997204152122184e-03	1.198498288654472645e+02	9.419347534410016376e-02	0.000000000000000000e+00	1.000555993659941301e+01	1.000000000000000000e+00
3.310000000000000000e+02	4.365883240336518156e+01	3.656392091219171192e+01	-4.489384650597480313e-03	1.191251044811219941e+02	9.291352459405577413e-02	0.000000000000000000e+00	3.380464911885808110e+00	1.000000000000000000e+00
3.310000000000000000e+02	3.125392042101509205e+01	3.791075415686997729e+01	-4.348287006300585213e-03	1.152826733824731775e+02	1.117511659392188550e-01	0.000000000000000000e+00	7.466769996579466273e+00	1.000000000000000000e+00
3.310000000000000000e+02	1.376446670436572361e+01	4.615392722874661402e+00	-4.465123850627907183e-03	1.184644240512982805e+02	1.493940673161787691e-01	0.000000000000000000e+00	5.949305987006576757e+00	1.000000000000000000e+00
3.310000000000000000e+02	1.890470496264898159e+01	2.872835667947921934e+01	1.278245885952130787e-03	-3.167800702719544148e+01	4.176339957220922550e-01	0.000000000000000000e+00	8.981405889717468227e+00	1.000000000000000000e+00
3.320000000000000000e+02	6.862121546158930130e+01	1.471749381887848251e+01	-4.581736662585570927e-03	1.216400737752878598e+02	6.130592356726904946e-02	0.000000000000000000e+00	1.367496244594755339e+01	1.000000000000000000e+00
3.320000000000000000e+02	1.203520526974223230e+02	2.035997769317462769e+01	-4.297338181065173644e-03	1.138952132905651951e+02	1.096429423295403049e-01	0.000000000000000000e+00	5.742553961355146619e+00	1.000000000000000000e+00
3.320000000000000000e+02	1.221833658370444624e+02	3.863111814091679008e+01	-3.213630821085641191e-03	8.438323325312384782e+01	4.402276489239194124e-01	0.000000000000000000e+00	4.334445632551699568e+00	1.000000000000000000e+00
3.320000000000000000e+02	8.685733488861679064e+01	1.315697888916714398e+01	3.479153248660778620e-03	-9.161405300342840974e+01	2.203723608176223481e-01	0.000000000000000000e+00	4.778124810166608505e+00	1.000000000000000000e+00
3.320000000000000000e+02	8.564265121890998955e+01	2.681985721144002710e+01	-2.884550411874875400e-03	7.542157549754250567e+01	2.245877424077097340e-01	0.000000000000000000e+00	4.215030319130250724e+00	1.000000000000000000e+00
3.330000000000000000e+02	9.988999527308877191e+01	7.566198062964504700e+00	-3.954020833228750684e-03	1.045458491632908533e+02	2.210402284908391524e-01	0.000000000000000000e+00	7.261298372652699840e+00	1.000000000000000000e+00
3.330000000000000000e+02	1.200418646495122204e+02	3.020164387024583519e+01	-4.224126088386115190e-03	1.119014704247010314e+02	1.956180433258233320e-01	0.000000000000000000e+00	8.697244610570962209e+00	1.000000000000000000e+00
3.330000000000000000e+02	1.237706708818161587e+02	4.266446434926400144e+01	-3.704916254125578158e-03	9.776212724977824564e+01	3.183067913322289444e-01	0.000000000000000000e+00	4.334445632551699568e+00	1.000000000000000000e+00
3.340000000000000000e+02	1.909567885839971169e+01	7.255926512795287664e+00	-4.872564599431180275e-03	1.295600239237116682e+02	1.613084874058748897e-01	0.000000000000000000e+00	4.765226126063446088e+00	1.000000000000000000e+00
3.340000000000000000e+02	8.073297470606614468e+01	4.022842067046606473e+01	-4.108045245848974264e-03	1.087403075183697752e+02	2.524809805453334111e-01	0.000000000000000000e+00	6.542729229518412737e+00	1.000000000000000000e+00
3.340000000000000000e+02	5.228488892576020675e+01	5.202670402043503373e+01	-4.268584960569032048e-03	1.131121933530515236e+02	1.461619598209148441e-01	0.000000000000000000e+00	1.732024056125105460e+01	1.000000000000000000e+00
3.350000000000000000e+02	9.528065934314447816e+01	1.317694456780798440e+01	-4.560107666584916480e-03	1.210510637512041683e+02	2.032053344257864769e-01	0.000000000000000000e+00	7.261298372652699840e+00	1.000000000000000000e+00
3.350000000000000000e+02	7.119959757800644695e+01	5.287629061432629385e+01	-4.313584685914599072e-03	1.143376450249067346e+02	1.846003595573858513e-01	0.000000000000000000e+00	1.156660857385819874e+01	1.000000000000000000e+00
3.360000000000000000e+02	3.737761672255764012e+01	1.565534820068418398e+01	-3.206429726056940054e-03	8.418712996861836473e+01	2.414870144962864007e-01	0.000000000000000000e+00	3.505103136285606880e+00	1.000000000000000000e+00
3.360000000000000000e+02	1.080436400136700001e+02	4.449469390666928348e+01	-3.874454450908209040e-03	1.023790635776142892e+02	2.036249951383901635e-01	0.000000000000000000e+00	7.320601855048270323e+00	1.000000000000000000e+00
3.360000000000000000e+02	1.019689515832554321e+02	4.857995668812209544e+01	-4.062511925827013565e-03	1.075003247691966806e+02	2.499485903092681927e-01	0.000000000000000000e+00	7.320601855048270323e+00	1.000000000000000000e+00
3.360000000000000000e+02	7.887155977459178757e+01	5.665696242541865324e+00	-4.342603098458727717e-03	1.151278867851331711e+02	2.654319901323164421e-01	0.000000000000000000e+00	1.092374473791057632e+01	1.000000000000000000e+00
3.360000000000000000e+02	1.103925550923349874e+02	1.045624199657900277e+01	-3.229362934576852917e-03	8.481165686308084162e+01	2.089336046638596844e-01	0.000000000000000000e+00	6.536267623154380146e+00	1.000000000000000000e+00
3.360000000000000000e+02	4.688935679906636267e+01	3.556830293863426107e+01	-3.961636711758854262e-03	1.047532480086324966e+02	1.812667019403587654e-01	0.000000000000000000e+00	3.380464911885808110e+00	1.000000000000000000e+00
3.370000000000000000e+02	1.291290179908199320e+02	3.799280781753244440e+01	-3.825251298498065673e-03	1.010391423910176059e+02	1.290208596857578272e-01	0.000000000000000000e+00	6.974921068383845402e+00	1.000000000000000000e+00
3.370000000000000000e+02	6.815013624101399614e+01	4.171890653672825522e+01	-4.111239996502934896e-03	1.088273083278189830e+02	7.665181355286720954e-02	0.000000000000000000e+00	1.156660857385819874e+01	1.000000000000000000e+00
3.370000000000000000e+02	9.228026331400290871e+01	2.100559391503560747e+01	-2.668730368763062421e-03	6.954427223357293997e+01	2.678667821863401910e-01	0.000000000000000000e+00	7.176534454580787425e+00	1.000000000000000000e+00
3.380000000000000000e+02	5.409116590757420795e+01	1.205163575248955965e+01	-3.687689115839593197e-03	9.729299048834863584e+01	1.274554199403387100e-01	0.000000000000000000e+00	1.069696176594560200e+01	1.000000000000000000e+00
3.390000000000000000e+02	8.928090530611987674e+01	8.978357514734540246e+00	-1.016719903573093040e-02	2.737457622143318758e+02	4.580478189928027799e-02	0.000000000000000000e+00	7.322921667410415836e+00	1.000000000000000000e+00
3.390000000000000000e+02	6.385107832535719297e+01	2.900247594320337541e+01	-3.326069224949298846e-03	8.744520371932858893e+01	1.202430033004986409e-01	0.000000000000000000e+00	9.571797291382257100e+00	1.000000000000000000e+00
3.390000000000000000e+02	7.339000806524299492e+01	2.820993395388362757e+01	-4.014934135861028541e-03	1.062046661444105240e+02	1.397758594626187234e-01	0.000000000000000000e+00	7.205520257037136389e+00	1.000000000000000000e+00
3.390000000000000000e+02	6.207398943111351031e+01	4.931276238101987452e+00	-4.534251419840727715e-03	1.203469354358146148e+02	2.796391360617966892e-01	0.000000000000000000e+00	1.069696176594560200e+01	1.000000000000000000e+00
3.390000000000000000e+02	3.925966427141778325e+01	1.861231370941585084e+01	-3.773572569075367769e-03	9.963180523764458485e+01	3.245481612646392566e-01	0.000000000000000000e+00	3.505103136285606880e+00	1.000000000000000000e+00
3.390000000000000000e+02	2.830988758624809165e+01	2.387970667448688289e+01	-4.890867011121606371e-03	1.300584429881121196e+02	7.631653407330973860e-02	0.000000000000000000e+00	6.647563519998980652e+00	1.000000000000000000e+00
3.390000000000000000e+02	1.194578800374979295e+02	3.320962030441678081e+01	-4.485405505656526667e-03	1.190167427126223174e+02	3.701469843575725394e-01	0.000000000000000000e+00	5.794804060662657186e+00	1.000000000000000000e+00
3.390000000000000000e+02	1.114672617957126874e+02	3.393156294132008810e+01	-3.608416357492777709e-03	9.513420099568678268e+01	2.330810370279740029e-01	0.000000000000000000e+00	6.636330539108928228e+00	1.000000000000000000e+00
3.400000000000000000e+02	1.236182695863162451e+02	1.974120897993511292e+01	-3.691353323147502329e-03	9.739277574119226699e+01	1.605247536516595241e-01	0.000000000000000000e+00	7.254651822771690739e+00	1.000000000000000000e+00
3.400000000000000000e+02	1.009768595070813824e+01	1.380430905290547550e+01	-8.985245395566453935e-03	2.415582976626710092e+02	2.654592980034276017e-02	0.000000000000000000e+00	1.540516999825542577e+01	1.000000000000000000e+00
3.400000000000000000e+02	8.064915597358047705e+01	2.451034694930201141e+01	-4.279790728109376073e-03	1.134173535837258697e+02	1.050500521494348583e-01	0.000000000000000000e+00	6.227911047532127320e+00	1.000000000000000000e+00
3.400000000000000000e+02	1.162291133047492480e+02	1.339858505519671894e+01	-3.949570425664299285e-03	1.044246537704653832e+02	1.253738825391406131e-01	0.000000000000000000e+00	6.536267623154380146e+00	1.000000000000000000e+00
3.400000000000000000e+02	4.282775013381526463e+01	2.348692592332649909e+01	-4.312923143534487871e-03	1.143196296212685041e+02	2.700548470712466065e-01	0.000000000000000000e+00	6.040950335621676714e+00	1.000000000000000000e+00
3.400000000000000000e+02	9.030604938805227277e+01	2.790524072863177452e+01	-4.554395064986694122e-03	1.208954957532791781e+02	7.262927848446421031e-02	0.000000000000000000e+00	7.176534454580787425e+00	1.000000000000000000e+00
3.410000000000000000e+02	1.426149787480978262e+02	2.543894179678985168e+01	-3.794418428549828793e-03	1.001994885545551739e+02	1.564340842532911946e-01	0.000000000000000000e+00	1.335175526481297226e+01	1.000000000000000000e+00
3.410000000000000000e+02	4.440946202290227518e+01	3.230099413901315586e+01	-4.614284423028709031e-03	1.225264282395405075e+02	9.947132715373763201e-02	0.000000000000000000e+00	4.101851398201480592e+00	1.000000000000000000e+00
3.410000000000000000e+02	1.314070957101074555e+02	4.986171037166347730e+01	-3.551636599826907704e-03	9.358795047027042813e+01	1.397501330082336901e-01	0.000000000000000000e+00	1.208554864019720121e+01	1.000000000000000000e+00
3.410000000000000000e+02	2.613061421208432122e+01	5.319801530914063648e+01	-5.339834413755025801e-03	1.422849143707828432e+02	1.510481090936354187e-01	0.000000000000000000e+00	8.986741488951427215e+00	1.000000000000000000e+00
3.410000000000000000e+02	1.184168909480175955e+02	5.176127470201929981e+01	-3.969583227436472919e-03	1.049696509054897575e+02	2.213423911759958562e-01	0.000000000000000000e+00	1.262603350483389519e+01	1.000000000000000000e+00
3.420000000000000000e+02	9.427055050839449279e+01	4.707966337690928782e+01	-4.038662872652632602e-03	1.068508572033332342e+02	1.056038935079898211e-01	0.000000000000000000e+00	1.019220772867754654e+01	1.000000000000000000e+00
3.420000000000000000e+02	3.884935408487318398e+01	1.164695217188805998e+01	-4.130320408178646090e-03	1.093469142189244820e+02	2.447237916221347565e-01	0.000000000000000000e+00	6.977436190869378052e+00	1.000000000000000000e+00
3.420000000000000000e+02	7.234607980672084437e+00	2.894108701958792551e+01	-4.503128758115007742e-03	1.194993898663364860e+02	9.166591173250404623e-02	0.000000000000000000e+00	1.540516999825542577e+01	1.000000000000000000e+00
3.420000000000000000e+02	1.148209507795162807e+02	3.965813724226338621e+01	-3.489509581845459413e-03	9.189608107622213140e+01	2.892297707059992007e-01	0.000000000000000000e+00	6.636330539108928228e+00	1.000000000000000000e+00
3.420000000000000000e+02	2.686615290915331755e+01	4.424142525408313276e+01	-4.629639952098124796e-03	1.229445965422541747e+02	1.546189544941221072e-01	0.000000000000000000e+00	4.714117665119860412e+00	1.000000000000000000e+00
3.430000000000000000e+02	1.266972546351680364e+02	3.290826355838505890e+01	-4.365031222346727954e-03	1.157386589999425439e+02	9.883315324624797338e-02	0.000000000000000000e+00	4.966458123031449290e+00	1.000000000000000000e+00
3.430000000000000000e+02	7.300108355233572865e+01	4.761462634309995678e+01	-4.658123927180487026e-03	1.237202842740727817e+02	9.282165291582011868e-02	0.000000000000000000e+00	1.377828693310556218e+01	1.000000000000000000e+00
3.430000000000000000e+02	4.527085936521356047e+01	5.018587829174337855e+01	-4.488308560604582602e-03	1.190957999404667760e+02	1.559855941407988222e-01	0.000000000000000000e+00	8.082177467509920277e+00	1.000000000000000000e+00
3.440000000000000000e+02	1.308472189078617589e+02	1.913107393244867538e+01	-3.765699015810536864e-03	9.941738928426413224e+01	2.862191915188568858e-01	0.000000000000000000e+00	7.254651822771690739e+00	1.000000000000000000e+00
3.440000000000000000e+02	3.485342844983808419e+01	2.270830848473705643e+01	-4.161656288610103387e-03	1.102002662509401034e+02	1.048889225649710655e-01	0.000000000000000000e+00	6.015985980272122724e+00	1.000000000000000000e+00
3.440000000000000000e+02	1.067813210886360054e+02	4.480560533893027042e+01	-4.516172215206688996e-03	1.198545948409674509e+02	7.706790219818038246e-02	0.000000000000000000e+00	9.546312029924806097e+00	1.000000000000000000e+00
3.450000000000000000e+02	9.659231072864756129e+01	1.791883740651636003e+01	-4.302034448013204379e-03	1.140231040307585602e+02	7.747404603249141708e-02	0.000000000000000000e+00	6.607090404420955743e+00	1.000000000000000000e+00
3.450000000000000000e+02	8.388501859688670947e+01	1.918906241461845141e+01	-4.468804913990355454e-03	1.185646683353928239e+02	1.098426266019171260e-01	0.000000000000000000e+00	6.227911047532127320e+00	1.000000000000000000e+00
3.450000000000000000e+02	4.240613477900527784e+01	3.851769974522596129e+01	-3.912484513990736185e-03	1.034147144405330181e+02	9.411363965435093348e-02	0.000000000000000000e+00	6.531519627196848532e+00	1.000000000000000000e+00
3.450000000000000000e+02	5.969277862041852245e+01	3.703065393002947303e+01	-3.558384157844303973e-03	9.377170284186513527e+01	1.223763552960890344e-01	0.000000000000000000e+00	1.522351872357792146e+01	1.000000000000000000e+00
3.460000000000000000e+02	1.435825764189112306e+02	4.948826252772830969e+01	-1.641132374818386839e-03	4.156028633134300776e+01	3.183373251885455169e-01	0.000000000000000000e+00	1.218120658155803149e+01	1.000000000000000000e+00
3.470000000000000000e+02	1.288684315462539018e+02	6.539544760277250290e+00	-3.517144734860152156e-03	9.264865332424732003e+01	1.064890884851295016e-01	0.000000000000000000e+00	9.221368673224166201e+00	1.000000000000000000e+00
3.470000000000000000e+02	2.613881076267264447e+01	3.418184383930626069e+01	-4.187111791483399958e-03	1.108934813386866267e+02	1.950011258424292349e-01	0.000000000000000000e+00	5.676599747777780536e+00	1.000000000000000000e+00
3.470000000000000000e+02	2.529789483793028282e+01	3.979581258734765470e+01	-3.702228464837289002e-03	9.768893222799455600e+01	2.447410842119792651e-01	0.000000000000000000e+00	4.714117665119860412e+00	1.000000000000000000e+00
3.480000000000000000e+02	4.914385580398972309e+01	6.166519393512902347e+00	-4.704498057428761933e-03	1.249831643251657738e+02	1.752741086160342077e-01	0.000000000000000000e+00	1.070523593483972924e+01	1.000000000000000000e+00
3.480000000000000000e+02	3.162934192144494361e+01	1.271127724552997051e+01	-4.808826003231159683e-03	1.278242673457503855e+02	1.848565581142807002e-01	0.000000000000000000e+00	3.670473151350251761e+00	1.000000000000000000e+00
3.480000000000000000e+02	1.225959543501782463e+02	4.567206087930756553e+01	-4.198510018763821142e-03	1.112038827149108897e+02	1.031801071731553998e-01	0.000000000000000000e+00	1.340653520031353452e+01	1.000000000000000000e+00
3.480000000000000000e+02	5.332500648443897973e+01	5.085841587299660205e+01	-3.859369477275580683e-03	1.019682631556997734e+02	1.021761624456399842e-01	0.000000000000000000e+00	7.346277629121657604e+00	1.000000000000000000e+00
3.480000000000000000e+02	9.201675783322367863e+01	6.831022668186012226e+00	-4.803604263627230669e-03	1.276820667105578906e+02	2.167583804348914844e-01	0.000000000000000000e+00	1.199480387377624346e+01	1.000000000000000000e+00
3.480000000000000000e+02	1.234369528778103273e+02	1.399156996700880207e+01	-4.252692525450403431e-03	1.126794037963061044e+02	1.959367277454018286e-01	0.000000000000000000e+00	5.721861694457469838e+00	1.000000000000000000e+00
3.480000000000000000e+02	9.875447064467056180e+01	2.416213045664101955e+01	-4.402309463690831474e-03	1.167538359333158553e+02	1.887339361370086177e-01	0.000000000000000000e+00	6.607090404420955743e+00	1.000000000000000000e+00
3.480000000000000000e+02	1.045317187840760482e+02	2.794896597926481263e+01	-4.055383899715284124e-03	1.073062113285352694e+02	1.559744838752408214e-01	0.000000000000000000e+00	6.907728956731696179e+00	1.000000000000000000e+00
3.490000000000000000e+02	1.056012861039611472e+01	1.120851787368916952e+01	-4.117507311213294136e-03	1.089979825092917167e+02	1.139388225641928543e-01	0.000000000000000000e+00	1.350214108125633494e+01	1.000000000000000000e+00
3.490000000000000000e+02	7.468654770322842751e+01	1.611827620087358781e+01	-4.756951607611976940e-03	1.264116017272419157e+02	8.610836048492143124e-02	0.000000000000000000e+00	9.697504563133966471e+00	1.000000000000000000e+00
3.490000000000000000e+02	7.834693131489885332e+01	4.187233143056644025e+01	-4.346003572455554506e-03	1.152204899402082532e+02	1.205838908126544151e-01	0.000000000000000000e+00	8.795987908495936480e+00	1.000000000000000000e+00
3.490000000000000000e+02	3.406167733152945232e+01	4.820278163863905263e+01	-3.856925760092325215e-03	1.019017148093540044e+02	1.164391590888075312e-01	0.000000000000000000e+00	1.008584287884524322e+01	1.000000000000000000e+00
3.500000000000000000e+02	8.981478942881669525e+01	4.800585914798106302e+01	-4.002275757132215880e-03	1.058599477876410759e+02	8.002739027165206576e-02	0.000000000000000000e+00	1.038066511119899182e+01	1.000000000000000000e+00
3.500000000000000000e+02	9.093336189657138391e+01	3.768563609878076193e+01	-3.834896054447040591e-03	1.013017924896914082e+02	3.719059987734606443e-01	0.000000000000000000e+00	5.401842938120417159e+00	1.000000000000000000e+00
3.510000000000000000e+02	8.827688747512324241e+00	4.900882395990721818e+01	-3.173027976673164791e-03	8.327751931408870689e+01	1.339032432959590402e-01	0.000000000000000000e+00	1.521154342507256452e+01	1.000000000000000000e+00
3.510000000000000000e+02	2.091350837971075194e+01	1.987542857649996719e+01	-4.661975576814371067e-03	1.238251740361101554e+02	5.419828501542067745e-02	0.000000000000000000e+00	9.740046865846414548e+00	1.000000000000000000e+00
3.510000000000000000e+02	2.638813265208055725e+01	2.793129612911426918e+01	-3.726644384452736450e-03	9.835383694203144955e+01	1.414183581087535835e-01	0.000000000000000000e+00	6.255518210502170717e+00	1.000000000000000000e+00
3.510000000000000000e+02	5.249339294700561709e+01	3.748676892340920119e+01	-4.484697913648907561e-03	1.189974732659297132e+02	1.144640739158058196e-01	0.000000000000000000e+00	7.372241741850878327e+00	1.000000000000000000e+00
3.510000000000000000e+02	8.559138870965249168e+01	3.688362013986159127e+01	-4.335948799723357040e-03	1.149466740899964066e+02	2.313890576196676596e-01	0.000000000000000000e+00	5.401842938120417159e+00	1.000000000000000000e+00
3.520000000000000000e+02	4.271616991018120757e+01	3.916514662363274368e+01	-3.861382786735939859e-03	1.020230904557602258e+02	1.300372796931167363e-01	0.000000000000000000e+00	9.920233969842525923e+00	1.000000000000000000e+00
3.520000000000000000e+02	5.595142688324172298e+01	4.399767896703043846e+01	-4.217295024005219065e-03	1.117154439722763755e+02	1.464410029903399080e-01	0.000000000000000000e+00	7.346277629121657604e+00	1.000000000000000000e+00
3.520000000000000000e+02	2.403633259943871536e+01	4.930581816545664253e+01	-3.882287874338042830e-03	1.025923866982494133e+02	8.869867457330449234e-02	0.000000000000000000e+00	9.593317746079920383e+00	1.000000000000000000e+00
3.520000000000000000e+02	1.379614578131751443e+02	4.692183212382040125e+01	-4.428260583562353657e-03	1.174605478740856199e+02	3.034204738427159764e-01	0.000000000000000000e+00	5.382148574213396763e+00	1.000000000000000000e+00
3.530000000000000000e+02	6.797114726086263659e+01	2.753731182036437630e+01	-4.294558097458185154e-03	1.138195048706155461e+02	8.608191914727547633e-02	0.000000000000000000e+00	8.034448811860812611e+00	1.000000000000000000e+00
3.530000000000000000e+02	1.178360179544317532e+02	1.282142927693005952e+01	-4.136643910401869954e-03	1.095191185226601647e+02	9.406356430857210071e-02	0.000000000000000000e+00	5.721861694457469838e+00	1.000000000000000000e+00
3.530000000000000000e+02	4.189543191504041886e+01	1.404449042333351727e+01	-4.636160806348254074e-03	1.231221752203767608e+02	1.817198634842940308e-01	0.000000000000000000e+00	6.688280300349704888e+00	1.000000000000000000e+00
3.530000000000000000e+02	1.427353498985306999e+02	4.940728532842653209e+01	-4.250096843696601380e-03	1.126087170861012368e+02	3.982741081241615300e-01	0.000000000000000000e+00	5.382148574213396763e+00	1.000000000000000000e+00
3.540000000000000000e+02	1.101580979503581403e+02	5.001495003674879314e+01	-5.386302889036523149e-03	1.435503636659724407e+02	1.468847667191285344e-01	0.000000000000000000e+00	7.327926650224918070e+00	1.000000000000000000e+00
3.540000000000000000e+02	1.065065815146637789e+02	1.583603218457004225e+01	-3.790004884409284552e-03	1.000792970421780979e+02	1.003774299332945708e-01	0.000000000000000000e+00	1.069163805691826852e+01	1.000000000000000000e+00
3.540000000000000000e+02	9.398937620866520604e+01	2.601830307035282885e+01	-4.536726430241978802e-03	1.204143359723908020e+02	1.087003163711475207e-01	0.000000000000000000e+00	8.475169670309298908e+00	1.000000000000000000e+00
3.540000000000000000e+02	3.987055415661709645e+01	2.063539692826323702e+01	-4.401518566423993743e-03	1.167322978823506787e+02	2.182985066642478822e-01	0.000000000000000000e+00	6.894938614177965164e+00	1.000000000000000000e+00
3.540000000000000000e+02	9.969488953030300138e+01	3.981459511302998777e+01	-4.215784493051410661e-03	1.116743085504817259e+02	2.016608527309013965e-01	0.000000000000000000e+00	9.016475639682933974e+00	1.000000000000000000e+00
3.550000000000000000e+02	5.435410372900116016e+01	7.832614667792499041e+00	-4.359307220086882512e-03	1.155827805343482737e+02	1.030396745033009820e-01	0.000000000000000000e+00	1.040722002314965167e+01	1.000000000000000000e+00
3.550000000000000000e+02	9.599381815157416042e+01	1.778357700095391891e+01	-3.490244327135886941e-03	9.191608997266821746e+01	1.909184934669418965e-01	0.000000000000000000e+00	8.475169670309298908e+00	1.000000000000000000e+00
3.550000000000000000e+02	1.291643550959201718e+02	1.710300000750313032e+01	-3.316444416745353060e-03	8.718309684613690536e+01	1.850657893782362562e-01	0.000000000000000000e+00	8.524299545893109453e+00	1.000000000000000000e+00
3.550000000000000000e+02	7.135516221255805647e+01	4.381681267074016972e+01	-3.711188538629916090e-03	9.793293677079567772e+01	2.441249485391714380e-01	0.000000000000000000e+00	1.364873132996321026e+01	1.000000000000000000e+00
3.560000000000000000e+02	8.432039700396479986e+01	1.658324869015515901e+01	-8.840950170638463626e-03	2.376287886874312392e+02	2.324024597882679011e-02	0.000000000000000000e+00	7.638213400875277337e+00	1.000000000000000000e+00
3.570000000000000000e+02	8.382955701601476051e+01	2.664015267476633042e+01	-6.072435322695414819e-03	1.622354141076015424e+02	5.011696378258068130e-02	0.000000000000000000e+00	7.309113478286340282e+00	1.000000000000000000e+00
3.570000000000000000e+02	1.894911531944785921e+01	5.700610168270203282e+00	-4.224892057361368317e-03	1.119223296178206652e+02	5.942915047315866506e-02	0.000000000000000000e+00	1.500448764891119247e+01	1.000000000000000000e+00
3.570000000000000000e+02	3.818684389143886904e+01	8.478570171726861560e+00	-4.019359989548161420e-03	1.063251928755990576e+02	9.425463199801631387e-02	0.000000000000000000e+00	6.688280300349704888e+00	1.000000000000000000e+00
3.570000000000000000e+02	1.239548844160780448e+02	2.385022891898810116e+01	-4.218813565680623948e-03	1.117567975454507945e+02	2.981592209283995265e-01	0.000000000000000000e+00	8.524299545893109453e+00	1.000000000000000000e+00
3.570000000000000000e+02	1.790167437172832976e+01	2.066849302014237111e+01	-3.297320117349834562e-03	8.666229578596761485e+01	1.563115746220443691e-01	0.000000000000000000e+00	6.765486469471886366e+00	1.000000000000000000e+00
3.570000000000000000e+02	1.934832698563796427e+01	3.228935696313907755e+01	-3.634439709283587318e-03	9.584287998682346199e+01	3.211998663758860451e-01	0.000000000000000000e+00	5.928434350171914780e+00	1.000000000000000000e+00
3.570000000000000000e+02	1.268018714450995219e+02	3.391655162329529816e+01	-3.957177077738208322e-03	1.046318013570252958e+02	3.109282194363471863e-01	0.000000000000000000e+00	1.046117526526857766e+01	1.000000000000000000e+00
3.580000000000000000e+02	5.335210961345960179e+00	2.660011534270222455e+01	-4.562949128013282438e-03	1.211284436381071146e+02	2.056684380739650653e-01	0.000000000000000000e+00	7.813071173493952415e+00	1.000000000000000000e+00
3.580000000000000000e+02	6.011640356696858589e+01	2.922709559755104891e+01	-3.913933950917235227e-03	1.034541861237752300e+02	1.146064815543206272e-01	0.000000000000000000e+00	6.751464232583862746e+00	1.000000000000000000e+00
3.580000000000000000e+02	6.840169786702003307e+01	1.481203545862928728e+01	-4.364401412056822215e-03	1.157215077380895139e+02	8.324526612581395479e-02	0.000000000000000000e+00	8.833078279628141516e+00	1.000000000000000000e+00
3.580000000000000000e+02	8.471543020060317986e+01	4.102555736082386062e+01	-3.061632563737538750e-03	8.024395202071826816e+01	2.194351171715599458e-01	0.000000000000000000e+00	1.364873132996321026e+01	1.000000000000000000e+00
3.590000000000000000e+02	5.977621463550370606e+01	1.671579776439887155e+01	-4.085361246870590837e-03	1.081225672042022694e+02	1.606274522748403211e-01	0.000000000000000000e+00	8.833078279628141516e+00	1.000000000000000000e+00
3.590000000000000000e+02	1.154556493798904739e+02	2.292964433629233412e+01	1.360442520802849099e-03	-3.391642076917193549e+01	4.502705947266509856e-01	0.000000000000000000e+00	6.883504342192495962e+00	1.000000000000000000e+00
3.590000000000000000e+02	1.250129564070857846e+01	2.971320248094402672e+01	-3.500273126114606531e-03	9.218919849457128635e+01	3.940602778095798620e-01	0.000000000000000000e+00	7.315627803174458599e+00	1.000000000000000000e+00
3.590000000000000000e+02	1.173923301194392934e+02	5.118302277203028439e+01	-4.247961204139779484e-03	1.125505584407919599e+02	1.123192147335526636e-01	0.000000000000000000e+00	7.327926650224918070e+00	1.000000000000000000e+00
3.600000000000000000e+02	1.346438801362692459e+02	4.600788857188486247e+01	-4.287707216455128104e-03	1.136329387635025228e+02	8.450142305035768242e-02	0.000000000000000000e+00	1.034830878404273768e+01	1.000000000000000000e+00
3.610000000000000000e+02	1.405635442149310848e+02	1.855045763717683371e+01	-4.096941908347642540e-03	1.084379367061105768e+02	1.374705203821640076e-01	0.000000000000000000e+00	6.479508847340259337e+00	1.000000000000000000e+00
3.610000000000000000e+02	2.110547076573129388e+01	2.662730966729478865e+01	-3.965884614667292141e-03	1.048689287084823007e+02	9.303576779065170221e-02	0.000000000000000000e+00	5.928434350171914780e+00	1.000000000000000000e+00
3.610000000000000000e+02	7.715040681035799253e+01	2.960866953824246650e+01	-4.854147778879987045e-03	1.290584892285240244e+02	9.238987386414443392e-02	0.000000000000000000e+00	7.309113478286340282e+00	1.000000000000000000e+00
3.610000000000000000e+02	1.082936213432670343e+02	5.226319236053918793e+00	-3.539562655725289608e-03	9.325914768599584193e+01	2.231246348623583398e-01	0.000000000000000000e+00	9.846296538547273158e+00	1.000000000000000000e+00
3.610000000000000000e+02	9.109851113409216339e+01	1.306196017651722485e+01	-3.957546418899776132e-03	1.046418594127234627e+02	1.864856810958782640e-01	0.000000000000000000e+00	3.269649134513457511e+00	1.000000000000000000e+00
3.610000000000000000e+02	4.945142822141146866e+01	4.050345988182104406e+01	-4.143227000071154215e-03	1.096983920222036772e+02	1.931678858709965363e-01	0.000000000000000000e+00	6.893622633283958301e+00	1.000000000000000000e+00
3.620000000000000000e+02	7.015296041871788191e+01	4.310854083680953153e+01	-3.825809154372390632e-03	1.010543341596027744e+02	1.807275699032457883e-01	0.000000000000000000e+00	4.446830834707208524e+00	1.000000000000000000e+00
3.620000000000000000e+02	1.016651457756974111e+02	1.250731279292104325e+01	-4.096547575848105173e-03	1.084271980756608684e+02	9.839220917890079132e-02	0.000000000000000000e+00	9.846296538547273158e+00	1.000000000000000000e+00
3.620000000000000000e+02	4.505137518971921651e+01	2.995310081814176684e+01	-3.663082661076005799e-03	9.662289704006853697e+01	3.065658029238729210e-01	0.000000000000000000e+00	8.422968933266147928e+00	1.000000000000000000e+00
3.630000000000000000e+02	1.102125490665258951e+02	1.846953995040861329e+01	-3.236793415916075414e-03	8.501400689321799575e+01	1.765848226073583049e-01	0.000000000000000000e+00	6.883504342192495962e+00	1.000000000000000000e+00
3.630000000000000000e+02	6.323294282972731395e+01	3.521620674258271322e+01	-4.037314765420133705e-03	1.068141449734425095e+02	1.507880957576616110e-01	0.000000000000000000e+00	6.751464232583862746e+00	1.000000000000000000e+00
3.630000000000000000e+02	3.351415128541970745e+01	4.759600704126344084e+01	-4.197279338015167879e-03	1.111703682930032926e+02	9.669281351460201623e-02	0.000000000000000000e+00	7.525367136572778115e+00	1.000000000000000000e+00
3.630000000000000000e+02	1.048384906924493691e+02	4.884890960369453694e+01	-4.139944516371060063e-03	1.096090020291042180e+02	9.529039621596313570e-02	0.000000000000000000e+00	9.132259358384525072e+00	1.000000000000000000e+00
3.640000000000000000e+02	1.144725031186739415e+02	3.205809535781116182e+01	-4.429298952556850154e-03	1.174888251804588606e+02	1.903571564385334591e-01	0.000000000000000000e+00	7.704554462649325863e+00	1.000000000000000000e+00
3.640000000000000000e+02	6.875597786560815905e+01	9.875468425264541494e+00	-4.884122879613236705e-03	1.298747839286695012e+02	1.286430789779624551e-01	0.000000000000000000e+00	6.837050718049675346e+00	1.000000000000000000e+00
3.640000000000000000e+02	1.072025637068680197e+02	4.002795048513496567e+01	-3.572460428850120304e-03	9.415503384455678315e+01	1.282662766035841395e-01	0.000000000000000000e+00	7.938672693089421806e+00	1.000000000000000000e+00
3.640000000000000000e+02	1.177171933922637521e+02	4.297379441906166164e+01	-4.387614785008939547e-03	1.163536641896037906e+02	1.464617987565667301e-01	0.000000000000000000e+00	7.684075599970881854e+00	1.000000000000000000e+00
3.640000000000000000e+02	9.999047283068220793e+01	2.325516801785115106e+01	-4.297716788028887840e-03	1.139055236765308194e+02	1.101555131650946429e-01	0.000000000000000000e+00	1.087754206651591460e+01	1.000000000000000000e+00
3.640000000000000000e+02	8.773454809220470452e+01	2.463111612745498391e+01	-2.784147541902124573e-03	7.268736181240743122e+01	1.884654184649606767e-01	0.000000000000000000e+00	9.197659687986245558e+00	1.000000000000000000e+00
3.650000000000000000e+02	1.220295900073483892e+02	3.355829441958743331e+01	-4.171187322460863378e-03	1.104598194210367978e+02	1.075541350359756620e-01	0.000000000000000000e+00	7.704554462649325863e+00	1.000000000000000000e+00
3.650000000000000000e+02	7.721701337834272749e+01	4.609513189659968191e+01	-3.794441662676182551e-03	1.002001212761721547e+02	1.219407517611533764e-01	0.000000000000000000e+00	7.669456980438901894e+00	1.000000000000000000e+00
3.650000000000000000e+02	1.755602832984930117e+01	3.401070918603076620e+01	-4.085584894174783439e-03	1.081286576627711611e+02	8.130215430836273960e-02	0.000000000000000000e+00	8.192260375434276654e+00	1.000000000000000000e+00
3.650000000000000000e+02	9.947890040354831598e+00	2.281065125956632045e+01	-4.356540611162110395e-03	1.155074390626793672e+02	3.414895516839866474e-01	0.000000000000000000e+00	6.403271454080460501e+00	1.000000000000000000e+00
3.650000000000000000e+02	1.347077958772721900e+02	3.505224687477854673e+01	-3.717917594394455367e-03	9.811618528116628113e+01	2.649075100437485730e-01	0.000000000000000000e+00	5.204681036345225387e+00	1.000000000000000000e+00
3.650000000000000000e+02	5.449961066016240352e+01	3.580900708354822370e+01	-4.019485191110027701e-03	1.063286024178158158e+02	2.067938145763161817e-01	0.000000000000000000e+00	6.893622633283958301e+00	1.000000000000000000e+00
3.650000000000000000e+02	1.433162763605845953e+02	4.036191315408706970e+01	-3.841794203275751204e-03	1.014896458143491316e+02	2.506691573945050155e-01	0.000000000000000000e+00	5.715628027507878350e+00	1.000000000000000000e+00
3.660000000000000000e+02	7.307340088373118547e+00	2.878004138700973513e+01	-8.139041060831341337e-03	2.185141010866039721e+02	6.637104103997892857e-02	0.000000000000000000e+00	6.527336558086271445e+00	1.000000000000000000e+00
3.660000000000000000e+02	1.394139738139470239e+02	2.492717488008027260e+01	-4.519345714743302003e-03	1.199410169309448833e+02	1.470647349928746461e-01	0.000000000000000000e+00	6.359908779688542069e+00	1.000000000000000000e+00
3.660000000000000000e+02	3.734846280774098659e+01	3.336067275228096207e+01	-5.013387222626296096e-03	1.333949655306717545e+02	1.119919941104261518e-01	0.000000000000000000e+00	7.271577390291428244e+00	1.000000000000000000e+00
3.660000000000000000e+02	1.027980929442588121e+01	4.335275295701827503e+01	-4.240467896040369875e-03	1.123464974855832139e+02	7.205782618130740502e-02	0.000000000000000000e+00	1.175055661536237572e+01	1.000000000000000000e+00
3.660000000000000000e+02	2.083546789296734048e+01	4.851547048966271092e+01	-4.012407889493200402e-03	1.061358703281872096e+02	6.458820328366932095e-02	0.000000000000000000e+00	1.175055661536237572e+01	1.000000000000000000e+00
3.660000000000000000e+02	9.116413466559038170e+01	6.101734071652484381e+00	-3.178521049723883121e-03	8.342710901717983063e+01	2.664097436967998167e-01	0.000000000000000000e+00	6.960535459196146135e+00	1.000000000000000000e+00
3.660000000000000000e+02	6.533674735103625153e+01	1.579612085632346208e+01	-4.978742686113394808e-03	1.324515107681291681e+02	2.465669289114674756e-01	0.000000000000000000e+00	5.639326545733652551e+00	1.000000000000000000e+00
3.660000000000000000e+02	8.893324121831138029e+01	1.551190132981852088e+01	-3.425882378423321210e-03	9.016335799379531579e+01	1.628443091894911099e-01	0.000000000000000000e+00	3.269649134513457511e+00	1.000000000000000000e+00
3.660000000000000000e+02	6.599969446163125042e+01	4.151961467042920617e+01	-2.765648784789652426e-03	7.218359578591199011e+01	3.082153466205418413e-01	0.000000000000000000e+00	4.446830834707208524e+00	1.000000000000000000e+00
3.670000000000000000e+02	5.104728752956811633e+01	1.617574038430592154e+01	-4.936264163497253166e-03	1.312947175619897848e+02	7.024057488810453442e-02	0.000000000000000000e+00	1.016978374763588988e+01	1.000000000000000000e+00
3.670000000000000000e+02	9.428227550888860264e+01	4.382536673018987727e+01	-4.366026574579060827e-03	1.157657648555412209e+02	1.365445953786293964e-01	0.000000000000000000e+00	7.276421459546684289e+00	1.000000000000000000e+00
3.670000000000000000e+02	1.262868086257706608e+02	1.974091297824903180e+01	-4.309193802971757019e-03	1.142180706319097681e+02	1.378541174865941521e-01	0.000000000000000000e+00	5.136357969478361873e+00	1.000000000000000000e+00
3.670000000000000000e+02	1.416340849797055341e+02	1.896734718981658574e+01	-5.060559561794596151e-03	1.346795827467812785e+02	2.573385474358762526e-01	0.000000000000000000e+00	6.359908779688542069e+00	1.000000000000000000e+00
3.670000000000000000e+02	1.376978441127066901e+02	3.931233093966114467e+01	-4.735531698945999457e-03	1.258282856584407625e+02	2.354448875245398476e-01	0.000000000000000000e+00	5.204681036345225387e+00	1.000000000000000000e+00
3.680000000000000000e+02	6.061134052175483333e+01	1.271837262308592464e+01	-4.784349265998723288e-03	1.271577064204845442e+02	2.454560953392650458e-01	0.000000000000000000e+00	5.639326545733652551e+00	1.000000000000000000e+00
3.680000000000000000e+02	7.173278995914652967e+01	2.072517968873689398e+01	-4.423046638555180009e-03	1.173185595046692384e+02	1.685376019205143683e-01	0.000000000000000000e+00	5.816038886553996257e+00	1.000000000000000000e+00
3.680000000000000000e+02	1.253960301557493295e+02	4.269009777507339010e+01	-3.692416163352800918e-03	9.742171945799266553e+01	3.087009889450819111e-01	0.000000000000000000e+00	7.684075599970881854e+00	1.000000000000000000e+00
3.680000000000000000e+02	5.465756694095606605e+01	4.634282702891292871e+01	-4.540149352583845201e-03	1.205075504503517010e+02	1.570302179477003346e-01	0.000000000000000000e+00	1.053500416839051113e+01	1.000000000000000000e+00
3.680000000000000000e+02	4.098260068291800451e+01	4.851981120731645092e+01	-5.265727984425687229e-03	1.402668165486412590e+02	8.391269598845030320e-02	0.000000000000000000e+00	7.157862949445719991e+00	1.000000000000000000e+00
3.690000000000000000e+02	1.155351480960121080e+01	1.661195345962283554e+01	-4.017300396138906958e-03	1.062691051513445046e+02	1.423171602395401081e-01	0.000000000000000000e+00	6.403271454080460501e+00	1.000000000000000000e+00
3.690000000000000000e+02	1.022947439304602000e+02	4.626780859011651614e+01	-4.436360996769968951e-03	1.176811417739763499e+02	2.479312402955788919e-01	0.000000000000000000e+00	5.557403865692418954e+00	1.000000000000000000e+00
3.690000000000000000e+02	9.816076171192599986e+01	4.998196108338548527e+01	-3.782285543521194879e-03	9.986908066587166388e+01	3.667597873472755454e-01	0.000000000000000000e+00	5.557403865692418954e+00	1.000000000000000000e+00
3.690000000000000000e+02	1.046003673097561517e+02	5.234443476115983884e+01	-3.265897525003371316e-03	8.580658237817920053e+01	3.453625114508037663e-01	0.000000000000000000e+00	6.499329564637010392e+00	1.000000000000000000e+00
3.690000000000000000e+02	1.372856551317269975e+02	1.337941035305683180e+01	-4.434281966871884625e-03	1.176245247469860828e+02	3.177900943020013358e-01	0.000000000000000000e+00	7.080528245435311341e+00	1.000000000000000000e+00
3.690000000000000000e+02	1.094286972839105658e+02	1.504538936664336823e+01	1.427787464255406060e-03	-3.575038693032453097e+01	4.147959347615771675e-01	0.000000000000000000e+00	1.250921845405798472e+01	1.000000000000000000e+00
3.700000000000000000e+02	4.415065210224504710e+01	3.079044736435642093e+01	-5.547900332437816565e-03	1.479510540182559168e+02	8.223024115527177713e-02	0.000000000000000000e+00	7.271577390291428244e+00	1.000000000000000000e+00
3.700000000000000000e+02	6.848002858960971651e+01	2.554657490202912484e+01	-4.054269522215686594e-03	1.072758641262029755e+02	1.916605993479368886e-01	0.000000000000000000e+00	5.816038886553996257e+00	1.000000000000000000e+00
3.700000000000000000e+02	3.500278657838710927e+01	4.458575156385638394e+01	-4.600407368934038635e-03	1.221485223965570839e+02	1.181940347098382471e-01	0.000000000000000000e+00	7.157862949445719991e+00	1.000000000000000000e+00
3.700000000000000000e+02	1.435833419668499289e+02	5.232041902897894836e+00	-3.853131577725471286e-03	1.017983900203896468e+02	3.012284472797700507e-01	0.000000000000000000e+00	1.029759545408178845e+01	1.000000000000000000e+00
3.700000000000000000e+02	7.420173471561150791e+01	9.175123225300497509e+00	-4.644353723607254347e-03	1.233452882299632165e+02	9.566006347119115905e-02	0.000000000000000000e+00	6.731594012009413319e+00	1.000000000000000000e+00
3.700000000000000000e+02	1.279252034368318363e+02	1.487287069888130908e+01	2.836055682371562553e-03	-7.410094638503937858e+01	4.587933861717410355e-01	0.000000000000000000e+00	5.136357969478361873e+00	1.000000000000000000e+00
3.710000000000000000e+02	1.748155431970305429e+01	2.734146093879184036e+01	-4.319476708443739481e-03	1.144980990899814941e+02	1.344260999710218396e-01	0.000000000000000000e+00	7.062220082377272945e+00	1.000000000000000000e+00
3.710000000000000000e+02	1.015376473259528325e+02	3.535979829869529567e+01	-4.917048412667972095e-03	1.307714260574558409e+02	1.065223017581311549e-01	0.000000000000000000e+00	1.093425277677024710e+01	1.000000000000000000e+00
3.710000000000000000e+02	6.140159412785207138e+01	2.445706098643020354e+01	-1.256581702198757361e-03	3.108803875525430271e+01	4.940808408818019304e-01	0.000000000000000000e+00	7.161792722613657070e+00	1.000000000000000000e+00
3.710000000000000000e+02	8.862811768010276126e+01	3.812266246743090647e+01	-3.955475559214963362e-03	1.045854648804581473e+02	1.918928831566087956e-01	0.000000000000000000e+00	8.030587566380779307e+00	1.000000000000000000e+00
3.720000000000000000e+02	1.302509414667965189e+02	2.625560767662708628e+01	-3.824421546355229445e-03	1.010165462275331549e+02	2.231720799262345567e-01	0.000000000000000000e+00	7.625981654474056626e+00	1.000000000000000000e+00
3.720000000000000000e+02	1.756064608483433886e+01	4.213169981288800869e+01	-4.237012439676516619e-03	1.122523970272895468e+02	8.989213834488740673e-02	0.000000000000000000e+00	9.645833843999334078e+00	1.000000000000000000e+00
3.720000000000000000e+02	9.172902272571944593e+01	1.666903797535619347e+01	-4.850061479561065467e-03	1.289472093864001181e+02	1.818250737044232457e-01	0.000000000000000000e+00	5.952709192953476780e+00	1.000000000000000000e+00
3.720000000000000000e+02	7.569555231995025224e+01	3.479380560767017982e+01	-3.313197396185380006e-03	8.709467260036181813e+01	1.394523063439164767e-01	0.000000000000000000e+00	1.079840724964449628e+01	1.000000000000000000e+00
3.730000000000000000e+02	3.131029899078020051e+01	1.434731503906857597e+01	-4.010026463565690910e-03	1.060710183238281701e+02	1.048343775423152824e-01	0.000000000000000000e+00	1.202433049578909241e+01	1.000000000000000000e+00
3.740000000000000000e+02	8.912529663538420266e+01	2.202210785929946013e+01	-4.572809320776737366e-03	1.213969606037996698e+02	1.424541100720349007e-01	0.000000000000000000e+00	5.952709192953476780e+00	1.000000000000000000e+00
3.740000000000000000e+02	2.133942077094409484e+01	3.325684925540485182e+01	-4.104185635290275025e-03	1.086352009610397715e+02	1.480837708477892312e-01	0.000000000000000000e+00	7.062220082377272945e+00	1.000000000000000000e+00
3.740000000000000000e+02	9.756748194629948046e+01	7.290195582763019821e+00	-2.006462649786120399e-03	5.150911585864670883e+01	2.615918979709018766e-01	0.000000000000000000e+00	1.104763733544321624e+01	1.000000000000000000e+00
3.740000000000000000e+02	1.256886074856386557e+02	4.064803901207156400e+01	-2.862204868670355402e-03	7.481305215505082629e+01	4.133378415069581813e-01	0.000000000000000000e+00	5.984497618826626564e+00	1.000000000000000000e+00
3.750000000000000000e+02	1.352034297172940853e+02	1.247652316966737018e+01	-3.621804087623557451e-03	9.549878136023619390e+01	1.323751734167053495e-01	0.000000000000000000e+00	7.662575237502147196e+00	1.000000000000000000e+00
3.750000000000000000e+02	8.567313719145798245e+01	2.840670643831380104e+01	-4.000454546170202456e-03	1.058103517956419779e+02	2.112498743971592541e-01	0.000000000000000000e+00	7.258133633479128655e+00	1.000000000000000000e+00
3.760000000000000000e+02	1.137088233735645701e+02	7.826478764856123149e+00	-4.189225039189706581e-03	1.109510301995930064e+02	1.778187270881327331e-01	0.000000000000000000e+00	5.288483576160632360e+00	1.000000000000000000e+00
[truncated: 8,210 more rows]
