# Supplementary material for: Layered entrenchment maintains essentiality in the evolution of Form I Rubisco complexes
Source: EMBO J. 2024 Nov 18;44(1):269–80. doi: 10.1038/s44318-024-00311-1 (PMC11696622; doi:10.1038/s44318-024-00311-1)
Supplement: Supplementary file 4 — Source data Fig. 2 [file 44318_2024_311_MOESM4_ESM.zip › Figure 2/2C/Figure_2C_2nd_from_bottom.csv]

frame_indices	x_coords	y_coords	contrasts	masses_kDa	fit_errors	diffblur_errors	neareast_neighbour_distances	selections
6.000000000000000000e+00	4.425226126508450619e+01	2.864811428853007769e+01	-1.673913310878553246e-02	5.528520815100484924e+02	3.002776592721279059e-02	0.000000000000000000e+00	9.150143183090698074e+00	1.000000000000000000e+00
6.000000000000000000e+00	9.551591227522445138e+01	2.804817523351943009e+01	-1.636715684869669701e-02	5.405150362467859395e+02	2.139075568753345813e-02	0.000000000000000000e+00	9.702859966755482901e+00	1.000000000000000000e+00
7.000000000000000000e+00	9.811052101599514685e+01	1.505623387201101337e+01	-1.535801704865640341e-02	5.070456869203434849e+02	1.797717146398336574e-02	0.000000000000000000e+00	1.295289663935580116e+01	1.000000000000000000e+00
7.000000000000000000e+00	7.090058545772202514e+00	1.729369044675631528e+01	-1.756250791874750666e-02	5.801603089133380990e+02	9.049542006199962074e-02	0.000000000000000000e+00	3.330562878257939019e+01	1.000000000000000000e+00
1.000000000000000000e+01	3.950425266662086443e+01	3.646997689407209009e+01	-1.624808704990372832e-02	5.365659414931433275e+02	4.305798533192084498e-02	0.000000000000000000e+00	6.523458748364122428e+00	1.000000000000000000e+00
1.000000000000000000e+01	8.629071039124519871e+01	3.105502437078785505e+01	1.281269415748359812e-03	-4.017322397005744961e+01	3.958152037842732618e-01	0.000000000000000000e+00	9.057611604182637777e+00	1.000000000000000000e+00
1.100000000000000000e+01	3.776328959261334717e+01	4.275683315269218809e+01	-9.650236890317824209e-03	3.177402130996270557e+02	2.260248423711388455e-01	0.000000000000000000e+00	6.079166625643694921e+00	1.000000000000000000e+00
1.200000000000000000e+01	9.874567259911043493e+01	2.799354865585626584e+01	-1.637792076306108027e-02	5.408720345635375679e+02	1.536503951065526508e-02	0.000000000000000000e+00	1.103370655482903295e+01	1.000000000000000000e+00
1.200000000000000000e+01	3.172801923557704384e+01	4.202760165322234798e+01	-1.712332364014175490e-02	5.655942279414542782e+02	1.290865834903339726e-01	0.000000000000000000e+00	5.452240214166705456e+00	1.000000000000000000e+00
1.300000000000000000e+01	9.363390881589532455e+01	3.777171573167817087e+01	-1.593880858449926372e-02	5.263083448773377313e+02	2.086580125542913944e-02	0.000000000000000000e+00	9.951708694553046186e+00	1.000000000000000000e+00
2.100000000000000000e+01	2.061995918477986933e+01	1.765297720594364250e+01	9.202836459844671285e-04	-2.820069169096189654e+01	4.295258119150875409e-01	0.000000000000000000e+00	2.111193880264233158e+01	1.000000000000000000e+00
2.300000000000000000e+01	7.512836330533463070e+01	2.533293000644803783e+01	-1.673243430002682719e-02	5.526299073668751589e+02	1.915606259887792095e-02	0.000000000000000000e+00	1.554754304833973144e+01	1.000000000000000000e+00
2.300000000000000000e+01	3.692023932897716065e+01	3.473611831584805287e+01	-1.720950743453203077e-02	5.684526183454511283e+02	2.420221601784544596e-02	0.000000000000000000e+00	8.563277824374617708e+00	1.000000000000000000e+00
2.300000000000000000e+01	1.346706599294100783e+02	3.256020158480538385e+01	-2.547481470073692869e-02	8.425815905373605119e+02	1.402978523508711106e-01	0.000000000000000000e+00	1.495996762350949005e+01	1.000000000000000000e+00
2.300000000000000000e+01	1.369239007921597704e+02	4.734950639980217346e+01	-1.616066997318826512e-02	5.336666477802509689e+02	6.246415939858485089e-02	0.000000000000000000e+00	5.835937264179228201e+00	1.000000000000000000e+00
2.400000000000000000e+01	9.652938323223030181e+01	3.334420700750573019e+01	-1.655450492267298776e-02	5.467286630736124380e+02	2.038835160581253803e-02	0.000000000000000000e+00	1.492893124431764207e+01	1.000000000000000000e+00
2.400000000000000000e+01	8.789798855851278958e+00	3.513900781893180181e+01	-1.617841087852901760e-02	5.342550464918995203e+02	1.432115936172668746e-01	0.000000000000000000e+00	8.355506834663811944e+00	1.000000000000000000e+00
2.600000000000000000e+01	1.082207930781166567e+02	4.262773671947817178e+01	-2.379463165381242792e-02	7.868562754446080589e+02	1.363026984362603056e-02	0.000000000000000000e+00	1.492893124431764207e+01	1.000000000000000000e+00
2.600000000000000000e+01	1.426571341506456179e+02	4.625946098396812545e+01	-1.685919649426605854e-02	5.568341297751180718e+02	1.198675080861317799e-01	0.000000000000000000e+00	5.835937264179228201e+00	1.000000000000000000e+00
2.700000000000000000e+01	1.185097600054311613e+02	5.963556547766852844e+00	-1.593360189814991418e-02	5.261356587893916412e+02	2.041362491074749652e-02	0.000000000000000000e+00	2.580509471649736497e+01	1.000000000000000000e+00
2.700000000000000000e+01	4.392602402197183409e+01	2.571228920700864862e+01	-1.629526869673310341e-02	5.381307782179123933e+02	9.149467612771555736e-02	0.000000000000000000e+00	4.912077014764252070e+00	1.000000000000000000e+00
2.700000000000000000e+01	2.846429403560988902e+01	3.608767900372187398e+01	-1.679723339424866665e-02	5.547790481702219267e+02	2.464162590874796610e-02	0.000000000000000000e+00	8.563277824374617708e+00	1.000000000000000000e+00
2.800000000000000000e+01	8.979141851806382135e+01	5.187169538954832149e+01	-1.659656394379412439e-02	5.481236016838776095e+02	1.665394693207755683e-02	0.000000000000000000e+00	1.971466444644888583e+01	1.000000000000000000e+00
2.900000000000000000e+01	1.413088633626307171e+02	1.805089700938752273e+01	-1.591218056690561072e-02	5.254251942745401038e+02	1.793229043520583321e-02	0.000000000000000000e+00	2.580509471649736497e+01	1.000000000000000000e+00
2.900000000000000000e+01	4.612880611935374020e+01	1.895757201197901409e+01	-1.725387748224401635e-02	5.699242049645142743e+02	3.984262546367167701e-02	0.000000000000000000e+00	7.104819023266901290e+00	1.000000000000000000e+00
2.900000000000000000e+01	6.593581214185001649e+00	4.320071499139518068e+01	-3.537482874850685771e-02	1.170927602148704182e+03	1.776458264280411647e-02	0.000000000000000000e+00	8.355506834663811944e+00	1.000000000000000000e+00
3.000000000000000000e+01	5.852186710383222845e+01	2.554302776966867583e+01	-1.675424264353085613e-02	5.533532076142126925e+02	2.181485791517145945e-02	0.000000000000000000e+00	1.403410802657193557e+01	1.000000000000000000e+00
3.100000000000000000e+01	4.413596601932892582e+01	3.061987771428195160e+01	-1.586501637491079600e-02	5.238609364605971450e+02	3.991900022582273166e-02	0.000000000000000000e+00	4.912077014764252070e+00	1.000000000000000000e+00
3.200000000000000000e+01	8.069203120718813693e+01	2.662896852786682445e+01	-1.621627313320565464e-02	5.355107942366703355e+02	2.276349802268728961e-02	0.000000000000000000e+00	2.199231532550627932e+01	1.000000000000000000e+00
3.200000000000000000e+01	2.305824873606443859e+01	5.132950785764415969e+01	-1.525939510857229377e-03	4.828800537359111189e+01	4.531450601332399630e-01	0.000000000000000000e+00	1.617215732649776783e+01	1.000000000000000000e+00
3.300000000000000000e+01	3.331609776475928442e+01	8.325104858338322700e+00	-3.157353502939283518e-02	1.044853070778165829e+03	2.402119450368189746e-02	0.000000000000000000e+00	1.664977036337566929e+01	1.000000000000000000e+00
3.300000000000000000e+01	1.026792805249001788e+02	2.615695071329869137e+01	-1.288438896115423615e-02	4.250048016426009667e+02	3.418832431116415327e-01	0.000000000000000000e+00	4.701909695355175778e+00	1.000000000000000000e+00
3.400000000000000000e+01	2.240268726438543823e+01	3.038041636805943213e+01	-1.801741574103650836e-02	5.952478803428999754e+02	5.250031110950004187e-02	0.000000000000000000e+00	7.379498629252105424e+00	1.000000000000000000e+00
3.400000000000000000e+01	9.372380509981117314e+01	5.002168834570073841e+01	-1.654135871302134589e-02	5.462926530350310941e+02	1.665776633256421668e-02	0.000000000000000000e+00	2.498881023652675992e+01	1.000000000000000000e+00
3.700000000000000000e+01	2.958914899725978387e+01	2.870358370465310216e+01	-1.707577720841555943e-02	5.640172926817347161e+02	3.687542081144734585e-02	0.000000000000000000e+00	5.955578200082711327e+00	1.000000000000000000e+00
3.800000000000000000e+01	9.556351526787024397e+01	2.510069110372254642e+01	-1.632003219810530814e-02	5.389520898715991279e+02	1.728270480413218735e-02	0.000000000000000000e+00	7.193733353132866881e+00	1.000000000000000000e+00
3.900000000000000000e+01	9.707500735498298639e+01	5.840133486263304974e+00	-1.575787193121051810e-02	5.203073606186288771e+02	2.733803719718941316e-02	0.000000000000000000e+00	7.917001711007331188e+00	1.000000000000000000e+00
4.000000000000000000e+01	1.381917197271818907e+02	2.888817236657089893e+01	-1.562822313069368169e-02	5.160074004009474038e+02	3.868795737849983762e-02	0.000000000000000000e+00	1.985017973360221788e+01	1.000000000000000000e+00
4.100000000000000000e+01	7.193942210630461886e+01	1.280573538361799990e+01	1.333612581614321670e-03	-4.190924875388804338e+01	3.281089896152331598e-01	0.000000000000000000e+00	1.908733204753574597e+01	1.000000000000000000e+00
4.100000000000000000e+01	3.179845250448085281e+01	4.668134972667789384e+01	-8.102006287106649357e-03	2.663912613540963434e+02	4.197306215193552514e-02	0.000000000000000000e+00	1.811300894743025580e+01	1.000000000000000000e+00
4.200000000000000000e+01	2.417086753748927208e+01	2.623151216037944167e+01	-1.691801230509161133e-02	5.587848277045424084e+02	3.026582474296801717e-02	0.000000000000000000e+00	5.955578200082711327e+00	1.000000000000000000e+00
4.300000000000000000e+01	1.187695796732619442e+02	2.478815880778470060e+01	-1.576254597881030298e-02	5.204623810943641047e+02	2.067100663160403862e-02	0.000000000000000000e+00	1.535175244859477672e+01	1.000000000000000000e+00
4.400000000000000000e+01	9.092360091083796192e+01	1.082401900371091941e+01	-1.654420505251706641e-02	5.463870553476543819e+02	2.444985735175708719e-02	0.000000000000000000e+00	7.917001711007331188e+00	1.000000000000000000e+00
4.600000000000000000e+01	6.036900189721755083e+01	3.307941875677506260e+01	-9.018356164936181191e-04	2.758884034649100769e+01	4.593832901528471790e-01	0.000000000000000000e+00	8.588470939124263737e+00	1.000000000000000000e+00
4.700000000000000000e+01	1.004717962635078976e+02	2.885341216842774514e+01	-1.566185683600429535e-02	5.171229031609600497e+02	1.672133992343849407e-02	0.000000000000000000e+00	1.874393668887328701e+01	1.000000000000000000e+00
4.800000000000000000e+01	1.293221946046001563e+02	1.363833273946266900e+01	-1.667359846116008709e-02	5.506785451830958209e+02	2.191225702625754224e-02	0.000000000000000000e+00	1.376702255930580598e+01	1.000000000000000000e+00
4.800000000000000000e+01	4.086481773837190445e+01	4.337411785553014454e+01	-1.757164379462687262e-02	5.804633113528387867e+02	2.300362780297160459e-02	0.000000000000000000e+00	1.425149617702828664e+01	1.000000000000000000e+00
4.800000000000000000e+01	9.228082177328126079e+01	4.690395565765897601e+01	-1.589339920501740486e-02	5.248022875555328710e+02	1.400589649159378336e-02	0.000000000000000000e+00	1.982206304490457072e+01	1.000000000000000000e+00
4.900000000000000000e+01	3.552901541513346473e+01	2.005704250291717017e+01	-1.593298131522290564e-02	5.261150764015310415e+02	3.362952400054319835e-02	0.000000000000000000e+00	9.411143484418960981e+00	1.000000000000000000e+00
4.900000000000000000e+01	8.012550283027580633e+01	2.395989764225681995e+01	-1.682074697778974948e-02	5.555589047782176522e+02	1.806389105594519151e-02	0.000000000000000000e+00	1.699273713836761601e+01	1.000000000000000000e+00
4.900000000000000000e+01	2.696051668421995728e+01	4.024752938255182499e+01	-2.572075600272024417e-03	8.298438165190671612e+01	1.892029147797058553e-01	0.000000000000000000e+00	1.311572246650703200e+01	1.000000000000000000e+00
5.000000000000000000e+01	1.202436699529711319e+02	3.525771087878349874e+01	-3.223463588558410971e-03	1.045884568515323423e+02	1.527693801805414253e-01	0.000000000000000000e+00	1.964997767552239338e+01	1.000000000000000000e+00
5.100000000000000000e+01	8.522937154927914705e+00	3.704232912245372944e+01	-1.740275088521167982e-02	5.748617725137695516e+02	3.225967038907084916e-02	0.000000000000000000e+00	1.871410290680004707e+01	1.000000000000000000e+00
5.100000000000000000e+01	5.682209887026061779e+01	5.019342349656163549e+01	-1.713981606989733661e-02	5.661412194412537247e+02	2.100839366729356783e-02	0.000000000000000000e+00	1.735332102359474860e+01	1.000000000000000000e+00
5.200000000000000000e+01	1.395519452174402204e+02	2.330757444843067816e+01	-7.305247094264866702e-03	2.399657732768139624e+02	7.240178373513084242e-02	0.000000000000000000e+00	1.407629329146520192e+01	1.000000000000000000e+00
5.200000000000000000e+01	2.965771063734938551e+01	2.741213610467991657e+01	-1.652202496858842795e-02	5.456514258768240779e+02	4.002931681787802454e-02	0.000000000000000000e+00	9.411143484418960981e+00	1.000000000000000000e+00
5.200000000000000000e+01	2.192512330776785134e+01	1.176947756470329587e+01	-1.648279399992192557e-02	5.443502830672139225e+02	4.712419240223431061e-02	0.000000000000000000e+00	1.592952017714144297e+01	1.000000000000000000e+00
5.300000000000000000e+01	1.155567514591717213e+02	1.384686369259021532e+01	-1.597832622002579722e-02	5.276189953421591099e+02	2.779440883017936237e-02	0.000000000000000000e+00	1.376702255930580598e+01	1.000000000000000000e+00
5.300000000000000000e+01	5.348063744625508065e+01	1.180005256253114965e+01	2.244228420087050670e-03	-7.211093101715633225e+01	3.798752294403530128e-01	0.000000000000000000e+00	3.690742084319447169e+00	1.000000000000000000e+00
5.300000000000000000e+01	5.443975815481747560e+01	1.536399204004383989e+01	-2.104395510474336203e-03	6.747320242992400097e+01	4.009818901306441141e-01	0.000000000000000000e+00	3.690742084319447169e+00	1.000000000000000000e+00
5.400000000000000000e+01	1.006549580033524052e+02	3.680819041860111440e+01	-1.587641101526166693e-02	5.242388535721185008e+02	1.719893445260656240e-02	0.000000000000000000e+00	1.964997767552239338e+01	1.000000000000000000e+00
5.600000000000000000e+01	9.437634360388314292e+01	1.492108478135782512e+01	-2.294338849413609174e-02	7.586237603145792718e+02	6.017836462409931197e-02	0.000000000000000000e+00	1.013628963360950230e+01	1.000000000000000000e+00
5.800000000000000000e+01	9.716360670854156112e+00	1.687788143212988246e+01	-1.708120659987150819e-02	5.641973650555147515e+02	3.561816498999736957e-02	0.000000000000000000e+00	4.405787407153035673e+01	1.000000000000000000e+00
5.900000000000000000e+01	6.157317192259048255e+01	8.071425234230904522e+00	-2.259886520888399961e-02	7.471972263648376611e+02	2.933308640850540439e-02	0.000000000000000000e+00	1.778373330851585266e+01	1.000000000000000000e+00
5.900000000000000000e+01	7.845956736831075773e+01	1.364913258036997412e+01	-1.646383402908002669e-02	5.437214525649372945e+02	2.006338636394700004e-02	0.000000000000000000e+00	1.596751790776762192e+01	1.000000000000000000e+00
5.900000000000000000e+01	1.042188720450217829e+02	1.734368698184317026e+01	-1.643048992609866601e-02	5.426155548185442967e+02	1.575016935786532901e-02	0.000000000000000000e+00	1.013628963360950230e+01	1.000000000000000000e+00
6.100000000000000000e+01	1.030579707492854169e+02	4.736329824167582814e+01	-1.912449913353866590e-02	6.319656480849693025e+02	7.321748587595455771e-02	0.000000000000000000e+00	3.761058979518428824e+00	1.000000000000000000e+00
6.100000000000000000e+01	1.338802949012112720e+02	4.032324224290690751e+01	-1.678149744929070819e-02	5.542571464091788584e+02	1.813414845090122185e-02	0.000000000000000000e+00	2.786421290097379355e+01	1.000000000000000000e+00
6.500000000000000000e+01	2.822089007537526939e+01	9.434315788895171195e+00	-1.688924888679476863e-02	5.578308539392016883e+02	2.093631027812736800e-02	0.000000000000000000e+00	5.939492096602734250e+01	1.000000000000000000e+00
6.500000000000000000e+01	1.010846127076408578e+02	5.342227276163807659e+01	-1.625900030256918760e-02	5.369278927963556498e+02	2.063116809872250768e-01	0.000000000000000000e+00	6.372229923196039536e+00	1.000000000000000000e+00
6.600000000000000000e+01	1.066618649500156408e+02	4.628742127967726105e+01	-1.532786924825165799e-02	5.060457984379647769e+02	1.015103726568143960e-01	0.000000000000000000e+00	3.761058979518428824e+00	1.000000000000000000e+00
6.700000000000000000e+01	9.878214520011481170e+01	3.407242056426709809e+01	-1.604505804929794860e-02	5.298322376550804620e+02	1.517402853439975274e-02	0.000000000000000000e+00	1.453603198312551825e+01	1.000000000000000000e+00
6.700000000000000000e+01	8.730958960661158130e+01	1.545778856362468190e+01	-1.674358230448471166e-02	5.529996444989144493e+02	1.928955955448508064e-02	0.000000000000000000e+00	2.186604802805854320e+01	1.000000000000000000e+00
6.800000000000000000e+01	6.876668649973007064e+01	5.324268398344168673e+01	-1.731570723354333707e-02	5.719748638969251715e+02	1.825542884681374822e-02	0.000000000000000000e+00	3.231842518609502690e+01	1.000000000000000000e+00
6.900000000000000000e+01	1.114841120440757862e+02	1.253116647530613292e+01	-1.652773741699237534e-02	5.458408861786904254e+02	2.347156089620505703e-02	0.000000000000000000e+00	2.435102979192654971e+01	1.000000000000000000e+00
7.300000000000000000e+01	1.353324047993396846e+02	4.641403548360849385e+01	-1.642513769082812672e-02	5.424380414235321268e+02	2.231563916447498741e-02	0.000000000000000000e+00	2.139214428560060810e+01	1.000000000000000000e+00
7.400000000000000000e+01	4.915682924320235792e+00	3.246265374943239834e+01	-1.692040170851498784e-02	5.588640751763551862e+02	2.081240746313328671e-02	0.000000000000000000e+00	1.857802110443917698e+01	1.000000000000000000e+00
7.500000000000000000e+01	7.246368763250761447e+01	2.985046236258069285e+01	-1.002159634523452306e-03	3.091620847243228809e+01	3.996606831212010658e-01	0.000000000000000000e+00	2.130435696292637360e+01	1.000000000000000000e+00
7.600000000000000000e+01	1.309192668626104705e+02	2.548204917825858473e+01	-1.495129744263832411e-02	4.935563363158101993e+02	1.992370767969375844e-02	0.000000000000000000e+00	2.139214428560060810e+01	1.000000000000000000e+00
7.600000000000000000e+01	5.636852771094241987e+00	5.102667223167625110e+01	-1.715529586694659187e-02	5.666546257452398550e+02	1.976738984514303521e-02	0.000000000000000000e+00	1.748949949761235700e+01	1.000000000000000000e+00
7.800000000000000000e+01	5.546829598502865366e+01	1.700397302297542623e+01	-1.944718253397342833e-02	6.426678356813400796e+02	3.147280026537635500e-02	0.000000000000000000e+00	6.754990432291241298e+00	1.000000000000000000e+00
7.900000000000000000e+01	2.165811955437437319e+01	4.401228677492043317e+01	-1.766756058002589072e-02	5.836445082461344782e+02	2.183288628225366068e-02	0.000000000000000000e+00	1.748949949761235700e+01	1.000000000000000000e+00
7.900000000000000000e+01	3.964953414532431708e+01	3.688074817269734496e+01	-6.873184400294393183e-03	2.256358883244573406e+02	3.535952575816092569e-02	0.000000000000000000e+00	1.892950298436045387e+01	1.000000000000000000e+00
8.100000000000000000e+01	6.191856102251507821e+01	1.900995823890461267e+01	-1.754041257104291610e-02	5.794274898224800836e+02	4.125716638898369037e-02	0.000000000000000000e+00	6.754990432291241298e+00	1.000000000000000000e+00
8.100000000000000000e+01	1.384565953576803850e+02	5.060053011410462176e+01	-1.540430558773789142e-02	5.085809026399763866e+02	1.854465740918387340e-02	0.000000000000000000e+00	2.622497674673999768e+01	1.000000000000000000e+00
8.300000000000000000e+01	1.044457597045984585e+02	4.624655885942785716e+01	-8.078234735758008447e-03	2.656028489298838622e+02	4.649389666542891320e-02	0.000000000000000000e+00	1.901712823143321884e+01	1.000000000000000000e+00
8.400000000000000000e+01	8.194556264472930707e+01	1.787230440239203588e+01	-8.857595906351166219e-04	2.705565938859238528e+01	4.430190766079489251e-01	0.000000000000000000e+00	2.005928837790371588e+01	1.000000000000000000e+00
8.600000000000000000e+01	2.373159198714836648e+01	3.400897752449426292e+01	-1.710028717209867433e-02	5.648301954494739903e+02	2.213082280144706981e-02	0.000000000000000000e+00	8.474722961364728135e+00	1.000000000000000000e+00
8.700000000000000000e+01	4.130912613196939276e+01	6.828544684511931528e+00	-1.585527770902115177e-02	5.235379417569683937e+02	1.970451366290726369e-02	0.000000000000000000e+00	1.411668121264088249e+01	1.000000000000000000e+00
8.700000000000000000e+01	1.225213067012476813e+02	3.973202225644919849e+01	-1.604990109647944779e-02	5.299928632075713040e+02	1.761734979436990756e-02	0.000000000000000000e+00	1.921365624704531427e+01	1.000000000000000000e+00
8.900000000000000000e+01	5.869132561296456174e+01	2.817338731114055150e+01	-1.694931823988199762e-02	5.598231271229664117e+02	2.212637311333454093e-02	0.000000000000000000e+00	1.307473651759643474e+01	1.000000000000000000e+00
9.000000000000000000e+01	9.787040214093291013e+01	1.703243251881275455e+01	-1.662160795656893869e-02	5.489542168395405497e+02	2.143617061673053215e-02	0.000000000000000000e+00	2.059715168976805089e+01	1.000000000000000000e+00
9.100000000000000000e+01	2.143368501868212306e+01	2.585173823438165641e+01	-1.685677790514333169e-02	5.567539143240750263e+02	1.816959130530937383e-02	0.000000000000000000e+00	8.474722961364728135e+00	1.000000000000000000e+00
9.200000000000000000e+01	1.153645847767562174e+02	6.160623486467991405e+00	-1.623036688367466771e-02	5.359782306193681052e+02	1.948432773040731369e-02	0.000000000000000000e+00	2.059715168976805089e+01	1.000000000000000000e+00
9.200000000000000000e+01	3.250794943007633009e+01	1.786575344041497715e+01	-1.703628316128778103e-02	5.627074245548589033e+02	2.520532069708225631e-02	0.000000000000000000e+00	1.365339830895368323e+01	1.000000000000000000e+00
9.300000000000000000e+01	3.897854533011319234e+01	4.538212543253548859e+01	-1.752759399779020913e-02	5.790023462437169428e+02	2.372358846666688947e-02	0.000000000000000000e+00	2.616742964470765642e+01	1.000000000000000000e+00
9.300000000000000000e+01	1.333201311894879098e+02	4.759166947159385330e+01	-1.671899023912969129e-02	5.521840187293303188e+02	2.640876982523587824e-02	0.000000000000000000e+00	1.778098780571616189e+01	1.000000000000000000e+00
9.300000000000000000e+01	6.488054444918786601e+01	3.969043142853058725e+01	-8.567638697674162616e-04	2.609398102583795875e+01	4.629604736069947712e-01	0.000000000000000000e+00	1.307473651759643474e+01	1.000000000000000000e+00
9.500000000000000000e+01	1.271059327396952909e+02	3.093191962432358011e+01	-1.702323737158346201e-02	5.622747450660152708e+02	2.323637869072625595e-02	0.000000000000000000e+00	1.778098780571616189e+01	1.000000000000000000e+00
9.600000000000000000e+01	5.827022514915881857e+01	1.778095643101634593e+01	-1.741771911938178041e-02	5.753582122124307716e+02	2.637879917456043000e-02	0.000000000000000000e+00	1.682717841471803411e+01	1.000000000000000000e+00
9.600000000000000000e+01	7.817016016353359475e+01	1.733035633060738689e+01	-3.121409408036097000e-03	1.012037057813746088e+02	1.263735342563001574e-01	0.000000000000000000e+00	7.120194740691981217e+00	1.000000000000000000e+00
9.800000000000000000e+01	1.623252764853443963e+01	1.766291662067564516e+01	-1.650377524416863501e-02	5.450461515613199026e+02	2.459284467951683428e-02	0.000000000000000000e+00	1.668719902297084801e+01	1.000000000000000000e+00
9.900000000000000000e+01	7.404926761493140930e+01	2.362695953263181892e+01	-2.622121391402018695e-03	8.464421120731725523e+01	1.891877652849536240e-01	0.000000000000000000e+00	7.525222075186176696e+00	1.000000000000000000e+00
9.900000000000000000e+01	8.407853777187237654e+01	1.335691359380361476e+01	-1.055767611085193288e-03	3.269418224193083233e+01	4.847006118676920883e-01	0.000000000000000000e+00	7.120194740691981217e+00	1.000000000000000000e+00
1.000000000000000000e+02	2.299564835985301769e+01	3.291817176362140174e+01	-1.597704927066917469e-02	5.275766437630346672e+02	2.497272361151392506e-02	0.000000000000000000e+00	1.668719902297084801e+01	1.000000000000000000e+00
1.010000000000000000e+02	1.316058919857124749e+02	3.382135866309521077e+01	-1.656595964350719014e-02	5.471085728274656503e+02	1.891526094101581013e-02	0.000000000000000000e+00	9.587049329292506528e+00	1.000000000000000000e+00
1.010000000000000000e+02	1.106761670278506813e+02	4.437021731184816531e+01	-2.039235052252068650e-02	6.740154820427223967e+02	1.703678948258213754e-02	0.000000000000000000e+00	1.239244623255752309e+01	1.000000000000000000e+00
1.030000000000000000e+02	1.222737445629858115e+02	3.971723426753957398e+01	-1.261369475828922823e-02	4.160268990408305285e+02	3.840021590167543852e-01	0.000000000000000000e+00	1.103858345362239390e+01	1.000000000000000000e+00
1.030000000000000000e+02	9.834780177355484909e+01	4.311159354618170880e+01	-2.863794819378737838e-03	9.265960449925626108e+01	1.452036799422532498e-01	0.000000000000000000e+00	8.584125097839981677e+00	1.000000000000000000e+00
1.040000000000000000e+02	9.086096511777458318e+01	3.065216364938449090e+01	-1.642826817196924027e-02	5.425418676395505599e+02	2.147339825004068725e-02	0.000000000000000000e+00	1.453582183653677617e+01	1.000000000000000000e+00
1.040000000000000000e+02	5.057709639577026195e+01	2.171618569928261877e+01	-1.618027511552065992e-02	5.343168761800142192e+02	2.368279645389548271e-02	0.000000000000000000e+00	1.446567510084146591e+01	1.000000000000000000e+00
1.040000000000000000e+02	6.469317341045828584e+01	2.487721810001836431e+01	2.061338617506189210e-03	-6.604516818570471060e+01	2.540533979644966633e-01	0.000000000000000000e+00	9.439260842264028284e+00	1.000000000000000000e+00
1.050000000000000000e+02	5.497916719867737356e+01	3.865896025747822051e+01	-1.628824848723359545e-02	5.378979444281100086e+02	9.807233573796547699e-02	0.000000000000000000e+00	5.365315114862889700e+00	1.000000000000000000e+00
1.050000000000000000e+02	9.001300189757166947e+01	4.516544717355563421e+01	-7.519099135916260460e-03	2.470584364399531125e+02	3.129931312144296207e-02	0.000000000000000000e+00	8.584125097839981677e+00	1.000000000000000000e+00
1.050000000000000000e+02	7.083499824376626464e+01	3.235577469212454105e+01	-2.345476861962976240e-03	7.546895878473428354e+01	1.979421497251876438e-01	0.000000000000000000e+00	9.677335427914718124e+00	1.000000000000000000e+00
1.060000000000000000e+02	1.407678877799096711e+02	3.664436201226092038e+01	-1.689337212654353285e-02	5.579676062023694385e+02	2.227714813977199615e-02	0.000000000000000000e+00	9.587049329292506528e+00	1.000000000000000000e+00
1.080000000000000000e+02	3.557490430019399241e+01	2.565936598645265576e+01	-1.686570293223179848e-02	5.570499237068779621e+02	2.139276658847766299e-02	0.000000000000000000e+00	1.093663279395043730e+01	1.000000000000000000e+00
1.080000000000000000e+02	1.119246428708687091e+02	2.030498837974966264e+01	-1.620510602935847089e-02	5.351404236501459764e+02	1.943239838554511323e-02	0.000000000000000000e+00	1.637935061212424159e+01	1.000000000000000000e+00
1.080000000000000000e+02	5.170900686375932054e+01	4.291250673844029251e+01	-1.757113273046920915e-02	5.804463612882190091e+02	1.482907309393525219e-01	0.000000000000000000e+00	5.365315114862889700e+00	1.000000000000000000e+00
1.090000000000000000e+02	3.188131462216179202e+01	5.022663243658806920e+01	-1.655549247678068589e-02	5.467614165071881871e+02	5.728147186460508244e-02	0.000000000000000000e+00	1.771193200372641741e+01	1.000000000000000000e+00
1.090000000000000000e+02	4.954175807509088258e+01	4.887708719817545955e+01	-1.857458160631550101e-02	6.137269641894073402e+02	9.935724836609483024e-02	0.000000000000000000e+00	6.346115928080686253e+00	1.000000000000000000e+00
1.110000000000000000e+02	1.043254286454130551e+02	3.563246708680335217e+01	-1.600364021486281457e-02	5.284585647814122922e+02	1.326142090769677484e-02	0.000000000000000000e+00	1.466091228206608577e+01	1.000000000000000000e+00
1.120000000000000000e+02	8.522325896644204590e+01	3.472093179898116944e+01	-1.638121312309738856e-02	5.409812296900792035e+02	1.859998643882332381e-02	0.000000000000000000e+00	1.912390606087429390e+01	1.000000000000000000e+00
1.130000000000000000e+02	1.048064099182687556e+02	5.553246580646245434e+00	-1.516287751766655541e-02	5.005736469415055581e+02	1.654950307908420459e-02	0.000000000000000000e+00	1.637935061212424159e+01	1.000000000000000000e+00
1.130000000000000000e+02	2.513175526809332538e+01	2.890753087805638444e+01	1.324951419025174578e-03	-4.162199075825878936e+01	3.290036908859962361e-01	0.000000000000000000e+00	1.093663279395043730e+01	1.000000000000000000e+00
1.140000000000000000e+02	1.399933646269151097e+02	3.636074210223966219e+01	-1.690903409659288981e-02	5.584870544955605283e+02	2.558051012951045866e-02	0.000000000000000000e+00	3.410476061257285352e+01	1.000000000000000000e+00
1.160000000000000000e+02	1.091575116937458461e+02	2.179074312060423324e+01	-1.601417639415639652e-02	5.288080099874470079e+02	1.741844539808834469e-02	0.000000000000000000e+00	1.466091228206608577e+01	1.000000000000000000e+00
1.160000000000000000e+02	6.145782241906110244e+01	3.733740619373172365e+01	-1.888346828015519813e-02	6.239715665612599196e+02	1.646728163058545080e-01	0.000000000000000000e+00	1.044220281550337148e+01	1.000000000000000000e+00
1.170000000000000000e+02	7.199241443072975244e+01	8.628964333721771851e+00	-1.664744992293269027e-02	5.498112970968805939e+02	2.550646220273533604e-02	0.000000000000000000e+00	2.019537438170474886e+01	1.000000000000000000e+00
1.190000000000000000e+02	1.646230289887912335e+01	4.533727788439815498e+01	-1.618777052262248758e-02	5.345654704764882581e+02	2.130524798772559514e-02	0.000000000000000000e+00	2.776477979276877406e+01	1.000000000000000000e+00
1.200000000000000000e+02	6.587538597341857383e+01	2.787565519915787959e+01	-1.634741428602765057e-02	5.398602501343532367e+02	2.130303776149267136e-02	0.000000000000000000e+00	1.044220281550337148e+01	1.000000000000000000e+00
1.210000000000000000e+02	1.165996624096030132e+01	1.799096991485772534e+01	-1.772850564345697724e-02	5.856658254289626484e+02	2.952964668777247059e-02	0.000000000000000000e+00	2.776477979276877406e+01	1.000000000000000000e+00
1.210000000000000000e+02	1.034295622536218815e+02	4.567324078443704138e+01	-1.619682331076716109e-02	5.348657172101719652e+02	2.685030460431492294e-02	0.000000000000000000e+00	2.453685249538774471e+01	1.000000000000000000e+00
1.220000000000000000e+02	1.342876976196864689e+02	1.471611055517593059e+01	-1.650837220348570777e-02	5.451986153103628112e+02	2.000379708014077274e-02	0.000000000000000000e+00	3.374255987617257802e+01	1.000000000000000000e+00
1.230000000000000000e+02	4.961792075658706125e+01	1.812651683749538378e+01	1.717904879250949307e-03	-5.465477038780627339e+01	2.608028975698615248e-01	0.000000000000000000e+00	7.536778983929283804e+00	1.000000000000000000e+00
1.240000000000000000e+02	6.785103893882507009e+01	7.317993989126938104e+00	-1.614382145604600569e-02	5.331078462090075618e+02	2.031923321663631210e-02	0.000000000000000000e+00	1.910306994895714894e+01	1.000000000000000000e+00
1.260000000000000000e+02	1.342645777271763734e+02	4.845866251064696684e+01	-1.660768783057573958e-02	5.484925389238386515e+02	2.291350886708110046e-02	0.000000000000000000e+00	1.514911374013504108e+01	1.000000000000000000e+00
1.270000000000000000e+02	2.882981822348833845e+01	2.438632613952497152e+01	-1.677224286315872129e-02	5.539502067997108270e+02	2.354002788661424539e-02	0.000000000000000000e+00	2.171014554129938645e+01	1.000000000000000000e+00
1.280000000000000000e+02	7.330364705940624503e+01	4.075432112148817509e+01	-1.571414616303028894e-02	5.188571423141553396e+02	1.933800706252286616e-02	0.000000000000000000e+00	1.328777463072801979e+01	1.000000000000000000e+00
1.300000000000000000e+02	6.950256234588857751e+01	1.379205241026230055e+01	-1.658345515897658579e-02	5.476888328854555539e+02	1.965685910331793629e-02	0.000000000000000000e+00	1.970149100959326205e+01	1.000000000000000000e+00
1.310000000000000000e+02	1.008898728489506027e+02	4.820170388803268935e+01	-1.702106142295102195e-02	5.622025770820624757e+02	8.358880862258544209e-02	0.000000000000000000e+00	5.756429468159615759e+00	1.000000000000000000e+00
1.340000000000000000e+02	7.686699592534431247e+00	3.488565260907399335e+01	-1.737548936265248534e-02	5.739576109479805837e+02	3.269897898641571654e-02	0.000000000000000000e+00	2.764165986387788720e+01	1.000000000000000000e+00
1.340000000000000000e+02	9.916370558951885528e+01	3.240038128804324913e+01	-1.639679014621065606e-02	5.414978606147768687e+02	1.707497897392962205e-02	0.000000000000000000e+00	1.382586317364198258e+01	1.000000000000000000e+00
1.340000000000000000e+02	1.049964203089649573e+02	5.223565333994034177e+01	-1.446241107101261039e-02	4.773418249545254639e+02	3.245753064304945923e-01	0.000000000000000000e+00	5.756429468159615759e+00	1.000000000000000000e+00
1.350000000000000000e+02	5.198080523018550991e+01	2.279964784852400683e+01	-9.988374486096869738e-04	3.080602413437451048e+01	4.764095229210895122e-01	0.000000000000000000e+00	1.970149100959326205e+01	1.000000000000000000e+00
1.360000000000000000e+02	9.593395861221600285e+01	1.271956131470504303e+01	-1.677417918136746636e-02	5.540144271490945584e+02	4.758448901417156041e-02	0.000000000000000000e+00	6.905158633426424331e+00	1.000000000000000000e+00
1.360000000000000000e+02	1.136413839219433584e+02	4.317559843321550517e+01	-1.660595782584363064e-02	5.484351612119368156e+02	2.061281563454808730e-02	0.000000000000000000e+00	1.252277887621550789e+01	1.000000000000000000e+00
1.370000000000000000e+02	1.091811079403903335e+02	2.287115557778619035e+01	-2.748358414880621922e-02	9.092048734274334265e+02	2.878301139636496586e-02	0.000000000000000000e+00	6.258260702579989676e+00	1.000000000000000000e+00
1.370000000000000000e+02	1.039922739753742320e+02	7.910089575644326132e+00	-1.599496516922472786e-02	5.281708463375729252e+02	2.825606247876388810e-02	0.000000000000000000e+00	9.384426722018540445e+00	1.000000000000000000e+00
1.370000000000000000e+02	1.260283713041537794e+02	3.238775919961300787e+01	-1.734210412017847189e-02	5.728503487602578161e+02	2.272351168488584428e-02	0.000000000000000000e+00	1.642604431191799463e+01	1.000000000000000000e+00
1.380000000000000000e+02	9.320147958370661456e+01	6.378049341087089985e+00	-3.737299867635647272e-03	1.216304622509316289e+02	2.636786947903528855e-01	0.000000000000000000e+00	6.905158633426424331e+00	1.000000000000000000e+00
1.380000000000000000e+02	2.539428802591504208e+01	1.366060438994566262e+01	-1.520338445037877802e-02	5.019171086512051829e+02	2.891838359183429574e-02	0.000000000000000000e+00	2.764165986387788720e+01	1.000000000000000000e+00
1.400000000000000000e+02	1.078891222372661645e+02	2.899460231670535393e+01	-1.707250719490140817e-02	5.639088387047902415e+02	1.013555983740638267e-01	0.000000000000000000e+00	6.258260702579989676e+00	1.000000000000000000e+00
1.400000000000000000e+02	4.523506731760856781e+01	4.697082128361586939e+01	-1.685562110724380183e-02	5.567155477142179052e+02	2.045901478972278476e-02	0.000000000000000000e+00	8.746796910157369709e+00	1.000000000000000000e+00
1.410000000000000000e+02	9.384921831481346999e+01	4.182122833138732432e+01	-1.605782863008765188e-02	5.302557895054138726e+02	1.667752040377756817e-02	0.000000000000000000e+00	1.901686717291307360e+01	1.000000000000000000e+00
1.430000000000000000e+02	1.435519066126140046e+02	1.142437009788363511e+01	-3.095128346129226785e-02	1.024215340405374036e+03	3.678614067392838027e-02	0.000000000000000000e+00	2.124130094632320720e+01	1.000000000000000000e+00
1.440000000000000000e+02	1.245260963920821524e+02	4.667841547381620160e+01	-1.655223156914072472e-02	5.466532645376406663e+02	1.960342761517275267e-02	0.000000000000000000e+00	2.012848320598929774e+01	1.000000000000000000e+00
1.440000000000000000e+02	5.767077190313857571e+00	5.190933061466678566e+01	-1.121801804982142971e-02	3.697375828324886697e+02	2.938170633757219985e-02	0.000000000000000000e+00	1.807899768954290209e+01	1.000000000000000000e+00
1.440000000000000000e+02	1.000172000083769319e+02	1.893620209835295043e+01	-1.591841674503865697e-02	5.256320247101135692e+02	2.295131543331774271e-02	0.000000000000000000e+00	1.171158040055120253e+01	1.000000000000000000e+00
1.450000000000000000e+02	5.195451070405375305e+01	5.257042276621233867e+01	-1.764421306951008059e-02	5.828701596520891144e+02	2.640042678020437794e-02	0.000000000000000000e+00	8.746796910157369709e+00	1.000000000000000000e+00
1.470000000000000000e+02	1.292242214533338540e+02	2.710589757032121128e+01	-1.699586696107101280e-02	5.613669720987686560e+02	3.873520268438535030e-02	0.000000000000000000e+00	7.869762572188172989e+00	1.000000000000000000e+00
1.470000000000000000e+02	7.473403312070871607e+01	1.919412432807352076e+01	-1.675060688025042932e-02	5.532326231012483504e+02	2.200508465992989660e-02	0.000000000000000000e+00	1.831518614334705930e+01	1.000000000000000000e+00
1.470000000000000000e+02	2.236808553235240282e+01	4.474995358268529344e+01	-1.743121169570461398e-02	5.758057099230994709e+02	2.578185185723314010e-02	0.000000000000000000e+00	1.807899768954290209e+01	1.000000000000000000e+00
1.480000000000000000e+02	5.551508945372859216e+01	2.233364876516883157e+01	-1.660997693318087831e-02	5.485684597969747074e+02	1.933700761011081237e-02	0.000000000000000000e+00	1.118045480457044860e+01	1.000000000000000000e+00
1.480000000000000000e+02	9.565720686701463649e+01	2.980595716853962074e+01	1.145106224178780042e-03	-3.565720604680875994e+01	4.319987371855082969e-01	0.000000000000000000e+00	1.171158040055120253e+01	1.000000000000000000e+00
1.490000000000000000e+02	1.367833790763803279e+02	2.491676555681627292e+01	-1.710709959813877870e-02	5.650561378480273333e+02	3.975197685076481413e-02	0.000000000000000000e+00	7.869762572188172989e+00	1.000000000000000000e+00
1.500000000000000000e+02	1.183463513546321337e+02	3.068953434644458866e+01	-1.607069813213498136e-02	5.306826221996176400e+02	1.856044883906626808e-02	0.000000000000000000e+00	1.145296950259682234e+01	1.000000000000000000e+00
1.500000000000000000e+02	9.396950237178374721e+01	4.843435182946101492e+01	-7.538602475739722940e-03	2.477052884356406537e+02	1.313658336587422149e-01	0.000000000000000000e+00	6.631821519901798467e+00	1.000000000000000000e+00
1.500000000000000000e+02	4.215603490840386058e+01	1.343745103509480820e+01	-1.630854294093537701e-02	5.385710346781497719e+02	2.086976658146422192e-02	0.000000000000000000e+00	1.605012998070531438e+01	1.000000000000000000e+00
1.520000000000000000e+02	1.480480358975822064e+01	1.628275370916756160e+01	-1.556547283844890439e-02	5.139262106080237800e+02	2.739816985297183205e-02	0.000000000000000000e+00	2.737117175025999671e+01	1.000000000000000000e+00
1.540000000000000000e+02	3.839593500319498531e+01	3.609007424075275594e+01	-2.902385077262593406e-03	9.393949735618321029e+01	1.530345056863453568e-01	0.000000000000000000e+00	2.296257148915740842e+01	1.000000000000000000e+00
1.540000000000000000e+02	8.799436645009667757e+01	5.131164350553374476e+01	-1.680329292585394999e-02	5.549800199087696910e+02	1.862727718792123177e-02	0.000000000000000000e+00	6.631821519901798467e+00	1.000000000000000000e+00
1.560000000000000000e+02	1.400086391766429870e+02	7.829687885377464518e+00	-1.536489940096428392e-02	5.072739485086495961e+02	2.334684481505400200e-02	0.000000000000000000e+00	1.216880590369906123e+01	1.000000000000000000e+00
1.570000000000000000e+02	6.357105626036172907e+00	4.932031615393835011e+01	-2.695202207594337568e-02	8.915749705094988258e+02	5.541849048381353171e-02	0.000000000000000000e+00	6.760128197643366477e+00	1.000000000000000000e+00
1.570000000000000000e+02	6.946743661771196798e+01	4.437151722916833307e+01	-1.662730518213320977e-02	5.491431722574068317e+02	5.023177279324142486e-02	0.000000000000000000e+00	5.391500947542089861e+00	1.000000000000000000e+00
1.570000000000000000e+02	1.225633117332581037e+02	4.250056516360805148e+01	-1.654512268970370625e-02	5.464174899014726634e+02	1.500087970706143192e-02	0.000000000000000000e+00	1.992041244791791499e+01	1.000000000000000000e+00
1.570000000000000000e+02	7.466221546129154341e+00	4.265179344464439026e+01	-1.861321568771825627e-02	6.150083105066602229e+02	1.563594745830928501e-01	0.000000000000000000e+00	6.760128197643366477e+00	1.000000000000000000e+00
1.580000000000000000e+02	8.731065037745554491e+01	4.386439577457807815e+01	-1.277748130346472539e-03	4.005643625522431961e+01	3.605394544956367353e-01	0.000000000000000000e+00	7.478567137775265827e+00	1.000000000000000000e+00
1.590000000000000000e+02	1.240843158974166727e+02	1.516169117683104162e+01	-1.725866930543435221e-02	5.700831316110120497e+02	2.017384154663036666e-01	0.000000000000000000e+00	5.806700312614677451e+00	1.000000000000000000e+00
1.600000000000000000e+02	4.522344915208441307e+01	9.109913898291008394e+00	-1.637366563950174228e-02	5.407309082133242555e+02	2.473177779348079142e-02	0.000000000000000000e+00	2.958091747165252983e+01	1.000000000000000000e+00
1.600000000000000000e+02	7.270786992739166976e+01	4.868056288138246401e+01	-7.550355433937615789e-03	2.480950895945372281e+02	2.729732848882462370e-01	0.000000000000000000e+00	5.391500947542089861e+00	1.000000000000000000e+00
1.600000000000000000e+02	1.419179631738164460e+02	3.778672387335910088e+01	-8.371882555699023884e-03	2.753420361705037180e+02	6.487061794123472058e-02	0.000000000000000000e+00	9.696856191384148005e+00	1.000000000000000000e+00
1.610000000000000000e+02	1.283097916291958995e+02	1.117883750632490525e+01	-1.686239665014211547e-02	5.569402668384966546e+02	1.933093362825771822e-01	0.000000000000000000e+00	5.806700312614677451e+00	1.000000000000000000e+00
1.630000000000000000e+02	7.239385350552790044e+01	2.080605880740944613e+01	-1.648468106897635344e-02	5.444128700084713728e+02	2.448534286097081569e-02	0.000000000000000000e+00	2.690357246787359458e+01	1.000000000000000000e+00
1.640000000000000000e+02	1.322211441093001554e+02	3.781355718136448729e+01	-1.669187623296057923e-02	5.512847497241070869e+02	1.996859362416092409e-02	0.000000000000000000e+00	9.696856191384148005e+00	1.000000000000000000e+00
1.650000000000000000e+02	1.083015232626144240e+02	4.653161319098283855e+01	-1.666297607876346745e-02	5.503262409462623737e+02	3.552227969771959426e-02	0.000000000000000000e+00	7.462148187791465936e+00	1.000000000000000000e+00
1.650000000000000000e+02	1.090389825891614066e+02	1.995980751581072354e+01	9.410957445373151296e-04	-2.889095026232515551e+01	4.843906216487812166e-01	0.000000000000000000e+00	1.077976660989042479e+01	1.000000000000000000e+00
1.660000000000000000e+02	1.194950283335748509e+02	2.258172962648487925e+01	-3.564998052069841706e-03	1.159158628916337932e+02	1.250796348638726352e-01	0.000000000000000000e+00	1.077976660989042479e+01	1.000000000000000000e+00
1.670000000000000000e+02	1.041247513142987060e+02	4.034790623897400508e+01	-1.365134172242666449e-02	4.504417231502865775e+02	2.879492189896736276e-01	0.000000000000000000e+00	4.282580344571062625e+00	1.000000000000000000e+00
1.680000000000000000e+02	4.783268832684935035e+01	3.178564789807191815e+01	1.191551552914425945e-03	-3.719762188609357878e+01	4.428279613357464228e-01	0.000000000000000000e+00	9.733577105666615381e+00	1.000000000000000000e+00
1.690000000000000000e+02	9.505815542357188974e+01	8.632270723772577981e+00	-1.585712617699798488e-02	5.235992484465201642e+02	2.035078251353561463e-02	0.000000000000000000e+00	1.799379387480760428e+01	1.000000000000000000e+00
1.690000000000000000e+02	1.021890077312654910e+02	3.652777650446862623e+01	-1.244832231305480728e-02	4.105421206797969944e+02	2.607428501090723882e-01	0.000000000000000000e+00	4.282580344571062625e+00	1.000000000000000000e+00
1.700000000000000000e+02	1.231791881041758785e+02	3.600104908523240965e+01	-1.692268959546161175e-02	5.589399557306975339e+02	2.498459126795993246e-02	0.000000000000000000e+00	1.391586030223195003e+01	1.000000000000000000e+00
1.700000000000000000e+02	6.292784088416284050e+01	4.135598351880078383e+01	-1.558877851600416233e-02	5.146991717610328578e+02	1.434956826675610753e-01	0.000000000000000000e+00	5.255812775200110032e+00	1.000000000000000000e+00
1.710000000000000000e+02	9.515614560398938693e+01	2.956648894576078845e+01	-1.684271210107983821e-02	5.562874048179197644e+02	2.118624707259875173e-02	0.000000000000000000e+00	9.895487566375649635e+00	1.000000000000000000e+00
1.710000000000000000e+02	7.920222412864019645e+01	4.611221115621843580e+01	-1.714552130710390171e-02	5.663304405749847774e+02	3.025148199127236648e-02	0.000000000000000000e+00	6.937377343481235137e+00	1.000000000000000000e+00
1.720000000000000000e+02	5.873862710758639594e+01	4.452994884030302103e+01	-1.546496246770682863e-02	5.105926618676388102e+02	1.926841997724442201e-01	0.000000000000000000e+00	5.255812775200110032e+00	1.000000000000000000e+00
1.720000000000000000e+02	4.693271878998973534e+01	5.216154233602205181e+01	-1.579225836575394101e-02	5.214478285595213265e+02	3.820733841118029162e-02	0.000000000000000000e+00	7.337507154170674006e+00	1.000000000000000000e+00
1.740000000000000000e+02	8.583257564785951388e+01	4.407122043173367132e+01	-1.734810596997558504e-02	5.730494074114540126e+02	2.841831396354954631e-02	0.000000000000000000e+00	6.937377343481235137e+00	1.000000000000000000e+00
1.750000000000000000e+02	2.654692151488446328e+01	1.803837313384367391e+01	-1.643162650068181324e-02	5.426532506975071328e+02	2.301833117374096904e-02	0.000000000000000000e+00	1.926126597833829024e+01	1.000000000000000000e+00
1.750000000000000000e+02	1.236911487256153634e+02	1.900241991979947187e+01	-8.427096331734157961e-04	2.562785516888306248e+01	4.931239614391155213e-01	0.000000000000000000e+00	1.700633697131195987e+01	1.000000000000000000e+00
1.760000000000000000e+02	3.031484465037524956e+01	4.675238049900023896e+01	-1.075108244904744237e-03	3.333563789502816377e+01	4.916715090536232236e-01	0.000000000000000000e+00	1.747606284891311290e+01	1.000000000000000000e+00
1.770000000000000000e+02	1.384545035717072778e+02	4.703185030802262645e+01	-1.702215426385411332e-02	5.622388224803138428e+02	5.089439985731325500e-02	0.000000000000000000e+00	7.881127461208455642e+00	1.000000000000000000e+00
1.780000000000000000e+02	4.397212983348602933e+01	2.624559447493292907e+01	-1.707960018465524282e-02	5.641440863402818877e+02	2.640814709862793208e-02	0.000000000000000000e+00	1.595723673885280469e+01	1.000000000000000000e+00
1.780000000000000000e+02	8.716998676302063132e+01	2.128718626072673814e+01	-1.474252594346471198e-02	4.866321755256325332e+02	9.391057032493976831e-02	0.000000000000000000e+00	4.550722934382101847e+00	1.000000000000000000e+00
1.780000000000000000e+02	9.432556576557672656e+01	4.240698360071353079e+01	-1.718413568107550471e-02	5.676111332713048796e+02	3.923267650398676309e-02	0.000000000000000000e+00	6.725182095772488822e+00	1.000000000000000000e+00
1.790000000000000000e+02	5.529963567670704805e+01	6.079640027404519920e+00	-1.584759333527133857e-02	5.232830801516911379e+02	2.067928551340958432e-02	0.000000000000000000e+00	1.352941365078751090e+01	1.000000000000000000e+00
1.790000000000000000e+02	1.412244318397506220e+02	2.777599787818876464e+01	-1.646276203664906457e-02	5.436858986316311757e+02	3.076120204345156317e-02	0.000000000000000000e+00	1.945405755644935653e+01	1.000000000000000000e+00
1.800000000000000000e+02	7.054202215613160831e+01	2.732043434137499105e+01	-1.716680096460466640e-02	5.670362063077521952e+02	2.042410773362912657e-02	0.000000000000000000e+00	1.390059237991193619e+01	1.000000000000000000e+00
1.800000000000000000e+02	1.323791297829962446e+02	5.205201000540845513e+01	-1.782132167489073812e-02	5.887441820441972595e+02	3.415028578982626239e-02	0.000000000000000000e+00	7.881127461208455642e+00	1.000000000000000000e+00
1.810000000000000000e+02	9.171684248320975996e+01	2.109961684612337507e+01	-1.498517180670447778e-02	4.946798208162688866e+02	9.688641583802881652e-02	0.000000000000000000e+00	4.550722934382101847e+00	1.000000000000000000e+00
1.820000000000000000e+02	9.288712689150911217e+01	3.583743507536797779e+01	-1.649785368631151439e-02	5.448497558900078275e+02	2.586822574292524379e-02	0.000000000000000000e+00	6.725182095772488822e+00	1.000000000000000000e+00
1.820000000000000000e+02	6.617899620365975011e+01	1.412231049552012507e+01	-8.185873750906482588e-03	2.691728278356951591e+02	3.289444599558843940e-02	0.000000000000000000e+00	1.244866596292373551e+01	1.000000000000000000e+00
1.820000000000000000e+02	2.764570233623168605e+01	4.577067881598065924e+01	-1.734590948837365712e-02	5.729765584265848020e+02	1.432462671270277044e-01	0.000000000000000000e+00	6.214293329617737172e+00	1.000000000000000000e+00
1.820000000000000000e+02	3.385897080880577903e+01	4.565782282700221373e+01	-1.704762280453306703e-02	5.630835176204565187e+02	9.241915185469729010e-02	0.000000000000000000e+00	6.214293329617737172e+00	1.000000000000000000e+00
1.850000000000000000e+02	5.750384522961105915e+01	5.194206562773936220e+00	-1.599800371427568396e-02	5.282716233812991504e+02	2.033622812113444756e-02	0.000000000000000000e+00	1.244866596292373551e+01	1.000000000000000000e+00
1.880000000000000000e+02	7.254135188197047057e+01	9.938124870500940844e+00	-1.671297835029502202e-02	5.519846271212386455e+02	2.013415044960997768e-02	0.000000000000000000e+00	1.576804893543081931e+01	1.000000000000000000e+00
1.920000000000000000e+02	4.659625045117787323e+01	1.394719621247100250e+01	-2.655654959052265469e-03	8.575639277998259047e+01	1.417615759510533202e-01	0.000000000000000000e+00	1.274225683002378773e+01	1.000000000000000000e+00
1.930000000000000000e+02	1.320405401691456575e+02	5.137821845967506107e+01	2.227746599492652635e-03	-7.156429138309609073e+01	2.946496507762135231e-01	0.000000000000000000e+00	3.209936611051220012e+01	1.000000000000000000e+00
1.940000000000000000e+02	3.659774851728156619e+01	6.048141319627196921e+00	-1.578639194133412554e-02	5.212532614557403576e+02	2.601899709812982575e-02	0.000000000000000000e+00	4.411622149502618662e+00	1.000000000000000000e+00
1.940000000000000000e+02	5.226237722538800590e+00	3.415970073428186993e+01	-1.743481587045659503e-02	5.759252467640829991e+02	2.325320938431785223e-02	0.000000000000000000e+00	2.178837049646737967e+01	1.000000000000000000e+00
1.960000000000000000e+02	4.322458968142019842e+01	4.334125012642196850e+01	-1.656434011582219590e-02	5.470548592212529684e+02	1.952935209731676558e-02	0.000000000000000000e+00	2.093452602765789550e+01	1.000000000000000000e+00
1.970000000000000000e+02	1.914252909179474926e+01	1.739456060909047608e+01	-1.643677537348363360e-02	5.428240193288054343e+02	1.892981316194919383e-02	0.000000000000000000e+00	2.081888363683789578e+01	1.000000000000000000e+00
1.980000000000000000e+02	1.175953517958685808e+02	2.271280659175940642e+01	1.026724133189034363e-03	-3.173091995921981479e+01	4.514552891580484451e-01	0.000000000000000000e+00	1.238083799338265933e+01	1.000000000000000000e+00
1.990000000000000000e+02	4.096269893201459666e+01	5.408127361260623545e+00	-7.516084515037869257e-03	2.469584528705194089e+02	3.350791546324383141e-02	0.000000000000000000e+00	4.411622149502618662e+00	1.000000000000000000e+00
1.990000000000000000e+02	8.355245753743555781e+01	4.589827186723364605e+01	-1.566592218529597527e-02	5.172577354166810437e+02	2.017702113621389071e-02	0.000000000000000000e+00	1.157677767365985844e+01	1.000000000000000000e+00
2.010000000000000000e+02	8.538699251521761369e+01	6.044193339836488654e+00	-1.602964368118204447e-02	5.293210013812787338e+02	2.135909058382123860e-02	0.000000000000000000e+00	2.660594554121109567e+01	1.000000000000000000e+00
2.010000000000000000e+02	5.882073681703274559e+01	2.937648824062490149e+01	-1.634740662137435657e-02	5.398599959268008206e+02	2.110603936610810916e-02	0.000000000000000000e+00	1.346101230215055544e+01	1.000000000000000000e+00
2.010000000000000000e+02	9.177192263617294543e+01	3.774583819402983664e+01	-1.666612031142351152e-02	5.504305232481381154e+02	1.699291744276265614e-02	0.000000000000000000e+00	1.157677767365985844e+01	1.000000000000000000e+00
2.020000000000000000e+02	4.666155028085927370e+01	5.245233280012570276e+01	-1.724774433259452719e-02	5.697207915939565055e+02	1.738556674051661144e-02	0.000000000000000000e+00	2.409205886711208322e+01	1.000000000000000000e+00
2.030000000000000000e+02	1.167991060118187647e+02	1.035759950851833189e+01	-1.609968745179368721e-02	5.316440882584871588e+02	1.689119769972213803e-02	0.000000000000000000e+00	9.899309672595464349e+00	1.000000000000000000e+00
2.040000000000000000e+02	5.887333933076436665e+01	8.258359764571272521e+00	-1.550185430534265808e-02	5.118162245505085934e+02	2.743904521633144800e-02	0.000000000000000000e+00	1.813601015235184732e+01	1.000000000000000000e+00
2.040000000000000000e+02	1.924551654586567295e+01	1.085790094288672591e+01	-1.659339204244905663e-02	5.480184017163975341e+02	2.630543968787257825e-02	0.000000000000000000e+00	2.239053467169211942e+01	1.000000000000000000e+00
2.040000000000000000e+02	1.314813225031326454e+02	2.369727369448338905e+01	-1.668755166387001290e-02	5.511413201283536409e+02	2.083271209622195030e-02	0.000000000000000000e+00	1.596191634632261014e+01	1.000000000000000000e+00
2.050000000000000000e+02	4.539565979246235372e+01	2.839355432473796981e+01	-1.673108406123212724e-02	5.525851250543628339e+02	1.958007107051262796e-02	0.000000000000000000e+00	1.346101230215055544e+01	1.000000000000000000e+00
2.060000000000000000e+02	1.106264850680199032e+02	3.382688521086697619e+01	-1.682360661693544507e-02	5.556537481899144950e+02	1.723705242497330925e-02	0.000000000000000000e+00	1.925753662804918065e+01	1.000000000000000000e+00
2.060000000000000000e+02	2.048116048431404934e+01	4.103421623584811329e+01	-1.695507854620659574e-02	5.600141746910015854e+02	1.829241352261334885e-02	0.000000000000000000e+00	2.793776314107328673e+01	1.000000000000000000e+00
2.080000000000000000e+02	1.265270585005609831e+02	8.523676835471233559e+00	-1.628711693586129897e-02	5.378604151500469470e+02	2.841439035775561450e-02	0.000000000000000000e+00	9.899309672595464349e+00	1.000000000000000000e+00
2.080000000000000000e+02	9.374640486475189505e+01	1.820614446113022211e+01	-1.697244531096422926e-02	5.605901645749802356e+02	2.770820535473383917e-02	0.000000000000000000e+00	2.299879669111509983e+01	1.000000000000000000e+00
2.110000000000000000e+02	1.203836076062907381e+02	5.343675186221393858e+01	-1.582653540677895695e-02	5.225846683312727237e+02	2.360172425422313314e-02	0.000000000000000000e+00	2.190315754201759901e+01	1.000000000000000000e+00
2.150000000000000000e+02	5.321642940076217343e+01	3.023225524362832317e+01	-1.755806472161677151e-02	5.800129448742932254e+02	4.806696715521863172e-02	0.000000000000000000e+00	6.265864954301346934e+00	1.000000000000000000e+00
2.170000000000000000e+02	1.252117045053246187e+02	4.970118577053201392e+01	-1.717924778586519055e-02	5.674490202793699609e+02	2.311824175949839244e-02	0.000000000000000000e+00	9.883651375471524503e+00	1.000000000000000000e+00
2.170000000000000000e+02	6.327924884116426796e+01	4.676617896566558130e+01	-1.675194505782898885e-02	5.532770053888518760e+02	1.853425331413527388e-02	0.000000000000000000e+00	1.091183471779067737e+01	1.000000000000000000e+00
2.180000000000000000e+02	2.820804617464188269e+01	8.380314172494340852e+00	-1.646199519129498343e-02	5.436604652724136031e+02	2.309034711322555111e-02	0.000000000000000000e+00	1.825350278261658588e+01	1.000000000000000000e+00
2.190000000000000000e+02	5.845661097502558334e+01	3.366759521141784006e+01	-1.724146919697657973e-02	5.695126690859952987e+02	6.205256608156917153e-02	0.000000000000000000e+00	6.265864954301346934e+00	1.000000000000000000e+00
2.190000000000000000e+02	9.426014193656270379e+01	3.968500681215509474e+01	-1.621334088303191812e-02	5.354135425918800593e+02	2.291983626790772277e-02	0.000000000000000000e+00	1.057827049733088387e+01	1.000000000000000000e+00
2.190000000000000000e+02	9.067390604659692599e+01	4.963682668875165405e+01	-1.634124684847693132e-02	5.396556995638319449e+02	1.774733114507398568e-02	0.000000000000000000e+00	1.057827049733088387e+01	1.000000000000000000e+00
2.200000000000000000e+02	1.682498887276949517e+01	2.264973498405081997e+01	-1.646200316292361840e-02	5.436607296611766742e+02	2.738620563017901688e-02	0.000000000000000000e+00	8.785097086412955392e+00	1.000000000000000000e+00
2.210000000000000000e+02	1.348033931782147192e+02	1.595338795529528930e+01	-1.624274842142646100e-02	5.363888793839860227e+02	2.066166197676078120e-02	0.000000000000000000e+00	3.000778663121508316e+01	1.000000000000000000e+00
2.210000000000000000e+02	5.316975102878639348e+01	5.087302579625336563e+01	-1.620326084762432201e-02	5.350792259528313934e+02	2.033885504321064630e-02	0.000000000000000000e+00	1.091183471779067737e+01	1.000000000000000000e+00
2.210000000000000000e+02	6.731817822214000557e+01	2.696086489803958841e+01	-1.653224298895147534e-02	5.459903189548117552e+02	2.411789038369005489e-02	0.000000000000000000e+00	1.111339757101840675e+01	1.000000000000000000e+00
2.210000000000000000e+02	1.154642583857690425e+02	5.133637953832257494e+01	-7.818145302647043146e-03	2.569766664202259108e+02	4.077566098408458295e-02	0.000000000000000000e+00	9.883651375471524503e+00	1.000000000000000000e+00
2.220000000000000000e+02	8.885080504083431663e+01	2.873294974938347934e+01	-1.630812024403565860e-02	5.385570154211595764e+02	2.136564418653130737e-02	0.000000000000000000e+00	1.221509228608994491e+01	1.000000000000000000e+00
2.240000000000000000e+02	4.740000469393557836e+01	2.635068288995106300e+01	-1.659034644084081064e-02	5.479173906333627428e+02	1.930890980141586333e-02	0.000000000000000000e+00	1.235966206358860298e+01	1.000000000000000000e+00
2.250000000000000000e+02	2.327755562907264775e+01	1.668799756336942863e+01	-1.652957719391893315e-02	5.459019046189850997e+02	1.937893637856347162e-02	0.000000000000000000e+00	8.785097086412955392e+00	1.000000000000000000e+00
2.260000000000000000e+02	1.124416284220440474e+02	3.596385360440535806e+01	9.109211660764057489e-04	-2.789017365313186048e+01	4.760795146658226562e-01	0.000000000000000000e+00	1.557786564968255760e+01	1.000000000000000000e+00
2.280000000000000000e+02	6.944782708154808404e+01	2.641540257916377854e+01	-1.685206251586945231e-02	5.565975227014164375e+02	2.070267171296280573e-02	0.000000000000000000e+00	1.297832383539376799e+01	1.000000000000000000e+00
2.310000000000000000e+02	2.821203449895147131e+01	9.315723676915396823e+00	-5.844769479741309705e-03	1.915272561734487624e+02	8.063312136458355983e-02	0.000000000000000000e+00	8.759942288115921016e+00	1.000000000000000000e+00
2.310000000000000000e+02	1.182774790214916010e+02	1.872746450676951468e+01	-1.661405602628077474e-02	5.487037478828178791e+02	1.968020434732387081e-02	0.000000000000000000e+00	1.277944339428301745e+01	1.000000000000000000e+00
2.320000000000000000e+02	2.669330060517344805e+01	3.664151661724041986e+01	-1.738840706737424316e-02	5.743860423425318231e+02	1.953501784440425659e-02	0.000000000000000000e+00	1.406469055230634879e+01	1.000000000000000000e+00
2.330000000000000000e+02	1.240218205032050776e+02	7.311829859096627970e+00	-1.628167334480980916e-02	5.376798718294036235e+02	2.558051172910513760e-02	0.000000000000000000e+00	1.277944339428301745e+01	1.000000000000000000e+00
2.360000000000000000e+02	9.674007628977916795e+01	1.749428318947306593e+01	-1.635952311668592216e-02	5.402618542364016321e+02	2.582989928077983333e-02	0.000000000000000000e+00	1.837459714358109153e+01	1.000000000000000000e+00
2.360000000000000000e+02	9.266786333124551334e+01	3.541195328938418641e+01	-7.339613371122101840e-03	2.411055726635174778e+02	8.306825901008185742e-02	0.000000000000000000e+00	1.837459714358109153e+01	1.000000000000000000e+00
2.360000000000000000e+02	7.182168631992909980e+01	5.322530754483543092e+01	-1.692836842375490883e-02	5.591283009806872997e+02	2.201938561147531725e-02	0.000000000000000000e+00	2.742040637586065799e+01	1.000000000000000000e+00
2.370000000000000000e+02	1.626206916086501408e+01	2.720727415229356794e+01	-1.729135839833982613e-02	5.711673051512630082e+02	7.500134278126091569e-02	0.000000000000000000e+00	1.406469055230634879e+01	1.000000000000000000e+00
2.390000000000000000e+02	6.806044644723976411e+00	6.124493521254252393e+00	-1.629124760262480251e-02	5.379974137391951672e+02	2.557638129410177985e-02	0.000000000000000000e+00	2.016078338490293831e+01	1.000000000000000000e+00
2.390000000000000000e+02	3.980985550633428005e+01	2.424390871987849039e+01	-1.730870859878280363e-02	5.717427456595916055e+02	3.575456014458611165e-02	0.000000000000000000e+00	6.932752685815489535e+00	1.000000000000000000e+00
2.410000000000000000e+02	3.743570153219553731e+01	3.075746786290951817e+01	-1.691298076033361658e-02	5.586179504005750687e+02	3.844303370605184345e-02	0.000000000000000000e+00	6.932752685815489535e+00	1.000000000000000000e+00
2.430000000000000000e+02	6.136445121203490061e+01	5.189297542378810846e+01	-1.667548559272139311e-02	5.507411341974700463e+02	2.200927798951390901e-02	0.000000000000000000e+00	3.192639567969375847e+01	1.000000000000000000e+00
2.430000000000000000e+02	1.984482288314566034e+01	2.150134133679302195e+01	-1.633317270751432140e-02	5.393879108546979069e+02	4.314100909400331307e-02	0.000000000000000000e+00	7.556829767610745208e+00	1.000000000000000000e+00
2.480000000000000000e+02	1.177491967484283464e+02	4.843770234763456273e+01	-1.683421035441936414e-02	5.560054340455322972e+02	1.541401029469768869e-02	0.000000000000000000e+00	1.586039997618681063e+01	1.000000000000000000e+00
2.480000000000000000e+02	2.005837632817113203e+01	1.384829052074217515e+01	-1.596955235499157924e-02	5.273279994328097473e+02	2.251196999082194505e-02	0.000000000000000000e+00	7.656029771816380780e+00	1.000000000000000000e+00
2.480000000000000000e+02	2.740103007157873449e+01	2.140434101658630084e+01	-1.630450885741391298e-02	5.384372393897402844e+02	3.641683916308380287e-02	0.000000000000000000e+00	7.556829767610745208e+00	1.000000000000000000e+00
2.490000000000000000e+02	1.335862786406383407e+01	4.609696686162480006e+01	-8.425096620214315643e-03	2.771069453676942658e+02	5.081403481912638576e-02	0.000000000000000000e+00	1.967987193596144024e+01	1.000000000000000000e+00
2.490000000000000000e+02	2.874872458101868844e+01	3.383147533219076308e+01	-1.640196434700971068e-02	5.416694692799210316e+02	1.887273346239692895e-02	0.000000000000000000e+00	1.249999791155376982e+01	1.000000000000000000e+00
2.510000000000000000e+02	6.289776180793001004e+01	3.385103333873543363e+01	-1.630104561134729235e-02	5.383223766200799218e+02	1.977882058649493846e-02	0.000000000000000000e+00	1.768603753271218793e+01	1.000000000000000000e+00
2.520000000000000000e+02	1.338401777169439981e+02	8.651244603404991906e+00	-1.689648080299703536e-02	5.580707092393926132e+02	6.393706106258412181e-02	0.000000000000000000e+00	1.074611771114703807e+01	1.000000000000000000e+00
2.530000000000000000e+02	1.327869133714592067e+02	4.339594013883812806e+01	-1.667309774295659339e-02	5.506619382546343786e+02	1.748157617768653083e-02	0.000000000000000000e+00	1.586039997618681063e+01	1.000000000000000000e+00
2.530000000000000000e+02	9.179457602610943923e+01	1.379650784575062694e+01	-1.613957069212047443e-02	5.329668644513538993e+02	2.166371223943097668e-02	0.000000000000000000e+00	1.074028062504505421e+01	1.000000000000000000e+00
2.530000000000000000e+02	1.381041536472223470e+02	1.851519691106721766e+01	-1.642256061845050533e-02	5.423525696825080331e+02	2.262837499428649313e-02	0.000000000000000000e+00	1.074611771114703807e+01	1.000000000000000000e+00
2.540000000000000000e+02	6.253439022795177493e+01	1.616872905724066101e+01	-3.127032350065885643e-03	1.013901974954362544e+02	1.118024580809530155e-01	0.000000000000000000e+00	1.768603753271218793e+01	1.000000000000000000e+00
2.560000000000000000e+02	1.318940343911559054e+01	2.472183633748426956e+01	-1.637329279144525765e-02	5.407185422538727835e+02	2.401543753552759508e-02	0.000000000000000000e+00	1.210465616892442320e+01	1.000000000000000000e+00
2.560000000000000000e+02	1.000922107391304934e+02	6.977205383329254218e+00	-1.928766896740133005e-02	6.373773741598589595e+02	2.449358743590568377e-02	0.000000000000000000e+00	1.074028062504505421e+01	1.000000000000000000e+00
2.560000000000000000e+02	1.148211479192375890e+02	9.456387182681222470e+00	-1.697299069135457458e-02	5.606082527792107157e+02	1.977453361038983282e-02	0.000000000000000000e+00	1.493612844246390559e+01	1.000000000000000000e+00
2.580000000000000000e+02	8.528846618392080359e+00	1.355035876785689020e+01	-1.658594765653301564e-02	5.477714995996294647e+02	2.133489545639410956e-02	0.000000000000000000e+00	1.210465616892442320e+01	1.000000000000000000e+00
2.590000000000000000e+02	1.330260906250359199e+02	4.892227471698464569e+01	-1.668893766940132695e-02	5.511872886882044895e+02	2.092644981500535462e-02	0.000000000000000000e+00	1.000262692931867470e+01	1.000000000000000000e+00
2.590000000000000000e+02	9.731104254556552746e+01	4.937259284754984634e+01	-7.263009542535940610e-02	2.406543851361708221e+03	1.305816774233059530e-02	0.000000000000000000e+00	3.571788691590807474e+01	1.000000000000000000e+00
2.620000000000000000e+02	9.067323377929778871e+01	7.851642680383406514e+00	-7.773129788914593524e-03	2.554836721352314157e+02	4.193765681279149060e-02	0.000000000000000000e+00	1.836596677618277695e+01	1.000000000000000000e+00
2.620000000000000000e+02	4.653647983341318906e+01	3.370292821510785330e+01	-1.251608766367185181e-03	3.918949244411027877e+01	3.997761576401406280e-01	0.000000000000000000e+00	1.978375132526744906e+01	1.000000000000000000e+00
2.620000000000000000e+02	1.422547810612699948e+02	5.278022991621815407e+01	1.298229795943016711e-03	-4.073573561554163547e+01	4.550621146326138122e-01	0.000000000000000000e+00	1.000262692931867470e+01	1.000000000000000000e+00
2.630000000000000000e+02	1.160897411214455133e+02	1.062189125500946751e+01	-1.623985487159468680e-02	5.362929112831250222e+02	1.982784109323654231e-02	0.000000000000000000e+00	1.859847803617300244e+01	1.000000000000000000e+00
2.630000000000000000e+02	2.348608269773494328e+01	3.761483667591850377e+01	-1.325738124351313017e-03	4.164808279761393806e+01	4.227598578888925873e-01	0.000000000000000000e+00	1.268373152458640263e+01	1.000000000000000000e+00
2.640000000000000000e+02	7.340616479868515398e+01	1.410920326280004744e+01	-3.386648672628619905e-02	1.120901603725651057e+03	1.745324315623097977e-02	0.000000000000000000e+00	1.605449963635477673e+01	1.000000000000000000e+00
2.670000000000000000e+02	5.748289060098112202e+01	1.206071665106720836e+01	-1.622144503508431493e-02	5.356823266553224130e+02	2.504197120042628288e-02	0.000000000000000000e+00	1.605449963635477673e+01	1.000000000000000000e+00
2.670000000000000000e+02	2.608157873655259351e+01	1.388585978417119549e+01	-1.635349042209770926e-02	5.400617725801785127e+02	1.231726610051011583e-01	0.000000000000000000e+00	7.723570094921575091e+00	1.000000000000000000e+00
2.670000000000000000e+02	1.000147125228710223e+02	2.848489014742134273e+01	-1.715883719120565518e-02	5.667720780731532386e+02	4.929602096226060048e-02	0.000000000000000000e+00	5.964162604607134988e+00	1.000000000000000000e+00
2.680000000000000000e+02	1.336996261042660592e+02	4.638970885002774658e+00	-1.560033958149483445e-02	5.150826085648113803e+02	2.037464341559813708e-02	0.000000000000000000e+00	1.859847803617300244e+01	1.000000000000000000e+00
2.680000000000000000e+02	4.083249118078764894e+01	1.892985680715552732e+01	-1.671818359165328990e-02	5.521572652842972957e+02	3.202143748621866237e-02	0.000000000000000000e+00	1.558946195047678351e+01	1.000000000000000000e+00
2.690000000000000000e+02	2.048437460347522077e+01	1.920796847376298544e+01	-1.696178316453341231e-02	5.602365415155701385e+02	7.256268217871886250e-02	0.000000000000000000e+00	7.723570094921575091e+00	1.000000000000000000e+00
2.690000000000000000e+02	1.052882761939022345e+02	3.127070453136259331e+01	-8.706939328258033947e-03	2.864546017085194762e+02	3.307686084284441330e-01	0.000000000000000000e+00	5.964162604607134988e+00	1.000000000000000000e+00
2.710000000000000000e+02	9.018295686999249483e+01	4.315502831581643051e+01	-1.711510832531017504e-02	5.653217570291843685e+02	1.992381889259231542e-02	0.000000000000000000e+00	9.527215039800672969e+00	1.000000000000000000e+00
2.710000000000000000e+02	5.954370489751212858e+01	3.447046010471768085e+01	-1.686655284988689690e-02	5.570781122600359367e+02	1.894076222317386815e-02	0.000000000000000000e+00	2.250430086057366807e+01	1.000000000000000000e+00
2.730000000000000000e+02	1.025155794986674351e+02	2.570201531026585684e+01	-1.683847026069294414e-02	5.561467190202827169e+02	2.755444762879000198e-02	0.000000000000000000e+00	6.220783439802816339e+00	1.000000000000000000e+00
2.730000000000000000e+02	1.394788833766868379e+02	2.767821234063126568e+01	-1.677730739767578638e-02	5.541181782491776175e+02	3.815510390545451269e-02	0.000000000000000000e+00	1.519978268320845594e+01	1.000000000000000000e+00
2.730000000000000000e+02	2.232002300440464637e+01	3.268518803809621431e+01	-1.723308642522325754e-02	5.692346442611647035e+02	2.474092734762878276e-02	0.000000000000000000e+00	1.360165623139627478e+01	1.000000000000000000e+00
2.740000000000000000e+02	1.268857542147996327e+02	7.608703149177349800e+00	-1.662892564817446822e-02	5.491969169853467747e+02	2.293796059149355582e-02	0.000000000000000000e+00	2.031730334771422264e+01	1.000000000000000000e+00
2.740000000000000000e+02	9.606899565974516975e+01	5.064651506946760406e+01	1.483797518581252400e-03	-4.689031492402149581e+01	3.052184773104458237e-01	0.000000000000000000e+00	9.527215039800672969e+00	1.000000000000000000e+00
2.760000000000000000e+02	1.239024051600131031e+02	5.188219997964932162e+01	-1.617312113676853610e-02	5.340796057701867312e+02	6.018195595024278255e-02	0.000000000000000000e+00	4.754896511228844602e+00	1.000000000000000000e+00
2.770000000000000000e+02	9.589252436852344630e+00	1.432315100872741453e+01	-1.638067039298982119e-02	5.409632293857017658e+02	3.010023916397441823e-02	0.000000000000000000e+00	1.697433603451045414e+01	1.000000000000000000e+00
2.770000000000000000e+02	1.307826895957776685e+02	4.014455131170213775e+01	-2.066413866224220842e-03	6.621349498468299544e+01	2.789700353926543031e-01	0.000000000000000000e+00	1.303722088964083525e+01	1.000000000000000000e+00
2.770000000000000000e+02	3.281324892136120752e+01	5.260926035147990376e+01	-1.360687076763162414e-03	4.280720732804935835e+01	3.150997896806508880e-01	0.000000000000000000e+00	1.103511975206116880e+01	1.000000000000000000e+00
2.790000000000000000e+02	1.398444279592081898e+02	2.325688483616628588e+01	-1.668116074914463218e-02	5.509293576654216622e+02	2.339133111737923265e-02	0.000000000000000000e+00	1.916529105326099369e+01	1.000000000000000000e+00
2.800000000000000000e+02	1.190711446790640622e+02	2.518500378877025980e+01	-1.631037643116441810e-02	5.386318446124720367e+02	4.262220352255641220e-02	0.000000000000000000e+00	8.626671948709143223e+00	1.000000000000000000e+00
2.800000000000000000e+02	1.196690173059555633e+02	1.657907459822615692e+01	-1.611649648157136711e-02	5.322015801832385478e+02	4.022462762684619886e-02	0.000000000000000000e+00	8.626671948709143223e+00	1.000000000000000000e+00
2.800000000000000000e+02	1.206803560967900495e+02	4.838542422666205312e+01	-1.640434002245023948e-02	5.417482614464792050e+02	7.192605524859363442e-02	0.000000000000000000e+00	4.754896511228844602e+00	1.000000000000000000e+00
2.800000000000000000e+02	7.722195541545511333e+01	5.270399265278680900e+01	-1.678463368198773731e-02	5.543611633825473746e+02	1.762187854026808775e-02	0.000000000000000000e+00	4.098374750031401703e+01	1.000000000000000000e+00
2.850000000000000000e+02	4.386920438199643968e+01	2.888673929162828813e+01	-1.679951543519313251e-02	5.548547348347896104e+02	1.720895707649350292e-02	0.000000000000000000e+00	2.027333310178178039e+01	1.000000000000000000e+00
2.870000000000000000e+02	8.416792785739963279e+01	1.025494878909838370e+01	-1.705769254109194139e-02	5.634174926856563843e+02	1.904459761416277264e-02	0.000000000000000000e+00	3.296108528752529310e+01	1.000000000000000000e+00
2.880000000000000000e+02	4.147923076072356707e+01	5.714988180060448286e+00	-1.518268389851424455e-02	5.012305496614828257e+02	2.691160897949312902e-01	0.000000000000000000e+00	2.329467800779451636e+01	1.000000000000000000e+00
2.910000000000000000e+02	7.490832107128399286e+01	4.188867802701842891e+01	-1.693830275698127164e-02	5.594577852296140463e+02	1.765894763130959610e-02	0.000000000000000000e+00	3.296108528752529310e+01	1.000000000000000000e+00
2.920000000000000000e+02	2.962698145519003390e+01	3.415074618759575742e+01	-1.503506791603663852e-03	4.754399694481878669e+01	2.604844589668955379e-01	0.000000000000000000e+00	9.490992327025924880e+00	1.000000000000000000e+00
2.940000000000000000e+02	3.882841798519807952e+01	3.647722445654616763e+01	1.445176512433628355e-03	-4.560940226351409876e+01	3.578342505115097438e-01	0.000000000000000000e+00	9.490992327025924880e+00	1.000000000000000000e+00
2.950000000000000000e+02	2.437614765651254345e+01	2.426187579694588337e+01	-1.650554457810059217e-02	5.451048336739879687e+02	2.589273491066446109e-02	0.000000000000000000e+00	9.770005188593589907e+00	1.000000000000000000e+00
2.970000000000000000e+02	7.570024184753029317e+01	3.125931852564509583e+01	-1.249484536194290932e-03	3.911903976579600339e+01	3.202391546053259264e-01	0.000000000000000000e+00	2.070406869692727980e+01	1.000000000000000000e+00
2.990000000000000000e+02	1.568526639288021585e+01	2.872523599376959780e+01	-1.669487024556431595e-02	5.513840497950370718e+02	2.308479521634920761e-02	0.000000000000000000e+00	9.770005188593589907e+00	1.000000000000000000e+00
3.000000000000000000e+02	6.595683299981023140e+01	1.299119205812647238e+01	-1.702288832997981768e-02	5.622631686765384984e+02	1.941248287419550245e-02	0.000000000000000000e+00	2.070406869692727980e+01	1.000000000000000000e+00
3.000000000000000000e+02	1.428048586256794579e+02	2.437527509701503092e+01	-1.668314228619353565e-02	5.509950777526587444e+02	1.964515972195635118e-02	0.000000000000000000e+00	2.306324199446901346e+01	1.000000000000000000e+00
3.030000000000000000e+02	1.192005006451007603e+02	1.638154395600232149e+01	9.912026539716468562e-04	-3.055280688066396166e+01	4.975075776643174130e-01	0.000000000000000000e+00	1.785419641340740071e+01	1.000000000000000000e+00
3.050000000000000000e+02	3.945076602432315127e+01	2.455135085334847389e+01	-1.617206524439237028e-02	5.340445858147874105e+02	2.006264267428570225e-02	0.000000000000000000e+00	1.375388554581803824e+01	1.000000000000000000e+00
3.050000000000000000e+02	1.218625511322938593e+02	3.403616988724665049e+01	-1.661189901361466437e-02	5.486322079332284147e+02	1.562812065518170979e-02	0.000000000000000000e+00	1.097553563307253732e+01	1.000000000000000000e+00
3.060000000000000000e+02	3.512072506935040650e+01	1.149684538834823755e+01	-1.689402323733469116e-02	5.579892010839889736e+02	2.877658983068953624e-02	0.000000000000000000e+00	1.375388554581803824e+01	1.000000000000000000e+00
3.070000000000000000e+02	1.425919717015935930e+02	5.093531312106669873e+00	-1.572066141240066606e-02	5.190732284868712441e+02	2.162946314670377568e-02	0.000000000000000000e+00	2.597268079416312503e+01	1.000000000000000000e+00
3.080000000000000000e+02	1.261577001453834725e+02	4.413637173613067688e+01	1.090479292790721023e-03	-3.384543740069496209e+01	4.556243629870442291e-01	0.000000000000000000e+00	1.097553563307253732e+01	1.000000000000000000e+00
3.090000000000000000e+02	1.145723050085960750e+02	4.561147493339515968e+00	-1.562700037073526046e-02	5.159668460791485813e+02	1.966896603611345551e-02	0.000000000000000000e+00	1.361334342830518551e+01	1.000000000000000000e+00
3.100000000000000000e+02	4.211208986090083073e+01	5.140927663812968262e+01	-1.688534741730997324e-02	5.577014569566747468e+02	2.021106746923972963e-02	0.000000000000000000e+00	1.237196664003130664e+01	1.000000000000000000e+00
3.100000000000000000e+02	8.602021595857637237e+01	2.800442607863053013e+01	-1.625189043008630832e-02	5.366920852246133791e+02	1.468839196998050767e-02	0.000000000000000000e+00	2.631948357649458714e+01	1.000000000000000000e+00
3.110000000000000000e+02	1.101202193267726841e+02	1.742590759132358613e+01	-1.650359569185570058e-02	5.450401964903934413e+02	1.938571841855574185e-02	0.000000000000000000e+00	1.361334342830518551e+01	1.000000000000000000e+00
3.120000000000000000e+02	1.459256164109567777e+01	6.915425952626608641e+00	-1.628762809316791280e-02	5.378773683040649303e+02	2.524403305568068134e-02	0.000000000000000000e+00	3.204877200434360418e+01	1.000000000000000000e+00
3.120000000000000000e+02	5.679434858580722789e+01	5.094338057361935768e+01	-1.682370064650566543e-02	5.556568667950201643e+02	5.100741477702075422e-02	0.000000000000000000e+00	8.232701667699025450e+00	1.000000000000000000e+00
3.130000000000000000e+02	5.439407023166666022e+00	3.762932423217886679e+01	-1.745540407264771152e-02	5.766080795401863952e+02	2.149362120062825454e-02	0.000000000000000000e+00	2.640366833460094043e+01	1.000000000000000000e+00
3.130000000000000000e+02	5.213491813262646701e+01	4.415610684985470868e+01	-1.709792213472855621e-02	5.647517561074646437e+02	4.345757004671357837e-02	0.000000000000000000e+00	8.232701667699025450e+00	1.000000000000000000e+00
3.150000000000000000e+02	1.369800368582519070e+02	2.904007945727542506e+01	-1.552714023097600052e-02	5.126548630404689675e+02	2.381290386259196090e-01	0.000000000000000000e+00	5.004667396541199409e+00	1.000000000000000000e+00
3.160000000000000000e+02	3.699269725835996780e+01	3.261172498935415121e+01	-1.707675748934140911e-02	5.640498048913849516e+02	2.008555214708029890e-02	0.000000000000000000e+00	1.821495123924139747e+01	1.000000000000000000e+00
3.160000000000000000e+02	8.585033072176746316e+01	3.151013233426398230e+01	-3.346871619847907597e-02	1.107709060188662079e+03	1.581427450991135242e-02	0.000000000000000000e+00	2.173842025097382802e+01	1.000000000000000000e+00
3.160000000000000000e+02	1.437262473321668779e+02	3.084459101407053794e+01	-8.247329971311122970e-03	2.712110981614949878e+02	1.236450215571709421e-01	0.000000000000000000e+00	6.983381538836838764e+00	1.000000000000000000e+00
3.160000000000000000e+02	1.323738039532883874e+02	3.099694280846625460e+01	-1.461233888619226963e-02	4.823143633677344155e+02	2.627072431572333722e-01	0.000000000000000000e+00	5.004667396541199409e+00	1.000000000000000000e+00
3.170000000000000000e+02	6.918852844994849249e+01	1.554091965819204546e+01	-1.785864878485118878e-02	5.899821810633252426e+02	8.042029825175489588e-02	0.000000000000000000e+00	7.171601988629164204e+00	1.000000000000000000e+00
3.180000000000000000e+02	6.276209140417327603e+01	1.235771655754048837e+01	-1.736449986042766166e-02	5.735931307353563398e+02	9.441577225295827436e-02	0.000000000000000000e+00	7.171601988629164204e+00	1.000000000000000000e+00
3.190000000000000000e+02	1.293852883761450130e+02	4.972970941013403490e+01	-1.620093227440063885e-02	5.350019959886058132e+02	2.318672727365822528e-02	0.000000000000000000e+00	1.896965392165572695e+01	1.000000000000000000e+00
3.200000000000000000e+02	4.789991939350326788e+01	1.729974121602698389e+01	-1.575895732055730691e-02	5.203433588769488551e+02	2.240371964987331044e-02	0.000000000000000000e+00	1.367143883678004990e+01	1.000000000000000000e+00
3.210000000000000000e+02	1.050375375277659202e+02	4.172825398121042895e+01	-1.695656063466660646e-02	5.600633299580903213e+02	6.589611874620981968e-02	0.000000000000000000e+00	1.077898484438945914e+01	1.000000000000000000e+00
3.210000000000000000e+02	1.017902639119883368e+01	1.379788889884363812e+01	-1.709553354267090430e-02	5.646725355455834006e+02	3.716598443852181521e-02	0.000000000000000000e+00	2.465408179656116516e+01	1.000000000000000000e+00
3.220000000000000000e+02	3.431428851096168842e+01	1.882907878214846065e+01	-1.674833364091479065e-02	5.531572283527466425e+02	2.573543405240008575e-02	0.000000000000000000e+00	1.367143883678004990e+01	1.000000000000000000e+00
3.230000000000000000e+02	9.661751099815177213e+01	3.176457063782455492e+01	-1.540977279762116743e-02	5.087622293079137989e+02	1.817576520624841763e-02	0.000000000000000000e+00	1.304499262271432514e+01	1.000000000000000000e+00
3.250000000000000000e+02	2.367383123499204345e+01	4.504034702773810039e+01	-3.334752038942408875e-02	1.103689453717883453e+03	1.770608779332560889e-02	0.000000000000000000e+00	1.308922552498472491e+01	1.000000000000000000e+00
3.250000000000000000e+02	5.786996979466533730e+01	4.694376957672358941e+01	-1.645515512569960259e-02	5.434336061743794062e+02	1.986766247704341293e-02	0.000000000000000000e+00	1.455274922458310272e+01	1.000000000000000000e+00
3.260000000000000000e+02	7.014043238377404066e+01	3.911955985031109861e+01	-1.656079749496813802e-02	5.469373638901889763e+02	1.698673153188290375e-02	0.000000000000000000e+00	1.455274922458310272e+01	1.000000000000000000e+00
3.260000000000000000e+02	1.142855079257856517e+02	4.726554192685028255e+01	-3.341291545325437290e-02	1.105858360578432666e+03	1.582529084098160954e-02	0.000000000000000000e+00	1.077898484438945914e+01	1.000000000000000000e+00
3.260000000000000000e+02	6.939781979405015022e+01	2.264485737151649758e+01	-1.728835413177675197e-03	5.501729484507524148e+01	3.169884580929906992e-01	0.000000000000000000e+00	1.649143096347971138e+01	1.000000000000000000e+00
3.280000000000000000e+02	9.639331391755575851e+00	4.637060232031346629e+01	-1.691904529653422487e-02	5.588190881226159945e+02	2.351264349508686013e-02	0.000000000000000000e+00	8.237597306904877570e+00	1.000000000000000000e+00
3.280000000000000000e+02	9.287516985686148985e+01	1.496159347350511482e+01	1.506601192414450466e-03	-4.764662651278162997e+01	3.618852719601891588e-01	0.000000000000000000e+00	1.721467858551051933e+01	1.000000000000000000e+00
3.290000000000000000e+02	3.501996172077186742e+01	8.302890735433233971e+00	-1.608400930231292103e-02	5.311241033547671577e+02	2.124731044424499338e-02	0.000000000000000000e+00	3.724955211404548550e+01	1.000000000000000000e+00
3.320000000000000000e+02	1.323276657256056694e+02	3.893756475602089040e+01	-1.712505065102608651e-02	5.656515063587518171e+02	1.629093274574466843e-02	0.000000000000000000e+00	1.593653904749074002e+01	1.000000000000000000e+00
3.330000000000000000e+02	9.384598021155438730e+00	3.813694454866487860e+01	-8.066530704701892901e-03	2.652146704991757815e+02	4.737842248938584078e-02	0.000000000000000000e+00	8.237597306904877570e+00	1.000000000000000000e+00
3.350000000000000000e+02	3.628688535054053688e+01	5.107017065897000663e+00	-1.659332155143900672e-02	5.480160637962802639e+02	2.021553022163158353e-02	0.000000000000000000e+00	4.259940343560808884e+01	1.000000000000000000e+00
3.350000000000000000e+02	1.228613546334585749e+02	5.175794817926100677e+01	-1.695985305038555380e-02	5.601725269314143816e+02	1.955257937648835487e-02	0.000000000000000000e+00	1.593653904749074002e+01	1.000000000000000000e+00
3.360000000000000000e+02	6.898695745888787201e+01	4.433830595722115220e+01	-1.571575498562168341e-02	5.189105008729135307e+02	1.914071227117974949e-02	0.000000000000000000e+00	2.818545786176099099e+01	1.000000000000000000e+00
3.380000000000000000e+02	1.383556762105233133e+02	3.923589405495312832e+01	-1.711352800309862143e-02	5.652693437202010500e+02	2.328601674587105208e-02	0.000000000000000000e+00	1.992174291134161379e+01	1.000000000000000000e+00
3.380000000000000000e+02	8.502151239552149775e+01	2.115829122769212489e+01	-1.525480224855022340e-02	5.036224424895176526e+02	8.854136577788940254e-02	0.000000000000000000e+00	3.097613499144693083e+00	1.000000000000000000e+00
3.420000000000000000e+02	4.951433198483378106e+01	1.395231447661083024e+01	-7.733663483327017293e-03	2.541747240902905958e+02	6.230706560925147741e-02	0.000000000000000000e+00	1.541109005669012433e+01	1.000000000000000000e+00
3.420000000000000000e+02	8.678889177768645879e+01	2.370222116178654304e+01	-1.533756170967297966e-02	5.063672607141829189e+02	6.072979209184992122e-02	0.000000000000000000e+00	3.097613499144693083e+00	1.000000000000000000e+00
3.420000000000000000e+02	8.156619278713885990e+01	5.320987510818492439e+01	-1.779721642259580669e-02	5.879447020220745799e+02	7.882718003823241393e-02	0.000000000000000000e+00	2.799614902620805168e+01	1.000000000000000000e+00
3.420000000000000000e+02	4.848684226427128152e+01	5.083133983289511804e+01	-1.183624427891291717e-03	3.693470913947208345e+01	4.345574290344592638e-01	0.000000000000000000e+00	5.238557442219422988e+00	1.000000000000000000e+00
3.440000000000000000e+02	1.699701068920261449e+01	5.038227185820685605e+01	-1.585930525121378651e-02	5.236715200942481943e+02	1.975404102861544331e-02	0.000000000000000000e+00	3.149303343077770734e+01	1.000000000000000000e+00
3.450000000000000000e+02	9.731898384506619948e+01	2.507314002197813707e+01	-1.643673551263916816e-02	5.428226972953985978e+02	1.781634213264038369e-02	0.000000000000000000e+00	1.061895745677148639e+01	1.000000000000000000e+00
3.480000000000000000e+02	1.249288471099090572e+02	1.260963083324053535e+01	-1.629538195534411052e-02	5.381345345775524720e+02	2.924449364175452093e-02	0.000000000000000000e+00	3.029263294599968859e+01	1.000000000000000000e+00
3.480000000000000000e+02	7.589272732183258086e+01	1.569239210934995477e+01	1.009132750559458159e-03	-3.114748035021728612e+01	4.436762243892076185e-01	0.000000000000000000e+00	9.847219457663426212e+00	1.000000000000000000e+00
3.510000000000000000e+02	5.050143952820744886e+01	5.926715234384314357e+00	-3.870638877508479105e-03	1.260528127519202570e+02	3.927942354682992798e-01	0.000000000000000000e+00	1.744539540976720460e+01	1.000000000000000000e+00
3.510000000000000000e+02	9.138957137460889157e+01	4.754271967565838963e+01	-1.656716874341315759e-02	5.471486740970041183e+02	2.189629964607431312e-02	0.000000000000000000e+00	1.813300507448667886e+01	1.000000000000000000e+00
3.520000000000000000e+02	6.637681674276238653e+01	1.315957215946699321e+01	-1.697121855927074055e-02	5.605494778624309902e+02	1.944250695297855547e-02	0.000000000000000000e+00	9.847219457663426212e+00	1.000000000000000000e+00
3.520000000000000000e+02	9.460018204277866971e+01	2.969621155309295446e+01	-1.661506245878694235e-02	5.487371274414489335e+02	1.515193225669841937e-02	0.000000000000000000e+00	1.813300507448667886e+01	1.000000000000000000e+00
3.540000000000000000e+02	1.251055324388267849e+02	3.662202298969210545e+01	-1.659703599101329877e-02	5.481392577042590801e+02	1.560640388588996341e-02	0.000000000000000000e+00	9.326944374195798915e+00	1.000000000000000000e+00
3.540000000000000000e+02	5.166678459602151996e+00	4.975917846283370949e+01	-1.798035976042715658e-02	5.940188736585944298e+02	2.055423317148530327e-02	0.000000000000000000e+00	3.218191747982839956e+01	1.000000000000000000e+00
3.550000000000000000e+02	1.284608446671519459e+02	2.791950776650551802e+01	-3.190430128837161601e-03	1.034928619668322085e+02	4.594573428858548247e-01	0.000000000000000000e+00	8.121498080072143466e+00	1.000000000000000000e+00
3.560000000000000000e+02	2.273606081534825307e+01	2.017574680231152939e+01	3.712397241717606960e-03	-1.208045363624042494e+02	9.542987457280194263e-02	0.000000000000000000e+00	8.114053099364326727e+00	1.000000000000000000e+00
3.560000000000000000e+02	2.759153785306535411e+01	2.667668522960845223e+01	-3.799615976279211230e-03	1.236972518164335497e+02	1.039924379007396427e-01	0.000000000000000000e+00	8.114053099364326727e+00	1.000000000000000000e+00
3.580000000000000000e+02	1.359819143356425855e+02	2.485483125725929554e+01	-1.658695495192726369e-02	5.478049077769936730e+02	2.167800700516597789e-02	0.000000000000000000e+00	8.121498080072143466e+00	1.000000000000000000e+00
3.580000000000000000e+02	5.727406149873864649e+01	3.818874899621861374e+01	-1.607401425057100250e-02	5.307926053023934401e+02	2.010663023198566712e-02	0.000000000000000000e+00	2.236148715980964852e+01	1.000000000000000000e+00
3.630000000000000000e+02	4.682882960191898292e+01	6.866116317023813309e+00	-1.626116937259278541e-02	5.369998326428767541e+02	2.633590560320775431e-02	0.000000000000000000e+00	1.412269168419957666e+01	1.000000000000000000e+00
3.640000000000000000e+02	7.157346969916379464e+01	4.991290870678177782e+01	-1.665896865780185088e-02	5.501933299540914959e+02	2.510522151219074516e-02	0.000000000000000000e+00	1.287467653409654567e+01	1.000000000000000000e+00
3.650000000000000000e+02	5.983047347703634244e+01	4.463471435788587627e+01	-1.603265561798549593e-02	5.294208959301013238e+02	1.990001287381792938e-02	0.000000000000000000e+00	1.287467653409654567e+01	1.000000000000000000e+00
3.660000000000000000e+02	4.061533675243573072e+01	3.225356289262247600e+01	-1.629055897859711319e-02	5.379745746854422350e+02	2.121968306851762520e-02	0.000000000000000000e+00	2.285857368583808125e+01	1.000000000000000000e+00
3.660000000000000000e+02	1.021614843946548348e+02	5.190112058741227230e+01	-7.201078035242122234e-03	2.365108796879377451e+02	6.605429179573907295e-02	0.000000000000000000e+00	1.550696088935942818e+01	1.000000000000000000e+00
3.690000000000000000e+02	1.071200776212702550e+02	1.046796039286216207e+01	-1.590024577176387538e-02	5.250293622721532074e+02	2.370121835671668009e-02	0.000000000000000000e+00	1.437251419294347876e+01	1.000000000000000000e+00
3.690000000000000000e+02	1.277723876183658547e+02	3.514065640454987971e+01	-1.709955688437830856e-02	5.648059745686596216e+02	2.070702253305201079e-02	0.000000000000000000e+00	3.060770366360901207e+01	1.000000000000000000e+00
3.700000000000000000e+02	7.260324933402648639e+01	3.742926753486720060e+01	-1.605512375373176898e-02	5.301660789899468682e+02	1.645702542004368052e-02	0.000000000000000000e+00	1.466500143239884757e+01	1.000000000000000000e+00
3.700000000000000000e+02	9.410434667923520635e+01	3.865165388648858880e+01	-1.600995408583240701e-02	5.286679719944415865e+02	1.412765776127622441e-02	0.000000000000000000e+00	1.550696088935942818e+01	1.000000000000000000e+00
3.740000000000000000e+02	8.975428336580691280e+01	2.042341768259758794e+01	-1.693038050156485050e-02	5.591950339894242461e+02	1.845289216862591175e-01	0.000000000000000000e+00	6.070706917817466852e+00	1.000000000000000000e+00
3.740000000000000000e+02	9.569901817776124631e+01	1.919312889634651853e+01	-1.810096234272619634e-02	5.980188050422109427e+02	9.494953371896841521e-02	0.000000000000000000e+00	6.070706917817466852e+00	1.000000000000000000e+00
3.740000000000000000e+02	2.004328026009394037e+01	2.419616311131295561e+01	-1.092833937165551628e-03	3.392353204637002051e+01	4.711663138370151271e-01	0.000000000000000000e+00	1.574500251100349679e+01	1.000000000000000000e+00
3.760000000000000000e+02	3.161848840524204363e+01	4.360732972421098452e+01	-1.674553036924728358e-02	5.530642544370483620e+02	1.929693312538072192e-02	0.000000000000000000e+00	2.157400922652049147e+01	1.000000000000000000e+00
3.760000000000000000e+02	5.782073402782375382e+01	1.956770530309279721e+01	-1.716829750057054238e-02	5.670858407439516213e+02	2.319913046604105133e-02	0.000000000000000000e+00	9.600564906921189134e+00	1.000000000000000000e+00
3.760000000000000000e+02	5.279717703016275721e+01	1.138634101446355373e+01	-1.679869226219215736e-02	5.548274333006269217e+02	3.264858885432697644e-02	0.000000000000000000e+00	9.600564906921189134e+00	1.000000000000000000e+00
3.780000000000000000e+02	3.509720682492612553e+01	1.958266129033723502e+01	-1.634976562295581068e-02	5.399382350845352221e+02	2.287388901749964898e-02	0.000000000000000000e+00	9.473155273909894092e+00	1.000000000000000000e+00
3.790000000000000000e+02	8.630936340032926068e+01	3.171575326526427574e+01	-1.686989223977960681e-02	5.571888671889880698e+02	1.676665255915454900e-02	0.000000000000000000e+00	1.180611352139673187e+01	1.000000000000000000e+00
3.800000000000000000e+02	1.401796823938147440e+02	5.204438491414862256e+01	1.170223447409355841e-03	-3.649024931631493729e+01	4.574573979610769836e-01	0.000000000000000000e+00	2.515559690296746354e+01	1.000000000000000000e+00
3.840000000000000000e+02	1.234859051944357304e+02	3.322625912112450663e+01	-1.730214424473425563e-02	5.715250308704767122e+02	2.304431917292670828e-02	0.000000000000000000e+00	2.515559690296746354e+01	1.000000000000000000e+00
3.850000000000000000e+02	7.909267210226904865e+01	4.627476011852883886e+01	-1.657548690283497730e-02	5.474245559752441750e+02	1.664623991735847408e-02	0.000000000000000000e+00	3.240711571857661255e+01	1.000000000000000000e+00
3.860000000000000000e+02	3.336125781411514879e+01	4.391497100512303575e+01	-1.780821675979352278e-03	5.674148250452152809e+01	3.086903037457378041e-01	0.000000000000000000e+00	4.201291057691825159e+01	1.000000000000000000e+00
3.870000000000000000e+02	6.550000877370342778e+01	1.685604748807060460e+01	-1.715548195174472837e-02	5.666607974739863494e+02	2.090482459401765691e-02	0.000000000000000000e+00	1.581386478037697607e+01	1.000000000000000000e+00
3.890000000000000000e+02	7.691767509306230011e+01	5.914602651495073360e+00	-1.574975178391351330e-02	5.200380460534370286e+02	2.315028413751962777e-02	0.000000000000000000e+00	1.581386478037697607e+01	1.000000000000000000e+00
3.920000000000000000e+02	8.920279963329740269e+01	2.334668037919895767e+01	-8.511379864084395955e-04	2.590739175901497404e+01	4.541188935657828329e-01	0.000000000000000000e+00	2.071516792667887330e+01	1.000000000000000000e+00
3.930000000000000000e+02	5.462333206215399173e+01	4.992857235700925145e+01	-1.709723340602914768e-02	5.647289135821467880e+02	2.476665471969952126e-02	0.000000000000000000e+00	1.070406799914554696e+01	1.000000000000000000e+00
3.930000000000000000e+02	9.615293685317276129e+01	4.809414045010289129e+01	-1.422712719727758576e-02	4.695383490034216720e+02	1.798000099645774563e-01	0.000000000000000000e+00	5.108018334068564315e+00	1.000000000000000000e+00
3.950000000000000000e+02	9.574187568639538881e+01	4.300268878890171464e+01	-1.453962299705478974e-02	4.799026524283502226e+02	2.099927220017809848e-01	0.000000000000000000e+00	5.108018334068564315e+00	1.000000000000000000e+00
3.960000000000000000e+02	1.101759246156406675e+02	4.242097485453039951e+01	1.926203645376329231e-03	-6.156325241124733338e+01	3.744251814952935797e-01	0.000000000000000000e+00	1.243134528553663110e+01	1.000000000000000000e+00
3.970000000000000000e+02	1.411232837530544089e+02	4.467177591631969591e+01	-1.687084191632005903e-02	5.572203643669591884e+02	1.865445770184559482e-02	0.000000000000000000e+00	2.410408444364136926e+01	1.000000000000000000e+00
3.970000000000000000e+02	6.327553244979417713e+01	4.362646951887253977e+01	-1.680125044395875539e-02	5.549122785115514489e+02	1.946701515945326033e-02	0.000000000000000000e+00	6.693175269850248910e+00	1.000000000000000000e+00
3.990000000000000000e+02	1.175972056591763248e+02	3.244786434270450570e+01	-1.713127554553614193e-02	5.658579625592395814e+02	8.660304654998896012e-02	0.000000000000000000e+00	3.677430936400165162e+00	1.000000000000000000e+00
3.990000000000000000e+02	5.228291639860808715e+01	3.947939158175986307e+01	-1.671986871917022222e-02	5.522131545887540369e+02	1.069618553260920368e-01	0.000000000000000000e+00	5.239126600343086970e+00	1.000000000000000000e+00
3.990000000000000000e+02	1.109249556606512073e+02	7.904341469111928475e+00	-3.089968455707891356e-03	1.001609283420280292e+02	2.555320197590887910e-01	0.000000000000000000e+00	2.543429643393700346e+01	1.000000000000000000e+00
4.000000000000000000e+02	1.410133254283394422e+02	6.078566488154692138e+00	-1.579632114424629752e-02	5.215825755515547826e+02	5.676981492497346071e-02	0.000000000000000000e+00	1.200698324471392553e+01	1.000000000000000000e+00
4.020000000000000000e+02	5.672336430363431958e+01	4.225983577957622117e+01	-1.628346019766115441e-02	5.377391349783491705e+02	1.282438124121744183e-01	0.000000000000000000e+00	5.239126600343086970e+00	1.000000000000000000e+00
4.040000000000000000e+02	8.459260492316042246e+01	4.591790663917468862e+01	-1.673896383601765694e-02	5.528464673727414720e+02	1.899490886557453351e-02	0.000000000000000000e+00	2.810829157246820742e+01	1.000000000000000000e+00
4.040000000000000000e+02	1.399275658147709862e+02	1.803635778506168563e+01	-1.583327180553947139e-02	5.228080891925933429e+02	2.003651583701726580e-02	0.000000000000000000e+00	1.200698324471392553e+01	1.000000000000000000e+00
4.060000000000000000e+02	5.302367131042417725e+01	5.209428084031604556e+01	-1.658591855061977705e-02	5.477705342666026809e+02	1.832711392370645065e-02	0.000000000000000000e+00	1.050733257762017203e+01	1.000000000000000000e+00
4.080000000000000000e+02	3.500411354324310054e+01	4.579540432723834442e+01	-1.646751659194561207e-02	5.438435892430862850e+02	2.646880611918567272e-02	0.000000000000000000e+00	1.908874818975245802e+01	1.000000000000000000e+00
4.110000000000000000e+02	1.394892670726104598e+02	4.804256426405656555e+01	-1.686494266165924558e-02	5.570247084082897118e+02	2.154807875962738706e-02	0.000000000000000000e+00	3.590523978342820044e+01	1.000000000000000000e+00
4.130000000000000000e+02	7.927787890916580693e+01	2.227904015045085728e+01	-1.699014862824448774e-02	5.611773166328677007e+02	1.573350353949487523e-02	0.000000000000000000e+00	2.840428008136522209e+01	1.000000000000000000e+00
4.140000000000000000e+02	1.337128845034443430e+02	1.260501852059248939e+01	-1.618571142034192639e-02	5.344971778439667105e+02	2.010070619512693835e-02	0.000000000000000000e+00	2.286230827180014913e+01	1.000000000000000000e+00
4.140000000000000000e+02	7.314680225439732908e+01	5.001373008911781426e+01	-1.705266464302387930e-02	5.632507363285976680e+02	1.797376350598767214e-02	0.000000000000000000e+00	2.840428008136522209e+01	1.000000000000000000e+00
4.140000000000000000e+02	2.625438202667029941e+01	2.477039407201596433e+01	-1.690918841448856014e-02	5.584921726363347716e+02	2.048196166781435235e-02	0.000000000000000000e+00	1.958894523574677038e+01	1.000000000000000000e+00
4.140000000000000000e+02	1.801100186430287664e+01	4.254040979929581567e+01	-1.732422931283509899e-03	5.513627924812259096e+01	3.080625883532583931e-01	0.000000000000000000e+00	1.230006568151639890e+01	1.000000000000000000e+00
4.150000000000000000e+02	6.696809479558331724e+00	4.736541409469349162e+01	1.927912093667624813e-03	-6.161991517756103320e+01	2.055014220094950605e-01	0.000000000000000000e+00	1.230006568151639890e+01	1.000000000000000000e+00
4.170000000000000000e+02	1.395081117805862903e+02	3.472063472998379297e+01	-1.618217696996811575e-02	5.343799534968213720e+02	1.718153863195448494e-02	0.000000000000000000e+00	2.286230827180014913e+01	1.000000000000000000e+00
4.190000000000000000e+02	1.031251312701962775e+02	1.400836543588702909e+01	8.504872938296854402e-04	-2.588581074791861525e+01	4.575634426555544865e-01	0.000000000000000000e+00	1.133871697272517842e+01	1.000000000000000000e+00
4.230000000000000000e+02	1.042312862530380357e+02	2.529299762933934304e+01	-1.565581811335326270e-02	5.169226215766990435e+02	1.720650326792305673e-02	0.000000000000000000e+00	9.783295525257052816e+00	1.000000000000000000e+00
4.230000000000000000e+02	1.885812148477927863e+01	4.176051631479094794e+01	1.900460566422543284e-03	-6.070945187517884989e+01	2.404603309067143702e-01	0.000000000000000000e+00	3.739607036087329561e+01	1.000000000000000000e+00
4.270000000000000000e+02	9.694824997139453160e+01	5.129425203166049840e+01	1.007431134106111887e-03	-3.109104417012173016e+01	4.307493773915185287e-01	0.000000000000000000e+00	2.700199711084276188e+01	1.000000000000000000e+00
4.280000000000000000e+02	1.113771748081044564e+02	1.861099582650470197e+01	-1.660832235493864967e-02	5.485135836963841030e+02	2.292621646162540383e-02	0.000000000000000000e+00	3.967779363299994699e+00	1.000000000000000000e+00
4.280000000000000000e+02	3.699970215291597242e+01	9.059612209600297561e+00	1.593592186182956217e-03	-5.053178866630707944e+01	3.274401368410051472e-01	0.000000000000000000e+00	2.857390471774242968e+01	1.000000000000000000e+00
4.290000000000000000e+02	6.381681615537478791e+01	2.447920906384154449e+01	-1.726345810158534666e-02	5.702419578620670109e+02	2.053343049464473324e-02	0.000000000000000000e+00	1.089580207336314288e+01	1.000000000000000000e+00
4.300000000000000000e+02	1.367284508349050931e+01	2.556190811293502918e+01	-1.597699652669322054e-02	5.275748944448965858e+02	2.531003087094041426e-02	0.000000000000000000e+00	1.093995202243277021e+01	1.000000000000000000e+00
4.310000000000000000e+02	6.742226814223695897e+01	5.294754236333905340e+01	-1.754841483315822820e-02	5.796928945821857724e+02	9.478095156158927725e-02	0.000000000000000000e+00	2.146129704544311068e+01	1.000000000000000000e+00
4.320000000000000000e+02	9.485282037433827895e+01	6.172423179472390053e+00	-1.544967352347859611e-02	5.100855854296796679e+02	1.824609918093811345e-02	0.000000000000000000e+00	2.068265889454806938e+01	1.000000000000000000e+00
4.320000000000000000e+02	3.679114424751663392e+01	4.665237605089532735e+01	-9.394212817628229970e-04	2.883541466702769185e+01	4.601152333200422273e-01	0.000000000000000000e+00	2.876947958704734987e+01	1.000000000000000000e+00
4.330000000000000000e+02	7.532816880496605449e+01	3.257755959011581126e+01	-2.547732056119618102e-03	8.217699839039228493e+01	3.140651858354294168e-01	0.000000000000000000e+00	3.620023397298195444e+00	1.000000000000000000e+00
4.330000000000000000e+02	7.176644128039066572e+01	3.193051520395019338e+01	2.892991267129418551e-03	-9.362794021331663430e+01	2.629490219700145737e-01	0.000000000000000000e+00	3.620023397298195444e+00	1.000000000000000000e+00
4.340000000000000000e+02	1.152573602520040765e+02	1.051220341834901895e+01	-1.660934106286323167e-02	5.485473703842028499e+02	2.417504002716430733e-02	0.000000000000000000e+00	1.235134601348251593e+01	1.000000000000000000e+00
4.340000000000000000e+02	1.276087047175112588e+02	1.051838720000189831e+01	-7.256086554985622696e-03	2.383353041761525617e+02	6.731945397878869031e-02	0.000000000000000000e+00	1.235134601348251593e+01	1.000000000000000000e+00
4.350000000000000000e+02	2.364461210625820797e+01	2.106230671983658098e+01	-1.765953354087487076e-02	5.833782817258924069e+02	3.545580387475544271e-02	0.000000000000000000e+00	1.093995202243277021e+01	1.000000000000000000e+00
4.370000000000000000e+02	1.079710081946178661e+02	2.460396670998992974e+01	9.129438977533142242e-04	-2.795726001032975105e+01	4.739765258596887465e-01	0.000000000000000000e+00	1.482889941097102415e+01	1.000000000000000000e+00
4.390000000000000000e+02	4.653380740389095394e+01	2.489037699585963637e+01	-3.861314666999165774e-03	1.257435639652635189e+02	1.023601605463724251e-01	0.000000000000000000e+00	7.861351070536375829e+00	1.000000000000000000e+00
4.410000000000000000e+02	1.262261406502567667e+02	3.896416576554447886e+01	-1.629241828463980080e-02	5.380362408326351442e+02	1.766954870795189869e-02	0.000000000000000000e+00	1.318875268558661595e+01	1.000000000000000000e+00
4.420000000000000000e+02	1.829372400521178577e+01	4.010509399815574483e+01	-1.885367866404210474e-02	6.229835576967300312e+02	1.987030655859289840e-02	0.000000000000000000e+00	3.207787280703496435e+01	1.000000000000000000e+00
4.440000000000000000e+02	5.437394162233840689e+01	2.546755642286025889e+01	-4.455458445739648131e-03	1.454490653041302721e+02	1.975650558329666850e-01	0.000000000000000000e+00	7.861351070536375829e+00	1.000000000000000000e+00
4.450000000000000000e+02	1.058402871252113044e+02	2.920577280118990515e+01	-7.470384839909329638e-03	2.454427675403788669e+02	1.398761781549875405e-01	0.000000000000000000e+00	8.381092155363599971e+00	1.000000000000000000e+00
4.450000000000000000e+02	8.428714732302243817e+01	2.099067474028776914e+01	-1.636109860544492436e-02	5.403141072380499281e+02	2.150770876765262241e-02	0.000000000000000000e+00	1.061610166861995630e+01	1.000000000000000000e+00
4.450000000000000000e+02	1.069547741312601659e+02	2.089911135208500426e+01	-1.659827918934773591e-02	5.481804898896665463e+02	2.617112491224793391e-02	0.000000000000000000e+00	8.381092155363599971e+00	1.000000000000000000e+00
4.450000000000000000e+02	7.367982220133504256e+01	2.055908650910567204e+01	-3.888970751042968108e-03	1.266608116427671717e+02	1.218217605875167031e-01	0.000000000000000000e+00	9.294524434770632837e+00	1.000000000000000000e+00
4.480000000000000000e+02	7.252341146560793561e+01	1.133678209649580459e+01	-1.666151533012385014e-02	5.502777934402819255e+02	2.496561493973648016e-02	0.000000000000000000e+00	9.294524434770632837e+00	1.000000000000000000e+00
4.480000000000000000e+02	6.305084151545113968e+01	1.301391987460195132e+01	-1.684231534814911724e-02	5.562742460242283187e+02	2.925663082233842527e-02	0.000000000000000000e+00	9.619894624545755946e+00	1.000000000000000000e+00
4.490000000000000000e+02	1.020576825869145523e+02	4.068844055360760592e+01	-1.587118626141369171e-02	5.240655682535972346e+02	1.519077999517459698e-02	0.000000000000000000e+00	1.208965490845609558e+01	1.000000000000000000e+00
4.510000000000000000e+02	3.385594443294434086e+01	8.302279591904710543e+00	-1.697285991674893010e-02	5.606039154802962230e+02	3.872303055944570360e-02	0.000000000000000000e+00	2.553422500853859844e+01	1.000000000000000000e+00
4.510000000000000000e+02	8.193112938139515222e+01	1.155814987650721726e+01	-1.684391050440493462e-02	5.563271513223387501e+02	1.937594027245215234e-02	0.000000000000000000e+00	9.410321996459575900e+00	1.000000000000000000e+00
4.510000000000000000e+02	1.371541967002888498e+02	2.942923548478188067e+01	-1.773438061876433242e-02	5.858606761333330724e+02	4.786380570515902377e-02	0.000000000000000000e+00	3.685830980514641197e+01	1.000000000000000000e+00
4.510000000000000000e+02	6.184159676971129471e+01	3.713023654191656675e+01	-1.595430843301914522e-02	5.268224162127445425e+02	4.248470581139207614e-02	0.000000000000000000e+00	3.722179203541252868e+00	1.000000000000000000e+00
4.530000000000000000e+02	3.090334075200168584e+01	4.762172398355189529e+01	-1.707904924780483807e-02	5.641258138492927401e+02	4.209793854945542702e-02	0.000000000000000000e+00	1.473969652077236248e+01	1.000000000000000000e+00
4.560000000000000000e+02	6.404677226716142968e+01	3.413160034378906715e+01	-1.665588776861842354e-02	5.500911485156900653e+02	2.096594482321789688e-02	0.000000000000000000e+00	3.722179203541252868e+00	1.000000000000000000e+00
4.580000000000000000e+02	5.765313039677198503e+01	2.361874428720142305e+01	-1.632919527964831960e-02	5.392559946200368586e+02	2.320059235696825262e-02	0.000000000000000000e+00	1.230442192194857043e+01	1.000000000000000000e+00
4.590000000000000000e+02	7.558807614976392131e+01	3.297800739672518944e+01	2.234135107094487298e-03	-7.177617401084687287e+01	2.503118520282487935e-01	0.000000000000000000e+00	1.159881338750179580e+01	1.000000000000000000e+00
4.610000000000000000e+02	1.309285714214425127e+02	4.336163378948651825e+01	-1.698081758540991026e-02	5.608678412438304122e+02	2.095500225078383849e-02	0.000000000000000000e+00	1.115161034809919016e+01	1.000000000000000000e+00
4.610000000000000000e+02	1.158905094971481162e+02	4.734501642518335274e+01	-1.665529737824479259e-02	5.500715675005985759e+02	2.278580581801226135e-02	0.000000000000000000e+00	1.555669128257303768e+01	1.000000000000000000e+00
4.630000000000000000e+02	2.988560201678038197e+01	4.686360886096414902e+01	-1.616431102571851131e-02	5.337874077176212495e+02	1.190631892866168551e-01	0.000000000000000000e+00	5.057070112060969791e+00	1.000000000000000000e+00
4.650000000000000000e+02	9.607302405806917989e+01	1.639477586980724766e+01	-9.164205423908264097e-04	2.807256715989629470e+01	4.620249254880611778e-01	0.000000000000000000e+00	8.691114176568492056e+00	1.000000000000000000e+00
4.660000000000000000e+02	6.469900290646845065e+01	2.743454719402353703e+01	-1.712753693929772517e-02	5.657339671344406042e+02	1.958941231229716085e-02	0.000000000000000000e+00	1.507459885091591012e+01	1.000000000000000000e+00
4.670000000000000000e+02	1.374558089445181110e+02	3.295709287639776619e+01	-2.245340318991087634e-03	7.214780849719767275e+01	3.650751171522069738e-01	0.000000000000000000e+00	6.945025944700897291e+00	1.000000000000000000e+00
4.680000000000000000e+02	2.913463915549973393e+01	4.186260767127447480e+01	-1.507179089268665187e-02	4.975526481955465101e+02	3.071903683039101107e-02	0.000000000000000000e+00	5.057070112060969791e+00	1.000000000000000000e+00
4.690000000000000000e+02	1.127171235553006454e+02	4.149588307904989648e+01	-1.523041158843815683e-02	5.028134965698733367e+02	1.983283211428121806e-02	0.000000000000000000e+00	2.617085197145079078e+01	1.000000000000000000e+00
4.710000000000000000e+02	5.672932041461783115e+01	4.023015939098875293e+01	-1.638069104851519811e-02	5.409639144513332667e+02	1.983174164046919152e-02	0.000000000000000000e+00	8.155097428475919230e+00	1.000000000000000000e+00
4.720000000000000000e+02	6.453451340732554797e+01	4.259333023003549812e+01	7.713018736177019823e-03	-2.534900159318255817e+02	1.026245492844604090e-01	0.000000000000000000e+00	8.155097428475919230e+00	1.000000000000000000e+00
4.730000000000000000e+02	6.972236772638285629e+01	2.218472150094941142e+01	-7.466126583473235018e-03	2.453015372844960496e+02	3.118119881193615051e-02	0.000000000000000000e+00	1.567782155724630222e+01	1.000000000000000000e+00
4.740000000000000000e+02	1.062419878237208195e+02	7.284177362686274471e+00	-1.659195705888283703e-02	5.479708087404258094e+02	7.182464547370515096e-02	0.000000000000000000e+00	2.344250452653444228e+01	1.000000000000000000e+00
4.750000000000000000e+02	5.527546671498095776e+01	1.609529296063368875e+01	1.055613299715901570e-03	-3.268906431761186582e+01	3.904101093110540210e-01	0.000000000000000000e+00	1.567782155724630222e+01	1.000000000000000000e+00
4.770000000000000000e+02	1.296818352051660952e+02	6.931228058761641719e+00	-1.656708300591097985e-02	5.471458305084242966e+02	1.957292663015008927e-02	0.000000000000000000e+00	2.249006769851987286e+01	1.000000000000000000e+00
4.780000000000000000e+02	1.130271443119062553e+02	3.898387232301538319e+01	-1.622775921939885457e-02	5.358917442608182000e+02	1.502909997725832003e-02	0.000000000000000000e+00	2.439545078665554811e+01	1.000000000000000000e+00
4.820000000000000000e+02	1.086808550021424367e+02	1.497871062141533827e+01	-1.609161133506148075e-02	5.313762340205504415e+02	1.790086543769853211e-02	0.000000000000000000e+00	2.249006769851987286e+01	1.000000000000000000e+00
4.890000000000000000e+02	1.030888341460263717e+02	1.609715615794833354e+01	-1.467955469795669682e-02	4.845436575488915878e+02	1.150225906046511426e-01	0.000000000000000000e+00	4.149143961334200270e+00	1.000000000000000000e+00
4.900000000000000000e+02	2.104550442498917207e+01	1.069433782929318788e+01	-1.608296415661231854e-02	5.310894398259388254e+02	2.419395385284750510e-02	0.000000000000000000e+00	1.070144536502443877e+01	1.000000000000000000e+00
4.900000000000000000e+02	2.608687301253231539e+01	2.013391068324883193e+01	-7.947495708988547292e-03	2.612667300320150616e+02	5.614763349429285899e-02	0.000000000000000000e+00	1.070144536502443877e+01	1.000000000000000000e+00
4.900000000000000000e+02	1.018905665272195762e+02	3.480206696604154359e+01	-1.653568058983826902e-02	5.461043311708797319e+02	1.807693590431036501e-02	0.000000000000000000e+00	1.836854721221604692e+01	1.000000000000000000e+00
4.910000000000000000e+02	7.586220870760946866e+01	6.929499408238566360e+00	-2.387885511938618414e-03	7.687549326136567629e+01	2.025963025424212249e-01	0.000000000000000000e+00	2.872864533952740018e+01	1.000000000000000000e+00
4.960000000000000000e+02	4.070714288575033635e+01	3.055852056027728381e+01	-1.659270883565535162e-02	5.479957423318011251e+02	2.373439931455556540e-02	0.000000000000000000e+00	2.013703833553368483e+01	1.000000000000000000e+00
4.980000000000000000e+02	6.587514871633841551e+01	4.037106539017690920e+01	-1.632557779686984525e-02	5.391360164021622268e+02	1.781886213230676752e-02	0.000000000000000000e+00	2.509180469763832022e+01	1.000000000000000000e+00
4.990000000000000000e+02	7.896363832843780983e+01	1.896335410058804172e+01	-1.701775585381011535e-02	5.620929438594947669e+02	2.121250141625763419e-02	0.000000000000000000e+00	2.019604803640313762e+01	1.000000000000000000e+00
5.000000000000000000e+02	2.743410874367149788e+01	1.541497812166792158e+01	-1.959515377562431621e-03	6.266807654082882806e+01	2.467844827112176675e-01	0.000000000000000000e+00	1.046571299547089851e+01	1.000000000000000000e+00
5.030000000000000000e+02	1.315309035948972110e+02	3.612938530644234447e+01	-1.684216260461233322e-02	5.562691800989821331e+02	2.075594235957001210e-02	0.000000000000000000e+00	2.123875550783750299e+01	1.000000000000000000e+00
5.050000000000000000e+02	1.709631023627947854e+01	1.378369932142200049e+01	-1.654877212139808929e-02	5.465385277440168466e+02	2.273909112215188877e-02	0.000000000000000000e+00	1.046571299547089851e+01	1.000000000000000000e+00
5.050000000000000000e+02	1.074534511881692822e+02	2.826653192687121674e+01	-1.697067205277786109e-02	5.605313523096398285e+02	3.396029513735521199e-02	0.000000000000000000e+00	8.146340093512886682e+00	1.000000000000000000e+00
5.060000000000000000e+02	1.412545363044148701e+02	1.724723229223085141e+01	-1.543259831352420536e-02	5.095192653154962272e+02	4.520404313697901078e-02	0.000000000000000000e+00	1.720095872354784916e+01	1.000000000000000000e+00
5.060000000000000000e+02	2.984070906438099868e+01	2.722686359764220754e+01	-1.724006520439510040e-02	5.694661039637403519e+02	6.825804131793777874e-02	0.000000000000000000e+00	7.865027176102363349e+00	1.000000000000000000e+00
5.060000000000000000e+02	6.604834636184942553e+01	2.378208410563820863e+01	-3.283331760060754362e-02	1.086635292577033852e+03	5.909769648674978448e-02	0.000000000000000000e+00	3.721357586221178959e+00	1.000000000000000000e+00
5.060000000000000000e+02	2.843973892418562954e+01	5.978458969739362416e+00	-7.983537750371744526e-03	2.624621081881874716e+02	9.693513118749985669e-02	0.000000000000000000e+00	1.376935551669529545e+01	1.000000000000000000e+00
5.070000000000000000e+02	2.468927559422747464e+01	3.317004335963920880e+01	-1.677708639821749725e-02	5.541108485332451892e+02	1.071844824269388985e-01	0.000000000000000000e+00	7.865027176102363349e+00	1.000000000000000000e+00
5.070000000000000000e+02	8.330590562697943824e+01	4.563266833423505808e+00	-1.588800788853462695e-02	5.246234779845652838e+02	2.332585212110038775e-02	0.000000000000000000e+00	2.562986586024004509e+01	1.000000000000000000e+00
5.080000000000000000e+02	9.976497660587084226e+01	3.095915435055530551e+01	-1.688840054376858010e-02	5.578027176105275657e+02	3.890585607699692527e-02	0.000000000000000000e+00	8.146340093512886682e+00	1.000000000000000000e+00
5.090000000000000000e+02	8.285550376639892534e+01	3.018917485983076077e+01	-7.508757541207016287e-03	2.467154448684162844e+02	3.618836731421593012e-02	0.000000000000000000e+00	9.595381434983440982e+00	1.000000000000000000e+00
5.090000000000000000e+02	1.140606090966340815e+02	1.647245967823379331e+01	-1.627354732582658725e-02	5.374103625225941414e+02	1.821768092036923914e-02	0.000000000000000000e+00	1.254325066428040714e+01	1.000000000000000000e+00
5.100000000000000000e+02	1.296669547822824882e+02	2.995946795229997761e+01	-1.665645000791062674e-02	5.501097958659136111e+02	1.868284896515437499e-02	0.000000000000000000e+00	1.720095872354784916e+01	1.000000000000000000e+00
5.120000000000000000e+02	7.026638533472441850e+01	4.039156984405701678e+01	-1.688022435854203904e-02	5.575315444792191784e+02	1.571769028984870697e-02	0.000000000000000000e+00	1.351617674819954473e+01	1.000000000000000000e+00
5.130000000000000000e+02	5.139854266370533509e+01	8.629379013303005053e+00	-1.642591834618435317e-02	5.424639328082739667e+02	2.239100641813773773e-02	0.000000000000000000e+00	2.398590805554461625e+01	1.000000000000000000e+00
5.130000000000000000e+02	4.268192732625208663e+01	3.618794821990007193e+01	-1.633136719690624766e-02	5.393280288985489506e+02	2.050862541587794574e-02	0.000000000000000000e+00	2.507569597589836974e+01	1.000000000000000000e+00
5.140000000000000000e+02	1.017991351197830738e+02	1.382871363483695681e+01	-1.620581873056755814e-02	5.351640612529155305e+02	1.739674204277108505e-02	0.000000000000000000e+00	1.254325066428040714e+01	1.000000000000000000e+00
5.140000000000000000e+02	8.732089043337879275e+01	2.169613848894529795e+01	-1.701395089065549718e-02	5.619667476268309656e+02	2.139610061388363960e-02	0.000000000000000000e+00	9.595381434983440982e+00	1.000000000000000000e+00
5.210000000000000000e+02	2.497365440843473650e+01	4.393635365721083019e+01	-1.748531370195158252e-02	5.776000687882128659e+02	1.806536419536974858e-02	0.000000000000000000e+00	1.956161846617779432e+01	1.000000000000000000e+00
5.220000000000000000e+02	1.176653680235281172e+02	6.816150390555251626e+00	-1.718325916234746424e-03	5.466873459166533422e+01	4.462838703533753559e-01	0.000000000000000000e+00	1.507751197159175227e+01	1.000000000000000000e+00
5.220000000000000000e+02	9.126542619870564010e+01	3.045508095200266041e+01	1.335438284022145636e-03	-4.196980039564386544e+01	4.607265838875485020e-01	0.000000000000000000e+00	2.153311085377298895e+01	1.000000000000000000e+00
5.230000000000000000e+02	1.091133583853493150e+02	4.250191371841246735e+01	-3.452804173315032754e-03	1.121948163922455990e+02	1.460531128563108405e-01	0.000000000000000000e+00	2.153311085377298895e+01	1.000000000000000000e+00
5.240000000000000000e+02	2.571058188125033439e+01	7.394836826974243493e+00	-1.578565475569588400e-02	5.212288117970867916e+02	2.396103985730946295e-02	0.000000000000000000e+00	1.718470575554322366e+01	1.000000000000000000e+00
5.250000000000000000e+02	6.451463223943656544e+01	3.750894211050282223e+01	-2.061915859356974138e-03	6.606431311403771645e+01	2.313743589571407577e-01	0.000000000000000000e+00	1.037543488558756977e+01	1.000000000000000000e+00
5.260000000000000000e+02	5.706091473141721160e+00	4.986998270606292749e+01	-1.725901726596117819e-02	5.700946721452608017e+02	1.844485824578834254e-02	0.000000000000000000e+00	2.016052913876167452e+01	1.000000000000000000e+00
5.270000000000000000e+02	1.025881320520336857e+02	6.907379296977451233e+00	3.735825366288165507e-03	-1.215815586196614930e+02	1.773504267253382949e-01	0.000000000000000000e+00	1.507751197159175227e+01	1.000000000000000000e+00
5.270000000000000000e+02	3.740340888279310860e+01	2.299382959304728757e+01	-1.714988211927441150e-02	5.664750722165829302e+02	2.728833096854088591e-02	0.000000000000000000e+00	7.315121792592395700e+00	1.000000000000000000e+00
5.280000000000000000e+02	8.211052898161987912e+01	7.214066110010186605e+00	-2.814151688702237579e-03	9.101312966771787671e+01	1.332478959162873844e-01	0.000000000000000000e+00	2.047989951905792694e+01	1.000000000000000000e+00
5.290000000000000000e+02	3.647111525430624113e+01	3.323864808174705843e+01	3.455648365091026387e-03	-1.122891474731308534e+02	2.069670290069610674e-01	0.000000000000000000e+00	9.997681627607041932e+00	1.000000000000000000e+00
5.290000000000000000e+02	2.809940832322191895e+01	3.870382520486266031e+01	-3.062528950829411858e-03	9.925086377606226051e+01	1.706704941573234935e-01	0.000000000000000000e+00	9.997681627607041932e+00	1.000000000000000000e+00
5.310000000000000000e+02	3.824926447381956507e+01	9.191421331208816881e+00	-1.707830910912960104e-02	5.641012662495741097e+02	2.599677721575854861e-02	0.000000000000000000e+00	7.604787879353548163e+00	1.000000000000000000e+00
5.310000000000000000e+02	1.386425159389472128e+02	4.110526458652711312e+01	-1.633711224319749078e-02	5.395185703490104743e+02	1.938527509399912141e-02	0.000000000000000000e+00	1.034282743012692407e+01	1.000000000000000000e+00
5.320000000000000000e+02	3.029578446352608623e+01	2.472376657314202930e+01	-1.474731625717306052e-02	4.867910521083236404e+02	3.158545463799955488e-02	0.000000000000000000e+00	7.315121792592395700e+00	1.000000000000000000e+00
5.320000000000000000e+02	1.335017636014158882e+02	5.008004840863403473e+01	-1.769559757087872665e-02	5.845743891614232552e+02	2.967609265993753631e-02	0.000000000000000000e+00	1.034282743012692407e+01	1.000000000000000000e+00
5.330000000000000000e+02	1.272615257737189438e+02	3.726207381835357069e+01	-1.684346936093522248e-02	5.563125202624099757e+02	2.047761408447101861e-02	0.000000000000000000e+00	1.201237080769641175e+01	1.000000000000000000e+00
5.330000000000000000e+02	4.842078563275885017e+01	2.543262949945871654e+01	-1.609424858549254184e-02	5.314637016399377671e+02	2.031051117987836552e-02	0.000000000000000000e+00	1.427335098218700082e+01	1.000000000000000000e+00
5.340000000000000000e+02	9.979980674151713060e+01	4.155550262037005638e+01	-3.382071250162829723e-02	1.119383445869661955e+03	1.316107127221044504e-02	0.000000000000000000e+00	1.907528509530845184e+01	1.000000000000000000e+00
5.340000000000000000e+02	1.379377857340125502e+01	2.787141494439326195e+01	-1.690428991900189484e-02	5.583297080733370876e+02	2.754503286868181799e-02	0.000000000000000000e+00	1.530394045370941392e+01	1.000000000000000000e+00
5.340000000000000000e+02	7.774673642395048034e+01	1.269753195709959037e+01	2.106834421738574322e-03	-6.755409188951693977e+01	3.655770733765102420e-01	0.000000000000000000e+00	1.494407462101480277e+01	1.000000000000000000e+00
5.350000000000000000e+02	1.313839262241390600e+02	1.385791655817382484e+01	-1.649033702923719674e-02	5.446004568123405534e+02	2.845822166872047365e-02	0.000000000000000000e+00	2.005531959552907750e+01	1.000000000000000000e+00
5.350000000000000000e+02	4.568746366699704708e+01	7.608388971281677016e+00	-1.637245382165343141e-02	5.406907167999210060e+02	2.571015682107291589e-02	0.000000000000000000e+00	7.604787879353548163e+00	1.000000000000000000e+00
5.350000000000000000e+02	1.403639106519295154e+01	4.317343221629274552e+01	1.329221231300780834e-03	-4.176360427761942873e+01	4.869024317284575964e-01	0.000000000000000000e+00	1.530394045370941392e+01	1.000000000000000000e+00
5.370000000000000000e+02	1.095923765301267849e+02	1.630816383162168037e+01	1.215473039159526650e-03	-3.799100708357860157e+01	4.353935467821233862e-01	0.000000000000000000e+00	3.546790242864870102e+00	1.000000000000000000e+00
5.380000000000000000e+02	6.310887937552787008e+01	1.570726737876097268e+01	-1.656719462037700361e-02	5.471495323379955380e+02	1.996252723994496048e-02	0.000000000000000000e+00	1.494407462101480277e+01	1.000000000000000000e+00
5.390000000000000000e+02	1.113387198178710662e+02	1.322109302773137429e+01	-1.711185360561949705e-03	5.443190937459610268e+01	2.966680967197452556e-01	0.000000000000000000e+00	3.546790242864870102e+00	1.000000000000000000e+00
5.400000000000000000e+02	5.477841515983592302e+01	3.064667980574154882e+01	-1.658618692464916902e-02	5.477794352178282224e+02	2.203105951975525834e-02	0.000000000000000000e+00	1.710504831072820053e+01	1.000000000000000000e+00
5.410000000000000000e+02	1.332617581296755134e+02	1.536651017250538054e+01	-1.629940527172872231e-02	5.382679727607675204e+02	3.982588575580170431e-02	0.000000000000000000e+00	1.443854968019368989e+01	1.000000000000000000e+00
5.410000000000000000e+02	2.501978148639820887e+01	3.619996362511936638e+01	-1.693992979050206599e-02	5.595117477760037445e+02	3.411783627007458630e-02	0.000000000000000000e+00	3.027235106972077361e+01	1.000000000000000000e+00
5.430000000000000000e+02	8.172228709167542604e+01	3.435394320269718094e+01	-1.634143911499543259e-02	5.396620763168558597e+02	1.542444590341807142e-02	0.000000000000000000e+00	2.093812426554901052e+01	1.000000000000000000e+00
5.460000000000000000e+02	1.020421265992103770e+02	3.940460357017330040e+01	-3.227849844651754091e-02	1.068234040262440658e+03	1.810188373217402891e-02	0.000000000000000000e+00	6.097382371940294199e+00	1.000000000000000000e+00
5.480000000000000000e+02	3.277543381072474205e+01	2.455116267533196606e+01	1.026924429289489829e-03	-3.173756302309917032e+01	4.787474660412126548e-01	0.000000000000000000e+00	1.792190513288230491e+01	1.000000000000000000e+00
5.500000000000000000e+02	1.012566253605467210e+02	3.335802936706406285e+01	-1.590184587118064971e-02	5.250824315162112725e+02	3.993157511990519382e-02	0.000000000000000000e+00	6.097382371940294199e+00	1.000000000000000000e+00
5.520000000000000000e+02	5.739208192382742624e+01	1.761551251493069259e+01	-1.724230732082806389e-02	5.695404664833064317e+02	2.642676575927038751e-02	0.000000000000000000e+00	2.012302480346484401e+01	1.000000000000000000e+00
5.520000000000000000e+02	4.693393759932929754e+01	3.553894926136027266e+01	-1.651976005216455184e-02	5.455763071678177312e+02	2.246580629223038361e-02	0.000000000000000000e+00	3.770453458828363580e+00	1.000000000000000000e+00
5.550000000000000000e+02	1.203461982493597304e+02	3.269774819421604661e+01	-1.651530241153491285e-02	5.454284640925578742e+02	1.794691015915006460e-02	0.000000000000000000e+00	1.640775117326728960e+01	1.000000000000000000e+00
5.550000000000000000e+02	3.339259001881646327e+01	3.964822848094355834e+01	-1.685303426023997131e-02	5.566297517858224637e+02	2.327897717315541293e-02	0.000000000000000000e+00	1.415112257033906751e+01	1.000000000000000000e+00
5.550000000000000000e+02	1.255552938485689936e+02	4.935066104164746292e+01	-1.695401917055809268e-02	5.599790392086371185e+02	2.975947217187224769e-02	0.000000000000000000e+00	1.717937893395626858e+01	1.000000000000000000e+00
5.550000000000000000e+02	4.210979870454901430e+01	4.523990569540891293e+00	-1.612053759661859903e-02	5.323356086807557404e+02	3.024653283858813602e-02	0.000000000000000000e+00	2.012302480346484401e+01	1.000000000000000000e+00
5.550000000000000000e+02	6.055253372474681761e+00	2.285948700370045827e+01	-1.229591207206411074e-02	4.054872495941046964e+02	3.931830190906415723e-02	0.000000000000000000e+00	3.208101954902812025e+01	1.000000000000000000e+00
5.560000000000000000e+02	1.039560608159645483e+02	3.193768669784088843e+01	-9.184722908815014328e-04	2.814061589502859562e+01	4.440297812719092851e-01	0.000000000000000000e+00	1.640775117326728960e+01	1.000000000000000000e+00
5.580000000000000000e+02	7.119725130735373853e+01	2.737373550693728319e+01	-2.892342273216997207e-03	9.360641554055602853e+01	2.690599569366354249e-01	0.000000000000000000e+00	4.242718693821908360e+00	1.000000000000000000e+00
5.580000000000000000e+02	7.422818052028783598e+01	3.034259556108072076e+01	2.496881610473924290e-03	-8.049048148891534993e+01	3.513659403773916612e-01	0.000000000000000000e+00	4.242718693821908360e+00	1.000000000000000000e+00
5.590000000000000000e+02	8.034678634646144246e+01	5.093225110489857599e+01	-1.653900256789769471e-02	5.462145086151954274e+02	1.937396224899479158e-02	0.000000000000000000e+00	1.923952630552926024e+01	1.000000000000000000e+00
5.590000000000000000e+02	1.427017568733959081e+02	5.041361273137933097e+01	-1.615396030133473340e-02	5.334441133493201050e+02	1.950817013431094260e-02	0.000000000000000000e+00	1.717937893395626858e+01	1.000000000000000000e+00
5.610000000000000000e+02	1.003380559573772501e+02	7.847145731544515002e+00	-1.725951287278774254e-02	5.701111095486871818e+02	2.491502168072878831e-02	0.000000000000000000e+00	2.336833622187379333e+01	1.000000000000000000e+00
5.610000000000000000e+02	1.235705109050244914e+02	1.036352703891429350e+01	3.582483020824493627e-03	-1.164957731549967122e+02	1.516185229930689937e-01	0.000000000000000000e+00	2.170930922773096228e+01	1.000000000000000000e+00
5.610000000000000000e+02	9.956201037984455127e+01	4.996553614791870501e+01	-1.631756105488908412e-02	5.388701314001007177e+02	1.809398055246680403e-02	0.000000000000000000e+00	1.855562003894877776e+01	1.000000000000000000e+00
5.610000000000000000e+02	1.204145293958438998e+02	4.383580328011118610e+01	-1.702247053666885654e-02	5.622493120530357373e+02	1.795352603609545739e-02	0.000000000000000000e+00	1.506763322322825793e+01	1.000000000000000000e+00
5.620000000000000000e+02	2.811125248310178293e+01	2.260643892906348285e+01	-1.587992484927355438e-02	5.243553941525359505e+02	1.928652388561846731e-02	0.000000000000000000e+00	1.707082557208024909e+01	1.000000000000000000e+00
5.640000000000000000e+02	7.866206637316152239e+01	2.686049483661960480e+01	-1.667066945666441369e-02	5.505814011851675787e+02	1.652819522380832851e-02	0.000000000000000000e+00	1.817178713607895446e+01	1.000000000000000000e+00
5.670000000000000000e+02	1.198250056303956228e+02	5.168305951599057124e+01	-1.715680714098219081e-02	5.667047489874540815e+02	1.654286000849902738e-02	0.000000000000000000e+00	2.232738400254912747e+01	1.000000000000000000e+00
5.680000000000000000e+02	3.102356330216892033e+01	3.520264292784075622e+01	-7.780297142618746060e-03	2.557213861416167333e+02	3.266929756823044873e-02	0.000000000000000000e+00	2.965947116722216848e+01	1.000000000000000000e+00
5.680000000000000000e+02	7.585050283007872451e+01	5.179711267977807410e+01	-7.665093377893931852e-03	2.519005131117925771e+02	3.596804028178057777e-02	0.000000000000000000e+00	1.893356821966290227e+01	1.000000000000000000e+00
5.690000000000000000e+02	6.171860094964008425e+01	3.342805352770855620e+01	-1.615803052809838131e-02	5.335791073723335103e+02	2.370593976679391535e-02	0.000000000000000000e+00	1.817178713607895446e+01	1.000000000000000000e+00
5.730000000000000000e+02	3.342617243096570689e+01	5.640645375349390811e+00	-1.522035684782091199e-03	4.815853023187808191e+01	4.303167426717274813e-01	0.000000000000000000e+00	2.910073691103604432e+01	1.000000000000000000e+00
5.750000000000000000e+02	1.170712759538880192e+02	5.111155075523882374e+00	-1.604351376975632695e-02	5.297810197450999112e+02	2.008641027989643835e-02	0.000000000000000000e+00	3.236113947102718669e+01	1.000000000000000000e+00
5.750000000000000000e+02	6.167711640768186498e+01	1.262183819533228224e+01	-1.612105829599756388e-02	5.323528783092134518e+02	1.966088489530815053e-02	0.000000000000000000e+00	1.039610504398070567e+01	1.000000000000000000e+00
5.790000000000000000e+02	7.987023032613885221e+01	2.938296018038234791e+01	-1.664507820625320267e-02	5.497326362274491203e+02	1.477051189622002880e-02	0.000000000000000000e+00	1.469009201098600492e+01	1.000000000000000000e+00
5.790000000000000000e+02	1.329776148407244989e+02	3.329327229691779166e+01	-7.113373362528568021e-03	2.336020475038399127e+02	3.859580098485981825e-02	0.000000000000000000e+00	2.412361071993093375e+01	1.000000000000000000e+00
5.790000000000000000e+02	1.197395073038324256e+02	5.346010405127246656e+01	-1.636335871137447467e-02	5.403890664011588569e+02	2.080739069507619998e-02	0.000000000000000000e+00	2.412361071993093375e+01	1.000000000000000000e+00
5.800000000000000000e+02	7.056380373583454002e+01	1.801681626916462520e+01	-1.694620257710901384e-02	5.597197923761569882e+02	1.534126906298738380e-02	0.000000000000000000e+00	1.039610504398070567e+01	1.000000000000000000e+00
5.850000000000000000e+02	1.493616855526903286e+01	1.110434377553674423e+01	-1.689778858610628196e-02	5.581140834574393921e+02	2.801960203388942361e-02	0.000000000000000000e+00	2.372945708909653106e+01	1.000000000000000000e+00
5.870000000000000000e+02	2.975788828876060421e+01	4.622161745462046412e+01	-1.591651441227520322e-02	5.255689315293742538e+02	2.617422893752241464e-02	0.000000000000000000e+00	1.724935578830043070e+01	1.000000000000000000e+00
5.900000000000000000e+02	1.687182726592578064e+01	3.475472134332902385e+01	-3.683292743422237735e-03	1.198392502639076298e+02	1.043782998140212470e-01	0.000000000000000000e+00	1.724935578830043070e+01	1.000000000000000000e+00
5.910000000000000000e+02	5.586814736972677764e+01	1.007420448959409676e+01	-1.680044517180187200e-02	5.548855706806637045e+02	2.069079748877133973e-02	0.000000000000000000e+00	1.471566226383985665e+01	1.000000000000000000e+00
5.910000000000000000e+02	4.761545158072694051e+01	2.225795301283704575e+01	-4.041875866283004687e-02	1.338215674895250231e+03	3.508092242544247341e-02	0.000000000000000000e+00	1.471566226383985665e+01	1.000000000000000000e+00
5.920000000000000000e+02	1.256861720939228348e+02	2.746870678646391895e+01	-1.643939446712168115e-02	5.429108847560603408e+02	3.731487989031767594e-02	0.000000000000000000e+00	2.607022694997923651e+01	1.000000000000000000e+00
5.970000000000000000e+02	9.731975684364910251e+01	1.805362014737350407e+01	1.843193726657178354e-03	-5.881012745565652011e+01	3.187326933131071627e-01	0.000000000000000000e+00	1.110172965050883676e+01	1.000000000000000000e+00
5.980000000000000000e+02	1.419082249403168419e+02	2.686920596607980016e+01	-1.563006119990115184e-02	5.160683622026606372e+02	1.841026356498554062e-02	0.000000000000000000e+00	1.965478207202482963e+01	1.000000000000000000e+00
5.980000000000000000e+02	7.909106647233348042e+01	5.001600840668069736e+01	-1.624932270543157781e-02	5.366069235121926795e+02	1.580448672026790735e-02	0.000000000000000000e+00	1.370189644047492550e+01	1.000000000000000000e+00
5.980000000000000000e+02	9.309830800784649796e+01	2.832142278278132963e+01	-4.586613339895546405e-03	1.497989769498715873e+02	6.883203591335540494e-02	0.000000000000000000e+00	1.058342951898969631e+01	1.000000000000000000e+00
5.980000000000000000e+02	1.222859111498183751e+02	2.799847998331489052e+01	-7.296565302935118479e-03	2.396778311039029177e+02	4.447271478584247095e-02	0.000000000000000000e+00	1.379014348982720151e+01	1.000000000000000000e+00
5.980000000000000000e+02	8.479653353986833508e+01	3.755849615074554038e+01	1.805449816402101507e-03	-5.755830474762080939e+01	2.626774420136611665e-01	0.000000000000000000e+00	1.241945988045888427e+01	1.000000000000000000e+00
5.990000000000000000e+02	1.887329355523765528e+01	4.883354997239053574e+01	-1.807100054919684451e-02	5.970250857041761492e+02	1.815708830458419021e-01	0.000000000000000000e+00	5.919917046637841906e+00	1.000000000000000000e+00
5.990000000000000000e+02	2.453024222022487422e+01	5.057835644898690219e+01	-1.702261001743420737e-02	5.622539381023300393e+02	1.278937486518456623e-01	0.000000000000000000e+00	5.919917046637841906e+00	1.000000000000000000e+00
6.010000000000000000e+02	7.674979950551693264e+01	1.715466191412712149e+01	-1.683002660385130023e-02	5.558666748674168048e+02	1.755810936545521006e-02	0.000000000000000000e+00	1.979823927899774105e+01	1.000000000000000000e+00
6.020000000000000000e+02	1.186284140131814269e+02	1.470221087632415902e+01	-3.498690201921326494e-03	1.137166823622190890e+02	1.521001318072862096e-01	0.000000000000000000e+00	1.379014348982720151e+01	1.000000000000000000e+00
6.020000000000000000e+02	4.241178118811897946e+01	4.579954293246959907e+01	-1.636067437984406805e-02	5.403000372798263697e+02	2.497765265535789592e-02	0.000000000000000000e+00	1.469720775824081826e+01	1.000000000000000000e+00
6.030000000000000000e+02	1.163158829701415264e+01	5.120806496810352115e+01	-1.687479103668848221e-02	5.573513417490202073e+02	2.160245292718554477e-02	0.000000000000000000e+00	7.621064001295867030e+00	1.000000000000000000e+00
6.050000000000000000e+02	4.557958574973133636e+01	3.144778589201207808e+01	-1.652501909860375900e-02	5.457507298418523760e+02	1.910324410739561163e-02	0.000000000000000000e+00	1.469720775824081826e+01	1.000000000000000000e+00
6.080000000000000000e+02	6.010473078436348970e+01	3.504635477500772112e+01	-9.331392515613050288e-04	2.862706349181344123e+01	4.762408893898717466e-01	0.000000000000000000e+00	1.162814518953856258e+01	1.000000000000000000e+00
6.090000000000000000e+02	5.782325230232180502e+01	4.644848687760018180e+01	-1.253647744229259477e-03	3.925711762580653641e+01	3.958244837944930872e-01	0.000000000000000000e+00	1.162814518953856258e+01	1.000000000000000000e+00
6.090000000000000000e+02	1.857052049526684812e+01	3.511092716715898376e+01	-1.455332558207798064e-03	4.594623987885486116e+01	3.267725910023885350e-01	0.000000000000000000e+00	1.251023748856582429e+01	1.000000000000000000e+00
6.100000000000000000e+02	8.808863425707146178e+01	5.137769685195317493e+01	-2.264890011448504343e-03	7.279619783438927527e+01	4.188912793699492987e-01	0.000000000000000000e+00	1.146322586640353869e+01	1.000000000000000000e+00
6.130000000000000000e+02	1.176685751570540788e+02	4.791190026622243892e+01	-1.707409443424183493e-02	5.639614814287689342e+02	5.292603574112875187e-02	0.000000000000000000e+00	7.120755155251267787e+00	1.000000000000000000e+00
6.130000000000000000e+02	2.425844438112426005e+01	2.396850535280415073e+01	-1.742530861257767308e-02	5.756099269886925640e+02	2.360398366622262767e-02	0.000000000000000000e+00	1.232536262381546699e+01	1.000000000000000000e+00
6.150000000000000000e+02	4.043833155024103831e+01	1.123602517250951571e+01	-1.639325344862678155e-02	5.413805617361755367e+02	3.454725107152101238e-02	0.000000000000000000e+00	9.026804929065470162e+00	1.000000000000000000e+00
6.150000000000000000e+02	4.786858881789876818e+01	4.640965997524719278e+00	-1.620484462102030412e-02	5.351317537245453195e+02	3.592713582007445172e-02	0.000000000000000000e+00	9.934964951379127385e+00	1.000000000000000000e+00
6.150000000000000000e+02	1.243342657355820080e+02	5.041664039093827654e+01	-1.657681894203836409e-02	5.474687346761663775e+02	4.692132528127412883e-02	0.000000000000000000e+00	7.120755155251267787e+00	1.000000000000000000e+00
6.160000000000000000e+02	1.560762859924968993e+01	1.518910046883751619e+01	-7.804155555433647112e-03	2.565126794320453882e+02	5.264536921713336426e-02	0.000000000000000000e+00	1.083652176192860495e+01	1.000000000000000000e+00
6.160000000000000000e+02	1.752855499249259097e+01	3.632491310647149874e+01	2.048134562618052039e-03	-6.560723963947262405e+01	2.682924726696094275e-01	0.000000000000000000e+00	7.438009732008442398e+00	1.000000000000000000e+00
6.170000000000000000e+02	1.180661409559104271e+02	1.067963263030083709e+01	-1.697163076815167912e-02	5.605631492715173181e+02	2.118174286601204326e-02	0.000000000000000000e+00	1.731294156939894791e+01	1.000000000000000000e+00
6.190000000000000000e+02	6.218084096542631833e+00	2.742457773205318006e+01	2.116378539750195416e-03	-6.787063417605739346e+01	4.699585344196559600e-01	0.000000000000000000e+00	1.060361111541828016e+01	1.000000000000000000e+00
6.190000000000000000e+02	2.244644744392995861e+01	4.190508538065333255e+01	1.440740256621924915e-03	-4.546226844176072746e+01	4.971822688783106292e-01	0.000000000000000000e+00	7.438009732008442398e+00	1.000000000000000000e+00
6.200000000000000000e+02	8.266939293791581633e+01	4.886016180921691188e+01	-1.585837527518221129e-02	5.236406763076244033e+02	1.717158963055764875e-02	0.000000000000000000e+00	2.519959546916083681e+01	1.000000000000000000e+00
6.200000000000000000e+02	4.907385535568814738e+00	1.690228530267814122e+01	-6.792500832588210975e-03	2.229599196307698321e+02	1.332829606075149886e-01	0.000000000000000000e+00	1.060361111541828016e+01	1.000000000000000000e+00
6.240000000000000000e+02	1.074071626807975690e+02	3.024533143917408751e+01	-1.700667829829179481e-02	5.617255432522539422e+02	1.921913498888250249e-02	0.000000000000000000e+00	1.085446228745559338e+01	1.000000000000000000e+00
6.240000000000000000e+02	7.633997198302260756e+01	1.425446492655632014e+01	-1.614366840656894508e-02	5.331027701368798262e+02	2.605038701306794380e-02	0.000000000000000000e+00	7.298430825955043666e+00	1.000000000000000000e+00
6.240000000000000000e+02	2.936235897560675312e+01	3.646078223312613176e+01	-3.850313627703175635e-03	1.253787011116363885e+02	2.186437469830706526e-01	0.000000000000000000e+00	5.026108876341039533e+00	1.000000000000000000e+00
6.250000000000000000e+02	9.268760453307153568e+01	2.573755278159983106e+01	-1.570047696579227742e-02	5.184037867559336519e+02	1.359516041249367868e-01	0.000000000000000000e+00	4.865817156649039354e+00	1.000000000000000000e+00
6.250000000000000000e+02	1.182223202693290887e+02	3.773872584753062398e+01	4.022267835250848030e-03	-1.310817716280651553e+02	1.035443630858660091e-01	0.000000000000000000e+00	5.954883323551475982e+00	1.000000000000000000e+00
6.260000000000000000e+02	4.352176537926948896e+01	2.450429154550662858e+01	-1.733647051103916203e-02	5.726635032585298859e+02	2.894978505175838102e-02	0.000000000000000000e+00	1.853230852503856596e+01	1.000000000000000000e+00
6.270000000000000000e+02	4.136727719790911806e+01	5.123990864717102056e+01	-1.699245872845797298e-02	5.612539339172332120e+02	2.113093552063116665e-02	0.000000000000000000e+00	1.721187606664055281e+01	1.000000000000000000e+00
6.270000000000000000e+02	7.911495777624186587e+01	2.100476465091538714e+01	-8.480213292043278783e-03	2.789349568514160751e+02	7.386560665995145492e-02	0.000000000000000000e+00	7.298430825955043666e+00	1.000000000000000000e+00
6.280000000000000000e+02	7.949608371603773094e+01	4.038421779773504738e+01	-1.707510549544944203e-02	5.639950145039151721e+02	1.621319963456646640e-02	0.000000000000000000e+00	1.611115312034719693e+01	1.000000000000000000e+00
6.290000000000000000e+02	1.385023673537571938e+02	5.331533281822689219e+01	1.227893724236325075e-03	-3.840295421686231236e+01	4.746817549184761953e-01	0.000000000000000000e+00	2.509435455251252023e+01	1.000000000000000000e+00
6.300000000000000000e+02	1.227043037733008646e+02	3.381795305798564044e+01	-1.732826620800369255e-02	5.723913975658764457e+02	2.112978363351236677e-02	0.000000000000000000e+00	5.954883323551475982e+00	1.000000000000000000e+00
6.320000000000000000e+02	4.569265405643744771e+01	3.458038306073544987e+01	-1.624063608629785355e-02	5.363188212192886795e+02	1.909065206260596170e-02	0.000000000000000000e+00	1.721187606664055281e+01	1.000000000000000000e+00
6.320000000000000000e+02	9.711903924698005142e+01	4.738133890434966133e+01	-1.637937732051728684e-02	5.409203430638204964e+02	1.665432679004152927e-02	0.000000000000000000e+00	1.865401106466439174e+01	1.000000000000000000e+00
6.330000000000000000e+02	6.551214376354596425e+01	3.238305049087426823e+01	-1.656004478446210931e-02	5.469123993304054920e+02	1.805315945550045598e-02	0.000000000000000000e+00	1.611115312034719693e+01	1.000000000000000000e+00
6.350000000000000000e+02	9.189612016470611877e+01	2.387496327633534676e+01	-4.754565454913112048e-03	1.553693131980438409e+02	2.292238385201020856e-01	0.000000000000000000e+00	4.196011368336138858e+00	1.000000000000000000e+00
6.350000000000000000e+02	9.319582009561595726e+01	2.786461131755390497e+01	4.792977825458141425e-03	-1.566433062049364366e+02	3.018682312322069627e-01	0.000000000000000000e+00	4.196011368336138858e+00	1.000000000000000000e+00
6.370000000000000000e+02	2.784612086139580711e+01	2.603832968888578137e+01	-1.726024371447865483e-02	5.701353488026086325e+02	3.031412904904051686e-02	0.000000000000000000e+00	1.422777710611229196e+01	1.000000000000000000e+00
6.370000000000000000e+02	8.513901668950506263e+00	4.569160308569870921e+01	-2.331888091344498648e-03	7.501827067320745357e+01	2.900935457882843904e-01	0.000000000000000000e+00	2.756784094038967936e+01	1.000000000000000000e+00
6.390000000000000000e+02	3.226357259821291734e+01	1.251369433209687543e+01	-7.274930828665564751e-03	2.389602974412798346e+02	6.390096976123982309e-02	0.000000000000000000e+00	1.017537216511263587e+01	1.000000000000000000e+00
6.420000000000000000e+02	5.967754826582287819e+01	2.285607428279848818e+01	9.925606792298251324e-04	-3.059784744071152573e+01	4.742838387558492297e-01	0.000000000000000000e+00	1.066379033958114597e+01	1.000000000000000000e+00
6.430000000000000000e+02	1.413181750196991970e+02	5.135231201451000516e+01	-6.527780986572332897e-03	2.141801638431240633e+02	2.620276786804920377e-02	0.000000000000000000e+00	2.335192338543757273e+01	1.000000000000000000e+00
6.460000000000000000e+02	1.049078788531049256e+01	1.612553038379042292e+01	-1.662831539543795437e-02	5.491766772108229588e+02	2.247284979705721497e-02	0.000000000000000000e+00	3.647660240834269274e+01	1.000000000000000000e+00
6.460000000000000000e+02	1.390408047202017485e+02	2.811170293646919305e+01	1.108553276105381756e-02	-3.653435470307089759e+02	2.295489738726907980e-02	0.000000000000000000e+00	1.267457511552767713e+01	1.000000000000000000e+00
6.460000000000000000e+02	4.694419862165506174e+01	1.482500397357394739e+01	-1.677055062739328528e-02	5.538940817415435731e+02	2.126856672448074193e-02	0.000000000000000000e+00	9.595168491325724247e+00	1.000000000000000000e+00
6.460000000000000000e+02	1.103446529275580446e+02	4.600439045567699736e+01	1.318681292143986236e-03	-4.141403437114648511e+01	3.262230457925534566e-01	0.000000000000000000e+00	2.084601092212165341e+01	1.000000000000000000e+00
6.470000000000000000e+02	1.082924678505159193e+02	7.436849071976609160e+00	-1.647435013940708876e-02	5.440702321592787030e+02	1.879541641916560035e-02	0.000000000000000000e+00	2.114921092427210425e+01	1.000000000000000000e+00
6.470000000000000000e+02	1.175605973989575546e+02	2.644713306229757421e+01	-1.121098416368519236e-02	3.695042954403882050e+02	1.889898541916701369e-02	0.000000000000000000e+00	1.285116120615395374e+01	1.000000000000000000e+00
6.470000000000000000e+02	7.700816765899929806e+01	4.000674382417821562e+01	-1.709672293879222274e-02	5.647119833151296007e+02	2.274240691695350591e-02	0.000000000000000000e+00	7.725337271753425661e+00	1.000000000000000000e+00
6.490000000000000000e+02	4.828247016468027653e+01	2.432638743357906819e+01	-1.688258201229724670e-02	5.576097389346560931e+02	2.230739706319473381e-02	0.000000000000000000e+00	9.595168491325724247e+00	1.000000000000000000e+00
6.500000000000000000e+02	1.278761915259195376e+02	3.411139181017031063e+01	-1.698460138126331800e-02	5.609933354371945597e+02	1.960137290570729274e-02	0.000000000000000000e+00	1.267457511552767713e+01	1.000000000000000000e+00
6.500000000000000000e+02	7.421448371810917877e+01	4.720925491412145192e+01	-1.739096682138483937e-02	5.744709396988415619e+02	2.767104386934871041e-02	0.000000000000000000e+00	7.346788689741143408e+00	1.000000000000000000e+00
6.520000000000000000e+02	9.984913419670655799e+01	4.554794908629761352e+01	-1.639532167828598730e-02	5.414491570893154631e+02	1.928555202484660835e-02	0.000000000000000000e+00	2.113613237623132335e+01	1.000000000000000000e+00
6.530000000000000000e+02	4.946961970899173622e+01	1.435658154210377901e+01	-1.649315590796541359e-02	5.446939483551968806e+02	1.709483894905128309e-02	0.000000000000000000e+00	1.004023672799871214e+01	1.000000000000000000e+00
6.530000000000000000e+02	9.070462567017020206e+01	1.849263878242494030e+01	-1.675874566083685943e-02	5.535025556621557143e+02	2.549713888416360597e-02	0.000000000000000000e+00	9.229603256037599124e+00	1.000000000000000000e+00
6.530000000000000000e+02	9.769253223633488403e+01	2.452212782266810009e+01	-1.604434404582893992e-02	5.298085568612760881e+02	3.002909966638178663e-02	0.000000000000000000e+00	9.229603256037599124e+00	1.000000000000000000e+00
6.530000000000000000e+02	1.038983941545978951e+01	4.601055226368809770e+01	-1.268127140172513323e-03	3.973734440988668126e+01	4.241176746603289027e-01	0.000000000000000000e+00	2.505995407899803595e+01	1.000000000000000000e+00
6.550000000000000000e+02	6.753781342086416828e+01	4.414374063531037251e+01	-1.580560243678810761e-02	5.218904009115993858e+02	1.717333418720268234e-02	0.000000000000000000e+00	7.346788689741143408e+00	1.000000000000000000e+00
6.560000000000000000e+02	1.795900505999644281e+01	2.212103510893889435e+01	-1.688109149263794864e-02	5.575603040365845118e+02	2.647811107573649902e-02	0.000000000000000000e+00	1.317570378998538594e+01	1.000000000000000000e+00
6.570000000000000000e+02	3.693658214087081859e+01	2.942196281567881400e+01	-1.747362387666589675e-02	5.772123615091659303e+02	2.831683579099775194e-02	0.000000000000000000e+00	1.228618334675313051e+01	1.000000000000000000e+00
6.590000000000000000e+02	1.068362265132852968e+02	4.724259704716598662e+01	-1.577537420193666010e-02	5.208878447229282074e+02	1.621462945976337444e-02	0.000000000000000000e+00	2.235483634695446398e+01	1.000000000000000000e+00
6.600000000000000000e+02	3.071624303932869182e+01	1.882679020302827411e+01	-1.417154519164505770e-03	4.468001876133726569e+01	4.430414475358774862e-01	0.000000000000000000e+00	1.228618334675313051e+01	1.000000000000000000e+00
6.630000000000000000e+02	9.004062132635388593e+01	3.248975479545600820e+01	-1.480861058880305562e-03	4.679292366513934098e+01	3.870436149288410954e-01	0.000000000000000000e+00	2.235483634695446398e+01	1.000000000000000000e+00
6.640000000000000000e+02	1.441673984885509263e+01	2.316552070748860714e+01	-1.830624282682163234e-02	6.048271820696722898e+02	4.492774218641637507e-02	0.000000000000000000e+00	1.189009704647422083e+01	1.000000000000000000e+00
6.670000000000000000e+02	4.076276834235737567e+01	4.681253683106256602e+01	-1.680551217997164684e-02	5.550536241718324391e+02	2.402795289781745058e-02	0.000000000000000000e+00	2.112479211053820549e+01	1.000000000000000000e+00
6.680000000000000000e+02	3.338960174141701032e+01	1.637097459862540560e+01	-2.532982385404704707e-03	8.168780761465663431e+01	3.540106615536653401e-01	0.000000000000000000e+00	2.015279993498908695e+01	1.000000000000000000e+00
6.690000000000000000e+02	1.367673250048310081e+02	3.746245300438803838e+01	-1.797659102929651323e-02	5.938938791050907184e+02	2.759232102693609523e-02	0.000000000000000000e+00	2.103850750474698117e+01	1.000000000000000000e+00
6.690000000000000000e+02	1.040845934748795969e+02	5.275311098812644417e+01	-7.604174000107815669e-03	2.498800478246325554e+02	5.278741807569009570e-02	0.000000000000000000e+00	2.233880114736690814e+01	1.000000000000000000e+00
6.690000000000000000e+02	1.081811435408703126e+01	5.305839535273647556e+01	-1.726221382282682945e-02	5.702006898430803403e+02	3.139815507937071537e-02	0.000000000000000000e+00	2.764931324211008246e+01	1.000000000000000000e+00
6.780000000000000000e+02	6.841281523574827439e+00	4.676277170113980475e+01	-1.780124463363190121e-02	5.880783025423615982e+02	1.807926908004742206e-02	0.000000000000000000e+00	1.889562491221316520e+01	1.000000000000000000e+00
6.780000000000000000e+02	3.347705315728087072e+01	1.678259624338687317e+01	2.368422857317004949e-03	-7.622999063990067725e+01	1.897678009606462712e-01	0.000000000000000000e+00	8.432013053216918408e+00	1.000000000000000000e+00
6.780000000000000000e+02	6.991046841430407710e+01	2.858907786207761959e+01	2.702956537169790702e-03	-8.732520717184806358e+01	2.524669849492621188e-01	0.000000000000000000e+00	2.292049602274797593e+01	1.000000000000000000e+00
6.790000000000000000e+02	3.101674903647714032e+01	2.484769064846215869e+01	-2.003525221394874146e-03	6.412771655995341291e+01	2.261287839665994115e-01	0.000000000000000000e+00	8.432013053216918408e+00	1.000000000000000000e+00
6.810000000000000000e+02	2.537965272846505371e+01	5.041974229067805879e+01	-1.674012226521720895e-02	5.528848880866486297e+02	1.989116919645972370e-02	0.000000000000000000e+00	1.889562491221316520e+01	1.000000000000000000e+00
6.830000000000000000e+02	1.222386276090777386e+02	4.880179184417445271e+01	-1.647843141232343753e-02	5.442055925413866362e+02	1.911628088152650395e-02	0.000000000000000000e+00	1.810367012723942182e+01	1.000000000000000000e+00
6.840000000000000000e+02	1.063626497289491795e+02	5.881754821412807921e+00	-1.651128205670038263e-02	5.452951241327547223e+02	2.028439746645693820e-02	0.000000000000000000e+00	4.490821798638365436e+01	1.000000000000000000e+00
6.880000000000000000e+02	1.042389814517027560e+02	5.073973154529959828e+01	-7.841790948774024148e-03	2.577609030445685221e+02	3.179953339831997905e-02	0.000000000000000000e+00	1.810367012723942182e+01	1.000000000000000000e+00
6.890000000000000000e+02	1.036677043457433456e+01	2.231194880495251454e+01	-8.210342981181376412e-03	2.699843796303889576e+02	4.496989292429864893e-02	0.000000000000000000e+00	1.521017439338479704e+01	1.000000000000000000e+00
6.910000000000000000e+02	2.534821610818360682e+01	2.493981687733982966e+01	-1.729775979596783614e-02	5.713796152924156786e+02	1.996322258416771689e-02	0.000000000000000000e+00	1.521017439338479704e+01	1.000000000000000000e+00
6.910000000000000000e+02	1.262688718336614215e+02	7.573825087760091002e+00	-7.686309849899714518e-03	2.526041832207387188e+02	3.355470912729030530e-02	0.000000000000000000e+00	2.448157390282409551e+01	1.000000000000000000e+00
6.910000000000000000e+02	9.997183113538990540e+01	8.470219002253832841e+00	3.463675051897568968e-03	-1.125553623074396370e+02	2.675997519133823666e-01	0.000000000000000000e+00	3.359178123256703952e+00	1.000000000000000000e+00
6.910000000000000000e+02	9.983056519815039564e+01	1.182642543195124851e+01	-3.563231861879015677e-03	1.158572850449654368e+02	2.443168687581650511e-01	0.000000000000000000e+00	3.359178123256703952e+00	1.000000000000000000e+00
6.940000000000000000e+02	1.335191465878993995e+02	3.095717336698428923e+01	-1.687780096602639959e-02	5.574511697178057830e+02	1.568559881712727755e-02	0.000000000000000000e+00	2.448157390282409551e+01	1.000000000000000000e+00
6.960000000000000000e+02	9.560966038675884704e+01	2.773304927438191925e+01	-1.665199760805229773e-02	5.499621266072108483e+02	1.598613838036266888e-02	0.000000000000000000e+00	1.450302235774483073e+01	1.000000000000000000e+00
6.970000000000000000e+02	1.027860764310306934e+02	1.513000558371877702e+01	-1.641926947679299073e-02	5.422434149649815254e+02	2.434584122260452510e-02	0.000000000000000000e+00	9.349871378359283725e+00	1.000000000000000000e+00
6.970000000000000000e+02	6.808671033933765671e+01	7.279426806524091020e+00	-2.233844563307386434e-03	7.176653777263219069e+01	2.296590604099600919e-01	0.000000000000000000e+00	3.429086542171982899e+01	1.000000000000000000e+00
6.990000000000000000e+02	1.121333271257632447e+02	1.490864786037495726e+01	-1.640162130785863953e-02	5.416580919690871951e+02	2.493063606659373654e-02	0.000000000000000000e+00	9.349871378359283725e+00	1.000000000000000000e+00
7.000000000000000000e+02	1.346710205519004262e+02	4.955585529499921194e+01	-1.685148122865887110e-02	5.565782436038036849e+02	1.944426006030919307e-02	0.000000000000000000e+00	1.863951275776062033e+01	1.000000000000000000e+00
7.000000000000000000e+02	5.013184452303558203e+01	4.260551769897803354e+01	-1.658186519664775829e-02	5.476360998502534585e+02	2.099165893707077846e-02	0.000000000000000000e+00	2.122760185825016421e+01	1.000000000000000000e+00
7.020000000000000000e+02	3.793019137175726030e+01	2.523511928592240139e+01	-1.706344134802862192e-02	5.636081588624996357e+02	2.060506880907553295e-02	0.000000000000000000e+00	2.071118209653112530e+01	1.000000000000000000e+00
7.040000000000000000e+02	1.043329204634332115e+02	4.077595261446573005e+01	-1.637195937344189736e-02	5.406743178233718936e+02	1.644233417333418323e-02	0.000000000000000000e+00	2.127986853728629768e+01	1.000000000000000000e+00
7.040000000000000000e+02	1.875655559610013512e+01	1.740410690066130783e+01	-2.806713705268847839e-03	9.076643989707710602e+01	2.949942574413622065e-01	0.000000000000000000e+00	2.071118209653112530e+01	1.000000000000000000e+00
7.060000000000000000e+02	6.518241017498405654e+01	4.929714374347289407e+01	-1.651524416478145421e-02	5.454265322681084172e+02	1.827936979978139753e-02	0.000000000000000000e+00	1.287817977603083008e+01	1.000000000000000000e+00
7.070000000000000000e+02	1.250864284589723923e+02	4.564823130567481257e+01	-1.710560052746498650e-03	5.441117028006128464e+01	3.255962379698984499e-01	0.000000000000000000e+00	7.890398462808428270e+00	1.000000000000000000e+00
7.090000000000000000e+02	5.494692799407501127e+01	4.148161952125575169e+01	-1.638398604835302266e-02	5.410731971301040630e+02	1.434798143148796612e-02	0.000000000000000000e+00	1.287817977603083008e+01	1.000000000000000000e+00
7.090000000000000000e+02	1.250072946158518050e+02	3.573580793697946234e+01	6.636059337885633243e-03	-2.177713471107460350e+02	2.179058279902967854e-01	0.000000000000000000e+00	9.912739238242107120e+00	1.000000000000000000e+00
7.120000000000000000e+02	1.172748263321028332e+02	4.453590935885519286e+01	-1.646758783590382760e-02	5.438459521356456889e+02	1.676423030428164651e-02	0.000000000000000000e+00	7.890398462808428270e+00	1.000000000000000000e+00
7.120000000000000000e+02	3.789003513410803237e+01	5.029495793988863994e+01	-1.675101836362841504e-02	5.532462704481464471e+02	2.196205934372563728e-02	0.000000000000000000e+00	1.813063410558784483e+01	1.000000000000000000e+00
7.120000000000000000e+02	9.432008242248532781e+01	6.553523884774535624e+00	-3.247185331574180267e-02	1.074646889762358342e+03	1.467067543006694841e-02	0.000000000000000000e+00	2.770007155532346133e+01	1.000000000000000000e+00
7.120000000000000000e+02	2.459054757478727993e+01	3.095735762884848796e+01	1.209519909679528582e-03	-3.779356430097936226e+01	4.420642394850937684e-01	0.000000000000000000e+00	1.866669990187941153e+01	1.000000000000000000e+00
7.140000000000000000e+02	9.496784085521396435e+01	3.424602057941853417e+01	-1.607434992509789579e-02	5.308037383565056189e+02	2.629052215232641210e-02	0.000000000000000000e+00	2.456589937615367347e+01	1.000000000000000000e+00
7.160000000000000000e+02	1.336407629354939388e+02	3.956313311135940580e+01	1.999060670325359008e-03	-6.397964429154681909e+01	3.224839943143867904e-01	0.000000000000000000e+00	3.469213076819680719e+00	1.000000000000000000e+00
7.170000000000000000e+02	1.313170608173930134e+02	6.646187739919330539e+00	-1.041325711102152919e-03	3.221519905699389597e+01	4.894556576059739816e-01	0.000000000000000000e+00	1.757795772586935001e+01	1.000000000000000000e+00
7.180000000000000000e+02	4.796604039541993814e+01	2.980684461808814945e+01	-1.642599644566163086e-02	5.424665230724643834e+02	2.158052867859583390e-02	0.000000000000000000e+00	2.363663251909423124e+01	1.000000000000000000e+00
7.180000000000000000e+02	1.301787652403277207e+02	3.978676524465082309e+01	-1.726150174137861546e-03	5.492823562508912971e+01	4.539032064173045278e-01	0.000000000000000000e+00	3.469213076819680719e+00	1.000000000000000000e+00
7.180000000000000000e+02	1.908966605226752833e+01	5.131835605356580743e+01	-1.729365826479980009e-02	5.712435830207415393e+02	2.502882121796312642e-02	0.000000000000000000e+00	3.600819517060743635e+01	1.000000000000000000e+00
7.190000000000000000e+02	7.099346054211285661e+01	1.667360057682233787e+01	-1.021373754672034832e-03	3.155346814569804081e+01	4.649121986617842373e-01	0.000000000000000000e+00	8.753778981526654235e+00	1.000000000000000000e+00
7.200000000000000000e+02	9.050357589056912389e+01	2.410675015231032958e+01	-1.198340645521821322e-03	3.742279040296052983e+01	4.688889812919166955e-01	0.000000000000000000e+00	2.087813002933083695e+01	1.000000000000000000e+00
7.210000000000000000e+02	5.724554878201530528e+01	8.067913619858057217e+00	1.162352658530412019e-03	-3.622920502646180552e+01	4.210248678910712972e-01	0.000000000000000000e+00	7.617544147605705973e+00	1.000000000000000000e+00
7.220000000000000000e+02	6.422265763982670705e+01	1.112518868549602047e+01	2.083189698704231672e-03	-6.676988588066484454e+01	2.516332343700523611e-01	0.000000000000000000e+00	7.617544147605705973e+00	1.000000000000000000e+00
7.220000000000000000e+02	1.331673409668368322e+02	3.244476864621223200e+01	-1.580001927844854395e-02	5.217052286720303300e+02	1.769912194447731402e-02	0.000000000000000000e+00	7.926947642350320677e+00	1.000000000000000000e+00
7.260000000000000000e+02	7.311477507451373015e+01	2.114057984744481544e+01	-1.369923647135539921e-03	4.311354942292960146e+01	3.283433756401743508e-01	0.000000000000000000e+00	1.075299582232143791e+01	1.000000000000000000e+00
7.270000000000000000e+02	2.491867316397938481e+01	1.087314956639790964e+01	-1.711156554516657033e-02	5.652042564150887074e+02	2.504557499737802839e-02	0.000000000000000000e+00	2.077062583208715552e+01	1.000000000000000000e+00
7.270000000000000000e+02	1.306201187202721030e+02	4.505045097667644427e+01	-1.677032325311990021e-02	5.538865405971120026e+02	2.037822939052114091e-02	0.000000000000000000e+00	1.278430863488469349e+01	1.000000000000000000e+00
7.280000000000000000e+02	1.131638978692716080e+02	5.300500121411468513e+01	-1.642037403659520056e-02	5.422800490347810864e+02	1.786800379619157830e-02	0.000000000000000000e+00	1.918318315292937015e+01	1.000000000000000000e+00
7.290000000000000000e+02	6.729045541317556456e+01	3.017961849308694866e+01	-1.741429542822298115e-02	5.752446613294163171e+02	1.588954561495325990e-02	0.000000000000000000e+00	1.075299582232143791e+01	1.000000000000000000e+00
7.300000000000000000e+02	1.376667609835293717e+02	2.799992198867246529e+01	-1.662730142833691166e-02	5.491430477581852756e+02	4.792170116597427310e-02	0.000000000000000000e+00	1.168241043874388829e+01	1.000000000000000000e+00
7.300000000000000000e+02	1.430035193675151106e+02	4.822691688737795346e+01	-1.648279538676080888e-02	5.443503290634129144e+02	2.733492042436092007e-02	0.000000000000000000e+00	1.278430863488469349e+01	1.000000000000000000e+00
7.340000000000000000e+02	2.184870217831997863e+01	2.186254460309416814e+01	-1.607031998460377656e-02	5.306700804766389865e+02	1.691019695014184254e-02	0.000000000000000000e+00	9.695714210515948395e+00	1.000000000000000000e+00
7.350000000000000000e+02	9.670659339509660413e+01	3.884918637641845862e+01	-1.643701086658515276e-02	5.428318297440505376e+02	1.924645421646775656e-02	0.000000000000000000e+00	1.202887806739666843e+01	1.000000000000000000e+00
7.380000000000000000e+02	2.500709025055952139e+01	5.365890990139380534e+00	2.859605997057624270e-03	-9.252067711027987684e+01	4.650481708076390497e-01	0.000000000000000000e+00	1.637225633405618552e+01	1.000000000000000000e+00
7.380000000000000000e+02	7.149799236947892211e+01	2.181067840819108739e+01	1.104459540160123137e-03	-3.430910931499059302e+01	4.804952271113657192e-01	0.000000000000000000e+00	6.788623797145101335e+00	1.000000000000000000e+00
7.380000000000000000e+02	1.442649976126724596e+02	2.398454659907530839e+01	-1.728974441297821338e-02	5.711137753629488998e+02	3.827567678119769834e-02	0.000000000000000000e+00	2.344848878020851402e+01	1.000000000000000000e+00
7.390000000000000000e+02	9.243972459308193379e+01	5.009586313831974991e+01	-1.695539119345588000e-02	5.600245440174337546e+02	1.994773256110760062e-02	0.000000000000000000e+00	1.202887806739666843e+01	1.000000000000000000e+00
7.390000000000000000e+02	1.053551699895375435e+02	7.076500844845019067e+00	-2.126998266050950537e-03	6.822285032023978602e+01	2.530113752167885144e-01	0.000000000000000000e+00	1.197352605087215238e+01	1.000000000000000000e+00
7.420000000000000000e+02	5.421095528122442886e+01	3.148752518249159138e+01	1.062973674452099681e-03	-3.293318010138087004e+01	4.782754891163586430e-01	0.000000000000000000e+00	9.252994856427955384e+00	1.000000000000000000e+00
7.430000000000000000e+02	8.298239243468435689e+01	9.831586300875327922e+00	1.656849772863532022e-03	-5.262980349643801503e+01	3.155554110471288087e-01	0.000000000000000000e+00	1.591622037999640327e+01	1.000000000000000000e+00
7.470000000000000000e+02	2.413226452185555715e+01	2.356570577465407013e+01	-1.722092869426887149e-02	5.688314183212969510e+02	2.427212244482623849e-02	0.000000000000000000e+00	1.597489881881898555e+01	1.000000000000000000e+00
7.470000000000000000e+02	1.041761487534769088e+02	2.597317812563406392e+01	-3.212550647196312382e-03	1.042265158730747743e+02	1.346219186567804149e-01	0.000000000000000000e+00	3.410708571228047159e+00	1.000000000000000000e+00
7.470000000000000000e+02	8.850214554059860461e+01	3.862175021327527702e+01	-1.131039146775102405e-03	3.519065430877702738e+01	4.350661368266527385e-01	0.000000000000000000e+00	2.014102163678833435e+01	1.000000000000000000e+00
7.480000000000000000e+02	6.889473208248178082e+01	2.934812334890836283e+01	-1.660633558904713036e-02	5.484476901882195534e+02	1.782331641662759925e-02	0.000000000000000000e+00	1.351310425182285790e+01	1.000000000000000000e+00
7.490000000000000000e+02	2.254262005703296623e+01	5.175198118084964705e+01	-6.345803302252155109e-02	2.102341241780506607e+03	1.701013404983731103e-02	0.000000000000000000e+00	2.780133585380854910e+01	1.000000000000000000e+00
7.590000000000000000e+02	1.092986022373005142e+02	8.577718401602163922e+00	-1.649293960246177998e-02	5.446867743199818506e+02	2.135583576755439861e-02	0.000000000000000000e+00	1.112307991996361700e+01	1.000000000000000000e+00
7.590000000000000000e+02	3.067885770950710267e+01	2.460789584617647918e+01	2.462352242161847116e-03	-7.934527297567252901e+01	3.159908928743612178e-01	0.000000000000000000e+00	2.995595759303635575e+01	1.000000000000000000e+00
7.600000000000000000e+02	1.324869956493065501e+02	2.235849992591209201e+01	7.926040065968736198e-03	-2.605551275253803851e+02	2.252799805037201120e-01	0.000000000000000000e+00	2.697427530909267546e+01	1.000000000000000000e+00
7.600000000000000000e+02	1.129717967279483446e+02	4.859916529239961847e+01	4.042923704791092157e-03	-1.317668486741357299e+02	1.957753354187924399e-01	0.000000000000000000e+00	3.270191902344812718e+01	1.000000000000000000e+00
7.650000000000000000e+02	4.848260765318846666e+01	6.574737684298869844e+00	-1.651810539563903363e-02	5.455214284708665673e+02	4.178260977303005497e-02	0.000000000000000000e+00	2.803708703805916613e+01	1.000000000000000000e+00
7.660000000000000000e+02	5.510951556695805920e+01	3.689985124627993684e+01	-1.681449743832947805e-02	5.553516311979695956e+02	1.795929903761939173e-02	0.000000000000000000e+00	2.008866235759287733e+01	1.000000000000000000e+00
7.670000000000000000e+02	2.890594838967884428e+01	2.664542929321330078e+01	-1.651185196792904347e-02	5.453140259320855421e+02	2.287500152223309602e-02	0.000000000000000000e+00	2.803708703805916613e+01	1.000000000000000000e+00
7.680000000000000000e+02	7.368526744459410338e+01	2.925159670698340264e+01	-1.686663300688140063e-02	5.570807707642886726e+02	1.592459617285368889e-02	0.000000000000000000e+00	2.008866235759287733e+01	1.000000000000000000e+00
7.700000000000000000e+02	1.097027515827650745e+02	4.293889493591510131e+01	-3.268206399860108802e-02	1.081618782830579903e+03	1.377938606354467410e-02	0.000000000000000000e+00	1.508110852728989926e+01	1.000000000000000000e+00
7.700000000000000000e+02	1.009759282754305332e+02	3.063920431482797113e+01	-9.357735044543640315e-03	3.080390334865997488e+02	1.907314344834903919e-01	0.000000000000000000e+00	3.440781514104798600e+00	1.000000000000000000e+00
7.710000000000000000e+02	1.014376230133505601e+02	2.722953931709252373e+01	8.998888395996511649e-03	-2.961374477654069324e+02	2.274285862641943767e-01	0.000000000000000000e+00	3.440781514104798600e+00	1.000000000000000000e+00
7.740000000000000000e+02	4.591713254610960249e+00	4.359956690048279881e+01	-1.745870655594007614e-02	5.767176104168324855e+02	2.101612294025079208e-02	0.000000000000000000e+00	2.614179650765297680e+01	1.000000000000000000e+00
7.740000000000000000e+02	2.767543792519461121e+01	3.133028900892677981e+01	8.098574217062193617e-03	-2.662774325751441324e+02	4.267796392463074628e-02	0.000000000000000000e+00	1.282085083056309571e+01	1.000000000000000000e+00
7.760000000000000000e+02	1.410295707695728993e+02	2.955724150650287640e+01	1.428311833995181326e-03	-4.505006468321852253e+01	3.915054273555830244e-01	0.000000000000000000e+00	1.844437795613379905e+01	1.000000000000000000e+00
7.770000000000000000e+02	2.737921970955646245e+01	1.851286060896001473e+01	-1.690351574240106514e-02	5.583040315644009297e+02	2.445768465353015397e-02	0.000000000000000000e+00	1.282085083056309571e+01	1.000000000000000000e+00
7.790000000000000000e+02	1.230131359310864809e+02	2.560715873530842757e+01	1.264804926031277499e-03	-3.962715913563049952e+01	3.837756234894622587e-01	0.000000000000000000e+00	9.983610362732452614e+00	1.000000000000000000e+00
7.800000000000000000e+02	8.301396131753558905e+01	5.066716925864423615e+01	-1.686986195778298475e-02	5.571878628497248656e+02	1.736764698296311416e-02	0.000000000000000000e+00	2.839775775122926404e+01	1.000000000000000000e+00
7.810000000000000000e+02	1.296407858654750669e+02	1.247509659296124518e+01	2.643998751272073899e-03	-8.536980046640894670e+01	2.815211775561402563e-01	0.000000000000000000e+00	3.231824895199022496e+00	1.000000000000000000e+00
7.820000000000000000e+02	1.832767211229119653e+01	6.304750898796356751e+00	-7.569279775944755435e-03	2.487227384231581198e+02	4.330679088033306812e-02	0.000000000000000000e+00	1.519764641649985215e+01	1.000000000000000000e+00
7.820000000000000000e+02	9.194174517637827648e+01	2.370928876578483013e+01	4.440494937423275848e-03	-1.449527823441580381e+02	9.002734568664327863e-02	0.000000000000000000e+00	6.477951086630601374e+00	1.000000000000000000e+00
7.820000000000000000e+02	1.267444350254382073e+02	1.390891804790113717e+01	-2.886847868536017523e-03	9.342418692406384650e+01	2.858122674090796123e-01	0.000000000000000000e+00	3.231824895199022496e+00	1.000000000000000000e+00
7.840000000000000000e+02	1.280990563463013530e+02	3.419819414467320229e+01	-1.610282761644420829e-02	5.317482356398772936e+02	2.141259560596564526e-02	0.000000000000000000e+00	9.983610362732452614e+00	1.000000000000000000e+00
7.850000000000000000e+02	7.018794136787957427e+01	2.368707946680100207e+01	9.596240762797420302e-04	-2.950546492867637483e+01	4.599510310909572519e-01	0.000000000000000000e+00	1.590329871807030315e+01	1.000000000000000000e+00
7.860000000000000000e+02	9.798514273702583921e+01	2.137665158766696649e+01	-7.422272561471013504e-03	2.438470652859649874e+02	4.109776210345306158e-02	0.000000000000000000e+00	6.477951086630601374e+00	1.000000000000000000e+00
7.890000000000000000e+02	5.612998085089368061e+01	1.054001454415759476e+01	2.977713812635259319e-03	-9.643786652010503246e+01	2.385065145720650648e-01	0.000000000000000000e+00	3.358472481553913092e+00	1.000000000000000000e+00
7.910000000000000000e+02	1.153461807813711317e+02	2.712757818216834593e+01	-1.567605598053390531e-02	5.175938350659142770e+02	2.825286946438110292e-02	0.000000000000000000e+00	9.457716789750080011e+00	1.000000000000000000e+00
7.910000000000000000e+02	8.002569514672325113e+01	5.057288402498449464e+00	-3.115958847746012547e-03	1.010229313174535690e+02	2.388296416691466639e-01	0.000000000000000000e+00	2.218456615780327112e+01	1.000000000000000000e+00
7.920000000000000000e+02	1.323703973138094341e+02	2.381736556751913625e+01	-3.162032483331062623e-03	1.025510195011459444e+02	3.211545926754232338e-01	0.000000000000000000e+00	9.094512171841470760e+00	1.000000000000000000e+00
7.920000000000000000e+02	8.300190236114107734e+01	5.346093862962692356e+01	-1.024788645069340826e-03	3.166672714074945461e+01	4.393613369452926687e-01	0.000000000000000000e+00	3.518675481169373853e+01	1.000000000000000000e+00
7.930000000000000000e+02	1.058963649372819020e+02	2.674107153549751459e+01	-1.686802885663559598e-02	5.571270658197690864e+02	2.535402998990088363e-02	0.000000000000000000e+00	9.457716789750080011e+00	1.000000000000000000e+00
7.930000000000000000e+02	4.724283283947877266e+01	1.301300072421632770e+01	-1.846853879562602085e-03	5.893152088020972457e+01	2.766955067291969605e-01	0.000000000000000000e+00	9.224806796001606912e+00	1.000000000000000000e+00
7.940000000000000000e+02	1.233246766158325016e+02	5.277113870112367522e+01	-1.690204273746293354e-02	5.582551775633676243e+02	2.931586027463051192e-02	0.000000000000000000e+00	2.398398116893488918e+01	1.000000000000000000e+00
7.950000000000000000e+02	1.408619764821623619e+02	2.707362644026371257e+01	-1.023618930615262379e-03	3.162793213764465605e+01	3.951568424975975269e-01	0.000000000000000000e+00	8.176831695696249014e+00	1.000000000000000000e+00
7.980000000000000000e+02	7.283916373474073680e+01	1.393038316846715929e+01	-1.672253784343432845e-02	5.523016793425963442e+02	2.087739120587894792e-02	0.000000000000000000e+00	1.369044939173781650e+01	1.000000000000000000e+00
7.980000000000000000e+02	8.011033515810089511e+01	3.978588443461278956e+01	-1.587314675109749440e-02	5.241305902793615132e+02	1.708051610259098130e-02	0.000000000000000000e+00	1.471880856574471785e+01	1.000000000000000000e+00
7.980000000000000000e+02	9.297503850221544042e+01	3.263446964710618659e+01	-1.061769913305945796e-03	3.289325589830750829e+01	4.933854496889945596e-01	0.000000000000000000e+00	1.420185967200985999e+01	1.000000000000000000e+00
7.990000000000000000e+02	5.467825174986748493e+01	1.745551551679850633e+01	-1.592166001574703282e-02	5.257395917293655430e+02	2.824126599491959544e-01	0.000000000000000000e+00	5.436137813597680335e+00	1.000000000000000000e+00
7.990000000000000000e+02	5.131461027821938359e+01	4.174947650232266483e+01	-1.673911235194313479e-02	5.528513930841147612e+02	1.843968593689915281e-02	0.000000000000000000e+00	2.452571353326873194e+01	1.000000000000000000e+00
7.990000000000000000e+02	1.395973489743169580e+02	3.515207269224456610e+01	4.043631808309249183e-03	-1.317903337888914166e+02	2.994224270368984753e-01	0.000000000000000000e+00	8.176831695696249014e+00	1.000000000000000000e+00
8.000000000000000000e+02	5.998396878928284082e+01	1.863913751139142505e+01	-1.734745087942346498e-02	5.730276805362198047e+02	1.773315637730173977e-01	0.000000000000000000e+00	5.436137813597680335e+00	1.000000000000000000e+00
8.010000000000000000e+02	1.058579275484237847e+01	3.198230905726104467e+01	-1.780816920464686065e-02	5.883079643654569963e+02	1.862412186708206630e-02	0.000000000000000000e+00	1.578359350325144206e+01	1.000000000000000000e+00
8.040000000000000000e+02	3.734668522411266167e+01	8.927408063090510382e+00	-1.672764531119019793e-02	5.524710747251666589e+02	2.468716766571021903e-02	0.000000000000000000e+00	1.413683437547282828e+01	1.000000000000000000e+00
8.040000000000000000e+02	8.402074570701834944e+01	4.126969691243090210e+01	-2.401784128045334442e-03	7.733645777551052447e+01	2.405632436565688925e-01	0.000000000000000000e+00	3.270965428037746392e+01	1.000000000000000000e+00
8.060000000000000000e+02	2.543540877069427708e+01	3.733120876258698217e+01	-1.762621464673237714e-02	5.822732200613129407e+02	2.998980609348311788e-02	0.000000000000000000e+00	8.379893063926814989e+00	1.000000000000000000e+00
8.070000000000000000e+02	1.219759767847873349e+02	1.978935452133657691e+01	-2.434173925595216337e-02	8.050017647558372573e+02	6.718141031689539577e-02	0.000000000000000000e+00	3.330570247279963780e+01	1.000000000000000000e+00
8.070000000000000000e+02	4.854252406813772325e+01	2.159989480910389759e+01	-1.671974163475352729e-02	5.522089396794459617e+02	2.375359864966775092e-02	0.000000000000000000e+00	1.653292376280096576e+01	1.000000000000000000e+00
8.080000000000000000e+02	2.919277511171944539e+01	2.984089462083165145e+01	-2.855260669978324645e-03	9.237655905057306427e+01	4.221430585900399768e-01	0.000000000000000000e+00	8.314267976534907234e+00	1.000000000000000000e+00
8.090000000000000000e+02	3.201494512600138620e+01	2.202025472398678119e+01	1.965493919602882139e-03	-6.286636216191588744e+01	3.321478734235231434e-01	0.000000000000000000e+00	8.314267976534907234e+00	1.000000000000000000e+00
8.100000000000000000e+02	8.958812151092885756e+01	1.202426289494543177e+01	-1.422484322212724068e-03	4.485678816440196215e+01	3.528168292569529019e-01	0.000000000000000000e+00	2.095122132980261753e+01	1.000000000000000000e+00
8.110000000000000000e+02	7.902552059923107208e+01	3.621592088784615981e+01	-2.742215453471438021e-03	8.862727689878276749e+01	2.080651732436343826e-01	0.000000000000000000e+00	4.734625162410005750e+00	1.000000000000000000e+00
8.130000000000000000e+02	4.526964247816257370e+01	1.091430521741437865e+01	-1.697233558931249275e-02	5.605865255228980004e+02	2.532370370479875010e-02	0.000000000000000000e+00	1.127617777994307779e+01	1.000000000000000000e+00
8.130000000000000000e+02	8.374399407152375829e+01	3.582517350167937309e+01	-1.779945884568908798e-03	5.671243581678603363e+01	3.581502235339742990e-01	0.000000000000000000e+00	4.734625162410005750e+00	1.000000000000000000e+00
8.140000000000000000e+02	6.462696267183910948e+01	4.502937704759388282e+01	-1.098704197321700906e-03	3.411822636701361233e+01	4.634172982977752264e-01	0.000000000000000000e+00	1.688180914085504725e+01	1.000000000000000000e+00
8.160000000000000000e+02	7.990841607666997959e+01	1.774210749464670300e+01	-1.675819704503875990e-02	5.534843601516904528e+02	1.834596338119987013e-02	0.000000000000000000e+00	1.848537083126294789e+01	1.000000000000000000e+00
8.170000000000000000e+02	1.079246817724903593e+02	9.172374230236373549e+00	9.888326831429120663e-04	-3.047420391449690058e+01	4.983727990594694068e-01	0.000000000000000000e+00	8.166831905716499307e+00	1.000000000000000000e+00
8.180000000000000000e+02	3.817830389257861157e+01	1.968157973059634358e+01	-1.642710446870173160e-02	5.425032720047623798e+02	2.627746990353663215e-02	0.000000000000000000e+00	1.127617777994307779e+01	1.000000000000000000e+00
8.210000000000000000e+02	7.144330181908709676e+01	3.522368162528543678e+01	-7.639768126541397059e-03	2.510605703365060606e+02	2.519506795582970859e-02	0.000000000000000000e+00	1.942327453028840978e+01	1.000000000000000000e+00
8.220000000000000000e+02	9.021828099035403170e+01	1.649081140283096758e+01	-1.690422086832065254e-02	5.583274179234771282e+02	1.564709357484517227e-02	0.000000000000000000e+00	1.915923149050745167e+01	1.000000000000000000e+00
8.230000000000000000e+02	1.541575656727846422e+01	2.681571836634734751e+01	-1.659001702369936743e-02	5.479064651130527182e+02	3.533787971183621757e-02	0.000000000000000000e+00	2.385433911913394667e+01	1.000000000000000000e+00
8.250000000000000000e+02	1.236191507184124561e+02	2.382796980818861599e+01	-1.708087223953344211e-02	5.641862755880740679e+02	1.937563239210504662e-02	0.000000000000000000e+00	2.215709582732975846e+01	1.000000000000000000e+00
8.260000000000000000e+02	1.372871872281577907e+02	4.126705445933193062e+01	-1.731987953318627274e-02	5.721132432911759906e+02	2.001607621941470239e-02	0.000000000000000000e+00	2.215709582732975846e+01	1.000000000000000000e+00
8.280000000000000000e+02	5.099229341423954764e+01	3.967935964946956062e+01	-1.657332102203427915e-02	5.473527219031808499e+02	1.818718998571222656e-02	0.000000000000000000e+00	3.783071822056813716e+01	1.000000000000000000e+00
8.340000000000000000e+02	7.122200142476171436e+01	9.681144877755009759e+00	-1.710924165721011692e-02	5.651271818434515808e+02	1.934944053109444173e-02	0.000000000000000000e+00	1.988817639528996750e+01	1.000000000000000000e+00
8.350000000000000000e+02	1.183298426550113476e+02	7.553001340509105432e+00	-3.414488134791062585e-02	1.130134900084964784e+03	1.700653192039269790e-02	0.000000000000000000e+00	1.740316858623643981e+01	1.000000000000000000e+00
8.350000000000000000e+02	5.297447662796577639e+00	4.522431126099435517e+01	-1.762517881556506863e-02	5.822388654603146279e+02	2.529995545855923123e-02	0.000000000000000000e+00	1.021674569148603240e+01	1.000000000000000000e+00
8.360000000000000000e+02	7.020225155674478401e+01	5.231132671290252034e+01	-1.661106176289670402e-02	5.486044394944530040e+02	1.850623457427191809e-02	0.000000000000000000e+00	1.373201902900621363e+01	1.000000000000000000e+00
8.370000000000000000e+02	1.213049207661583324e+02	5.321745459470304951e+01	-7.638260755569157602e-03	2.510105765441371375e+02	3.474009409204259491e-02	0.000000000000000000e+00	2.865959373145339839e+01	1.000000000000000000e+00
8.370000000000000000e+02	1.550049468644341921e+01	4.575320062347927319e+01	3.391633626122620999e-03	-1.101660207661185638e+02	1.209932194972648256e-01	0.000000000000000000e+00	1.021674569148603240e+01	1.000000000000000000e+00
8.380000000000000000e+02	4.625509252261588955e+01	2.348265113845285157e+01	-1.619301136789582859e-02	5.347392894867108453e+02	2.441558964443979463e-02	0.000000000000000000e+00	2.007571714117441886e+01	1.000000000000000000e+00
8.390000000000000000e+02	5.566310744760613716e+01	4.121746644348507260e+01	-1.731007325823366930e-02	5.717880062507117600e+02	1.386918343696639244e-01	0.000000000000000000e+00	6.297355548093689137e+00	1.000000000000000000e+00
8.400000000000000000e+02	7.430423017769565774e+01	2.502374383242946010e+01	-1.613971108165899310e-02	5.329715206412161024e+02	1.820392007130755552e-02	0.000000000000000000e+00	1.821914112848341105e+01	1.000000000000000000e+00
8.400000000000000000e+02	8.491436804533195470e+01	3.983462084526519931e+01	-1.682736941901930017e-02	5.557785460993674178e+02	1.982966287840004505e-02	0.000000000000000000e+00	1.821914112848341105e+01	1.000000000000000000e+00
8.400000000000000000e+02	1.219936483816665600e+02	2.456613757220652161e+01	2.695210258434325556e-03	-8.706829241239954342e+01	2.574894288735654069e-01	0.000000000000000000e+00	1.445998259010138121e+01	1.000000000000000000e+00
8.410000000000000000e+02	2.364079508813020425e+01	2.423017285932718679e+01	-1.664873023001578814e-02	5.498537600390890248e+02	2.252901586922939625e-02	0.000000000000000000e+00	1.599671751799637143e+01	1.000000000000000000e+00
8.410000000000000000e+02	6.195948621344290785e+01	4.132837783255848763e+01	-2.473931661149229855e-02	8.181879014995517991e+02	3.226912876380938489e-02	0.000000000000000000e+00	6.297355548093689137e+00	1.000000000000000000e+00
8.450000000000000000e+02	3.963726613596008974e+01	2.431897244554389914e+01	-1.729751013405521690e-02	5.713713349513107005e+02	2.873952813298952247e-02	0.000000000000000000e+00	1.599671751799637143e+01	1.000000000000000000e+00
8.480000000000000000e+02	1.260334490254824971e+02	3.921231891174473105e+01	7.360331539759416321e-03	-2.417927159349440274e+02	2.638108189617557331e-01	0.000000000000000000e+00	4.993814697346290465e+00	1.000000000000000000e+00
8.480000000000000000e+02	1.232348329116893240e+02	4.334825085981266568e+01	-7.522984508920005885e-03	2.471872995631008791e+02	2.668140568889659781e-01	0.000000000000000000e+00	4.993814697346290465e+00	1.000000000000000000e+00
8.510000000000000000e+02	4.954190958037875703e+01	4.757659122859061007e+00	-1.575681638330566833e-02	5.202723520880399519e+02	2.081422180459047144e-02	0.000000000000000000e+00	3.277500508471840845e+01	1.000000000000000000e+00
8.520000000000000000e+02	1.061991153931966068e+02	3.094698949610534200e+01	-1.634452439200617321e-02	5.397644032828889067e+02	1.977364285197280580e-02	0.000000000000000000e+00	1.034315505242480704e+01	1.000000000000000000e+00
8.520000000000000000e+02	8.433500503614307320e+01	1.568790418660702279e+01	-3.830338932321165121e-03	1.247162160353336873e+02	1.111214416490609036e-01	0.000000000000000000e+00	1.913488582743928390e+01	1.000000000000000000e+00
8.530000000000000000e+02	1.318069854220515822e+02	6.385837601232619676e+00	-1.694051414733134184e-02	5.595311286812554954e+02	5.840415323433034711e-02	0.000000000000000000e+00	8.072523160712663071e+00	1.000000000000000000e+00
8.540000000000000000e+02	9.585597726476757430e+01	3.096570031485797259e+01	-1.698268698126439991e-02	5.609298420319083789e+02	1.777553146954802266e-02	0.000000000000000000e+00	1.034315505242480704e+01	1.000000000000000000e+00
8.550000000000000000e+02	4.058119294035332558e+01	3.628394205631775549e+01	8.090180231412401161e-04	-2.451043192832498008e+01	4.862831790287521772e-01	0.000000000000000000e+00	2.462963896587798374e+01	1.000000000000000000e+00
8.560000000000000000e+02	5.425528375488434918e+00	4.727434910158790871e+01	-1.744804947636844142e-02	5.763641554059722694e+02	1.997855078370758264e-02	0.000000000000000000e+00	3.683354175229447947e+01	1.000000000000000000e+00
8.560000000000000000e+02	1.419646527846717845e+02	1.174737927776690505e+01	-1.722427665195181215e-02	5.689424574114368625e+02	9.126663823346914395e-02	0.000000000000000000e+00	6.877348628663995100e+00	1.000000000000000000e+00
8.570000000000000000e+02	6.152535262403237226e+01	2.332395398788002439e+01	-1.700927113642574165e-02	5.618115378837693470e+02	2.151710558416342067e-02	0.000000000000000000e+00	2.405388741407153574e+01	1.000000000000000000e+00
8.570000000000000000e+02	1.285373716321300037e+02	4.504830957218162979e+01	-1.582770578099359712e-02	5.226234852161393292e+02	2.050333918399094291e-02	0.000000000000000000e+00	9.754489614689447308e+00	1.000000000000000000e+00
8.570000000000000000e+02	1.440881610858631348e+02	3.572049158597511820e+01	2.111683442646469008e-03	-6.771491556791221456e+01	3.985382025294527120e-01	0.000000000000000000e+00	1.361893305521252096e+01	1.000000000000000000e+00
8.580000000000000000e+02	1.248424084139222288e+02	1.635989022022057782e+01	-1.741931837660655458e-02	5.754112535241664546e+02	5.536775772307689358e-02	0.000000000000000000e+00	7.249738554697752413e+00	1.000000000000000000e+00
8.580000000000000000e+02	1.319341249525480748e+02	1.786530233896139208e+01	-1.578184628355429678e-02	5.211024991846006742e+02	8.844857854618182191e-02	0.000000000000000000e+00	4.017273458005247377e+00	1.000000000000000000e+00
8.610000000000000000e+02	1.355494272112684087e+02	5.182924934467321521e+01	-1.647434651829914748e-02	5.440701120608279098e+02	1.335762297177428559e-01	0.000000000000000000e+00	6.795466223144258855e+00	1.000000000000000000e+00
8.620000000000000000e+02	1.417920486836993916e+02	4.914447033294094069e+01	-1.761183784853579196e-02	5.817963960563355386e+02	6.264064422416482092e-02	0.000000000000000000e+00	6.795466223144258855e+00	1.000000000000000000e+00
8.630000000000000000e+02	1.389833504071786763e+02	3.214635735974189146e+01	8.867969318948972987e-03	-2.917953572809918228e+02	2.281676486504503609e-01	0.000000000000000000e+00	3.926137152283244447e+00	1.000000000000000000e+00
8.640000000000000000e+02	1.372082172294151974e+02	3.564827899503616493e+01	-9.169128003714100555e-03	3.017836514922532274e+02	2.431179772851425058e-01	0.000000000000000000e+00	3.926137152283244447e+00	1.000000000000000000e+00
8.640000000000000000e+02	8.387386735100530188e+01	5.026656495441371675e+01	1.141932047130777162e-03	-3.555193060287191287e+01	4.192293615692374020e-01	0.000000000000000000e+00	2.312688408868721623e+01	1.000000000000000000e+00
8.690000000000000000e+02	1.031919333800413909e+02	3.212215175069443518e+01	-1.080435261842580420e-03	3.351231489335207669e+01	4.391071259603477328e-01	0.000000000000000000e+00	4.114061293812809161e+00	1.000000000000000000e+00
8.710000000000000000e+02	1.238036927800955169e+02	4.529463789588876921e+01	-1.667686595765974916e-02	5.507869156801922372e+02	2.014337932553622590e-02	0.000000000000000000e+00	2.446137806443161722e+01	1.000000000000000000e+00
8.730000000000000000e+02	4.725542013850565581e+01	4.570557639776356496e+01	-1.772763817600474592e-02	5.856370548154293374e+02	2.046458706119080873e-02	0.000000000000000000e+00	2.511257000458191513e+01	1.000000000000000000e+00
8.730000000000000000e+02	4.057789538666266793e+01	7.634939192261990470e+00	-1.511797695997323977e-02	4.990844653134202531e+02	2.524377215842255051e-02	0.000000000000000000e+00	1.561696086621891588e+01	1.000000000000000000e+00
8.760000000000000000e+02	1.059328099626312962e+02	1.234604503909505802e+01	-1.632386860098171064e-02	5.390793288408897297e+02	1.584266255056354655e-02	0.000000000000000000e+00	2.313450940823129542e+01	1.000000000000000000e+00
8.790000000000000000e+02	1.180199485581283909e+02	3.703949121077322815e+01	-1.706033771472444463e-02	5.635052230876599424e+02	4.387961014530272763e-02	0.000000000000000000e+00	1.510798634404215868e+01	1.000000000000000000e+00
8.850000000000000000e+02	1.113315421637836806e+02	1.852356986338964262e+01	8.458423935538165669e-03	-2.782122863309997456e+02	3.226960158321956484e-02	0.000000000000000000e+00	1.196106832734034953e+01	1.000000000000000000e+00
8.850000000000000000e+02	1.191278186678734556e+02	2.759469042278483641e+01	-8.189184068779291684e-03	2.692826185557343592e+02	4.896708736049326660e-02	0.000000000000000000e+00	7.199638988349615687e+00	1.000000000000000000e+00
8.870000000000000000e+02	3.598544113052872007e+01	3.048167257706422362e+01	-1.713429701550996456e-02	5.659581732872568409e+02	2.374242016849126280e-02	0.000000000000000000e+00	1.247129668299212035e+01	1.000000000000000000e+00
8.870000000000000000e+02	2.951417576241418317e+01	1.703884489037393024e+01	-1.692509457692712924e-02	5.590197198672321974e+02	2.358736475365075247e-02	0.000000000000000000e+00	1.453732815933869027e+01	1.000000000000000000e+00
8.880000000000000000e+02	1.555465010756105038e+01	2.109662180683925570e+01	-3.518960343319760958e-02	1.164784379195909878e+03	2.043827690820876342e-02	0.000000000000000000e+00	1.453732815933869027e+01	1.000000000000000000e+00
8.880000000000000000e+02	7.058505968313595247e+01	5.255830378331962294e+01	-7.108399787623998628e-03	2.334370928405954260e+02	4.050843221133781924e-02	0.000000000000000000e+00	1.133673847313106187e+01	1.000000000000000000e+00
8.890000000000000000e+02	9.971913298148521676e+01	5.552462400018641553e+00	-3.193545967834913665e-03	1.035962025583504129e+02	1.681338026797799534e-01	0.000000000000000000e+00	9.208942514768295950e+00	1.000000000000000000e+00
8.900000000000000000e+02	6.129337794475248558e+01	4.606320642602302939e+01	-3.199491341503662208e-03	1.037933881100327795e+02	2.371781099076430976e-01	0.000000000000000000e+00	1.133673847313106187e+01	1.000000000000000000e+00
8.920000000000000000e+02	1.295473998971635297e+02	1.156091000616235220e+01	-1.711797476242949215e-02	5.654168259039477107e+02	3.625663801533562935e-02	0.000000000000000000e+00	2.713002461242376739e+01	1.000000000000000000e+00
8.920000000000000000e+02	7.530739300653392831e+01	2.410567548622290346e+01	-1.641580575387348306e-02	5.421285363799149764e+02	2.079059188598086916e-02	0.000000000000000000e+00	1.318208810008302656e+01	1.000000000000000000e+00
8.930000000000000000e+02	1.060503401128641485e+02	2.784288022712591726e+01	-1.628972077423781681e-02	5.379467746179916503e+02	1.807019278996524481e-02	0.000000000000000000e+00	1.385883394257359669e+01	1.000000000000000000e+00
8.930000000000000000e+02	1.173878128332139568e+02	3.581338777452551625e+01	-1.684986825598225324e-02	5.565247474024195071e+02	1.996263230624018004e-02	0.000000000000000000e+00	1.385883394257359669e+01	1.000000000000000000e+00
8.960000000000000000e+02	3.324779616084513378e+01	1.325215953494828547e+01	-1.646161687374856145e-02	5.436479179106734136e+02	2.352458588403061324e-02	0.000000000000000000e+00	2.026697773167815342e+01	1.000000000000000000e+00
8.970000000000000000e+02	1.079552869722604314e+01	1.689791237077101727e+01	-1.704332107211310732e-02	5.629408454306699241e+02	2.365610145887842020e-02	0.000000000000000000e+00	9.282219066787519068e+00	1.000000000000000000e+00
8.990000000000000000e+02	8.420413081563137325e+01	8.375010358891621820e+00	-1.726623522052067941e-02	5.703340643905817160e+02	2.402997665953043871e-02	0.000000000000000000e+00	1.524228659406943187e+01	1.000000000000000000e+00
8.990000000000000000e+02	1.258127722958747086e+02	3.583051933591712412e+01	-3.249411637129236141e-02	1.075385271087984165e+03	1.480704381972219874e-02	0.000000000000000000e+00	2.183764972724468834e+01	1.000000000000000000e+00
9.000000000000000000e+02	3.696290584913236899e+01	4.560801754419851761e+01	-1.723550829171790338e-02	5.693149684102351102e+02	1.720990555297685631e-02	0.000000000000000000e+00	1.282793181268473148e+01	1.000000000000000000e+00
9.000000000000000000e+02	1.063068184150329358e+02	4.564890559885788690e+01	1.717106551532716777e-03	-5.462829287767592490e+01	3.077840091625126950e-01	0.000000000000000000e+00	1.486268729428322111e+01	1.000000000000000000e+00
9.010000000000000000e+02	5.059083161196772238e+01	2.373879425336215832e+01	-3.483085531592703538e-02	1.152886061384390814e+03	1.855238418011528889e-02	0.000000000000000000e+00	1.634783723758801344e+01	1.000000000000000000e+00
9.030000000000000000e+02	4.977737849734273823e+01	4.619549123650930511e+01	-1.732581514687444105e-02	5.723101051412271545e+02	2.097425999165236643e-02	0.000000000000000000e+00	1.282793181268473148e+01	1.000000000000000000e+00
9.030000000000000000e+02	1.869851705278355070e+01	4.502504971877579010e+01	-4.138725954577537891e-03	1.349442468544806388e+02	2.411115539237912442e-01	0.000000000000000000e+00	6.185721234343985131e+00	1.000000000000000000e+00
9.030000000000000000e+02	2.191261571272504227e+01	5.031019087045531535e+01	3.860198667956431934e-03	-1.257065504991334990e+02	3.022791516896661257e-01	0.000000000000000000e+00	6.185721234343985131e+00	1.000000000000000000e+00
9.030000000000000000e+02	8.432706751328140626e+01	2.431944829565642507e+01	9.084616187549679998e-04	-2.780859977359324020e+01	4.777398807350351495e-01	0.000000000000000000e+00	1.594491187027930046e+01	1.000000000000000000e+00
9.070000000000000000e+02	3.829554806260924238e+01	1.058643635742614819e+01	-1.664326398218023487e-02	5.496724652786348315e+02	2.508175648801513891e-02	0.000000000000000000e+00	1.683726403455873211e+01	1.000000000000000000e+00
9.070000000000000000e+02	6.455171467600344215e+01	5.324521563271918723e+01	-1.663148399890830922e-02	5.492817678002755883e+02	1.887330631871475539e-02	0.000000000000000000e+00	1.637008318801707674e+01	1.000000000000000000e+00
9.100000000000000000e+02	8.981476255577507573e+01	4.287146680236395468e+01	-1.618424350224484040e-02	5.344484925542060409e+02	1.554071169661663809e-02	0.000000000000000000e+00	2.731000280063937424e+01	1.000000000000000000e+00
9.110000000000000000e+02	2.186971652711562797e+01	1.428583070475227679e+01	-3.323012419938715933e-02	1.099795866234977211e+03	1.837493602243855939e-02	0.000000000000000000e+00	1.683726403455873211e+01	1.000000000000000000e+00
9.150000000000000000e+02	8.885320695440033489e+01	5.234498685813065322e+00	-1.636894723804387108e-02	5.405744166879186423e+02	2.333447067139571285e-02	0.000000000000000000e+00	1.418654576885388074e+01	1.000000000000000000e+00
9.170000000000000000e+02	1.286384125007569139e+02	3.727760372489426288e+01	-1.660047939046758667e-02	5.482534622368732471e+02	1.866751107940300969e-02	0.000000000000000000e+00	8.858140731680833824e+00	1.000000000000000000e+00
9.170000000000000000e+02	2.251869185529088213e+01	7.724367383857471125e+00	-1.723184166006934068e-02	5.691933601102828106e+02	2.532872979257561052e-02	0.000000000000000000e+00	1.413359289554038334e+01	1.000000000000000000e+00
9.180000000000000000e+02	1.437861353857441316e+02	1.784642233536016676e+01	-7.578829578213989310e-03	2.490394692350185721e+02	7.295472258339497085e-02	0.000000000000000000e+00	2.463786351925307727e+01	1.000000000000000000e+00
9.180000000000000000e+02	1.101272134770778734e+02	7.149934573388605052e+00	-4.360950522360017810e-03	1.423145950339226999e+02	2.367222974190640317e-01	0.000000000000000000e+00	4.038161929578408582e+00	1.000000000000000000e+00
9.180000000000000000e+02	1.106949248197313693e+02	1.114799105134373569e+01	4.239493518714478916e-03	-1.382863257267432289e+02	2.469592704193931398e-01	0.000000000000000000e+00	4.038161929578408582e+00	1.000000000000000000e+00
9.190000000000000000e+02	1.778698434652275395e+01	2.401925229815734042e+01	-1.713728828089070705e-02	5.660573822431935014e+02	1.730112399239802645e-02	0.000000000000000000e+00	1.310170112795095854e+01	1.000000000000000000e+00
9.190000000000000000e+02	1.374377832803863164e+01	4.305987777504618919e+01	-1.952366583933593620e-03	6.243097810192405461e+01	3.421341324137663342e-01	0.000000000000000000e+00	1.946517232030209854e+01	1.000000000000000000e+00
9.200000000000000000e+02	9.379609625359744740e+00	1.397083835643993943e+01	-1.672583458302509540e-02	5.524110197223903924e+02	7.658889098270760254e-02	0.000000000000000000e+00	1.310170112795095854e+01	1.000000000000000000e+00
9.200000000000000000e+02	3.391426142996575521e+01	1.608495601179593493e+01	-8.174602460254237063e-03	2.687990017670128395e+02	3.143246703913382678e-02	0.000000000000000000e+00	1.413359289554038334e+01	1.000000000000000000e+00
9.200000000000000000e+02	7.475935582643451482e+01	6.853585229059765638e+00	-1.370185939912967228e-03	4.312224868203440309e+01	3.422064353044410590e-01	0.000000000000000000e+00	1.418654576885388074e+01	1.000000000000000000e+00
9.210000000000000000e+02	1.213311037330098827e+02	4.228458842579663468e+01	3.215198720960840348e-03	-1.043143424614856514e+02	2.757079618946298716e-01	0.000000000000000000e+00	7.375872788164531180e+00	1.000000000000000000e+00
9.220000000000000000e+02	9.370309855071901950e+01	2.400641260144850975e+01	-1.626385875546083187e-02	5.370890292979681817e+02	1.640664191995155896e-02	0.000000000000000000e+00	2.130871100551361508e+01	1.000000000000000000e+00
9.230000000000000000e+02	1.084487983917190661e+02	4.762658689479444973e+01	1.399549118152418553e-03	-4.409611421562206601e+01	3.924848839682496537e-01	0.000000000000000000e+00	8.158324471232159425e+00	1.000000000000000000e+00
9.240000000000000000e+02	5.344556186006771270e+01	1.858984169152206078e+01	1.013297629651738543e-03	-3.128561363287679953e+01	4.678174685199343319e-01	0.000000000000000000e+00	1.969127087720337954e+01	1.000000000000000000e+00
9.300000000000000000e+02	7.657736190459494274e+00	4.732294283264296553e+01	-1.830601524451505591e-02	6.048196340255668702e+02	1.810931376383795310e-02	0.000000000000000000e+00	3.979525449780686586e+01	1.000000000000000000e+00
9.330000000000000000e+02	1.188068718527943872e+02	4.810609361947913953e+01	-8.201436205398040039e-03	2.696889755743276282e+02	1.061748231026323763e-01	0.000000000000000000e+00	3.132230162194894518e+01	1.000000000000000000e+00
9.360000000000000000e+02	4.480319733035595675e+01	4.964255243979560106e+01	2.755791401892660700e-03	-8.907753974653638807e+01	4.574857102647641449e-01	0.000000000000000000e+00	3.080348640552622541e+01	1.000000000000000000e+00
9.380000000000000000e+02	4.849972169146523626e+00	1.052239970615751474e+01	-2.479349852478554810e-03	7.990901940345381149e+01	1.924753993915974126e-01	0.000000000000000000e+00	3.105493429564853258e+01	1.000000000000000000e+00
9.380000000000000000e+02	9.133309604701985052e+01	3.306354656552636584e+01	-1.987156468543606162e-03	6.358482695516782002e+01	2.149761882388954159e-01	0.000000000000000000e+00	1.033534008693253980e+01	1.000000000000000000e+00
9.390000000000000000e+02	5.020651584709577975e+01	1.931667366040825939e+01	-1.729028867965578045e-02	5.711318266295400008e+02	2.317636600693728788e-02	0.000000000000000000e+00	1.904539055334905129e+01	1.000000000000000000e+00
9.410000000000000000e+02	8.799124107802153105e+01	4.284369278522758151e+01	-1.672325976808656384e-02	5.523256228520804143e+02	1.644642426620956943e-02	0.000000000000000000e+00	1.033534008693253980e+01	1.000000000000000000e+00
9.430000000000000000e+02	3.570155653210849778e+01	6.974345816757333338e+00	-2.874757417252995963e-03	9.302319239635853876e+01	1.258485071378232512e-01	0.000000000000000000e+00	1.904539055334905129e+01	1.000000000000000000e+00
9.450000000000000000e+02	4.115999231217472243e+01	4.610371169995999452e+01	-3.989223175339947497e-03	1.299858052754475466e+02	3.068683914358828480e-01	0.000000000000000000e+00	9.407755955816115900e+00	1.000000000000000000e+00
9.460000000000000000e+02	8.735496677231132878e+01	1.675564632256990905e+01	-2.422869069473036503e-03	7.803576551279644491e+01	2.740307033408412307e-01	0.000000000000000000e+00	1.819366619337832702e+01	1.000000000000000000e+00
9.470000000000000000e+02	2.633527324012883142e+01	2.769061758976933163e+01	-1.744520041718027742e-02	5.762696628914400208e+02	2.195510454186488936e-02	0.000000000000000000e+00	2.222403069568523648e+01	1.000000000000000000e+00
9.470000000000000000e+02	1.395042531095984373e+02	2.482791425084608861e+01	-1.638855229610164735e-02	5.412246422926115201e+02	1.645336125339602606e-02	0.000000000000000000e+00	1.651010922082963006e+01	1.000000000000000000e+00
9.480000000000000000e+02	9.875654340013369392e+01	3.093357071071545406e+01	-1.603172151849538429e-02	5.293899153839579412e+02	1.692623281736160834e-02	0.000000000000000000e+00	1.819366619337832702e+01	1.000000000000000000e+00
9.490000000000000000e+02	8.320040326212469139e+00	4.702125100692310156e+01	-1.718655012974399515e-02	5.676912113991452316e+02	2.218285505480432906e-02	0.000000000000000000e+00	2.642389080455483352e+01	1.000000000000000000e+00
9.500000000000000000e+02	8.610574703947966668e+01	4.693292967222359380e+01	-1.674252846013742080e-02	5.529646924688847776e+02	2.378075604704502632e-01	0.000000000000000000e+00	5.684685880511993084e+00	1.000000000000000000e+00
9.500000000000000000e+02	8.894430944013346618e+01	5.185819281825822458e+01	-1.629055603964500720e-02	5.379744772115196838e+02	2.361939779641323289e-01	0.000000000000000000e+00	5.684685880511993084e+00	1.000000000000000000e+00
9.510000000000000000e+02	2.364118179842093426e+01	5.630485866081103907e+00	2.188239882355628042e-03	-7.025400303994756257e+01	2.103779956780905680e-01	0.000000000000000000e+00	2.222403069568523648e+01	1.000000000000000000e+00
9.560000000000000000e+02	1.015404624210298579e+02	5.350989987530327952e+00	-9.560670788696932695e-03	3.147696443609472681e+02	1.832128428959265420e-01	0.000000000000000000e+00	6.779871024554511294e+00	1.000000000000000000e+00
9.560000000000000000e+02	1.019237135162934322e+02	1.473643771797797442e+01	9.680731804738185522e-03	-3.187516140406803515e+02	2.956213714098843148e-02	0.000000000000000000e+00	8.891202093966409592e+00	1.000000000000000000e+00
9.570000000000000000e+02	1.216448075109563405e+02	9.047812983957898680e+00	-1.675647983159443341e-02	5.534274066784115576e+02	2.542181730961012853e-02	0.000000000000000000e+00	2.044140875188808337e+01	1.000000000000000000e+00
9.590000000000000000e+02	4.627710876635489967e+01	5.292584755707368060e+01	2.842659289153805051e-03	-9.195861892295691575e+01	2.474691750868114326e-01	0.000000000000000000e+00	2.748985669851046865e+01	1.000000000000000000e+00
9.600000000000000000e+02	1.049575000203406603e+02	3.380063578851211759e+01	-1.685569651592610727e-02	5.567180487349190798e+02	1.627500481327437409e-02	0.000000000000000000e+00	1.578252881482837111e+01	1.000000000000000000e+00
9.600000000000000000e+02	9.555386534907978557e+01	8.533332930663995342e+00	-1.709296562725148502e-02	5.645873675062197208e+02	2.994068453992193568e-02	0.000000000000000000e+00	6.779871024554511294e+00	1.000000000000000000e+00
9.600000000000000000e+02	5.797181470532445502e+01	2.804762265444706415e+01	-1.413514587616383766e-03	4.455929600270305713e+01	3.079175078321699788e-01	0.000000000000000000e+00	1.416106939494943795e+01	1.000000000000000000e+00
9.610000000000000000e+02	8.918177123432707276e+01	3.426388200925232042e+01	-1.649938079974828942e-02	5.449004044652344874e+02	1.537198113052407056e-02	0.000000000000000000e+00	1.578252881482837111e+01	1.000000000000000000e+00
9.620000000000000000e+02	1.360315540408616926e+02	3.690241054146662947e+01	-1.695548279754183207e-02	5.600275821784024401e+02	1.798804064431969163e-02	0.000000000000000000e+00	1.131661730320791825e+01	1.000000000000000000e+00
9.640000000000000000e+02	2.268941372764839670e+01	1.452502574640555899e+01	-1.650706770333179238e-02	5.451553499755241319e+02	2.304762169041074671e-02	0.000000000000000000e+00	1.747781180370790821e+01	1.000000000000000000e+00
9.640000000000000000e+02	5.233102373258758711e+00	1.539168562458090861e+01	-2.580481130864530938e-03	8.326316130133038484e+01	2.169102064908580152e-01	0.000000000000000000e+00	1.747781180370790821e+01	1.000000000000000000e+00
9.650000000000000000e+02	1.401992359358519025e+02	2.534566206358362095e+01	2.122911971681519430e-03	-6.808732339553054658e+01	1.996873823047832230e-01	0.000000000000000000e+00	7.701814088299649086e+00	1.000000000000000000e+00
9.650000000000000000e+02	1.325383315931640027e+02	2.613843246093497896e+01	-2.128341702211396843e-03	6.826740701510996701e+01	2.041162533315663552e-01	0.000000000000000000e+00	7.701814088299649086e+00	1.000000000000000000e+00
9.690000000000000000e+02	7.020872162220297241e+01	1.619929087108711840e+01	-2.380377016832376999e-03	7.662646488530059230e+01	2.206929646406531331e-01	0.000000000000000000e+00	1.369848370429942364e+01	1.000000000000000000e+00
9.710000000000000000e+02	1.196135243423672136e+02	4.660586616037280550e+01	-1.704614998135616649e-02	5.630346696477556634e+02	1.749065289512041765e-02	0.000000000000000000e+00	3.424245466091263523e+01	1.000000000000000000e+00
9.720000000000000000e+02	9.875614375774665632e+01	1.944863183224302361e+01	-1.651677652928815881e-02	5.454773550014583634e+02	2.062936337863841008e-02	0.000000000000000000e+00	2.804881479892459595e+01	1.000000000000000000e+00
9.720000000000000000e+02	2.477453132826187954e+01	4.197994991679179577e+01	-1.752906823422767379e-02	5.790512410889240300e+02	1.779578228369327331e-02	0.000000000000000000e+00	4.020686073065217414e+01	1.000000000000000000e+00
9.760000000000000000e+02	7.360866251679871297e+00	5.739697180163592094e+00	-1.700288489721040949e-02	5.615997304898169205e+02	2.341592506423628706e-02	0.000000000000000000e+00	3.670290901185992993e+01	1.000000000000000000e+00
9.770000000000000000e+02	7.234109794660429316e+01	2.888162533481800409e+01	-1.673503055545430551e-02	5.527160153370883791e+02	2.043999883857650079e-02	0.000000000000000000e+00	1.921455335021274635e+01	1.000000000000000000e+00
9.780000000000000000e+02	7.327052226702200244e+01	4.807368699793246947e+01	-2.288877906907743707e-03	7.359178557426378120e+01	1.647500062567367474e-01	0.000000000000000000e+00	1.921455335021274635e+01	1.000000000000000000e+00
9.800000000000000000e+02	1.056252408618273932e+02	1.465835580708953678e+01	-1.637689406456084920e-02	5.408379828585549376e+02	1.883902143282945030e-02	0.000000000000000000e+00	1.295028728830094877e+01	1.000000000000000000e+00
9.800000000000000000e+02	1.282878821622879251e+01	4.203302107482046779e+01	-3.619408685058989744e-02	1.198099293926236442e+03	1.684965499419555091e-02	0.000000000000000000e+00	2.067535312990764851e+01	1.000000000000000000e+00
9.820000000000000000e+02	1.184158084871617120e+02	1.263071662042966459e+01	-1.618950091802194569e-02	5.346228611453479971e+02	1.872083138128410873e-02	0.000000000000000000e+00	1.295028728830094877e+01	1.000000000000000000e+00
9.820000000000000000e+02	3.283023718429862470e+01	1.496056543194703004e+01	-1.618448490973756551e-02	5.344564991274318118e+02	2.208977143879553573e-02	0.000000000000000000e+00	1.457668303111284480e+01	1.000000000000000000e+00
9.830000000000000000e+02	2.887010327579459457e+01	2.898900182436973338e+01	2.418393668358433720e-03	-7.788733338944285833e+01	2.443605827598359648e-01	0.000000000000000000e+00	1.159038030267900332e+01	1.000000000000000000e+00
9.840000000000000000e+02	3.893956669820257588e+01	3.472858560244259962e+01	-1.686199551632002608e-02	5.569269627472125421e+02	2.026289997319108416e-02	0.000000000000000000e+00	1.159038030267900332e+01	1.000000000000000000e+00
9.850000000000000000e+02	6.399043408742790717e+01	2.607364873402163852e+01	-2.428714010537668614e-03	7.822962009496318103e+01	3.098774436206114258e-01	0.000000000000000000e+00	1.207869881085959918e+01	1.000000000000000000e+00
9.870000000000000000e+02	6.989299920472861061e+01	1.553539982827425092e+01	2.646017074482961973e-03	-8.543674061146731447e+01	2.100352269220285839e-01	0.000000000000000000e+00	1.207869881085959918e+01	1.000000000000000000e+00
9.870000000000000000e+02	7.605298488246488375e+01	3.972546219506089926e+01	-1.641653466710443071e-02	5.421527116741153804e+02	1.963008602586902018e-02	0.000000000000000000e+00	1.821749550453793631e+01	1.000000000000000000e+00
9.870000000000000000e+02	1.030016197860266089e+02	4.764286371397834330e+01	-4.009543022612025061e-03	1.306597377341435333e+02	6.962346693934806652e-02	0.000000000000000000e+00	1.591623552821940635e+01	1.000000000000000000e+00
9.890000000000000000e+02	2.258090064930200569e+01	5.236270757591461944e+01	-4.408889025949777087e-03	1.439045338340458500e+02	1.919654437108629930e-01	0.000000000000000000e+00	1.494346077654052962e+01	1.000000000000000000e+00
9.920000000000000000e+02	1.184026121488221719e+02	4.362590122587039332e+01	-1.677868239851904378e-02	5.541637818251591625e+02	1.508307182144985603e-02	0.000000000000000000e+00	1.077962915987437853e+01	1.000000000000000000e+00
9.920000000000000000e+02	2.259699613796396633e+01	3.741925546754119836e+01	1.018462812783881358e-03	-3.145692321612565578e+01	4.186126394612128543e-01	0.000000000000000000e+00	8.483554607197888231e+00	1.000000000000000000e+00
9.930000000000000000e+02	3.031004520587470097e+01	3.388661157814194524e+01	1.381695083414366402e-03	-4.350396342986329756e+01	3.340117682865283433e-01	0.000000000000000000e+00	8.483554607197888231e+00	1.000000000000000000e+00
9.940000000000000000e+02	9.321443874244990013e+01	1.796222789753572613e+01	-1.731005466709015922e-02	5.717873896528167279e+02	1.811984117294973551e-02	0.000000000000000000e+00	1.528009978547027181e+01	1.000000000000000000e+00
9.940000000000000000e+02	1.012899822775347900e+02	3.093400672955707975e+01	-1.699563052191491175e-02	5.613591303064722524e+02	1.884561334070788963e-02	0.000000000000000000e+00	1.528009978547027181e+01	1.000000000000000000e+00
9.940000000000000000e+02	1.103727345356695366e+02	8.317760026150198271e+00	-1.628063580203497132e-02	5.376454604608591126e+02	1.987627515495682395e-02	0.000000000000000000e+00	1.848915222891553256e+01	1.000000000000000000e+00
9.940000000000000000e+02	7.183172615640536662e+01	4.619591874812248022e+01	-2.740434883469455071e-03	8.856822212818093476e+01	2.665002879992045548e-01	0.000000000000000000e+00	3.175311094279952506e+00	1.000000000000000000e+00
9.940000000000000000e+02	7.498657954375930501e+01	4.583605676102363446e+01	2.584579460320105427e-03	-8.339908738431510926e+01	2.934551555580379167e-01	0.000000000000000000e+00	3.175311094279952506e+00	1.000000000000000000e+00
9.950000000000000000e+02	6.265300238566846502e+01	8.850662210413533515e+00	-1.440063363185689962e-03	4.543981844734645392e+01	3.559156221984611790e-01	0.000000000000000000e+00	1.725057995584294446e+01	1.000000000000000000e+00
9.950000000000000000e+02	5.217537724828505219e+01	3.218448866885198356e+01	1.349974187594090965e-03	-4.245190132398451510e+01	4.393738434821528038e-01	0.000000000000000000e+00	1.292281332374455438e+01	1.000000000000000000e+00
9.990000000000000000e+02	3.485773363476980791e+01	5.890518878148760962e+00	-1.667554325729838846e-02	5.507430467133286811e+02	2.353981112294589728e-02	0.000000000000000000e+00	2.632174634002721447e+01	1.000000000000000000e+00
1.000000000000000000e+03	6.356395911442458413e+01	2.607717278717469966e+01	2.975453270384048783e-03	-9.636289288585739143e+01	2.556701883079836035e-01	0.000000000000000000e+00	1.292281332374455438e+01	1.000000000000000000e+00
1.001000000000000000e+03	3.420120977815694374e+01	4.906489438974420381e+01	-7.948778081034982637e-03	2.613092614612451143e+02	3.523799744078082163e-02	0.000000000000000000e+00	1.706218075700792625e+01	1.000000000000000000e+00
1.001000000000000000e+03	9.880555166280140611e+01	5.581110612259493564e+00	-1.629476183552056034e-02	5.381139675490813943e+02	1.724575091462132725e-02	0.000000000000000000e+00	2.948078810192872723e+01	1.000000000000000000e+00
1.001000000000000000e+03	1.364711293904995841e+02	3.523295138189931919e+01	3.155950882451167075e-03	-1.023493158082531380e+02	3.395798927789264177e-01	0.000000000000000000e+00	4.545329356285852995e+00	1.000000000000000000e+00
1.002000000000000000e+03	2.884392994982816916e+01	3.151606268950461498e+01	-1.723442600942700839e-02	5.692790732012042554e+02	2.226932320398089526e-02	0.000000000000000000e+00	5.451813074767259515e+00	1.000000000000000000e+00
1.002000000000000000e+03	1.379330486474990209e+02	3.953676492840992296e+01	-4.067513495893323831e-03	1.325823990153589875e+02	2.231967388819012799e-01	0.000000000000000000e+00	4.545329356285852995e+00	1.000000000000000000e+00
1.006000000000000000e+03	5.909085819572774767e+01	4.549094750841748436e+01	-1.665780613396244253e-02	5.501547734364712596e+02	3.252763955830528797e-02	0.000000000000000000e+00	2.514493377722100576e+01	1.000000000000000000e+00
1.006000000000000000e+03	2.311448338533889668e+01	3.166664019320515067e+01	-4.179482717210365739e-03	1.362959944774745509e+02	2.923847762217289814e-01	0.000000000000000000e+00	3.610922683782138876e+00	1.000000000000000000e+00
1.007000000000000000e+03	1.046306180570301052e+02	3.605021465364279720e+01	1.075554699279191243e-03	-3.335044509757442199e+01	4.635182759186480261e-01	0.000000000000000000e+00	2.986203915236333728e+01	1.000000000000000000e+00
1.008000000000000000e+03	9.908738203540330858e+01	6.707176011644247815e+00	-1.589385118521385171e-02	5.248172780286892021e+02	1.980258226874587191e-02	0.000000000000000000e+00	2.986203915236333728e+01	1.000000000000000000e+00
1.010000000000000000e+03	4.062552222605129515e+01	1.713273346829771882e+01	-1.676952464630128772e-02	5.538600538302779341e+02	2.238163811119431301e-02	0.000000000000000000e+00	1.771946096395851811e+01	1.000000000000000000e+00
1.010000000000000000e+03	1.372374221955415408e+02	4.532460957714678784e+01	-1.666097242747227244e-02	5.502597874132724201e+02	3.679005022985071260e-02	0.000000000000000000e+00	3.390011913436828905e+01	1.000000000000000000e+00
1.010000000000000000e+03	1.592364393411840595e+01	2.904026018490483807e+01	-3.140139017958013673e-03	1.018248960834512928e+02	1.255206805497136591e-01	0.000000000000000000e+00	7.655458442263830321e+00	1.000000000000000000e+00
1.012000000000000000e+03	2.185384752792732499e+01	5.301598587386519768e+01	-1.678513801471163622e-02	5.543778901909760179e+02	1.938732722651992368e-02	0.000000000000000000e+00	1.565411777766967738e+01	1.000000000000000000e+00
1.013000000000000000e+03	2.064172109889318207e+01	5.756584413670601030e+00	-1.653077194419778212e-02	5.459415299656803882e+02	2.419832276964595241e-02	0.000000000000000000e+00	8.025989887866016304e+00	1.000000000000000000e+00
1.014000000000000000e+03	1.119612562281335499e+01	7.047744700938181950e+00	-1.678655371518057715e-02	5.544248436195640579e+02	6.907538593539075400e-02	0.000000000000000000e+00	9.533434259759523854e+00	1.000000000000000000e+00
1.014000000000000000e+03	2.428562401873525545e+01	2.398744158956735006e+01	4.427769335853476776e-03	-1.445307222843806585e+02	9.232343635648565527e-02	0.000000000000000000e+00	9.770040260557635747e+00	1.000000000000000000e+00
1.014000000000000000e+03	1.982166780200904910e+01	1.374057002678370409e+01	-3.879299942552661470e-03	1.263400675123520642e+02	3.675302681706003050e-01	0.000000000000000000e+00	8.025989887866016304e+00	1.000000000000000000e+00
1.017000000000000000e+03	1.234785560444196904e+02	2.907037355880208906e+01	-7.207352968696526842e-03	2.367189954908990899e+02	3.790771411162963123e-02	0.000000000000000000e+00	1.630317244031786572e+01	1.000000000000000000e+00
1.018000000000000000e+03	4.011732251019626005e+01	3.856478957754951153e+01	-1.621627485443680530e-02	5.355108513233957410e+02	1.951870209625339303e-02	0.000000000000000000e+00	2.152072841442074136e+01	1.000000000000000000e+00
1.018000000000000000e+03	1.027548718103323893e+02	2.371365803968716079e+01	-2.235495260523061301e-02	7.391075680870932274e+02	1.556119690749946383e-02	0.000000000000000000e+00	2.140480061544337786e+01	1.000000000000000000e+00
1.019000000000000000e+03	1.377003030888956800e+02	1.790236029661311434e+01	-2.054355148966088493e-03	6.581355295452512166e+01	3.592768317866532612e-01	0.000000000000000000e+00	3.299627007902443676e+00	1.000000000000000000e+00
1.019000000000000000e+03	1.371992345823498738e+02	1.464100034361387692e+01	2.175417277397247769e-03	-6.982872574476024852e+01	3.256931264272210358e-01	0.000000000000000000e+00	3.299627007902443676e+00	1.000000000000000000e+00
1.022000000000000000e+03	3.969267678878608763e+01	1.306429312734178438e+01	-1.711803458907290576e-02	5.654188101273698521e+02	2.265409309336063881e-02	0.000000000000000000e+00	4.375604112180763394e+00	1.000000000000000000e+00
1.022000000000000000e+03	1.390023821794574701e+02	3.405076046624793662e+01	-2.994849595970335964e-03	9.700619562416078168e+01	1.579950273566858021e-01	0.000000000000000000e+00	8.035620517243295069e+00	1.000000000000000000e+00
1.023000000000000000e+03	1.420218236987021498e+02	2.660400479622607151e+01	3.082088552063901293e-03	-9.989958174990186990e+01	1.671590768685283779e-01	0.000000000000000000e+00	8.035620517243295069e+00	1.000000000000000000e+00
1.024000000000000000e+03	3.404225817181850999e+01	3.366094186995522364e+01	-7.631631910136923123e-03	2.507907228198131122e+02	2.522087573081166489e-02	0.000000000000000000e+00	1.009910990161161415e+01	1.000000000000000000e+00
1.024000000000000000e+03	9.567853317393803536e+01	5.325343358763723778e+00	2.581372931863687523e-03	-8.329273896655502085e+01	2.313199337004095968e-01	0.000000000000000000e+00	1.640325233080706013e+01	1.000000000000000000e+00
1.025000000000000000e+03	5.156752502050188269e+01	8.341023625028844535e+00	-1.667863838185576833e-02	5.508457002852279629e+02	2.504132487451726785e-02	0.000000000000000000e+00	1.277972203601327550e+01	1.000000000000000000e+00
1.026000000000000000e+03	1.079926864547692560e+02	1.616177801248267443e+01	1.177536542571207658e-03	-3.673279701547392051e+01	3.404961810053533933e-01	0.000000000000000000e+00	1.363027962524515857e+01	1.000000000000000000e+00
1.027000000000000000e+03	1.178498039604649250e+02	2.557569096838370726e+01	-1.664595516588506310e-02	5.497617216606693091e+02	1.823935947885835240e-02	0.000000000000000000e+00	1.363027962524515857e+01	1.000000000000000000e+00
1.027000000000000000e+03	3.113080388476438287e+01	2.399060295452811786e+01	-3.152700555099811203e-03	1.022415147468506689e+02	8.208269189065631188e-02	0.000000000000000000e+00	8.300721962317782143e+00	1.000000000000000000e+00
1.027000000000000000e+03	3.554117674066650068e+01	1.168191883034539025e+01	3.463064304300057447e-03	-1.125351061202487415e+02	2.879651581276145844e-01	0.000000000000000000e+00	4.375604112180763394e+00	1.000000000000000000e+00
1.030000000000000000e+03	9.023124408598744139e+01	3.154052312809065484e+01	-1.712748931945631825e-02	5.657323877644594177e+02	1.526528930893689129e-02	0.000000000000000000e+00	1.457623464744705544e+01	1.000000000000000000e+00
1.030000000000000000e+03	6.834449369446153355e+01	3.551588966204050735e+01	-1.631398957913509501e-02	5.387516790611716715e+02	3.506805455365857860e-02	0.000000000000000000e+00	5.351632741450080388e+00	1.000000000000000000e+00
1.030000000000000000e+03	1.489374818486281882e+01	3.301305879410650590e+01	2.570860224302652305e-03	-8.294407222908913013e+01	2.963887600435021197e-01	0.000000000000000000e+00	1.857543235509871238e+01	1.000000000000000000e+00
1.031000000000000000e+03	1.409908370259247476e+02	3.021942300483305033e+01	-1.527245274949688659e-03	4.833131262848949206e+01	4.037662679198072979e-01	0.000000000000000000e+00	2.175307409955916071e+01	1.000000000000000000e+00
1.032000000000000000e+03	4.406024020461514823e+01	8.481176699625120108e+00	-4.498281872355786373e-03	1.468693563527179435e+02	1.635746523817542819e-01	0.000000000000000000e+00	8.308620000890224233e+00	1.000000000000000000e+00
1.032000000000000000e+03	3.606160309151105281e+01	1.731308812650630458e+01	4.448109277527733003e-03	-1.452053211983744916e+02	8.616729886464502552e-02	0.000000000000000000e+00	5.655166772843997158e+00	1.000000000000000000e+00
1.033000000000000000e+03	5.417518029541115965e+01	2.723630944358602690e+01	-1.656894619780502689e-02	5.472076255346056541e+02	2.092462296175456871e-02	0.000000000000000000e+00	1.094207524982160962e+01	1.000000000000000000e+00
1.035000000000000000e+03	7.696528297951424236e+01	2.550058170296272664e+01	-1.634805501162752209e-02	5.398815005784678078e+02	1.926346979109461177e-02	0.000000000000000000e+00	1.006121515107677311e+01	1.000000000000000000e+00
1.035000000000000000e+03	6.414358167645839615e+01	3.220042420205493983e+01	-1.661574950037744344e-02	5.487599140117470142e+02	7.133556559658460472e-02	0.000000000000000000e+00	5.351632741450080388e+00	1.000000000000000000e+00
1.035000000000000000e+03	2.936802806901717844e+01	7.561893509477803477e+00	2.547847834820879745e-03	-8.218083833189189136e+01	2.523350234394687863e-01	0.000000000000000000e+00	1.182749944159455424e+01	1.000000000000000000e+00
1.035000000000000000e+03	1.131142406189529197e+02	2.310883945081128488e+01	-9.170662100465003935e-04	2.809398151330468707e+01	4.976212178396495212e-01	0.000000000000000000e+00	1.428613452782561488e+01	1.000000000000000000e+00
1.035000000000000000e+03	3.319787960177476549e+01	4.461478313130536577e+01	1.288497227946812894e-03	-4.041294315596834963e+01	4.864428231351305421e-01	0.000000000000000000e+00	2.167120750036636068e+01	1.000000000000000000e+00
1.038000000000000000e+03	1.274415483725810674e+02	4.096288058419111877e+01	-3.077249376500354981e-03	9.973908460433111145e+01	1.565961616483136920e-01	0.000000000000000000e+00	6.781593353235163768e+00	1.000000000000000000e+00
1.039000000000000000e+03	1.322834901583121336e+02	1.572147649899378230e+01	3.401609209952130650e-03	-1.104968731414898855e+02	2.460092773907013308e-01	0.000000000000000000e+00	6.848362777310159188e+00	1.000000000000000000e+00
1.039000000000000000e+03	1.216941348398216860e+02	3.453158233095324903e+01	3.862992201119934497e-03	-1.257992014254972588e+02	1.161028742769092403e-01	0.000000000000000000e+00	8.625216492276940983e+00	1.000000000000000000e+00
1.039000000000000000e+03	9.805838535059251626e+01	4.822212134094770875e+01	-2.393700540511031673e-03	7.706835575933233429e+01	3.288690958645065221e-01	0.000000000000000000e+00	5.666197595564708145e+00	1.000000000000000000e+00
1.040000000000000000e+03	9.387510499324663726e+01	5.204389588215594387e+01	-2.219473598635711767e-03	7.128990724360633635e+01	3.527690975040138621e-01	0.000000000000000000e+00	5.666197595564708145e+00	1.000000000000000000e+00
1.040000000000000000e+03	7.300664318043060064e+01	1.625086704480338184e+01	-9.554973116475681339e-04	2.936859575846158421e+01	4.846451326038575536e-01	0.000000000000000000e+00	1.006121515107677311e+01	1.000000000000000000e+00
1.043000000000000000e+03	1.413863985431881929e+02	1.408318246905307625e+01	-1.310343174890742568e-03	4.113749056714380714e+01	4.579287908805710350e-01	0.000000000000000000e+00	9.249159334338783012e+00	1.000000000000000000e+00
1.044000000000000000e+03	1.225900929319174963e+02	8.366292861287513816e+00	-1.640439058666456201e-02	5.417499384701706049e+02	1.808474312437446940e-02	0.000000000000000000e+00	1.216801857876035875e+01	1.000000000000000000e+00
1.045000000000000000e+03	4.798326151552107888e+01	4.526882228772475258e+01	-1.701067566615629620e-02	5.618581208212269757e+02	1.871566204192565142e-02	0.000000000000000000e+00	1.883123027812224137e+01	1.000000000000000000e+00
1.045000000000000000e+03	6.525770880938584639e+01	3.777157582791324586e+01	1.145424660068283806e-03	-3.566776736053699892e+01	4.302571700125709109e-01	0.000000000000000000e+00	1.883123027812224137e+01	1.000000000000000000e+00
1.047000000000000000e+03	1.347894195030110609e+02	6.011350857027726313e+00	-1.631313838107908282e-02	5.387234480419595002e+02	1.793528282278544772e-02	0.000000000000000000e+00	1.042471093265555027e+01	1.000000000000000000e+00
1.051000000000000000e+03	3.436793321488019615e+01	4.701362751740901302e+01	-1.732771316088345392e-02	5.723730550852205852e+02	1.950430064096242422e-02	0.000000000000000000e+00	1.118395576096746247e+01	1.000000000000000000e+00
1.051000000000000000e+03	2.979524191983795234e+01	3.141580177600002344e+01	2.010180282314435150e-03	-6.434843975281197004e+01	2.874263173770503776e-01	0.000000000000000000e+00	5.085199476510636529e+00	1.000000000000000000e+00
1.052000000000000000e+03	3.091361369018922289e+01	3.637649712032277449e+01	-2.000461468818030223e-03	6.402610347796013457e+01	3.650743489541035114e-01	0.000000000000000000e+00	5.085199476510636529e+00	1.000000000000000000e+00
1.053000000000000000e+03	5.806956667998440480e+01	3.399898165982350662e+01	-1.566158018019246645e-02	5.171137275343432975e+02	1.661737969654186742e-02	0.000000000000000000e+00	1.917465749576609468e+01	1.000000000000000000e+00
1.053000000000000000e+03	1.269545594264277071e+02	3.834311766485193118e+01	-1.698420606315790074e-02	5.609802242312300677e+02	1.694708280553991475e-02	0.000000000000000000e+00	2.100102073026405591e+01	1.000000000000000000e+00
1.054000000000000000e+03	4.175272032589020910e+01	2.392783400243996894e+01	-1.091940259308142678e-03	3.389389213285780755e+01	4.071489622941066866e-01	0.000000000000000000e+00	1.410854178181005203e+01	1.000000000000000000e+00
1.057000000000000000e+03	1.442204114284598120e+02	5.318971658340192477e+00	-1.696261475340835392e-02	5.602641221724328489e+02	9.989884642498358946e-02	0.000000000000000000e+00	6.694159662673470734e+00	1.000000000000000000e+00
1.057000000000000000e+03	1.413366339308524289e+02	1.136013056484628514e+01	-1.667406115381814616e-02	5.506938909480758184e+02	1.652228019295437500e-01	0.000000000000000000e+00	6.694159662673470734e+00	1.000000000000000000e+00
1.057000000000000000e+03	1.407947196144981490e+02	2.254777538677734228e+01	-1.608183112041867979e-02	5.310518613019693248e+02	2.151617771519953592e-02	0.000000000000000000e+00	1.120076192890245004e+01	1.000000000000000000e+00
1.060000000000000000e+03	1.899648324508621400e+01	3.893388079034854599e+01	-1.690639500925875463e-02	5.583995259530478279e+02	2.330548846830737819e-02	0.000000000000000000e+00	8.283734529029430860e+00	1.000000000000000000e+00
1.060000000000000000e+03	4.659620662689837189e+01	1.879675198928490687e+01	-1.677935034754913027e-02	5.541859351674605705e+02	1.805594261248943955e-02	0.000000000000000000e+00	2.257293619013810115e+01	1.000000000000000000e+00
1.060000000000000000e+03	8.495339129848457560e+01	4.567338248402816703e+01	-1.651931616963877095e-02	5.455615852637617991e+02	1.860593643818586607e-02	0.000000000000000000e+00	6.466724343068332992e+00	1.000000000000000000e+00
1.061000000000000000e+03	1.261175418879654018e+02	4.445315248773366790e+01	1.496209726902972574e-03	-4.730198091540905381e+01	3.155279049698200833e-01	0.000000000000000000e+00	2.365153573598952264e+01	1.000000000000000000e+00
1.063000000000000000e+03	2.442011683306669667e+01	4.519522700747824473e+01	-7.917244208628019739e-03	2.602634022144272308e+02	1.156324784262523497e-01	0.000000000000000000e+00	8.283734529029430860e+00	1.000000000000000000e+00
1.065000000000000000e+03	8.701555957813938846e+01	5.180249218410843781e+01	-1.737893070210373356e-02	5.740717471580875326e+02	1.957128945570418832e-02	0.000000000000000000e+00	6.466724343068332992e+00	1.000000000000000000e+00
1.066000000000000000e+03	9.660132944484338680e+01	1.222664133640532924e+01	-1.630972695107145778e-02	5.386103038149423128e+02	1.571507517660897246e-02	0.000000000000000000e+00	2.872636804201830074e+01	1.000000000000000000e+00
1.066000000000000000e+03	1.349860754208999651e+02	2.009701821952993583e+01	-1.683378315567158473e-02	5.559912654792735793e+02	1.844600881070868059e-02	0.000000000000000000e+00	3.752699671662661274e+00	1.000000000000000000e+00
1.066000000000000000e+03	2.827204811642981142e+01	2.686997530404662271e+01	-2.113732431552489167e-03	6.778287277806174416e+01	2.391764580236801496e-01	0.000000000000000000e+00	1.872571025637946107e+01	1.000000000000000000e+00
1.068000000000000000e+03	6.586436529200001644e+01	4.954979122731836583e+01	-1.658274190567659429e-02	5.476651769719194363e+02	2.088273554450981173e-02	0.000000000000000000e+00	1.364099188146504460e+01	1.000000000000000000e+00
1.071000000000000000e+03	8.826108994830272891e+00	1.145019860125307432e+01	-1.717196198392491324e-02	5.672073777931132099e+02	2.441883714174364339e-02	0.000000000000000000e+00	2.481761595893066641e+01	1.000000000000000000e+00
1.072000000000000000e+03	4.743636529569559457e+01	1.208454294789899564e+01	-1.651885120338172572e-02	5.455461640921050730e+02	2.175535015504059810e-02	0.000000000000000000e+00	3.260813610227394577e+01	1.000000000000000000e+00
1.072000000000000000e+03	5.205579405306740881e+01	5.109347832555691582e+01	-1.870278629391980765e-02	6.179790286452384862e+02	4.882049977489066883e-02	0.000000000000000000e+00	1.174504170118020419e+01	1.000000000000000000e+00
1.072000000000000000e+03	1.367516355281241545e+02	2.315262161866530732e+01	-2.468727072006734330e-03	7.955670196397191773e+01	2.984241260499628234e-01	0.000000000000000000e+00	3.899268518915387727e+00	1.000000000000000000e+00
1.072000000000000000e+03	1.380100685006567005e+02	2.684323693812729417e+01	2.363937686385863927e-03	-7.608123448869430661e+01	3.245253574609295866e-01	0.000000000000000000e+00	3.899268518915387727e+00	1.000000000000000000e+00
1.075000000000000000e+03	1.299405500013210428e+02	1.252144184207190314e+01	-1.629302079461146871e-02	5.380562238089419225e+02	2.127260086628179891e-02	0.000000000000000000e+00	1.262588093939093881e+01	1.000000000000000000e+00
1.075000000000000000e+03	1.138492109680474442e+02	2.106246512292782924e+01	-1.725105099484931445e-02	5.698304610709760709e+02	1.792312001434370750e-02	0.000000000000000000e+00	7.125328618633417044e+00	1.000000000000000000e+00
1.076000000000000000e+03	5.979585079238969314e+01	4.225959321001835889e+01	-1.711623834185527215e-02	5.653592354028359068e+02	1.735602250921675083e-02	0.000000000000000000e+00	1.174504170118020419e+01	1.000000000000000000e+00
1.077000000000000000e+03	7.419362472534297126e+01	5.092799004739269009e+01	-1.716931565835460444e-02	5.671196091856907060e+02	2.499782635323377633e-02	0.000000000000000000e+00	1.680586201165028726e+01	1.000000000000000000e+00
1.078000000000000000e+03	1.214178897203535996e+02	4.676092354515658656e+01	-6.335217092609287184e-03	2.077935480001537769e+02	2.308178539209487790e-01	0.000000000000000000e+00	1.968128009347384477e+01	1.000000000000000000e+00
1.078000000000000000e+03	1.379758532263170991e+02	3.130843490580481259e+01	-2.037474742563489486e-03	6.525369373716164034e+01	3.462320509517882172e-01	0.000000000000000000e+00	2.043323778294522697e+01	1.000000000000000000e+00
1.080000000000000000e+03	4.709509321838782370e+01	5.496435921062017727e+00	-3.827427680324173732e-03	1.246196608206243610e+02	1.042691584694054319e-01	0.000000000000000000e+00	2.105796898302809694e+01	1.000000000000000000e+00
1.080000000000000000e+03	1.154571476326223944e+02	2.800399576149969860e+01	-1.695368466359365930e-02	5.599679448781545261e+02	2.057749785054485692e-02	0.000000000000000000e+00	7.125328618633417044e+00	1.000000000000000000e+00
1.080000000000000000e+03	1.469034755894867139e+01	2.717558559135324359e+01	-1.689469735962574604e-02	5.580115591700016466e+02	3.994114151050420780e-02	0.000000000000000000e+00	3.053528921240598137e+01	1.000000000000000000e+00
1.081000000000000000e+03	9.084141112039242216e+01	2.837776841802945071e+01	-1.656068251603396227e-02	5.469335504739377711e+02	1.838868362047785254e-02	0.000000000000000000e+00	1.390907565712830518e+01	1.000000000000000000e+00
1.082000000000000000e+03	8.319899542393487479e+01	1.675641445395717000e+01	-1.757536306935025133e-02	5.805866656244202204e+02	8.511999337201303639e-02	0.000000000000000000e+00	1.390907565712830518e+01	1.000000000000000000e+00
1.082000000000000000e+03	3.915049819149074040e+01	4.545412268595217142e+01	-3.516201650093601222e-02	1.163869425021402776e+03	1.593520978104590036e-02	0.000000000000000000e+00	3.053528921240598137e+01	1.000000000000000000e+00
1.084000000000000000e+03	6.155163885102916055e+01	2.080807678876565348e+01	-1.686728181000191756e-02	5.571022891092036389e+02	2.013303618149420160e-02	0.000000000000000000e+00	2.105796898302809694e+01	1.000000000000000000e+00
1.088000000000000000e+03	9.525584227950726302e+01	7.416551176637812937e+00	-1.611317254129781759e-02	5.320913376597039814e+02	1.987846400762411925e-01	0.000000000000000000e+00	5.725564758352287953e+00	1.000000000000000000e+00
1.089000000000000000e+03	1.317277265012562566e+02	1.609721947065551362e+01	-1.557747063635589631e-02	5.143241321737783665e+02	2.057784794344241774e-02	0.000000000000000000e+00	1.421577128205217910e+01	1.000000000000000000e+00
1.089000000000000000e+03	1.041908915889507199e+02	2.758286495823281470e+01	-2.631258456554009910e-03	8.494725309049165674e+01	1.961235260196677599e-01	0.000000000000000000e+00	1.640763147536202737e+01	1.000000000000000000e+00
1.089000000000000000e+03	9.922867312646572202e+01	1.153949998344357120e+01	-1.623828106886715181e-02	5.362407142007616585e+02	2.580403806882100026e-01	0.000000000000000000e+00	5.725564758352287953e+00	1.000000000000000000e+00
1.090000000000000000e+03	1.176731574395407875e+02	1.823198916153314997e+01	-1.590091688453555002e-02	5.250516205437937742e+02	1.643038181122602470e-02	0.000000000000000000e+00	1.189756704460875270e+01	1.000000000000000000e+00
1.091000000000000000e+03	3.874001393832654827e+01	1.551463224826044041e+01	-1.726061204756434292e-02	5.701475650175601686e+02	2.426937623940106370e-02	0.000000000000000000e+00	1.176559251765077363e+01	1.000000000000000000e+00
1.092000000000000000e+03	1.485606113126875982e+01	4.659768082381719978e+01	-1.497739887056005227e-02	4.944220219314171345e+02	1.278768096874371984e-01	0.000000000000000000e+00	3.962187373599678430e+00	1.000000000000000000e+00
1.093000000000000000e+03	1.393262454152387591e+02	5.290427452176751189e+01	-4.408950099270827691e-03	1.439065594050486823e+02	2.446947740233005320e-01	0.000000000000000000e+00	2.971712263902244544e+01	1.000000000000000000e+00
1.095000000000000000e+03	4.161760786361978859e+01	4.135427112441841047e+01	-1.680487357842516336e-02	5.550324441745329977e+02	1.837118543748361699e-02	0.000000000000000000e+00	1.095304626401218506e+01	1.000000000000000000e+00
1.095000000000000000e+03	1.880471565242537935e+01	4.627048630054074607e+01	-1.557409953847088517e-02	5.142123256106812050e+02	9.998865342253759891e-02	0.000000000000000000e+00	3.962187373599678430e+00	1.000000000000000000e+00
1.096000000000000000e+03	4.905231552860158928e+01	2.117904776997234251e+01	-1.772100434090099694e-02	5.854170356025783803e+02	1.574562147471891826e-02	0.000000000000000000e+00	1.176559251765077363e+01	1.000000000000000000e+00
1.097000000000000000e+03	5.743458681137558308e+00	3.072644385394526623e+01	-2.540850195670384115e-02	8.403822476963094914e+02	1.604549449122560922e-02	0.000000000000000000e+00	1.830124821885017639e+01	1.000000000000000000e+00
1.098000000000000000e+03	8.433062878214364844e+01	4.209437198771659183e+01	-1.701609146644322140e-02	5.620377424273493716e+02	1.476964486542797772e-02	0.000000000000000000e+00	1.363727780045402405e+01	1.000000000000000000e+00
1.098000000000000000e+03	1.624779041303093408e+01	1.173018387122658801e+01	-4.489780328453833042e-02	1.486768639595178001e+03	2.415510942235254976e-02	0.000000000000000000e+00	2.170711584860368148e+01	1.000000000000000000e+00
1.099000000000000000e+03	1.191679151267627219e+02	5.089352279074596908e+01	1.538171379822882417e-03	-4.869369019080907179e+01	2.913476964273920000e-01	0.000000000000000000e+00	2.592023854760156709e+01	1.000000000000000000e+00
1.101000000000000000e+03	6.507632208356666581e+01	4.851692759009226563e+01	-1.639002305414457780e-02	5.412734217726315364e+02	1.753994180419060633e-02	0.000000000000000000e+00	2.029723003043700302e+01	1.000000000000000000e+00
1.101000000000000000e+03	1.296427236518525490e+02	1.371277639806362103e+01	-1.648841839298608586e-02	5.445368229065959440e+02	1.784074118738576686e-02	0.000000000000000000e+00	4.529060459080077372e+00	1.000000000000000000e+00
1.103000000000000000e+03	9.284990274654695952e+01	5.274318961814843476e+01	2.138668955814711052e-03	-6.860992294641927458e+01	2.634113709000583947e-01	0.000000000000000000e+00	1.363727780045402405e+01	1.000000000000000000e+00
1.105000000000000000e+03	9.506766799365070142e+01	2.917869214237090603e+01	-1.593187586258679525e-02	5.260784127198088527e+02	1.798809348045682377e-02	0.000000000000000000e+00	2.366862953314337403e+01	1.000000000000000000e+00
1.105000000000000000e+03	1.429114656818673978e+01	1.383518999605960431e+01	-1.653996648941964687e-02	5.462464782453102998e+02	2.093930273299038358e-02	0.000000000000000000e+00	2.949647135651615670e+01	1.000000000000000000e+00
1.106000000000000000e+03	1.301594153381750800e+02	9.213285499829931169e+00	9.585095898525609675e-04	-2.946850163028162939e+01	4.817297661267156972e-01	0.000000000000000000e+00	4.529060459080077372e+00	1.000000000000000000e+00
1.107000000000000000e+03	4.084420443123550371e+01	3.054748609806466320e+01	-1.709903668735418547e-02	5.647887216014114529e+02	2.460406990056263066e-02	0.000000000000000000e+00	1.042288999280713035e+01	1.000000000000000000e+00
1.108000000000000000e+03	1.301865059796147648e+02	5.125670451793947535e+01	1.921608065299116805e-03	-6.141083440637257240e+01	2.529786123829987909e-01	0.000000000000000000e+00	1.396667448523531085e+01	1.000000000000000000e+00
1.110000000000000000e+03	3.261766334058693673e+01	3.694753746395460325e+01	-1.647949938322512686e-02	5.442410130957813408e+02	2.364046109216644265e-02	0.000000000000000000e+00	1.042288999280713035e+01	1.000000000000000000e+00
1.111000000000000000e+03	1.303394891446188240e+02	1.501530213291876947e+01	1.475328977326720347e-03	-4.660944544932432620e+01	4.971272589220288030e-01	0.000000000000000000e+00	5.804810383329216172e+00	1.000000000000000000e+00
1.112000000000000000e+03	1.229402447372553695e+02	2.226248291902788878e+01	-3.281062489184517934e-03	1.064987944735320440e+02	2.301759893304271554e-01	0.000000000000000000e+00	1.035714473908946331e+01	1.000000000000000000e+00
1.113000000000000000e+03	8.946130915555680474e+01	1.216733757147812867e+01	-2.806273394212542138e-03	9.075183644515180958e+01	1.321248826101681928e-01	0.000000000000000000e+00	3.343068506115992022e+01	1.000000000000000000e+00
1.114000000000000000e+03	1.918609353952453489e+01	1.375507593238135051e+01	-1.646751001997696570e-02	5.438433712757497460e+02	2.448072412108948104e-02	0.000000000000000000e+00	1.216961539312042717e+01	1.000000000000000000e+00
1.114000000000000000e+03	1.283369594734860186e+02	3.676462679199138961e+01	-2.112354656315311874e-03	6.773717718593013615e+01	2.851760728823700131e-01	0.000000000000000000e+00	8.209452180585415704e+00	1.000000000000000000e+00
1.116000000000000000e+03	2.860425459375619539e+01	4.154064974436097657e+01	-1.694249515346557197e-02	5.595968311600613561e+02	2.479085156420302027e-02	0.000000000000000000e+00	1.256556503403460390e+01	1.000000000000000000e+00
1.117000000000000000e+03	5.397325761858408555e+01	8.587754389781848019e+00	-3.411676527041336560e-02	1.129202396164886068e+03	2.309095253615345289e-02	0.000000000000000000e+00	2.381009731590600609e+01	1.000000000000000000e+00
1.117000000000000000e+03	1.282007703472006312e+02	5.105610953894294823e+01	-2.667018681768664693e-03	8.613328447053805803e+01	4.784891724571072036e-01	0.000000000000000000e+00	1.047847104969409493e+01	1.000000000000000000e+00
1.118000000000000000e+03	2.327113588128660027e+01	2.521858184822074378e+01	-1.746647249187147435e-02	5.769751771311017592e+02	3.562993144520754107e-02	0.000000000000000000e+00	1.099923535687499587e+01	1.000000000000000000e+00
1.119000000000000000e+03	8.117277531286489989e+01	4.689498621489133967e+01	-1.627033763116517498e-02	5.373039090937928677e+02	2.248332934218533197e-02	0.000000000000000000e+00	2.403876270965751871e+01	1.000000000000000000e+00
1.119000000000000000e+03	1.186417426449291241e+02	3.335951881706957067e+01	-3.813099603601097405e-03	1.241444527225971513e+02	1.446915626071623162e-01	0.000000000000000000e+00	9.739998386857800838e+00	1.000000000000000000e+00
1.119000000000000000e+03	1.223393780228362004e+02	4.237034903342824776e+01	3.329653617036010520e-03	-1.081103783513678849e+02	2.593443728815727489e-01	0.000000000000000000e+00	6.398150220866325455e+00	1.000000000000000000e+00
1.121000000000000000e+03	1.796572435445498783e+01	3.485371479836166486e+01	-1.711643580058257175e-02	5.653657843617821754e+02	2.348814113368358214e-02	0.000000000000000000e+00	1.099923535687499587e+01	1.000000000000000000e+00
1.122000000000000000e+03	7.772294574729147598e+01	6.892747610429761806e+00	-7.646772510401153231e-03	2.512928792497104666e+02	3.274243253349262694e-02	0.000000000000000000e+00	7.446325869092187411e+00	1.000000000000000000e+00
1.123000000000000000e+03	5.317138423877328535e+01	1.229866484819255845e+01	-1.655667637488506677e-02	5.468006819283129971e+02	4.271793276112756388e-02	0.000000000000000000e+00	1.900486798438858571e+01	1.000000000000000000e+00
1.123000000000000000e+03	2.681921074783964443e+01	5.183901238669794509e+01	-1.704693904845727345e-02	5.630608400182512696e+02	3.335077065165448218e-02	0.000000000000000000e+00	1.915423074629178402e+01	1.000000000000000000e+00
1.124000000000000000e+03	1.184551399249812249e+02	4.745454224847660640e+01	-1.663059574885922959e-02	5.492523079066307901e+02	2.220277474597998069e-02	0.000000000000000000e+00	6.398150220866325455e+00	1.000000000000000000e+00
1.126000000000000000e+03	1.861979370751527085e+01	1.580057288459602205e+01	1.080981372636248636e-03	-3.353042732229749845e+01	4.327444230874964992e-01	0.000000000000000000e+00	1.085496121222475097e+01	1.000000000000000000e+00
1.128000000000000000e+03	1.355400767797281674e+02	1.257178390692579661e+01	-2.817929982470513198e-03	9.113844137773396881e+01	3.252119287460614183e-01	0.000000000000000000e+00	2.112665978489078711e+01	1.000000000000000000e+00
1.129000000000000000e+03	7.510629074390125481e+01	3.425711311082223887e+01	-1.659973716096546301e-02	5.482288452923370414e+02	1.887607126347157216e-02	0.000000000000000000e+00	1.154993204825587050e+01	1.000000000000000000e+00
1.132000000000000000e+03	6.470490466427333054e+00	2.605943906958179568e+01	-1.801795812719047749e-02	5.952658692396379365e+02	2.421166347741188218e-02	0.000000000000000000e+00	8.464076884596053674e+00	1.000000000000000000e+00
1.132000000000000000e+03	7.201178524278570592e+01	4.538477980348039154e+01	-1.661080340240294814e-02	5.485958706543207200e+02	1.697744107845855499e-02	0.000000000000000000e+00	1.154993204825587050e+01	1.000000000000000000e+00
1.132000000000000000e+03	5.594023481130560782e+01	1.163423187875623377e+01	1.026423310831707861e-03	-3.172094281971727625e+01	4.465246193257725871e-01	0.000000000000000000e+00	2.159490918362759970e+01	1.000000000000000000e+00
1.134000000000000000e+03	5.440359371652294840e+01	3.952156336103340095e+01	1.142483970545429524e-03	-3.557023581446470217e+01	4.287383381431929541e-01	0.000000000000000000e+00	1.855870997339341599e+01	1.000000000000000000e+00
1.136000000000000000e+03	1.094728499020447572e+02	2.590940943416041620e+01	3.290958298308230192e-03	-1.068270010237207259e+02	2.797974047572316936e-01	0.000000000000000000e+00	5.971183581087570857e+00	1.000000000000000000e+00
1.136000000000000000e+03	1.256710967545768654e+02	3.745734313929913384e+01	-3.189632942444305293e-03	1.034664223101466547e+02	3.573059142099141994e-01	0.000000000000000000e+00	8.264035384210927759e+00	1.000000000000000000e+00
1.137000000000000000e+03	1.236291353141323270e+02	4.546513149234817774e+01	-1.658471692403865744e-02	5.477306808589759157e+02	2.355972651912330296e-02	0.000000000000000000e+00	8.264035384210927759e+00	1.000000000000000000e+00
1.137000000000000000e+03	5.240078155900935286e+00	4.765562100926708666e+01	-3.835219927497204861e-03	1.248781001792362702e+02	1.207203485253455222e-01	0.000000000000000000e+00	2.163120405400226787e+01	1.000000000000000000e+00
1.139000000000000000e+03	1.351864359809470670e+02	2.718318159929809141e+01	-1.725290893654791297e-02	5.698920819680372460e+02	4.692472318395313202e-02	0.000000000000000000e+00	1.400357368470405994e+01	1.000000000000000000e+00
1.140000000000000000e+03	2.723760936332206128e+01	4.244074673254650776e+01	-1.532694380530076877e-03	4.851203884519345877e+01	4.849388656560674749e-01	0.000000000000000000e+00	1.586750588127270589e+01	1.000000000000000000e+00
1.141000000000000000e+03	1.035976148879542080e+02	2.697554586457362191e+01	-1.655121003377283198e-02	5.466193840742242855e+02	9.779286657064156785e-02	0.000000000000000000e+00	5.971183581087570857e+00	1.000000000000000000e+00
1.141000000000000000e+03	6.482754626164543765e+01	4.015418229182593279e+01	9.519501571372818291e-04	-2.925095006317248902e+01	4.798921606690065289e-01	0.000000000000000000e+00	2.274038029331226696e+01	1.000000000000000000e+00
1.142000000000000000e+03	2.455871980008297228e+01	2.680101228466688212e+01	1.962031583015954456e-03	-6.275152955625611639e+01	2.790555858849914639e-01	0.000000000000000000e+00	1.586750588127270589e+01	1.000000000000000000e+00
1.142000000000000000e+03	1.335047430366609831e+02	4.644256156294267157e+01	2.102271441292562996e-03	-6.740275509107614482e+01	2.858466916952582260e-01	0.000000000000000000e+00	9.923860006679356971e+00	1.000000000000000000e+00
1.144000000000000000e+03	1.093477386725083278e+02	2.246922483745982291e+01	-1.666857064418958423e-02	5.505117915157362631e+02	6.191297859614153243e-02	0.000000000000000000e+00	7.305535759758003955e+00	1.000000000000000000e+00
1.146000000000000000e+03	7.521757173755280235e+01	1.369464828665066669e+01	-1.604782657204834040e-02	5.299240590806622322e+02	1.738949400502209919e-02	0.000000000000000000e+00	2.797685811472157269e+01	1.000000000000000000e+00
1.147000000000000000e+03	4.884003297025403612e+01	2.301827625814937406e+01	1.380605370158460550e-03	-4.346782176383634066e+01	4.351153757978004633e-01	0.000000000000000000e+00	2.457419909405464509e+01	1.000000000000000000e+00
1.150000000000000000e+03	1.167830589391717524e+02	7.236678446759187366e+00	-2.998955950465032744e-02	9.923185952178666867e+02	2.304087817397271198e-02	0.000000000000000000e+00	3.108319468630135063e+01	1.000000000000000000e+00
1.156000000000000000e+03	9.874209326371779127e+01	2.684717568805112009e+01	-2.031773083747369715e-02	6.715406293955795718e+02	1.571544071140784649e-02	0.000000000000000000e+00	1.842043126302934652e+01	1.000000000000000000e+00
1.157000000000000000e+03	1.014900119166292427e+02	8.632861784064226995e+00	-1.607652390457605523e-02	5.308758410310608724e+02	2.263071225177215595e-02	0.000000000000000000e+00	1.842043126302934652e+01	1.000000000000000000e+00
1.158000000000000000e+03	5.329105346413951594e+01	2.585419136619742986e+01	-4.289299985340688272e-03	1.399382177937906704e+02	8.251300893548052517e-02	0.000000000000000000e+00	4.109117476336895614e+00	1.000000000000000000e+00
1.159000000000000000e+03	1.229933605185778589e+02	2.827128490136607297e+01	8.796988386360615753e-04	-2.685464717420027725e+01	4.760225527080805819e-01	0.000000000000000000e+00	1.475406439730727115e+01	1.000000000000000000e+00
1.161000000000000000e+03	5.698220857777832293e+01	2.765979939713752955e+01	2.849093775936872072e-03	-9.217202650619785231e+01	2.358641112212055413e-01	0.000000000000000000e+00	4.109117476336895614e+00	1.000000000000000000e+00
1.161000000000000000e+03	8.578762453525897058e+01	4.099516451000025796e+01	-1.648397007065531203e-02	5.443892888840558726e+02	1.900858237785407745e-02	0.000000000000000000e+00	1.918290509132063804e+01	1.000000000000000000e+00
1.164000000000000000e+03	1.326613644014552449e+02	3.941633389904023232e+01	-1.724470894879229568e-02	5.696201193968906864e+02	1.819511418583341644e-02	0.000000000000000000e+00	1.475406439730727115e+01	1.000000000000000000e+00
1.165000000000000000e+03	1.389255801924680327e+02	6.931739864374382165e+00	-1.673735160227533478e-02	5.527929956790122787e+02	2.104376505593930080e-02	0.000000000000000000e+00	3.308306589591451541e+01	1.000000000000000000e+00
1.170000000000000000e+03	5.492326493350383032e+01	2.875579876204469087e+01	-1.676100157245371050e-02	5.535773757157805903e+02	2.197654736810261689e-02	0.000000000000000000e+00	1.152322937168250583e+01	1.000000000000000000e+00
1.171000000000000000e+03	1.017062881521714530e+02	3.299521820480960344e+01	1.457667816960626266e-03	-4.602369157678900535e+01	4.793265522371460419e-01	0.000000000000000000e+00	2.172070023139589168e+01	1.000000000000000000e+00
1.172000000000000000e+03	1.313683802519567507e+02	2.334463415225388871e+01	-1.772865393993894312e-02	5.856707438622248674e+02	3.006807034545566637e-02	0.000000000000000000e+00	3.951029386115535669e+00	1.000000000000000000e+00
1.172000000000000000e+03	1.302442744781918407e+02	5.128062653595365816e+01	1.975131171536515656e-03	-6.318599334829941228e+01	4.864278694697857786e-01	0.000000000000000000e+00	1.382811376659651081e+01	1.000000000000000000e+00
1.173000000000000000e+03	1.284194936844495487e+02	3.757344209141052715e+01	-1.760086475187976757e-02	5.814324599543617751e+02	1.679654787565376672e-02	0.000000000000000000e+00	1.342453807412692690e+01	1.000000000000000000e+00
1.174000000000000000e+03	8.979449629429745983e+01	1.203933150363543447e+01	3.022163953347913219e-03	-9.791210952098749942e+01	3.320423071915110658e-01	0.000000000000000000e+00	9.481313067719964849e+00	1.000000000000000000e+00
1.175000000000000000e+03	8.441653988354265437e+01	1.984784495576822039e+01	-1.726983504624968885e-02	5.704534569909268384e+02	2.352575329684591932e-02	0.000000000000000000e+00	6.857926429004082003e+00	1.000000000000000000e+00
1.175000000000000000e+03	5.969697068958603836e+01	1.826787482511828031e+01	-2.792634546046271135e-03	9.029948745082118933e+01	2.289829079937962808e-01	0.000000000000000000e+00	9.637223896554372615e+00	1.000000000000000000e+00
1.177000000000000000e+03	2.217900592881570176e+01	1.715449146024632299e+01	-1.699348745507083328e-02	5.612880528870388162e+02	5.745264025457486046e-02	0.000000000000000000e+00	1.835968946491076537e+01	1.000000000000000000e+00
1.179000000000000000e+03	7.756290599125483709e+01	1.960523956399708112e+01	-1.751436637082054090e-02	5.785636359007198735e+02	3.095589593335790202e-02	0.000000000000000000e+00	6.857926429004082003e+00	1.000000000000000000e+00
1.179000000000000000e+03	1.003140116830398938e+02	2.980156071124111250e+01	-1.645128001170315449e-02	5.433050833036911627e+02	1.969839042615950664e-02	0.000000000000000000e+00	1.415827882305042529e+01	1.000000000000000000e+00
1.179000000000000000e+03	3.836511027339778934e+01	3.975329080575067309e+01	-1.701833460980440790e-02	5.621121390062395449e+02	2.220529386164993291e-02	0.000000000000000000e+00	1.618564514183012903e+01	1.000000000000000000e+00
1.181000000000000000e+03	6.712441688661323269e+01	9.215615048083114047e+00	-1.030183316332080809e-03	3.184564797707635009e+01	4.564516315872545471e-01	0.000000000000000000e+00	1.472774091194579782e+01	1.000000000000000000e+00
1.183000000000000000e+03	8.973492890488014950e+01	4.806224562774880305e+00	-1.585418273084283902e-02	5.235016254733837968e+02	2.253115416355722100e-02	0.000000000000000000e+00	1.916165407307572366e+01	1.000000000000000000e+00
1.184000000000000000e+03	8.640153517026195118e+01	2.717480291642252155e+01	-1.763398872313428137e-02	5.825310567641913622e+02	1.715842354573193784e-02	0.000000000000000000e+00	1.163699510657189506e+01	1.000000000000000000e+00
1.185000000000000000e+03	1.035572106024448829e+02	2.796276362741774690e+01	-3.001939833733421620e-03	9.724135198653077339e+01	1.329084373666508112e-01	0.000000000000000000e+00	1.717376142889137469e+01	1.000000000000000000e+00
1.191000000000000000e+03	2.848843005341050016e+01	4.413735927703955042e+01	2.323352853437360595e-03	-7.473518912287428861e+01	1.925385952821973001e-01	0.000000000000000000e+00	8.620245908591334327e+00	1.000000000000000000e+00
1.194000000000000000e+03	1.224477688589300612e+02	1.056666536857830785e+01	-1.900061656901114214e-03	6.069622155553253151e+01	2.733040987596404570e-01	0.000000000000000000e+00	4.214705129927935445e+01	1.000000000000000000e+00
1.195000000000000000e+03	8.556316422693568313e+01	3.096028874368122885e+01	-1.597097448174149628e-02	5.273751659968255581e+02	5.061911269349661513e-02	0.000000000000000000e+00	4.691039751543780056e+00	1.000000000000000000e+00
1.195000000000000000e+03	3.708965970717139271e+01	4.470962492151763712e+01	-1.718360081752965882e-02	5.675933938710184066e+02	1.801679201219896775e-02	0.000000000000000000e+00	8.620245908591334327e+00	1.000000000000000000e+00
1.196000000000000000e+03	5.939341677267987762e+01	4.621496134627709296e+01	-7.926258607480292026e-03	2.605623757205187871e+02	3.326138602590467119e-02	0.000000000000000000e+00	1.370225005517396077e+01	1.000000000000000000e+00
1.198000000000000000e+03	7.195437861578598415e+01	1.281706076725255450e+01	-1.727936477595703318e-02	5.707695220718491100e+02	1.925421238789237766e-02	0.000000000000000000e+00	1.811230982833359349e+01	1.000000000000000000e+00
1.199000000000000000e+03	1.388148378527261251e+01	1.964835268126282131e+01	-1.777176254702401287e-02	5.871004932680543789e+02	6.220179362075461960e-02	0.000000000000000000e+00	7.944752993844928390e+00	1.000000000000000000e+00
1.199000000000000000e+03	8.204316953221585607e+01	2.785940317666844379e+01	-1.585447801253098490e-02	5.235114188498514523e+02	7.311579838623627481e-02	0.000000000000000000e+00	4.691039751543780056e+00	1.000000000000000000e+00
1.199000000000000000e+03	2.157990209603513421e+01	1.768533061166597875e+01	-1.698743435386713962e-02	5.610872944205839303e+02	4.730673639055116286e-02	0.000000000000000000e+00	7.944752993844928390e+00	1.000000000000000000e+00
1.200000000000000000e+03	3.739262496609421760e+01	1.299440384416273631e+01	1.018832429386031186e-03	-3.146918200046228620e+01	4.035845198537316714e-01	0.000000000000000000e+00	1.649384729235019975e+01	1.000000000000000000e+00
1.201000000000000000e+03	1.136020356855858751e+02	3.568389415130745590e+01	-1.450477913302260788e-03	4.578522967373484676e+01	3.100575768222377793e-01	0.000000000000000000e+00	2.598544989304344810e+01	1.000000000000000000e+00
1.201000000000000000e+03	4.571687752341233590e+01	4.537595554310333767e+01	-1.697192435035693725e-02	5.605728862825671968e+02	1.565280092577725490e-02	0.000000000000000000e+00	1.248679469611628612e+01	1.000000000000000000e+00
1.202000000000000000e+03	3.269421564766488331e+01	3.934878242069025589e+01	-2.183731800449833105e-03	7.010448701839015939e+01	2.399200556491964953e-01	0.000000000000000000e+00	1.434979226949243447e+01	1.000000000000000000e+00
1.204000000000000000e+03	6.984020064725605437e+01	3.994794751105554553e+01	-1.659258154922478232e-02	5.479915207224571532e+02	1.761829829091288158e-02	0.000000000000000000e+00	1.548370789826023319e+01	1.000000000000000000e+00
1.204000000000000000e+03	8.987407412527886663e+01	4.627763977485651026e+01	-1.661449832659001730e-02	5.487184173107372089e+02	1.555934309885254052e-02	0.000000000000000000e+00	2.001385785231047620e+01	1.000000000000000000e+00
1.208000000000000000e+03	7.901181833882853311e+01	2.747290686189207065e+01	-1.605683588248842109e-02	5.302228638233722222e+02	1.820493809107504024e-02	0.000000000000000000e+00	1.548370789826023319e+01	1.000000000000000000e+00
1.208000000000000000e+03	2.676300681439704121e+01	3.593912066179490949e+01	-1.784659255914121737e-02	5.895823216683936607e+02	2.097347117271108896e-02	0.000000000000000000e+00	1.074173583293486089e+01	1.000000000000000000e+00
1.210000000000000000e+03	5.768830499641470055e+01	2.915876382305324910e+01	-3.590544722754484500e-03	1.167631493084788730e+02	1.174905464732103333e-01	0.000000000000000000e+00	9.714747965783436356e+00	1.000000000000000000e+00
1.211000000000000000e+03	2.612447720535939766e+01	2.521637993738405470e+01	2.171233907847596421e-03	-6.968997920358400222e+01	2.953816937814871535e-01	0.000000000000000000e+00	1.074173583293486089e+01	1.000000000000000000e+00
1.214000000000000000e+03	4.266760262296765660e+01	7.624682428062212303e+00	-7.489808700301942880e-03	2.460869835040366809e+02	4.515990252147261685e-02	0.000000000000000000e+00	2.367044396487920110e+01	1.000000000000000000e+00
1.214000000000000000e+03	6.381846121616329981e+01	3.669517628258404329e+01	-1.670230550414703377e-02	5.516306491926899298e+02	1.467112647115687007e-02	0.000000000000000000e+00	9.714747965783436356e+00	1.000000000000000000e+00
1.215000000000000000e+03	1.227499760581261867e+01	1.926313020898647110e+01	-1.730188719228110614e-02	5.715165054131026636e+02	1.927832265908646647e-02	0.000000000000000000e+00	1.507478913640016138e+01	1.000000000000000000e+00
1.215000000000000000e+03	5.128014998406202807e+01	4.611701706979138748e+01	3.230572636159010150e-03	-1.048242370650500987e+02	1.011971879091684290e-01	0.000000000000000000e+00	1.273069502088324967e+01	1.000000000000000000e+00
1.215000000000000000e+03	6.361286218961664218e+01	4.927530859682080688e+01	-3.074570325549883486e-03	9.965023061985731090e+01	1.020796358057302067e-01	0.000000000000000000e+00	1.258181227023440307e+01	1.000000000000000000e+00
1.216000000000000000e+03	9.727622470954999301e+01	3.985211138595436609e+01	-1.646897806563106872e-02	5.438920607960940288e+02	1.728753521058068454e-02	0.000000000000000000e+00	3.360637108088719316e+01	1.000000000000000000e+00
1.217000000000000000e+03	6.354095617279082830e+01	1.878680718451295206e+01	-1.978551896269329854e-03	6.329944584618680636e+01	3.311853825972170817e-01	0.000000000000000000e+00	1.010595510205279979e+01	1.000000000000000000e+00
1.221000000000000000e+03	5.603178841114880981e+01	1.202347013448925850e+01	1.006281185466755381e-03	-3.105290472431198978e+01	4.217791632208558461e-01	0.000000000000000000e+00	7.010640651559032932e+00	1.000000000000000000e+00
1.223000000000000000e+03	1.033970704945433567e+02	2.447842350765526831e+01	-1.609582187964348973e-02	5.315158818547397459e+02	1.914874107345754251e-02	0.000000000000000000e+00	1.547911113443828235e+01	1.000000000000000000e+00
1.223000000000000000e+03	1.098128835106515879e+02	3.906264618840180702e+01	-1.658946005296512913e-02	5.478879925009645149e+02	1.827370834483699191e-02	0.000000000000000000e+00	1.593305394013544252e+01	1.000000000000000000e+00
1.224000000000000000e+03	9.478055139741529800e+00	2.102039309289421709e+01	-1.725198236250000475e-02	5.698613510123410606e+02	2.904151513300823328e-02	0.000000000000000000e+00	3.200225660470268707e+01	1.000000000000000000e+00
1.226000000000000000e+03	1.070400427409290245e+02	9.434101165842893266e+00	9.168798450925570243e-04	-2.808780049284995428e+01	4.455671203513714707e-01	0.000000000000000000e+00	1.488397252525859749e+01	1.000000000000000000e+00
1.230000000000000000e+03	7.709864371583982745e+01	2.157385380183869117e+01	-1.373374865561069772e-03	4.322801328123873077e+01	3.716377940464844487e-01	0.000000000000000000e+00	1.593753169517747992e+01	1.000000000000000000e+00
1.230000000000000000e+03	7.585333463261116549e+01	5.183557323677455742e+01	-1.410395906904414031e-03	4.445586116227521245e+01	3.460317997808300960e-01	0.000000000000000000e+00	3.028733164000333034e+01	1.000000000000000000e+00
1.231000000000000000e+03	9.574296718500669101e+01	1.912475243479457632e+01	4.394624696307069915e-03	-1.434314399855025215e+02	2.156206356463925555e-01	0.000000000000000000e+00	3.447602987762093285e+00	1.000000000000000000e+00
1.231000000000000000e+03	9.257452935895371127e+01	1.776572038820303945e+01	-4.352820613033500131e-03	1.420449566991442509e+02	2.254795575098944571e-01	0.000000000000000000e+00	3.447602987762093285e+00	1.000000000000000000e+00
1.235000000000000000e+03	1.420660616758962078e+02	1.234205889899543962e+01	-1.592840517197388964e-02	5.259633030427129370e+02	1.880069518468718837e-02	0.000000000000000000e+00	4.678693054220460823e+01	1.000000000000000000e+00
1.235000000000000000e+03	6.301970368717157811e+01	1.385329760371726593e+01	-1.013771942988827548e-03	3.130134481181611861e+01	4.829731028949710847e-01	0.000000000000000000e+00	1.605688451534694039e+01	1.000000000000000000e+00
1.238000000000000000e+03	6.939830618285270702e+01	3.214446907368704842e+01	-3.404690005005295284e-02	1.126885231124008442e+03	1.517362000232702623e-02	0.000000000000000000e+00	1.077719360741754251e+01	1.000000000000000000e+00
1.240000000000000000e+03	3.340889971689171745e+01	3.562982763734293457e+01	-1.695598799399764336e-02	5.600443376335508674e+02	2.443035702905482776e-02	0.000000000000000000e+00	2.450967563371636260e+01	1.000000000000000000e+00
1.241000000000000000e+03	8.006734859202192922e+01	3.062149956542033991e+01	-1.673480238574103591e-03	5.318137312663823479e+01	3.170214183759599846e-01	0.000000000000000000e+00	1.077719360741754251e+01	1.000000000000000000e+00
1.246000000000000000e+03	1.194431272104349517e+02	1.305992838568930559e+01	9.926066878906049818e-04	-3.059937337392674550e+01	4.967552245772478559e-01	0.000000000000000000e+00	1.809435657589240520e+01	1.000000000000000000e+00
1.246000000000000000e+03	9.098410664257740166e+01	3.211488414948581749e+01	-2.243958191331722057e-03	7.210196855168844365e+01	2.863006427562743150e-01	0.000000000000000000e+00	1.101843018992688172e+01	1.000000000000000000e+00
1.247000000000000000e+03	1.344333329014176002e+02	2.319400324418389658e+01	-1.737348960473662426e-02	5.738912865435208914e+02	4.238573215914542835e-02	0.000000000000000000e+00	7.939906471899099039e+00	1.000000000000000000e+00
1.248000000000000000e+03	1.372339758926701165e+02	3.062357346177073580e+01	-1.640763759451453752e-02	5.418576294362708268e+02	3.541735696973158376e-02	0.000000000000000000e+00	7.939906471899099039e+00	1.000000000000000000e+00
1.248000000000000000e+03	5.280583668578229606e+01	1.094655707445935455e+01	1.026005413856149844e-03	-3.170708275805202803e+01	4.443353507025359361e-01	0.000000000000000000e+00	3.266931840969672152e+01	1.000000000000000000e+00
1.249000000000000000e+03	1.744284268280144090e+01	2.796180047772644883e+01	-1.685245803288388036e-02	5.566106405044403118e+02	2.165906157001129539e-02	0.000000000000000000e+00	1.314150590334948454e+01	1.000000000000000000e+00
1.249000000000000000e+03	2.929783352739720925e+01	3.363263546759521461e+01	-1.686280180815579247e-02	5.569537043969911565e+02	2.042978056485478255e-02	0.000000000000000000e+00	1.314150590334948454e+01	1.000000000000000000e+00
1.251000000000000000e+03	1.317923821746578597e+02	3.894103336334379861e+01	-1.658690366332420119e-02	5.478032067280684032e+02	2.219358823852157769e-02	0.000000000000000000e+00	9.939370272114135929e+00	1.000000000000000000e+00
1.254000000000000000e+03	9.005908050695643396e+01	5.342758413388171590e+01	-1.579957906079387450e-02	5.216906283178840340e+02	1.943448995982999250e-02	0.000000000000000000e+00	3.243777569715550158e+01	1.000000000000000000e+00
1.255000000000000000e+03	1.736908094183989348e+01	1.015797624487244200e+01	-3.319067353754407562e-02	1.098487437033856850e+03	2.748385497010852330e-02	0.000000000000000000e+00	2.227745590205052650e+01	1.000000000000000000e+00
1.257000000000000000e+03	3.498178492023393460e+01	2.379900626599872737e+01	-1.805837754204190140e-02	5.966064283129978776e+02	2.467131666112689636e-01	0.000000000000000000e+00	6.370249477921644754e+00	1.000000000000000000e+00
1.257000000000000000e+03	3.937171018703786274e+01	2.841513392485278544e+01	-1.833693093566808943e-02	6.058449905389339847e+02	2.416042778726467111e-01	0.000000000000000000e+00	6.370249477921644754e+00	1.000000000000000000e+00
1.258000000000000000e+03	7.825124059636276286e+01	1.403397537845107657e+01	-1.130212055379970805e-03	3.516322281630447577e+01	3.628652109953209859e-01	0.000000000000000000e+00	1.921666521055564658e+01	1.000000000000000000e+00
1.258000000000000000e+03	6.373709531780188087e+01	3.447072817407391909e+01	1.778508993573576103e-03	-5.666477957860685422e+01	2.795327350240344177e-01	0.000000000000000000e+00	1.133886697464609306e+01	1.000000000000000000e+00
1.259000000000000000e+03	5.156077049919615973e+01	5.302751456770539562e+01	-1.682812064035048294e-02	5.558034612688552443e+02	2.221603105101210840e-02	0.000000000000000000e+00	1.719181640910523257e+01	1.000000000000000000e+00
1.260000000000000000e+03	1.019103508342650173e+02	4.290926534598938247e+01	-1.668806532493137540e-02	5.511583563224444333e+02	1.554421471645150987e-02	0.000000000000000000e+00	1.164811715090826816e+01	1.000000000000000000e+00
1.260000000000000000e+03	9.751531417344118324e+01	1.011970539394769730e+01	-1.607419527216749980e-02	5.307986091038969789e+02	1.930876319095664595e-02	0.000000000000000000e+00	1.074012029773419208e+01	1.000000000000000000e+00
1.260000000000000000e+03	5.248371960062624453e+01	3.586049046914511962e+01	-3.304182329175184632e-03	1.072655920975957997e+02	1.039134154507944663e-01	0.000000000000000000e+00	1.133886697464609306e+01	1.000000000000000000e+00
1.260000000000000000e+03	1.843250842302974135e+01	4.708289122740976751e+01	-9.321149009649895177e-04	2.859308965792098789e+01	4.463123320270108163e-01	0.000000000000000000e+00	1.437355818921983541e+01	1.000000000000000000e+00
1.261000000000000000e+03	9.067151102807430618e+01	2.869743691445039957e+01	-1.638589131228519041e-02	5.411363875266202967e+02	1.847054634115852245e-02	0.000000000000000000e+00	1.811870821986812174e+01	1.000000000000000000e+00
1.261000000000000000e+03	9.588256615129370175e+01	5.287643369898813006e+01	-7.293962424778638667e-03	2.395915034828241232e+02	3.561417093816243717e-02	0.000000000000000000e+00	7.535259007931015773e+00	1.000000000000000000e+00
1.261000000000000000e+03	1.258453201382267395e+02	2.079417033694020844e+01	2.229131418712130587e-03	-7.161022059747136836e+01	2.375625080877914463e-01	0.000000000000000000e+00	2.056228099921702324e+01	1.000000000000000000e+00
1.263000000000000000e+03	8.917069448567363565e+01	4.945139252246892880e+01	1.794173573525564098e-03	-5.718431443239434486e+01	3.255566124282536222e-01	0.000000000000000000e+00	7.535259007931015773e+00	1.000000000000000000e+00
1.264000000000000000e+03	2.901274374592393457e+01	3.735366743868588912e+01	-2.139674384280616272e-03	6.864326920483340189e+01	2.336427820885023099e-01	0.000000000000000000e+00	1.437355818921983541e+01	1.000000000000000000e+00
1.265000000000000000e+03	1.056017416784581258e+02	1.718793531493268745e+01	-1.736992069182930962e-02	5.737729192045201216e+02	4.021424996018541087e-02	0.000000000000000000e+00	1.074012029773419208e+01	1.000000000000000000e+00
1.265000000000000000e+03	6.945806647051688287e+01	2.868815438091084147e+01	-1.661498245142804461e-02	5.487344739000430991e+02	2.008132385751471016e-02	0.000000000000000000e+00	9.232102885093103950e+00	1.000000000000000000e+00
1.266000000000000000e+03	3.964877375490297595e+01	5.714133366381580537e+00	-1.656716845308431330e-02	5.471486644678947187e+02	2.177948433475340728e-02	0.000000000000000000e+00	2.594118341913577908e+01	1.000000000000000000e+00
1.266000000000000000e+03	1.269922783110218916e+02	4.487869008132226156e+01	-1.641958807620525623e-02	5.422539817021411181e+02	2.667161898247283336e-02	0.000000000000000000e+00	2.411181462204100967e+01	1.000000000000000000e+00
1.267000000000000000e+03	6.298532794184045969e+01	2.210519307004684819e+01	-2.565091729235747554e-03	8.275275307145172121e+01	4.120471204636690921e-01	0.000000000000000000e+00	3.872766733958754592e+00	1.000000000000000000e+00
1.267000000000000000e+03	6.233968537682687838e+01	1.828662424732016589e+01	2.245190513873533342e-03	-7.214284002820049579e+01	3.522413288340516813e-01	0.000000000000000000e+00	3.872766733958754592e+00	1.000000000000000000e+00
1.272000000000000000e+03	7.467939987401173596e+01	9.833020996449413076e+00	-3.049966996264063309e-03	9.883423126830291494e+01	1.219984842490032806e-01	0.000000000000000000e+00	1.495767233880882685e+01	1.000000000000000000e+00
1.275000000000000000e+03	9.206293109934746610e+01	1.640405856727557321e+01	1.042096188376959382e-03	-3.224075287328134465e+01	4.120559614723946495e-01	0.000000000000000000e+00	1.858401712815158291e+01	1.000000000000000000e+00
1.277000000000000000e+03	1.322504372028336377e+02	1.641898304035926159e+01	-1.660771153896086275e-02	5.484933252412781712e+02	1.790698085328557010e-02	0.000000000000000000e+00	4.018750887474408984e+01	1.000000000000000000e+00
1.279000000000000000e+03	4.288454089240145350e+01	2.590388713975984203e+01	-1.693241638089517873e-02	5.592625564045450801e+02	2.629401298278710719e-02	0.000000000000000000e+00	1.949746378017778525e+01	1.000000000000000000e+00
1.281000000000000000e+03	3.223187582711124577e+01	4.564116279501899953e+01	-1.710546276993445136e-02	5.650018504490408304e+02	2.380675715269409132e-02	0.000000000000000000e+00	2.242853814418006664e+01	1.000000000000000000e+00
1.282000000000000000e+03	7.993980299493736652e+01	3.069507385167334235e+01	2.518703114453191456e-03	-8.121421821942711006e+01	2.143061247926200119e-01	0.000000000000000000e+00	1.836608466789450134e+01	1.000000000000000000e+00
1.283000000000000000e+03	1.180566519214830095e+02	1.149004662101321905e+01	-9.890468175060723212e-04	3.048130594119639269e+01	4.723804876386676899e-01	0.000000000000000000e+00	1.047751573344629783e+01	1.000000000000000000e+00
1.284000000000000000e+03	1.002853916697934693e+02	3.641059826852603010e+01	8.817885876756380737e-04	-2.692395624377358132e+01	4.781770016420480163e-01	0.000000000000000000e+00	1.559813146239826587e+01	1.000000000000000000e+00
1.285000000000000000e+03	1.008466901886011158e+02	1.474569614297382536e+01	-1.153281040320629355e-03	3.592833377075748302e+01	4.495495979938844977e-01	0.000000000000000000e+00	7.285715842932653175e+00	1.000000000000000000e+00
1.285000000000000000e+03	5.662954336957678692e+00	5.205259780144179160e+01	1.076036832829727107e-03	-3.336643564340784707e+01	4.954077505726413033e-01	0.000000000000000000e+00	2.593079754847833129e+01	1.000000000000000000e+00
1.287000000000000000e+03	5.029426981746020431e+01	5.145859358464091571e+01	-1.597348255016304772e-02	5.274583491376869233e+02	1.660385716463519401e-02	0.000000000000000000e+00	2.109535763794565710e+01	1.000000000000000000e+00
1.289000000000000000e+03	6.602737930120008514e+01	6.811038964164487730e+00	-1.588119849963226526e-02	5.243976363163806127e+02	2.021117416765561003e-02	0.000000000000000000e+00	2.624875987545711453e+01	1.000000000000000000e+00
1.289000000000000000e+03	1.101560586675131788e+02	4.848833142249104355e+01	-1.653936467004955835e-02	5.462265181736452178e+02	1.842967987239041427e-02	0.000000000000000000e+00	1.559813146239826587e+01	1.000000000000000000e+00
1.290000000000000000e+03	7.574487956247962472e+01	5.105700807460546287e+01	-7.495414678232537129e-04	2.253781960385647665e+01	4.810121744848234737e-01	0.000000000000000000e+00	2.545377785938951831e+01	1.000000000000000000e+00
1.291000000000000000e+03	8.466637987638218732e+00	9.143315079120171163e+00	-1.615533433777378153e-02	5.334896849396626521e+02	2.193273619546698416e-02	0.000000000000000000e+00	1.754566689700182280e+01	1.000000000000000000e+00
1.291000000000000000e+03	5.764581303579233662e+01	3.168565940223320965e+01	-1.098877680315617699e-03	3.412398014159010984e+01	4.253988294572994544e-01	0.000000000000000000e+00	5.968830893577506735e+00	1.000000000000000000e+00
1.294000000000000000e+03	1.156461722880441556e+02	2.777001458406754608e+01	-1.679749241983175337e-02	5.547876390688510355e+02	1.453490997345674440e-02	0.000000000000000000e+00	2.143338517788644637e+01	1.000000000000000000e+00
1.295000000000000000e+03	5.405320115490640376e+01	2.691910067402661255e+01	-1.114371225363911628e-03	3.463784241469202385e+01	4.099252285194618928e-01	0.000000000000000000e+00	5.968830893577506735e+00	1.000000000000000000e+00
1.296000000000000000e+03	7.890802048811742964e+01	2.276395771165875104e+01	-1.689358234122130195e-02	5.579745782279336481e+02	1.846860428221053230e-02	0.000000000000000000e+00	1.505990229714054962e+01	1.000000000000000000e+00
1.297000000000000000e+03	5.087684995838982616e+01	1.438843947009999447e+01	9.352921923688658481e-04	-2.869846839325973420e+01	4.793084496975547060e-01	0.000000000000000000e+00	7.690226980052994321e+00	1.000000000000000000e+00
1.297000000000000000e+03	6.657536659004830426e+01	3.140723862979739778e+01	-1.625660877781742036e-02	5.368485749681057086e+02	1.644733009974663762e-02	0.000000000000000000e+00	1.185788174793161431e+01	1.000000000000000000e+00
1.306000000000000000e+03	3.668867705996281359e+01	6.306922825992394621e+00	7.331823668207955447e-03	-2.408472176883471718e+02	5.174678049195180485e-02	0.000000000000000000e+00	2.244254666111160290e+01	1.000000000000000000e+00
1.306000000000000000e+03	9.317234750636451679e+01	1.062404353438861371e+01	-3.232666350079148754e-03	1.048936776347114659e+02	1.277848698919161752e-01	0.000000000000000000e+00	1.687409009707547369e+01	1.000000000000000000e+00
1.309000000000000000e+03	1.399914042066499746e+02	4.972179407233128501e+01	-3.171614389161043351e-02	1.049582867211144276e+03	1.597386063275185730e-02	0.000000000000000000e+00	1.485140505860785964e+01	1.000000000000000000e+00
1.309000000000000000e+03	1.503233358374794193e+01	3.791946490422795790e+01	8.279973508248440230e-04	-2.513990442380895018e+01	4.701663292059248267e-01	0.000000000000000000e+00	2.439230889430324467e+01	1.000000000000000000e+00
1.310000000000000000e+03	1.350673734100024319e+02	3.571043607503103345e+01	2.024860846078249850e-03	-6.483533851242943058e+01	2.555948589378684854e-01	0.000000000000000000e+00	1.485140505860785964e+01	1.000000000000000000e+00
1.311000000000000000e+03	3.762736279363427627e+01	2.872983008017273221e+01	-8.140640802031792744e-03	2.676726220496468045e+02	3.921085298758464344e-02	0.000000000000000000e+00	2.244254666111160290e+01	1.000000000000000000e+00
1.312000000000000000e+03	6.683912499103392690e+01	3.691236941775202496e+01	-3.122882195325518695e-02	1.033420242182779020e+03	1.570720101028721949e-02	0.000000000000000000e+00	1.435730935259677565e+01	1.000000000000000000e+00
1.317000000000000000e+03	3.667177442909096641e+01	6.857006541087001139e+00	-1.774410271869190231e-02	5.861831214066731945e+02	6.035577357118548925e-02	0.000000000000000000e+00	2.560735331175072460e+01	1.000000000000000000e+00
1.318000000000000000e+03	6.181785154123142689e+01	1.169553415836031363e+01	-1.682478693844401477e-02	5.556928949888874740e+02	2.328327437981947412e-02	0.000000000000000000e+00	1.620077285683810331e+01	1.000000000000000000e+00
1.318000000000000000e+03	6.519883584974112978e+01	2.753958623680519224e+01	-1.719966301266658698e-02	5.681261161162076405e+02	5.950270328618900706e-02	0.000000000000000000e+00	1.398482742998229789e+01	1.000000000000000000e+00
1.318000000000000000e+03	1.405584455419096912e+02	3.063721670594859958e+01	-1.540787461296488046e-03	4.878045571596528873e+01	3.897466021408444448e-01	0.000000000000000000e+00	1.341430644913432069e+01	1.000000000000000000e+00
1.323000000000000000e+03	3.740043584178004465e+01	2.557739324188791841e+01	-1.720871649920766369e-02	5.684263860130579360e+02	2.537271501863347378e-02	0.000000000000000000e+00	1.410139920130768409e+01	1.000000000000000000e+00
1.325000000000000000e+03	7.460397952016309731e+00	5.253877729744627345e+01	-1.719410177852821048e-02	5.679416710194469715e+02	2.074114974712737425e-02	0.000000000000000000e+00	2.906671465598134674e+01	1.000000000000000000e+00
1.326000000000000000e+03	2.357372721693477757e+01	2.834715641556730148e+01	-1.856416013774376443e-03	5.924866069594924767e+01	3.764479071287279988e-01	0.000000000000000000e+00	1.410139920130768409e+01	1.000000000000000000e+00
1.328000000000000000e+03	6.796284763610194091e+01	1.071052787421806585e+01	3.643703009939353032e-03	-1.185262085826395690e+02	8.456558089565158198e-02	0.000000000000000000e+00	5.700279467635201769e+00	1.000000000000000000e+00
1.329000000000000000e+03	9.338143667778142287e+01	2.525091867720425398e+01	-1.646318108124367879e-02	5.436997967554787010e+02	1.855937631997406356e-02	0.000000000000000000e+00	2.660826187837525225e+01	1.000000000000000000e+00
1.333000000000000000e+03	6.534931388220496729e+01	1.577635725610457484e+01	-1.243337900206568968e-03	3.891517910442150452e+01	4.892676078773758874e-01	0.000000000000000000e+00	5.700279467635201769e+00	1.000000000000000000e+00
1.334000000000000000e+03	5.247296237327051216e+01	3.746800595677980539e+01	3.541990293289461363e-03	-1.151527825772825793e+02	9.876793325569255266e-02	0.000000000000000000e+00	7.289770124124435036e+00	1.000000000000000000e+00
1.335000000000000000e+03	5.970480864148188260e+01	3.655086473780943379e+01	-3.746881087648994916e-03	1.219482350705027329e+02	7.893677753245664785e-02	0.000000000000000000e+00	7.289770124124435036e+00	1.000000000000000000e+00
1.336000000000000000e+03	5.915403536208882151e+00	4.505523227848061651e+01	-1.811237627260700936e-02	5.983973619144630902e+02	2.835571035139383689e-02	0.000000000000000000e+00	7.482066386546382120e+00	1.000000000000000000e+00
1.339000000000000000e+03	1.311796615587223584e+02	4.914390103447174596e+01	-1.765982336831344035e-02	5.833878942055364405e+02	2.172098482541717779e-02	0.000000000000000000e+00	4.685153286538599104e+01	1.000000000000000000e+00
1.339000000000000000e+03	6.076857616488259950e+00	3.757490808813643213e+01	-1.785652899183605424e-02	5.899118755487469343e+02	3.368769219923528624e-02	0.000000000000000000e+00	7.482066386546382120e+00	1.000000000000000000e+00
1.344000000000000000e+03	9.406445440769614663e+01	2.055146269891253041e+01	1.537639810557608596e-03	-4.867606004934607000e+01	3.013362027340604765e-01	0.000000000000000000e+00	1.809335061204319928e+01	1.000000000000000000e+00
1.346000000000000000e+03	1.268720816846144714e+02	2.887618301162293477e+01	-1.647528228542173567e-02	5.441011479160313229e+02	1.789303722199153679e-02	0.000000000000000000e+00	3.384732450026218231e+01	1.000000000000000000e+00
1.348000000000000000e+03	7.518783805207719695e+01	4.834763531994516583e+00	-1.425629514754945789e-03	4.496110230193804824e+01	2.973964840974392398e-01	0.000000000000000000e+00	7.910576501898890278e+00	1.000000000000000000e+00
1.348000000000000000e+03	6.456281414989672385e+01	1.035373219809317114e+01	2.532265699735149721e-03	-8.166403786240759644e+01	4.201816060811449649e-01	0.000000000000000000e+00	8.984723082971820318e+00	1.000000000000000000e+00
1.349000000000000000e+03	4.582393243678632189e+01	1.952636863182377169e+01	-1.641975745919854734e-02	5.422595994952082492e+02	3.491156012604834658e-02	0.000000000000000000e+00	8.767476096763489934e+00	1.000000000000000000e+00
1.351000000000000000e+03	5.062611416896990590e+01	2.686174099581467090e+01	-1.680611431993443705e-02	5.550735948763446004e+02	3.324587312738214173e-02	0.000000000000000000e+00	8.767476096763489934e+00	1.000000000000000000e+00
1.354000000000000000e+03	9.986573977893751675e+00	5.162720475172556434e+01	-3.520058347288843731e-02	1.165148545572080820e+03	1.686447958551695603e-02	0.000000000000000000e+00	2.856430735399795395e+01	1.000000000000000000e+00
1.354000000000000000e+03	2.285331890149102207e+01	2.612491995830469449e+01	-2.944906940063004609e-03	9.534978667389835039e+01	1.429967943323041668e-01	0.000000000000000000e+00	2.389958087072019666e+01	1.000000000000000000e+00
1.354000000000000000e+03	7.868629381282835311e+01	4.833057781566048305e+01	-3.518528067727019239e-03	1.143746293191375543e+02	2.046124240070473776e-01	0.000000000000000000e+00	2.930027934849541182e+01	1.000000000000000000e+00
1.355000000000000000e+03	1.225426106472275194e+02	5.728949694328306919e+00	-1.592553752768618297e-02	5.258681941307411307e+02	3.452346188924781956e-02	0.000000000000000000e+00	7.658765163073053550e+00	1.000000000000000000e+00
1.355000000000000000e+03	1.207733753879384864e+02	1.318055961570703438e+01	-4.556872198194650801e-03	1.488125757982028574e+02	3.339826272748466218e-01	0.000000000000000000e+00	7.658765163073053550e+00	1.000000000000000000e+00
1.356000000000000000e+03	6.182781281383494587e+01	2.436606262535368828e+01	-2.921291873113316794e-03	9.456656424517750281e+01	1.890814459629969191e-01	0.000000000000000000e+00	1.029110803074180147e+01	1.000000000000000000e+00
1.357000000000000000e+03	1.023751683843519373e+02	1.383707188396928522e+01	-1.699413310514823888e-02	5.613094666574424991e+02	1.694554547946158785e-02	0.000000000000000000e+00	1.840991660234233507e+01	1.000000000000000000e+00
1.360000000000000000e+03	8.829065604693771263e+01	4.207322945298448502e+01	1.569759245438503937e-03	-4.974134018808768332e+01	3.559359926764499304e-01	0.000000000000000000e+00	2.897523808490509012e+01	1.000000000000000000e+00
1.364000000000000000e+03	1.006868233507829444e+02	1.588354716678611211e+01	-1.693705617006505126e-02	5.594164406577688169e+02	1.927447286499550660e-02	0.000000000000000000e+00	2.534538716272622239e+01	1.000000000000000000e+00
1.367000000000000000e+03	1.363824449970422563e+02	3.239322953215361167e+01	-1.781868985957321336e-02	5.886568946869634829e+02	2.570173309374401693e-02	0.000000000000000000e+00	1.409856634292132860e+01	1.000000000000000000e+00
1.369000000000000000e+03	1.027731807874465773e+02	4.451614521735329788e+01	9.600433612238976327e-04	-2.951937102400895441e+01	4.275681177590135995e-01	0.000000000000000000e+00	8.604049959221699240e+00	1.000000000000000000e+00
1.370000000000000000e+03	8.850593025976988315e+01	8.370939665474265823e+00	-1.660233780832714653e-02	5.483150989263920110e+02	1.595709686941670924e-02	0.000000000000000000e+00	3.515838042074136638e+01	1.000000000000000000e+00
1.373000000000000000e+03	1.310421341888330460e+02	6.669235548615794151e+00	-1.734423851825219604e-02	5.729211386693748409e+02	3.503985144471288837e-02	0.000000000000000000e+00	1.958836706893379542e+01	1.000000000000000000e+00
1.376000000000000000e+03	5.786615855074206394e+00	1.516386093677497904e+01	-1.659783511953705215e-02	5.481657617740788737e+02	2.276413633290996774e-02	0.000000000000000000e+00	4.088867808025641182e+01	1.000000000000000000e+00
1.378000000000000000e+03	8.306232687172268925e+01	3.469716876088286028e+01	1.378081256200375552e-03	-4.338410645323267545e+01	3.528948904681048493e-01	0.000000000000000000e+00	1.954787511748905970e+01	1.000000000000000000e+00
1.383000000000000000e+03	5.546470838994817143e+01	1.311122927148052320e+01	-1.617847101282188227e-02	5.342570409188900840e+02	2.227667810952060901e-02	0.000000000000000000e+00	2.056904070931793527e+01	1.000000000000000000e+00
1.383000000000000000e+03	9.955570035624957370e+01	2.420488337070911555e+01	-1.601055773971439555e-02	5.286879929099259243e+02	1.544629869441938030e-02	0.000000000000000000e+00	1.954787511748905970e+01	1.000000000000000000e+00
1.386000000000000000e+03	7.187717410638170179e+01	2.550947127623557265e+01	1.128763542137937916e-03	-3.511518111217226590e+01	4.797712236374390704e-01	0.000000000000000000e+00	9.187280045310885157e+00	1.000000000000000000e+00
1.388000000000000000e+03	6.501235095747286152e+01	3.161523230703041420e+01	-2.069347673274748046e-03	6.631079826518640630e+01	2.302893807361476863e-01	0.000000000000000000e+00	9.187280045310885157e+00	1.000000000000000000e+00
1.388000000000000000e+03	1.205880988670700127e+01	4.252506488006300600e+01	-1.758390703777392219e-02	5.808700367329569190e+02	2.287001416667000520e-02	0.000000000000000000e+00	3.342263376224708793e+01	1.000000000000000000e+00
1.389000000000000000e+03	3.848182049720296760e+01	9.824568241191682816e+00	2.358579670802460858e-03	-7.590352938257295534e+01	3.510956196320169642e-01	0.000000000000000000e+00	1.567111494173629538e+01	1.000000000000000000e+00
1.390000000000000000e+03	1.044122633045109012e+02	2.156799119642264984e+01	-1.274512515797508651e-03	3.994912316181479639e+01	4.666935261532267898e-01	0.000000000000000000e+00	7.271667239654554749e+00	1.000000000000000000e+00
1.390000000000000000e+03	1.253326783062373266e+02	3.983030592628929156e+01	-1.145766909974642398e-03	3.567911849510962696e+01	4.654481565053470993e-01	0.000000000000000000e+00	1.018394145730317568e+01	1.000000000000000000e+00
1.391000000000000000e+03	4.072178686063385555e+01	2.533477114791758922e+01	-1.637667861040903103e-02	5.408308370594587586e+02	2.927707405503177096e-02	0.000000000000000000e+00	1.567111494173629538e+01	1.000000000000000000e+00
1.392000000000000000e+03	8.840038933663120702e+01	5.255835735345805659e+01	-1.702036668376943895e-02	5.621795352117901530e+02	2.021995765202089235e-02	0.000000000000000000e+00	3.139450311655351911e+01	1.000000000000000000e+00
1.397000000000000000e+03	9.625627015279980014e+01	2.036593672995730842e+01	-1.527273599193031961e-01	5.063067085638286699e+03	1.194114545271263150e-02	0.000000000000000000e+00	1.246519314492824115e+01	1.000000000000000000e+00
1.399000000000000000e+03	9.933616662439311540e+01	8.287224966502023449e+00	-2.423671551873401997e-02	8.015185247246918152e+02	1.759588579758641913e-02	0.000000000000000000e+00	1.088147841871021626e+01	1.000000000000000000e+00
1.399000000000000000e+03	5.582683616067609478e+01	1.269752947928824938e+01	-7.406263041007212118e-03	2.433160900604011943e+02	4.359920770727931938e-02	0.000000000000000000e+00	1.102668215529465101e+01	1.000000000000000000e+00
1.401000000000000000e+03	7.801521385832408839e+01	8.859408798020441012e+00	-1.684308735021252529e-02	5.562998504119850622e+02	1.920442813643397084e-02	0.000000000000000000e+00	1.824735918163872483e+01	1.000000000000000000e+00
1.402000000000000000e+03	3.233487156779855809e+01	4.801138958222828279e+01	-1.709280305430188607e-02	5.645819755765377295e+02	1.985604901075810336e-02	0.000000000000000000e+00	1.210854922234556241e+01	1.000000000000000000e+00
1.404000000000000000e+03	1.134637008783460459e+02	3.724930697705495675e+01	-1.676741327744845494e-02	5.537900277132923748e+02	1.626528588366116246e-02	0.000000000000000000e+00	2.038804895449643695e+01	1.000000000000000000e+00
1.404000000000000000e+03	9.395346396228048036e+01	1.774413168213276037e+01	-1.678118368368153659e-02	5.542467399909803589e+02	1.632196568609234344e-02	0.000000000000000000e+00	1.088147841871021626e+01	1.000000000000000000e+00
1.404000000000000000e+03	4.922585389504445175e+01	2.153012550099727207e+01	2.911413766992547014e-03	-9.423894483662131449e+01	2.743316777151542096e-01	0.000000000000000000e+00	1.102668215529465101e+01	1.000000000000000000e+00
1.405000000000000000e+03	4.444330201943187575e+01	4.795775873360252461e+01	-8.598546600426956732e-03	2.828596250045191596e+02	7.866505783325472567e-02	0.000000000000000000e+00	1.210854922234556241e+01	1.000000000000000000e+00
1.409000000000000000e+03	6.576316255089429319e+01	4.455683678112309565e+01	-1.637276422060964659e-02	5.407010115589778252e+02	1.858290364456904875e-02	0.000000000000000000e+00	2.158941229417478525e+01	1.000000000000000000e+00
1.409000000000000000e+03	1.006278456054935333e+02	5.308955191156678666e+01	-1.621392760474689096e-02	5.354330019314433002e+02	1.597559424551786567e-02	0.000000000000000000e+00	2.038804895449643695e+01	1.000000000000000000e+00
1.411000000000000000e+03	3.513136486367788081e+01	3.906256090794209967e+01	-1.712885879506042056e-02	5.657778080891616810e+02	1.987597779226191186e-02	0.000000000000000000e+00	3.112063779746770464e+01	1.000000000000000000e+00
1.414000000000000000e+03	5.242229128979929698e+01	1.073951238270735686e+01	5.148427040388456159e-03	-1.684322119064432286e+02	1.803018125666451255e-01	0.000000000000000000e+00	2.106797566816537426e+01	1.000000000000000000e+00
1.415000000000000000e+03	7.343165361628578580e+01	9.169068691001550420e+00	-1.053372072147416199e-03	3.261473127831770569e+01	3.962184780991039323e-01	0.000000000000000000e+00	2.106797566816537426e+01	1.000000000000000000e+00
1.418000000000000000e+03	1.384924140870149856e+01	3.397962923464916685e+01	-1.709302625050299063e-02	5.645893781501184776e+02	2.051239584134623151e-02	0.000000000000000000e+00	4.503313456136013571e+01	1.000000000000000000e+00
1.421000000000000000e+03	8.004278237960342324e+01	2.913226285228447310e+01	-1.650322411845906931e-02	5.450278728065869700e+02	1.907988412892303032e-02	0.000000000000000000e+00	2.976631754615511838e+01	1.000000000000000000e+00
1.423000000000000000e+03	9.816684268535340152e+01	5.274480397542664178e+01	-7.737501972073377449e-03	2.543020322399963504e+02	5.353888183008781443e-02	0.000000000000000000e+00	2.481036699644408117e+01	1.000000000000000000e+00
1.427000000000000000e+03	4.686742656319327693e+01	5.199970653240377061e+01	4.346226837286790157e-03	-1.418262661036112604e+02	1.974418125660418744e-01	0.000000000000000000e+00	4.610339174752078328e+00	1.000000000000000000e+00
1.428000000000000000e+03	3.298292350577593623e+01	4.426688111994078412e+01	-1.671104421836984042e-03	5.310257627380665468e+01	4.113495906590476370e-01	0.000000000000000000e+00	1.589264024670113962e+01	1.000000000000000000e+00
1.429000000000000000e+03	5.118752466269521761e+01	5.038974388782676073e+01	-3.065354926278869314e-03	9.934459069031345280e+01	3.420694906673941160e-01	0.000000000000000000e+00	4.610339174752078328e+00	1.000000000000000000e+00
1.433000000000000000e+03	1.041550268121788463e+02	2.362918718529081374e+01	-1.648431787787900046e-02	5.444008243338195143e+02	1.732084182591620003e-02	0.000000000000000000e+00	8.983950398482814848e+00	1.000000000000000000e+00
1.435000000000000000e+03	1.169072362776023226e+02	3.339479036499949416e+01	-1.626284660947294181e-02	5.370554602447639354e+02	1.696343005120348746e-02	0.000000000000000000e+00	1.606193798125158878e+01	1.000000000000000000e+00
1.437000000000000000e+03	7.285942406893364875e+01	1.399914638368322528e+01	4.029243837489709587e-03	-1.313131392302796314e+02	9.040620273231214643e-02	0.000000000000000000e+00	1.352199880156133815e+01	1.000000000000000000e+00
1.437000000000000000e+03	9.535292326293043175e+01	2.183076068673492642e+01	-2.204194869044293157e-03	7.078316958650567869e+01	2.955942339068512448e-01	0.000000000000000000e+00	3.316837982477615743e+00	1.000000000000000000e+00
1.439000000000000000e+03	9.649550233174176128e+01	1.871693229173297723e+01	2.813513244483143490e-03	-9.099195488837268897e+01	3.026134927142810627e-01	0.000000000000000000e+00	3.316837982477615743e+00	1.000000000000000000e+00
1.439000000000000000e+03	1.026019631475270018e+02	5.207013560579087397e+01	-5.405891426923740625e-03	1.769713315524264203e+02	2.224769410671962877e-01	0.000000000000000000e+00	3.272362297305576373e+00	1.000000000000000000e+00
1.440000000000000000e+03	1.058657697065322054e+02	5.230661340648607904e+01	6.100722948626077259e-03	-2.000162643971626153e+02	2.125469861633157986e-01	0.000000000000000000e+00	3.272362297305576373e+00	1.000000000000000000e+00
1.440000000000000000e+03	7.103676461439324896e+01	2.739774198554392015e+01	-1.687658647649811772e-02	5.574108896948855545e+02	1.795138913473370845e-02	0.000000000000000000e+00	1.352199880156133815e+01	1.000000000000000000e+00
1.443000000000000000e+03	1.345869121650483180e+02	1.875797167146181366e+01	-1.685489707979459864e-02	5.566915344629137508e+02	2.849045026991559038e-02	0.000000000000000000e+00	2.310425496319638583e+01	1.000000000000000000e+00
1.444000000000000000e+03	4.075665060387505179e+01	2.022509893992455332e+01	-1.693271794324781657e-02	5.592725580868924453e+02	3.350425787488509055e-02	0.000000000000000000e+00	5.349487978031686630e+00	1.000000000000000000e+00
1.445000000000000000e+03	2.939894785741920202e+01	3.165707412390129250e+01	-1.656530726936204789e-02	5.470869360451739567e+02	2.560503835766525516e-02	0.000000000000000000e+00	1.050431573704700483e+01	1.000000000000000000e+00
1.448000000000000000e+03	1.121614170036561404e+02	1.319885625884796454e+01	-7.022957728127241471e-03	2.306033029768387337e+02	2.520372874943488384e-02	0.000000000000000000e+00	9.548215339435561333e+00	1.000000000000000000e+00
1.448000000000000000e+03	5.804156059790435584e+00	2.110752998662837854e+01	1.371748757930577566e-03	-4.317408144312753393e+01	4.586757996647389257e-01	0.000000000000000000e+00	2.115653138730608873e+01	1.000000000000000000e+00
1.448000000000000000e+03	3.437124865555048814e+01	2.240413546223945573e+01	-1.581423997575038057e-02	5.221768754008995757e+02	2.833606152088719021e-02	0.000000000000000000e+00	6.746966593014178670e+00	1.000000000000000000e+00
1.449000000000000000e+03	9.912654998548202911e+01	2.603988407297486063e+01	1.043118242394374968e-03	-3.227465053834025355e+01	4.137363830646099139e-01	0.000000000000000000e+00	1.829753408262063630e+01	1.000000000000000000e+00
1.450000000000000000e+03	7.174929115888153319e+01	2.211921246802910090e+01	9.098842085506304508e-04	-2.785578169508455204e+01	4.981724388337881448e-01	0.000000000000000000e+00	2.577884775576958631e+01	1.000000000000000000e+00
1.452000000000000000e+03	1.963357914572035767e+01	3.711833500862574908e+01	-1.717221771944176315e-02	5.672158595726924659e+02	1.806415944095596249e-02	0.000000000000000000e+00	2.082562294078741871e+01	1.000000000000000000e+00
1.452000000000000000e+03	1.082407454890023644e+02	4.845224887792522139e+01	-7.759045553768202305e-03	2.550165513397861332e+02	1.930839506056514221e-02	0.000000000000000000e+00	1.329427330770363014e+01	1.000000000000000000e+00
1.453000000000000000e+03	1.197383130007841316e+02	7.388601254380573025e+00	-1.608493637513185026e-02	5.311548508528110233e+02	1.910668978809870744e-02	0.000000000000000000e+00	9.548215339435561333e+00	1.000000000000000000e+00
1.456000000000000000e+03	1.368058352351383178e+02	3.607581064000005000e+01	-3.629034927136689202e-03	1.180397237692847341e+02	8.066017967426319935e-02	0.000000000000000000e+00	1.902392871073724478e+01	1.000000000000000000e+00
1.457000000000000000e+03	6.944928696602042351e+01	5.177129632308506046e+01	-8.073547571280927440e-03	2.654473934169532754e+02	2.385444998476360379e-02	0.000000000000000000e+00	9.126302537105155821e+00	1.000000000000000000e+00
1.458000000000000000e+03	1.354438676235155548e+01	2.001806528658454098e+01	-1.621551018534509586e-02	5.354854901425677554e+02	2.443784221623113151e-02	0.000000000000000000e+00	4.495410780712887089e+01	1.000000000000000000e+00
1.459000000000000000e+03	6.338534053831009629e+01	4.495088931758816386e+01	-1.924149678845894426e-03	6.149513011212763303e+01	2.713347195978143001e-01	0.000000000000000000e+00	9.126302537105155821e+00	1.000000000000000000e+00
1.460000000000000000e+03	1.405697035915605966e+02	1.742793787695450547e+01	-1.659237330400022137e-02	5.479846140162047732e+02	2.245682859898068262e-02	0.000000000000000000e+00	1.902392871073724478e+01	1.000000000000000000e+00
1.460000000000000000e+03	9.003400805450969813e+01	3.636172247325851004e+01	-1.675840496336162069e-02	5.534912560158501265e+02	1.332839374208605321e-02	0.000000000000000000e+00	2.571353162294423811e+01	1.000000000000000000e+00
1.461000000000000000e+03	9.226681739196035892e+01	8.601409911594990021e+00	-7.177872789355793474e-03	2.357412494734277857e+02	3.971352085430457368e-02	0.000000000000000000e+00	2.784996213747265159e+01	1.000000000000000000e+00
1.463000000000000000e+03	5.872134859515974625e+01	2.108039507483931985e+01	-1.093531485867647998e-03	3.394666709780862135e+01	4.524317844632924634e-01	0.000000000000000000e+00	1.512885027520037262e+01	1.000000000000000000e+00
1.465000000000000000e+03	2.981338990016766743e+01	5.210239831583063363e+01	-1.701728985514557035e-02	5.620774884467871289e+02	2.376227026349164717e-02	0.000000000000000000e+00	9.741931194957558660e+00	1.000000000000000000e+00
1.466000000000000000e+03	1.303854980720881152e+01	3.008878190529555852e+01	-1.710123190116540418e-02	5.648615285384591971e+02	2.571288691541862015e-02	0.000000000000000000e+00	2.272312400777786934e+01	1.000000000000000000e+00
1.467000000000000000e+03	1.234166408246065458e+02	1.834064168742087020e+01	-1.660635172388080089e-02	5.484482253196100601e+02	4.452409020693715025e-02	0.000000000000000000e+00	1.600632935231806186e+01	1.000000000000000000e+00
1.468000000000000000e+03	5.843064160846434163e+01	5.186258488777301068e+01	-1.693478301092379151e-02	5.593410485690112637e+02	2.466782214040807997e-02	0.000000000000000000e+00	1.920434375783716874e+01	1.000000000000000000e+00
1.470000000000000000e+03	8.972188397852023911e+01	4.102410730636406555e+01	-3.739597387455065747e-03	1.217066622912208658e+02	2.187645927623683706e-01	0.000000000000000000e+00	1.413686177975302805e+01	1.000000000000000000e+00
1.470000000000000000e+03	1.134708111097354504e+02	5.799387738247134827e+00	-1.510233679101110650e-02	4.985657400798130539e+02	3.774920478460619400e-02	0.000000000000000000e+00	1.600632935231806186e+01	1.000000000000000000e+00
1.471000000000000000e+03	7.579594501816802676e+01	3.859119032208648292e+01	-1.685180775745098031e-02	5.565890733284937824e+02	1.551127218448133949e-02	0.000000000000000000e+00	1.413686177975302805e+01	1.000000000000000000e+00
1.476000000000000000e+03	6.638489430257813240e+01	1.063930505022259432e+01	-1.673253808790978528e-02	5.526333496182960516e+02	2.168049577092867608e-02	0.000000000000000000e+00	2.949365636578222194e+01	1.000000000000000000e+00
1.479000000000000000e+03	8.091476424972590564e+00	3.587710578789019422e+01	-1.885117374355127495e-02	6.229004789608212604e+02	1.140888044040007099e-01	0.000000000000000000e+00	2.988658372069206237e+01	1.000000000000000000e+00
1.482000000000000000e+03	3.462995453808029822e+01	2.213239531680208927e+01	-1.686003885322067200e-02	5.568620676347774179e+02	2.468544447810372411e-02	0.000000000000000000e+00	2.988658372069206237e+01	1.000000000000000000e+00
1.489000000000000000e+03	5.938617088323682935e+01	1.942925186280945837e+01	-1.730653384573973066e-02	5.716706173288148420e+02	2.069594480511294243e-02	0.000000000000000000e+00	1.843356464953465235e+01	1.000000000000000000e+00
1.492000000000000000e+03	1.165681345497461479e+02	5.305849702595605066e+01	-3.173207372636486362e-02	1.050111199563200216e+03	1.669896994360098308e-02	0.000000000000000000e+00	9.346427632258588858e+00	1.000000000000000000e+00
1.494000000000000000e+03	7.293126882360161289e+01	3.193231658608828027e+01	-1.680339631497455508e-02	5.549834489347518911e+02	2.218772782949618438e-02	0.000000000000000000e+00	1.843356464953465235e+01	1.000000000000000000e+00
1.494000000000000000e+03	1.612756714651352752e+01	2.285887863061292080e+01	-1.630591188062584240e-02	5.384837723616747098e+02	2.584347512471640851e-02	0.000000000000000000e+00	1.374740457830896823e+01	1.000000000000000000e+00
1.494000000000000000e+03	1.107522415126205573e+02	4.574200212294675794e+01	-1.598383485385684866e-02	5.278016958857265308e+02	6.611028538573227031e-02	0.000000000000000000e+00	5.198782881639118614e+00	1.000000000000000000e+00
1.498000000000000000e+03	1.062595179516608113e+02	4.312613162630111674e+01	-1.565673384526473921e-02	5.169529929397483556e+02	5.090767294481501892e-02	0.000000000000000000e+00	5.198782881639118614e+00	1.000000000000000000e+00
1.499000000000000000e+03	2.302344603171723847e+01	1.096610826201032118e+01	-1.654979692106896619e-02	5.465725164720134899e+02	2.125640727064359581e-02	0.000000000000000000e+00	1.374740457830896823e+01	1.000000000000000000e+00
1.500000000000000000e+03	1.214139104542182395e+02	2.749166698915744433e+01	-1.699977821781584186e-02	5.614966936876830914e+02	1.938538778642051597e-02	0.000000000000000000e+00	1.097411630434801033e+01	1.000000000000000000e+00
1.500000000000000000e+03	5.939647332685688497e+01	6.249435753620066869e+00	-1.587476832220506562e-02	5.241843716581703347e+02	2.187540989979808170e-02	0.000000000000000000e+00	1.550804445068034099e+01	1.000000000000000000e+00
1.501000000000000000e+03	4.623221442961451544e+01	1.444710190751121281e+01	-3.111676859873514691e-03	1.008809139796075129e+02	2.456017759273586565e-01	0.000000000000000000e+00	1.550804445068034099e+01	1.000000000000000000e+00
1.501000000000000000e+03	6.553833935302267832e+01	4.266985960671182454e+01	-2.272820043314471416e-03	7.305920698999018725e+01	1.851363719149634601e-01	0.000000000000000000e+00	1.184007586879502583e+01	1.000000000000000000e+00
1.503000000000000000e+03	1.133237378114220206e+02	2.007679441634080320e+01	-1.678431664741887944e-02	5.543506485453234518e+02	1.856153675819560700e-02	0.000000000000000000e+00	1.097411630434801033e+01	1.000000000000000000e+00
1.506000000000000000e+03	7.529580112554836546e+01	3.596319602960269890e+01	1.154204261142024708e-03	-3.595895351261633266e+01	3.497309767278979908e-01	0.000000000000000000e+00	8.673250996064302498e+00	1.000000000000000000e+00
1.507000000000000000e+03	3.376799158314459248e+01	1.366486958543599073e+01	-1.637866524447058325e-02	5.408967261953221168e+02	2.315546114660749222e-02	0.000000000000000000e+00	2.414216509792463228e+01	1.000000000000000000e+00
1.510000000000000000e+03	8.724454423836756689e+01	1.419106651137411923e+01	-3.241032628863664295e-03	1.051711554501639654e+02	1.252931242392258948e-01	0.000000000000000000e+00	6.041004932856027132e+00	1.000000000000000000e+00
1.511000000000000000e+03	8.186014333845812985e+01	4.163194317095071995e+01	-1.655058684285745305e-02	5.465987151892560405e+02	1.834902455728015802e-02	0.000000000000000000e+00	8.673250996064302498e+00	1.000000000000000000e+00
1.511000000000000000e+03	5.145488184628677431e+01	3.009709549780150084e+01	-1.297043989473032049e-03	4.069640690114955106e+01	4.285416944741864409e-01	0.000000000000000000e+00	9.927731582143966449e+00	1.000000000000000000e+00
1.513000000000000000e+03	9.482405286886768181e+01	2.159229702222615899e+01	-1.658788720283969204e-02	5.478358270128088634e+02	1.627165002123898141e-02	0.000000000000000000e+00	1.059373230521674358e+01	1.000000000000000000e+00
1.513000000000000000e+03	1.180707665862418025e+02	4.453727095481281850e+01	9.591133694461052633e-04	-2.948852671514272217e+01	4.513484798339743032e-01	0.000000000000000000e+00	8.547717844822289024e+00	1.000000000000000000e+00
1.514000000000000000e+03	4.740496123808555495e+01	4.081879991625307014e+01	-1.695181413435703152e-02	5.599059065000789133e+02	2.148838167147537614e-02	0.000000000000000000e+00	9.202025523486742742e+00	1.000000000000000000e+00
1.514000000000000000e+03	1.174620100281367741e+02	2.523898973355432318e+01	2.188077492731578273e-03	-7.024861719048043085e+01	2.910710841091658230e-01	0.000000000000000000e+00	1.930788032492987583e+01	1.000000000000000000e+00
1.515000000000000000e+03	5.882310848677849435e+01	1.421470106272648870e+01	-9.246794750911513979e-04	2.834648471185462526e+01	4.225945883972174189e-01	0.000000000000000000e+00	9.553559779963599397e+00	1.000000000000000000e+00
1.518000000000000000e+03	7.662515754876257290e+01	1.971176330557132061e+01	-1.691529099674052641e-02	5.586945722019611367e+02	2.328278015271956214e-02	0.000000000000000000e+00	1.829579727510171239e+01	1.000000000000000000e+00
1.520000000000000000e+03	1.206150306391429012e+02	9.503992607795252567e+00	-3.363493040721990401e-02	1.113221756660590700e+03	1.748035580774698339e-02	0.000000000000000000e+00	1.066186842698266624e+01	1.000000000000000000e+00
1.525000000000000000e+03	2.756141221464545410e+01	2.244936288262893598e+01	-1.763542154525473554e-02	5.825785780531844011e+02	2.604714656927031857e-02	0.000000000000000000e+00	1.864290059900521257e+01	1.000000000000000000e+00
1.525000000000000000e+03	6.295249735527491453e+01	2.851091166834810053e+01	3.053703858395008346e-03	-9.895816884765551436e+01	1.878313664115339732e-01	0.000000000000000000e+00	1.354062111908363875e+01	1.000000000000000000e+00
1.525000000000000000e+03	6.021748831644973166e+01	1.524938287834359407e+01	-3.365129829413312894e-03	1.092869901000944566e+02	1.077741670410463648e-01	0.000000000000000000e+00	1.354062111908363875e+01	1.000000000000000000e+00
1.526000000000000000e+03	9.931028373976594992e+00	1.638905691881231164e+01	-1.676446416644304313e-02	5.536922168585043664e+02	2.379275330873087402e-02	0.000000000000000000e+00	1.864290059900521257e+01	1.000000000000000000e+00
1.526000000000000000e+03	1.268341979120506693e+02	3.971076926323861045e+01	8.357301408378843468e-04	-2.539637181336601657e+01	4.945996337403767429e-01	0.000000000000000000e+00	2.558230771905098777e+01	1.000000000000000000e+00
1.527000000000000000e+03	4.630188869549714070e+01	3.977714328224779905e+01	-1.077195636757862993e-03	3.340486878564452411e+01	3.958898950049528631e-01	0.000000000000000000e+00	1.313734256975858550e+01	1.000000000000000000e+00
1.531000000000000000e+03	5.492667498849703378e+01	2.986740911854430180e+01	-1.680987559120887195e-02	5.551983420146406161e+02	1.909395158515325708e-02	0.000000000000000000e+00	1.313734256975858550e+01	1.000000000000000000e+00
1.532000000000000000e+03	6.090577080365263640e+01	1.489224123424706825e+01	-1.662132245581491100e-02	5.489447478596538303e+02	1.892540750928362048e-02	0.000000000000000000e+00	1.612467797910080947e+01	1.000000000000000000e+00
1.532000000000000000e+03	8.061025235718823012e+01	3.503428333609987533e+01	-1.952077645943993585e-03	6.242139512193732287e+01	2.796927720446840127e-01	0.000000000000000000e+00	4.093959689043471961e+00	1.000000000000000000e+00
1.533000000000000000e+03	1.241168990565858365e+02	2.701617251282348064e+01	1.922122117880599662e-03	-6.142788358570443563e+01	3.923700078881747766e-01	0.000000000000000000e+00	8.174521392645349493e+00	1.000000000000000000e+00
1.534000000000000000e+03	1.253690359576838809e+01	4.909031148641987130e+01	-1.718824341479607137e-02	5.677473712581805785e+02	1.775809930518401636e-02	0.000000000000000000e+00	3.785362378623588597e+01	1.000000000000000000e+00
1.534000000000000000e+03	1.072189357407539063e+02	2.450673773437737424e+01	9.499283101118931446e-04	-2.918389304651864080e+01	4.862274885098073485e-01	0.000000000000000000e+00	9.039911512356212597e+00	1.000000000000000000e+00
1.536000000000000000e+03	4.145440277033635823e+01	2.015069727303300695e+01	-1.655620265779904343e-02	5.467849705247657539e+02	2.340754876936046447e-02	0.000000000000000000e+00	1.414825886838699986e+01	1.000000000000000000e+00
1.539000000000000000e+03	2.529525326058696422e+01	1.345154961707167729e+01	2.565556241616321655e-03	-8.276815918974303088e+01	2.291074472254129857e-01	0.000000000000000000e+00	1.157264338375447110e+01	1.000000000000000000e+00
1.539000000000000000e+03	3.519698651573988002e+01	7.461411602688786893e+00	-3.141873233852624653e-03	1.018824134636813596e+02	1.156763206961106683e-01	0.000000000000000000e+00	1.157264338375447110e+01	1.000000000000000000e+00
1.544000000000000000e+03	1.266181057119068498e+02	4.677673128962298676e+01	-1.595106880915035663e-02	5.267149701453646458e+02	2.109477576493967721e-02	0.000000000000000000e+00	3.262967944675470733e+01	1.000000000000000000e+00
1.545000000000000000e+03	9.261792892979586611e+01	5.828427781989870660e+00	-1.656782046589111781e-02	5.471702892659607187e+02	2.006623566184573271e-02	0.000000000000000000e+00	2.046559484694693865e+01	1.000000000000000000e+00
1.546000000000000000e+03	1.042112293240936793e+02	2.305695322701820160e+01	-3.322871430546302934e-02	1.099749105387512827e+03	1.392240191017535267e-02	0.000000000000000000e+00	1.532087466087900474e+01	1.000000000000000000e+00
1.546000000000000000e+03	5.362292807491682467e+00	4.682077590267311962e+01	2.479098770995708575e-03	-7.990069198057499023e+01	3.152028372934884137e-01	0.000000000000000000e+00	2.252791706385677983e+01	1.000000000000000000e+00
1.547000000000000000e+03	9.574254530239340966e+01	3.582451334299035750e+01	-1.627167289437138689e-02	5.373481947226915736e+02	1.714777164934511156e-02	0.000000000000000000e+00	1.532087466087900474e+01	1.000000000000000000e+00
1.550000000000000000e+03	2.236480982960652142e+01	3.204168722479095521e+01	3.218428337878339197e-03	-1.044214566361500971e+02	3.007353992165217038e-01	0.000000000000000000e+00	4.799427204186724971e+00	1.000000000000000000e+00
1.551000000000000000e+03	2.609921146624351351e+01	2.902693252422731618e+01	-3.636619922291761849e-03	1.182912893625497759e+02	3.019213449134112714e-01	0.000000000000000000e+00	4.799427204186724971e+00	1.000000000000000000e+00
1.554000000000000000e+03	8.283802752380704248e+01	1.823441132186922076e+01	-7.589882935976017229e-03	2.494060672942296719e+02	3.451430244734798869e-02	0.000000000000000000e+00	1.657372769100118148e+01	1.000000000000000000e+00
1.555000000000000000e+03	4.655690078267534915e+01	3.118200330488231486e+01	-1.185361873431590735e-03	3.699233363483102011e+01	4.840709535275332653e-01	0.000000000000000000e+00	8.395757202964313493e+00	1.000000000000000000e+00
1.555000000000000000e+03	9.400520204371343880e+01	3.048115222781692069e+01	1.236110352904032069e-03	-3.867546870410597393e+01	4.813731197077828483e-01	0.000000000000000000e+00	1.215446192181964591e+01	1.000000000000000000e+00
1.555000000000000000e+03	8.668297453378154671e+01	5.330198807438884501e+01	1.021712549581247839e-03	-3.156470469108651855e+01	4.361415040576518409e-01	0.000000000000000000e+00	1.869779333925342257e+01	1.000000000000000000e+00
1.558000000000000000e+03	2.001125783301274197e+01	3.522108429094166127e+01	-1.663314564448857211e-02	5.493368782977312321e+02	2.091868350263825782e-02	0.000000000000000000e+00	7.989451969369074646e+00	1.000000000000000000e+00
1.560000000000000000e+03	1.005290492489557295e+02	4.073641245131276634e+01	1.369674148844712142e-03	-4.310527450854040410e+01	3.318491312067267662e-01	0.000000000000000000e+00	1.215446192181964591e+01	1.000000000000000000e+00
1.561000000000000000e+03	1.328579797387789370e+02	2.019302941012565000e+01	-1.634993190156652787e-02	5.399437499169770263e+02	3.002864933952842375e-02	0.000000000000000000e+00	3.147862108640448042e+01	1.000000000000000000e+00
1.562000000000000000e+03	7.052822025168819664e+01	3.237990914707700085e+01	-1.645619479838888316e-02	5.434680881841279643e+02	2.336047408500530054e-02	0.000000000000000000e+00	8.240248185759774913e+00	1.000000000000000000e+00
1.564000000000000000e+03	6.779070804738159950e+01	8.961569428735691289e+00	-1.714273805726772640e-02	5.662381307076839221e+02	2.802125333168359322e-02	0.000000000000000000e+00	9.509294101050496550e+00	1.000000000000000000e+00
1.565000000000000000e+03	6.232433953659739245e+01	3.315323403060168062e+01	-1.664076017637439175e-02	5.495894235126099829e+02	2.726379495601283232e-02	0.000000000000000000e+00	8.240248185759774913e+00	1.000000000000000000e+00
1.566000000000000000e+03	7.656107549958224467e+01	1.263680126545746774e+01	-1.618860517355605669e-02	5.345931526902510313e+02	2.107869777606519168e-02	0.000000000000000000e+00	9.509294101050496550e+00	1.000000000000000000e+00
1.566000000000000000e+03	1.461150783547738108e+01	3.945590868854774413e+01	-1.635302673169040932e-02	5.400463937236310130e+02	2.425236623340110143e-02	0.000000000000000000e+00	4.812731050851811432e+01	1.000000000000000000e+00
1.567000000000000000e+03	1.100596317777674358e+02	3.034429670191749295e+01	-1.571127088650605807e-03	4.978670637252299258e+01	3.395013686001283615e-01	0.000000000000000000e+00	7.718331721038429905e+00	1.000000000000000000e+00
1.570000000000000000e+03	1.205481875833975494e+02	7.397146141138914999e+00	-1.598887847007755825e-02	5.279689735544427549e+02	2.425652368327946284e-02	0.000000000000000000e+00	1.219193377387971289e+01	1.000000000000000000e+00
1.570000000000000000e+03	1.205721324724045900e+02	1.958905640118263136e+01	-1.639465103941447482e-02	5.414269145351503312e+02	2.249420925665623905e-02	0.000000000000000000e+00	1.219193377387971289e+01	1.000000000000000000e+00
1.574000000000000000e+03	8.927263956561857583e+01	3.242992523819673067e+01	-1.617213869021533537e-02	5.340470217348703272e+02	1.705016749122234554e-02	0.000000000000000000e+00	1.177611203558359598e+01	1.000000000000000000e+00
1.574000000000000000e+03	1.151967701325345246e+02	5.299862537330508871e+01	-1.641462282789802815e-02	5.420893032006288195e+02	2.183093778174982624e-02	0.000000000000000000e+00	2.239671510179486802e+01	1.000000000000000000e+00
1.575000000000000000e+03	3.665394633410405589e+01	1.406447620085750394e+01	-3.367700832164586405e-02	1.114617321890298626e+03	2.191220932834858637e-02	0.000000000000000000e+00	3.660732652835211809e+01	1.000000000000000000e+00
1.575000000000000000e+03	1.056268740356220519e+02	2.825141941067502671e+01	-1.646957744286476483e-02	5.439119398713343116e+02	3.207908856066432612e-02	0.000000000000000000e+00	4.223622768199202682e+00	1.000000000000000000e+00
1.577000000000000000e+03	9.203387808253704350e+01	7.584551917464209758e+00	-1.681983707572655765e-02	5.555287267691801389e+02	1.986004153298370767e-02	0.000000000000000000e+00	2.064002857186624951e+01	1.000000000000000000e+00
1.577000000000000000e+03	9.543021057524373418e+01	4.246790979367601437e+01	-1.598355631364355156e-02	5.277924577606422645e+02	1.639444645646059850e-02	0.000000000000000000e+00	1.177611203558359598e+01	1.000000000000000000e+00
1.578000000000000000e+03	1.386089733948028311e+02	2.585881743234901009e+01	-1.712979895535145583e-02	5.658089896491419495e+02	3.059309483106587013e-02	0.000000000000000000e+00	2.969894972877341033e+01	1.000000000000000000e+00
1.580000000000000000e+03	1.089111882704023202e+02	2.559580850256548246e+01	-3.138165082801470940e-02	1.038488997766781722e+03	1.423108252039562149e-02	0.000000000000000000e+00	4.223622768199202682e+00	1.000000000000000000e+00
1.583000000000000000e+03	3.150895233944823914e+01	4.234960742517506560e+01	-1.684709827209602759e-02	5.564328775164899525e+02	1.807617939323225009e-02	0.000000000000000000e+00	3.101723755564098894e+01	1.000000000000000000e+00
1.583000000000000000e+03	6.106314796179335502e+01	2.306375781620521437e+01	2.294383429141189264e-03	-7.377438291791064273e+01	2.943153820283975763e-01	0.000000000000000000e+00	2.731322399043524385e+01	1.000000000000000000e+00
1.584000000000000000e+03	1.115589014616738268e+02	3.704261227977173121e+01	-1.064250113510894786e-03	3.297551475585691350e+01	4.953873510383033363e-01	0.000000000000000000e+00	1.174902982620677427e+01	1.000000000000000000e+00
1.586000000000000000e+03	1.396240931192184860e+02	4.658086591103799634e+01	-1.624052662727179519e-02	5.363151908775065522e+02	2.171430408274854784e-02	0.000000000000000000e+00	2.964174868507386762e+01	1.000000000000000000e+00
1.587000000000000000e+03	5.433533297681823804e+00	2.555253781826591464e+01	-1.806042232454284011e-02	5.966742460126048400e+02	3.989967312481679240e-02	0.000000000000000000e+00	3.101723755564098894e+01	1.000000000000000000e+00
1.589000000000000000e+03	4.654645492275277263e+01	1.408207387083501061e+01	-1.646187960282146159e-02	5.436566316400484311e+02	2.299294527154194245e-02	0.000000000000000000e+00	2.366859504039176088e+01	1.000000000000000000e+00
1.592000000000000000e+03	1.132013838200265070e+02	2.817839650816140207e+01	-1.622080785548087045e-02	5.356611938184939845e+02	1.641195448503307563e-02	0.000000000000000000e+00	3.854878940359284911e+01	1.000000000000000000e+00
1.592000000000000000e+03	6.835199363551278395e+01	4.063952509268978730e+01	-7.546627772201881627e-03	2.479714571574862703e+02	5.060014019515701733e-02	0.000000000000000000e+00	1.140554338064088036e+01	1.000000000000000000e+00
1.592000000000000000e+03	7.871501600395087905e+01	4.540336673562175207e+01	-1.661384483338288615e-02	5.486967434133930510e+02	1.960581998722654706e-02	0.000000000000000000e+00	1.140554338064088036e+01	1.000000000000000000e+00
1.593000000000000000e+03	2.738789717562976023e+01	2.797998940649035760e+01	-1.758025638837340879e-02	5.807489585037073994e+02	3.637649454439473296e-02	0.000000000000000000e+00	2.366859504039176088e+01	1.000000000000000000e+00
1.598000000000000000e+03	5.664171702639831096e+01	4.382543631891128655e+01	-1.659032187708807393e-02	5.479165759466156942e+02	1.669249782505932700e-02	0.000000000000000000e+00	3.326956813238744104e+01	1.000000000000000000e+00
1.603000000000000000e+03	3.982686956264532796e+01	5.898752277623542817e+00	-1.569467065771242009e-02	5.182112134837130952e+02	2.246325047735919789e-02	0.000000000000000000e+00	2.346547631887464291e+01	1.000000000000000000e+00
1.603000000000000000e+03	1.374397803910592870e+02	4.883364539369777191e+01	-1.663521535474637644e-02	5.494055227567251904e+02	1.943847790442387868e-02	0.000000000000000000e+00	4.107281494880893291e+01	1.000000000000000000e+00
1.605000000000000000e+03	2.815409017419052162e+01	2.625495035634470753e+01	1.729686753169741879e-03	-5.504553057176931219e+01	3.193655492305595978e-01	0.000000000000000000e+00	2.346547631887464291e+01	1.000000000000000000e+00
1.609000000000000000e+03	1.372458035956038600e+02	3.261671509912478939e+01	-3.425062185692972355e-02	1.133641912725012162e+03	1.454814301548124078e-02	0.000000000000000000e+00	1.092770515152301130e+02	1.000000000000000000e+00
1.615000000000000000e+03	7.605973404953569172e+01	3.163139444373182485e+01	-9.217033490573883076e-04	2.824777787078111047e+01	4.791627954139121570e-01	0.000000000000000000e+00	1.349575075490164089e+01	1.000000000000000000e+00
1.615000000000000000e+03	1.955269510872317795e+01	4.959037232061579203e+01	2.224654414006425017e-03	-7.146173528906771821e+01	2.457526374643765887e-01	0.000000000000000000e+00	2.405870769737282089e+01	1.000000000000000000e+00
1.618000000000000000e+03	2.871649693169686302e+01	2.734523459982632687e+01	2.344353575326636133e-03	-7.543170361669523061e+01	2.375045664394134226e-01	0.000000000000000000e+00	1.750299618587052564e+01	1.000000000000000000e+00
1.619000000000000000e+03	8.804475722723725539e+01	2.542700020509865055e+01	-3.144963385511916846e-03	1.019849021033647887e+02	1.610152385037515455e-01	0.000000000000000000e+00	7.676806429008670385e+00	1.000000000000000000e+00
1.619000000000000000e+03	9.547045722989507510e+01	2.737439241495174258e+01	3.659078094192102538e-03	-1.190361419593215828e+02	1.227916814999281403e-01	0.000000000000000000e+00	7.676806429008670385e+00	1.000000000000000000e+00
1.620000000000000000e+03	1.255657001161199382e+01	1.892695073820605955e+01	-1.703600134646193406e-02	5.626980778232650664e+02	6.344675600601457077e-02	0.000000000000000000e+00	7.202195781671478336e+00	1.000000000000000000e+00
1.621000000000000000e+03	1.762229663484482600e+01	1.380737674653482649e+01	-7.127686806012755935e-03	2.340767702726945743e+02	3.759709024626944895e-01	0.000000000000000000e+00	7.202195781671478336e+00	1.000000000000000000e+00
1.623000000000000000e+03	5.867871939468706444e+01	2.310761763154167880e+01	-1.806719595043056311e-03	5.760041850123519680e+01	2.468815945241377152e-01	0.000000000000000000e+00	9.559203865600297334e+00	1.000000000000000000e+00
1.625000000000000000e+03	9.931551620461345919e+01	4.543240289977625679e+01	-1.690086028038662730e-02	5.582159599356922399e+02	1.810335424900488821e-02	0.000000000000000000e+00	2.413073069264361337e+01	1.000000000000000000e+00
1.625000000000000000e+03	1.129365959743577008e+02	2.551360901894209121e+01	-1.681439727339273382e-02	5.553483091059680419e+02	2.014618682894697699e-02	0.000000000000000000e+00	1.391545094340742672e+01	1.000000000000000000e+00
1.626000000000000000e+03	3.760832522295897462e+01	1.807734058270812838e+01	-1.695582214535508794e-02	5.600388370615262374e+02	2.944870678972222322e-02	0.000000000000000000e+00	1.201605861920338469e+01	1.000000000000000000e+00
1.626000000000000000e+03	4.936930258436370167e+01	2.093664153868011724e+01	1.315621306861737300e-03	-4.131254623606226062e+01	3.832167030722128942e-01	0.000000000000000000e+00	9.559203865600297334e+00	1.000000000000000000e+00
1.627000000000000000e+03	7.245633002979414528e+01	1.472919482501946575e+01	-8.100134167767898685e-03	2.663291702383490929e+02	3.233821018424731797e-02	0.000000000000000000e+00	1.612515189191925913e+01	1.000000000000000000e+00
1.627000000000000000e+03	1.257352710684441917e+02	5.175290181580070481e+01	-1.585071549430758231e-02	5.233866303549757504e+02	1.782829284815745652e-02	0.000000000000000000e+00	2.716527477520472189e+01	1.000000000000000000e+00
1.630000000000000000e+03	1.032132504816281795e+02	1.555889519144332311e+01	-1.781619216737605552e-02	5.885740556862093626e+02	8.372027610641330497e-02	0.000000000000000000e+00	6.285376357379996115e+00	1.000000000000000000e+00
1.631000000000000000e+03	4.934880930873617899e+01	4.800129960986742361e+01	-4.179024142974582627e-03	1.362807853049803839e+02	1.018530061828942790e-01	0.000000000000000000e+00	2.706466582990874770e+01	1.000000000000000000e+00
1.631000000000000000e+03	2.629179485186455878e+01	2.211736596632017537e+01	-1.663465238570734778e-02	5.493868512035603544e+02	5.228624454783326048e-02	0.000000000000000000e+00	7.043987003586744677e+00	1.000000000000000000e+00
1.633000000000000000e+03	1.059677257250412339e+02	2.120856970307105271e+01	-1.747777860118148244e-02	5.773501580029338811e+02	7.391192876881502727e-02	0.000000000000000000e+00	6.285376357379996115e+00	1.000000000000000000e+00
1.634000000000000000e+03	9.172322647187692723e+01	2.814393578101190840e+01	-1.654746340075587130e-02	5.464951224315483387e+02	1.808928477072146990e-02	0.000000000000000000e+00	1.584313925989578742e+01	1.000000000000000000e+00
1.634000000000000000e+03	7.610704383557471431e+01	3.584891252738152900e+01	-1.661737231253578723e-02	5.488137365515146939e+02	1.938764512545254615e-02	0.000000000000000000e+00	1.741355296292067223e+01	1.000000000000000000e+00
1.634000000000000000e+03	2.994110428657026901e+01	1.609239347207035919e+01	-1.768895644525072391e-02	5.843541281494648274e+02	6.912160048023630043e-02	0.000000000000000000e+00	7.043987003586744677e+00	1.000000000000000000e+00
1.638000000000000000e+03	4.063453870335302298e+01	9.573163738506448084e+00	-1.668506661290349025e-02	5.510589003893945801e+02	2.937102610048480944e-02	0.000000000000000000e+00	1.252397284989941539e+01	1.000000000000000000e+00
1.640000000000000000e+03	6.844632987983860062e+01	1.815102375735082063e+01	-1.707045583999438135e-02	5.638408030233384807e+02	2.277610359732751277e-02	0.000000000000000000e+00	2.109451216112425342e+01	1.000000000000000000e+00
1.641000000000000000e+03	7.278603002196393845e+01	5.266376049283203997e+01	-1.662220801818236129e-02	5.489741186130671622e+02	1.904575144438380718e-02	0.000000000000000000e+00	1.490125986735263552e+01	1.000000000000000000e+00
1.642000000000000000e+03	4.729955552864041124e+01	4.443412966068746783e+01	-1.673128798193649833e-02	5.525918883326412470e+02	2.112042208496123230e-02	0.000000000000000000e+00	1.486621887750083282e+01	1.000000000000000000e+00
1.645000000000000000e+03	6.649590915938878766e+01	3.915517340281514436e+01	-1.663212089330467006e-02	5.493028911778641259e+02	1.535300077399659457e-02	0.000000000000000000e+00	1.490125986735263552e+01	1.000000000000000000e+00
1.647000000000000000e+03	6.080018463573781062e+00	3.491735555852775263e+01	-1.702904105602812135e-02	5.624672313221822151e+02	2.584946740953142363e-02	0.000000000000000000e+00	4.230389137147952283e+01	1.000000000000000000e+00
1.648000000000000000e+03	1.338746738344618166e+02	3.106484064740332940e+01	-1.682309564765649065e-02	5.556368012720625984e+02	1.894536072311081565e-02	0.000000000000000000e+00	3.313848440980928700e+01	1.000000000000000000e+00
1.649000000000000000e+03	1.025633137111042288e+02	2.021321053001610935e+01	-1.629573003484811530e-02	5.381460790578240676e+02	1.784094968389182689e-02	0.000000000000000000e+00	2.870080211063569209e+01	1.000000000000000000e+00
1.653000000000000000e+03	7.405848736700477275e+01	2.356148126079697747e+01	2.163450809397398419e-03	-6.943184327349645457e+01	2.502942165702092270e-01	0.000000000000000000e+00	2.870080211063569209e+01	1.000000000000000000e+00
1.654000000000000000e+03	2.118795286626021124e+01	2.205565883722940512e+01	-1.653941482386944023e-02	5.462281815861056202e+02	2.571980280022034826e-02	0.000000000000000000e+00	2.418708929192280621e+01	1.000000000000000000e+00
1.658000000000000000e+03	4.533344648748792594e+01	2.347355382724053285e+01	-1.630916208575936693e-02	5.385915693695740174e+02	2.198188364307662734e-02	0.000000000000000000e+00	1.354151626455292501e+01	1.000000000000000000e+00
1.659000000000000000e+03	1.049991636538430271e+02	4.055187326047663277e+01	-1.683334405530640884e-02	5.559767021813926249e+02	1.559865759962475451e-02	0.000000000000000000e+00	2.597919359269228323e+01	1.000000000000000000e+00
1.659000000000000000e+03	7.162212493571070127e+01	2.185546827308059292e+01	1.891956179469015146e-03	-6.042739353425967153e+01	2.884551703237315801e-01	0.000000000000000000e+00	1.284589999406744809e+01	1.000000000000000000e+00
1.660000000000000000e+03	7.341800804112898504e+01	4.150418574876011490e+01	-3.137049424149007410e-03	1.017224259455513504e+02	1.074451151937820814e-01	0.000000000000000000e+00	7.042069416016780714e+00	1.000000000000000000e+00
1.663000000000000000e+03	5.887493239348656004e+01	2.344487978337215495e+01	2.194890269335679316e-03	-7.047457121591533280e+01	2.319746554299377816e-01	0.000000000000000000e+00	4.130310659006487306e+00	1.000000000000000000e+00
1.664000000000000000e+03	1.232440173442000457e+02	1.789497909037951473e+01	-1.656234161712115752e-02	5.469885765801849402e+02	2.102449847926424198e-02	0.000000000000000000e+00	1.980396211700327314e+01	1.000000000000000000e+00
1.666000000000000000e+03	3.326572369956000585e+01	5.342606556517698380e+01	2.399970058306610809e-03	-7.727629194537931312e+01	2.799895006648888129e-01	0.000000000000000000e+00	3.526794847692841017e+01	1.000000000000000000e+00
1.667000000000000000e+03	9.132420215752985371e+01	3.494221624266527471e+01	1.524711996004642252e-03	-4.824729334994186303e+01	4.037047250361509576e-01	0.000000000000000000e+00	1.818863183642116610e+01	1.000000000000000000e+00
1.670000000000000000e+03	1.044787249685201687e+02	2.238097196926587884e+01	-1.636809394531557604e-02	5.405461161963515906e+02	1.597539576512851944e-02	0.000000000000000000e+00	1.818863183642116610e+01	1.000000000000000000e+00
1.675000000000000000e+03	1.507243111759734155e+01	1.827549509237157110e+01	9.350848423185241553e-04	-2.869159137654959579e+01	4.613011968782027017e-01	0.000000000000000000e+00	1.604174029215517905e+01	1.000000000000000000e+00
1.676000000000000000e+03	1.262348968477819398e+02	5.438099410544004364e+00	-7.652236759466117359e-03	2.514741077185060192e+02	4.380798276643171896e-02	0.000000000000000000e+00	2.980725387485292899e+01	1.000000000000000000e+00
1.676000000000000000e+03	1.305738845998929492e+02	5.252929141476732866e+01	1.799084141249571774e-03	-5.734717938583231955e+01	3.756753400723467085e-01	0.000000000000000000e+00	1.723871213333634600e+01	1.000000000000000000e+00
1.677000000000000000e+03	1.184208698612555111e+02	3.753647669741658888e+01	-1.616623415107036610e-02	5.338511905098540637e+02	1.575990276989613914e-02	0.000000000000000000e+00	1.058973761925385482e+01	1.000000000000000000e+00
1.677000000000000000e+03	3.758918208587969900e+01	3.521127713777664070e+01	-1.427731785924431663e-03	4.503082668318594273e+01	3.600561614848599712e-01	0.000000000000000000e+00	2.021514094874647327e+01	1.000000000000000000e+00
1.679000000000000000e+03	5.361543416128199624e+01	2.289010966089564292e+01	-1.720447460921104010e-02	5.682856985700537962e+02	1.698053841911328909e-02	0.000000000000000000e+00	2.021514094874647327e+01	1.000000000000000000e+00
1.680000000000000000e+03	9.313233299368654627e+00	3.324777187619656615e+01	-1.779577096797771776e-02	5.878967617609270064e+02	2.077904642145167458e-02	0.000000000000000000e+00	1.604174029215517905e+01	1.000000000000000000e+00
1.680000000000000000e+03	1.141683335790161067e+02	4.723485171660809101e+01	3.530668734135211650e-03	-1.147772892925677723e+02	2.082007572819621899e-01	0.000000000000000000e+00	1.058973761925385482e+01	1.000000000000000000e+00
1.681000000000000000e+03	9.649140636519376812e+01	7.386729050091182636e+00	-2.155384571031946327e-03	6.916431666361258124e+01	3.041191924638847466e-01	0.000000000000000000e+00	3.360769020363640891e+00	1.000000000000000000e+00
1.682000000000000000e+03	1.137698009637563423e+01	1.339309364648851997e+01	-1.686009558296101482e-02	5.568639491456410724e+02	2.574992352726668265e-02	0.000000000000000000e+00	1.996164568484770996e+01	1.000000000000000000e+00
1.682000000000000000e+03	9.335741904570518557e+01	6.173101475618372191e+00	2.456725120927550840e-03	-7.915864265320840332e+01	2.820517816145989842e-01	0.000000000000000000e+00	3.360769020363640891e+00	1.000000000000000000e+00
1.684000000000000000e+03	4.830331911630806729e+01	4.366950641563801128e+01	-3.565308816970370800e-03	1.159261697876791004e+02	2.360881974745188128e-01	0.000000000000000000e+00	2.118897437375107273e+01	1.000000000000000000e+00
1.688000000000000000e+03	6.941690507943430077e+01	4.188369489446380101e+01	-1.617657288209389116e-02	5.341940871037696752e+02	1.637889224211588335e-01	0.000000000000000000e+00	5.439700445343033763e+00	1.000000000000000000e+00
1.689000000000000000e+03	2.469562759120780626e+01	1.033570653953007401e+01	-1.671315514107836464e-02	5.519904906026762319e+02	2.151863030298450941e-02	0.000000000000000000e+00	4.084685193897693978e+01	1.000000000000000000e+00
1.692000000000000000e+03	6.611083136559423679e+01	4.620344228681453558e+01	-3.315113557413020690e-02	1.097176112369918201e+03	2.684816196346395678e-02	0.000000000000000000e+00	5.439700445343033763e+00	1.000000000000000000e+00
1.693000000000000000e+03	8.937355456400305798e+01	2.035630698408027328e+01	1.271557236728368444e-03	-3.985110773568828080e+01	3.111089076914874685e-01	0.000000000000000000e+00	1.351175000757343270e+01	1.000000000000000000e+00
1.696000000000000000e+03	1.373462038717426310e+02	8.731019450556006589e+00	-9.187246989004817536e-04	2.814898731409234500e+01	4.529896702086594340e-01	0.000000000000000000e+00	4.936114252973163019e+01	1.000000000000000000e+00
1.697000000000000000e+03	6.120523292847573060e+01	7.768408818072702893e+00	4.021171021189430018e-03	-1.310453944551835832e+02	1.791388987906720187e-01	0.000000000000000000e+00	1.738362960434915649e+01	1.000000000000000000e+00
1.699000000000000000e+03	4.225974699865571438e+01	4.590853645494892987e+01	-7.521752820144570785e-03	2.471464491062218087e+02	3.758887966684676396e-02	0.000000000000000000e+00	8.296500835389151618e+00	1.000000000000000000e+00
1.700000000000000000e+03	3.391531106460470824e+01	3.538917593458498345e+01	-1.388564907290272543e-03	4.373180949747916202e+01	4.524640608678019982e-01	0.000000000000000000e+00	1.342708296000562207e+01	1.000000000000000000e+00
1.702000000000000000e+03	1.141851597813690944e+01	3.542809767816200406e+01	-1.754319389391753928e-02	5.795197357797563882e+02	2.161324796697816630e-02	0.000000000000000000e+00	2.249682875573009966e+01	1.000000000000000000e+00
1.704000000000000000e+03	1.174663790957705203e+02	2.240690275746069560e+01	-1.741521786835058261e-02	5.752752551786155664e+02	3.870525309586403395e-02	0.000000000000000000e+00	7.380764603492640852e+00	1.000000000000000000e+00
1.704000000000000000e+03	4.683992900408117066e+01	2.678685946079664149e+01	-2.910364656444604323e-03	9.420414980880678968e+01	2.453261881933086475e-01	0.000000000000000000e+00	1.552564322650263406e+01	1.000000000000000000e+00
1.704000000000000000e+03	3.515013709094063898e+01	5.018467642830486852e+01	-2.956956870672550718e-03	9.574943728416482713e+01	2.653068523605488505e-01	0.000000000000000000e+00	8.296500835389151618e+00	1.000000000000000000e+00
1.704000000000000000e+03	1.336488594354706549e+02	5.326054191912700020e+01	1.038035789642768577e-03	-3.210608480882303439e+01	4.758366856794093991e-01	0.000000000000000000e+00	1.018542997340847656e+01	1.000000000000000000e+00
1.705000000000000000e+03	9.494878813998344924e+01	2.054316984892375686e+01	-1.653765680529719825e-02	5.461698747611103499e+02	1.859371363394324295e-02	0.000000000000000000e+00	2.160744768156687812e+01	1.000000000000000000e+00
1.706000000000000000e+03	1.213550295612736249e+02	2.868018608354380561e+01	-1.728733039595229184e-02	5.710337115510594685e+02	3.412554857395400099e-02	0.000000000000000000e+00	7.380764603492640852e+00	1.000000000000000000e+00
1.707000000000000000e+03	6.813251790462049939e+01	2.918931779095407819e+01	-1.676258581647449217e-02	5.536299190963387673e+02	1.938342911297818993e-02	0.000000000000000000e+00	2.113528992122939698e+01	1.000000000000000000e+00
1.709000000000000000e+03	1.247971881291715306e+02	4.822160365512251445e+01	-1.620935708366733757e-02	5.352814150387162044e+02	1.492854876273086440e-02	0.000000000000000000e+00	1.018542997340847656e+01	1.000000000000000000e+00
1.710000000000000000e+03	4.703172990026126143e+01	2.798216177389987536e+01	1.257884768237009726e-03	-3.939764368236901504e+01	4.058114908602939996e-01	0.000000000000000000e+00	2.113528992122939698e+01	1.000000000000000000e+00
1.715000000000000000e+03	1.396648147544854908e+02	3.785297390783619420e+01	-1.699161150909173426e-02	5.612258348561084631e+02	1.939454453253897093e-02	0.000000000000000000e+00	5.716568203488589717e+01	1.000000000000000000e+00
1.717000000000000000e+03	3.630189169972660324e+01	2.322697377664654184e+01	-1.633234457876592619e-02	5.393604449571421355e+02	2.379339950870418274e-02	0.000000000000000000e+00	1.901465117881151201e+01	1.000000000000000000e+00
1.719000000000000000e+03	9.292817991510275988e+01	4.934860863436578704e+00	-1.172245600110244411e-03	3.655731647106866689e+01	3.818305709576710338e-01	0.000000000000000000e+00	5.239900454607948177e+01	1.000000000000000000e+00
1.725000000000000000e+03	4.450147878548912672e+01	2.761368572394457743e+01	-1.914879099438629179e-03	6.118766006622527698e+01	2.448022209024167672e-01	0.000000000000000000e+00	2.209841290495011279e+01	1.000000000000000000e+00
1.726000000000000000e+03	3.543828011648794529e+01	7.459324339770656564e+00	-1.567632618330408109e-02	5.176027966695530722e+02	2.751396212530821117e-02	0.000000000000000000e+00	2.209841290495011279e+01	1.000000000000000000e+00
1.726000000000000000e+03	1.019620163454178652e+02	1.066776796670817262e+01	-1.661250087792563029e-02	5.486521694954122950e+02	1.805737619557001850e-02	0.000000000000000000e+00	2.039454956701769817e+01	1.000000000000000000e+00
1.727000000000000000e+03	7.295479164484025603e+01	3.352655309501705005e+01	1.078625114563677712e-03	-3.345227915637342875e+01	4.356923225631488261e-01	0.000000000000000000e+00	2.636711560533852960e+01	1.000000000000000000e+00
1.728000000000000000e+03	1.297945353005279969e+02	4.819990145097435885e+01	-1.611381006294921106e-02	5.321124818409688260e+02	3.105485110842987062e-02	0.000000000000000000e+00	1.441849405617896629e+01	1.000000000000000000e+00
1.730000000000000000e+03	1.380750702513972499e+02	3.639627015482227534e+01	-7.613710405731347920e-03	2.501963343204380976e+02	5.439537662744531321e-02	0.000000000000000000e+00	1.441849405617896629e+01	1.000000000000000000e+00
1.731000000000000000e+03	1.095597789336404588e+02	2.959424824420686306e+01	-1.652208323477547328e-02	5.456533583458120802e+02	1.511225126547144360e-02	0.000000000000000000e+00	2.039454956701769817e+01	1.000000000000000000e+00
1.732000000000000000e+03	7.101294758521332540e+01	7.231039656535221738e+00	-1.689536404561737398e-02	5.580336706220956557e+02	1.823644388237666281e-02	0.000000000000000000e+00	2.636711560533852960e+01	1.000000000000000000e+00
1.733000000000000000e+03	4.490369638621273651e+01	4.241871485451468970e+01	-1.672052701494073507e-02	5.522349877689561026e+02	2.022630695725502470e-02	0.000000000000000000e+00	1.952630345332289252e+01	1.000000000000000000e+00
1.735000000000000000e+03	6.795638578083598702e+01	3.776827903450242019e+01	1.094197339995673854e-03	-3.396875096013420148e+01	4.145699110068615800e-01	0.000000000000000000e+00	2.081070266563910920e+01	1.000000000000000000e+00
1.736000000000000000e+03	1.501813567674081007e+01	3.888005744945716202e+01	-1.659917492059830718e-02	5.482101979064614170e+02	2.357410923800651315e-02	0.000000000000000000e+00	1.101890616642649512e+01	1.000000000000000000e+00
1.737000000000000000e+03	2.596831880695592787e+01	3.765132537155568571e+01	-1.745747751523492666e-02	5.766768477864263787e+02	2.857354653927857147e-02	0.000000000000000000e+00	1.101890616642649512e+01	1.000000000000000000e+00
1.737000000000000000e+03	1.293423610019652692e+01	1.927484433705786060e+01	3.633042856008296319e-03	-1.181726516069084170e+02	2.940697557411414698e-01	0.000000000000000000e+00	3.389531875439694364e+00	1.000000000000000000e+00
1.737000000000000000e+03	1.631173729295263897e+01	1.956017226690835997e+01	-3.564119641615877757e-03	1.158867293401332574e+02	2.934950934571667336e-01	0.000000000000000000e+00	3.389531875439694364e+00	1.000000000000000000e+00
1.739000000000000000e+03	8.567920059782323960e+01	4.867640354792890633e+01	-1.702395869052185026e-02	5.622986684862627271e+02	1.849166022938664167e-02	0.000000000000000000e+00	2.081070266563910920e+01	1.000000000000000000e+00
1.740000000000000000e+03	4.373930285505148419e+01	2.349044845395110670e+01	-1.760164393689218204e-02	5.814583025733619479e+02	2.004319097654716497e-02	0.000000000000000000e+00	1.495324697821585147e+01	1.000000000000000000e+00
1.740000000000000000e+03	1.113372348665182869e+02	3.410839892731283385e+01	-1.628705306564081495e-02	5.378582968164713520e+02	1.747358323548708903e-02	0.000000000000000000e+00	1.303764811565259052e+01	1.000000000000000000e+00
1.744000000000000000e+03	1.236555315949023992e+02	3.837921080552297326e+01	-1.735983437869891358e-02	5.734383943571564259e+02	1.664194637117355491e-02	0.000000000000000000e+00	1.021050373049108728e+01	1.000000000000000000e+00
1.745000000000000000e+03	7.992985880620047112e+01	8.961141518171613640e+00	-1.822869358005406101e-02	6.022551669435592885e+02	9.336403007747828831e-02	0.000000000000000000e+00	6.426438231836179682e+00	1.000000000000000000e+00
1.745000000000000000e+03	7.378412064342138876e+01	1.083970766876799807e+01	-1.766496970773476921e-02	5.835585788141883086e+02	1.360134167123919768e-01	0.000000000000000000e+00	6.426438231836179682e+00	1.000000000000000000e+00
1.746000000000000000e+03	1.281042085105534341e+02	1.162959019310555853e+01	1.834963915874741067e-03	-5.853717576753866325e+01	4.247609602377815374e-01	0.000000000000000000e+00	1.408261863325761354e+01	1.000000000000000000e+00
1.747000000000000000e+03	1.230294141011968208e+02	2.818792220621187994e+01	-7.672259332629760391e-03	2.521381807196912632e+02	4.628032306600127210e-02	0.000000000000000000e+00	4.827892833313361720e+00	1.000000000000000000e+00
1.747000000000000000e+03	4.464837086953118472e+01	3.109432897072037605e+01	-1.654479214868563586e-02	5.464065271064267790e+02	2.249542431577611357e-02	0.000000000000000000e+00	2.166820291730893544e+01	1.000000000000000000e+00
1.748000000000000000e+03	2.420902084213519956e+01	2.390099955220608408e+01	2.969555061841542762e-03	-9.616727162297443954e+01	2.675239643866288430e-01	0.000000000000000000e+00	4.528221325142765430e+00	1.000000000000000000e+00
1.751000000000000000e+03	8.202272810779783185e+01	6.955043773343668967e+00	-1.643731536931710910e-02	5.428419289476557879e+02	2.072077359378687866e-02	0.000000000000000000e+00	2.680975251952551730e+01	1.000000000000000000e+00
1.751000000000000000e+03	2.013288523678287589e+01	2.192871486275155490e+01	-4.504100844206738834e-03	1.470623496343152965e+02	2.441108414416088834e-01	0.000000000000000000e+00	4.528221325142765430e+00	1.000000000000000000e+00
1.752000000000000000e+03	1.230668599300389445e+02	3.301566981973320480e+01	-1.702310770927144279e-02	5.622704446576722148e+02	2.338816530198994936e-02	0.000000000000000000e+00	4.827892833313361720e+00	1.000000000000000000e+00
1.753000000000000000e+03	4.800558109412848751e+01	6.118819241695820921e+00	-1.662423146685189368e-02	5.490412287501977744e+02	2.926694472055790808e-02	0.000000000000000000e+00	8.740689530212589986e+00	1.000000000000000000e+00
1.754000000000000000e+03	1.040627493711541973e+02	5.173564052824450243e+01	-1.677265490764864517e-02	5.539638727565690033e+02	3.727158669674557334e-02	0.000000000000000000e+00	4.948553510424484436e+00	1.000000000000000000e+00
1.755000000000000000e+03	3.931190314250108031e+01	7.024146330076297851e+00	-7.266548244627960527e-03	2.386822788422694259e+02	8.321975704699646759e-02	0.000000000000000000e+00	8.740689530212589986e+00	1.000000000000000000e+00
1.757000000000000000e+03	7.573139012604411846e+01	2.962778914970190414e+01	-1.674519145610166987e-02	5.530530139702058250e+02	1.762438359439699731e-02	0.000000000000000000e+00	1.871623199488496070e+01	1.000000000000000000e+00
1.758000000000000000e+03	9.499416280112679090e+01	4.987987376150856278e+01	-8.785403235283113094e-03	2.890569526549740544e+02	2.454856516667128785e-01	0.000000000000000000e+00	4.444503659731075196e+00	1.000000000000000000e+00
1.758000000000000000e+03	9.943762740120126864e+01	4.997597334136136027e+01	8.785750502153660824e-03	-2.890684701832683459e+02	3.086288943044362965e-01	0.000000000000000000e+00	4.444503659731075196e+00	1.000000000000000000e+00
1.761000000000000000e+03	1.355787577685255485e+02	4.767360644553271243e+01	-7.586407383436972150e-03	2.492907963654375862e+02	4.260344162449836158e-02	0.000000000000000000e+00	3.448678740471893889e+01	1.000000000000000000e+00
1.761000000000000000e+03	8.667555013026390043e+01	1.444481507054364755e+01	-3.422699490565898200e-02	1.132858296138323340e+03	1.582761400829357790e-02	0.000000000000000000e+00	1.871623199488496070e+01	1.000000000000000000e+00
1.762000000000000000e+03	1.148806912727655600e+02	2.008867307901216392e+01	-1.671078883516727634e-02	5.519120091879620986e+02	2.086966854137950467e-02	0.000000000000000000e+00	2.876426811320243004e+01	1.000000000000000000e+00
1.763000000000000000e+03	5.610211796529342365e+01	4.060240914690223235e+01	8.716482667689490942e-04	-2.658764016279585363e+01	4.969248591732140508e-01	0.000000000000000000e+00	3.998327776943438039e+01	1.000000000000000000e+00
1.772000000000000000e+03	5.875430829795346455e+01	1.694864596909791032e+01	-2.416708995451341633e-03	7.783145916267466191e+01	3.118377219447017179e-01	0.000000000000000000e+00	4.803238411333615510e+00	1.000000000000000000e+00
1.773000000000000000e+03	6.284797839277185716e+01	1.946120728992179139e+01	2.090201022985700447e-03	-6.700242498140002567e+01	3.814447670193945594e-01	0.000000000000000000e+00	4.803238411333615510e+00	1.000000000000000000e+00
1.773000000000000000e+03	7.330329061849457162e+01	5.259069586100169147e+01	1.171405719032460454e-03	-3.652946079320926742e+01	3.348457547819950753e-01	0.000000000000000000e+00	1.359833131448445975e+01	1.000000000000000000e+00
1.775000000000000000e+03	1.510937923433553109e+01	1.535862068452527573e+01	1.555727719764591266e-03	-4.927596756643072951e+01	3.118910048338700003e-01	0.000000000000000000e+00	2.504975137802042084e+01	1.000000000000000000e+00
1.776000000000000000e+03	6.509047390352972684e+01	4.175260303316142085e+01	2.137277737169648167e-03	-6.856378148730804867e+01	2.594794926388984679e-01	0.000000000000000000e+00	1.359833131448445975e+01	1.000000000000000000e+00
1.779000000000000000e+03	1.372846470736943161e+02	3.405820773718674133e+01	2.002960923732791457e-03	-6.410900094138838767e+01	4.098827669435458620e-01	0.000000000000000000e+00	1.085513322041775908e+01	1.000000000000000000e+00
1.780000000000000000e+03	1.274075889125054601e+02	3.856127772481849547e+01	-1.807147976798379255e-02	5.970409795783286881e+02	2.161240273187325922e-02	0.000000000000000000e+00	1.085513322041775908e+01	1.000000000000000000e+00
1.781000000000000000e+03	3.047952188981885868e+01	4.285998760300001464e+01	-3.529876409308039392e-02	1.168404825300776793e+03	1.936420145158346262e-02	0.000000000000000000e+00	2.185696522653439544e+01	1.000000000000000000e+00
1.782000000000000000e+03	1.292768055033547228e+02	6.642176973515437233e+00	-1.626013160856206591e-02	5.369654139361117586e+02	2.040795030056785642e-02	0.000000000000000000e+00	2.856158730620954600e+01	1.000000000000000000e+00
1.783000000000000000e+03	1.346361939533992143e+02	4.851905094273183039e+01	-1.635080931340296764e-02	5.399728503481122743e+02	2.511920411277268617e-02	0.000000000000000000e+00	1.230487619997156656e+01	1.000000000000000000e+00
1.783000000000000000e+03	6.091440239281661917e+01	1.346978365302469882e+01	-2.849806949380590069e-03	9.219567977120354385e+01	2.705260112466172373e-01	0.000000000000000000e+00	3.875414683974034435e+00	1.000000000000000000e+00
1.783000000000000000e+03	5.880380292681208942e+01	1.672004654498635645e+01	2.662873704359108862e-03	-8.599581125140123561e+01	3.134039935289223422e-01	0.000000000000000000e+00	3.875414683974034435e+00	1.000000000000000000e+00
1.786000000000000000e+03	1.204699498755792035e+02	3.632523368986714729e+01	-1.569059970411309374e-02	5.180761953543101299e+02	2.134872722711500526e-02	0.000000000000000000e+00	1.803807645481416699e+01	1.000000000000000000e+00
1.788000000000000000e+03	9.695061343908501783e+01	4.092267550978357349e+01	-1.566514688963802429e-02	5.172320217928538568e+02	2.050373204745803424e-02	0.000000000000000000e+00	1.885636396318635732e+01	1.000000000000000000e+00
1.789000000000000000e+03	1.400059521310893729e+02	4.998170652742723519e+01	2.735711925464032711e-03	-8.841157947933160699e+01	2.613658828622067443e-01	0.000000000000000000e+00	2.383599451439597416e+01	1.000000000000000000e+00
1.790000000000000000e+03	7.986571069635569131e+01	5.121698413318068077e+01	-1.585527029195940227e-02	5.235376957610908448e+02	2.179336231320050388e-02	0.000000000000000000e+00	1.823499310957680208e+01	1.000000000000000000e+00
1.791000000000000000e+03	7.089433111134407284e+01	3.534155273595716551e+01	-8.039070745223357572e-03	2.643039275315112491e+02	1.911556938626968183e-02	0.000000000000000000e+00	1.807149183231957323e+01	1.000000000000000000e+00
1.792000000000000000e+03	8.262861726859148348e+01	2.159799623025512716e+01	-1.138791985775658476e-03	3.544778664739940410e+01	4.611364419952251881e-01	0.000000000000000000e+00	1.807149183231957323e+01	1.000000000000000000e+00
1.793000000000000000e+03	5.887578429050767781e+00	3.205201939427099944e+01	-1.481517771706413735e-03	4.681470434506424994e+01	4.551560862457771917e-01	0.000000000000000000e+00	1.584411106423213766e+01	1.000000000000000000e+00
1.793000000000000000e+03	2.165507031569054774e+01	1.659472947158543121e+01	-3.963971664252601869e-03	1.291483081857785464e+02	4.960833223868010844e-01	0.000000000000000000e+00	8.633375873145988422e+00	1.000000000000000000e+00
1.794000000000000000e+03	2.012045427324571634e+01	2.509061862865958759e+01	-1.617836322625606019e-02	5.342534660462865759e+02	2.805429249420376969e-02	0.000000000000000000e+00	8.633375873145988422e+00	1.000000000000000000e+00
1.796000000000000000e+03	1.031132969112266835e+02	2.715948560266486567e+01	3.285486899832574994e-03	-1.066455354360206229e+02	2.615211427190633486e-01	0.000000000000000000e+00	3.426809921273688442e+00	1.000000000000000000e+00
1.797000000000000000e+03	1.064342028655868404e+02	2.800483161397327692e+01	-3.628443121356621660e-03	1.180200958105165796e+02	2.000691992490845061e-01	0.000000000000000000e+00	3.426809921273688442e+00	1.000000000000000000e+00
1.798000000000000000e+03	1.132903891853410983e+02	5.040546939645809488e+01	-9.110920879445580595e-04	2.789584248485615703e+01	4.809270558098414083e-01	0.000000000000000000e+00	2.342639246476656822e+01	1.000000000000000000e+00
1.800000000000000000e+03	7.003696067216421284e+01	3.307253666731018882e+01	-1.490871740848092111e-02	4.921441176742611674e+02	1.143728085969797359e-01	0.000000000000000000e+00	1.383111798586817542e+01	1.000000000000000000e+00
1.800000000000000000e+03	1.228433205124839844e+01	3.531537485630226314e+01	-1.654944972367759781e-02	5.465610012480807427e+02	2.192268322520363188e-02	0.000000000000000000e+00	9.695061674437436494e+00	1.000000000000000000e+00
1.800000000000000000e+03	7.278807693245975940e+01	4.662728432491501707e+01	-7.349299144296559186e-03	2.414268131158905248e+02	3.692600528662848269e-02	0.000000000000000000e+00	1.383111798586817542e+01	1.000000000000000000e+00
1.802000000000000000e+03	1.411308469794749385e+02	2.528406770273667803e+01	-1.649922268340336950e-02	5.448951603442691294e+02	2.225868333906266816e-02	0.000000000000000000e+00	3.480315602106356465e+01	1.000000000000000000e+00
1.803000000000000000e+03	4.730606588163487913e+01	1.590209199318898392e+01	-1.461531224502009936e-03	4.615182618865132014e+01	3.421920988186614165e-01	0.000000000000000000e+00	7.381374369995305607e+00	1.000000000000000000e+00
1.804000000000000000e+03	1.076419611165792212e+01	4.489052016049013361e+01	-1.743327206341608454e-02	5.758740445251767142e+02	1.945513358565731377e-02	0.000000000000000000e+00	9.695061674437436494e+00	1.000000000000000000e+00
1.807000000000000000e+03	9.653614355083857390e+01	5.001409184465120461e+01	-9.634113764176831110e-04	2.963107534590080050e+01	4.964170192049373043e-01	0.000000000000000000e+00	1.112891641344571347e+01	1.000000000000000000e+00
1.809000000000000000e+03	5.962011591820484568e+01	1.137141647332753713e+01	-2.309967048345550663e-03	7.429123260999513434e+01	4.211334882171982041e-01	0.000000000000000000e+00	3.051742848571787192e+01	1.000000000000000000e+00
1.809000000000000000e+03	1.045878297283130962e+02	2.516863343277995924e+01	2.431570963109545760e-03	-7.832437440317045230e+01	3.712402051432537320e-01	0.000000000000000000e+00	1.187204509423798982e+01	1.000000000000000000e+00
1.810000000000000000e+03	1.176153027839957730e+02	2.815619369188905452e+01	-2.224651831285834672e-03	7.146164962999684178e+01	3.193514517432990418e-01	0.000000000000000000e+00	6.373289855543246674e+00	1.000000000000000000e+00
1.815000000000000000e+03	6.076993825110099579e+01	4.077603872682423969e+01	2.482793841033700214e-03	-8.002324347431478202e+01	1.754504354429936575e-01	0.000000000000000000e+00	7.471154783424419854e+00	1.000000000000000000e+00
1.815000000000000000e+03	3.041035911196407682e+01	4.090496593471885944e+01	3.948371971527501675e-03	-1.286309253958215209e+02	2.122354742413503637e-01	0.000000000000000000e+00	1.989366706980841926e+01	1.000000000000000000e+00
1.818000000000000000e+03	1.104314021984781036e+01	4.545126353488041104e+01	2.051377083089767767e-03	-6.571478177621290229e+01	3.387047680728939580e-01	0.000000000000000000e+00	1.989366706980841926e+01	1.000000000000000000e+00
1.821000000000000000e+03	4.227441697919596919e+01	2.953130433213354067e+01	1.264096200822956715e-03	-3.960365340176409887e+01	4.987332016295010773e-01	0.000000000000000000e+00	1.095429451690174183e+01	1.000000000000000000e+00
1.822000000000000000e+03	1.444054953323932011e+02	2.319400773458059817e+01	-1.662503953190717920e-02	5.490680292109592529e+02	4.421556752672328727e-02	0.000000000000000000e+00	1.373314784715508807e+01	1.000000000000000000e+00
1.822000000000000000e+03	8.275060448905107080e+01	3.272746659121058599e+01	-1.663207318525142947e-02	5.493013088822301597e+02	1.455605082277777740e-02	0.000000000000000000e+00	2.109094414703357145e+01	1.000000000000000000e+00
1.824000000000000000e+03	5.321804141839650981e+01	2.904792818795984388e+01	-1.648225475938565679e-02	5.443323984987143831e+02	1.886347419694611727e-02	0.000000000000000000e+00	1.095429451690174183e+01	1.000000000000000000e+00
1.826000000000000000e+03	6.247985939638976305e+01	3.855196814942457451e+01	-2.467010208752143559e-03	7.949976010516172664e+01	2.454244924888764334e-01	0.000000000000000000e+00	1.327057074306141260e+01	1.000000000000000000e+00
1.829000000000000000e+03	1.417519712720184941e+02	6.637956576431533584e+00	-1.634997021136112491e-02	5.399450205079277794e+02	2.075144218078872616e-02	0.000000000000000000e+00	3.365614626354906136e+01	1.000000000000000000e+00
1.829000000000000000e+03	5.670065011580468450e+01	1.218478884602242118e+01	-1.057465788561180817e-03	3.275050436415795474e+01	4.405970433228092453e-01	0.000000000000000000e+00	1.721900205600953981e+01	1.000000000000000000e+00
1.831000000000000000e+03	1.432679287943014117e+02	4.596716505528624452e+01	-1.689036936742278200e-02	5.578680160425604981e+02	1.935821650652680415e-02	0.000000000000000000e+00	3.448217850329859857e+01	1.000000000000000000e+00
1.832000000000000000e+03	4.553381519861873272e+01	2.979760847839846249e+01	2.171995884941044404e-03	-6.971525110101420353e+01	2.509563221357538065e-01	0.000000000000000000e+00	2.032805653545198510e+01	1.000000000000000000e+00
1.833000000000000000e+03	4.014818091569427594e+01	7.411294271521223109e+00	-1.698251138414077002e-02	5.609240181396476146e+02	2.001232924464879659e-02	0.000000000000000000e+00	1.302254301120076008e+01	1.000000000000000000e+00
1.833000000000000000e+03	8.989047615072983888e+01	3.687795805968993079e+01	-1.653549621286341809e-02	5.460982160841704172e+02	1.878097086722985143e-02	0.000000000000000000e+00	2.123248966718436037e+01	1.000000000000000000e+00
1.834000000000000000e+03	3.048064411516051209e+01	1.613627901012673860e+01	-1.707625933827782230e-02	5.640332831052420488e+02	2.261673487427884321e-02	0.000000000000000000e+00	1.302254301120076008e+01	1.000000000000000000e+00
1.836000000000000000e+03	1.087907209621078835e+02	4.655263446446274855e+01	-1.645551338312351008e-02	5.434454882177484478e+02	1.731750891023298156e-02	0.000000000000000000e+00	2.123248966718436037e+01	1.000000000000000000e+00
1.838000000000000000e+03	1.427442192229638636e+02	3.175784607195312503e+01	-1.604567558205545127e-02	5.298527188803582249e+02	1.771700769399642272e-02	0.000000000000000000e+00	1.301321072997832928e+01	1.000000000000000000e+00
1.839000000000000000e+03	8.712648919376914591e+01	3.449950914464210427e+01	-2.238900038370493246e-03	7.193420875428554950e+01	2.378440071966063663e-01	0.000000000000000000e+00	1.269414850051881594e+01	1.000000000000000000e+00
1.840000000000000000e+03	4.594686615374013172e+01	2.481314444205261083e+01	-1.615223348080922772e-02	5.333868412455046837e+02	4.215753581195968991e-02	0.000000000000000000e+00	4.471004002809497280e+00	1.000000000000000000e+00
1.841000000000000000e+03	7.612899859675687253e+01	2.815942975067149234e+01	-1.662667074451849858e-02	5.491221303619710170e+02	1.819970132497183979e-02	0.000000000000000000e+00	1.269414850051881594e+01	1.000000000000000000e+00
1.841000000000000000e+03	9.791591074523252303e+01	2.703339753432331705e+01	-2.038180823927162721e-03	6.527711178470343611e+01	3.953683419397151511e-01	0.000000000000000000e+00	9.244872487046926324e+00	1.000000000000000000e+00
1.842000000000000000e+03	1.387426950207492098e+02	1.937513806595082144e+01	-2.358422281206598147e-03	7.589830936512436210e+01	2.120660301945429538e-01	0.000000000000000000e+00	1.301321072997832928e+01	1.000000000000000000e+00
1.845000000000000000e+03	4.906210911095534044e+01	2.802018951667497859e+01	-1.594499518929772333e-02	5.265135311529518276e+02	2.979160441894024292e-02	0.000000000000000000e+00	4.471004002809497280e+00	1.000000000000000000e+00
1.845000000000000000e+03	1.033622360119385064e+02	3.450368590834190030e+01	-3.289481788510398297e-02	1.088675024342052666e+03	1.362613245325272615e-02	0.000000000000000000e+00	9.244872487046926324e+00	1.000000000000000000e+00
1.849000000000000000e+03	2.998687690849981280e+01	3.774446030175642619e+01	2.360465808852320151e-03	-7.596608544593118495e+01	1.564843540139044809e-01	0.000000000000000000e+00	9.073788684407805505e+00	1.000000000000000000e+00
1.849000000000000000e+03	3.632845228978431606e+01	3.125461725490441012e+01	-1.855086261447960868e-03	5.920455784208432704e+01	2.242044638150348934e-01	0.000000000000000000e+00	9.073788684407805505e+00	1.000000000000000000e+00
1.852000000000000000e+03	1.223263017090069980e+02	7.318841030907158540e+00	-1.656970910188995671e-02	5.472329281768362534e+02	1.711772925509114085e-02	0.000000000000000000e+00	4.312916589685122659e+01	1.000000000000000000e+00
1.854000000000000000e+03	8.019905350256448173e+01	1.656113022303379978e+01	2.150432597272677795e-03	-6.900007842863490737e+01	2.609963034404179094e-01	0.000000000000000000e+00	2.636606299396625275e+01	1.000000000000000000e+00
1.857000000000000000e+03	1.117378554168869584e+02	5.116679101233321347e+01	-1.621138717864823234e-02	5.353487456088499812e+02	1.672474114821975721e-02	0.000000000000000000e+00	4.510829095027600033e+01	1.000000000000000000e+00
1.857000000000000000e+03	5.669872137625066699e+01	4.606898012024196021e+00	-9.602641188573810297e-04	2.952669271952749597e+01	4.622343921487346297e-01	0.000000000000000000e+00	2.636606299396625275e+01	1.000000000000000000e+00
1.861000000000000000e+03	4.635118424383475855e+01	3.279503023755023605e+01	-1.621137964044036192e-02	5.353484955950139010e+02	2.148173031466582561e-02	0.000000000000000000e+00	1.944675446743289626e+01	1.000000000000000000e+00
1.862000000000000000e+03	2.914531102218585801e+01	4.865174257925038148e+01	-1.742172646598220617e-02	5.754911207383222518e+02	2.842424602539184164e-02	0.000000000000000000e+00	4.004801752622003441e+00	1.000000000000000000e+00
1.863000000000000000e+03	1.764034955123577220e+01	3.154961610677242234e+01	-1.749772194592103675e-02	5.780116032970339575e+02	2.589939658294193592e-02	0.000000000000000000e+00	5.544990082014977339e+00	1.000000000000000000e+00
1.866000000000000000e+03	1.152033538187234427e+02	1.259745262569802193e+01	-1.656795461275907197e-02	5.471747384100578984e+02	1.887777166495208103e-02	0.000000000000000000e+00	2.085621544446414077e+01	1.000000000000000000e+00
1.866000000000000000e+03	8.595650982393995321e+01	4.778067088052081601e+01	-1.682419258014777874e-02	5.556731823728148356e+02	1.855762558069262713e-02	0.000000000000000000e+00	1.793750389985853033e+01	1.000000000000000000e+00
1.868000000000000000e+03	1.244240824709392257e+01	2.961872998679004709e+01	-3.487650111240591516e-03	1.133505243219016165e+02	3.824008937411623732e-01	0.000000000000000000e+00	5.544990082014977339e+00	1.000000000000000000e+00
1.869000000000000000e+03	9.901337909971228157e+01	2.574532094203295429e+01	-1.662001031985180927e-02	5.489012292739126906e+02	1.950450781292645264e-02	0.000000000000000000e+00	2.085621544446414077e+01	1.000000000000000000e+00
1.871000000000000000e+03	1.151318324677879872e+02	4.487163086028578363e+01	-1.640989747404445961e-02	5.419325810905605749e+02	2.180175676678064445e-02	0.000000000000000000e+00	2.501240232500444094e+01	1.000000000000000000e+00
1.873000000000000000e+03	2.014045648806321154e+01	1.524979150881429213e+01	1.634570761349816211e-03	-5.189089297187975802e+01	4.982960603451636050e-01	0.000000000000000000e+00	8.793728996685821642e+00	1.000000000000000000e+00
1.877000000000000000e+03	2.807045806913729891e+01	5.183003457402649872e+01	-1.609031475869167338e-02	5.313332314876528244e+02	3.009887208882189302e-02	0.000000000000000000e+00	2.349713005706531277e+01	1.000000000000000000e+00
1.877000000000000000e+03	1.767422367060731858e+01	6.808976064957186658e+00	-1.389182222810610157e-02	4.584175517227631076e+02	3.349699456252996921e-02	0.000000000000000000e+00	8.125922448171960966e+00	1.000000000000000000e+00
1.877000000000000000e+03	1.055526297965568006e+02	3.588450353634367218e+01	1.018767691035043924e-03	-3.146703487428222346e+01	4.913299881619055398e-01	0.000000000000000000e+00	1.583568465897746336e+01	1.000000000000000000e+00
1.879000000000000000e+03	1.855195396764387539e+01	3.034717627750331204e+01	-1.746666581703893231e-02	5.769815889955063994e+02	2.421762349182909890e-02	0.000000000000000000e+00	2.270467751051119620e+01	1.000000000000000000e+00
1.880000000000000000e+03	2.556429803454792804e+01	8.752514632928546590e+00	-1.699544748897839977e-02	5.613530597964297613e+02	4.145378547256950430e-02	0.000000000000000000e+00	8.125922448171960966e+00	1.000000000000000000e+00
1.884000000000000000e+03	7.608353627967998989e+01	9.331032602645406016e+00	-1.675455722550814319e-02	5.533636411082530913e+02	1.921793635774038389e-02	0.000000000000000000e+00	9.030388712371241411e+00	1.000000000000000000e+00
1.884000000000000000e+03	7.218066084672241800e+01	4.057064950171621120e+01	-1.669553717430567047e-02	5.514061692982212435e+02	1.634978246633411736e-02	0.000000000000000000e+00	1.603460696337953095e+01	1.000000000000000000e+00
1.884000000000000000e+03	7.020406543352584094e+01	1.618520964046295418e+01	-2.796013164766870257e-03	9.041154345158152239e+01	4.630397273824323756e-01	0.000000000000000000e+00	9.030388712371241411e+00	1.000000000000000000e+00
1.884000000000000000e+03	5.106962071395059866e+01	3.318444022717331876e+01	1.670710382859806739e-03	-5.308950749168661787e+01	3.135642099324885690e-01	0.000000000000000000e+00	1.646062795723515748e+01	1.000000000000000000e+00
1.885000000000000000e+03	5.802545980848262985e+01	4.810317258744748159e+01	9.727747519920775833e-04	-2.994162308959456098e+01	4.005746784919356207e-01	0.000000000000000000e+00	7.950726121276055380e+00	1.000000000000000000e+00
1.888000000000000000e+03	1.341979732914485623e+02	1.492587407428431412e+01	-1.585486343145533703e-02	5.235242017374310990e+02	2.451825691248965544e-02	0.000000000000000000e+00	3.273801957323737355e+01	1.000000000000000000e+00
1.888000000000000000e+03	1.203569647578460859e+02	5.146940002525189328e+01	-3.358396876023233418e-02	1.111531551631307593e+03	1.349424560892675817e-02	0.000000000000000000e+00	1.904886930512196841e+01	1.000000000000000000e+00
1.889000000000000000e+03	8.214103004896851701e+01	2.503591311929111285e+01	-1.178016487686855355e-03	3.674871497920153729e+01	4.306869944454884136e-01	0.000000000000000000e+00	1.486021790891611971e+01	1.000000000000000000e+00
1.890000000000000000e+03	6.492095865756138551e+01	4.414512490230080743e+01	-1.683313847016832190e-02	5.559698837001449192e+02	2.156170379958100014e-02	0.000000000000000000e+00	7.950726121276055380e+00	1.000000000000000000e+00
1.891000000000000000e+03	2.307862330154262054e+01	1.783504630414733327e+01	-8.210488389729648021e-03	2.699892022818163468e+02	7.201953983702436002e-02	0.000000000000000000e+00	1.202928629519627357e+01	1.000000000000000000e+00
1.891000000000000000e+03	6.655046559724793553e+01	2.696080888841083123e+01	-1.096387607499604540e-03	3.404139384688237868e+01	4.026813127106655399e-01	0.000000000000000000e+00	1.570894406525239617e+01	1.000000000000000000e+00
1.894000000000000000e+03	1.174337417200607092e+02	4.389696642590119779e+01	-1.698369979994392154e-02	5.609634333957490071e+02	1.802233718231160964e-02	0.000000000000000000e+00	2.308609250086312059e+01	1.000000000000000000e+00
1.898000000000000000e+03	2.125438120767468675e+01	3.965842655697132102e+01	-1.770925179858443346e-02	5.850272482368920919e+02	1.710752275055915650e-02	0.000000000000000000e+00	5.522860316066062758e+00	1.000000000000000000e+00
1.898000000000000000e+03	8.597331620889825388e+01	3.972734737773289737e+01	-7.127947445625931050e-03	2.340854147025955001e+02	2.791123479490997816e-02	0.000000000000000000e+00	1.051123455511102200e+01	1.000000000000000000e+00
1.901000000000000000e+03	1.316746912158355087e+02	3.827517875005146664e+01	-1.655153229182844063e-02	5.466300721547419244e+02	1.915347212939289001e-02	0.000000000000000000e+00	2.613764935323813177e+01	1.000000000000000000e+00
1.902000000000000000e+03	5.230534098809459920e+01	3.814635578903435231e+01	1.064735536535216676e-03	-3.299161440109088517e+01	4.803226187412664716e-01	0.000000000000000000e+00	1.405791050457946412e+01	1.000000000000000000e+00
1.903000000000000000e+03	2.032343236001755216e+01	3.421459331982828900e+01	-1.738603285217826117e-02	5.743072986067606962e+02	3.316033168283005761e-02	0.000000000000000000e+00	5.522860316066062758e+00	1.000000000000000000e+00
1.904000000000000000e+03	1.045520205691958893e+02	4.414574793047427903e+01	-1.675836866504517089e-02	5.534900521380195642e+02	1.809525491566588151e-02	0.000000000000000000e+00	1.605580810069217534e+01	1.000000000000000000e+00
1.904000000000000000e+03	1.074902473549165620e+02	2.836107824365707231e+01	9.851993543662765276e-04	-3.035370014481288337e+01	4.950825886921554897e-01	0.000000000000000000e+00	1.480519782967316189e+01	1.000000000000000000e+00
1.906000000000000000e+03	8.159113871235703641e+01	4.949389952592638764e+01	-2.570842635139502456e-03	8.294348886309187208e+01	1.822429674873187189e-01	0.000000000000000000e+00	1.224845294091485570e+01	1.000000000000000000e+00
1.911000000000000000e+03	4.612619019533643439e+01	2.672409370487716274e+01	-1.738759144471984167e-02	5.743589912247999791e+02	2.279408085757583802e-02	0.000000000000000000e+00	1.632280082111703479e+01	1.000000000000000000e+00
1.912000000000000000e+03	1.081240684200606523e+02	8.457909519490682371e+00	1.076228316170518623e-03	-3.337278642139013840e+01	4.939592467325796266e-01	0.000000000000000000e+00	1.607125068915557975e+01	1.000000000000000000e+00
1.914000000000000000e+03	3.100434907278564722e+01	1.592317567293217806e+01	-7.495603506128289441e-03	2.462791752900242841e+02	7.114483433096641107e-02	0.000000000000000000e+00	1.783519671135987750e+01	1.000000000000000000e+00
1.914000000000000000e+03	1.384996125123900015e+02	5.184371813973274357e+01	-1.676787869187669477e-02	5.538054637490920413e+02	2.646456966022170398e-02	0.000000000000000000e+00	9.153321801473149222e+00	1.000000000000000000e+00
1.914000000000000000e+03	8.104963354741896353e+01	1.450517480246388580e+01	1.160176017564656936e-03	-3.615701408043213405e+01	4.074588106681727995e-01	0.000000000000000000e+00	2.774156522396617319e+01	1.000000000000000000e+00
1.915000000000000000e+03	1.059176129665067378e+02	3.392706267241295848e+01	-1.646786522736968725e-02	5.438551521611234421e+02	1.466383363401324580e-02	0.000000000000000000e+00	1.707920099526580771e+01	1.000000000000000000e+00
1.918000000000000000e+03	4.062185921004931544e+01	3.094308714046529118e+01	-1.011145232634051748e-03	3.121422676688332842e+01	4.144506336445185068e-01	0.000000000000000000e+00	9.723098859860979104e+00	1.000000000000000000e+00
1.920000000000000000e+03	1.428911144530599415e+02	4.816887758991536828e+01	3.214701036224581858e-03	-1.042978361416560205e+02	2.016958604064426064e-01	0.000000000000000000e+00	3.962157372342176842e+01	1.000000000000000000e+00
1.920000000000000000e+03	5.566449489655688154e+01	3.209080913919417100e+01	-1.277944332109925323e-03	4.006294352543525150e+01	3.204295999631987524e-01	0.000000000000000000e+00	1.508635655761049499e+01	1.000000000000000000e+00
1.924000000000000000e+03	2.809097694092350395e+01	2.587530919011082275e+01	-1.688315677542830129e-02	5.576288016532332676e+02	2.303480232531074368e-02	0.000000000000000000e+00	1.254050143353625124e+01	1.000000000000000000e+00
1.925000000000000000e+03	3.458871212125032457e+01	1.514947058742487940e+01	-1.729678778785133375e-02	5.713473774605532753e+02	2.577421848790029113e-02	0.000000000000000000e+00	1.254050143353625124e+01	1.000000000000000000e+00
1.925000000000000000e+03	8.956832449477288094e+01	1.634936580245605597e+01	-1.671204745397104549e-02	5.519537528119976741e+02	1.942187023756447584e-02	0.000000000000000000e+00	1.057748537422312118e+01	1.000000000000000000e+00
1.925000000000000000e+03	8.445489032708397303e+01	5.210136029055211537e+01	-2.922993293003805712e-03	9.462299390602673554e+01	1.750989875435582377e-01	0.000000000000000000e+00	1.701528496577048344e+01	1.000000000000000000e+00
1.926000000000000000e+03	1.016412572555067726e+02	2.593042318790420353e+01	-1.613647098107052341e-02	5.328640587628480034e+02	1.795390180497458132e-02	0.000000000000000000e+00	1.069217525441778349e+01	1.000000000000000000e+00
1.928000000000000000e+03	7.891986882758318700e+01	3.601150449671607845e+01	2.039520664069713676e-03	-6.532154921326471708e+01	2.539339323195366482e-01	0.000000000000000000e+00	1.516228155353242180e+01	1.000000000000000000e+00
1.929000000000000000e+03	9.098709890791033672e+01	2.683126811103203835e+01	-1.686703283957221786e-02	5.570940317019709482e+02	1.808070188020116653e-02	0.000000000000000000e+00	1.057748537422312118e+01	1.000000000000000000e+00
1.935000000000000000e+03	4.325152361896576281e+01	1.873263204815920702e+01	-1.688953464404647359e-02	5.578403314261460082e+02	2.671499919891429098e-02	0.000000000000000000e+00	1.493775375804682604e+01	1.000000000000000000e+00
1.935000000000000000e+03	4.238923915483978533e+01	4.218680151635629016e+01	2.832981411927513408e-03	-9.163764034931206481e+01	2.606181774412631436e-01	0.000000000000000000e+00	3.317293670952432549e+00	1.000000000000000000e+00
1.936000000000000000e+03	8.686169169832297143e+01	5.167919957964149802e+01	2.826992923023600654e-03	-9.143902482839556001e+01	1.741126363714508019e-01	0.000000000000000000e+00	2.003924340791112613e+01	1.000000000000000000e+00
1.936000000000000000e+03	3.984487534203747572e+01	4.431533389511945131e+01	-3.037050636743300787e-03	9.840584448897952541e+01	2.916097942668902654e-01	0.000000000000000000e+00	3.317293670952432549e+00	1.000000000000000000e+00
1.937000000000000000e+03	6.751116383361957674e+01	5.941916838433381365e+00	1.035651329691998808e-03	-3.202700129329422651e+01	4.771187903923230778e-01	0.000000000000000000e+00	8.934711775736822403e+00	1.000000000000000000e+00
1.937000000000000000e+03	6.231769460174444220e+01	2.981981541085131227e+01	-9.124562475674136922e-04	2.794108649857215809e+01	4.756666345830447007e-01	0.000000000000000000e+00	1.717571824113654699e+01	1.000000000000000000e+00
1.938000000000000000e+03	5.379197254282608753e+01	8.147953318054367955e+00	2.131291690996825298e-03	-6.836524698254029886e+01	3.114379285192017122e-01	0.000000000000000000e+00	1.389542394541463644e+01	1.000000000000000000e+00
1.939000000000000000e+03	2.747953531827890217e+01	3.133521173371363489e+01	-1.308373159545571460e-03	4.107215261122991734e+01	4.201996929785719592e-01	0.000000000000000000e+00	1.393377751194226910e+01	1.000000000000000000e+00
1.947000000000000000e+03	5.170119453679413368e+01	2.938906173362720153e+01	-1.349885514887875712e-03	4.244896038579149433e+01	3.379669813852955729e-01	0.000000000000000000e+00	1.800761767548817005e+01	1.000000000000000000e+00
1.957000000000000000e+03	1.417648913453224395e+02	5.209291504148222174e+01	-1.718125637165850844e-02	5.675156374711267517e+02	1.921038074121050876e-02	0.000000000000000000e+00	1.420679880097769576e+01	1.000000000000000000e+00
1.961000000000000000e+03	4.577382076971760938e+01	1.466940629967876220e+01	2.903316501099033331e-03	-9.397038916101692507e+01	2.817618208065238994e-01	0.000000000000000000e+00	3.336912016942573000e+00	1.000000000000000000e+00
1.962000000000000000e+03	4.909878119882107228e+01	1.438723622027297466e+01	-2.800285499392772808e-03	9.055324062775876826e+01	2.959381100608857729e-01	0.000000000000000000e+00	3.336912016942573000e+00	1.000000000000000000e+00
1.963000000000000000e+03	1.270391951174676670e+01	2.447527229463222653e+01	-1.748323036024596044e-02	5.775309722256662326e+02	2.239360046959781858e-02	0.000000000000000000e+00	3.449309173041648791e+01	1.000000000000000000e+00
1.965000000000000000e+03	1.264885876450606190e+02	3.690345328205233955e+01	-1.214257785233971215e-03	3.795070170849269431e+01	3.815057860803576784e-01	0.000000000000000000e+00	7.338587772175759305e+00	1.000000000000000000e+00
1.967000000000000000e+03	6.508503029819851804e+01	3.022202360703358082e+01	9.533945722097556929e-04	-2.929885584652488006e+01	4.905398133454468290e-01	0.000000000000000000e+00	2.250112556854120882e+01	1.000000000000000000e+00
1.968000000000000000e+03	8.357965406765775640e+01	5.193672487710540508e+01	2.080032802893940023e-03	-6.666518359000342286e+01	2.982717051528021024e-01	0.000000000000000000e+00	6.380962557090822607e+00	1.000000000000000000e+00
1.971000000000000000e+03	4.512315791791474595e+01	8.220653123962568642e+00	-1.685884318250999853e-02	5.568224117608406232e+02	2.476627941960318768e-02	0.000000000000000000e+00	2.930265852676123473e+01	1.000000000000000000e+00
1.973000000000000000e+03	2.789068198557546197e+01	3.192060185760585611e+01	8.957263748225933282e-04	-2.738621991312882642e+01	4.668643653630523138e-01	0.000000000000000000e+00	2.051845730472621199e+01	1.000000000000000000e+00
1.975000000000000000e+03	8.672103290322355917e+01	3.326123380258985662e+01	-1.629279374871118666e-02	5.380486935554038155e+02	2.002343697513098153e-02	0.000000000000000000e+00	2.232912822212682258e+01	1.000000000000000000e+00
1.976000000000000000e+03	9.464223736074056603e+01	1.149062847361794937e+01	-1.699850323019157922e-02	5.614544071717994029e+02	2.546484899784029476e-02	0.000000000000000000e+00	1.640947072474571300e+01	1.000000000000000000e+00
1.977000000000000000e+03	5.340944941667638801e+01	2.570233587598932701e+01	-1.695186479957215553e-02	5.599075868735848189e+02	2.073947781144103164e-02	0.000000000000000000e+00	1.567584572357998951e+01	1.000000000000000000e+00
1.978000000000000000e+03	1.410408695230023568e+02	1.507310275776756647e+01	-1.573112158828914725e-02	5.194201529474996732e+02	2.752520869103414203e-02	0.000000000000000000e+00	2.392839986023857435e+01	1.000000000000000000e+00
1.980000000000000000e+03	5.977957193720479268e+01	4.002552261019543778e+01	-1.649840645718672269e-02	5.448680892086611038e+02	1.575211992428549035e-02	0.000000000000000000e+00	1.567584572357998951e+01	1.000000000000000000e+00
1.981000000000000000e+03	1.075401796276729414e+02	3.689684923902236591e+01	-1.587099425496893770e-02	5.240592001262355097e+02	2.041393990766182664e-02	0.000000000000000000e+00	2.275586175856577498e+01	1.000000000000000000e+00
1.981000000000000000e+03	1.393211862245714485e+02	4.965662297138648995e+01	2.846995235223821925e-03	-9.210242585007664218e+01	2.698463441635131632e-01	0.000000000000000000e+00	3.424681307820095100e+01	1.000000000000000000e+00
1.982000000000000000e+03	1.412794493482910596e+01	3.531395034886047313e+01	-9.775473723798314488e-04	3.009991285177999742e+01	4.469744231009805668e-01	0.000000000000000000e+00	4.044032303447258414e+01	1.000000000000000000e+00
1.984000000000000000e+03	8.505006644017353779e+01	3.342927758317707543e+01	-1.087441979073407606e-03	3.374470119564715986e+01	3.928085105719871795e-01	0.000000000000000000e+00	1.496369947587093030e+01	1.000000000000000000e+00
1.989000000000000000e+03	9.912591034650706945e+01	2.835158910034227731e+01	-1.698070378418039747e-02	5.608640668875874553e+02	1.329887095908866002e-02	0.000000000000000000e+00	1.496369947587093030e+01	1.000000000000000000e+00
1.989000000000000000e+03	5.911785633277101937e+01	3.453054148146215852e+01	-1.645012812306760261e-02	5.432668795155472026e+02	1.663411130171443819e-02	0.000000000000000000e+00	2.575212599161622151e+01	1.000000000000000000e+00
1.989000000000000000e+03	1.258197983277798215e+02	4.888699750917739806e+01	-1.657589489822572371e-02	5.474380876388014485e+02	1.330275292889882000e-02	0.000000000000000000e+00	3.367887548708231549e+01	1.000000000000000000e+00
1.992000000000000000e+03	4.677564754703657002e+01	6.998195384415470066e+00	2.523908428728130308e-03	-8.138685880085586177e+01	2.073083733019573938e-01	0.000000000000000000e+00	1.772453014612284505e+01	1.000000000000000000e+00
1.993000000000000000e+03	8.863383499291663270e+01	4.108143293328902956e+01	-1.593172459207034541e-02	5.260733956490743140e+02	1.794635007470612997e-02	0.000000000000000000e+00	1.649644110820974419e+01	1.000000000000000000e+00
1.995000000000000000e+03	8.020644239482777493e+01	1.272090747427308166e+01	-2.917726754989159559e-03	9.444832276477738731e+01	1.568906388400681529e-01	0.000000000000000000e+00	1.621994448802379907e+01	1.000000000000000000e+00
1.996000000000000000e+03	5.442004159754774584e+00	8.654591235158608953e+00	-1.708703057902633687e-02	5.643905244104377061e+02	4.222935560821217127e-02	0.000000000000000000e+00	2.367694510187124379e+01	1.000000000000000000e+00
2.000000000000000000e+03	1.196544467771325486e+02	4.663423692535026532e+01	4.537357049527030589e-03	-1.481653321478305827e+02	2.637684359211828200e-01	0.000000000000000000e+00	3.529591202030104125e+00	1.000000000000000000e+00
2.000000000000000000e+03	1.002904450958995284e+02	6.511965022180541851e+00	-1.001509232459218360e-03	3.089463709660347135e+01	3.560530990576477040e-01	0.000000000000000000e+00	1.487257863005949687e+01	1.000000000000000000e+00
2.001000000000000000e+03	1.583387972528583276e+01	2.992914532184966703e+01	-1.730352893663853267e-02	5.715709558622884288e+02	2.218864896208749826e-02	0.000000000000000000e+00	1.318155311284340492e+01	1.000000000000000000e+00
2.002000000000000000e+03	1.103634939986861951e+02	2.620145613805418350e+01	-1.670898285960838170e-02	5.518521118111534633e+02	4.740179369267483178e-02	0.000000000000000000e+00	7.490459282771620764e+00	1.000000000000000000e+00
2.003000000000000000e+03	9.586664921565059672e+01	5.158189927570863631e+01	-1.587137333030065253e-02	5.240717726208469003e+02	2.279663540524645704e-02	0.000000000000000000e+00	2.429688612886845789e+01	1.000000000000000000e+00
2.003000000000000000e+03	1.056374823808983621e+02	2.039010565340829828e+01	-7.852228522966702220e-03	2.581070778924552656e+02	2.621957360274330684e-01	0.000000000000000000e+00	7.490459282771620764e+00	1.000000000000000000e+00
2.011000000000000000e+03	5.999048721317317501e+01	3.441769486776979647e+01	1.740063406799700939e-03	-5.538968491506915370e+01	3.252334824682955317e-01	0.000000000000000000e+00	2.150685009963313377e+01	1.000000000000000000e+00
2.012000000000000000e+03	1.417994229539014555e+02	4.895813038827635211e+01	3.442590043419145596e-03	-1.118560523463349625e+02	9.385285362108330975e-02	0.000000000000000000e+00	8.309107191604051934e+01	1.000000000000000000e+00
2.015000000000000000e+03	8.160248112982671387e+00	3.238835911460044770e+01	-1.706069309744238580e-02	5.635170097879079094e+02	2.091141445039390589e-02	0.000000000000000000e+00	4.966586907753776359e+01	1.000000000000000000e+00
2.018000000000000000e+03	5.778374168378863374e+01	3.033715530822213680e+01	-2.203031345461079708e-03	7.074457991116578626e+01	2.282224868155392494e-01	0.000000000000000000e+00	4.391097609862379159e+01	1.000000000000000000e+00
2.019000000000000000e+03	1.060447754970759604e+02	4.642907348084219166e+01	-1.702101455112993433e-02	5.622010225210854060e+02	4.176474330850510341e-02	0.000000000000000000e+00	6.932839608858260227e+00	1.000000000000000000e+00
2.022000000000000000e+03	1.377368783297219466e+02	3.074981325488803918e+01	3.175718473996190071e-03	-1.030049320338111727e+02	1.546098607469940101e-01	0.000000000000000000e+00	9.818958905470482890e+00	1.000000000000000000e+00
2.023000000000000000e+03	1.112290632341245669e+02	4.182609339163461470e+01	-1.707538242643528992e-02	5.640041992570130560e+02	6.011203341625537266e-02	0.000000000000000000e+00	6.932839608858260227e+00	1.000000000000000000e+00
2.023000000000000000e+03	1.440122018059473703e+02	2.319784203830808167e+01	-3.700691527419037140e-03	1.204163021049121625e+02	9.734180176121265404e-02	0.000000000000000000e+00	9.818958905470482890e+00	1.000000000000000000e+00
2.023000000000000000e+03	1.668532510746668507e+01	4.579981927188037361e+01	-1.713667568735147487e-02	5.660370648330994072e+02	2.130116048319818933e-02	0.000000000000000000e+00	1.641579167323648392e+01	1.000000000000000000e+00
2.026000000000000000e+03	3.268771290560709275e+01	4.213897223642160839e+01	-1.075578577662599390e-03	3.335123705321387177e+01	4.996277907621032854e-01	0.000000000000000000e+00	1.258709079996976854e+01	1.000000000000000000e+00
2.027000000000000000e+03	8.406998031572788932e+01	4.678658712323781543e+01	-2.166471275611053619e-03	6.953202071058643696e+01	3.154177448871746670e-01	0.000000000000000000e+00	5.664185833217764809e+00	1.000000000000000000e+00
2.029000000000000000e+03	5.425732382719970559e+01	1.371320149921285925e+01	-7.811324514145874878e-03	2.567504466704763786e+02	3.479926344079742329e-02	0.000000000000000000e+00	2.338438589748907503e+01	1.000000000000000000e+00
2.032000000000000000e+03	7.560106534404100387e+01	2.387206360394558047e+01	-1.695318203232427587e-02	5.599512745005351917e+02	2.237671149728415187e-02	0.000000000000000000e+00	2.363805789824344927e+01	1.000000000000000000e+00
2.033000000000000000e+03	9.950521809027510756e+01	4.532669491347440527e+01	-1.762825578252776720e-02	5.823409168134932088e+02	1.846362118263067398e-02	0.000000000000000000e+00	1.632298499748361209e+01	1.000000000000000000e+00
2.034000000000000000e+03	1.015172015499267388e+01	3.601265656628731904e+01	-1.706887059410665958e-02	5.637882264146443276e+02	1.950725813695475264e-02	0.000000000000000000e+00	7.756257550686151525e+00	1.000000000000000000e+00
2.036000000000000000e+03	7.451165966471620550e+01	5.251577456614532480e+01	-1.091248009778112305e-03	3.387093283490847995e+01	4.114217668851148924e-01	0.000000000000000000e+00	5.486935745665131314e+00	1.000000000000000000e+00
2.039000000000000000e+03	5.448456359144738315e+01	1.104064605451168291e+01	-1.672073341228300786e-02	5.522418331879439393e+02	2.199361794734067121e-02	0.000000000000000000e+00	4.271089546327342390e+01	1.000000000000000000e+00
2.039000000000000000e+03	1.297900515481510375e+01	4.323525933276665967e+01	2.200234931813152810e-03	-7.065183345003130455e+01	2.656493643426651730e-01	0.000000000000000000e+00	7.756257550686151525e+00	1.000000000000000000e+00
2.040000000000000000e+03	9.105140314045511829e+00	2.225087860106972215e+01	-1.706024513078562704e-02	5.635021524286787553e+02	2.215453026570546324e-02	0.000000000000000000e+00	2.133895647629856640e+01	1.000000000000000000e+00
2.040000000000000000e+03	1.115929978042323825e+02	4.205440178497339332e+01	-7.380524353389695397e-03	2.424624351683431769e+02	9.963919014282163200e-02	0.000000000000000000e+00	8.204933685831612422e+00	1.000000000000000000e+00
2.041000000000000000e+03	9.180717970044469212e+01	4.915007126511454061e+01	-1.683944115550337767e-02	5.561789199279947979e+02	1.987935539996665835e-02	0.000000000000000000e+00	1.761995947829775844e+01	1.000000000000000000e+00
2.042000000000000000e+03	1.184217075045081771e+02	3.750581292487034091e+01	8.245709992503751432e-03	-2.711573695932598298e+02	7.461084457837929840e-02	0.000000000000000000e+00	8.204933685831612422e+00	1.000000000000000000e+00
2.042000000000000000e+03	1.355956860446442818e+02	1.751608597811624080e+01	-3.471778084571504764e-03	1.128241092453333749e+02	1.441320901457608938e-01	0.000000000000000000e+00	2.635402668099967016e+01	1.000000000000000000e+00
2.042000000000000000e+03	5.000911328947078971e+01	5.351641486296538375e+01	2.600682345811014366e-03	-8.393315917460364517e+01	2.271787450738770309e-01	0.000000000000000000e+00	3.843086087378772930e+01	1.000000000000000000e+00
2.047000000000000000e+03	7.314661062029150784e+00	3.093917877286980911e+01	-1.690312408910015982e-02	5.582910419061371385e+02	1.884598164203021842e-02	0.000000000000000000e+00	3.004317406618694974e+01	1.000000000000000000e+00
2.048000000000000000e+03	1.132091758480082007e+02	2.416026091113056751e+01	-1.665455504379415724e-02	5.500469470753172345e+02	1.587679139080167001e-02	0.000000000000000000e+00	1.920019633853652152e+01	1.000000000000000000e+00
2.049000000000000000e+03	7.091400248909488369e+01	3.283468387024545621e+01	-1.694961846590262167e-02	5.598330844842365650e+02	1.805484727503547937e-02	0.000000000000000000e+00	1.003575539213245094e+01	1.000000000000000000e+00
2.050000000000000000e+03	5.092901498578402908e+01	3.893730271067410342e+01	-1.647764166844137290e-02	5.441793997246270465e+02	4.373162588220547153e-02	0.000000000000000000e+00	8.635498207053434072e+00	1.000000000000000000e+00
2.050000000000000000e+03	5.141901102295702941e+01	4.755888801545290789e+01	-1.757532812089310573e-02	5.805855065163158315e+02	2.853348539826816577e-02	0.000000000000000000e+00	8.635498207053434072e+00	1.000000000000000000e+00
2.051000000000000000e+03	3.076327813947192880e+01	1.215741460848239619e+01	-1.805821540615968473e-02	5.966010508791873690e+02	2.398453058772298530e-02	0.000000000000000000e+00	1.063723933099551289e+01	1.000000000000000000e+00
2.053000000000000000e+03	1.047891383812748103e+02	6.904812249992914097e+00	-1.386327123670664380e-02	4.574706233539419031e+02	2.376611474738338226e-01	0.000000000000000000e+00	3.985407698616998395e+00	1.000000000000000000e+00
2.053000000000000000e+03	1.007189751240458442e+01	5.161665978600903060e+01	6.719724019779786152e-03	-2.205461880837106321e+02	9.441753468438540686e-02	0.000000000000000000e+00	4.154574957076152231e+01	1.000000000000000000e+00
2.055000000000000000e+03	6.549800199007066226e+01	2.439178501294680856e+01	-1.652437746365279653e-02	5.457294492380025304e+02	1.979293907905099736e-02	0.000000000000000000e+00	1.873558202018145380e+01	1.000000000000000000e+00
2.059000000000000000e+03	7.890836278836397355e+01	4.283300181318041666e+01	-1.597967617979260957e-02	5.276637684003719642e+02	1.684327528059781365e-02	0.000000000000000000e+00	2.280167217143559100e+01	1.000000000000000000e+00
2.068000000000000000e+03	4.471809133439735007e+01	1.466598981719280026e+01	-1.243973295287174484e-03	3.893625275537872454e+01	4.943631194883243429e-01	0.000000000000000000e+00	2.163188512240659733e+01	1.000000000000000000e+00
2.068000000000000000e+03	9.046981408110440270e+01	6.201654928271117306e+00	-1.352965088634358127e-03	4.255109819612604127e+01	3.781896688901937864e-01	0.000000000000000000e+00	2.724043574143237478e+01	1.000000000000000000e+00
2.069000000000000000e+03	7.622062851796822258e+01	5.291964016123723979e+01	-1.735293063484298973e-02	5.732094232921315324e+02	1.544042358895691969e-02	0.000000000000000000e+00	2.162821464294618679e+01	1.000000000000000000e+00
2.074000000000000000e+03	9.784826824398025735e+01	5.307733772994991028e+01	-3.244988902425629401e-02	1.073918417310467248e+03	1.385537151714200110e-02	0.000000000000000000e+00	8.995379585763219055e+00	1.000000000000000000e+00
2.075000000000000000e+03	6.013287083849233028e+01	5.140584188297692947e+01	2.345909872298488838e-03	-7.548332009937141152e+01	1.990189956666866822e-01	0.000000000000000000e+00	8.884121645952438584e+00	1.000000000000000000e+00
2.076000000000000000e+03	6.901666701988119712e+01	5.148188678827150966e+01	-3.313544775630221807e-03	1.075761090259155850e+02	1.035230806375786461e-01	0.000000000000000000e+00	8.884121645952438584e+00	1.000000000000000000e+00
2.077000000000000000e+03	1.435674621180449151e+02	3.481517629113026402e+01	1.754656332540825443e-03	-5.587367705303162779e+01	3.023955802221998113e-01	0.000000000000000000e+00	1.292594485963419615e+01	1.000000000000000000e+00
2.077000000000000000e+03	1.353995799627560075e+02	4.483344718044128996e+01	-2.253230168305763153e-03	7.240948494959339143e+01	2.157047161919594114e-01	0.000000000000000000e+00	4.491001102442695903e+00	1.000000000000000000e+00
2.079000000000000000e+03	9.249224017041122181e+01	4.585031779313597866e+01	-1.524881890769163792e-02	5.034239977097882388e+02	2.051292863376785736e-02	0.000000000000000000e+00	8.995379585763219055e+00	1.000000000000000000e+00
2.082000000000000000e+03	3.741639447338099700e+01	2.221759598919994261e+01	-1.602988762899484887e-02	5.293290922073108504e+02	1.974207175388531521e-02	0.000000000000000000e+00	4.049372959199202171e+01	1.000000000000000000e+00
2.082000000000000000e+03	1.330763881474065613e+02	4.867686632115894696e+01	1.617027342922440925e-03	-5.130904415400306107e+01	3.432047175748198509e-01	0.000000000000000000e+00	4.491001102442695903e+00	1.000000000000000000e+00
2.086000000000000000e+03	1.396489032292039951e+02	2.825565323088111924e+01	-3.275884460876820475e-02	1.084165305188609864e+03	1.520235088158683467e-02	0.000000000000000000e+00	1.645592327863517923e+01	1.000000000000000000e+00
2.088000000000000000e+03	1.236811801118257250e+02	2.427705682020175360e+01	1.070530763005151991e-03	-3.318382013823489984e+01	4.420768852002577853e-01	0.000000000000000000e+00	1.470458536467674371e+01	1.000000000000000000e+00
2.090000000000000000e+03	3.157661392740009276e+01	3.367286791110409894e+01	-1.661943616605631932e-02	5.488821867646909141e+02	2.301372402448520482e-02	0.000000000000000000e+00	1.045344351302782648e+01	1.000000000000000000e+00
2.090000000000000000e+03	1.274408830186864492e+02	1.006123940440717313e+01	-3.144385452625776244e-03	1.019657342560033868e+02	2.163464939823870337e-01	0.000000000000000000e+00	1.470458536467674371e+01	1.000000000000000000e+00
2.092000000000000000e+03	2.711101553571256062e+01	4.468688345151383601e+01	-1.656068760855662972e-02	5.469337193736483869e+02	2.650443289611847941e-02	0.000000000000000000e+00	1.188486883899984292e+01	1.000000000000000000e+00
2.093000000000000000e+03	4.202451999305618102e+01	3.333266190984856081e+01	-1.695655345721485546e-02	5.600630919091698843e+02	3.408179219979912133e-02	0.000000000000000000e+00	8.197375795167214818e+00	1.000000000000000000e+00
2.093000000000000000e+03	7.600840509018956936e+01	4.615117329165568805e+01	-1.283906547944484514e-03	4.026068766803921761e+01	4.844014776718879034e-01	0.000000000000000000e+00	6.547726534331742343e+00	1.000000000000000000e+00
2.096000000000000000e+03	4.922986821688348158e+01	2.942370720295029685e+01	-1.720947972770227666e-02	5.684516994147303421e+02	5.391253448895394484e-02	0.000000000000000000e+00	5.899744089477975351e+00	1.000000000000000000e+00
2.096000000000000000e+03	1.131264014259982247e+02	3.015236277294428291e+01	-1.632695506195529916e-02	5.391816950744912447e+02	1.557994387761307831e-02	0.000000000000000000e+00	1.482742008088061958e+01	1.000000000000000000e+00
2.097000000000000000e+03	7.594649924683288589e+01	1.836800489646329737e+01	-8.337374557634806213e-03	2.741975364275331231e+02	2.977728873757157224e-02	0.000000000000000000e+00	2.778323736372453467e+01	1.000000000000000000e+00
2.099000000000000000e+03	4.642028925063606692e+01	3.461150503572581982e+01	-1.716170330604930086e-02	5.668671362592517653e+02	5.243529029009286191e-02	0.000000000000000000e+00	5.899744089477975351e+00	1.000000000000000000e+00
2.099000000000000000e+03	8.882933228831024763e+00	4.339229123222315110e+01	-1.073134807608939036e-03	3.327018644595788288e+01	4.559933909977657018e-01	0.000000000000000000e+00	2.097224460151168302e+01	1.000000000000000000e+00
2.101000000000000000e+03	1.239349745472959796e+02	4.030259101355353124e+01	-1.627331114209106672e-02	5.374025292016319781e+02	1.651975671652716748e-02	0.000000000000000000e+00	1.482742008088061958e+01	1.000000000000000000e+00
2.104000000000000000e+03	1.210365419942222616e+02	1.178297471452246192e+01	-1.678040529588819066e-02	5.542209238127205708e+02	2.052526733883786036e-02	0.000000000000000000e+00	2.866652098020749051e+01	1.000000000000000000e+00
2.104000000000000000e+03	1.555107931352850237e+01	2.350835622381071488e+01	-1.760905372915529121e-02	5.817040573495391982e+02	2.173297530600737382e-02	0.000000000000000000e+00	1.596812682740711153e+01	1.000000000000000000e+00
2.104000000000000000e+03	3.880461476048082403e+01	4.606452233425326170e+01	1.304230172315293951e-03	-4.093474539881037799e+01	3.870388875039223464e-01	0.000000000000000000e+00	1.375391228634129881e+01	1.000000000000000000e+00
2.105000000000000000e+03	3.573920193386707922e+01	2.154376823054047208e+01	-1.736753836122241837e-02	5.736939063112719168e+02	2.229730017621467386e-02	0.000000000000000000e+00	1.042360162406708746e+01	1.000000000000000000e+00
2.106000000000000000e+03	5.381861282902774235e+01	2.810216601995823282e+01	-1.652524137959935149e-02	5.457581020615288026e+02	2.162938562585092761e-02	0.000000000000000000e+00	8.995139037120747361e+00	1.000000000000000000e+00
2.107000000000000000e+03	3.002186084920815290e+01	3.025947140004579339e+01	-2.154357175234403350e-03	6.913024183191620864e+01	3.741070371514100268e-01	0.000000000000000000e+00	1.042360162406708746e+01	1.000000000000000000e+00
2.109000000000000000e+03	5.063740152563161701e+01	3.651598922586637030e+01	-7.451775976439561043e-03	2.448255819413043923e+02	7.374032776858641114e-02	0.000000000000000000e+00	8.995139037120747361e+00	1.000000000000000000e+00
2.112000000000000000e+03	6.673237447729745497e+01	2.974795174475816495e+01	-1.679817335247686672e-02	5.548102230285423957e+02	1.759322527864704000e-02	0.000000000000000000e+00	1.746008263613149225e+01	1.000000000000000000e+00
2.116000000000000000e+03	3.229834887713299452e+01	1.628455409056108749e+01	-7.853940335583843926e-03	2.581638522407291134e+02	4.346810221550978515e-02	0.000000000000000000e+00	1.658590280149075369e+01	1.000000000000000000e+00
2.118000000000000000e+03	1.576778412573667509e+01	1.493081824469144081e+01	-1.620736578160158689e-02	5.352153710828139310e+02	2.315521724456781616e-02	0.000000000000000000e+00	1.658590280149075369e+01	1.000000000000000000e+00
2.118000000000000000e+03	7.008352464333358967e+01	2.407834605458983290e+01	-3.453539216275832574e-02	1.143086666408490601e+03	1.638073444577303750e-02	0.000000000000000000e+00	3.858060005833542760e+01	1.000000000000000000e+00
2.121000000000000000e+03	1.310998598123400996e+02	4.420414185359663861e+01	-2.407157533921612698e-03	7.751467331942102135e+01	1.921749712421728651e-01	0.000000000000000000e+00	9.868342333273758982e+00	1.000000000000000000e+00
2.121000000000000000e+03	1.222968835392558731e+02	4.866416305782864526e+01	1.989071041988499291e-03	-6.364832611300075627e+01	1.993558366958682049e-01	0.000000000000000000e+00	9.868342333273758982e+00	1.000000000000000000e+00
2.124000000000000000e+03	1.212436042541239978e+01	1.254420572483622465e+01	-1.652719420477524390e-02	5.458228698845626923e+02	2.104210985741294948e-02	0.000000000000000000e+00	2.396168476064312003e+01	1.000000000000000000e+00
2.124000000000000000e+03	6.095542590664595650e+01	6.548431311834314705e+00	-3.282395138066654394e-02	1.086324650496460890e+03	2.133683115042239731e-02	0.000000000000000000e+00	2.363005412700046293e+01	1.000000000000000000e+00
2.124000000000000000e+03	3.732680103208375044e+01	6.808324717275559657e+00	3.283613584925842901e-03	-1.065834046678066045e+02	9.775609128076034882e-02	0.000000000000000000e+00	2.363005412700046293e+01	1.000000000000000000e+00
2.125000000000000000e+03	1.576336314787517345e+01	3.622795533832321979e+01	2.061119662323337379e-03	-6.603790627065447438e+01	2.585525982820792157e-01	0.000000000000000000e+00	2.006081632064661946e+01	1.000000000000000000e+00
2.126000000000000000e+03	5.739656890827991731e+01	4.625207894744139736e+01	-3.416514397399973701e-02	1.130806934733504704e+03	1.681537494194773608e-02	0.000000000000000000e+00	1.499962192359080682e+01	1.000000000000000000e+00
2.129000000000000000e+03	3.573648040508599166e+01	3.435420549364564380e+01	-1.694243343664669083e-02	5.595947842466700877e+02	1.952225547329744515e-02	0.000000000000000000e+00	1.066837825660202022e+01	1.000000000000000000e+00
2.131000000000000000e+03	4.239702414587862478e+01	4.630019101854530561e+01	-1.644029763393022384e-02	5.429408393821825030e+02	2.088615330177490126e-02	0.000000000000000000e+00	1.367733208941437439e+01	1.000000000000000000e+00
2.132000000000000000e+03	2.794739846745688538e+01	4.164423273603910047e+01	1.888279632625360169e-03	-6.030545638479792103e+01	3.123750417054764750e-01	0.000000000000000000e+00	1.066837825660202022e+01	1.000000000000000000e+00
2.133000000000000000e+03	9.564145714463069226e+01	2.833019235180293904e+01	-1.646802224267214856e-02	5.438603597646759908e+02	1.460265825444084786e-02	0.000000000000000000e+00	1.432331083858852949e+01	1.000000000000000000e+00
2.135000000000000000e+03	8.654063502529079699e+01	3.939058430376202580e+01	-1.637329793302425701e-02	5.407187127805962064e+02	1.561979773401345195e-02	0.000000000000000000e+00	1.214469435300667044e+01	1.000000000000000000e+00
2.135000000000000000e+03	4.721401610953304129e+01	1.962738558873666150e+01	-1.067520901050086077e-03	3.308399440428362226e+01	3.715520104159808490e-01	0.000000000000000000e+00	2.710427938673781867e+01	1.000000000000000000e+00
2.135000000000000000e+03	6.109080374267596625e+01	5.325068477320694882e+01	-1.775029073412995317e-02	5.863883544678658382e+02	2.822299386891846673e-02	0.000000000000000000e+00	1.994409083029925966e+01	1.000000000000000000e+00
2.138000000000000000e+03	1.977695561364299692e+01	3.261349467188816931e+01	-1.744230185231370259e-02	5.761735284608478196e+02	2.221475072785172866e-02	0.000000000000000000e+00	2.024509306286942589e+01	1.000000000000000000e+00
2.138000000000000000e+03	1.352182040417030962e+01	5.186802859601780114e+01	-1.717189274762296117e-02	5.672050814869165833e+02	1.747442993686054713e-02	0.000000000000000000e+00	2.024509306286942589e+01	1.000000000000000000e+00
2.138000000000000000e+03	1.254789940497149558e+02	5.313622758077088548e+01	-1.679255748135493123e-02	5.546239658297431561e+02	1.810541399225629178e-02	0.000000000000000000e+00	3.096355705985717321e+01	1.000000000000000000e+00
2.138000000000000000e+03	7.465462341634450638e+01	3.689732760619834551e+01	9.032287660190546717e-04	-2.763504584559920119e+01	4.942491099913119967e-01	0.000000000000000000e+00	1.084764162785678110e+01	1.000000000000000000e+00
2.141000000000000000e+03	4.475788693802893903e+01	4.677206441765000022e+01	-9.625239240076946447e-04	2.960164190692702135e+01	4.372360144291269624e-01	0.000000000000000000e+00	7.219730573346189395e+00	1.000000000000000000e+00
2.141000000000000000e+03	5.182219753775205362e+01	4.826203935111342957e+01	-1.371096341141966489e-03	4.315244324651335717e+01	3.154882847092882470e-01	0.000000000000000000e+00	7.219730573346189395e+00	1.000000000000000000e+00
2.144000000000000000e+03	1.727616104058434487e+01	1.073396058320231283e+01	1.182502313367039771e-03	-3.689749284595659162e+01	4.175137972846065804e-01	0.000000000000000000e+00	3.199219007179290131e+01	1.000000000000000000e+00
2.144000000000000000e+03	1.177988414311165144e+02	4.682332412918880493e+01	1.291088328625706423e-03	-4.049888016267288293e+01	3.347537818810689680e-01	0.000000000000000000e+00	1.621312010826670047e+01	1.000000000000000000e+00
2.146000000000000000e+03	7.958233194450983206e+01	2.359415706010810965e+01	-2.172900996610040332e-03	6.974527023079964749e+01	3.106035069707574481e-01	0.000000000000000000e+00	8.558814705010510338e+00	1.000000000000000000e+00
2.146000000000000000e+03	1.339265007624659631e+02	4.516083559177896234e+01	1.847158283375897620e-03	-5.894161680305716544e+01	2.843346724043230855e-01	0.000000000000000000e+00	1.621312010826670047e+01	1.000000000000000000e+00
2.147000000000000000e+03	7.724697876118472095e+01	5.190902195173330824e+01	-1.661607333975502476e-02	5.487706545387320602e+02	2.099475744849843561e-02	0.000000000000000000e+00	2.841100928023951866e+01	1.000000000000000000e+00
2.147000000000000000e+03	2.378550180266065084e+01	4.205693471454711840e+01	-1.693713502278512001e-02	5.594190559041728648e+02	1.937970218454798665e-02	0.000000000000000000e+00	3.199219007179290131e+01	1.000000000000000000e+00
2.150000000000000000e+03	8.548058859198316384e+01	1.739223174007717532e+01	9.270702325024203104e-04	-2.842577709032324407e+01	4.888838858677557742e-01	0.000000000000000000e+00	8.558814705010510338e+00	1.000000000000000000e+00
2.151000000000000000e+03	1.380060335107933156e+02	1.826556108837950987e+01	9.135530223303365812e-04	-2.797746236807133613e+01	4.692956672281690667e-01	0.000000000000000000e+00	2.679919062106720418e+01	1.000000000000000000e+00
[truncated: 333 more rows]
