# Supplementary material for: Layered entrenchment maintains essentiality in the evolution of Form I Rubisco complexes
Source: EMBO J. 2024 Nov 18;44(1):269–80. doi: 10.1038/s44318-024-00311-1 (PMC11696622; doi:10.1038/s44318-024-00311-1)
Supplement: Supplementary file 4 — Source data Fig. 2 [file 44318_2024_311_MOESM4_ESM.zip › Figure 2/2C/readme.txt]

Source data for individual panels of figure 2C are labeled as "top", "2nd from top", "2nd form bottom", and "bottom", respectively. 

The script that was adapted and used to analyse the data is attached as "MP_analysis_font.py". 

For the sake of data analysis, data from the "masses_kDa" column was plotted as a histogram and no data was excluded.
