# Supplementary material for: Layered entrenchment maintains essentiality in the evolution of Form I Rubisco complexes
Source: EMBO J. 2024 Nov 18;44(1):269–80. doi: 10.1038/s44318-024-00311-1 (PMC11696622; doi:10.1038/s44318-024-00311-1)
Supplement: Supplementary file 4 — Source data Fig. 2 [file 44318_2024_311_MOESM4_ESM.zip › Figure 2/2D/Figure_2D.xlsx]

## Sheet: Source Data
raw (s-1)	REL			REL XuBP			REL CABP
no SSU	0.039523	0.039523	0.036174	0.157422	0.133976	0.133307	0.000200965	0	0.00134
w SSU	0.152733	0.144695	0.136656	0.149384	0.128617	0.11522	0	0.000603	0.00067
normalized
	no SSU			w/ SSU
REL	27.3148	27.3148	25.0002	105.555	100	94.4444
REL + XuBP	108.796	92.5922	92.1298	103.241	88.8885	79.6297
REL + CABP	0.138889	0	0.926088	0	0.416739	0.463044

## Sheet: Description
Rawdata (s-1 - top) and normalized assay data (%, bottom) for figure 2D are given.
