# Supplementary material for: Layered entrenchment maintains essentiality in the evolution of Form I Rubisco complexes
Source: EMBO J. 2024 Nov 18;44(1):269–80. doi: 10.1038/s44318-024-00311-1 (PMC11696622; doi:10.1038/s44318-024-00311-1)
Supplement: Supplementary file 4 — Source data Fig. 2 [file 44318_2024_311_MOESM4_ESM.zip › Figure 2/2E/Figure_2E.xlsx]

## Sheet: Source Data
temperature (°C)	R269W L273N no SSU			R269W L273N with SSU			R269W E271R L273N no SSU			R269W E271R L273N with SSU
30	100	100	100	100	100	100	100	100	100	100	100	100
40	98.1644	104.744	104.264	101.851	106.027	98.7718	98.7839	97.7338	95.9547	101.052	106	97.4823
50	104.506	103.704	98.105	101.886	106.321	97.9961	91.823	98.9247	88.8431	100.243	103.5	93.2337
60	102.378	110.653	101.02	96.9751	108.6	99.192	88.499	78.6681	73.8469	100.647	102.5	93.9418
65	101.752	115.106	103.28	97.7936	106.211	96.8326	44.8575	49.4392	50.6957	95.7929	102.25	95.2006
70	98.9153	106.534	99.016	100.925	105.035	98.9334	1.32036	-5.41219	-8.41665	97.0874	97.8333	96.1448
75	95.9116	105.66	96.3921	98.8612	107.019	97.1558	6.73268	10.8648	0.00631796	93.4466	94.8333	92.6829
80	64.4556	89.0553	84.9125	97.5089	101.948	89.4312	-7.4253	10.8117	-6.54599	-0.182686	-3.15167	-0.159402
85	2.85398	17.9817	8.65889	21.4911	17.7582	18.1092	2.99398	-0.991328	2.50193	4.90291	0.068775	-14.3273
90	2.12808	-1.43779	-0.598396	-0.402847	-0.879456	-1.17906	3.68659	-4.21898	1.44937	1.57201	-0.7755	4.80173

## Sheet: Description
Relative activity of AncL+7 R269W L273N with and without AncSSU, as well as AncL+7 R269W E271R L273N with and without AncSSU. Data is given relative to the respective condition's activity after incubation for 60 min at 30 °C.
