# Supplementary material for: Layered entrenchment maintains essentiality in the evolution of Form I Rubisco complexes
Source: EMBO J. 2024 Nov 18;44(1):269–80. doi: 10.1038/s44318-024-00311-1 (PMC11696622; doi:10.1038/s44318-024-00311-1)
Supplement: Supplementary file 5 — Source data Fig. 3 [file 44318_2024_311_MOESM5_ESM.zip]

Archive with 33 entries (26 files):
- Figure 3/
- Figure 3/3E/
- Figure 3/3B/
- Figure 3/3C/
- Figure 3/3D/
- Figure 3/.DS_Store
- __MACOSX/Figure 3/._.DS_Store
- Figure 3/3F/
- Figure 3/3G/
- Figure 3/3E/3E_bottom_panel.csv
- __MACOSX/Figure 3/3E/._3E_bottom_panel.csv
- Figure 3/3E/3E_middle_panel.csv
- __MACOSX/Figure 3/3E/._3E_middle_panel.csv
- Figure 3/3E/.DS_Store
- __MACOSX/Figure 3/3E/._.DS_Store
- Figure 3/3E/MP_analysis_font.py
- __MACOSX/Figure 3/3E/._MP_analysis_font.py
- Figure 3/3E/readme.txt
- __MACOSX/Figure 3/3E/._readme.txt
- Figure 3/3E/3E_top_panel.csv
- __MACOSX/Figure 3/3E/._3E_top_panel.csv
- Figure 3/3B/Figure_3B.xlsx
- __MACOSX/Figure 3/3B/._Figure_3B.xlsx
- Figure 3/3C/Figure_3C.xlsx
- __MACOSX/Figure 3/3C/._Figure_3C.xlsx
- Figure 3/3D/Figure_3D.xlsx
- __MACOSX/Figure 3/3D/._Figure_3D.xlsx
- Figure 3/3F/.DS_Store
- __MACOSX/Figure 3/3F/._.DS_Store
- Figure 3/3F/Figure_3F.xlsx
- __MACOSX/Figure 3/3F/._Figure_3F.xlsx
- Figure 3/3G/Figure_3G.xlsx
- __MACOSX/Figure 3/3G/._Figure_3G.xlsx
