# Supplementary material for: Layered entrenchment maintains essentiality in the evolution of Form I Rubisco complexes
Source: EMBO J. 2024 Nov 18;44(1):269–80. doi: 10.1038/s44318-024-00311-1 (PMC11696622; doi:10.1038/s44318-024-00311-1)
Supplement: Supplementary file 5 — Source data Fig. 3 [file 44318_2024_311_MOESM5_ESM.zip › Figure 3/3E/3E_bottom_panel.csv]

frame_indices	x_coords	y_coords	contrasts	masses_kDa	fit_errors	diffblur_errors	neareast_neighbour_distances	selections
5.000000000000000000e+00	8.577238745149857380e+01	1.902867919695484744e+01	-1.420087679969483409e-02	3.743328494915850229e+02	1.055397855682744801e-01	0.000000000000000000e+00	4.563497881995996153e+00	1.000000000000000000e+00
5.000000000000000000e+00	1.922509656341507522e+01	2.059404912986579106e+01	-4.599464110474981750e-03	1.238865373068997258e+02	3.642385907789373878e-01	0.000000000000000000e+00	5.361060356162099971e+00	1.000000000000000000e+00
5.000000000000000000e+00	1.112956615047158238e+02	4.204455721786705880e+01	-1.921533767528647851e-02	5.051316469744122628e+02	1.333151748247024537e-01	0.000000000000000000e+00	8.381013683213788923e+00	1.000000000000000000e+00
5.000000000000000000e+00	2.308367865244872164e+01	4.694260533852105510e+01	-4.003252850689080489e-03	1.083347725687779501e+02	9.959811240996663262e-02	0.000000000000000000e+00	1.655841942828400448e+01	1.000000000000000000e+00
6.000000000000000000e+00	6.298051927225046143e+01	7.591887277852211291e+00	-1.503663898377599617e-02	3.961331369744421522e+02	1.799639262337393575e-02	0.000000000000000000e+00	1.653599471996032122e+01	1.000000000000000000e+00
6.000000000000000000e+00	1.275333430322964112e+01	1.905039915132438466e+01	-1.557329530482087776e-02	4.101314516877753817e+02	2.275083289775124973e-01	0.000000000000000000e+00	5.142934197039145339e+00	1.000000000000000000e+00
6.000000000000000000e+00	1.245288280345236842e+02	4.545265343253782220e+01	-1.606114261885469019e-02	4.228566166883540518e+02	4.118395415926900949e-02	0.000000000000000000e+00	9.959417494738575627e+00	1.000000000000000000e+00
6.000000000000000000e+00	1.054167971281007112e+02	4.801785982191974256e+01	-1.611660136099011403e-02	4.243032202138762159e+02	9.965705401894420223e-02	0.000000000000000000e+00	8.287752247776985826e+00	1.000000000000000000e+00
7.000000000000000000e+00	1.384026422460615606e+02	3.117863397998458552e+01	-1.582006267538104902e-02	4.165682105194936184e+02	7.924190825030152929e-03	0.000000000000000000e+00	1.118380589168464745e+01	1.000000000000000000e+00
7.000000000000000000e+00	8.648528304540727163e+01	3.550745929483944963e+01	-4.660574909406418886e-03	1.254805708853357658e+02	5.888847807001484913e-02	0.000000000000000000e+00	1.123594116015547861e+01	1.000000000000000000e+00
7.000000000000000000e+00	1.440278873502395811e+02	5.264319440135773220e+01	-4.376461070563652037e-03	1.180696548584998595e+02	5.257060687024706080e-02	0.000000000000000000e+00	1.305674354329520348e+01	1.000000000000000000e+00
7.000000000000000000e+00	8.016977527894420064e+01	1.836152777970415073e+01	-1.606212854735945827e-02	4.228823339620604997e+02	1.534692000483880436e-01	0.000000000000000000e+00	5.642194091804539013e+00	1.000000000000000000e+00
7.000000000000000000e+00	8.603303930542475442e+00	2.208800018846680402e+01	-1.634172306113173059e-02	4.301753664717406878e+02	2.565633109031374426e-01	0.000000000000000000e+00	5.142934197039145339e+00	1.000000000000000000e+00
8.000000000000000000e+00	7.427379305425566258e+01	2.259789998857871751e+01	-1.645377768259288082e-02	4.330982349720921434e+02	1.419185447908813957e-01	0.000000000000000000e+00	5.393948200483093203e+00	1.000000000000000000e+00
8.000000000000000000e+00	9.548482854198279313e+01	4.641568968099657155e+01	-1.652137796574942516e-02	4.348615423277072409e+02	3.556904052670617489e-02	0.000000000000000000e+00	3.673057701283452658e+00	1.000000000000000000e+00
1.000000000000000000e+01	2.416084664642759350e+01	1.850136203895735321e+01	-1.621175165887802153e-02	4.267851509443464124e+02	8.640456291702958147e-03	0.000000000000000000e+00	5.361060356162099971e+00	1.000000000000000000e+00
1.000000000000000000e+01	2.758965349033154979e+01	3.100907325290551242e+01	-1.684692383620303713e-02	4.433531846871280777e+02	3.300939791725521211e-02	0.000000000000000000e+00	7.990982571997148121e+00	1.000000000000000000e+00
1.000000000000000000e+01	9.027831779283563662e+01	1.830611108390252184e+01	-1.702276311672930656e-02	4.479398325868124289e+02	1.201034595948259343e-01	0.000000000000000000e+00	4.563497881995996153e+00	1.000000000000000000e+00
1.000000000000000000e+01	8.560993943906568404e+01	2.430566714691450514e+01	-2.044536787073875095e-02	5.372161470681021456e+02	1.156923063320458578e-01	0.000000000000000000e+00	5.279487776362667972e+00	1.000000000000000000e+00
1.000000000000000000e+01	7.545910120573418567e+01	5.221435451305082154e+01	-3.819439802638254031e-03	1.035401343727296961e+02	8.391861370012443366e-02	0.000000000000000000e+00	6.390824390482278794e+00	1.000000000000000000e+00
1.100000000000000000e+01	4.488013575697372204e+01	4.474098364460020605e+01	-2.546393344469102121e-02	6.681220128126866484e+02	4.559498001125550370e-02	0.000000000000000000e+00	6.966661689948546510e+00	1.000000000000000000e+00
1.100000000000000000e+01	9.684653331791848530e+01	1.493070507638884870e+01	-1.659678792821233859e-02	4.368285598502461085e+02	3.782730932137345903e-02	0.000000000000000000e+00	7.384769522435941091e+00	1.000000000000000000e+00
1.100000000000000000e+01	6.889742566197878659e+01	2.303304462287488619e+01	-1.675868438911220018e-02	4.410515187939489010e+02	8.230777217908791243e-02	0.000000000000000000e+00	3.792864250295107098e+00	1.000000000000000000e+00
1.100000000000000000e+01	3.191522699721059553e+01	3.772809225143113565e+01	-1.704546240863008544e-02	4.485319281595957932e+02	5.242983054778282970e-02	0.000000000000000000e+00	7.774458519874937856e+00	1.000000000000000000e+00
1.100000000000000000e+01	6.534394947095842099e+01	4.009873383253648882e+01	-1.609588162560507060e-02	4.237627600248821409e+02	4.801218666510165267e-02	0.000000000000000000e+00	1.048413275657093990e+01	1.000000000000000000e+00
1.100000000000000000e+01	1.353584131851693826e+02	4.288006121284896466e+01	-1.562985651573392878e-02	4.116068123606667086e+02	8.756269470541866440e-03	0.000000000000000000e+00	8.684714311708317425e+00	1.000000000000000000e+00
1.100000000000000000e+01	5.730008858035071029e+01	3.337464715626918377e+01	-4.952261157833781104e-03	1.330890080599651810e+02	1.567263877409972306e-01	0.000000000000000000e+00	1.048413275657093990e+01	1.000000000000000000e+00
1.100000000000000000e+01	1.004237529353912208e+02	4.140300177278652427e+01	-1.629293271055427816e-02	4.289027033993532996e+02	7.465346143224527165e-02	0.000000000000000000e+00	7.037045845304692016e+00	1.000000000000000000e+00
1.200000000000000000e+01	4.851184642706515504e+00	1.760820136640795397e+01	-3.672680262194311790e-02	9.619062861653346772e+02	8.175372496885047191e-03	0.000000000000000000e+00	5.843543157731487803e+00	1.000000000000000000e+00
1.200000000000000000e+01	4.902189941396346029e+01	2.042874149769459180e+01	-1.699452139348462884e-02	4.472031664663871311e+02	1.062851316008306402e-02	0.000000000000000000e+00	1.196648450367907834e+01	1.000000000000000000e+00
1.200000000000000000e+01	7.527181258030103095e+01	2.836028530175423512e+01	-1.664983750860760808e-02	4.382123220322275756e+02	8.112994329558276263e-02	0.000000000000000000e+00	5.848173002901737583e+00	1.000000000000000000e+00
1.200000000000000000e+01	3.871106137918870616e+01	4.150418021782972033e+01	-1.774255769450685735e-02	4.667151840241401146e+02	1.814673748028455824e-01	0.000000000000000000e+00	6.966661689948546510e+00	1.000000000000000000e+00
1.300000000000000000e+01	1.050596114873694944e+02	3.122356420898121598e+01	-1.582179157206498391e-02	4.166133076122501961e+02	9.423294402883919396e-03	0.000000000000000000e+00	1.118535353171104063e+01	1.000000000000000000e+00
1.300000000000000000e+01	1.430984123082351402e+02	3.894093995920208329e+01	-4.339471193518486952e-03	1.171047991029996496e+02	2.200462804413794160e-01	0.000000000000000000e+00	5.876351987866282656e+00	1.000000000000000000e+00
1.300000000000000000e+01	3.746960737548735665e+01	2.354984707658056564e+01	-1.628332255470558987e-02	4.286520290278073162e+02	1.073128889746555181e-02	0.000000000000000000e+00	1.196648450367907834e+01	1.000000000000000000e+00
1.300000000000000000e+01	1.555687355996557564e+01	2.983165651336688384e+01	-1.599537921100192134e-02	4.211412229742691125e+02	1.726145814263646550e-02	0.000000000000000000e+00	1.209024826176716516e+01	1.000000000000000000e+00
1.300000000000000000e+01	1.735338772898861848e+01	5.316876852828575295e+01	-1.676867413968789397e-02	4.413120946354744092e+02	8.506954935888488833e-03	0.000000000000000000e+00	1.347475106229246400e+01	1.000000000000000000e+00
1.400000000000000000e+01	5.463572488110217762e+01	4.372685629367292393e+01	-1.613716644098639463e-02	4.248396463223627393e+02	2.473035194389218150e-01	0.000000000000000000e+00	5.792079703197430263e+00	1.000000000000000000e+00
1.400000000000000000e+01	5.259587132408744026e+01	4.914785110589382811e+01	-1.753063326729837820e-02	4.611872796444224605e+02	1.963142754021601766e-01	0.000000000000000000e+00	5.792079703197430263e+00	1.000000000000000000e+00
1.500000000000000000e+01	8.147110259905115015e+01	5.004675777086419686e+01	-8.118278877151488201e-03	2.156724244570906990e+02	1.762856609050350576e-01	0.000000000000000000e+00	6.390824390482278794e+00	1.000000000000000000e+00
1.600000000000000000e+01	1.250363027825994493e+02	1.028828766073730883e+01	-1.575399823297076590e-02	4.148449645239568895e+02	7.636791789660701824e-03	0.000000000000000000e+00	2.840832054955669861e+01	1.000000000000000000e+00
1.600000000000000000e+01	8.599661912847965439e+00	4.292468728463170891e+01	-4.134751267311297974e-03	1.117648192261970337e+02	6.690921140425565294e-02	0.000000000000000000e+00	1.347475106229246400e+01	1.000000000000000000e+00
1.700000000000000000e+01	3.441306410658999226e+01	1.103264227964530875e+01	-1.621154899346558681e-02	4.267798645550623178e+02	1.088301810646219447e-02	0.000000000000000000e+00	1.288498632840022751e+01	1.000000000000000000e+00
1.700000000000000000e+01	1.131279334589765284e+02	3.902573212903823219e+01	-1.617660318685823495e-02	4.258683269850798183e+02	1.060942963460775879e-02	0.000000000000000000e+00	1.122370899882403528e+01	1.000000000000000000e+00
1.700000000000000000e+01	2.821500805631177400e+01	4.109763964241602707e+01	-1.644390093403977349e-02	4.328406067113801896e+02	1.088638149597864757e-02	0.000000000000000000e+00	4.439385539265226832e+00	1.000000000000000000e+00
1.800000000000000000e+01	1.418263787879916720e+02	3.320391604355757664e+01	-1.478759706398318809e-02	3.896370480747814327e+02	4.016211071852393566e-02	0.000000000000000000e+00	5.876351987866282656e+00	1.000000000000000000e+00
1.800000000000000000e+01	7.935458403015221052e+01	2.630840051937129687e+01	-1.363132021637995794e-02	3.594763538394529974e+02	2.122079123115683252e-01	0.000000000000000000e+00	7.297062372971386601e+00	1.000000000000000000e+00
1.800000000000000000e+01	1.107118383539743007e+02	5.182857488661163359e+01	-1.640171477819293150e-02	4.317402095615990447e+02	6.763749583845179991e-03	0.000000000000000000e+00	1.302882566586741220e+01	1.000000000000000000e+00
1.900000000000000000e+01	4.620508218320814819e+01	3.879592872815167226e+01	-1.428784832008520456e-03	4.118152731353736584e+01	3.560834760841292690e-01	0.000000000000000000e+00	9.766769320300918267e+00	1.000000000000000000e+00
2.000000000000000000e+01	4.536944274237730212e+01	2.678447399140403107e+01	-1.214191757892773768e-02	3.206263002086095071e+02	1.460125544672241649e-02	0.000000000000000000e+00	1.204048745558124978e+01	1.000000000000000000e+00
2.000000000000000000e+01	6.348032287496529591e+01	4.017755793213016346e+01	-1.625378283436732657e-02	4.278815055370306482e+02	6.152979884747500350e-03	0.000000000000000000e+00	1.232290800630185679e+01	1.000000000000000000e+00
2.000000000000000000e+01	9.143789744867140712e+01	4.867824960140492863e+01	-1.673607797381128706e-02	4.404618458440312452e+02	7.756110290749895775e-02	0.000000000000000000e+00	6.747687435423203262e+00	1.000000000000000000e+00
2.100000000000000000e+01	1.877455952892733748e+01	3.290397466967680629e+01	-1.635121275941790395e-02	4.304228987897907359e+02	1.133618252000280213e-01	0.000000000000000000e+00	1.250032855902950146e+01	1.000000000000000000e+00
2.100000000000000000e+01	7.641412360203233334e+01	3.298678443658479154e+01	-3.932601806797642562e-03	1.064918881967234512e+02	2.564763703915734494e-01	0.000000000000000000e+00	5.476532539127459742e+00	1.000000000000000000e+00
2.200000000000000000e+01	8.156127177066741751e+01	1.729440399249761739e+01	-1.663231287212556600e-02	4.377552038225049955e+02	8.195404808336137492e-02	0.000000000000000000e+00	6.488668166262242742e+00	1.000000000000000000e+00
2.200000000000000000e+01	1.000698737901909112e+02	3.392504161540868779e+01	-1.628865266834969225e-02	4.287910614128219322e+02	1.024725800597114933e-02	0.000000000000000000e+00	1.401891458100076981e+01	1.000000000000000000e+00
2.200000000000000000e+01	3.193130806625885398e+01	4.352606674700544431e+01	-1.638061521987578192e-02	4.311898419500508339e+02	2.183430480103110138e-02	0.000000000000000000e+00	4.439385539265226832e+00	1.000000000000000000e+00
2.200000000000000000e+01	7.908602309473003800e+01	5.280761968070613221e+01	-3.499074799399793517e-02	9.166224833132613412e+02	9.756780803367381960e-02	0.000000000000000000e+00	6.352175867583600422e+00	1.000000000000000000e+00
2.200000000000000000e+01	1.230110200384755217e+02	1.425183224237203206e+01	-4.430167049654503211e-03	1.194705387534993264e+02	4.355360954920373118e-02	0.000000000000000000e+00	9.537088217344637187e+00	1.000000000000000000e+00
2.300000000000000000e+01	1.223134469240966524e+02	2.376337488357959060e+01	-4.369904338830435907e-03	1.178986269758621432e+02	7.000905465593176835e-02	0.000000000000000000e+00	9.537088217344637187e+00	1.000000000000000000e+00
2.300000000000000000e+01	1.344116859974250531e+02	4.188254823121968684e+01	-1.623712711277165363e-02	4.274470523804557160e+02	1.045099809752514375e-02	0.000000000000000000e+00	9.605510791443546026e+00	1.000000000000000000e+00
2.400000000000000000e+01	1.436832389451776351e+02	3.692676444227110011e+01	-1.624101316067530498e-02	4.275484172939266614e+02	8.488636421261519516e-03	0.000000000000000000e+00	1.051292000472681210e+01	1.000000000000000000e+00
2.400000000000000000e+01	1.276696447921236910e+01	4.968309043134306791e+01	-1.558023910645415025e-02	4.103125760251917313e+02	1.865792000059718347e-02	0.000000000000000000e+00	7.961474734174739609e+00	1.000000000000000000e+00
2.400000000000000000e+01	6.173252082701661436e+01	5.237588772489133504e+01	-1.628376896734457999e-02	4.286636733975232687e+02	9.473774095837828035e-03	0.000000000000000000e+00	1.232290800630185679e+01	1.000000000000000000e+00
2.400000000000000000e+01	1.180307253375885352e+02	3.485487010515964812e+01	-4.178267739897371935e-03	1.128999167822790355e+02	7.301227986724112551e-02	0.000000000000000000e+00	8.809867537942091431e+00	1.000000000000000000e+00
2.400000000000000000e+01	8.485000963249540007e+01	5.013805090557200117e+01	-3.326293675855774429e-02	8.715537037415730310e+02	7.642648184633582531e-02	0.000000000000000000e+00	6.352175867583600422e+00	1.000000000000000000e+00
2.500000000000000000e+01	5.802756404842632776e+01	5.685205582527551371e+00	-1.550680339573615694e-02	4.083970555151075814e+02	3.851683293670560282e-02	0.000000000000000000e+00	1.150104563663757062e+01	1.000000000000000000e+00
2.500000000000000000e+01	8.632529329859279699e+01	1.288907614393418299e+01	-1.673087629093461537e-02	4.403261634881337159e+02	7.054393517422574700e-02	0.000000000000000000e+00	6.488668166262242742e+00	1.000000000000000000e+00
2.500000000000000000e+01	1.348710709351217076e+02	2.708107077228706672e+01	-4.238583637449619759e-03	1.144732158995047797e+02	2.887867658061423759e-01	0.000000000000000000e+00	3.593259979121663505e+00	1.000000000000000000e+00
2.600000000000000000e+01	4.716231304597197038e+01	9.456196352827138440e+00	-1.606650091227926694e-02	4.229963841237540692e+02	8.729088590648026447e-03	0.000000000000000000e+00	1.150104563663757062e+01	1.000000000000000000e+00
2.600000000000000000e+01	8.122881969134634517e+01	3.037697405656362548e+01	-1.547707959033286888e-02	4.076217302907572844e+02	1.596904928852160843e-02	0.000000000000000000e+00	5.476532539127459742e+00	1.000000000000000000e+00
2.600000000000000000e+01	1.249324271982986261e+02	4.033029497104509886e+01	-3.863848977332817562e-03	1.046985174554510962e+02	1.565922521594838024e-01	0.000000000000000000e+00	4.409163160077599564e+00	1.000000000000000000e+00
2.600000000000000000e+01	5.212519055987289818e+01	4.077744833222920562e+01	-3.682241457429537550e-03	9.996140895933885417e+01	1.568003522503241820e-01	0.000000000000000000e+00	5.517018292851298078e+00	1.000000000000000000e+00
2.700000000000000000e+01	9.916316239379632691e+01	1.491578765191063205e+01	-1.559941183700568924e-02	4.108126836464936105e+02	1.094871467703562029e-02	0.000000000000000000e+00	1.299686279231053732e+01	1.000000000000000000e+00
2.700000000000000000e+01	3.282158835058519486e+01	2.080852983340659890e+01	-1.679865645595722892e-02	4.420941629397397605e+02	6.972382977099789159e-03	0.000000000000000000e+00	3.774213456723244153e+00	1.000000000000000000e+00
2.700000000000000000e+01	1.678403921082403016e+01	4.280935850875910376e+01	-1.617695559724534674e-02	4.258775193700637374e+02	1.232910904705875055e-02	0.000000000000000000e+00	7.961474734174739609e+00	1.000000000000000000e+00
2.700000000000000000e+01	1.248916935839430238e+02	5.228502281290757736e+01	-4.159752320876757524e-03	1.124169546846833896e+02	1.079047013723331006e-01	0.000000000000000000e+00	7.746154810723668405e+00	1.000000000000000000e+00
2.800000000000000000e+01	7.221265586368645018e+01	1.087913460010121725e+01	-4.455774885590181936e-03	1.201385017169413487e+02	2.261858983955084001e-01	0.000000000000000000e+00	1.283415082770657811e+01	1.000000000000000000e+00
2.800000000000000000e+01	7.974571375384422822e+01	2.126992216851262540e+01	-4.510586989291742732e-03	1.215682381192265211e+02	1.283900327778234596e-01	0.000000000000000000e+00	9.227025377309162835e+00	1.000000000000000000e+00
2.800000000000000000e+01	9.874300777449290578e+00	2.502364082618046481e+01	-4.743456374423098490e-03	1.276424774644787590e+02	5.146751228533663625e-02	0.000000000000000000e+00	1.187474217332744608e+01	1.000000000000000000e+00
2.800000000000000000e+01	7.064375573122711671e+01	3.534400819459728638e+01	-1.656114742585961322e-02	4.358989016147792199e+02	7.308992596307439804e-02	0.000000000000000000e+00	7.364686598537285356e+00	1.000000000000000000e+00
2.900000000000000000e+01	1.317703140785152982e+02	1.268696158736986312e+01	-1.639072271032900735e-02	4.314534889561099931e+02	8.250932763989915486e-03	0.000000000000000000e+00	1.122632385344835271e+01	1.000000000000000000e+00
2.900000000000000000e+01	1.088289428013951010e+02	4.123284093225981195e+01	-1.618132144089010419e-02	4.259913994287380206e+02	8.965682352803372446e-03	0.000000000000000000e+00	6.205322494065056205e+00	1.000000000000000000e+00
2.900000000000000000e+01	1.438448516718518988e+02	6.916815749947949676e+00	-3.964070440604166960e-03	1.073127260818799869e+02	5.569196454344349512e-02	0.000000000000000000e+00	1.338241536786301822e+01	1.000000000000000000e+00
2.900000000000000000e+01	5.639178524081047783e+01	1.962803300009302632e+01	-1.658679694338552335e-02	4.365679518141204198e+02	9.739552768381631864e-02	0.000000000000000000e+00	7.159456380645279339e+00	1.000000000000000000e+00
2.900000000000000000e+01	5.082857044612856612e+01	4.613993536011929564e+01	-4.038564155169360563e-03	1.092558439019002066e+02	2.477515236630803974e-01	0.000000000000000000e+00	5.517018292851298078e+00	1.000000000000000000e+00
3.000000000000000000e+01	2.085441033974050029e+01	8.004229276442829999e+00	-1.676755510582950484e-02	4.412829053992531954e+02	4.446301075341796416e-02	0.000000000000000000e+00	6.210473271995733846e+00	1.000000000000000000e+00
3.000000000000000000e+01	9.678819165962958948e+01	5.116617624334227088e+01	-1.566412573175538989e-02	4.125007015259216701e+02	8.153866164233303238e-03	0.000000000000000000e+00	1.163807034434766940e+01	1.000000000000000000e+00
3.000000000000000000e+01	1.238621614206863200e+02	4.460758978639947259e+01	-3.682511589488457471e-03	9.996845517015690064e+01	1.325972364147338656e-01	0.000000000000000000e+00	4.409163160077599564e+00	1.000000000000000000e+00
3.100000000000000000e+01	2.751065546227234648e+01	4.200385647064229744e+01	-1.695895153879127537e-02	4.462753510270093216e+02	8.438119858522941108e-03	0.000000000000000000e+00	9.075737830417162755e+00	1.000000000000000000e+00
3.100000000000000000e+01	5.511402006902985207e+00	4.907277173011437554e+01	-1.741939539827170799e-02	4.582857155751796085e+02	2.676657932385417826e-02	0.000000000000000000e+00	1.197173138859539421e+01	1.000000000000000000e+00
3.100000000000000000e+01	5.266610656107547328e+01	2.574171716283241551e+01	-1.709992863070260508e-02	4.499526424751059608e+02	3.250754625764373795e-02	0.000000000000000000e+00	7.159456380645279339e+00	1.000000000000000000e+00
3.100000000000000000e+01	1.780766778726287569e+01	3.385943108911693145e+01	-1.838049278221482938e-02	4.833552864029346665e+02	1.110733642421302125e-02	0.000000000000000000e+00	9.008274878097637384e+00	1.000000000000000000e+00
3.200000000000000000e+01	1.414266315870093536e+02	2.833699904837398975e+01	-1.623633387608930043e-02	4.274263613417288639e+02	1.140986407253241630e-02	0.000000000000000000e+00	7.110895128645689844e+00	1.000000000000000000e+00
3.200000000000000000e+01	6.558694409827307936e+01	5.092285414371355046e+01	-1.604284460391355513e-02	4.223793254281364966e+02	1.671016628280674876e-02	0.000000000000000000e+00	1.551405507746998147e+01	1.000000000000000000e+00
3.200000000000000000e+01	2.408914791170473535e+01	5.040994374403376810e+01	-4.535594456832871442e-03	1.222205408819008028e+02	2.009777690007519269e-01	0.000000000000000000e+00	9.075737830417162755e+00	1.000000000000000000e+00
3.200000000000000000e+01	2.706298611471226678e+01	8.157738587584312029e+00	-1.615493996461980081e-02	4.253032565839559993e+02	6.019526317165579954e-02	0.000000000000000000e+00	6.210473271995733846e+00	1.000000000000000000e+00
3.300000000000000000e+01	4.041751067908069217e+01	3.992985629412624604e+01	-4.407365088232366619e-03	1.188757651161612046e+02	4.548820312462809046e-02	0.000000000000000000e+00	1.162115721733020379e+01	1.000000000000000000e+00
3.300000000000000000e+01	8.798960351292883786e+01	4.354846477829440232e+01	-1.696948017428950503e-02	4.465499833148006701e+02	8.010257527617303808e-03	0.000000000000000000e+00	1.060331826549005818e+01	1.000000000000000000e+00
3.300000000000000000e+01	1.085122200777015280e+02	3.503560655137297175e+01	-4.198052548220979757e-03	1.134159900354880932e+02	2.453021818512227670e-01	0.000000000000000000e+00	6.205322494065056205e+00	1.000000000000000000e+00
3.400000000000000000e+01	5.158359423526271748e+00	7.107499760404177636e+00	-1.691881045071900319e-02	4.452282980775960937e+02	3.084819396198723584e-02	0.000000000000000000e+00	1.572164553058376413e+01	1.000000000000000000e+00
3.400000000000000000e+01	3.501590614893378017e+01	2.001030655256589341e+01	-1.652275387187322753e-02	4.348974319020617259e+02	9.348627295360234513e-03	0.000000000000000000e+00	1.427348256156252582e+01	1.000000000000000000e+00
3.500000000000000000e+01	5.661091742219200640e+00	3.710197620835304377e+01	-1.667918457816978950e-02	4.389778203586902805e+02	9.536969006319728770e-03	0.000000000000000000e+00	1.197173138859539421e+01	1.000000000000000000e+00
3.600000000000000000e+01	9.709377430410573595e+01	2.294892793764440597e+01	-3.423021497060238939e-03	9.319983280169260809e+01	1.200474095413467390e-01	0.000000000000000000e+00	9.621101893113388925e+00	1.000000000000000000e+00
3.600000000000000000e+01	5.530493482502697589e+01	3.837786450235056179e+01	-3.977923968387686408e-03	1.076740859209405556e+02	8.987225497973383437e-02	0.000000000000000000e+00	8.057244667373192115e+00	1.000000000000000000e+00
3.600000000000000000e+01	1.417886953119689792e+02	4.536239918784738023e+01	-1.396222153474804308e-02	3.681076894110803437e+02	2.118575390679953152e-01	0.000000000000000000e+00	1.639143625693060713e+01	1.000000000000000000e+00
3.600000000000000000e+01	5.083455483487269078e+01	4.508121399148969743e+01	-4.155484436478045634e-03	1.123056298262395813e+02	1.021384257270254725e-01	0.000000000000000000e+00	8.057244667373192115e+00	1.000000000000000000e+00
3.600000000000000000e+01	8.192318426784169105e+01	5.224495348248481008e+01	-1.619277903650790523e-02	4.262902630086987870e+02	1.491140765369669552e-02	0.000000000000000000e+00	1.060331826549005818e+01	1.000000000000000000e+00
3.700000000000000000e+01	7.876940512126030569e+01	3.509553667591530512e+01	-1.656149930874652523e-02	4.359080802402795030e+02	1.217285583341276567e-02	0.000000000000000000e+00	1.128818731903909089e+01	1.000000000000000000e+00
3.700000000000000000e+01	1.747612332985691808e+01	4.370422703921802565e+01	-1.707133903645108308e-02	4.492069023763400537e+02	8.347990776676927904e-02	0.000000000000000000e+00	6.139442792570442009e+00	1.000000000000000000e+00
3.700000000000000000e+01	9.371964906800197781e+00	5.102306156893276778e+01	-1.697277651255250236e-02	4.466359660538414573e+02	5.792765702845981135e-02	0.000000000000000000e+00	1.091983162046677336e+01	1.000000000000000000e+00
3.800000000000000000e+01	1.224177134421465780e+02	2.081070139083388781e+01	-1.638551930092770059e-02	4.313177615649930772e+02	2.351115655327429277e-02	0.000000000000000000e+00	4.201802921793823309e+00	1.000000000000000000e+00
3.800000000000000000e+01	1.158972476969628502e+02	3.693222257872397307e+01	-1.621825039116061087e-02	4.269546659508076800e+02	1.749900524676806235e-02	0.000000000000000000e+00	7.624682635523739371e+00	1.000000000000000000e+00
3.800000000000000000e+01	7.882254495057915733e+01	2.380747443706071564e+01	-2.027881296838397046e-02	5.328716758510832960e+02	3.067601114116269567e-02	0.000000000000000000e+00	8.694389072499948412e+00	1.000000000000000000e+00
3.900000000000000000e+01	8.747268828928871187e+01	2.293144843072002459e+01	-1.618189722234247840e-02	4.260064182958608399e+02	2.999990543358099782e-02	0.000000000000000000e+00	8.694389072499948412e+00	1.000000000000000000e+00
4.000000000000000000e+01	1.184420333612613234e+02	5.455220640493521955e+00	-1.641491893013696107e-02	4.320846308740608492e+02	1.235149919088951442e-02	0.000000000000000000e+00	9.487289917109444914e+00	1.000000000000000000e+00
4.000000000000000000e+01	1.947646571976745022e+01	3.262713866653380990e+01	-1.894475286161350497e-02	4.980736263569188509e+02	1.386544215308080918e-01	0.000000000000000000e+00	4.474362138098185504e+00	1.000000000000000000e+00
4.000000000000000000e+01	4.283834708336876673e+01	3.611655693167451631e+01	-1.684463251008267576e-02	4.432934170054929268e+02	8.342767677226303746e-03	0.000000000000000000e+00	1.201267724553130734e+01	1.000000000000000000e+00
4.000000000000000000e+01	1.322490488140123546e+02	1.383346813898409700e+01	-1.613898789782328494e-02	4.248871577836829942e+02	8.284939941421765042e-03	0.000000000000000000e+00	1.205557709298138924e+01	1.000000000000000000e+00
4.000000000000000000e+01	2.095552596238164966e+01	3.864591554979538301e+01	-1.753957778611139537e-02	4.614205913271399027e+02	1.594754378355948132e-01	0.000000000000000000e+00	5.873706657646060592e+00	1.000000000000000000e+00
4.000000000000000000e+01	8.981741135696896094e+01	4.091979643122049026e+01	-2.764095803288160041e-02	7.249082168115917284e+02	1.468727257157653732e-02	0.000000000000000000e+00	3.592063830206654540e+00	1.000000000000000000e+00
4.000000000000000000e+01	1.086426010229968426e+02	3.975740441925616864e+01	-1.639140431934782774e-02	4.314712682632434166e+02	3.577096270138291345e-02	0.000000000000000000e+00	7.785342047473505112e+00	1.000000000000000000e+00
4.100000000000000000e+01	8.414222153604409726e+00	1.470503791585955256e+01	-1.636926088493405665e-02	4.308936718545129452e+02	1.470411139868532668e-02	0.000000000000000000e+00	1.248036734975834783e+01	1.000000000000000000e+00
4.200000000000000000e+01	1.094574637427863877e+02	8.502543849814070853e+00	-1.544259706973780122e-02	4.067222772209436243e+02	4.902541819575512161e-02	0.000000000000000000e+00	9.487289917109444914e+00	1.000000000000000000e+00
4.200000000000000000e+01	1.390972071403156463e+02	3.200818231780203149e+01	-3.968103649036624526e-03	1.074179295775400931e+02	1.138813870525849925e-01	0.000000000000000000e+00	1.283940253995051073e+01	1.000000000000000000e+00
4.300000000000000000e+01	6.488510391559077561e+01	1.890143229226213961e+01	-1.617464315577636300e-02	4.258172009089376502e+02	9.334619497967544532e-03	0.000000000000000000e+00	1.096292027272871294e+01	1.000000000000000000e+00
4.300000000000000000e+01	1.185277878717280373e+02	2.239929411717978880e+01	-1.573003002279421692e-02	4.142197700819844499e+02	1.672751451552345614e-02	0.000000000000000000e+00	4.201802921793823309e+00	1.000000000000000000e+00
4.300000000000000000e+01	9.779739562037784495e+00	3.359485841504662318e+01	-2.078000002145051484e-02	5.459447988610082803e+02	1.320806863347220306e-01	0.000000000000000000e+00	9.744895057909060299e+00	1.000000000000000000e+00
4.400000000000000000e+01	1.441444990079623949e+02	1.094834431435942435e+01	-1.594322811334606196e-02	4.197808971027484404e+02	1.280450761391860315e-02	0.000000000000000000e+00	1.044158360216607129e+01	1.000000000000000000e+00
4.400000000000000000e+01	7.162064070443754815e+01	3.100377811815791418e+01	-1.613033495048526306e-02	4.246614515443532127e+02	2.552320337936220263e-01	0.000000000000000000e+00	5.351325642793510085e+00	1.000000000000000000e+00
4.400000000000000000e+01	7.296844065002602520e+01	3.618259279353403457e+01	-1.636045699938887960e-02	4.306640284948267094e+02	2.760982414755869252e-01	0.000000000000000000e+00	5.351325642793510085e+00	1.000000000000000000e+00
4.400000000000000000e+01	1.258890062674765460e+02	4.289619208803673445e+01	-1.617111974951965236e-02	4.257252952558962988e+02	8.313504466606835841e-03	0.000000000000000000e+00	1.196030635103769768e+01	1.000000000000000000e+00
4.400000000000000000e+01	6.640047982728194143e+01	4.821252396780761273e+01	-1.661212797643471864e-02	4.372286945627498085e+02	1.101348862744044865e-02	0.000000000000000000e+00	9.087307015706468150e+00	1.000000000000000000e+00
4.400000000000000000e+01	8.376124788314923819e+01	6.817626413537785091e+00	-1.471292015121209058e-02	3.876891516543038847e+02	9.587386020235943995e-02	0.000000000000000000e+00	7.605997583038677234e+00	1.000000000000000000e+00
4.500000000000000000e+01	1.905238390654119485e+01	8.179006679091900267e+00	-1.548326152379018994e-02	4.077829818155767043e+02	1.062889683608081448e-02	0.000000000000000000e+00	7.733959872730900464e+00	1.000000000000000000e+00
4.500000000000000000e+01	2.385695667255458474e+01	3.353884890306547817e+01	-1.654252843565759412e-02	4.354132379334404277e+02	1.127278002056320005e-02	0.000000000000000000e+00	4.474362138098185504e+00	1.000000000000000000e+00
4.500000000000000000e+01	1.399488059877594139e+02	4.481931173662846390e+01	-4.157583020630831530e-03	1.123603699648927829e+02	1.115836240909787724e-01	0.000000000000000000e+00	1.283940253995051073e+01	1.000000000000000000e+00
4.500000000000000000e+01	9.252239677220204328e+01	1.799097173619080436e+01	-4.391762194785354088e-03	1.184687742649500848e+02	2.138772905057140239e-01	0.000000000000000000e+00	9.551344849187573871e+00	1.000000000000000000e+00
4.500000000000000000e+01	6.647593255294677306e+01	3.780747492994082393e+01	-1.663266177274153740e-02	4.377643046574983714e+02	5.675395553940909554e-02	0.000000000000000000e+00	3.759455431568584416e+00	1.000000000000000000e+00
4.600000000000000000e+01	1.375178542535949191e+02	1.901768427624214297e+01	-1.595264394545359635e-02	4.200265026718257673e+02	1.413620984725172391e-02	0.000000000000000000e+00	1.044158360216607129e+01	1.000000000000000000e+00
4.600000000000000000e+01	1.051444503259687480e+02	1.913354541569390221e+01	-1.689036159650100094e-02	4.444862290867716297e+02	2.098649131705344617e-01	0.000000000000000000e+00	6.608410552520633807e+00	1.000000000000000000e+00
4.600000000000000000e+01	1.002624256809832701e+02	2.358741175814519764e+01	-1.670492772408031790e-02	4.396493127906907148e+02	1.753232900578504116e-01	0.000000000000000000e+00	6.608410552520633807e+00	1.000000000000000000e+00
4.600000000000000000e+01	1.013666649444888321e+02	3.627419663138059747e+01	-1.608605927590433388e-02	4.235065507211928093e+02	1.492064195431830331e-02	0.000000000000000000e+00	1.184815999144731080e+01	1.000000000000000000e+00
4.700000000000000000e+01	8.015072934562633122e+01	1.351205358271317714e+01	-1.592061590967043180e-02	4.191910731670177483e+02	2.224931834424948018e-02	0.000000000000000000e+00	7.261940256791922010e+00	1.000000000000000000e+00
4.700000000000000000e+01	7.389065579715453680e+01	2.515328451497738982e+01	-4.929128288237411872e-03	1.324856029082248767e+02	3.967503351126347999e-01	0.000000000000000000e+00	6.275447706898620304e+00	1.000000000000000000e+00
4.800000000000000000e+01	1.066836591928791904e+02	5.304007704572090631e+01	-1.613453754216278083e-02	4.247710732866240164e+02	2.965579744855650901e-02	0.000000000000000000e+00	8.834230731922533053e+00	1.000000000000000000e+00
4.800000000000000000e+01	8.056942150360477228e+01	2.616149757237748474e+01	-1.568864288973518401e-02	4.131402148975510613e+02	1.259788033173492305e-02	0.000000000000000000e+00	6.754435944678709447e+00	1.000000000000000000e+00
4.800000000000000000e+01	2.675043068072847419e+01	4.333321278654060649e+01	-1.726565196160967375e-02	4.542754227171464549e+02	1.322291983157852790e-02	0.000000000000000000e+00	1.021282310225237744e+01	1.000000000000000000e+00
4.800000000000000000e+01	1.147900047567395490e+02	4.735277076178754641e+01	-1.725356409912509603e-02	4.539601190551283594e+02	7.561156278438296852e-02	0.000000000000000000e+00	5.754453630710753664e+00	1.000000000000000000e+00
4.900000000000000000e+01	1.977455654033199295e+01	1.587917563827814860e+01	-1.620888393104819372e-02	4.267103482166044728e+02	1.151325013788817575e-02	0.000000000000000000e+00	7.733959872730900464e+00	1.000000000000000000e+00
5.000000000000000000e+01	3.527142039746340885e+01	2.530174907002910345e+01	-4.548984140045932156e-03	1.225698016511829422e+02	7.994551217427203760e-02	0.000000000000000000e+00	1.315650723305820158e+01	1.000000000000000000e+00
5.000000000000000000e+01	2.827226268965693379e+01	1.416148543065476417e+01	-3.721480999840968799e-03	1.009849457040713645e+02	3.305543450116837922e-01	0.000000000000000000e+00	8.669571468627511379e+00	1.000000000000000000e+00
5.100000000000000000e+01	1.059725069955778025e+02	5.539718176716644571e+00	-1.596275146758388899e-02	4.202901505041597829e+02	1.397075479140430510e-02	0.000000000000000000e+00	1.361902407851767194e+01	1.000000000000000000e+00
5.100000000000000000e+01	6.268401169461697009e+01	3.378829465872612303e+01	-4.199156115562995700e-03	1.134447758381612346e+02	7.769367114283132203e-02	0.000000000000000000e+00	1.312967266422609391e+01	1.000000000000000000e+00
5.100000000000000000e+01	1.096700922144644039e+02	4.472594146633383616e+01	-1.738398669217443640e-02	4.573621035872010339e+02	1.194647575430970443e-01	0.000000000000000000e+00	5.754453630710753664e+00	1.000000000000000000e+00
5.100000000000000000e+01	6.219964454464647474e+01	4.690902987950378389e+01	-1.950596781482834621e-02	5.127125362678914371e+02	8.889260737059989648e-02	0.000000000000000000e+00	1.312967266422609391e+01	1.000000000000000000e+00
5.100000000000000000e+01	1.242804166177230485e+02	5.148762432933271782e+01	-1.660027473785211094e-02	4.369195109054539330e+02	8.666405658775744314e-03	0.000000000000000000e+00	1.035204961909173527e+01	1.000000000000000000e+00
5.200000000000000000e+01	7.309592870179704960e+01	1.178997223473884759e+01	-1.607968488066746637e-02	4.233402789619054261e+02	6.862727785622801946e-03	0.000000000000000000e+00	7.261940256791922010e+00	1.000000000000000000e+00
5.200000000000000000e+01	5.448149753496399939e+01	1.409849513632624785e+01	-4.089158894919973052e-03	1.105755732372210076e+02	6.431144236971286787e-02	0.000000000000000000e+00	1.596961214971448584e+01	1.000000000000000000e+00
5.300000000000000000e+01	4.684127830106080381e+01	3.422343797146024968e+01	-1.625497377584400258e-02	4.279125704345115082e+02	5.462172122843389488e-03	0.000000000000000000e+00	9.835848992695490622e+00	1.000000000000000000e+00
5.400000000000000000e+01	8.542772303460513683e+01	8.955496897970508741e+00	-4.083613047359595238e-03	1.104309135798984443e+02	7.363857561562181520e-02	0.000000000000000000e+00	1.171048191925687476e+01	1.000000000000000000e+00
5.500000000000000000e+01	7.714425265149614575e+01	2.748989975836850164e+01	-1.633583878463313460e-02	4.300218791260083435e+02	1.692992701943774048e-02	0.000000000000000000e+00	1.077134756668290905e+01	1.000000000000000000e+00
5.500000000000000000e+01	1.412504568232356803e+02	9.457274590990582652e+00	-3.418326897174958200e-03	9.307737736034164300e+01	9.482174092530604170e-02	0.000000000000000000e+00	2.664902419529305888e+01	1.000000000000000000e+00
5.500000000000000000e+01	1.391891061191021208e+02	3.602645455266578267e+01	-1.634110077593120200e-02	4.301591345860126125e+02	9.647185342209207981e-03	0.000000000000000000e+00	2.020800890614021839e+01	1.000000000000000000e+00
5.500000000000000000e+01	1.005933469433717775e+01	5.101909157964655606e+01	-1.603070270252469551e-02	4.220626121980964740e+02	1.848203166418271870e-02	0.000000000000000000e+00	1.823909066434806903e+01	1.000000000000000000e+00
5.500000000000000000e+01	4.030065787511518494e+01	5.341122580061140468e+01	-1.641487128520662322e-02	4.320833880884955533e+02	6.744612159565455123e-03	0.000000000000000000e+00	1.494004931866223274e+01	1.000000000000000000e+00
5.600000000000000000e+01	6.925954194402926589e+01	2.015142134238586991e+01	-4.283226434726684559e-03	1.156376928682119711e+02	1.119787129371317969e-01	0.000000000000000000e+00	9.199548604955962716e+00	1.000000000000000000e+00
5.600000000000000000e+01	3.292397448261264969e+01	4.041932002159510517e+01	-4.825573907851222685e-03	1.297844574083121358e+02	1.736373728747668821e-01	0.000000000000000000e+00	7.683802191466928555e+00	1.000000000000000000e+00
5.700000000000000000e+01	9.680743178411145777e+01	6.191873269896047027e+00	-1.532224190118107975e-02	4.035828946016296754e+02	3.381010166208342493e-02	0.000000000000000000e+00	7.858116122409329662e+00	1.000000000000000000e+00
5.700000000000000000e+01	3.339664645530820763e+01	9.776682402372777858e+00	-3.801552775286999673e-03	1.030735634439435557e+02	6.504565418729735260e-02	0.000000000000000000e+00	1.305180072291527438e+01	1.000000000000000000e+00
5.700000000000000000e+01	8.461173829218427045e+01	3.604519310306697832e+01	-1.687004378735585883e-02	4.439562528700649295e+02	3.967690310330862502e-02	0.000000000000000000e+00	1.135589653033724034e+01	1.000000000000000000e+00
5.700000000000000000e+01	7.255425093676552706e+01	4.952955821024045946e+01	-1.638391409345161046e-02	4.312758908210005302e+02	2.111946428544897447e-02	0.000000000000000000e+00	8.577722138175118971e+00	1.000000000000000000e+00
5.800000000000000000e+01	1.843601043321008248e+01	9.931117463522564748e+00	-1.644611602261620772e-02	4.328983857885939415e+02	8.142142336104662981e-03	0.000000000000000000e+00	1.496143309893181161e+01	1.000000000000000000e+00
5.800000000000000000e+01	5.664830872585924482e+01	3.497582062289939131e+01	-1.635946006303087147e-02	4.306380240887639843e+02	9.344646896112585033e-03	0.000000000000000000e+00	9.835848992695490622e+00	1.000000000000000000e+00
5.800000000000000000e+01	6.707108347476452082e+01	4.293318104823759285e+01	-1.675134022258668864e-02	4.408599512109357761e+02	3.712652674297334254e-02	0.000000000000000000e+00	8.577722138175118971e+00	1.000000000000000000e+00
5.900000000000000000e+01	6.346100141752889279e+00	3.316198326335404545e+01	-1.724708764614872950e-02	4.537911851891996093e+02	7.533367009233127298e-03	0.000000000000000000e+00	9.567984730728664289e+00	1.000000000000000000e+00
5.900000000000000000e+01	2.540101460774041797e+01	3.885538561163593130e+01	-1.605368066824533479e-02	4.226619767877157301e+02	9.616557000370784536e-03	0.000000000000000000e+00	7.683802191466928555e+00	1.000000000000000000e+00
5.900000000000000000e+01	4.619179759179846201e+01	7.201102952023049397e+00	-7.420307715631054533e-03	1.974663219727845558e+02	2.681550254242992537e-02	0.000000000000000000e+00	1.305180072291527438e+01	1.000000000000000000e+00
6.000000000000000000e+01	8.405560903434020759e+01	5.197899565731678706e+01	-1.575868586274580332e-02	4.149672381547283635e+02	6.193844985044494322e-03	0.000000000000000000e+00	1.175929342672366928e+01	1.000000000000000000e+00
6.100000000000000000e+01	9.039023302260328308e+01	1.072723974335410624e+01	-1.582608631284445136e-02	4.167253330010989316e+02	3.238429109528306871e-02	0.000000000000000000e+00	7.858116122409329662e+00	1.000000000000000000e+00
6.100000000000000000e+01	9.911550990838033215e+01	5.069389053601460660e+01	-1.638656730121809679e-02	4.313450979389616009e+02	8.020703169947185351e-03	0.000000000000000000e+00	7.506341246390148214e+00	1.000000000000000000e+00
6.200000000000000000e+01	1.246370881613507464e+02	2.074485388724566803e+01	-1.592050591019098307e-02	4.191882039054973461e+02	5.937608839921115766e-03	0.000000000000000000e+00	1.142711869115354162e+01	1.000000000000000000e+00
6.200000000000000000e+01	1.039812299455490603e+02	2.061132275002374570e+01	-1.654091913746855505e-02	4.353712604859860562e+02	7.831345658621668981e-02	0.000000000000000000e+00	5.388406179539519947e+00	1.000000000000000000e+00
6.200000000000000000e+01	1.119929008930697307e+02	3.885380802897515196e+01	-3.697428059990284874e-03	1.003575411462433919e+02	7.186834321425861205e-02	0.000000000000000000e+00	1.010859802696705145e+01	1.000000000000000000e+00
6.200000000000000000e+01	1.235018406277480452e+01	4.061163480398217018e+01	-4.342193917408646714e-03	1.171758195017117430e+02	1.089706298619153024e-01	0.000000000000000000e+00	9.567984730728664289e+00	1.000000000000000000e+00
6.300000000000000000e+01	8.299281676242291894e+01	2.934732054571194126e+01	-1.655142626149140594e-02	4.356453316615895801e+02	2.729308428122956265e-02	0.000000000000000000e+00	8.033334116448527240e+00	1.000000000000000000e+00
6.300000000000000000e+01	9.368478852783086097e+01	2.005991005449794073e+01	-3.203662162068986186e-02	8.395661083953073103e+02	1.198184538097354368e-01	0.000000000000000000e+00	6.141230629327870005e+00	1.000000000000000000e+00
6.300000000000000000e+01	5.804274277620012157e+01	5.307347701786170546e+01	-1.631441353500355865e-02	4.294630160783458450e+02	1.399110661801150624e-02	0.000000000000000000e+00	1.312550601492850966e+01	1.000000000000000000e+00
6.300000000000000000e+01	1.052813732607782384e+02	4.641285234104198310e+01	-6.029551110107504892e-03	1.611893829145421364e+02	3.852812350805557839e-01	0.000000000000000000e+00	5.711849731633324545e+00	1.000000000000000000e+00
6.300000000000000000e+01	1.089759073636704159e+02	5.076895669233183384e+01	-4.560993041500778673e-03	1.228830456685068100e+02	4.254425278415392420e-01	0.000000000000000000e+00	5.711849731633324545e+00	1.000000000000000000e+00
6.400000000000000000e+01	2.280185718228869973e+01	2.028005616513610221e+01	-1.669315872055330066e-02	4.393423263474625742e+02	2.789282444140039896e-02	0.000000000000000000e+00	1.189202370238007056e+01	1.000000000000000000e+00
6.400000000000000000e+01	1.359401167673997008e+02	1.906539388100864940e+01	-1.570899674424851289e-02	4.136711313331429096e+02	8.503577857734589962e-03	0.000000000000000000e+00	1.142711869115354162e+01	1.000000000000000000e+00
6.400000000000000000e+01	1.417341403298886746e+02	3.723108754768654194e+01	-1.648210301594685290e-02	4.338370820052864474e+02	5.446901901163869741e-02	0.000000000000000000e+00	1.906733162858030184e+01	1.000000000000000000e+00
6.500000000000000000e+01	1.075600249287642072e+02	1.658302936152610840e+01	-1.573558580929291378e-02	4.143646889897453889e+02	1.227749705502336752e-01	0.000000000000000000e+00	5.388406179539519947e+00	1.000000000000000000e+00
6.500000000000000000e+01	2.883961697012881942e+01	3.309941354550239367e+01	-4.152441843030460315e-03	1.122262658479282891e+02	5.875897907435412293e-02	0.000000000000000000e+00	1.417005528927854563e+01	1.000000000000000000e+00
6.600000000000000000e+01	8.924423676252547466e+01	2.430210449396414774e+01	-1.712287292315592402e-02	4.505511287204760151e+02	1.912398153613691365e-01	0.000000000000000000e+00	6.141230629327870005e+00	1.000000000000000000e+00
6.600000000000000000e+01	3.235538727889871069e+01	4.875751251565242939e+01	-1.585612793110419486e-02	4.175089481574040065e+02	3.507713992517103030e-02	0.000000000000000000e+00	1.604795015642314127e+01	1.000000000000000000e+00
6.700000000000000000e+01	7.115656175270247275e+01	5.251970811348795110e+01	-1.412602738622473902e-02	3.723804535078336926e+02	1.449738543179732719e-01	0.000000000000000000e+00	1.312550601492850966e+01	1.000000000000000000e+00
6.700000000000000000e+01	2.218190903833453476e+01	8.404202846878201072e+00	-1.406642681533793772e-02	3.708258131995943927e+02	1.601583031909349364e-01	0.000000000000000000e+00	4.196545435242674316e+00	1.000000000000000000e+00
6.700000000000000000e+01	1.033680449357050577e+02	2.940908446151792432e+01	-1.600776594490367979e-02	4.214643224936963293e+02	1.217920589045884405e-02	0.000000000000000000e+00	8.819104659121036249e+00	1.000000000000000000e+00
6.800000000000000000e+01	6.753227574686214041e+01	1.475342947656498538e+01	-1.654227049514366346e-02	4.354065097307720293e+02	9.440374735697920627e-03	0.000000000000000000e+00	2.126052645237093941e+01	1.000000000000000000e+00
6.900000000000000000e+01	9.441702653070566953e+01	4.963520110089454818e+01	-1.438725747145177224e-02	3.791944624036556206e+02	1.619136156595926135e-01	0.000000000000000000e+00	4.311299846113882950e+00	1.000000000000000000e+00
6.900000000000000000e+01	4.102453965748958353e+01	2.503306858350591568e+01	-1.647590859896754661e-02	4.336755048562963566e+02	1.206650590761404462e-02	0.000000000000000000e+00	1.461294843427858758e+01	1.000000000000000000e+00
6.900000000000000000e+01	9.619214649645043380e+01	8.842484150532964549e+00	-2.189852076541890825e-03	6.103344815972173620e+01	1.320717321538981137e-01	0.000000000000000000e+00	1.375298877390996743e+01	1.000000000000000000e+00
7.000000000000000000e+01	2.121191307946186200e+01	1.248710640070197542e+01	-1.473247601105037892e-02	3.881992529421694371e+02	1.203961364242830401e-01	0.000000000000000000e+00	4.196545435242674316e+00	1.000000000000000000e+00
7.000000000000000000e+01	6.206637302787368071e+01	3.698839634857164071e+01	-3.658878806170240763e-03	9.935201010938449429e+01	6.984187390000418105e-02	0.000000000000000000e+00	1.799592109873879764e+01	1.000000000000000000e+00
7.100000000000000000e+01	1.368760676928328905e+02	2.828729683882559343e+01	-2.828122484209523099e-02	7.416091405581407798e+02	9.321743092144729737e-03	0.000000000000000000e+00	7.240253360084312639e+00	1.000000000000000000e+00
7.100000000000000000e+01	9.538524875428622352e+01	4.543402839689078121e+01	-1.371573866836609153e-02	3.616783516771258746e+02	1.940349869734826482e-01	0.000000000000000000e+00	4.311299846113882950e+00	1.000000000000000000e+00
7.300000000000000000e+01	1.028680235998236157e+02	4.804383350383240980e+01	-1.665450509043461466e-02	4.383340727259257505e+02	5.647596246364994244e-02	0.000000000000000000e+00	5.900763707195246788e+00	1.000000000000000000e+00
7.300000000000000000e+01	2.202916231347570530e+01	4.944990184981129033e+01	-1.643488608396624293e-02	4.326054604856224159e+02	1.084791314307997911e-02	0.000000000000000000e+00	2.230319733054991715e+01	1.000000000000000000e+00
7.400000000000000000e+01	1.027625434438841410e+02	2.258881880536726072e+01	-1.555521969317460486e-02	4.096599616660649303e+02	8.694417576932678138e-03	0.000000000000000000e+00	1.112695927447656707e+01	1.000000000000000000e+00
7.400000000000000000e+01	1.191787031149694798e+02	3.281707215915897535e+01	-4.183247846454474402e-03	1.130298194707566779e+02	2.774577236541500014e-01	0.000000000000000000e+00	8.590894088264983353e+00	1.000000000000000000e+00
7.500000000000000000e+01	1.232232369943169203e+02	4.075178288558487338e+01	-1.369216204292231752e-02	3.610633714562691807e+02	3.065327285955918857e-01	0.000000000000000000e+00	4.747453811255029521e+00	1.000000000000000000e+00
7.600000000000000000e+01	1.400306279648302734e+02	7.229146744384325807e+00	-1.530606773276417705e-02	4.031610024318226806e+02	8.261153522273434469e-02	0.000000000000000000e+00	1.769382568101113407e+01	1.000000000000000000e+00
7.600000000000000000e+01	1.067133286659488220e+02	3.299076664339141729e+01	-1.580825693678472241e-02	4.162602658669961784e+02	1.332802916168052132e-02	0.000000000000000000e+00	1.024284897074176470e+01	1.000000000000000000e+00
7.600000000000000000e+01	1.296396163658020271e+02	2.852190483043165159e+01	-1.601544031775075164e-02	4.216645032837624854e+02	2.677892025672338194e-01	0.000000000000000000e+00	4.907350860876565690e+00	1.000000000000000000e+00
7.600000000000000000e+01	3.834536674794192379e+01	3.424417648013050552e+01	-4.068791692017919084e-03	1.100443086179984959e+02	5.107995282426813777e-02	0.000000000000000000e+00	1.115938111879856365e+01	1.000000000000000000e+00
7.600000000000000000e+01	1.085238015675089684e+02	4.636122008762608004e+01	-1.597316907313934761e-02	4.205618866514965930e+02	4.601162278856330001e-02	0.000000000000000000e+00	4.442724014218403461e+00	1.000000000000000000e+00
7.700000000000000000e+01	8.949199402306867057e+01	1.087297483164042866e+01	-1.494198490926954871e-02	3.936641498929879504e+02	9.179123503087538438e-02	0.000000000000000000e+00	4.503634484848977770e+00	1.000000000000000000e+00
7.700000000000000000e+01	1.315478231984118338e+02	2.275697629409402722e+01	-1.656961297037934724e-02	4.361197195792005346e+02	1.464170141780624101e-01	0.000000000000000000e+00	6.072532778429327927e+00	1.000000000000000000e+00
7.700000000000000000e+01	1.251194524660274823e+02	2.661135234726848253e+01	-1.463199498547104564e-02	3.855782738096785351e+02	2.884025503976621607e-01	0.000000000000000000e+00	4.907350860876565690e+00	1.000000000000000000e+00
7.700000000000000000e+01	5.616220567340742775e+01	4.024674150781873294e+01	-1.681737186354529193e-02	4.425823416029406872e+02	6.063729447620813673e-02	0.000000000000000000e+00	6.669899162515346980e+00	1.000000000000000000e+00
7.700000000000000000e+01	7.675952017987873433e+01	5.095270714321137007e+01	-1.285926595142454585e-03	3.745516748020959596e+01	3.266018922144304781e-01	0.000000000000000000e+00	7.682430806447425375e+00	1.000000000000000000e+00
7.800000000000000000e+01	5.216570000167163812e+01	3.062622778954948188e+01	-1.699798912398945219e-02	4.472936198553512668e+02	1.259001778983925846e-02	0.000000000000000000e+00	1.041759769753195997e+01	1.000000000000000000e+00
7.800000000000000000e+01	4.951476868741471549e+01	4.079367510102640182e+01	-1.732979010633122624e-02	4.559484225491311804e+02	9.944945666228244274e-02	0.000000000000000000e+00	5.689202028759726026e+00	1.000000000000000000e+00
7.800000000000000000e+01	7.153387382664021743e+01	9.317090620204099949e+00	-4.682066943562598199e-03	1.260411759618997394e+02	1.115770849808753740e-01	0.000000000000000000e+00	7.501355083954409864e+00	1.000000000000000000e+00
7.800000000000000000e+01	4.732353548921194175e+01	8.161172146189368704e+00	-3.488370086676754935e-03	9.490440626454379469e+01	2.869186352228632053e-01	0.000000000000000000e+00	3.882577730670190963e+00	1.000000000000000000e+00
7.900000000000000000e+01	3.634254186624906424e+01	4.637846176924728780e+01	-1.644616174888917370e-02	4.328995785272880994e+02	1.554277495771805295e-02	0.000000000000000000e+00	8.369359989666939725e+00	1.000000000000000000e+00
8.000000000000000000e+01	1.303761683359785764e+02	4.841172541810834673e+01	-1.566497795930689441e-02	4.125229313013020374e+02	3.403802980691361668e-02	0.000000000000000000e+00	7.428409329070778888e+00	1.000000000000000000e+00
8.000000000000000000e+01	8.613921331886703570e+01	1.387989769773694881e+01	-1.436141784129962851e-02	3.785204532459108577e+02	1.588199699028606249e-01	0.000000000000000000e+00	4.503634484848977770e+00	1.000000000000000000e+00
8.000000000000000000e+01	7.558469914943056267e+01	1.563065873180384457e+01	-7.315412499349367714e-03	1.947302016815424963e+02	3.082461916445367045e-02	0.000000000000000000e+00	7.501355083954409864e+00	1.000000000000000000e+00
8.000000000000000000e+01	1.165355225749789412e+02	1.313660961315843778e+01	2.013063325552644570e-03	-5.642203396952604777e+01	2.876079381415547198e-01	0.000000000000000000e+00	6.080903856708870237e+00	1.000000000000000000e+00
8.100000000000000000e+01	9.818816424554135835e+01	2.731295662169781480e+01	-1.324127851464353134e-02	3.493023816376535819e+02	3.862289100029937527e-01	0.000000000000000000e+00	4.640870802341556356e+00	1.000000000000000000e+00
8.100000000000000000e+01	1.260022931252955374e+02	3.791794528915562523e+01	-1.665589623820735651e-02	4.383703598683144946e+02	1.869645415638210295e-02	0.000000000000000000e+00	7.984536654428734614e+00	1.000000000000000000e+00
8.100000000000000000e+01	4.452888075312059613e+01	4.353373736869553312e+01	-1.686181233292936843e-02	4.437415409863286868e+02	8.051042899025073751e-02	0.000000000000000000e+00	5.689202028759726026e+00	1.000000000000000000e+00
8.100000000000000000e+01	1.042550431956755688e+02	4.513016418742692792e+01	-1.601396933439305087e-02	4.216261336845017809e+02	3.229610644044866863e-02	0.000000000000000000e+00	4.442724014218403461e+00	1.000000000000000000e+00
8.200000000000000000e+01	9.848657757933186474e+01	1.309428599278663619e+01	-1.618172132071962060e-02	4.260018300218038689e+02	5.175290232985574335e-03	0.000000000000000000e+00	9.264812821921065478e+00	1.000000000000000000e+00
8.200000000000000000e+01	6.374766240217279289e+01	3.742636788362600697e+01	-1.622905300902438910e-02	4.272364448820435996e+02	3.117984300377063533e-02	0.000000000000000000e+00	8.092815404049060746e+00	1.000000000000000000e+00
8.200000000000000000e+01	1.186354485145024569e+02	4.319725826890831399e+01	-1.628868073261650201e-02	4.287917934501119817e+02	2.641620942431666119e-02	0.000000000000000000e+00	9.063197286706069278e+00	1.000000000000000000e+00
8.200000000000000000e+01	8.151681087830432659e+01	4.492046640642659128e+01	-1.690867845502514941e-02	4.449640118690213058e+02	2.611279256556686690e-02	0.000000000000000000e+00	6.590446817725495343e+00	1.000000000000000000e+00
8.200000000000000000e+01	1.116466032219661741e+02	5.014140429993448578e+01	-1.614870662793336728e-02	4.251406642409068581e+02	3.392254622309365253e-02	0.000000000000000000e+00	8.930156050566077752e+00	1.000000000000000000e+00
8.300000000000000000e+01	2.802588412255217776e+01	4.544070347904431628e+01	-1.515640294006955456e-02	3.992570982244409379e+02	1.968905335849832072e-01	0.000000000000000000e+00	4.773245098692157740e+00	1.000000000000000000e+00
8.300000000000000000e+01	6.680089275995359799e+01	2.918574711731540816e+01	-1.625574600870886149e-02	4.279327136029609164e+02	1.762180200473362213e-02	0.000000000000000000e+00	5.027013771457937708e+00	1.000000000000000000e+00
8.300000000000000000e+01	7.600902157487341526e+01	2.785610494859797726e+01	-4.585990373395387384e-03	1.235350840497431903e+02	8.539270948394550587e-02	0.000000000000000000e+00	8.759694882475962174e+00	1.000000000000000000e+00
8.300000000000000000e+01	9.285970522228447521e+01	3.656276177002731487e+01	-1.671595745870955996e-02	4.399370159081049678e+02	1.288116360134938798e-02	0.000000000000000000e+00	6.104646153112877727e+00	1.000000000000000000e+00
8.300000000000000000e+01	2.907595564271934307e+01	3.002013226152302749e+01	-1.726993691845987722e-02	4.543871928988624518e+02	1.364449702285883692e-01	0.000000000000000000e+00	6.070813819197034000e+00	1.000000000000000000e+00
8.400000000000000000e+01	1.643268701633634166e+01	2.631641906492165361e+01	-1.609828343393503516e-02	4.238254095597250171e+02	5.310700788365496638e-02	0.000000000000000000e+00	4.194191941774428223e+00	1.000000000000000000e+00
8.400000000000000000e+01	1.271451022716647259e+02	7.056439182239738983e+00	-1.495980603151702247e-02	3.941290017320181960e+02	1.591984385170863714e-02	0.000000000000000000e+00	9.014623340102199123e+00	1.000000000000000000e+00
8.400000000000000000e+01	1.389728183280078611e+02	3.825044040252451794e+01	-4.384814598603402856e-03	1.182875509493153316e+02	3.217552822420365333e-01	0.000000000000000000e+00	8.299315964276495095e+00	1.000000000000000000e+00
8.400000000000000000e+01	5.128618200526175741e+01	5.256235125137801845e+01	-1.644396226919577278e-02	4.328422065971601000e+02	9.087704903733562212e-03	0.000000000000000000e+00	1.127727754623230894e+01	1.000000000000000000e+00
8.500000000000000000e+01	1.036311025179989116e+02	3.163110608782974964e+01	-1.582926397287990825e-02	4.168082200993850392e+02	1.510238475995928642e-02	0.000000000000000000e+00	6.947804822362148691e+00	1.000000000000000000e+00
8.500000000000000000e+01	8.017191772788868320e+01	5.137222986080347908e+01	-1.738546924065048280e-02	4.574007748546987386e+02	4.988267391045697607e-02	0.000000000000000000e+00	6.590446817725495343e+00	1.000000000000000000e+00
8.500000000000000000e+01	1.181329920820716524e+02	7.269286297672424624e+00	-1.547021087861791266e-02	4.074425646227299467e+02	1.583181576905223764e-02	0.000000000000000000e+00	6.080903856708870237e+00	1.000000000000000000e+00
8.500000000000000000e+01	2.903753140415467726e+01	4.077589495673442599e+01	-1.654079647719403773e-02	4.353680609762472500e+02	3.393822722469188591e-01	0.000000000000000000e+00	4.773245098692157740e+00	1.000000000000000000e+00
8.600000000000000000e+01	9.043383440055320932e+01	2.477329931500439031e+01	-1.622914042950709956e-02	4.272387251858085051e+02	1.066600496108571772e-02	0.000000000000000000e+00	8.159625639716274748e+00	1.000000000000000000e+00
8.600000000000000000e+01	1.333616123171142647e+02	4.436542303358785233e+01	-1.581912053128077533e-02	4.165436353321645697e+02	7.326222954379790764e-03	0.000000000000000000e+00	8.299315964276495095e+00	1.000000000000000000e+00
8.700000000000000000e+01	3.184411170764570898e+01	3.542310296545665693e+01	-2.129933058821880873e-02	5.594911830715250289e+02	1.282844855200747647e-01	0.000000000000000000e+00	6.043945325847284167e+00	1.000000000000000000e+00
8.700000000000000000e+01	6.764283412812388008e+01	1.623701876553753820e+01	-1.607473438248330222e-02	4.232111485876748702e+02	2.284956986221464703e-02	0.000000000000000000e+00	5.085875853090036536e+00	1.000000000000000000e+00
8.800000000000000000e+01	1.058632187764926726e+02	1.099151531341619936e+01	-1.603647936148226011e-02	4.222132924135499934e+02	5.499765978074888650e-03	0.000000000000000000e+00	1.282194703685611792e+01	1.000000000000000000e+00
8.800000000000000000e+01	6.177397362671003833e+01	2.921659328818914503e+01	-3.362648156127661346e-03	9.162503531300541226e+01	2.136830468866908195e-01	0.000000000000000000e+00	5.027013771457937708e+00	1.000000000000000000e+00
8.800000000000000000e+01	1.526338197946455111e+01	3.034431824131520017e+01	-1.625918986246442655e-02	4.280225441831788658e+02	3.129401000639941977e-02	0.000000000000000000e+00	4.194191941774428223e+00	1.000000000000000000e+00
8.800000000000000000e+01	7.245601369803434011e+01	3.586287642411762278e+01	-1.613886250862393151e-02	4.248838870917980444e+02	6.804428877944190823e-03	0.000000000000000000e+00	8.750111348095876096e+00	1.000000000000000000e+00
8.800000000000000000e+01	2.808506736057260866e+01	5.325301000658614470e+01	-1.574188857738519076e-02	4.145290924037386731e+02	1.653112160628344984e-02	0.000000000000000000e+00	7.812530699839536297e+00	1.000000000000000000e+00
8.900000000000000000e+01	1.367157070448875515e+02	1.960579857225936351e+01	-1.577740846720840362e-02	4.154556045435009537e+02	6.978953075848837173e-03	0.000000000000000000e+00	1.275582873111308757e+01	1.000000000000000000e+00
8.900000000000000000e+01	3.445055093154445558e+01	4.096953720708706470e+01	-1.721246841935050384e-02	4.528881662311627565e+02	2.647619522433861672e-01	0.000000000000000000e+00	5.241010343119970827e+00	1.000000000000000000e+00
8.900000000000000000e+01	7.378903911265889803e+01	4.932890930516055761e+01	-1.729119421417458710e-02	4.549416749830193680e+02	1.898873657287558636e-02	0.000000000000000000e+00	6.701962273086189192e+00	1.000000000000000000e+00
8.900000000000000000e+01	8.552876793663568122e+00	2.495871087694755630e+01	-3.614161111640142726e-03	9.818557949683113861e+01	4.639806758026658873e-01	0.000000000000000000e+00	7.995922752817854473e+00	1.000000000000000000e+00
9.000000000000000000e+01	5.616394928444348622e+00	3.385575893253294311e+01	-1.632368553880454015e-02	4.297048699839825190e+02	1.193664340358679965e-02	0.000000000000000000e+00	9.369118947273380016e+00	1.000000000000000000e+00
9.000000000000000000e+01	3.817351710985967372e+01	3.728067393341975588e+01	-1.602705098633354017e-02	4.219673596677842511e+02	2.619621662520674743e-01	0.000000000000000000e+00	5.241010343119970827e+00	1.000000000000000000e+00
9.000000000000000000e+01	1.111535995733346454e+02	2.600779765645163266e+01	-1.498824046603035396e-03	4.300845253498968646e+01	2.803953459322253705e-01	0.000000000000000000e+00	9.391994445374368894e+00	1.000000000000000000e+00
9.100000000000000000e+01	2.082994466283258461e+01	4.804358810723081064e+01	-1.631704428540618756e-02	4.295316374112624089e+02	1.426863862209937217e-02	0.000000000000000000e+00	8.931678559192858913e+00	1.000000000000000000e+00
9.200000000000000000e+01	1.262252938055180920e+02	1.234891241601079770e+01	-1.629392647862723184e-02	4.289286251628578270e+02	7.955988818640680194e-03	0.000000000000000000e+00	1.275582873111308757e+01	1.000000000000000000e+00
9.200000000000000000e+01	1.505024670635755690e+01	1.282434449535641541e+01	-4.516693192746739152e-03	1.217275142785015305e+02	6.829064380136384838e-02	0.000000000000000000e+00	1.376439839822541522e+01	1.000000000000000000e+00
9.200000000000000000e+01	7.245537826296312289e+01	1.459216249726705250e+01	-1.582572637906957611e-02	4.167159443736681510e+02	1.209056143005238226e-02	0.000000000000000000e+00	5.085875853090036536e+00	1.000000000000000000e+00
9.200000000000000000e+01	1.181353446796078543e+02	4.237591507372701471e+01	-1.661023312027574625e-02	4.371792685300923722e+02	1.387054845777313528e-02	0.000000000000000000e+00	7.605918163347475058e+00	1.000000000000000000e+00
9.200000000000000000e+01	1.430134526314917878e+02	5.277605289783506493e+01	-1.774063699304371557e-03	5.018789145895538439e+01	3.635467311830193893e-01	0.000000000000000000e+00	2.393893797616115648e+01	1.000000000000000000e+00
9.300000000000000000e+01	9.563394316528824390e+01	3.632571145153271175e+01	-3.973278369150313842e-03	1.075529086281246549e+02	6.547374518404025512e-02	0.000000000000000000e+00	1.119735843192262692e+01	1.000000000000000000e+00
9.400000000000000000e+01	5.421804688679605277e+01	1.614078237779552083e+01	-1.473649937118747845e-02	3.883041995517510827e+02	1.694649411739999056e-01	0.000000000000000000e+00	4.802092586230969573e+00	1.000000000000000000e+00
9.500000000000000000e+01	1.192479060830928148e+02	4.990002287671698866e+01	-1.624357422015117181e-02	4.276152207864727757e+02	2.379003876205343371e-02	0.000000000000000000e+00	7.605918163347475058e+00	1.000000000000000000e+00
9.600000000000000000e+01	5.308643181187070326e+01	3.977758446706721429e+01	-1.709617315153898545e-02	4.498546833583114903e+02	1.123101356361699832e-02	0.000000000000000000e+00	8.364817026298979386e+00	1.000000000000000000e+00
9.600000000000000000e+01	7.811650434801541110e+01	8.181467771315812598e+00	-3.979032781713117382e-03	1.077030085615189847e+02	9.273330530106349556e-02	0.000000000000000000e+00	8.552505797729603287e+00	1.000000000000000000e+00
9.600000000000000000e+01	5.007498065574403512e+01	1.371280062089311969e+01	-1.428818048661226713e-02	3.766101067178207700e+02	1.990577561947988183e-01	0.000000000000000000e+00	4.802092586230969573e+00	1.000000000000000000e+00
9.600000000000000000e+01	2.037740301976997515e+01	3.127460908538897044e+01	-4.287883220225038004e-03	1.157591619470285877e+02	8.533751012170975869e-02	0.000000000000000000e+00	1.677508424341521831e+01	1.000000000000000000e+00
9.600000000000000000e+01	6.919752895117095193e+01	3.212827666880010469e+01	-1.706269545607097191e-02	4.489814404677294419e+02	6.740770548739338786e-03	0.000000000000000000e+00	1.188055528191922683e+01	1.000000000000000000e+00
9.600000000000000000e+01	8.026767082556193600e+01	3.884753122762619881e+01	-2.158945374273346478e-03	6.022726787610183408e+01	2.102533125514056689e-01	0.000000000000000000e+00	8.249136510376727571e+00	1.000000000000000000e+00
9.700000000000000000e+01	8.520804901757793459e+01	3.224140403488436846e+01	-2.770232360605938849e-03	7.617227267579941952e+01	1.264995655312428635e-01	0.000000000000000000e+00	8.249136510376727571e+00	1.000000000000000000e+00
9.800000000000000000e+01	1.137261118706656049e+02	4.105927024457547958e+01	-1.595271414569785287e-02	4.200283337973963285e+02	4.927169671934772399e-02	0.000000000000000000e+00	7.204570090533798599e+00	1.000000000000000000e+00
9.900000000000000000e+01	3.051916766304996287e+01	9.792966614322823560e+00	-1.610441161481830641e-02	4.239852589852515621e+02	7.080088062799805293e-03	0.000000000000000000e+00	1.994479682634764828e+01	1.000000000000000000e+00
9.900000000000000000e+01	7.307810433496885594e+01	2.089935292262564914e+01	-1.672179447932024832e-02	4.400892706161787373e+02	2.012911086288016183e-02	0.000000000000000000e+00	6.119344293535580626e+00	1.000000000000000000e+00
9.900000000000000000e+01	3.294549069944382325e+01	4.807266267621911027e+01	-1.051982115033334988e-03	3.135288501451827514e+01	4.035528142770696824e-01	0.000000000000000000e+00	1.447400588451675496e+01	1.000000000000000000e+00
1.000000000000000000e+02	1.168677541163436615e+02	2.164708052990820164e+01	-1.642921055158569343e-02	4.324574180880708809e+02	2.051315360904426566e-02	0.000000000000000000e+00	7.363374983712776434e+00	1.000000000000000000e+00
1.000000000000000000e+02	4.460690374583684559e+01	3.949896498464867278e+01	-1.625031943319700176e-02	4.277911650758090332e+02	8.287330046490293256e-03	0.000000000000000000e+00	8.484104256704950942e+00	1.000000000000000000e+00
1.000000000000000000e+02	1.383979463622538617e+02	4.116537916538002406e+01	-3.906419294227912384e-03	1.058089351845921868e+02	1.535753687007661572e-01	0.000000000000000000e+00	6.293610664355335338e+00	1.000000000000000000e+00
1.000000000000000000e+02	1.370110013928443493e+02	4.730426496382234802e+01	-4.000463534875681182e-03	1.082620151650920661e+02	1.952921782182291954e-01	0.000000000000000000e+00	6.293610664355335338e+00	1.000000000000000000e+00
1.000000000000000000e+02	6.829300454705567347e+01	5.307775940677105098e+01	-1.619931704511435450e-02	4.264608025113237773e+02	8.624595857621653039e-03	0.000000000000000000e+00	1.541378556802387578e+01	1.000000000000000000e+00
1.000000000000000000e+02	1.397076510340304480e+02	2.816730288724834708e+01	-1.480554124190565628e-03	4.253189404925343808e+01	4.711425225837055919e-01	0.000000000000000000e+00	1.306389349540950739e+01	1.000000000000000000e+00
1.010000000000000000e+02	1.085503191369846263e+02	4.607095656430752939e+01	-1.684278051208837682e-02	4.432451088988779588e+02	4.875502792942298935e-02	0.000000000000000000e+00	7.204570090533798599e+00	1.000000000000000000e+00
1.010000000000000000e+02	1.161602377782228785e+02	2.897638552984232163e+01	-1.686600431838506178e-02	4.438508860725252134e+02	2.692079773875921678e-02	0.000000000000000000e+00	7.363374983712776434e+00	1.000000000000000000e+00
1.010000000000000000e+02	5.419420343476016910e+01	3.148644426110144323e+01	-1.669286760431718669e-02	4.393347327786709116e+02	9.991464459842669399e-03	0.000000000000000000e+00	8.364817026298979386e+00	1.000000000000000000e+00
1.020000000000000000e+02	1.254161446939199180e+02	1.362324330232259229e+01	-1.602111427500080287e-02	4.218125045951073844e+02	3.081041998363143186e-02	0.000000000000000000e+00	6.275898675279468542e+00	1.000000000000000000e+00
1.020000000000000000e+02	1.695467697436114207e+01	4.035561085878241272e+01	-1.829543803383832865e-02	4.811366912071873116e+02	1.215755976330001875e-02	0.000000000000000000e+00	6.100943688229031103e+00	1.000000000000000000e+00
1.030000000000000000e+02	7.912249625702489197e+01	2.185418320880755516e+01	-1.650359318998245381e-02	4.343976385618718155e+02	2.896615556092178023e-01	0.000000000000000000e+00	3.684834574685166064e+00	1.000000000000000000e+00
1.040000000000000000e+02	8.679026016997558202e+01	1.985665178865112068e+01	-1.572332000964955789e-02	4.140447439581018898e+02	8.661038547494614992e-02	0.000000000000000000e+00	4.902252180162995465e+00	1.000000000000000000e+00
1.040000000000000000e+02	6.133415341177027358e+01	3.932424435010432973e+01	-3.733760184320978216e-03	1.013052398700649377e+02	2.837431496829350142e-01	0.000000000000000000e+00	1.060235803533253041e+01	1.000000000000000000e+00
1.050000000000000000e+02	8.285353147468245538e+01	7.567919368570208860e+00	-1.669631834512713686e-02	4.394247430030129635e+02	8.693102533119767550e-02	0.000000000000000000e+00	1.290390550619044063e+01	1.000000000000000000e+00
1.050000000000000000e+02	1.597976416048105008e+01	2.561833630653335803e+01	-3.242728916403807282e-03	8.849702360046326532e+01	1.018642716176240137e-01	0.000000000000000000e+00	1.157680938169614038e+01	1.000000000000000000e+00
1.050000000000000000e+02	1.242480346258295327e+02	3.729909975392816079e+01	-1.336742562792262411e-02	3.525928431911876828e+02	3.032815188116563254e-01	0.000000000000000000e+00	4.616451593335396453e+00	1.000000000000000000e+00
1.050000000000000000e+02	1.180593155354035844e+02	5.295573463153844074e+01	-3.743080897845342103e-03	1.015483643356686088e+02	1.230813911890020762e-01	0.000000000000000000e+00	5.200244469030708139e+00	1.000000000000000000e+00
1.060000000000000000e+02	1.287090321885549997e+02	3.848700802436252388e+01	-1.339433395806249871e-02	3.532947286604109536e+02	3.236471616642506710e-01	0.000000000000000000e+00	4.616451593335396453e+00	1.000000000000000000e+00
1.060000000000000000e+02	1.273994018755109181e+02	1.957753546294440028e+01	-1.547102288718441195e-02	4.074637453132725113e+02	3.789556154438478153e-02	0.000000000000000000e+00	6.275898675279468542e+00	1.000000000000000000e+00
1.060000000000000000e+02	9.362276807612640539e+01	2.407602557348894834e+01	-1.594470014450881032e-02	4.198192940332902481e+02	8.942019407539358866e-03	0.000000000000000000e+00	8.030334950908970981e+00	1.000000000000000000e+00
1.070000000000000000e+02	6.727445135629002948e+01	7.116741142524550590e+00	-1.475936094166822171e-02	3.889005280507938096e+02	1.740901649030546228e-02	0.000000000000000000e+00	1.558561192661192507e+01	1.000000000000000000e+00
1.070000000000000000e+02	9.478597137744398538e+01	5.146969053411940820e+01	-3.664562951801712213e-03	9.950027717772132974e+01	1.404559548882911013e-01	0.000000000000000000e+00	1.464650177541379072e+01	1.000000000000000000e+00
1.070000000000000000e+02	2.258719243665870735e+01	4.270002623450415058e+01	-1.583739347853158064e-02	4.170202727187491405e+02	9.351309830115339672e-03	0.000000000000000000e+00	6.100943688229031103e+00	1.000000000000000000e+00
1.070000000000000000e+02	8.068756236880167876e+01	4.750044908489604722e+01	-4.320374252820260476e-03	1.166066684084144356e+02	8.222527141624125235e-02	0.000000000000000000e+00	1.464650177541379072e+01	1.000000000000000000e+00
1.080000000000000000e+02	3.371740782196416575e+01	2.026147658420211073e+01	-1.659337639585222943e-02	4.367395723516202679e+02	1.305555049165707526e-02	0.000000000000000000e+00	1.038097317010597997e+01	1.000000000000000000e+00
1.090000000000000000e+02	4.053506193235131860e+01	2.954051706171571112e+01	-2.021381547572230139e-02	5.311762605132296358e+02	7.004669710982125430e-03	0.000000000000000000e+00	1.151438230007214436e+01	1.000000000000000000e+00
1.100000000000000000e+02	1.024720175846535568e+02	9.035776066774618087e+00	-1.577817163889933677e-02	4.154755113573985454e+02	4.932734904638813589e-02	0.000000000000000000e+00	7.926073060412938354e+00	1.000000000000000000e+00
1.100000000000000000e+02	2.787857687375601401e+01	2.884475434486597578e+01	-4.763835096971012935e-03	1.281740425658195761e+02	8.387455672289356734e-02	0.000000000000000000e+00	1.038097317010597997e+01	1.000000000000000000e+00
1.100000000000000000e+02	8.882995607401877436e+00	4.296336480544690062e+01	-1.632020630657717367e-02	4.296141165804177149e+02	8.755076769310754514e-03	0.000000000000000000e+00	4.976163582549477660e+00	1.000000000000000000e+00
1.100000000000000000e+02	1.225780661731992751e+02	5.038213108570906940e+01	-1.630157098257139017e-02	4.291280268429298985e+02	6.333552366428740754e-03	0.000000000000000000e+00	5.200244469030708139e+00	1.000000000000000000e+00
1.110000000000000000e+02	1.051391408700840202e+02	1.649962812448036686e+01	-1.682595792150286262e-02	4.428063030783276304e+02	3.178545536898047530e-02	0.000000000000000000e+00	7.926073060412938354e+00	1.000000000000000000e+00
1.110000000000000000e+02	8.306584867570684594e+01	1.689092350274681920e+01	-1.618123294053778680e-02	4.259890909573096565e+02	7.275527164565476212e-03	0.000000000000000000e+00	1.277005242721961942e+01	1.000000000000000000e+00
1.110000000000000000e+02	5.246405932430257479e+01	5.305221333383060767e+01	-1.645460153712549958e-02	4.331197246565948831e+02	2.808163889513304312e-02	0.000000000000000000e+00	9.821613928659102655e+00	1.000000000000000000e+00
1.120000000000000000e+02	9.107281702888853658e+01	4.723079583750017463e+00	-1.589055361567183119e-02	4.184069186981431017e+02	8.990355520118287203e-03	0.000000000000000000e+00	1.218774483919179730e+01	1.000000000000000000e+00
1.120000000000000000e+02	6.564403733262884089e+01	2.888466176071300140e+01	-1.659356659191395938e-02	4.367445334863817266e+02	8.056741316804783004e-03	0.000000000000000000e+00	1.338350093797907014e+01	1.000000000000000000e+00
1.130000000000000000e+02	5.369306498991486620e+01	3.490897561546628225e+01	-1.673583114252009951e-02	4.404554074178734027e+02	6.273927248091393238e-03	0.000000000000000000e+00	1.294976767819515473e+01	1.000000000000000000e+00
1.130000000000000000e+02	9.988453795090799758e+01	3.746749114855207097e+01	-4.059350414554399253e-03	1.097980393241365817e+02	4.875338314107424686e-02	0.000000000000000000e+00	8.387167556246090783e+00	1.000000000000000000e+00
1.130000000000000000e+02	1.067870596974626096e+02	4.223191904231725147e+01	-1.014418325467901331e-03	3.037305914171654564e+01	4.443428917715621651e-01	0.000000000000000000e+00	8.387167556246090783e+00	1.000000000000000000e+00
1.130000000000000000e+02	4.397342011128434081e+01	4.811529669305292600e+01	-3.916925381906385777e-03	1.060829793278583963e+02	3.096524100077285846e-01	0.000000000000000000e+00	9.821613928659102655e+00	1.000000000000000000e+00
1.140000000000000000e+02	3.248829401803371297e+01	5.329328922154640225e+01	-2.113641565746056383e-02	5.552416580350648019e+02	8.486274360860357469e-03	0.000000000000000000e+00	1.259840180352256667e+01	1.000000000000000000e+00
1.140000000000000000e+02	4.041211215805314794e+01	1.584638349738801999e+01	-2.542053845946122548e-02	6.669900841715697197e+02	3.733060190722592431e-02	0.000000000000000000e+00	3.822488854562466898e+00	1.000000000000000000e+00
1.150000000000000000e+02	1.302546370656709769e+02	7.133368067295097426e+00	-3.867867263132108643e-03	1.048033317043862098e+02	8.494708348534074638e-02	0.000000000000000000e+00	2.138424513771509083e+01	1.000000000000000000e+00
1.150000000000000000e+02	1.385001500777711314e+01	4.326489801520610001e+01	-1.589335874855097447e-02	4.184800886792186247e+02	1.460134942367574684e-02	0.000000000000000000e+00	4.976163582549477660e+00	1.000000000000000000e+00
1.160000000000000000e+02	9.236470150149445502e+00	2.240448034000277389e+01	-1.734358581394897930e-02	4.563082741885387463e+02	6.828985423100730756e-03	0.000000000000000000e+00	2.136449909867484109e+01	1.000000000000000000e+00
1.160000000000000000e+02	1.299475569321436978e+02	2.851540823893176935e+01	-1.636409925892660586e-02	4.307590343547735756e+02	1.066769793618072004e-02	0.000000000000000000e+00	8.318265995791412237e+00	1.000000000000000000e+00
1.160000000000000000e+02	7.554656109430615629e+01	4.398162035288924443e+01	-1.674550854016214688e-02	4.407078357458128153e+02	3.666519963157954809e-02	0.000000000000000000e+00	5.921848871970662564e+00	1.000000000000000000e+00
1.170000000000000000e+02	5.535751950749108374e+01	6.240588415661077804e+00	-1.609720161783749146e-02	4.237971911234529898e+02	1.176412179881647369e-02	0.000000000000000000e+00	1.462239461213918901e+01	1.000000000000000000e+00
1.170000000000000000e+02	6.644185845765080956e+01	4.990190017257360466e+01	-4.993743969820036918e-03	1.341710589640652529e+02	2.143286628687502970e-01	0.000000000000000000e+00	6.133553154020095377e+00	1.000000000000000000e+00
1.180000000000000000e+02	8.634388563791222282e+01	2.338249391059406079e+01	-1.679495642754492632e-02	4.419976502180358011e+02	1.142505642873437033e-02	0.000000000000000000e+00	9.793426490456845102e+00	1.000000000000000000e+00
1.180000000000000000e+02	6.611509890940979517e+01	3.856814986960414160e+01	-1.640865809278626783e-02	4.319213211949103197e+02	7.348516662024406898e-03	0.000000000000000000e+00	1.087465593104117900e+01	1.000000000000000000e+00
1.190000000000000000e+02	1.012954538293136721e+02	3.138175519078661324e+01	-1.654301013713732615e-02	4.354258027885380784e+02	6.725520249850958088e-03	0.000000000000000000e+00	1.695693287156953488e+01	1.000000000000000000e+00
1.190000000000000000e+02	4.423284005024846977e+01	1.573036876963773700e+01	-1.587552637810892356e-02	4.180149434386920575e+02	3.500858223688052551e-02	0.000000000000000000e+00	3.822488854562466898e+00	1.000000000000000000e+00
1.190000000000000000e+02	7.655811410726060728e+01	2.299535314308151612e+01	-1.618478543807337980e-02	4.260817554365517026e+02	1.479142135917199674e-02	0.000000000000000000e+00	7.573382539863118268e+00	1.000000000000000000e+00
1.200000000000000000e+02	7.251886497289675049e+01	4.907095727029436460e+01	-1.656254437204819630e-02	4.359353400048968297e+02	2.950290057026772050e-02	0.000000000000000000e+00	5.921848871970662564e+00	1.000000000000000000e+00
1.210000000000000000e+02	5.895376575620489490e+01	2.175281624190419905e+01	-1.653630884012952454e-02	4.352510040191505709e+02	1.136501694574306720e-01	0.000000000000000000e+00	4.996520136929919254e+00	1.000000000000000000e+00
1.210000000000000000e+02	7.174443776397492911e+01	2.884211662018535449e+01	-4.656448785757498661e-03	1.253729437595222578e+02	3.135053948016587322e-01	0.000000000000000000e+00	7.573382539863118268e+00	1.000000000000000000e+00
1.210000000000000000e+02	1.360961325435079345e+02	3.411795829476140085e+01	-1.846837957747479676e-03	5.208615843684659552e+01	2.736759016755860863e-01	0.000000000000000000e+00	8.318265995791412237e+00	1.000000000000000000e+00
1.220000000000000000e+02	2.577641729649603874e+01	4.247372359554604770e+01	-1.551602233843470211e-03	4.438513561132495511e+01	3.313817041667573848e-01	0.000000000000000000e+00	3.249379276430598651e+01	1.000000000000000000e+00
1.230000000000000000e+02	1.100001214161039655e+02	4.750565723728896295e+00	-1.598174986236330225e-02	4.207857106955547692e+02	1.139881693624233971e-02	0.000000000000000000e+00	2.651959061774314819e+01	1.000000000000000000e+00
1.230000000000000000e+02	5.086072886377918678e+01	1.225821365622096515e+01	-1.606816606228596289e-02	4.230398184278413396e+02	1.448055434649220263e-02	0.000000000000000000e+00	7.482297191113960189e+00	1.000000000000000000e+00
1.230000000000000000e+02	6.083753807079957454e+01	1.632360765395550928e+01	-1.655291012697914996e-02	4.356840372824407837e+02	1.233523888467193963e-01	0.000000000000000000e+00	5.746729854855646025e+00	1.000000000000000000e+00
1.250000000000000000e+02	1.158266619109838445e+02	4.354503169789951045e+01	-1.623362923486940460e-02	4.273558126171577669e+02	8.393533085943150063e-03	0.000000000000000000e+00	7.959702203596020986e+00	1.000000000000000000e+00
1.250000000000000000e+02	5.408455016387399183e+01	2.063212315539577091e+01	-4.141928925840504538e-03	1.119520435615054197e+02	3.738778272101591638e-01	0.000000000000000000e+00	4.996520136929919254e+00	1.000000000000000000e+00
1.260000000000000000e+02	9.947193959198324364e+01	2.909078088323281719e+01	-1.649663219927220356e-02	4.342160658590869957e+02	6.800770205259154544e-03	0.000000000000000000e+00	1.441331898633985809e+01	1.000000000000000000e+00
1.260000000000000000e+02	6.627032142573584395e+01	1.281027540623681737e+01	-1.704751164578309150e-02	4.485853811153613151e+02	5.251880975345213365e-02	0.000000000000000000e+00	6.469825226737786927e+00	1.000000000000000000e+00
1.300000000000000000e+02	4.768803213593648849e+01	3.681289573545141280e+01	-1.704740891472973641e-02	4.485827014457862560e+02	6.432993614356563583e-03	0.000000000000000000e+00	5.950164579035978285e+00	1.000000000000000000e+00
1.300000000000000000e+02	1.116821006930684206e+02	3.674948378173537122e+01	-1.612396121911238711e-02	4.244951971015059939e+02	1.490776112056990677e-02	0.000000000000000000e+00	7.959702203596020986e+00	1.000000000000000000e+00
1.300000000000000000e+02	1.312457096268185808e+02	4.030502864704332922e+01	-1.663011784506398041e-02	4.376979480362458617e+02	4.078278621854702912e-02	0.000000000000000000e+00	6.709331789533075074e+00	1.000000000000000000e+00
1.300000000000000000e+02	3.507461600815963010e+01	4.749104801191273850e+01	-3.791576179490425188e-03	1.028133307358740041e+02	1.201927805898712620e-01	0.000000000000000000e+00	1.231204767661826338e+01	1.000000000000000000e+00
1.310000000000000000e+02	6.347777157490464361e+01	1.943482828282710528e+01	-1.658816172752924922e-02	4.366035512791979158e+02	1.372426312148244953e-02	0.000000000000000000e+00	6.954497645695004060e+00	1.000000000000000000e+00
1.310000000000000000e+02	1.420873940679056773e+02	3.855284334088268139e+01	-1.611061648410289787e-02	4.241471087755077747e+02	1.526075925689740487e-02	0.000000000000000000e+00	7.951334693300838197e+00	1.000000000000000000e+00
1.310000000000000000e+02	3.045078745821187738e+01	1.156032486781705515e+01	-2.069924364126196539e-03	5.790521544278217903e+01	2.521968772520755131e-01	0.000000000000000000e+00	1.344881383684399445e+01	1.000000000000000000e+00
1.310000000000000000e+02	1.204163252358565188e+02	4.343715199644155689e+01	-1.603311826975239995e-02	4.221256206244180476e+02	2.567571693940307043e-02	0.000000000000000000e+00	8.062258205282287093e+00	1.000000000000000000e+00
1.320000000000000000e+02	1.202468253646227510e+02	2.113780342155498104e+01	-1.655033853388923268e-02	4.356169590277447128e+02	8.735218087667750986e-03	0.000000000000000000e+00	1.140777093989395219e+01	1.000000000000000000e+00
1.320000000000000000e+02	7.721713987746163355e+01	1.822884387804247197e+01	-1.587745842830793480e-02	4.180653396525576113e+02	2.616581366255421592e-02	0.000000000000000000e+00	5.822656732928704670e+00	1.000000000000000000e+00
1.320000000000000000e+02	1.279989505815701278e+02	4.617645852094427283e+01	-1.704544143696744979e-02	4.485313811280560117e+02	9.467874885991534040e-02	0.000000000000000000e+00	6.709331789533075074e+00	1.000000000000000000e+00
1.320000000000000000e+02	1.062834720528390733e+02	4.838103595232907850e+01	-1.614680112715901825e-02	4.250909605507054607e+02	1.641140592836953793e-02	0.000000000000000000e+00	1.100113478612539986e+01	1.000000000000000000e+00
1.330000000000000000e+02	2.966307221703401353e+01	3.035175091565547234e+01	-4.541154837289871488e-03	1.223655796199359855e+02	2.660021525204815385e-01	0.000000000000000000e+00	8.787040117683188711e+00	1.000000000000000000e+00
1.330000000000000000e+02	3.836120656535823059e+01	3.355344195608052615e+01	-1.683639111426153689e-02	4.430784458072466236e+02	6.306835747307171225e-03	0.000000000000000000e+00	9.268676640159348779e+00	1.000000000000000000e+00
1.340000000000000000e+02	1.287750692660974607e+02	1.356110930247848501e+01	-1.577902792147082081e-02	4.154978469052140895e+02	1.562426905654790144e-02	0.000000000000000000e+00	1.140777093989395219e+01	1.000000000000000000e+00
1.340000000000000000e+02	1.040465337957765541e+02	1.692002199793011741e+01	-1.621984617439439780e-02	4.269962908698569208e+02	9.122242984952011469e-03	0.000000000000000000e+00	1.090894497479742675e+01	1.000000000000000000e+00
1.340000000000000000e+02	4.999149932923180017e+01	2.063938719664292520e+01	-1.690743827617990913e-02	4.449316626483081905e+02	1.109784172494931997e-02	0.000000000000000000e+00	1.353995942613044967e+01	1.000000000000000000e+00
1.340000000000000000e+02	1.041264651780836488e+02	2.967473421884518814e+01	-1.507831839048085626e-02	3.972203159179113641e+02	1.863940423024965654e-01	0.000000000000000000e+00	5.084385154455709710e+00	1.000000000000000000e+00
1.340000000000000000e+02	8.088837724495665782e+01	3.458416296828146130e+01	-4.286189025686360302e-03	1.157149700361016045e+02	4.699712553172661345e-01	0.000000000000000000e+00	5.933452586412141905e+00	1.000000000000000000e+00
1.340000000000000000e+02	1.445011634429978926e+02	3.097673346781744996e+01	-4.664323642007354130e-03	1.255783540226364750e+02	2.412682035690891791e-01	0.000000000000000000e+00	7.951334693300838197e+00	1.000000000000000000e+00
1.350000000000000000e+02	1.063070923505740595e+01	4.765098375807434650e+01	-1.728549031053870297e-02	4.547928925405910832e+02	1.589694877002654216e-01	0.000000000000000000e+00	1.738535896383683621e+01	1.000000000000000000e+00
1.350000000000000000e+02	1.469652628622862700e+01	1.203244268935590533e+01	-1.589901572826992945e-02	4.186276471432254311e+02	1.484443997704463225e-01	0.000000000000000000e+00	5.931995942456880222e+00	1.000000000000000000e+00
1.350000000000000000e+02	6.928979352193852037e+01	2.325391696878006442e+01	-1.650364566797147409e-02	4.343990074144819005e+02	3.106989572469920358e-02	0.000000000000000000e+00	6.446117391625636905e+00	1.000000000000000000e+00
1.350000000000000000e+02	6.016821790144855697e+01	3.602187496576360104e+01	-3.896720485301367453e-03	1.055559483578761331e+02	3.456508121214458829e-01	0.000000000000000000e+00	4.605465914411621675e+00	1.000000000000000000e+00
1.350000000000000000e+02	9.765824860476585911e+01	3.491503106690736047e+01	-1.582851585889376300e-02	4.167887060554636491e+02	5.632453097770540040e-02	0.000000000000000000e+00	8.324574265099283110e+00	1.000000000000000000e+00
1.350000000000000000e+02	4.638114649919176458e+01	4.261776510952734753e+01	-4.174600898551277320e-03	1.128042697225992868e+02	1.356734363534524146e-01	0.000000000000000000e+00	5.950164579035978285e+00	1.000000000000000000e+00
1.360000000000000000e+02	1.084012666051392557e+02	2.692209091502012441e+01	-1.556228732033780073e-02	4.098443159081137424e+02	1.748244124599340754e-01	0.000000000000000000e+00	5.084385154455709710e+00	1.000000000000000000e+00
1.360000000000000000e+02	2.420087697971588625e+01	2.346869220464675720e+01	-1.296071042911404320e-02	3.419839541716129361e+02	2.430861041707849113e-01	0.000000000000000000e+00	3.722904929736175816e+00	1.000000000000000000e+00
1.370000000000000000e+02	8.188206059956641525e+01	4.043381705941988002e+01	-1.595099455777804556e-02	4.199834795174134570e+02	8.209699350003485385e-03	0.000000000000000000e+00	5.933452586412141905e+00	1.000000000000000000e+00
1.370000000000000000e+02	1.405779572814541041e+02	4.772037809489984284e+01	-1.871924119900902211e-02	4.921913081937445895e+02	7.125269757175867191e-03	0.000000000000000000e+00	1.267340116963749885e+01	1.000000000000000000e+00
1.370000000000000000e+02	1.684488041584878104e+01	1.756174195735261279e+01	-1.540283075815747013e-02	4.056850000611290739e+02	1.513278139224383256e-01	0.000000000000000000e+00	5.931995942456880222e+00	1.000000000000000000e+00
1.370000000000000000e+02	9.216709443623939535e+01	4.639437678832524625e+01	-1.577213346083971429e-02	4.153180095942418575e+02	3.276142437705775734e-02	0.000000000000000000e+00	3.328006206952891066e+00	1.000000000000000000e+00
1.370000000000000000e+02	1.402446267592236779e+02	1.518821934418730457e+01	-1.522250471948476645e-02	4.009813181303275655e+02	1.105905334705015175e-02	0.000000000000000000e+00	1.158439623700594190e+01	1.000000000000000000e+00
1.380000000000000000e+02	8.905243896472695653e+00	2.029084715988236809e+01	-1.637992754597702993e-02	4.311719044446541034e+02	3.918602486349909153e-02	0.000000000000000000e+00	8.395584748323690505e+00	1.000000000000000000e+00
1.390000000000000000e+02	6.385066149290950221e+01	1.343813995195922395e+01	-1.605889200039562273e-02	4.227979108383451035e+02	8.190702779296121783e-03	0.000000000000000000e+00	4.317581063760514759e+00	1.000000000000000000e+00
1.390000000000000000e+02	3.146875488381346031e+01	2.289068086706978278e+01	-1.692360291088023522e-02	4.453533061376100477e+02	4.391768637279347409e-02	0.000000000000000000e+00	7.290826176451971286e+00	1.000000000000000000e+00
1.390000000000000000e+02	6.137750874396122924e+01	4.046573949419178717e+01	-1.685287671479859112e-02	4.435084614718467719e+02	1.026306627714701492e-02	0.000000000000000000e+00	4.605465914411621675e+00	1.000000000000000000e+00
1.390000000000000000e+02	2.372702346583256983e+01	1.977606658549250085e+01	-1.348169057654901963e-02	3.555733665705840849e+02	2.729598330973663778e-01	0.000000000000000000e+00	3.722904929736175816e+00	1.000000000000000000e+00
1.410000000000000000e+02	1.886195958891762103e+01	3.545861289825383267e+01	-1.581979901494541887e-02	4.165613331165624231e+02	1.149662868217493639e-02	0.000000000000000000e+00	7.564751890134104428e+00	1.000000000000000000e+00
1.420000000000000000e+02	4.553477717375668021e+01	1.245110162915412744e+01	-1.590794489836339781e-02	4.188605584650446758e+02	2.607139747897646576e-02	0.000000000000000000e+00	1.298912606212056531e+01	1.000000000000000000e+00
1.420000000000000000e+02	1.294016478459801078e+02	4.070670405414099946e+01	-1.678917064026648476e-02	4.418467318965476807e+02	6.279561238197173267e-03	0.000000000000000000e+00	1.319475335682632533e+01	1.000000000000000000e+00
1.430000000000000000e+02	9.519037203403988201e+01	3.338285364373603414e+01	-1.585351523003648150e-02	4.174407976290983697e+02	2.678312936520654830e-02	0.000000000000000000e+00	7.648102050358269288e+00	1.000000000000000000e+00
1.430000000000000000e+02	9.610803187043113383e+01	1.925908525130496685e+01	-4.550017570034739847e-03	1.225967579687557247e+02	5.197920197765037997e-02	0.000000000000000000e+00	1.415354843063605905e+01	1.000000000000000000e+00
1.440000000000000000e+02	6.493288370367876894e+01	9.258390996739418455e+00	-1.577490561639840680e-02	4.153903193843685813e+02	8.666202028401737145e-03	0.000000000000000000e+00	4.317581063760514759e+00	1.000000000000000000e+00
1.440000000000000000e+02	8.175203782148957998e+01	8.449804651713055392e+00	-3.560412192726002470e-03	9.678357554577985411e+01	6.677061294705322059e-02	0.000000000000000000e+00	1.683857942690045917e+01	1.000000000000000000e+00
1.440000000000000000e+02	1.163015799773576759e+02	4.990103889205801124e+01	1.723612439115775660e-03	-4.887190469031138917e+01	4.168459652518712311e-01	0.000000000000000000e+00	1.501382896063690708e+01	1.000000000000000000e+00
1.450000000000000000e+02	1.523141394801799287e+01	5.144557503598841564e+00	-1.549237913733203173e-02	4.080208085564316320e+02	2.243545851385420065e-02	0.000000000000000000e+00	1.900701714022594757e+01	1.000000000000000000e+00
1.450000000000000000e+02	6.236044246014797210e+01	2.012617173539948467e+01	-1.683531379893691074e-02	4.430503447705715985e+02	8.750470472570714975e-03	0.000000000000000000e+00	1.116808453294516390e+01	1.000000000000000000e+00
1.450000000000000000e+02	1.946765066889368612e+01	2.645076634257547354e+01	-1.653064277240192531e-02	4.351032085006265220e+02	6.407195297350565255e-03	0.000000000000000000e+00	9.028187041428033410e+00	1.000000000000000000e+00
1.450000000000000000e+02	7.465333781590948092e+01	4.688483284398390794e+01	-1.574656603955859255e-02	4.146511008195448085e+02	1.573065467780998539e-02	0.000000000000000000e+00	7.687189104248332683e+00	1.000000000000000000e+00
1.460000000000000000e+02	9.034598041617229569e+01	3.930107422305112408e+01	-1.576315918944242930e-02	4.150839218356230731e+02	3.946936336976814008e-02	0.000000000000000000e+00	7.648102050358269288e+00	1.000000000000000000e+00
1.460000000000000000e+02	1.251487999918062144e+01	3.957444232144808183e+01	-4.221108646757406636e-03	1.140173926664049020e+02	1.257140676466164120e-01	0.000000000000000000e+00	7.564751890134104428e+00	1.000000000000000000e+00
1.460000000000000000e+02	6.197996068988750551e+01	4.764669755638110615e+01	-1.658198832647443666e-02	4.364425223162879774e+02	5.930639793314207431e-03	0.000000000000000000e+00	1.269625636234449573e+01	1.000000000000000000e+00
1.470000000000000000e+02	3.421538993578457877e+01	6.080162262428523867e+00	-3.997673647969830768e-03	1.081892428648484810e+02	9.737555177465118117e-02	0.000000000000000000e+00	1.298912606212056531e+01	1.000000000000000000e+00
1.480000000000000000e+02	1.070750637190999157e+02	3.045530295162962986e+01	-1.609991332000083528e-02	4.238679240279260512e+02	6.803866741164754650e-02	0.000000000000000000e+00	6.491814303841831446e+00	1.000000000000000000e+00
1.480000000000000000e+02	8.062185751897868613e+01	3.954591924103098677e+01	-1.652308645778149260e-02	4.349061071790137589e+02	1.006095090648118084e-02	0.000000000000000000e+00	9.459539117606773573e+00	1.000000000000000000e+00
1.480000000000000000e+02	1.343082985688957081e+02	4.525411962142399602e+01	-5.007415697704543749e-03	1.345276766765516356e+02	7.081939562783967634e-02	0.000000000000000000e+00	9.265297038358006887e+00	1.000000000000000000e+00
1.490000000000000000e+02	1.080021262978588936e+02	1.264085936433759016e+01	-1.529644625730253692e-02	4.029100327958805678e+02	4.297970646632476299e-02	0.000000000000000000e+00	6.857393523728660512e+00	1.000000000000000000e+00
1.490000000000000000e+02	4.261475195051956888e+01	2.291732147682329312e+01	-1.651971543353806735e-02	4.348181763070288639e+02	1.109070244391874294e-02	0.000000000000000000e+00	5.984095336441323632e+00	1.000000000000000000e+00
1.490000000000000000e+02	1.998516821963380963e+01	4.605069019021863141e+01	-4.785409686010209593e-03	1.287368010302936057e+02	9.036510224602323227e-02	0.000000000000000000e+00	9.886707872411156117e+00	1.000000000000000000e+00
1.490000000000000000e+02	8.198393453489322269e+01	4.919896941473747631e+01	-3.610837518183016015e-03	9.809888582461005058e+01	1.259685197730419093e-01	0.000000000000000000e+00	7.687189104248332683e+00	1.000000000000000000e+00
1.490000000000000000e+02	1.008396389135617852e+02	2.864888925315268153e+01	-1.708759104644559310e-02	4.496308249906949754e+02	2.096759961189297305e-01	0.000000000000000000e+00	4.602008939478660743e+00	1.000000000000000000e+00
1.500000000000000000e+02	1.023679928376756152e+02	2.210880468613450489e+01	-1.595372076465698119e-02	4.200545907675160606e+02	7.091032815046072191e-02	0.000000000000000000e+00	6.716291525916923355e+00	1.000000000000000000e+00
1.500000000000000000e+02	5.131731628956568159e+01	3.590009421344911544e+01	-1.661858815292207789e-02	4.373972038675459544e+02	7.725325113192016424e-03	0.000000000000000000e+00	9.939885780035645269e+00	1.000000000000000000e+00
1.500000000000000000e+02	6.826929122123253535e+01	3.483964581987198272e+01	-1.880537818211775727e-03	5.296519635007967253e+01	1.725119983357424891e-01	0.000000000000000000e+00	1.321873305785852182e+01	1.000000000000000000e+00
1.500000000000000000e+02	1.269460069961143489e+02	2.871602866172884205e+01	-1.524806639666853592e-02	4.016480770741565607e+02	2.107267494944394803e-01	0.000000000000000000e+00	5.482505648986791158e+00	1.000000000000000000e+00
1.500000000000000000e+02	5.559692862867137819e+00	3.360357275515325881e+01	-1.686987766562450183e-02	4.439519196978184823e+02	9.425523548581726807e-03	0.000000000000000000e+00	9.166564867977879061e+00	1.000000000000000000e+00
1.510000000000000000e+02	1.290448058188689515e+02	2.365115830872117897e+01	-1.589069856761887375e-02	4.184106996709807049e+02	2.770359930405174032e-01	0.000000000000000000e+00	5.482505648986791158e+00	1.000000000000000000e+00
1.510000000000000000e+02	1.388262713752050956e+02	3.134448943725645265e+01	-1.656396551681588863e-02	4.359724095984732912e+02	2.064387733616268594e-02	0.000000000000000000e+00	7.082914669662750740e+00	1.000000000000000000e+00
1.510000000000000000e+02	1.097814691091740684e+02	4.169956112840309714e+01	-1.619303862200092634e-02	4.262970341195268134e+02	9.682600997678370014e-03	0.000000000000000000e+00	9.172486561354963541e+00	1.000000000000000000e+00
1.510000000000000000e+02	1.429538365930012844e+02	4.858584612321706686e+01	-1.763588810916985605e-02	4.639327805242971294e+02	9.833968587814601037e-03	0.000000000000000000e+00	9.265297038358006887e+00	1.000000000000000000e+00
1.520000000000000000e+02	1.208744833655159709e+02	4.815658038772799188e+01	-1.550029215621166571e-02	4.082272142657577660e+02	9.778150525344697641e-03	0.000000000000000000e+00	1.283542219822539820e+01	1.000000000000000000e+00
1.530000000000000000e+02	4.731505189634187758e+00	4.516642091068452913e+01	-4.251588820614026105e-03	1.148124472468323347e+02	1.654493124218824329e-01	0.000000000000000000e+00	7.576135139460885348e+00	1.000000000000000000e+00
1.540000000000000000e+02	3.836952347979383404e+01	7.037368420079455511e+00	-1.617153619812112739e-02	4.257361580340968317e+02	8.182381413109451884e-03	0.000000000000000000e+00	1.353954887488532854e+01	1.000000000000000000e+00
1.540000000000000000e+02	1.007878991508304551e+02	3.989672749142583541e+01	-3.913493191784857619e-03	1.059934529855922705e+02	2.438289373314466157e-01	0.000000000000000000e+00	8.934649947788368962e+00	1.000000000000000000e+00
1.540000000000000000e+02	4.828535080473591989e+01	5.335398985492050627e+01	-1.594395480800172085e-02	4.197998524380188883e+02	8.693963961561856912e-03	0.000000000000000000e+00	8.236891092016254134e+00	1.000000000000000000e+00
1.550000000000000000e+02	9.153503299692127371e+01	8.951432689338950865e+00	-1.578144982176828484e-02	4.155610205253481126e+02	7.003460062656841068e-03	0.000000000000000000e+00	1.356960729657440901e+01	1.000000000000000000e+00
1.550000000000000000e+02	4.709365006083063321e+01	2.690220707766007635e+01	-1.509000000246958455e-02	3.975250228123701390e+02	1.032295704833321448e-01	0.000000000000000000e+00	4.175303776361235286e+00	1.000000000000000000e+00
1.550000000000000000e+02	9.741196606084184850e+01	3.162442155768313512e+01	-1.614962785282985508e-02	4.251646937650493214e+02	8.108836302376132288e-03	0.000000000000000000e+00	8.934649947788368962e+00	1.000000000000000000e+00
1.560000000000000000e+02	7.948584576066549801e+01	1.519253268284140468e+01	-1.593749890012010131e-02	4.196314544768968631e+02	1.462889697241398501e-02	0.000000000000000000e+00	9.257543190628283014e+00	1.000000000000000000e+00
1.560000000000000000e+02	1.327554266394662648e+02	2.769585621202321235e+01	-1.658392191464701584e-02	4.364929586471470202e+02	1.263041336196432107e-01	0.000000000000000000e+00	5.488924120738611911e+00	1.000000000000000000e+00
1.570000000000000000e+02	1.439094265669620256e+02	1.188634506286649639e+01	-1.511766868776094272e-02	3.982467416279773147e+02	1.705313408058595215e-02	0.000000000000000000e+00	1.934818743856607171e+01	1.000000000000000000e+00
1.570000000000000000e+02	4.780483605643111389e+01	4.513112657997799460e+01	-4.391444884610307305e-03	1.184604974450974879e+02	1.624738955612320401e-01	0.000000000000000000e+00	8.236891092016254134e+00	1.000000000000000000e+00
1.570000000000000000e+02	6.534938453962618077e+00	5.252478024633046516e+01	-1.826226048923378087e-02	4.802712775474993236e+02	3.387431372795768336e-02	0.000000000000000000e+00	7.576135139460885348e+00	1.000000000000000000e+00
1.570000000000000000e+02	3.402384858014532654e+01	4.525094812106394215e+01	-1.556258079144030686e-02	4.098519709019916490e+02	1.652126976315193563e-02	0.000000000000000000e+00	1.122271803485441843e+01	1.000000000000000000e+00
1.580000000000000000e+02	7.040110128073615670e+01	1.697284828990141747e+01	-1.588946998001704997e-02	4.183786527999594682e+02	1.339836384340831188e-02	0.000000000000000000e+00	9.257543190628283014e+00	1.000000000000000000e+00
1.580000000000000000e+02	2.714527059935798903e+01	2.110815650009114819e+01	-3.996825617366210094e-03	1.081671225639957612e+02	1.496991682794140965e-01	0.000000000000000000e+00	8.893607004304737274e+00	1.000000000000000000e+00
1.580000000000000000e+02	4.134444974591547606e+01	3.674458587498181572e+01	-1.655203822902408251e-02	4.356612944179772740e+02	4.634918704125601252e-02	0.000000000000000000e+00	7.444013540431989817e+00	1.000000000000000000e+00
1.580000000000000000e+02	4.412687803208035575e+01	2.984013583008436754e+01	-1.598242298771507253e-02	4.208032687120097535e+02	1.083323775862845562e-01	0.000000000000000000e+00	4.175303776361235286e+00	1.000000000000000000e+00
1.590000000000000000e+02	1.122494918654921321e+02	4.987347652332378090e+01	-1.634329999406764281e-02	4.302164996936055559e+02	9.490414139147307360e-03	0.000000000000000000e+00	1.519551344319310004e+01	1.000000000000000000e+00
1.590000000000000000e+02	4.598158770433378351e+01	1.823450474937756738e+01	-3.956081815876635530e-03	1.071043482454930711e+02	9.785778837023262344e-02	0.000000000000000000e+00	8.738749700984195456e+00	1.000000000000000000e+00
1.590000000000000000e+02	1.870236036374962296e+01	2.459803623582507726e+01	-3.215315576068189518e-03	8.778196528415658406e+01	1.752489384763632474e-01	0.000000000000000000e+00	9.135753598714604351e+00	1.000000000000000000e+00
1.600000000000000000e+02	1.264328265241779121e+02	2.797457433943720417e+01	-2.143019040250461124e-02	5.629045722218371566e+02	1.133398573678601196e-02	0.000000000000000000e+00	6.328740475986785796e+00	1.000000000000000000e+00
1.600000000000000000e+02	1.031066586866585766e+02	1.775866865792090721e+01	-1.634689762085756587e-02	4.303103413387171940e+02	1.747675825179662024e-02	0.000000000000000000e+00	9.885607942166432238e+00	1.000000000000000000e+00
1.610000000000000000e+02	8.065753243921363946e+01	3.992044561894081056e+01	-1.648574866895591295e-02	4.339321763816222415e+02	4.304962246535037895e-02	0.000000000000000000e+00	6.890808324319102063e+00	1.000000000000000000e+00
1.610000000000000000e+02	1.317194954770666300e+02	5.162074846617497315e+01	-1.463917892032393260e-02	3.857656618586163972e+02	1.113753554091589937e-02	0.000000000000000000e+00	1.113810776132963554e+01	1.000000000000000000e+00
1.610000000000000000e+02	6.322480512496576210e+01	2.977042836124921621e+01	-1.631613089131797589e-02	4.295078121484215785e+02	1.635234188416245793e-02	0.000000000000000000e+00	9.271110673971133309e+00	1.000000000000000000e+00
1.610000000000000000e+02	9.987808638758203017e+01	3.146147494724402449e+01	-3.432950790330355131e-03	9.345883165556885785e+01	1.205070407282943235e-01	0.000000000000000000e+00	5.685771542010386703e+00	1.000000000000000000e+00
1.610000000000000000e+02	1.071978223282692682e+02	2.774205132930405782e+01	-2.225637801242257366e-03	6.196689442124176139e+01	1.852128366244897295e-01	0.000000000000000000e+00	8.210520464080101277e+00	1.000000000000000000e+00
1.620000000000000000e+02	7.472061221483325255e+01	6.730915813310157425e+00	-3.794789163256850114e-03	1.028971392296297012e+02	2.581751037243714686e-01	0.000000000000000000e+00	1.111554567103383917e+01	1.000000000000000000e+00
1.630000000000000000e+02	4.566683850295544289e+01	4.681747476354210846e+00	-1.534728251336524643e-02	4.042360619197486358e+02	1.700902159710715456e-02	0.000000000000000000e+00	1.355641164767637896e+01	1.000000000000000000e+00
1.630000000000000000e+02	2.956600582146220191e+01	1.255033630266456512e+01	-1.616782483351626026e-02	4.256393496155287721e+02	1.173279661798121154e-02	0.000000000000000000e+00	8.893607004304737274e+00	1.000000000000000000e+00
1.630000000000000000e+02	5.713587632794369853e+01	2.277911666502103927e+01	-1.606237566360192714e-02	4.228887798209783568e+02	1.563862944941085686e-02	0.000000000000000000e+00	9.271110673971133309e+00	1.000000000000000000e+00
1.630000000000000000e+02	7.393600217655857421e+01	4.143842792803323505e+01	-1.637612381229600414e-02	4.310726866416307530e+02	7.681496748530480811e-02	0.000000000000000000e+00	4.566305261579127972e+00	1.000000000000000000e+00
1.630000000000000000e+02	3.821266455664797235e+01	2.268594821406687601e+01	-3.904464836370302727e-03	1.057579544822098967e+02	2.104120750731500733e-01	0.000000000000000000e+00	5.911407904901851751e+00	1.000000000000000000e+00
1.640000000000000000e+02	3.959243319735142563e+01	3.662569425747231833e+01	-1.668355476226459494e-02	4.390918136350485952e+02	6.637815087240261924e-03	0.000000000000000000e+00	9.120257579968706452e+00	1.000000000000000000e+00
1.640000000000000000e+02	9.368877881657608953e+01	4.666562222280821004e+01	-1.603661968659193110e-02	4.222169526984853292e+02	1.451719217204416879e-02	0.000000000000000000e+00	1.213846972019521608e+01	1.000000000000000000e+00
1.640000000000000000e+02	4.137385541636927400e+01	2.768110744741976248e+01	-4.056253848023371258e-03	1.097172674946951503e+02	3.458655974098422403e-01	0.000000000000000000e+00	5.911407904901851751e+00	1.000000000000000000e+00
1.650000000000000000e+02	1.276093596356329414e+02	4.126873282341468752e+01	-1.560755711507459849e-02	4.110251476786216358e+02	1.526552860774005316e-01	0.000000000000000000e+00	6.514598055558917800e+00	1.000000000000000000e+00
1.650000000000000000e+02	8.714895368056772895e+01	3.088748146237557179e+01	-1.644576344908119450e-02	4.328891891480081995e+02	6.657788293061295271e-03	0.000000000000000000e+00	1.081103672254839765e+01	1.000000000000000000e+00
1.650000000000000000e+02	1.129454000386685806e+02	1.679720467291034680e+01	-3.571724602760426286e-03	9.707865205865836344e+01	7.472403595552501443e-02	0.000000000000000000e+00	9.885607942166432238e+00	1.000000000000000000e+00
1.650000000000000000e+02	1.884735256520631452e+01	3.157624196954173712e+01	-3.821505053638845750e-03	1.035940050388052072e+02	3.886358934172304824e-01	0.000000000000000000e+00	7.415866932653345955e+00	1.000000000000000000e+00
1.650000000000000000e+02	1.641264519375346254e+01	3.858104620507997851e+01	-1.457113296313080307e-02	3.839907293992263249e+02	1.130707305997402656e-02	0.000000000000000000e+00	7.415866932653345955e+00	1.000000000000000000e+00
1.660000000000000000e+02	3.269840855255714729e+01	4.739540940338473973e+01	-1.541833588099630024e-02	4.060894406325999171e+02	5.192012649454014195e-03	0.000000000000000000e+00	3.727688739306627141e+00	1.000000000000000000e+00
1.660000000000000000e+02	1.744564166109344328e+01	2.185510485076325082e+01	-1.643352762250436389e-02	4.325700259433955921e+02	1.589746106076816989e-02	0.000000000000000000e+00	9.821675027244681999e+00	1.000000000000000000e+00
1.660000000000000000e+02	1.035166922513829775e+02	3.583051893830757706e+01	1.105509242008244136e-03	-3.274910367385773213e+01	4.617553795247929527e-01	0.000000000000000000e+00	5.685771542010386703e+00	1.000000000000000000e+00
1.660000000000000000e+02	7.414848674375558346e+01	4.599978672236506583e+01	-1.152844319742754413e-02	3.046242386954106109e+02	1.899213411629864234e-01	0.000000000000000000e+00	4.244419926834664736e+00	1.000000000000000000e+00
1.670000000000000000e+02	8.217177972271133513e+01	5.049983387841807314e+01	-1.571524974923585796e-02	4.138342367104289110e+02	1.926449707096278274e-02	0.000000000000000000e+00	9.199111621937273497e+00	1.000000000000000000e+00
1.670000000000000000e+02	6.887193835549722110e+01	3.313246800821574567e+01	-1.248643397519787939e-03	3.648266065717370310e+01	3.613475505668036769e-01	0.000000000000000000e+00	9.727986049198316110e+00	1.000000000000000000e+00
1.680000000000000000e+02	1.405398079835506167e+02	4.500707448516902787e+01	-1.615104955891765240e-02	4.252017780002785798e+02	1.811254761518303891e-01	0.000000000000000000e+00	5.745535046524448575e+00	1.000000000000000000e+00
1.690000000000000000e+02	1.326050052900756668e+02	3.708740380972304251e+01	-3.361060101862570204e-02	8.806222892331849152e+02	6.414610869112280511e-02	0.000000000000000000e+00	6.339914869553306076e+00	1.000000000000000000e+00
1.690000000000000000e+02	1.383913217030462306e+02	3.967836172566273945e+01	-1.890565157874122409e-02	4.970536960181211157e+02	4.176231826832146332e-01	0.000000000000000000e+00	5.745535046524448575e+00	1.000000000000000000e+00
1.700000000000000000e+02	4.924196741311273229e+01	1.081297745125583631e+01	-1.691112694243946182e-02	4.450278789959945698e+02	1.298015208902301154e-01	0.000000000000000000e+00	3.650993627924957963e+00	1.000000000000000000e+00
1.700000000000000000e+02	1.299095791379439220e+02	1.489786625044874668e+01	-1.603684463424397133e-02	4.222228203048169917e+02	2.241895278361105692e-02	0.000000000000000000e+00	6.567410547709511270e+00	1.000000000000000000e+00
1.700000000000000000e+02	9.752506741158138936e+01	2.785189603986482254e+01	-4.270615957487949345e-03	1.153087571561915752e+02	5.949978469493188982e-02	0.000000000000000000e+00	9.977875103271360402e+00	1.000000000000000000e+00
1.700000000000000000e+02	1.200753213253364322e+02	5.139174877888714121e+01	-3.973027961142290392e-03	1.075463769057436849e+02	1.437275434043487898e-01	0.000000000000000000e+00	6.150428243631354874e+00	1.000000000000000000e+00
1.710000000000000000e+02	7.256084285458462091e+01	4.993609049576585335e+01	-1.587746171918302460e-02	4.180654254927935654e+02	9.417316444231271788e-03	0.000000000000000000e+00	4.244419926834664736e+00	1.000000000000000000e+00
1.710000000000000000e+02	1.009591578244852030e+02	4.626668724416175849e+01	-4.309725742075545471e-03	1.163289092564443052e+02	1.089487068301100425e-01	0.000000000000000000e+00	7.071906455936432856e+00	1.000000000000000000e+00
1.720000000000000000e+02	5.447712724369510795e+01	1.305905092266010747e+01	-1.630110641664571369e-02	4.291159089570917331e+02	1.717102013520193093e-01	0.000000000000000000e+00	5.696643265177249837e+00	1.000000000000000000e+00
1.730000000000000000e+02	1.407247770620670906e+02	6.545349589046583816e+00	-1.518678595839306408e-02	4.000496185689425488e+02	1.032263462393179232e-02	0.000000000000000000e+00	1.366502984691064704e+01	1.000000000000000000e+00
1.730000000000000000e+02	1.036713947330351999e+02	3.973555932676383406e+01	-5.132266851233623431e-03	1.377843340024542442e+02	1.878494675702571115e-01	0.000000000000000000e+00	6.681174000902380783e+00	1.000000000000000000e+00
1.740000000000000000e+02	4.353313741229291622e+01	6.619955598138082209e+00	-1.585070051316584544e-02	4.173673776561306568e+02	6.217234427138462749e-02	0.000000000000000000e+00	6.534732009943008180e+00	1.000000000000000000e+00
1.740000000000000000e+02	8.314345722767516378e+00	2.377609954782598223e+01	-1.633543449786242080e-02	4.300113335808820807e+02	3.147444735839299845e-02	0.000000000000000000e+00	1.383076451719707300e+01	1.000000000000000000e+00
1.750000000000000000e+02	8.298835523144848025e+01	3.758252086150663729e+01	-1.668591410182895113e-02	4.391533554010584908e+02	6.618151606928246444e-03	0.000000000000000000e+00	1.206801866143120883e+01	1.000000000000000000e+00
1.750000000000000000e+02	6.592555630287016299e+01	2.047176693133949854e+01	-1.664049978063520535e-02	4.379687537563323190e+02	8.151059121831782939e-03	0.000000000000000000e+00	6.538745441085013432e+00	1.000000000000000000e+00
1.750000000000000000e+02	4.271381971944298783e+01	4.303484081303827224e+01	-1.678456803483093299e-02	4.417266760677769071e+02	1.124072067666748165e-02	0.000000000000000000e+00	1.652893359090885994e+01	1.000000000000000000e+00
1.750000000000000000e+02	1.144218252904540947e+02	4.896981769736810719e+01	-1.620847998216342137e-02	4.266998114850028969e+02	7.768668404304235331e-03	0.000000000000000000e+00	6.150428243631354874e+00	1.000000000000000000e+00
1.760000000000000000e+02	7.000203778042563840e+01	4.568946007790344055e+01	-1.651852925367740949e-02	4.347872356130595222e+02	2.815917643185195107e-02	0.000000000000000000e+00	4.957958583273567754e+00	1.000000000000000000e+00
1.770000000000000000e+02	9.819424844189356349e+01	4.700738242710292170e+00	-1.588277033947927894e-02	4.182038972384647764e+02	2.664522180858464040e-02	0.000000000000000000e+00	7.550638335802935863e+00	1.000000000000000000e+00
1.780000000000000000e+02	9.892518094794189665e+01	3.503326831742336367e+01	-4.723749726295636657e-03	1.271284429667651636e+02	7.978766301610340506e-02	0.000000000000000000e+00	6.681174000902380783e+00	1.000000000000000000e+00
1.780000000000000000e+02	1.011163645194922225e+02	1.553809763145593159e+01	-1.604207313588743022e-02	4.223592022099845167e+02	1.167266076313644430e-02	0.000000000000000000e+00	8.722264398105306071e+00	1.000000000000000000e+00
1.780000000000000000e+02	8.745234625650729754e+01	2.637048007756162704e+01	-1.709512942207929917e-02	4.498274583860539906e+02	2.021809226153756800e-01	0.000000000000000000e+00	1.206801866143120883e+01	1.000000000000000000e+00
1.780000000000000000e+02	6.133156979844641654e+01	3.100895091137470416e+01	-1.762418282468121780e-02	4.636274561487974211e+02	6.844112378561317822e-02	0.000000000000000000e+00	6.716367833091021033e+00	1.000000000000000000e+00
1.780000000000000000e+02	5.464047354965196490e+01	3.159104013026523106e+01	-1.755649078120044559e-02	4.618617552876063996e+02	7.971200091789942821e-02	0.000000000000000000e+00	6.716367833091021033e+00	1.000000000000000000e+00
1.780000000000000000e+02	1.422608842059903793e+02	3.988904697248605657e+01	-1.662276869149415318e-02	4.375062503695776286e+02	1.669160996122187601e-02	0.000000000000000000e+00	7.783916855766268128e+00	1.000000000000000000e+00
1.780000000000000000e+02	6.181200949399021738e+01	4.974391485324287032e+01	-1.664896765708542836e-02	4.381896325475726144e+02	2.103382824580524169e-02	0.000000000000000000e+00	9.138663297106695893e+00	1.000000000000000000e+00
1.790000000000000000e+02	7.738252359197785779e+01	7.527870412928019839e+00	-1.699865066819186699e-02	4.473108757854111559e+02	1.791870974183078502e-01	0.000000000000000000e+00	9.494229702999394505e+00	1.000000000000000000e+00
1.790000000000000000e+02	1.486247892610131061e+01	9.937025403587259831e+00	-1.454000072902848946e-02	3.831786662712921725e+02	1.902973628685018515e-01	0.000000000000000000e+00	4.709627818370116792e+00	1.000000000000000000e+00
1.790000000000000000e+02	2.203758418649254835e+01	2.549737035682014152e+01	-4.030645333194183416e-03	1.090492868227782139e+02	7.384954059241088942e-02	0.000000000000000000e+00	9.270820391964374352e+00	1.000000000000000000e+00
1.790000000000000000e+02	2.697508365326327251e+01	3.334397533959462123e+01	-4.200646235093782703e-03	1.134836445914665717e+02	7.689262245124783846e-02	0.000000000000000000e+00	9.270820391964374352e+00	1.000000000000000000e+00
1.800000000000000000e+02	3.463890213323827538e+01	2.330255491801196399e+01	-3.661247107748469721e-03	9.941378564342383584e+01	9.873285327109138088e-02	0.000000000000000000e+00	1.263187388224659280e+01	1.000000000000000000e+00
1.810000000000000000e+02	1.344977510132477789e+02	4.045748751398561183e+01	-1.631250062460212064e-02	4.294131191130671255e+02	1.382236388910651481e-02	0.000000000000000000e+00	7.783916855766268128e+00	1.000000000000000000e+00
1.810000000000000000e+02	9.377731137908936887e+01	1.082469172565932425e+01	-1.592563736982411174e-02	4.193220545359035327e+02	1.497936691553902744e-02	0.000000000000000000e+00	7.550638335802935863e+00	1.000000000000000000e+00
1.810000000000000000e+02	1.297517590221276862e+02	1.298806640680386160e+01	-1.649060798771364092e-02	4.340589284026003725e+02	1.045202017120105964e-02	0.000000000000000000e+00	8.570609044838244372e+00	1.000000000000000000e+00
1.810000000000000000e+02	7.720321386994633883e+01	3.395927710665740307e+01	-1.723217227258532977e-02	4.534021278260050281e+02	6.227196537217483119e-03	0.000000000000000000e+00	1.275282537424807749e+01	1.000000000000000000e+00
1.820000000000000000e+02	8.127211457259054583e+00	1.166483465484308546e+01	-1.804133999470243846e-02	4.745087168772853943e+02	1.706726887265256343e-01	0.000000000000000000e+00	6.953355498287858261e+00	1.000000000000000000e+00
1.820000000000000000e+02	3.746746787268756407e+01	4.021979225194386487e+01	-2.176190978080918409e-02	5.715572463298725552e+02	6.734932342351784840e-03	0.000000000000000000e+00	1.254459982702404908e+01	1.000000000000000000e+00
1.830000000000000000e+02	1.950514212629229860e+01	9.145651536721517871e+00	-1.585119595715454160e-02	4.173803009752170396e+02	3.255832525513757680e-02	0.000000000000000000e+00	4.709627818370116792e+00	1.000000000000000000e+00
1.840000000000000000e+02	6.990474181712075108e+01	1.337792830844758996e+01	-1.655796043224877848e-02	4.358157710565347998e+02	6.877272615966711911e-03	0.000000000000000000e+00	6.360707512804778752e+00	1.000000000000000000e+00
1.840000000000000000e+02	5.878241279528026553e+01	3.990302824243497071e+01	-3.797788144488773669e-03	1.029753656129919506e+02	5.676016937799521767e-02	0.000000000000000000e+00	9.296142455726370102e+00	1.000000000000000000e+00
1.850000000000000000e+02	1.334034217369374709e+01	4.354457451588772443e+01	-1.744531042061032988e-02	4.589616912867723499e+02	1.753053368188117744e-02	0.000000000000000000e+00	7.319236314241119423e+00	1.000000000000000000e+00
1.850000000000000000e+02	2.120407122612009232e+01	2.884355660637724839e+01	-1.683033311654550529e-02	4.429204270618481587e+02	1.159623936266196420e-02	0.000000000000000000e+00	1.453263159972497576e+01	1.000000000000000000e+00
1.850000000000000000e+02	7.312389603283617134e+01	5.180864438036027764e+01	-4.256673868690480540e-03	1.149450872633852896e+02	2.534039712731032123e-01	0.000000000000000000e+00	9.304264900383513393e+00	1.000000000000000000e+00
1.860000000000000000e+02	1.180451270908046695e+02	3.732357071548234728e+01	-1.633949824332523934e-02	4.301173336141858954e+02	3.212813956552118544e-02	0.000000000000000000e+00	1.040119774998763091e+01	1.000000000000000000e+00
1.870000000000000000e+02	6.069998147249400233e+01	1.811297167300578437e+01	-1.617456795156897720e-02	4.258152392583961046e+02	1.360499039210960603e-02	0.000000000000000000e+00	1.014428161955906482e+01	1.000000000000000000e+00
1.870000000000000000e+02	1.347022095993106028e+01	5.086265839929541954e+01	-1.658084213215366143e-02	4.364126246178995530e+02	4.575358491304148956e-02	0.000000000000000000e+00	7.319236314241119423e+00	1.000000000000000000e+00
1.880000000000000000e+02	9.023894539532822989e+01	3.440904381029885428e+01	-3.954509690974432334e-03	1.070633404379136095e+02	7.298626080125614202e-02	0.000000000000000000e+00	1.375005081097756587e+01	1.000000000000000000e+00
1.890000000000000000e+02	7.072156433567789691e+01	1.968597087620417696e+01	-1.628162697312499074e-02	4.286078009368362700e+02	2.948160502085117596e-02	0.000000000000000000e+00	6.360707512804778752e+00	1.000000000000000000e+00
1.900000000000000000e+02	7.252846040785303217e+01	2.758991013918047130e+01	-1.673731871546417505e-02	4.404942097451983614e+02	3.884188863783444301e-02	0.000000000000000000e+00	8.107843689197528292e+00	1.000000000000000000e+00
1.900000000000000000e+02	3.823363492154840060e+01	3.596266407392381836e+01	-1.666402264313010875e-02	4.385823316072762168e+02	8.893161015064432462e-03	0.000000000000000000e+00	1.313273198947149645e+01	1.000000000000000000e+00
1.900000000000000000e+02	1.079923563474664121e+02	3.999316151113439588e+01	-3.273757224699035823e-02	8.578499281896181401e+02	4.401460774533627607e-03	0.000000000000000000e+00	9.242667624252248970e+00	1.000000000000000000e+00
1.900000000000000000e+02	1.248220226242299020e+02	5.102604236429409923e+01	-1.610300130861554505e-02	4.239484721082611713e+02	1.683952626640605743e-02	0.000000000000000000e+00	7.468058041020995574e+00	1.000000000000000000e+00
1.910000000000000000e+02	4.810799203148413028e+01	1.708794253627591431e+01	-1.633998469374451160e-02	4.301300223421378064e+02	1.387863309140546786e-02	0.000000000000000000e+00	1.263364091676066714e+01	1.000000000000000000e+00
1.910000000000000000e+02	1.062835376655037720e+02	4.907648928924392351e+01	-1.567592975296832822e-02	4.128086013816428590e+02	2.841978091857633171e-02	0.000000000000000000e+00	9.242667624252248970e+00	1.000000000000000000e+00
1.920000000000000000e+02	6.117616977739254480e+01	3.565322589321488778e+01	-1.680670029338617380e-02	4.423039809618475147e+02	7.749320214502697368e-03	0.000000000000000000e+00	9.820882098935868498e+00	1.000000000000000000e+00
1.930000000000000000e+02	8.341272776847652892e+01	4.634498324610883913e+01	-1.686746940754888999e-02	4.438891019257521293e+02	1.959164192011397798e-02	0.000000000000000000e+00	4.860895984683433646e+00	1.000000000000000000e+00
1.930000000000000000e+02	7.412321496994994163e+01	4.750425406311260446e+01	-1.549724041332103258e-02	4.081476116304546053e+02	1.006617717891139518e-01	0.000000000000000000e+00	5.396189845572397559e+00	1.000000000000000000e+00
1.930000000000000000e+02	1.322811222946724570e+02	5.066036079453413521e+01	-1.599184063215614016e-02	4.210489215545732691e+02	1.533754720094782087e-02	0.000000000000000000e+00	7.468058041020995574e+00	1.000000000000000000e+00
1.930000000000000000e+02	8.290949857324958927e+00	5.299504705062709320e+01	-4.463761857082739967e-03	1.203468364298197173e+02	9.063917686957700948e-02	0.000000000000000000e+00	1.938681829403485324e+01	1.000000000000000000e+00
1.930000000000000000e+02	1.602635064628024608e+01	3.521831230545652858e+01	-1.534711350364065686e-03	4.394454841713969984e+01	3.064508155027263481e-01	0.000000000000000000e+00	1.095493988363052473e+01	1.000000000000000000e+00
1.940000000000000000e+02	3.835860063267757880e+01	5.368863734706568636e+00	-3.683493944375651821e-03	9.999407922848226349e+01	1.162604329440828366e-01	0.000000000000000000e+00	1.079618180609898559e+01	1.000000000000000000e+00
1.940000000000000000e+02	7.558801895562091033e+01	1.175758893755040368e+01	-1.589509555171537275e-02	4.185253920071343714e+02	1.753802051740638301e-02	0.000000000000000000e+00	9.302774894252577198e+00	1.000000000000000000e+00
1.940000000000000000e+02	5.136561240851047927e+01	3.610343619193404407e+01	-1.670230877436001612e-02	4.395809992705373475e+02	9.654862597349378461e-03	0.000000000000000000e+00	9.820882098935868498e+00	1.000000000000000000e+00
1.950000000000000000e+02	9.437744672339262308e+01	3.161966885616300615e+01	-1.631071980752277911e-02	4.293666677121501607e+02	7.734632542417574363e-03	0.000000000000000000e+00	1.522829851180418892e+01	1.000000000000000000e+00
1.950000000000000000e+02	2.653836055883856559e+01	8.389362383117003219e+00	-1.749437962156656298e-02	4.602416279814148652e+02	2.184789125000669019e-01	0.000000000000000000e+00	6.052065380133399231e+00	1.000000000000000000e+00
1.960000000000000000e+02	3.059988137532583607e+01	1.287618130331534338e+01	-1.689174174099781697e-02	4.445222292162003441e+02	1.939998187263113349e-01	0.000000000000000000e+00	6.052065380133399231e+00	1.000000000000000000e+00
1.970000000000000000e+02	1.030713925163116471e+02	1.911701385354843197e+01	-1.808752431076777675e-02	4.757134033139305984e+02	6.592731732527701283e-02	0.000000000000000000e+00	6.835263948325293271e+00	1.000000000000000000e+00
1.970000000000000000e+02	8.130148633106466960e+00	2.762484790367593490e+01	-1.688789563569951385e-02	4.444219061783919074e+02	9.665312251498581197e-03	0.000000000000000000e+00	8.268605113889821112e+00	1.000000000000000000e+00
1.970000000000000000e+02	1.240520952269814217e+02	4.611793638778470239e+01	-1.626094518466590297e-02	4.280683305675668748e+02	6.258970420236931176e-03	0.000000000000000000e+00	9.399494984935342856e+00	1.000000000000000000e+00
1.980000000000000000e+02	7.879986432343004310e+01	4.481207730924728594e+01	-1.639324580709578330e-02	4.315193022172392148e+02	4.924245120883641302e-02	0.000000000000000000e+00	4.860895984683433646e+00	1.000000000000000000e+00
1.990000000000000000e+02	5.083286564659266560e+01	1.658608753736803365e+01	-1.835028129403911551e-02	4.825672403055395421e+02	7.494368037437304508e-03	0.000000000000000000e+00	1.158599097387368637e+01	1.000000000000000000e+00
1.990000000000000000e+02	1.366473955682900225e+02	3.823014178090450343e+01	-1.579797205031713628e-02	4.159919916066951942e+02	5.986785730061394695e-03	0.000000000000000000e+00	8.509265137868663231e+00	1.000000000000000000e+00
2.000000000000000000e+02	1.238647702699380204e+02	1.022243302809593857e+01	-1.536137393774468854e-02	4.046036271295248525e+02	2.667611030717420562e-02	0.000000000000000000e+00	3.852159233678094541e+00	1.000000000000000000e+00
2.010000000000000000e+02	9.872464506361515646e+01	1.384191955811142627e+01	-1.614085979037032520e-02	4.249359848261595403e+02	4.099318452087918896e-02	0.000000000000000000e+00	6.835263948325293271e+00	1.000000000000000000e+00
2.010000000000000000e+02	1.590228993624034892e+01	5.124156614626662076e+01	3.754407576441136114e-03	-1.018438130342546799e+02	2.744606157819375891e-01	0.000000000000000000e+00	4.247576292539494425e+00	1.000000000000000000e+00
2.020000000000000000e+02	8.926905584453095344e+01	5.014893206112764901e+00	-1.520168556170685414e-02	4.004382645759143315e+02	6.343540685328852291e-02	0.000000000000000000e+00	6.573650420657858540e+00	1.000000000000000000e+00
2.020000000000000000e+02	9.551230061395439463e+01	4.183864663777180937e+01	-1.656882381294177975e-02	4.360991349447962193e+02	9.742596723419927329e-03	0.000000000000000000e+00	6.457373509599974248e+00	1.000000000000000000e+00
2.020000000000000000e+02	2.002526292880381575e+01	5.022029337979538610e+01	-3.974460166603286694e-03	1.075837350099734948e+02	2.666062271611348011e-01	0.000000000000000000e+00	4.247576292539494425e+00	1.000000000000000000e+00
2.020000000000000000e+02	1.149480316220866882e+02	5.109424539875690385e+01	-1.639588989990052245e-02	4.315882715776297118e+02	6.721047250874190304e-03	0.000000000000000000e+00	1.037533736775108473e+01	1.000000000000000000e+00
2.020000000000000000e+02	4.887431788580506975e+00	2.001862558272892656e+01	-1.596260490536055565e-02	4.202863275283614826e+02	1.560929892614792980e-02	0.000000000000000000e+00	8.268605113889821112e+00	1.000000000000000000e+00
2.020000000000000000e+02	8.529673487562348555e+01	4.530678941395837001e+01	-4.827659981697004707e-03	1.298388712241256826e+02	2.471090562152186143e-01	0.000000000000000000e+00	4.585299568678326665e+00	1.000000000000000000e+00
2.040000000000000000e+02	8.282421656235763407e+01	6.309855166932824666e+00	-1.615788869719840190e-02	4.253801722654118294e+02	4.685429439588473244e-02	0.000000000000000000e+00	6.573650420657858540e+00	1.000000000000000000e+00
2.040000000000000000e+02	4.249395761370833213e+01	2.462958178214621086e+01	-4.041763668442852585e-03	1.093393010270201131e+02	1.104958046291948381e-01	0.000000000000000000e+00	3.580941792829032799e+00	1.000000000000000000e+00
2.050000000000000000e+02	3.683051378036119416e+01	4.814039670534748439e+01	-2.167128006197984597e-02	5.691932318259832755e+02	1.947347398128129736e-02	0.000000000000000000e+00	1.019274613974111254e+01	1.000000000000000000e+00
2.050000000000000000e+02	1.441208946079000555e+02	4.233277637837009166e+01	-1.549266339061520711e-02	4.080282231097689305e+02	8.330189035779866913e-03	0.000000000000000000e+00	2.545210646196306215e+01	1.000000000000000000e+00
2.050000000000000000e+02	2.683687338402998535e+01	4.613559609231277392e+01	4.785521498799390726e-03	-1.287397175907636040e+02	2.328061338436440142e-01	0.000000000000000000e+00	7.942467432990473419e+00	1.000000000000000000e+00
2.060000000000000000e+02	1.163567177802645887e+02	2.133168745367087737e+01	-4.667801154894348284e-03	1.256690625783785009e+02	3.543255738260421284e-01	0.000000000000000000e+00	6.211534274743833350e+00	1.000000000000000000e+00
2.060000000000000000e+02	2.346934842725421078e+01	3.296592868034469603e+01	-1.676240939645605790e-02	4.411486830740738014e+02	8.212718582135791756e-03	0.000000000000000000e+00	1.068295373721740660e+01	1.000000000000000000e+00
2.060000000000000000e+02	8.726159258274506669e+01	4.116380663276236618e+01	-3.150446818910797135e-03	8.608990792427313465e+01	2.264418168129720410e-01	0.000000000000000000e+00	4.585299568678326665e+00	1.000000000000000000e+00
2.070000000000000000e+02	4.083400072604244713e+01	4.828712454122234377e+00	-1.551547030648210874e-02	4.086231259804250726e+02	1.829161758292852102e-02	0.000000000000000000e+00	1.167517335186697736e+01	1.000000000000000000e+00
2.070000000000000000e+02	1.215989423240841205e+02	4.750310713361190373e+00	-1.563312581212317545e-02	4.116920897308442022e+02	5.943394493338149953e-02	0.000000000000000000e+00	6.984874946075685820e+00	1.000000000000000000e+00
2.070000000000000000e+02	6.616211011214070936e+01	1.889434482510117874e+01	-1.606663205115621898e-02	4.229998047920640261e+02	9.085093959254608720e-03	0.000000000000000000e+00	1.574559999699463830e+01	1.000000000000000000e+00
2.070000000000000000e+02	1.009602202698721101e+02	4.530532286510381823e+01	-1.664018174453404941e-02	4.379604580011914550e+02	9.629474127943249417e-02	0.000000000000000000e+00	5.513306744855450248e+00	1.000000000000000000e+00
2.070000000000000000e+02	1.105526868367275917e+01	5.446657018813584550e+00	-1.579348266482249324e-02	4.158748890429889116e+02	2.788883162671318416e-02	0.000000000000000000e+00	1.582354194838178962e+01	1.000000000000000000e+00
2.070000000000000000e+02	9.544373480098145990e+01	1.879464892676552878e+01	-4.357177289566653046e-03	1.175666505619448401e+02	1.120369482608759570e-01	0.000000000000000000e+00	1.509994463354403393e+01	1.000000000000000000e+00
2.080000000000000000e+02	1.328373889274448345e+02	1.217374292957588189e+01	-4.431794851875594556e-03	1.195129988660300597e+02	1.849325649660082949e-01	0.000000000000000000e+00	6.477532411686837577e+00	1.000000000000000000e+00
2.080000000000000000e+02	4.877481277478808863e+01	1.338751942721380317e+01	-4.057338487466175675e-03	1.097455595760057889e+02	1.507667086619272068e-01	0.000000000000000000e+00	1.167517335186697736e+01	1.000000000000000000e+00
2.080000000000000000e+02	1.314011477189374588e+01	3.023967985742040909e+01	-1.672260331228583169e-02	4.401103684733337786e+02	2.084689644842081524e-01	0.000000000000000000e+00	3.612347903971159901e+00	1.000000000000000000e+00
2.090000000000000000e+02	4.192163250314828105e+01	2.816449169492362614e+01	-1.630495262809756804e-02	4.292162347638432607e+02	7.294019225996595246e-03	0.000000000000000000e+00	3.580941792829032799e+00	1.000000000000000000e+00
2.090000000000000000e+02	8.056848778168179592e+01	4.991937767411432247e+01	-3.694366516717212130e-03	1.002776828746376196e+02	1.070249374527540986e-01	0.000000000000000000e+00	1.102078382594346984e+01	1.000000000000000000e+00
2.090000000000000000e+02	1.125499303920285286e+02	2.623999956957021951e+01	-2.218630237650579418e-03	6.178410689655741095e+01	3.078373330189665413e-01	0.000000000000000000e+00	6.211534274743833350e+00	1.000000000000000000e+00
2.100000000000000000e+02	1.057242774204405862e+02	4.253037949108949789e+01	-1.643987824158593680e-02	4.327356775178618591e+02	7.144377405424595651e-02	0.000000000000000000e+00	5.513306744855450248e+00	1.000000000000000000e+00
2.100000000000000000e+02	5.948200538828593409e+01	5.037790673900293115e+01	-1.754601402431193308e-02	4.615884762180243683e+02	1.281545635391501126e-02	0.000000000000000000e+00	1.486821443126301645e+01	1.000000000000000000e+00
2.110000000000000000e+02	1.264358995850534626e+02	9.789390239214277756e+00	-1.622525639662740840e-02	4.271374128328654365e+02	2.580686430141954091e-02	0.000000000000000000e+00	6.831120226784545224e+00	1.000000000000000000e+00
2.110000000000000000e+02	8.816946127598288285e+01	3.406788218739256990e+01	-1.586232212445526021e-02	4.176705194732037398e+02	6.000400315532838924e-03	0.000000000000000000e+00	7.153766091965684915e+00	1.000000000000000000e+00
2.110000000000000000e+02	1.437862587560971690e+02	2.973084342387354795e+01	-3.703614076733429111e-03	1.005188991807931131e+02	6.675377495566969799e-02	0.000000000000000000e+00	1.592059425776697168e+01	1.000000000000000000e+00
2.130000000000000000e+02	7.283097997402624912e+01	8.556303619056953025e+00	-1.637303579836621448e-02	4.309921379009688849e+02	8.091578579676794725e-03	0.000000000000000000e+00	2.299067592819494976e+01	1.000000000000000000e+00
2.130000000000000000e+02	2.366739595655212725e+01	2.696330670401778917e+01	-1.688270422035422977e-02	4.442864916440594811e+02	1.694682860639518118e-02	0.000000000000000000e+00	1.065258504737952805e+01	1.000000000000000000e+00
2.130000000000000000e+02	3.471281061726635642e+01	3.376789717220609788e+01	-1.307819985962734716e-02	3.450485859654085630e+02	2.184224477597380698e-01	0.000000000000000000e+00	3.663452353054508226e+00	1.000000000000000000e+00
2.130000000000000000e+02	9.621633212300501725e+01	4.190564090566387279e+01	-4.132110165997593745e-03	1.116959278968131741e+02	7.393600000126632210e-02	0.000000000000000000e+00	9.528448041478043251e+00	1.000000000000000000e+00
2.130000000000000000e+02	1.340345519774694765e+02	4.343545309241773822e+01	-1.611271252262072226e-02	4.242017825130064921e+02	9.034514269003146580e-03	0.000000000000000000e+00	8.405000812799613641e+00	1.000000000000000000e+00
2.140000000000000000e+02	2.377124368327273274e+01	5.133624970523794673e+01	-1.633365267975046831e-02	4.299648560687110148e+02	1.680192836372906839e-02	0.000000000000000000e+00	9.113647824097990124e+00	1.000000000000000000e+00
2.140000000000000000e+02	3.604355635975553440e+01	2.540886752145210892e+01	-1.679970353836276326e-02	4.421214753713065306e+02	4.652679786051994171e-02	0.000000000000000000e+00	6.491936824472611001e+00	1.000000000000000000e+00
2.140000000000000000e+02	4.682742481329850648e+01	4.257243488618271243e+01	-1.679919015325687104e-02	4.421080840703945682e+02	7.631440913316245300e-03	0.000000000000000000e+00	1.294674098082798075e+01	1.000000000000000000e+00
2.140000000000000000e+02	9.994316507359094715e+01	2.310523331910091827e+01	-1.592872724516322669e-02	4.194026518301599822e+02	6.262428201602054934e-03	0.000000000000000000e+00	1.299066169366449053e+01	1.000000000000000000e+00
2.150000000000000000e+02	4.257385069870110783e+01	1.131263106957311670e+01	-1.592310330475888228e-02	4.192559551741778137e+02	1.191878285312741870e-02	0.000000000000000000e+00	1.553539913425292873e+01	1.000000000000000000e+00
2.150000000000000000e+02	6.578471707066336194e+01	3.044057556792412456e+01	-1.519646447333537938e-02	4.003020760408986121e+02	7.283100075136250684e-02	0.000000000000000000e+00	8.946806947241537245e+00	1.000000000000000000e+00
2.150000000000000000e+02	1.155431759344407396e+02	4.407036520140814417e+01	-4.094181107665422273e-03	1.107065742369506438e+02	7.140092253977947667e-02	0.000000000000000000e+00	7.258149067617490680e+00	1.000000000000000000e+00
2.160000000000000000e+02	3.826284007409775256e+01	3.286336746084776195e+01	-1.436353678664896091e-02	3.785757244925115970e+02	1.149860857457848384e-01	0.000000000000000000e+00	3.663452353054508226e+00	1.000000000000000000e+00
2.160000000000000000e+02	1.285447432444296396e+02	4.979988855346231702e+01	-1.566731513278213708e-02	4.125838948799708987e+02	1.945472414662996474e-02	0.000000000000000000e+00	8.405000812799613641e+00	1.000000000000000000e+00
2.160000000000000000e+02	1.130559811924731974e+02	5.088905937282290637e+01	-2.162609788246062405e-03	6.032285161939985585e+01	2.195983842078875758e-01	0.000000000000000000e+00	7.258149067617490680e+00	1.000000000000000000e+00
2.170000000000000000e+02	1.163229352777557040e+02	2.927895746188307768e+01	-1.610054502900436224e-02	4.238844017271383677e+02	1.593102440725502333e-02	0.000000000000000000e+00	1.229037772681848750e+01	1.000000000000000000e+00
2.170000000000000000e+02	2.484435972944113402e+01	1.014985764347477826e+01	-1.601858742090506854e-02	4.217465933266108209e+02	6.486406971258018572e-03	0.000000000000000000e+00	1.271294693504100692e+01	1.000000000000000000e+00
2.170000000000000000e+02	6.376490132770571506e+01	4.633060197758280907e+01	-1.751672383805324626e-02	4.608244616538002560e+02	7.449466541501881256e-02	0.000000000000000000e+00	1.408374412432810630e+01	1.000000000000000000e+00
2.190000000000000000e+02	7.665220429272153524e+01	5.201120677350382948e+01	-3.505054574598807839e-03	9.533960977115482649e+01	3.871662398821441586e-01	0.000000000000000000e+00	1.408374412432810630e+01	1.000000000000000000e+00
2.200000000000000000e+02	3.261323198682579516e+01	3.848063220701433806e+01	-1.634790810069603612e-02	4.303366990172457349e+02	1.332077364635919636e-02	0.000000000000000000e+00	7.966915009481057020e+00	1.000000000000000000e+00
2.210000000000000000e+02	8.503179831141471823e+01	1.256312470724866692e+01	-1.610964680808069788e-02	4.241218154367425086e+02	6.181786140835976440e-03	0.000000000000000000e+00	1.393689213252747194e+01	1.000000000000000000e+00
2.210000000000000000e+02	2.771500558677451664e+01	2.253446147787106568e+01	-4.186703268173358472e-03	1.131199517934209382e+02	1.918600975106408146e-01	0.000000000000000000e+00	8.659598030256365320e+00	1.000000000000000000e+00
2.210000000000000000e+02	7.197090339216698851e+01	3.372823176413134405e+01	-1.655625023707029200e-02	4.357711617798136103e+02	7.934454125676948522e-03	0.000000000000000000e+00	1.503855727384882357e+01	1.000000000000000000e+00
2.220000000000000000e+02	1.123409557282375602e+02	1.765152337111759806e+01	-1.588619948967442269e-02	4.182933442863210303e+02	9.063110858755996091e-03	0.000000000000000000e+00	1.229037772681848750e+01	1.000000000000000000e+00
2.220000000000000000e+02	1.354154353644218034e+01	4.694995026778762792e+01	-1.607413260108003089e-02	4.231954515295367401e+02	7.967798665702297001e-03	0.000000000000000000e+00	1.616319919483757772e+01	1.000000000000000000e+00
2.220000000000000000e+02	1.261078700900294791e+02	1.973237688113307087e+01	-4.132020189481596349e-03	1.116935809206603807e+02	6.577701205198904777e-02	0.000000000000000000e+00	1.367048463168736205e+01	1.000000000000000000e+00
2.220000000000000000e+02	2.002178366536071152e+01	2.650975700317456329e+01	-1.605814385127398922e-02	4.227783958779385216e+02	2.678362781886322042e-01	0.000000000000000000e+00	5.392592682680539262e+00	1.000000000000000000e+00
2.220000000000000000e+02	1.750943392639016594e+01	3.128135575311093319e+01	-1.569712474025048571e-02	4.133614581927636777e+02	2.790737292701680472e-01	0.000000000000000000e+00	5.392592682680539262e+00	1.000000000000000000e+00
2.230000000000000000e+02	9.211933411430926810e+01	2.456328297938799921e+01	-1.649274086422484326e-02	4.341145630340723187e+02	7.803969087865625376e-03	0.000000000000000000e+00	1.393689213252747194e+01	1.000000000000000000e+00
2.240000000000000000e+02	1.433396373804666837e+02	2.127448548940499506e+01	-1.523791105934993104e-02	4.013831820151938814e+02	7.347610907553459025e-02	0.000000000000000000e+00	4.763744760367967679e+00	1.000000000000000000e+00
2.250000000000000000e+02	6.430103334055832676e+00	1.015572646353212960e+01	-1.650569106146042991e-02	4.344523601108877529e+02	1.161864524319311531e-02	0.000000000000000000e+00	1.450731393163059124e+01	1.000000000000000000e+00
2.250000000000000000e+02	6.784044588838708201e+00	3.062105980444015785e+01	-1.696110484604895080e-02	4.463315185805913643e+02	1.365065693518585643e-02	0.000000000000000000e+00	7.949469514498499478e+00	1.000000000000000000e+00
2.260000000000000000e+02	1.215884288336447412e+02	4.156795294933595386e+01	-2.464973406682972532e-02	6.468841764474846059e+02	4.068928584594444509e-02	0.000000000000000000e+00	3.416636815941402450e+00	1.000000000000000000e+00
2.260000000000000000e+02	5.623528842316449072e+01	1.167524818116291740e+01	-1.581412388491154619e-02	4.164133012139499215e+02	3.163612598208931370e-02	0.000000000000000000e+00	1.581539835109421865e+01	1.000000000000000000e+00
2.270000000000000000e+02	2.048802536313262479e+01	6.572852514412440783e+00	-1.543462169649365522e-02	4.065142450404775332e+02	9.708163320019114195e-03	0.000000000000000000e+00	1.450731393163059124e+01	1.000000000000000000e+00
2.280000000000000000e+02	7.641725176017847332e+01	5.264929285366394396e+01	-1.623548004206582310e-02	4.274040896626208905e+02	6.846866075637891846e-03	0.000000000000000000e+00	1.953869189632012038e+01	1.000000000000000000e+00
2.280000000000000000e+02	1.369819478917982565e+02	5.307980503387621063e+00	-1.548330169875396407e-02	4.077840297521507296e+02	1.071084105066533176e-02	0.000000000000000000e+00	1.540684006365539638e+01	1.000000000000000000e+00
2.280000000000000000e+02	1.386200333657199621e+02	2.062749083261106264e+01	-1.534420476957892507e-02	4.041557810687860979e+02	1.601616919063435507e-01	0.000000000000000000e+00	4.763744760367967679e+00	1.000000000000000000e+00
2.290000000000000000e+02	5.070110059176654005e+01	2.649076673606340293e+01	-4.073272102515640251e-03	1.101611770750212429e+02	1.230874595745334865e-01	0.000000000000000000e+00	1.160465720466001649e+01	1.000000000000000000e+00
2.290000000000000000e+02	5.951135645584361100e+01	4.285382528043427186e+01	-1.686785056589840126e-02	4.438990441817599617e+02	1.630179051199187601e-02	0.000000000000000000e+00	9.548554456619450903e+00	1.000000000000000000e+00
2.290000000000000000e+02	1.135241466707200964e+01	4.406021212379151564e+01	-1.644985793607465357e-02	4.329959910532060121e+02	9.797926768573606005e-03	0.000000000000000000e+00	1.294527484589844768e+01	1.000000000000000000e+00
2.310000000000000000e+02	4.996311392960672038e+01	4.293100604998561920e+01	-1.635213876552439605e-02	4.304470530285404948e+02	4.087808789941627108e-02	0.000000000000000000e+00	9.548554456619450903e+00	1.000000000000000000e+00
2.320000000000000000e+02	5.744627579012372820e+01	1.704774389477287144e+01	-1.604586476488961341e-02	4.224581042707027905e+02	1.320048802681905720e-02	0.000000000000000000e+00	1.135941022778150611e+01	1.000000000000000000e+00
2.320000000000000000e+02	1.249995626965550031e+02	3.860180023152649653e+01	-1.578747063466892642e-02	4.157180693301569931e+02	5.430709685105228335e-02	0.000000000000000000e+00	7.862014398153422512e+00	1.000000000000000000e+00
2.320000000000000000e+02	4.726826815037905050e+01	1.200350349523538895e+01	-4.269062630213350806e-03	1.152682396719284696e+02	2.555826107890319943e-01	0.000000000000000000e+00	6.351422403857204912e+00	1.000000000000000000e+00
2.320000000000000000e+02	4.187721340255058777e+01	1.536164215498954277e+01	-4.020203936917794187e-03	1.087769301106855551e+02	2.467858790728211238e-01	0.000000000000000000e+00	6.351422403857204912e+00	1.000000000000000000e+00
2.330000000000000000e+02	1.058489121325973059e+02	1.841539209182517922e+01	-1.570433639936933898e-02	4.135495694103013307e+02	1.084639865037173578e-02	0.000000000000000000e+00	9.859003293863263906e+00	1.000000000000000000e+00
2.330000000000000000e+02	7.687386245342995039e+01	2.430025701009822114e+01	-1.584589135492054518e-02	4.172419340379638584e+02	6.938142469530061973e-03	0.000000000000000000e+00	1.946420476869510097e+01	1.000000000000000000e+00
2.350000000000000000e+02	1.602385978056514659e+01	1.201288701544810600e+01	-1.578585994452566185e-02	4.156760555745244687e+02	2.279841210030009169e-02	0.000000000000000000e+00	8.992783278241562428e+00	1.000000000000000000e+00
2.350000000000000000e+02	1.285266784352140803e+02	2.247519399182482758e+01	-1.578876125741796033e-02	4.157517343457520838e+02	3.500133645577374608e-02	0.000000000000000000e+00	5.325456382912868492e+00	1.000000000000000000e+00
2.350000000000000000e+02	1.378466209255327897e+02	1.108518058266494677e+01	-1.583716121153843845e-02	4.170142141923888630e+02	8.017976109000124474e-03	0.000000000000000000e+00	1.471712381831755856e+01	1.000000000000000000e+00
2.350000000000000000e+02	1.134004840147534736e+02	3.584468928830743550e+01	-1.659309136186179132e-02	4.367321374340656348e+02	7.454760781545943793e-02	0.000000000000000000e+00	6.326376943815463783e+00	1.000000000000000000e+00
2.350000000000000000e+02	9.793634325575686717e+01	1.253396371789570374e+01	3.949989650192333238e-03	-1.069454382519079871e+02	2.863930235927167889e-01	0.000000000000000000e+00	9.859003293863263906e+00	1.000000000000000000e+00
2.360000000000000000e+02	9.843813936730977332e+01	4.890772719628321852e+01	-1.543408748753884174e-02	4.065003105636458827e+02	7.646755470910981956e-03	0.000000000000000000e+00	4.550949904912949151e+00	1.000000000000000000e+00
2.360000000000000000e+02	1.119211881082656390e+02	2.969369515269909243e+01	-1.671799462520759741e-02	4.399901540090547769e+02	1.201194095113983229e-01	0.000000000000000000e+00	5.788563108972567761e+00	1.000000000000000000e+00
2.360000000000000000e+02	1.277199313840787376e+01	5.336218186025329402e+01	-1.629935513021037174e-02	4.290702278429153580e+02	6.611544743087227616e-03	0.000000000000000000e+00	1.546292457554951838e+01	1.000000000000000000e+00
2.360000000000000000e+02	8.191769889156604734e+01	5.127400999685413296e+00	-2.948852366278010596e-03	8.083145389745492082e+01	3.158315288993313041e-01	0.000000000000000000e+00	1.500041685299297711e+01	1.000000000000000000e+00
2.370000000000000000e+02	8.651129084906523303e+01	5.047459550272463247e+01	-1.592168006921950221e-02	4.192188310442455190e+02	7.686006557650171267e-03	0.000000000000000000e+00	1.202933048290230289e+01	1.000000000000000000e+00
2.370000000000000000e+02	9.463763999693885154e+00	5.861846905416622455e+00	-1.576683362644935166e-02	4.151797670229433379e+02	2.222903403856768545e-02	0.000000000000000000e+00	8.992783278241562428e+00	1.000000000000000000e+00
2.370000000000000000e+02	1.299793438613380090e+02	4.536749543256647144e+01	-1.624361506562879351e-02	4.276162862129440327e+02	1.539669736387028198e-02	0.000000000000000000e+00	7.011657579114702443e+00	1.000000000000000000e+00
2.380000000000000000e+02	3.295784699733842871e+01	1.626445450453403652e+01	-1.600598165523878930e-02	4.214177805127497436e+02	1.990138671578400853e-02	0.000000000000000000e+00	1.019178952596502086e+01	1.000000000000000000e+00
2.380000000000000000e+02	1.058687553566518460e+02	3.941118862359848407e+01	-1.624607725259098398e-02	4.276805106832953811e+02	1.459206164899529146e-02	0.000000000000000000e+00	8.333477910686559298e+00	1.000000000000000000e+00
2.390000000000000000e+02	1.068252319993531501e+02	6.290893466317881710e+00	-1.494301225792923210e-02	3.936909475832314342e+02	2.417093621994315100e-02	0.000000000000000000e+00	1.052423019665147130e+01	1.000000000000000000e+00
2.390000000000000000e+02	6.364740572526893914e+01	1.617546325247560546e+01	-1.682529084162849575e-02	4.427889027540341544e+02	1.460545803938251286e-02	0.000000000000000000e+00	1.171258510455424862e+01	1.000000000000000000e+00
2.390000000000000000e+02	1.232300554490243485e+02	2.192177676361993477e+01	-1.541722377734438057e-02	4.060604321660954952e+02	5.466894308535741320e-02	0.000000000000000000e+00	5.325456382912868492e+00	1.000000000000000000e+00
2.390000000000000000e+02	6.692215340917937283e+01	4.745142645652058455e+00	-3.733132241814125264e-03	1.012888604173535754e+02	1.342506248864612228e-01	0.000000000000000000e+00	1.189017247848203951e+01	1.000000000000000000e+00
2.400000000000000000e+02	5.203674296761439422e+01	1.463365906275506489e+01	-1.591778538975969354e-02	4.191172409825094292e+02	8.975198371799053554e-03	0.000000000000000000e+00	1.171258510455424862e+01	1.000000000000000000e+00
2.400000000000000000e+02	4.032075470984314336e+01	9.217457714502916843e+00	-4.020297275542957308e-03	1.087793647851666066e+02	1.345668794061922746e-01	0.000000000000000000e+00	1.019178952596502086e+01	1.000000000000000000e+00
2.410000000000000000e+02	1.081401610701938836e+02	2.531062574828299461e+01	-4.193856837247825903e-03	1.133065477717054961e+02	1.148875180664492568e-01	0.000000000000000000e+00	5.788563108972567761e+00	1.000000000000000000e+00
2.410000000000000000e+02	1.363727385241273282e+02	4.824635748076775599e+01	-4.801935218420769549e-03	1.291678582906236556e+02	1.819390372680219636e-01	0.000000000000000000e+00	7.011657579114702443e+00	1.000000000000000000e+00
2.410000000000000000e+02	1.027747163339303142e+02	5.028803341216553946e+01	-1.472714354182071833e-02	3.880601591133096235e+02	5.635424644860587140e-02	0.000000000000000000e+00	3.374009984465333734e+00	1.000000000000000000e+00
2.410000000000000000e+02	6.702719660796202739e+00	1.509007826528611496e+01	-1.444136600893403555e-03	4.158196775154159752e+01	3.227263337602814808e-01	0.000000000000000000e+00	8.739141971188137958e+00	1.000000000000000000e+00
2.430000000000000000e+02	1.267715140165554857e+02	5.751716854813894386e+00	8.264691815964340590e-03	-2.194915062702254431e+02	1.984932740506157867e-01	0.000000000000000000e+00	1.234146633321971365e+01	1.000000000000000000e+00
2.430000000000000000e+02	1.235530732273894614e+02	4.571764671688743675e+01	-3.798715367847487964e-03	1.029995516029372027e+02	6.457210884799380324e-02	0.000000000000000000e+00	1.058162286264315455e+01	1.000000000000000000e+00
2.430000000000000000e+02	4.212164983826126274e+01	5.067884370803022165e+01	-1.637008593985611951e-02	4.309151928503568456e+02	1.185323166419205432e-02	0.000000000000000000e+00	1.436212548985476190e+01	1.000000000000000000e+00
2.440000000000000000e+02	1.347882297727120431e+02	1.513489647256537651e+01	-3.791666838324423295e-03	1.028156955098272221e+02	6.847217120695925363e-02	0.000000000000000000e+00	1.234146633321971365e+01	1.000000000000000000e+00
2.440000000000000000e+02	8.139964916381438798e+01	2.309908716213967850e+01	-1.623619420049710743e-02	4.274227179990146510e+02	8.129764417028506607e-03	0.000000000000000000e+00	1.169646736028410317e+01	1.000000000000000000e+00
2.440000000000000000e+02	1.000241722287166368e+02	5.224211900408469944e+01	-1.359181624219423304e-02	3.584459195719454669e+02	1.638553815131025271e-01	0.000000000000000000e+00	3.374009984465333734e+00	1.000000000000000000e+00
2.450000000000000000e+02	5.963119564508087223e+00	2.379786754214351419e+01	-4.677389052768141098e-03	1.259191563658053212e+02	2.092866481653138377e-01	0.000000000000000000e+00	8.739141971188137958e+00	1.000000000000000000e+00
2.460000000000000000e+02	7.817668227021576399e+01	4.524490066384002773e+01	-1.612663005201260547e-02	4.245648117904410128e+02	1.956527122537832231e-02	0.000000000000000000e+00	1.521774072281961132e+01	1.000000000000000000e+00
2.460000000000000000e+02	9.824967713823325255e+01	6.113722423986625465e+00	-1.530732004518202925e-02	4.031936681485152008e+02	2.395181260560885761e-02	0.000000000000000000e+00	9.019625396582902965e+00	1.000000000000000000e+00
2.470000000000000000e+02	9.389065811189408350e+01	3.177395664416075860e+01	-4.461019061208555680e-03	1.202752924670718215e+02	4.461240874963301462e-02	0.000000000000000000e+00	8.337174507534870216e+00	1.000000000000000000e+00
2.470000000000000000e+02	7.959280630994348371e+01	1.154302089322242963e+01	-3.837545486606975132e-03	1.040124088104943354e+02	1.456048573921419065e-01	0.000000000000000000e+00	1.169646736028410317e+01	1.000000000000000000e+00
2.470000000000000000e+02	1.172699550925675709e+02	3.720335467872686053e+01	-1.596266731289808227e-02	4.202879553864831905e+02	4.510628609706301972e-03	0.000000000000000000e+00	8.717922328773761720e+00	1.000000000000000000e+00
2.470000000000000000e+02	3.397697316566976156e+01	6.280126539530903607e+00	-3.659662225738907326e-03	9.937244507538549954e+01	7.618307048068651000e-02	0.000000000000000000e+00	1.985589570480466293e+01	1.000000000000000000e+00
2.470000000000000000e+02	5.387898769226829643e+01	2.598399060232597790e+01	-1.566152851613775501e-03	4.476467856802688772e+01	3.700534806552276956e-01	0.000000000000000000e+00	8.604586444438801607e+00	1.000000000000000000e+00
2.480000000000000000e+02	1.326468632727880959e+02	5.155001042380411747e+01	-4.185903463138787237e-03	1.130990894236990272e+02	5.402099373167468244e-02	0.000000000000000000e+00	1.080340149210192813e+01	1.000000000000000000e+00
2.480000000000000000e+02	9.143341708169008086e+01	5.271742465812786094e+01	-3.346783151364876238e-03	9.121120746659973122e+01	1.128337470599700687e-01	0.000000000000000000e+00	8.603893854582857159e+00	1.000000000000000000e+00
2.490000000000000000e+02	4.635860916572104173e+01	2.180274501072687698e+01	-3.139953400181533759e-03	8.581619424192049905e+01	1.422546186921921363e-01	0.000000000000000000e+00	8.604586444438801607e+00	1.000000000000000000e+00
2.490000000000000000e+02	6.199866753467528468e+01	4.066015182867572975e+01	-4.237400987171556846e-03	1.144423672722941632e+02	7.057158589960821349e-02	0.000000000000000000e+00	1.484216099191265137e+01	1.000000000000000000e+00
2.490000000000000000e+02	9.635335615485745109e+01	2.380880773668428319e+01	-3.645082296162597494e-03	9.899213754018300904e+01	7.453604684706915950e-02	0.000000000000000000e+00	8.337174507534870216e+00	1.000000000000000000e+00
2.500000000000000000e+02	7.560392500868563559e+01	2.335917207261864448e+01	-1.585501428528180573e-02	4.174798994644328900e+02	4.737128189795702937e-02	0.000000000000000000e+00	5.828834047387502437e+00	1.000000000000000000e+00
2.520000000000000000e+02	6.447482670422539286e+01	4.534337504764808457e+00	-1.477080624111051267e-02	3.891990708933892051e+02	3.824325622014068671e-02	0.000000000000000000e+00	1.657774923634918451e+01	1.000000000000000000e+00
2.520000000000000000e+02	2.339116017967248240e+01	3.211134364288118093e+01	-3.599148079712954050e-03	9.779397478171489411e+01	3.637523225719262454e-01	0.000000000000000000e+00	5.866497237696437494e+00	1.000000000000000000e+00
2.520000000000000000e+02	4.793142706986083112e+01	3.343539166807965302e+01	-1.656601200137809010e-02	4.360257907547818377e+02	7.175974997800871336e-03	0.000000000000000000e+00	9.294739827402299426e+00	1.000000000000000000e+00
2.520000000000000000e+02	1.254462943776400152e+02	3.417851656307287556e+01	-3.885024609604137077e-03	1.052508694042935247e+02	9.595638242352411140e-02	0.000000000000000000e+00	4.463513381763204002e+00	1.000000000000000000e+00
2.520000000000000000e+02	1.018616800585267512e+01	4.627985348213231731e+01	-4.136324733933645879e-03	1.118058620316328557e+02	5.980724124730074642e-02	0.000000000000000000e+00	1.936797587192834769e+01	1.000000000000000000e+00
2.530000000000000000e+02	9.810048224922235249e+01	1.437785375207350569e+01	-1.562878689483707811e-02	4.115789120279007420e+02	9.403604399268461478e-03	0.000000000000000000e+00	9.591420262372860606e+00	1.000000000000000000e+00
2.530000000000000000e+02	8.133615189123780453e+01	4.256347109931866157e+01	-1.593309217909269493e-02	4.195165081595304173e+02	1.556803844657139724e-02	0.000000000000000000e+00	1.058074519637727740e+01	1.000000000000000000e+00
2.530000000000000000e+02	4.871228523621760331e+01	9.668931569791833880e+00	-1.367080299783660037e-03	3.957200660642848078e+01	3.218634270999394253e-01	0.000000000000000000e+00	1.235998461423977801e+01	1.000000000000000000e+00
2.540000000000000000e+02	1.350635560301927853e+02	9.540199982923857291e+00	-1.720124567015722875e-02	4.525954284602735811e+02	2.141336758415033348e-01	0.000000000000000000e+00	5.848599568503631829e+00	1.000000000000000000e+00
2.540000000000000000e+02	8.591614534444222784e+01	3.302534608025619178e+01	-1.627755841318103205e-02	4.285016753210703655e+02	1.426505731794291965e-02	0.000000000000000000e+00	9.804534349558027273e+00	1.000000000000000000e+00
2.540000000000000000e+02	1.051803212007589821e+02	4.438480312748589540e+01	-4.359130757143877231e-03	1.176176054335375909e+02	5.158307658679139873e-02	0.000000000000000000e+00	9.315247492761294268e+00	1.000000000000000000e+00
2.540000000000000000e+02	3.125185593036601972e+01	5.090513003016283733e+01	-4.308857697782005926e-03	1.163062669121178345e+02	1.581515350282491905e-01	0.000000000000000000e+00	1.399271097849663015e+01	1.000000000000000000e+00
2.550000000000000000e+02	8.137292598846462965e+01	2.433696005665354889e+01	-1.558180177476590871e-02	4.103533371640486394e+02	1.111195409598797479e-02	0.000000000000000000e+00	5.851276924434019477e+00	1.000000000000000000e+00
2.550000000000000000e+02	4.348114529188843136e+01	4.159548851528344926e+01	4.398368913162373564e-03	-1.186411060151544206e+02	2.910124111705715277e-01	0.000000000000000000e+00	9.294739827402299426e+00	1.000000000000000000e+00
2.550000000000000000e+02	9.118909120470824803e+01	5.298140726536027501e+01	1.376490182199086726e-03	-3.981745698183846116e+01	3.491609112860937225e-01	0.000000000000000000e+00	1.433924011496596762e+01	1.000000000000000000e+00
2.560000000000000000e+02	1.344747577469436521e+02	2.386575223551821878e+01	-1.421092484629254971e-02	3.745949459451499592e+02	4.318799176974819076e-02	0.000000000000000000e+00	8.875722854781434634e+00	1.000000000000000000e+00
2.560000000000000000e+02	1.043407474594712454e+02	2.887982638218345954e+01	4.652536322463588468e-03	-1.252708898185831288e+02	2.186085648511556512e-01	0.000000000000000000e+00	1.492911356115231492e+01	1.000000000000000000e+00
2.560000000000000000e+02	1.144145330364191295e+02	4.561084049459573464e+01	-1.607779375019210630e-02	4.232909501111681720e+02	1.042647363262871885e-02	0.000000000000000000e+00	9.315247492761294268e+00	1.000000000000000000e+00
2.570000000000000000e+02	1.405055199630886875e+02	1.168289582362571366e+01	-3.266060253924795570e-02	8.558422257735287531e+02	3.261764849791237708e-02	0.000000000000000000e+00	5.848599568503631829e+00	1.000000000000000000e+00
2.570000000000000000e+02	1.297269324931738481e+02	3.544306748455375811e+01	-1.664272944231385068e-02	4.380269129629940608e+02	9.400281426256351658e-02	0.000000000000000000e+00	4.463513381763204002e+00	1.000000000000000000e+00
2.580000000000000000e+02	1.237758118856425824e+02	3.474993929636094236e+01	-1.613668058025101090e-02	4.248269729759136339e+02	1.771834697595423558e-01	0.000000000000000000e+00	5.991349027610622713e+00	1.000000000000000000e+00
2.580000000000000000e+02	8.294954826234470602e+01	6.751535320652022776e+00	-3.931636722164742574e-03	1.064667146212216693e+02	6.861960938073452532e-02	0.000000000000000000e+00	1.622843098950178486e+01	1.000000000000000000e+00
2.590000000000000000e+02	5.557784664650789352e+01	4.971124814710897510e+00	-8.821040214075370756e-04	2.692173061602915496e+01	4.868131982563105309e-01	0.000000000000000000e+00	2.742954448976630388e+01	1.000000000000000000e+00
2.590000000000000000e+02	1.407839433242386065e+02	1.762294569149149837e+01	-1.724464437610998685e-02	4.537274541539153461e+02	1.233762834439905420e-01	0.000000000000000000e+00	5.946571449227390005e+00	1.000000000000000000e+00
2.600000000000000000e+02	2.367823930986488534e+01	3.807242202860659575e+01	-2.418704025019881385e-03	6.700289540543214173e+01	2.547328894335996186e-01	0.000000000000000000e+00	7.115822609806899735e+00	1.000000000000000000e+00
2.600000000000000000e+02	5.410945572504164858e+01	4.753380967192871509e+01	-1.690495714379698991e-02	4.448669439995576340e+02	9.924923716315481315e-03	0.000000000000000000e+00	1.200901995019082413e+01	1.000000000000000000e+00
2.610000000000000000e+02	9.235934583036406309e+01	1.997339911173378013e+01	-1.589893283112903469e-02	4.186254848277516771e+02	8.306675966650689524e-03	0.000000000000000000e+00	3.846520575026495692e+00	1.000000000000000000e+00
2.610000000000000000e+02	1.488051956228191486e+01	1.356777490961764165e+01	-4.146091795448235244e-03	1.120606291806333701e+02	1.167826277866785833e-01	0.000000000000000000e+00	1.345813402068991493e+01	1.000000000000000000e+00
2.620000000000000000e+02	4.003809308046976412e+01	5.153532683806044901e+01	-1.600622464391708577e-02	4.214241187069667376e+02	7.143754647853217676e-03	0.000000000000000000e+00	1.280844392426534384e+01	1.000000000000000000e+00
2.620000000000000000e+02	2.528369269686528042e+01	5.029896950151707458e+00	-1.578659941949141221e-02	4.156953442754812045e+02	3.278756956703654524e-02	0.000000000000000000e+00	1.345813402068991493e+01	1.000000000000000000e+00
2.630000000000000000e+02	3.294347776502873160e+01	4.087124369477244556e+01	-1.644183567240283667e-02	4.327867357678628650e+02	9.298305967318842846e-03	0.000000000000000000e+00	9.678741981789075410e+00	1.000000000000000000e+00
2.630000000000000000e+02	1.057064736290789995e+02	4.159265330729538590e+01	-1.670606432663640853e-02	4.396789602944286912e+02	6.213526530125057512e-02	0.000000000000000000e+00	6.006942745634822778e+00	1.000000000000000000e+00
2.640000000000000000e+02	6.377135874821684780e+01	4.040189617449766502e+01	-1.623644061577815545e-02	4.274291455738311925e+02	7.618656143254409763e-03	0.000000000000000000e+00	1.200901995019082413e+01	1.000000000000000000e+00
2.650000000000000000e+02	9.196499476633127301e+01	9.446483286219976350e+00	4.083689128264603521e-03	-1.104328980985004165e+02	1.869176842617291667e-01	0.000000000000000000e+00	6.484545201931862124e+00	1.000000000000000000e+00
2.650000000000000000e+02	1.662859587274736839e+01	3.904064660159831845e+01	-1.618504094338056240e-02	4.260884201185103848e+02	5.710501093550868212e-03	0.000000000000000000e+00	7.115822609806899735e+00	1.000000000000000000e+00
2.660000000000000000e+02	1.311950389438232207e+02	3.344706767069806830e+01	-1.571881262740259036e-02	4.139271719613657865e+02	7.457785930439553290e-03	0.000000000000000000e+00	2.178253229538787394e+01	1.000000000000000000e+00
2.660000000000000000e+02	1.003254817556697560e+02	3.892276798997583853e+01	-1.670811025640183897e-02	4.397323269792412930e+02	5.916938701807916701e-02	0.000000000000000000e+00	6.006942745634822778e+00	1.000000000000000000e+00
2.670000000000000000e+02	4.915955150774011884e+01	1.657448203118363139e+01	-1.632899159270042103e-02	4.298432747868475872e+02	8.017429129454467507e-03	0.000000000000000000e+00	1.116861640048822046e+01	1.000000000000000000e+00
2.670000000000000000e+02	1.535216413194599916e+01	1.952986102444182848e+01	-3.908939505975257515e-03	1.058746731919539315e+02	7.552961533666513461e-02	0.000000000000000000e+00	1.757510221283255447e+01	1.000000000000000000e+00
2.670000000000000000e+02	1.090286680085914668e+02	4.822235340776829560e+01	-1.663247428757337262e-02	4.377594142345496948e+02	8.494446900324481575e-02	0.000000000000000000e+00	6.021107362616889169e+00	1.000000000000000000e+00
2.680000000000000000e+02	7.718773133189728242e+01	1.983052337933287745e+01	-1.667995579614438978e-02	4.389979370544184007e+02	2.797621848126408128e-02	0.000000000000000000e+00	4.036113559819051844e+00	1.000000000000000000e+00
2.680000000000000000e+02	8.634672800535850001e+01	1.610554410925506730e+01	3.013399158694887899e-03	-8.251511302631493550e+01	3.537388601188871107e-01	0.000000000000000000e+00	3.447053723191127794e+00	1.000000000000000000e+00
2.680000000000000000e+02	9.917191132395404907e+01	1.775246011934301649e+01	-3.728976626732949558e-03	1.011804640276110518e+02	1.796381435895417766e-01	0.000000000000000000e+00	4.687084624070019245e+00	1.000000000000000000e+00
2.680000000000000000e+02	4.125661339381571935e+01	2.446634882356777041e+01	-1.797960362362303281e-03	5.081121964305673089e+01	4.014010225104301943e-01	0.000000000000000000e+00	1.116861640048822046e+01	1.000000000000000000e+00
2.690000000000000000e+02	1.150477727044706882e+02	4.806707130254035576e+01	-1.662926646668683867e-02	4.376757404110003336e+02	8.400389739528013600e-02	0.000000000000000000e+00	6.021107362616889169e+00	1.000000000000000000e+00
2.710000000000000000e+02	1.931556773622824963e+01	3.683291172421121473e+01	-3.809673295522941587e-03	1.032853816848568300e+02	8.142149703632295399e-02	0.000000000000000000e+00	8.959120809898323046e+00	1.000000000000000000e+00
2.720000000000000000e+02	1.218892233250109598e+02	5.041934434805443743e+01	-1.619204933929823537e-02	4.262712293538514245e+02	3.161341338456735706e-02	0.000000000000000000e+00	3.682254217238442262e+00	1.000000000000000000e+00
2.720000000000000000e+02	8.836725145695555739e+01	1.331275619175898051e+01	-3.922609070505586257e-03	1.062312344748196580e+02	1.069226905205586942e-01	0.000000000000000000e+00	3.447053723191127794e+00	1.000000000000000000e+00
2.730000000000000000e+02	7.750037449962440483e+00	2.198731424548724078e+01	-4.041011378834475677e-03	1.093196780648361823e+02	8.315920155987999163e-02	0.000000000000000000e+00	1.881895999525019647e+01	1.000000000000000000e+00
2.740000000000000000e+02	2.238129615397748751e+01	7.150931553435698973e+00	-4.066256243190236042e-03	1.099781731617713945e+02	9.018454534736441985e-02	0.000000000000000000e+00	2.083727387756907490e+01	1.000000000000000000e+00
2.740000000000000000e+02	5.258878360470603042e+01	2.613884398482288418e+01	-1.672796387150432551e-02	4.402501950104252160e+02	6.843613318404773160e-03	0.000000000000000000e+00	1.595736195280888481e+01	1.000000000000000000e+00
2.740000000000000000e+02	1.181814139597466706e+01	4.173744472530570704e+01	-3.963896758315987867e-03	1.073081956976569415e+02	1.588441806336056139e-01	0.000000000000000000e+00	8.791026431924528595e+00	1.000000000000000000e+00
2.750000000000000000e+02	6.904801793108165953e+01	2.633157087617662384e+01	-1.635139521250971936e-02	4.304276579544543893e+02	8.738526668744084347e-03	0.000000000000000000e+00	1.130826679026309378e+01	1.000000000000000000e+00
2.760000000000000000e+02	6.039486261092081776e+01	1.222113831751962287e+01	-3.934604370810751428e-03	1.065441237154154095e+02	1.416640533603586993e-01	0.000000000000000000e+00	1.052691598227331404e+01	1.000000000000000000e+00
2.760000000000000000e+02	1.300526100717198688e+02	2.505046829473821290e+01	-4.120512635087227385e-03	1.113934142000307901e+02	5.709178383779756061e-02	0.000000000000000000e+00	1.422131438213242305e+01	1.000000000000000000e+00
2.760000000000000000e+02	6.265098209968287080e+01	4.869059234425584748e+01	-3.730070291103458006e-03	1.012089915180155799e+02	8.133953074929767268e-02	0.000000000000000000e+00	1.072695381131572923e+01	1.000000000000000000e+00
2.770000000000000000e+02	7.643120700088454100e+01	4.587937087485608600e+01	-1.694384049426026634e-02	4.458811897198613678e+02	1.631171994799074376e-02	0.000000000000000000e+00	7.808753558097515146e+00	1.000000000000000000e+00
2.770000000000000000e+02	1.781674751407910762e+01	4.816386444134010958e+01	-1.717769273234586933e-02	4.519810661151789759e+02	1.003197013593215559e-02	0.000000000000000000e+00	8.791026431924528595e+00	1.000000000000000000e+00
2.770000000000000000e+02	7.260573463782921522e+01	5.268689563284268473e+01	-4.508202496400224961e-03	1.215060402458050817e+02	3.008411689502888953e-01	0.000000000000000000e+00	7.808753558097515146e+00	1.000000000000000000e+00
2.780000000000000000e+02	1.049324643740784069e+02	5.926516897192175115e+00	-1.592194236666394716e-02	4.192256728944797715e+02	1.830194672324947369e-02	0.000000000000000000e+00	1.646384243615582932e+01	1.000000000000000000e+00
2.780000000000000000e+02	4.875373211491208281e+00	4.907998247888055943e+01	-1.661638245431127899e-03	4.725535004764238778e+01	3.136074144344445092e-01	0.000000000000000000e+00	1.010519127607923018e+01	1.000000000000000000e+00
2.790000000000000000e+02	1.269421565605749294e+02	4.532465525154928088e+01	-1.367210169636463683e-02	3.605401109758443567e+02	1.963545191622394492e-01	0.000000000000000000e+00	3.923688564107320254e+00	1.000000000000000000e+00
2.790000000000000000e+02	5.193566146989360277e+01	5.955527720499952160e+00	-1.576555212364626896e-02	4.151463398949284738e+02	6.951171410621848068e-03	0.000000000000000000e+00	1.052691598227331404e+01	1.000000000000000000e+00
2.790000000000000000e+02	1.265286133472806398e+02	3.882824858916837485e+01	-5.477994716989558789e-03	1.468024099669706004e+02	3.961444126182578351e-01	0.000000000000000000e+00	6.509555861369405783e+00	1.000000000000000000e+00
2.800000000000000000e+02	1.049245716243259920e+02	4.702972698809282548e+01	-3.808250838732395605e-03	1.032482778680576132e+02	2.358133002633931996e-01	0.000000000000000000e+00	8.746470310496146539e+00	1.000000000000000000e+00
2.800000000000000000e+02	9.736932441877048916e+01	5.143642445392098494e+01	-1.543922691047108081e-02	4.066343689112869697e+02	2.527187078105785911e-02	0.000000000000000000e+00	8.746470310496146539e+00	1.000000000000000000e+00
2.810000000000000000e+02	9.002373273882730587e+01	4.521883459497882285e+01	-1.568968879358350818e-02	4.131674965872556982e+02	1.322135316905781455e-02	0.000000000000000000e+00	9.623728008545905155e+00	1.000000000000000000e+00
2.810000000000000000e+02	1.240033976762616135e+02	4.792446835405802119e+01	-1.316059821218811335e-02	3.471978908851009464e+02	2.414134604952449248e-01	0.000000000000000000e+00	3.923688564107320254e+00	1.000000000000000000e+00
2.810000000000000000e+02	7.847092079246453977e+01	2.673602839774256879e+01	1.135704981035611004e-03	-3.353673896544206201e+01	3.531221833223255890e-01	0.000000000000000000e+00	1.206288381871264548e+01	1.000000000000000000e+00
2.810000000000000000e+02	2.608357567123838905e+01	4.026721648898070072e+01	-3.954339405968810076e-03	1.070588986694927627e+02	1.786693983674925157e-01	0.000000000000000000e+00	6.282809440371428522e+00	1.000000000000000000e+00
2.810000000000000000e+02	3.204412938951094247e+01	4.225354320823097964e+01	-3.590687027193698640e-03	9.757327398806735630e+01	1.757503722050733908e-01	0.000000000000000000e+00	6.282809440371428522e+00	1.000000000000000000e+00
2.820000000000000000e+02	1.146831138431201822e+02	3.642462974238918605e+01	-1.639578729939205129e-02	4.315855953132291916e+02	1.557350513277988568e-02	0.000000000000000000e+00	8.981026191485494081e+00	1.000000000000000000e+00
2.820000000000000000e+02	5.092008208739392217e+01	3.736161328688123717e+01	-1.167373044588414102e-03	3.436277883973416891e+01	3.838228277434579949e-01	0.000000000000000000e+00	1.030676319933073515e+01	1.000000000000000000e+00
2.830000000000000000e+02	8.893610760594214071e+01	3.273544761819832161e+01	-1.587623438584255878e-02	4.180334113383258341e+02	1.174864545533105264e-02	0.000000000000000000e+00	1.085857775281788307e+01	1.000000000000000000e+00
2.840000000000000000e+02	1.464173080687792705e+01	2.770104478044956764e+01	-1.593770851247170925e-02	4.196369220723589137e+02	7.232270529181628049e-03	0.000000000000000000e+00	1.670328128675803825e+01	1.000000000000000000e+00
2.840000000000000000e+02	1.529880933422999689e+01	5.054554788449637215e+01	-1.678611222903923436e-02	4.417669553222245895e+02	2.302932046946970512e-02	0.000000000000000000e+00	8.146449316198571822e+00	1.000000000000000000e+00
2.850000000000000000e+02	1.962596421616289888e+01	4.364334772156597353e+01	-1.652370426819640623e-02	4.349222223430061263e+02	4.606594141795494757e-02	0.000000000000000000e+00	7.286906600496533493e+00	1.000000000000000000e+00
2.860000000000000000e+02	1.161901371738568400e+02	2.757094620768094373e+01	-1.616994606177935001e-02	4.256946804103803856e+02	1.534720374599252146e-02	0.000000000000000000e+00	8.981026191485494081e+00	1.000000000000000000e+00
2.860000000000000000e+02	1.113315132835713399e+02	5.062353727770403822e+01	-1.613903423366194398e-02	4.248883664224833296e+02	7.651449415298050560e-03	0.000000000000000000e+00	8.547819492738602420e+00	1.000000000000000000e+00
2.870000000000000000e+02	5.817519930263623706e+01	2.785024083121028937e+01	-1.667525033071280693e-02	4.388751981926907320e+02	7.226739902903567270e-03	0.000000000000000000e+00	1.129710550963655180e+01	1.000000000000000000e+00
2.870000000000000000e+02	7.992860947078519018e+01	3.879957889638941282e+01	-1.642263992537711798e-02	4.322860277775044437e+02	7.559246690797993828e-03	0.000000000000000000e+00	1.054832646628185699e+01	1.000000000000000000e+00
2.870000000000000000e+02	4.097258546292367498e+01	4.005914522426981250e+01	-1.366099340194133933e-02	3.602503586796952391e+02	2.605668929949607193e-01	0.000000000000000000e+00	4.472108194103994627e+00	1.000000000000000000e+00
2.880000000000000000e+02	4.460866279867820339e+01	4.964955982829163617e+01	-1.679315262810614912e-02	4.419505993379219717e+02	1.013755030956142722e-02	0.000000000000000000e+00	1.025656427214409838e+01	1.000000000000000000e+00
2.890000000000000000e+02	4.191744112788882859e+01	3.568798983099501498e+01	-1.434848603828913806e-02	3.781831359699320387e+02	2.173857392029054925e-01	0.000000000000000000e+00	4.472108194103994627e+00	1.000000000000000000e+00
2.890000000000000000e+02	1.409094060397302997e+02	5.185120592042463272e+01	-2.184343283159582202e-03	6.088975503540309830e+01	2.493148022565481181e-01	0.000000000000000000e+00	1.587688204084097876e+01	1.000000000000000000e+00
2.900000000000000000e+02	1.958995987611265832e+01	2.775978180339736312e+01	-1.658427220468610894e-02	4.365020957242965096e+02	8.786835286403893441e-03	0.000000000000000000e+00	1.588360672483771552e+01	1.000000000000000000e+00
2.900000000000000000e+02	9.982819102838331560e+01	8.782961084420879416e+00	-1.570570034029767845e-02	4.135851468806795879e+02	1.564531478084796312e-02	0.000000000000000000e+00	5.315466456341672696e+00	1.000000000000000000e+00
2.910000000000000000e+02	1.355334314591188445e+02	2.302530061648414517e+01	-4.107624408051964437e-03	1.110572335736939351e+02	8.610189366057185989e-02	0.000000000000000000e+00	1.272338679685196361e+01	1.000000000000000000e+00
2.910000000000000000e+02	8.884472220815288779e+01	4.443607824384007898e+01	-1.593352353287009679e-02	4.195277597290957488e+02	1.014287601036190090e-02	0.000000000000000000e+00	1.054832646628185699e+01	1.000000000000000000e+00
2.910000000000000000e+02	1.044356792957557900e+02	4.557252829999177379e+01	-4.133762707901269748e-03	1.117390333271183493e+02	7.734887087174391329e-02	0.000000000000000000e+00	8.547819492738602420e+00	1.000000000000000000e+00
2.910000000000000000e+02	5.707872088937993915e+00	5.082023913092330503e+01	-1.689937341850730745e-02	4.447212963274578215e+02	1.410327097674445307e-01	0.000000000000000000e+00	5.792623537594257854e+00	1.000000000000000000e+00
2.910000000000000000e+02	5.279704498749894448e+00	4.504346148564358288e+01	-1.706096792038389737e-02	4.489363788756491545e+02	1.462963782427606496e-01	0.000000000000000000e+00	5.792623537594257854e+00	1.000000000000000000e+00
2.920000000000000000e+02	1.013340923159051599e+01	1.039052436239697919e+01	-1.715563984170693362e-02	4.514058314791617477e+02	9.803500533568043629e-03	0.000000000000000000e+00	1.977668966597189026e+01	1.000000000000000000e+00
2.920000000000000000e+02	9.913512949573249955e+01	3.030818090921827945e+01	-1.613107987596397452e-02	4.246808824182292597e+02	6.967439376082684710e-03	0.000000000000000000e+00	1.615846927925849386e+01	1.000000000000000000e+00
2.920000000000000000e+02	6.525856840179108076e+01	3.665083598727779446e+01	-1.616845015233434740e-02	4.256556606311052064e+02	3.620269155024613550e-02	0.000000000000000000e+00	3.785977062868090215e+00	1.000000000000000000e+00
2.930000000000000000e+02	7.203382690796816235e+01	3.297095706343936428e+01	-1.640111435735862669e-02	4.317245479929761132e+02	5.119000628626635407e-02	0.000000000000000000e+00	7.710099656919823907e+00	1.000000000000000000e+00
2.940000000000000000e+02	3.771597212399936438e+01	2.991314261692318155e+01	-1.677719021509428698e-02	4.415342306636665626e+02	9.716689591753757682e-03	0.000000000000000000e+00	6.807047128801373859e+00	1.000000000000000000e+00
2.940000000000000000e+02	4.953401317083761057e+01	3.302450757315845919e+01	4.971962042199473859e-03	-1.336028922138776807e+02	2.177240564961010483e-01	0.000000000000000000e+00	3.728361565790689003e+00	1.000000000000000000e+00
2.940000000000000000e+02	1.167537727951799553e+02	3.602735214158843036e+01	-1.615078600912265086e-02	4.251949034833327801e+02	1.087074885886130104e-02	0.000000000000000000e+00	1.558351100861123406e+01	1.000000000000000000e+00
2.950000000000000000e+02	1.049499260443572979e+02	1.020493649723204577e+01	-1.531536825515537881e-02	4.034036002254663913e+02	3.401531342562025273e-02	0.000000000000000000e+00	5.315466456341672696e+00	1.000000000000000000e+00
2.950000000000000000e+02	4.735284185348519514e+01	3.000073978286365417e+01	-4.574365367742755026e-03	1.232318536930169586e+02	2.773713009536313834e-01	0.000000000000000000e+00	3.728361565790689003e+00	1.000000000000000000e+00
2.950000000000000000e+02	3.581362048946535026e+01	2.337732217322150419e+01	-4.509440936296319098e-03	1.215383441072136605e+02	2.754071364633335905e-01	0.000000000000000000e+00	6.494155986536569003e+00	1.000000000000000000e+00
2.960000000000000000e+02	8.436409979214779753e+01	9.887030052109539113e+00	-1.602280308101672324e-02	4.218565559500873974e+02	1.773038115521896607e-02	0.000000000000000000e+00	2.058828081686298361e+01	1.000000000000000000e+00
2.960000000000000000e+02	1.355677379542429719e+02	3.629373169267636001e+01	-1.612757741080754481e-02	4.245895229995295495e+02	2.619422853622344061e-02	0.000000000000000000e+00	6.119384460817562932e+00	1.000000000000000000e+00
2.960000000000000000e+02	1.318037821696943901e+01	5.134373799301988583e+01	-1.683111985839721644e-02	4.429409486873402670e+02	2.164815418988941254e-02	0.000000000000000000e+00	7.490820975839959317e+00	1.000000000000000000e+00
2.970000000000000000e+02	6.370051977133778820e+01	3.320031330430555983e+01	-1.727851190023738798e-02	4.546108654596346241e+02	1.464648185326014040e-01	0.000000000000000000e+00	3.785977062868090215e+00	1.000000000000000000e+00
2.970000000000000000e+02	8.031568629441247253e+01	3.502024973918605610e+01	-1.669441801008552523e-02	4.393751740574325595e+02	7.916417035129019730e-03	0.000000000000000000e+00	8.531634976234318657e+00	1.000000000000000000e+00
2.970000000000000000e+02	4.847213263301977548e+01	4.455498722634376918e+01	-1.716538512225564486e-02	4.516600304864985560e+02	1.447130580380255882e-01	0.000000000000000000e+00	5.498072103590871507e+00	1.000000000000000000e+00
2.980000000000000000e+02	6.156393483506212050e+01	2.615124106482198485e+01	-3.586151198154150649e-02	9.393357690059356173e+02	1.897009578411068542e-02	0.000000000000000000e+00	7.365759609665392560e+00	1.000000000000000000e+00
2.980000000000000000e+02	1.389957729623898501e+02	4.317713063949780405e+01	-1.584040234008993533e-02	4.170987568236987499e+02	2.682929845763559751e-02	0.000000000000000000e+00	7.689772758552956056e+00	1.000000000000000000e+00
2.990000000000000000e+02	4.346646298315582868e+01	4.682920538050468906e+01	-1.505495266970345233e-02	3.966108370016672779e+02	1.419450026295864253e-01	0.000000000000000000e+00	5.498072103590871507e+00	1.000000000000000000e+00
3.000000000000000000e+02	2.241058475329019473e+01	1.185587782801752077e+01	-1.606271763779978934e-02	4.228976999850718244e+02	8.870475620446627296e-03	0.000000000000000000e+00	1.534219969004515249e+01	1.000000000000000000e+00
3.000000000000000000e+02	1.382294864690599638e+02	1.602378235415002550e+01	3.328093252168265719e-03	-9.072369417242063605e+01	2.048474896347453056e-01	0.000000000000000000e+00	9.113254269247901718e+00	1.000000000000000000e+00
3.000000000000000000e+02	4.359194113175728802e+01	3.511642800818287213e+01	-1.647033096428181936e-02	4.335300160534536076e+02	5.314791895831172397e-03	0.000000000000000000e+00	6.349381092465877785e+00	1.000000000000000000e+00
3.000000000000000000e+02	1.111968830796475487e+02	4.067721098729281692e+01	-4.373184044036896104e-03	1.179841758529490647e+02	1.667149602818829290e-01	0.000000000000000000e+00	7.237505240117679151e+00	1.000000000000000000e+00
3.000000000000000000e+02	2.292585319080626505e+01	2.934377506778382028e+01	1.111746105605318806e-03	-3.291178801396947762e+01	4.839389620031923078e-01	0.000000000000000000e+00	1.420186980955034350e+01	1.000000000000000000e+00
3.010000000000000000e+02	1.038140632916004336e+02	3.407714404982579026e+01	-1.643503785425528413e-02	4.326094193102682652e+02	6.957674487386156237e-03	0.000000000000000000e+00	9.902873906186295372e+00	1.000000000000000000e+00
3.010000000000000000e+02	1.301195139523184992e+02	3.908007722116875016e+01	-1.578721606430957825e-02	4.157114290356759625e+02	2.793094907743842725e-02	0.000000000000000000e+00	6.119384460817562932e+00	1.000000000000000000e+00
3.020000000000000000e+02	8.796541516510730574e+00	1.892983839309850680e+01	-1.676604314104487153e-02	4.412434668273760963e+02	8.762783096052495502e-03	0.000000000000000000e+00	1.534219969004515249e+01	1.000000000000000000e+00
3.020000000000000000e+02	9.161115371582536682e+01	2.752729332656325312e+01	-1.604976851326518628e-02	4.225599308889311487e+02	6.092777035516805384e-03	0.000000000000000000e+00	1.355477702028569809e+01	1.000000000000000000e+00
3.020000000000000000e+02	1.200475450275112337e+02	1.159397133391581747e+01	-1.757728112528171571e-02	4.624040572563626483e+02	2.159590419991636034e-01	0.000000000000000000e+00	5.522996534344955855e+00	1.000000000000000000e+00
3.020000000000000000e+02	1.337770253005044765e+02	2.397532264006134284e+01	-1.695731618763105658e-02	4.462326940055416458e+02	9.348399917380123547e-03	0.000000000000000000e+00	9.113254269247901718e+00	1.000000000000000000e+00
3.030000000000000000e+02	1.239136536558242909e+02	1.553816894464346987e+01	-1.562809436514786196e-02	4.115608478625163684e+02	2.262709024638934752e-01	0.000000000000000000e+00	5.522996534344955855e+00	1.000000000000000000e+00
3.030000000000000000e+02	4.535699850569830716e+01	2.059983265205221770e+01	-2.697348216340427277e-02	7.074975632553132527e+02	1.259236323157519877e-02	0.000000000000000000e+00	3.582955565297616829e+00	1.000000000000000000e+00
3.050000000000000000e+02	6.581769367823643790e+01	2.237078247826266164e+01	-9.042546236042539945e-03	2.397813091597386972e+02	1.760887045754888636e-02	0.000000000000000000e+00	7.705509246798103895e+00	1.000000000000000000e+00
3.050000000000000000e+02	1.274588806952174380e+01	4.408251355315481845e+01	-1.656895801036931820e-02	4.361026353933155519e+02	2.258344999872752279e-02	0.000000000000000000e+00	9.399517095730839600e+00	1.000000000000000000e+00
3.050000000000000000e+02	1.867110769270670190e+01	5.137927270019812909e+01	4.056589641515969888e-03	-1.097260264393003979e+02	3.291910584106748638e-01	0.000000000000000000e+00	9.399517095730839600e+00	1.000000000000000000e+00
3.060000000000000000e+02	1.072148807500887528e+02	4.749609884111990254e+01	-1.597974977798732876e-02	4.207335398565090259e+02	7.001864950164637946e-03	0.000000000000000000e+00	1.067357844863009042e+01	1.000000000000000000e+00
3.060000000000000000e+02	3.573258500082167899e+01	4.880349743549054864e+01	-1.668438216799218374e-02	4.391133959500540414e+02	7.943839646879280458e-03	0.000000000000000000e+00	1.307390770636109067e+01	1.000000000000000000e+00
3.070000000000000000e+02	1.163496090851618590e+02	1.856068625127115368e+01	-1.591800386688463353e-02	4.191229398095476313e+02	3.146371278264947779e-02	0.000000000000000000e+00	7.887321913895789294e+00	1.000000000000000000e+00
3.080000000000000000e+02	1.281502711620278490e+02	5.250939406562317657e+01	-4.088170606864616197e-03	1.105497944162441541e+02	1.047675889230612611e-01	0.000000000000000000e+00	1.085763758293018810e+01	1.000000000000000000e+00
3.080000000000000000e+02	3.950102106260869306e+01	2.049917215416896710e+01	-3.696681755518555108e-03	1.003380743022734976e+02	2.572167525128881138e-01	0.000000000000000000e+00	5.856842523903854847e+00	1.000000000000000000e+00
3.090000000000000000e+02	7.325567571881767037e+01	2.035799935122633642e+01	-1.212731660947270751e-03	3.554592746177289087e+01	4.457638062956609248e-01	0.000000000000000000e+00	7.705509246798103895e+00	1.000000000000000000e+00
3.100000000000000000e+02	1.176410065222138286e+02	4.978108861853467459e+01	-1.655413660921195920e-02	4.357160292363448093e+02	6.007875120079386733e-03	0.000000000000000000e+00	7.883582359652723248e+00	1.000000000000000000e+00
3.100000000000000000e+02	1.403564974691402654e+02	1.076594446422975260e+01	-1.602326885543570861e-02	4.218687053586505726e+02	9.916678905033282643e-02	0.000000000000000000e+00	6.999401743029149081e+00	1.000000000000000000e+00
3.110000000000000000e+02	3.670328224480051915e+01	3.576567516430661442e+01	-1.438322853710612657e-02	3.790893703946396727e+02	3.007328353408017518e-01	0.000000000000000000e+00	4.787564307163029831e+00	1.000000000000000000e+00
3.120000000000000000e+02	1.385526058380977474e+02	3.251172123756396104e+01	-3.957538270570410723e-03	1.071423388744480718e+02	5.560727628580486304e-02	0.000000000000000000e+00	1.430447110371236619e+01	1.000000000000000000e+00
3.120000000000000000e+02	3.402538281043514701e+01	3.973425508849197030e+01	-1.593607763456085860e-02	4.195943817325550640e+02	2.103575060028470833e-01	0.000000000000000000e+00	4.787564307163029831e+00	1.000000000000000000e+00
3.120000000000000000e+02	4.529964325270060499e+01	7.101972355527630398e+00	-3.728202001184138629e-03	1.011602584476299285e+02	1.739063220197650805e-01	0.000000000000000000e+00	7.258539690990147619e+00	1.000000000000000000e+00
3.120000000000000000e+02	1.089581632828557076e+02	2.594941139832411992e+01	3.178856385962936393e-03	-8.683095213612753582e+01	2.368637879301107585e-01	0.000000000000000000e+00	7.728643086593621980e+00	1.000000000000000000e+00
3.130000000000000000e+02	5.226104275437887026e+01	5.046415150360878066e+00	-4.439163792142934890e-03	1.197052126552297153e+02	9.916080127054538451e-02	0.000000000000000000e+00	7.258539690990147619e+00	1.000000000000000000e+00
3.130000000000000000e+02	1.344868821149830467e+02	6.952908881578927058e+00	-1.636252477983226802e-02	4.307179651396953091e+02	3.404757991714502108e-02	0.000000000000000000e+00	6.999401743029149081e+00	1.000000000000000000e+00
3.130000000000000000e+02	8.931781328002243114e+00	1.676767108105204329e+01	-1.732351077623614857e-02	4.557846304993354920e+02	2.748437980805784608e-02	0.000000000000000000e+00	8.232965852545001795e+00	1.000000000000000000e+00
3.130000000000000000e+02	1.036385806194792281e+02	1.000516621099175474e+01	-3.417472328906125817e-03	9.305508652894351940e+01	1.740967255864610541e-01	0.000000000000000000e+00	4.610856088361855676e+00	1.000000000000000000e+00
3.130000000000000000e+02	6.280919828771121871e+01	4.338851351647959120e+01	-3.019772589882014757e-03	8.268135963902130925e+01	3.029592960684889258e-01	0.000000000000000000e+00	7.350760252310265308e+00	1.000000000000000000e+00
3.140000000000000000e+02	5.779911811145488088e+01	1.636250189556826129e+01	-1.641661845263056238e-02	4.321289617610642040e+02	3.028885140238024576e-02	0.000000000000000000e+00	6.637229316884590169e+00	1.000000000000000000e+00
3.140000000000000000e+02	4.743730542678147799e+01	2.237622285478603246e+01	-1.650135751417006885e-02	4.343393224806266062e+02	2.664268005976366815e-02	0.000000000000000000e+00	1.198048420922934731e+01	1.000000000000000000e+00
3.140000000000000000e+02	1.181084540578289079e+02	4.191137683074504849e+01	-4.060214140300329871e-03	1.098205690220892734e+02	1.456370227656441640e-01	0.000000000000000000e+00	7.883582359652723248e+00	1.000000000000000000e+00
3.140000000000000000e+02	7.394288101166787897e+01	4.861545835255812875e+01	-3.797224267933840998e-03	1.029606572770125297e+02	1.318793831706690511e-01	0.000000000000000000e+00	1.229958711978329333e+01	1.000000000000000000e+00
3.150000000000000000e+02	1.202726624640851227e+01	2.439654385814640136e+01	-1.638416168159302980e-02	4.312823489890812425e+02	2.748949076003714964e-02	0.000000000000000000e+00	8.232965852545001795e+00	1.000000000000000000e+00
3.150000000000000000e+02	2.336339427223066778e+01	1.378037417718118718e+01	-2.160369765533516877e-03	6.026442215222396470e+01	2.616809113112626983e-01	0.000000000000000000e+00	7.914569933385858569e+00	1.000000000000000000e+00
3.150000000000000000e+02	1.250064629954234192e+02	2.791608116867201872e+01	-4.441736519993578526e-03	1.197723205093866312e+02	5.539658739955199973e-02	0.000000000000000000e+00	1.412650322723154162e+01	1.000000000000000000e+00
3.160000000000000000e+02	5.610390914511223315e+01	4.037640896964051507e+01	-1.693546049457951563e-02	4.456626031343155319e+02	7.540503966135148062e-03	0.000000000000000000e+00	7.350760252310265308e+00	1.000000000000000000e+00
3.170000000000000000e+02	8.885805506051924851e+01	1.080400845608885874e+01	-1.635693194346715673e-02	4.305720798113968613e+02	1.437497967265988219e-02	0.000000000000000000e+00	6.742967635028384699e+00	1.000000000000000000e+00
3.170000000000000000e+02	6.428463672320567923e+01	1.777348075492309931e+01	-1.693395708854084081e-02	4.456233878114990148e+02	1.227779765944609913e-01	0.000000000000000000e+00	6.637229316884590169e+00	1.000000000000000000e+00
3.170000000000000000e+02	3.688563268580662680e+01	3.012858903591714466e+01	-1.631801052153020876e-02	4.295568410226260312e+02	1.125082588109183046e-02	0.000000000000000000e+00	1.002246724430421843e+01	1.000000000000000000e+00
3.170000000000000000e+02	1.106348347783722801e+02	1.840483078333473443e+01	-2.106906672758072745e-03	5.886987378137525440e+01	3.035944021923797642e-01	0.000000000000000000e+00	7.728643086593621980e+00	1.000000000000000000e+00
3.180000000000000000e+02	9.945559106033452679e+01	1.194490645537243267e+01	-1.541395662378574304e-02	4.059752106901953539e+02	8.275293631217905954e-02	0.000000000000000000e+00	4.610856088361855676e+00	1.000000000000000000e+00
3.180000000000000000e+02	1.374116132771560785e+02	3.467406458953147563e+01	-4.375467948072165117e-03	1.180437499345484298e+02	9.011354622739320419e-02	0.000000000000000000e+00	1.412650322723154162e+01	1.000000000000000000e+00
3.180000000000000000e+02	1.183001762533224053e+02	6.626149229525779560e+00	-1.545295849153773514e-02	4.069925478532742886e+02	1.237052017461626185e-02	0.000000000000000000e+00	9.511525982359724907e+00	1.000000000000000000e+00
3.180000000000000000e+02	7.963770519304479478e+01	1.789491931902252020e+01	-4.058910776391817798e-03	1.097865716620249685e+02	3.290843328558573644e-01	0.000000000000000000e+00	1.163167522520753572e+01	1.000000000000000000e+00
3.190000000000000000e+02	6.142423099899794181e+01	4.954067856705393780e+01	-1.670770123809357799e-02	4.397216580151797984e+02	1.035989168385942349e-02	0.000000000000000000e+00	1.059668164488345177e+01	1.000000000000000000e+00
3.210000000000000000e+02	2.623010645062053925e+01	7.841385077464702036e+00	-1.588072252258010061e-02	4.181504813290533775e+02	1.025602249928414533e-02	0.000000000000000000e+00	1.109485371102950069e+01	1.000000000000000000e+00
3.210000000000000000e+02	5.094189569556565544e+01	3.415932865322211143e+01	-3.566680335866960136e-03	9.694707579149485355e+01	4.055878867255409137e-01	0.000000000000000000e+00	6.424083235937233738e+00	1.000000000000000000e+00
3.220000000000000000e+02	8.834955508412909353e+01	4.720269183740236230e+01	-1.578884826995005999e-02	4.157540040084032285e+02	1.298659870525552540e-01	0.000000000000000000e+00	5.181844856524743470e+00	1.000000000000000000e+00
3.220000000000000000e+02	1.413691459544446332e+02	4.996309905714870325e+01	-1.650925816294007004e-02	4.345454055240661546e+02	1.150290257273689498e-02	0.000000000000000000e+00	1.579293005885210377e+01	1.000000000000000000e+00
3.220000000000000000e+02	1.196834191172629573e+02	5.117343216761504721e+01	-1.749249261137318656e-02	4.601924066054273794e+02	1.385596757825385827e-01	0.000000000000000000e+00	5.102449119333003047e+00	1.000000000000000000e+00
3.220000000000000000e+02	9.477002416153298725e+01	1.404688277923169260e+01	-1.581887005104471583e-02	4.165371017257645008e+02	3.841668506010575967e-02	0.000000000000000000e+00	5.135449506051983803e+00	1.000000000000000000e+00
3.220000000000000000e+02	1.240323717314231686e+02	1.421634432016378469e+01	-1.497411218212688078e-02	3.945021679293029706e+02	9.508522147421372139e-03	0.000000000000000000e+00	9.511525982359724907e+00	1.000000000000000000e+00
3.220000000000000000e+02	3.594987616150127252e+01	4.493364105623658133e+01	-1.678216332998588856e-02	4.416639509793104139e+02	6.072711216386528221e-03	0.000000000000000000e+00	1.483459489157505296e+01	1.000000000000000000e+00
3.230000000000000000e+02	4.829861197762907921e+01	9.158304957726523199e+00	-1.611457728055654473e-02	4.242504234540076027e+02	7.641588010014133125e-03	0.000000000000000000e+00	1.996041258631126070e+01	1.000000000000000000e+00
3.230000000000000000e+02	1.142813287554414359e+02	1.879698260270722443e+01	-1.545924897264875850e-02	4.071566307697280536e+02	8.579152852956961617e-03	0.000000000000000000e+00	1.077335074129424264e+01	1.000000000000000000e+00
3.230000000000000000e+02	1.858882434203919587e+01	4.610321551382796912e+01	2.573768235923403792e-03	-7.104763976021008887e+01	2.515882213943555490e-01	0.000000000000000000e+00	1.399997832347999704e+01	1.000000000000000000e+00
3.240000000000000000e+02	1.371738457880113344e+02	2.143739363751432236e+01	-1.458386870313195700e-02	3.843229325051102023e+02	1.363670902890364856e-01	0.000000000000000000e+00	4.748802811009605662e+00	1.000000000000000000e+00
3.240000000000000000e+02	2.843249559099768931e+01	2.863492327815694694e+01	-1.725080401539223068e-02	4.538881241503584647e+02	3.445209520083714061e-02	0.000000000000000000e+00	1.006700210564874176e+01	1.000000000000000000e+00
3.240000000000000000e+02	1.898386446289851293e+01	3.210881176229852940e+01	3.770681950745835911e-03	-1.022683190064124545e+02	1.355167622851822795e-01	0.000000000000000000e+00	8.318632467016538357e+00	1.000000000000000000e+00
3.240000000000000000e+02	1.243800938797538151e+02	5.316748161303097930e+01	-1.567027168799751957e-02	4.126610146095804339e+02	1.984822456294460524e-01	0.000000000000000000e+00	5.102449119333003047e+00	1.000000000000000000e+00
3.250000000000000000e+02	8.246197203320208757e+01	3.514060411721161614e+01	-1.642676397227563895e-02	4.323936007326979052e+02	1.792299809576936021e-02	0.000000000000000000e+00	6.555647240698263545e+00	1.000000000000000000e+00
3.250000000000000000e+02	6.825827125863136757e+01	9.331717765996579317e+00	-1.572533401155402910e-02	4.140972778264017506e+02	7.852205154390934361e-02	0.000000000000000000e+00	8.181508131951925833e+00	1.000000000000000000e+00
3.250000000000000000e+02	5.745834235140196000e+01	4.897613585635549782e+01	-1.634595764274264507e-02	4.302858226496413181e+02	1.436976272434098423e-02	0.000000000000000000e+00	1.618647128663889845e+01	1.000000000000000000e+00
3.260000000000000000e+02	8.855503608634787582e+00	2.203062867350142184e+01	1.884464375239990747e-03	-5.306761791648139592e+01	2.671733350962204323e-01	0.000000000000000000e+00	1.428822830044011560e+01	1.000000000000000000e+00
3.270000000000000000e+02	1.416641873357241366e+02	2.298269649544765514e+01	-1.501393119113792439e-02	3.955408196657147641e+02	1.007316601042385074e-01	0.000000000000000000e+00	4.748802811009605662e+00	1.000000000000000000e+00
3.270000000000000000e+02	7.603140746911900294e+01	2.287362921081982492e+01	-4.427694319361127201e-03	1.194060392675331883e+02	3.117145996906532934e-01	0.000000000000000000e+00	4.857924753574138776e+00	1.000000000000000000e+00
3.280000000000000000e+02	1.033848966588981995e+02	1.852087317361644381e+01	-1.615268785136230942e-02	4.252445117431479957e+02	8.607635759056875280e-03	0.000000000000000000e+00	8.704096484931740818e+00	1.000000000000000000e+00
3.280000000000000000e+02	8.884775453854166472e+01	3.662326811791229630e+01	-1.573393817777803474e-02	4.143217116435885146e+02	1.852142668453893304e-02	0.000000000000000000e+00	6.141357988278651092e+00	1.000000000000000000e+00
3.280000000000000000e+02	1.407513074461209612e+02	4.808359011998673793e+01	-1.680660200582685324e-02	4.423014171977887941e+02	1.940183599862452812e-01	0.000000000000000000e+00	7.394525714366452895e+00	1.000000000000000000e+00
3.290000000000000000e+02	8.748094102733129773e+01	2.434154546302966438e+01	-1.593296255806884651e-02	4.195131270833852000e+02	7.798699726966895618e-03	0.000000000000000000e+00	1.133554222807156009e+01	1.000000000000000000e+00
3.290000000000000000e+02	1.284057899793815238e+02	2.793498747669192284e+01	-1.408208021545175742e-02	3.712341214828180682e+02	1.469759000534206494e-01	0.000000000000000000e+00	4.823178710418662973e+00	1.000000000000000000e+00
3.290000000000000000e+02	1.968306632109270993e+01	4.039800731330343098e+01	-4.266480670985147231e-03	1.152008910235737460e+02	6.836842412386301415e-02	0.000000000000000000e+00	8.318632467016538357e+00	1.000000000000000000e+00
3.300000000000000000e+02	3.712615847459084506e+01	4.016381833895469100e+01	-1.641409100078743827e-02	4.320630349007338964e+02	5.533007906251108388e-03	0.000000000000000000e+00	1.390337996548361943e+01	1.000000000000000000e+00
3.300000000000000000e+02	4.247823197655995386e+01	6.603389660996498378e+00	-4.019955193354343356e-03	1.087704418042079197e+02	6.606700010007260371e-02	0.000000000000000000e+00	1.054628245818689969e+01	1.000000000000000000e+00
3.300000000000000000e+02	6.597561782684540788e+01	1.718834354450679669e+01	-4.377363002800817304e-03	1.180931811467607702e+02	1.287357209751477383e-01	0.000000000000000000e+00	8.181508131951925833e+00	1.000000000000000000e+00
3.300000000000000000e+02	6.307590085165018223e+01	3.161285997633629563e+01	-4.511226623777998129e-03	1.215849225492592751e+02	7.301275080384705962e-02	0.000000000000000000e+00	1.077988796010685491e+01	1.000000000000000000e+00
3.300000000000000000e+02	1.160423545667927669e+02	3.686634847198551768e+01	-1.702860342991811132e-02	4.480921731795443179e+02	8.922477505108816764e-02	0.000000000000000000e+00	6.774701623890786450e+00	1.000000000000000000e+00
3.310000000000000000e+02	7.186317644040681785e+01	2.536868091422585181e+01	-1.577536625785979155e-02	4.154023349032278816e+02	2.182921456987330089e-02	0.000000000000000000e+00	4.627436413290342720e+00	1.000000000000000000e+00
3.310000000000000000e+02	1.137056782999867011e+02	3.050737637604943586e+01	-1.652599466762110642e-02	4.349819658524158967e+02	8.807290999049777191e-02	0.000000000000000000e+00	6.774701623890786450e+00	1.000000000000000000e+00
3.310000000000000000e+02	9.803898782790086841e+01	3.810085714813746449e+01	-1.791471873668895251e-03	5.064197183364420596e+01	2.585318197554326014e-01	0.000000000000000000e+00	9.309244798675484489e+00	1.000000000000000000e+00
3.320000000000000000e+02	1.395708131795946088e+02	1.677971940922805771e+01	-1.556933842310133896e-02	4.100282391224492926e+02	6.241290113639164083e-03	0.000000000000000000e+00	6.546689246460104528e+00	1.000000000000000000e+00
3.320000000000000000e+02	2.626970194624779253e+01	5.214771263895291042e+01	-1.746993619611528908e-02	4.596040378725856499e+02	3.847073561217040361e-02	0.000000000000000000e+00	4.164996174437494147e+00	1.000000000000000000e+00
3.320000000000000000e+02	1.326777678567675878e+02	3.017401804543364818e+01	-1.487783537802565836e-02	3.919908530513214373e+02	1.663056819939205955e-01	0.000000000000000000e+00	4.823178710418662973e+00	1.000000000000000000e+00
3.320000000000000000e+02	5.704236583544376060e+01	4.720011108693140756e+01	-1.624186909290919328e-02	4.275707437034245118e+02	7.480069838238456725e-03	0.000000000000000000e+00	7.494825129456543777e+00	1.000000000000000000e+00
3.320000000000000000e+02	7.112398023100695355e+01	4.816899140051259565e+01	-4.273950000163216113e-03	1.153957233891527352e+02	9.173606520464816505e-02	0.000000000000000000e+00	1.411490676722229409e+01	1.000000000000000000e+00
3.330000000000000000e+02	8.299810262267931193e+01	3.475301401660897227e+01	-3.782825908126603506e-03	1.025850858656014140e+02	8.276437268582159668e-02	0.000000000000000000e+00	4.961545512379773371e+00	1.000000000000000000e+00
3.330000000000000000e+02	1.113532966826927719e+02	2.202314339160244927e+01	-4.246907550842934052e-03	1.146903395124332121e+02	1.304237680013665690e-01	0.000000000000000000e+00	8.704096484931740818e+00	1.000000000000000000e+00
3.330000000000000000e+02	1.413801165306181247e+02	4.071584896847492985e+01	-4.100755179112423876e-03	1.108780544142154838e+02	6.094336121268772999e-02	0.000000000000000000e+00	7.394525714366452895e+00	1.000000000000000000e+00
3.340000000000000000e+02	1.178307064396493757e+02	4.786712010929808514e+01	-1.898660285619387100e-02	4.991652549689636089e+02	2.679828020258012700e-02	0.000000000000000000e+00	3.119551140132170275e+00	1.000000000000000000e+00
3.340000000000000000e+02	8.523089912419908387e+01	5.070945767229631684e+01	-1.614150607464953646e-02	4.249528427115135401e+02	7.938299939792337057e-03	0.000000000000000000e+00	1.366724795693445493e+01	1.000000000000000000e+00
3.340000000000000000e+02	4.540984964856519213e+01	2.282773232000219821e+01	-1.752495028134481644e-02	4.610390428254942208e+02	9.966266624409925168e-02	0.000000000000000000e+00	6.000093308444461648e+00	1.000000000000000000e+00
3.340000000000000000e+02	4.960165801159774190e+01	4.630107226614003935e+01	-4.227545858583849070e-03	1.141853029536581801e+02	2.813116481956599024e-01	0.000000000000000000e+00	7.494825129456543777e+00	1.000000000000000000e+00
3.350000000000000000e+02	7.687083948318400139e+00	1.981485913559988887e+01	-1.943603576942752251e-02	5.108884064818827255e+02	4.898950948637781355e-02	0.000000000000000000e+00	6.252889719778484512e+00	1.000000000000000000e+00
3.350000000000000000e+02	8.198921546495864732e+01	1.511875634131705404e+01	-1.638785385941358627e-02	4.313786569334451428e+02	1.770919313332308676e-02	0.000000000000000000e+00	9.991936958397936053e+00	1.000000000000000000e+00
3.350000000000000000e+02	1.064258842268942971e+02	4.466724438857570334e+01	-3.574888530553407221e-03	9.716118096075007315e+01	7.445366651405116443e-02	0.000000000000000000e+00	1.065164177950230595e+01	1.000000000000000000e+00
3.360000000000000000e+02	3.059571652093313432e+01	4.121746331685849896e+01	-1.663360197310466762e-02	4.377888291437676003e+02	1.898015078991011073e-02	0.000000000000000000e+00	1.175520107626982913e+01	1.000000000000000000e+00
3.360000000000000000e+02	2.232323841234634898e+01	5.347910991575089668e+01	-1.545936848680435662e-02	4.071597482150970109e+02	1.026609065674050081e-01	0.000000000000000000e+00	4.164996174437494147e+00	1.000000000000000000e+00
3.360000000000000000e+02	7.583074671401035971e+01	2.298717847184564178e+01	5.305903079506735232e-03	-1.423135167842217754e+02	1.615887628946510723e-01	0.000000000000000000e+00	4.627436413290342720e+00	1.000000000000000000e+00
3.370000000000000000e+02	9.028359689833274615e+01	8.565815647277601030e+00	7.196961931507638369e-03	-1.916404992749945109e+02	7.076048877734053555e-02	0.000000000000000000e+00	1.057060996829885902e+01	1.000000000000000000e+00
3.370000000000000000e+02	1.412538441832024638e+01	2.369740324421059086e+01	-1.652755619409393070e-02	4.350226972071818068e+02	6.171107429006483791e-02	0.000000000000000000e+00	3.720944365513927821e+00	1.000000000000000000e+00
3.380000000000000000e+02	8.731325052039024115e+01	3.720177543665315767e+01	-4.017909010078896982e-03	1.087170685067592046e+02	7.658059933381666795e-02	0.000000000000000000e+00	4.961545512379773371e+00	1.000000000000000000e+00
3.390000000000000000e+02	1.269811802802883136e+02	7.034430656870372722e+00	-1.569136500513190410e-02	4.132112194241261705e+02	9.575336150670410440e-03	0.000000000000000000e+00	7.434782968808641535e+00	1.000000000000000000e+00
3.390000000000000000e+02	2.057272695642197746e+01	1.016567551013436699e+01	-3.447500139614902148e-03	9.383834152468351419e+01	2.178890011707127483e-01	0.000000000000000000e+00	5.779781054673621910e+00	1.000000000000000000e+00
3.400000000000000000e+02	5.935713374615285431e+01	2.022686653986733774e+01	-1.515136735376098644e-02	3.991257483844237299e+02	1.437520774731952944e-01	0.000000000000000000e+00	7.199910517355144535e+00	1.000000000000000000e+00
3.400000000000000000e+02	1.203146214533664171e+01	1.531763688970365322e+01	-1.611819728912022159e-02	4.243448489124473895e+02	3.177132465214893564e-02	0.000000000000000000e+00	6.252889719778484512e+00	1.000000000000000000e+00
3.400000000000000000e+02	8.488075375223996843e+01	4.657130065820230413e+01	-1.582998811352412383e-02	4.168271088150059427e+02	7.842200188170500574e-03	0.000000000000000000e+00	9.680136538515720090e+00	1.000000000000000000e+00
3.400000000000000000e+02	2.163054443050936015e+01	1.584783101940015193e+01	3.712669456681225860e-03	-1.007551026007235038e+02	2.669242590032586682e-01	0.000000000000000000e+00	5.779781054673621910e+00	1.000000000000000000e+00
3.410000000000000000e+02	1.153271812548712383e+01	6.577253425724872038e+00	-1.578978373841812693e-02	4.157784050664115512e+02	2.295356555783434338e-02	0.000000000000000000e+00	8.754601572586233615e+00	1.000000000000000000e+00
3.410000000000000000e+02	1.430841703216926817e+02	1.921774511471911140e+01	-4.108865078971219928e-03	1.110895956298225400e+02	8.981950700835372725e-02	0.000000000000000000e+00	9.161180674014532954e+00	1.000000000000000000e+00
3.410000000000000000e+02	6.638076850670152851e+01	2.181030147958971099e+01	-5.513378965890306307e-03	1.477253840056312697e+02	4.765605506436275673e-01	0.000000000000000000e+00	7.199910517355144535e+00	1.000000000000000000e+00
3.410000000000000000e+02	6.076798295835563124e+01	5.982575397142587903e+00	-1.261614172536524615e-02	3.329961141587538123e+02	2.963463896161916411e-01	0.000000000000000000e+00	4.856520313586792703e+00	1.000000000000000000e+00
3.420000000000000000e+02	7.201114538030741130e+01	1.307572440917902057e+01	-1.574060707607139939e-02	4.144956653145709993e+02	1.250586617490079266e-02	0.000000000000000000e+00	8.206128166983958749e+00	1.000000000000000000e+00
3.420000000000000000e+02	1.159841954512643554e+02	3.072023936047942527e+01	-1.664793017065201511e-02	4.381625704204045064e+02	9.894255343792512924e-03	0.000000000000000000e+00	1.060513886350630308e+01	1.000000000000000000e+00
3.420000000000000000e+02	1.342329687046374715e+02	4.237339689227079731e+01	-1.550749875108493880e-02	4.084151933858976804e+02	8.544365982653512326e-03	0.000000000000000000e+00	1.188333319617987982e+01	1.000000000000000000e+00
3.420000000000000000e+02	7.098068174592778234e+01	4.459635572211730192e+01	-1.659273564931151509e-02	4.367228589144041848e+02	1.358023332531410610e-02	0.000000000000000000e+00	3.922656429606710127e+00	1.000000000000000000e+00
3.420000000000000000e+02	1.243839125485674941e+02	4.902243446819190353e+01	-1.663261200137780213e-02	4.377630064053658998e+02	4.218224965224759426e-02	0.000000000000000000e+00	1.188333319617987982e+01	1.000000000000000000e+00
3.430000000000000000e+02	1.240625055831062440e+02	2.384929504924880206e+01	-1.606423189722589601e-02	4.229371984111091933e+02	1.275288064230362117e-02	0.000000000000000000e+00	1.060513886350630308e+01	1.000000000000000000e+00
3.430000000000000000e+02	1.343723087575958459e+02	6.229932288182980393e+00	3.881931230382128662e-03	-1.051701807136375493e+02	2.524241470590395942e-01	0.000000000000000000e+00	7.434782968808641535e+00	1.000000000000000000e+00
3.430000000000000000e+02	1.363426024163367174e+02	2.542084865403004201e+01	-4.075605432574205128e-03	1.102220404007830155e+02	1.133450480118383119e-01	0.000000000000000000e+00	9.161180674014532954e+00	1.000000000000000000e+00
3.430000000000000000e+02	5.168860759698427643e+01	3.002108780284654799e+01	-4.603082873905944665e-03	1.239809302869005876e+02	7.379145333025804998e-02	0.000000000000000000e+00	9.191242341224794998e+00	1.000000000000000000e+00
3.450000000000000000e+02	7.482193406584251250e+01	5.144067028699979005e+01	-4.247610395121047613e-03	1.147086727268456343e+02	1.862759922927393896e-01	0.000000000000000000e+00	7.848557908833498686e+00	1.000000000000000000e+00
3.450000000000000000e+02	1.178141653848127390e+02	1.158081664840309521e+01	-4.326717924068674767e-03	1.167721387533836861e+02	7.952529860736778922e-02	0.000000000000000000e+00	1.376798160608983856e+01	1.000000000000000000e+00
3.450000000000000000e+02	8.022608442482935232e+01	1.477355188083779680e+01	-4.594458637061270105e-03	1.237559729412402874e+02	1.541519787575493794e-01	0.000000000000000000e+00	7.011823246740042315e+00	1.000000000000000000e+00
3.460000000000000000e+02	6.542860831326716209e+01	7.347991398746833269e+00	-4.050418743857074969e-03	1.095650627757684106e+02	1.881164566443224162e-01	0.000000000000000000e+00	4.856520313586792703e+00	1.000000000000000000e+00
3.460000000000000000e+02	8.295618244171862443e+01	2.751034910433642366e+01	1.832344049640368061e-03	-5.170809471309420502e+01	2.910593692363832030e-01	0.000000000000000000e+00	9.386904404585429518e+00	1.000000000000000000e+00
3.470000000000000000e+02	2.491376354199684684e+01	1.980143398797384080e+01	-1.613211610214883990e-02	4.247079116726721963e+02	1.002398308377361325e-02	0.000000000000000000e+00	1.613300554379020113e+01	1.000000000000000000e+00
3.470000000000000000e+02	6.587770794173235345e+01	2.822404002524026723e+01	1.847942838776764178e-03	-5.211497850615761962e+01	2.912755573494846262e-01	0.000000000000000000e+00	1.158798188866503764e+01	1.000000000000000000e+00
3.480000000000000000e+02	9.968433813350669936e+01	4.088362663452051748e+01	-1.627217674436518338e-02	4.283612981545059597e+02	6.611494658972039140e-03	0.000000000000000000e+00	7.307582598475424795e+00	1.000000000000000000e+00
3.480000000000000000e+02	1.459201022012531901e+01	4.584446349412598209e+01	-1.584598481065606357e-02	4.172443717671887953e+02	9.729016177036808877e-03	0.000000000000000000e+00	2.073384994583522101e+01	1.000000000000000000e+00
3.480000000000000000e+02	4.361639998427860831e+01	5.239646194235390197e+01	-3.783883451880624971e-03	1.026126711743202122e+02	8.394282167846289777e-02	0.000000000000000000e+00	9.338542830848037823e+00	1.000000000000000000e+00
3.490000000000000000e+02	8.606646635009141733e+01	1.865370705951251651e+01	-1.659041295338921709e-02	4.366622729728459262e+02	1.977982849972259594e-02	0.000000000000000000e+00	7.011823246740042315e+00	1.000000000000000000e+00
3.490000000000000000e+02	6.096002420709626080e+01	1.748809943536084788e+01	6.243120743461142916e-03	-1.667602013762991646e+02	2.168445578205687729e-01	0.000000000000000000e+00	3.697889549315396263e+00	1.000000000000000000e+00
3.500000000000000000e+02	3.325227839388929851e+01	3.680638154829133413e+01	-1.660077443146449824e-02	4.369325450730807461e+02	8.103027209163005118e-03	0.000000000000000000e+00	1.006174173787357162e+01	1.000000000000000000e+00
3.500000000000000000e+02	6.427537176859640056e+01	3.970070517851057446e+01	-1.675134461541867917e-02	4.408600657949671699e+02	4.159372356324197995e-02	0.000000000000000000e+00	1.158798188866503764e+01	1.000000000000000000e+00
3.510000000000000000e+02	1.084125603579182666e+02	1.675234052040114108e+01	-1.568179078340228155e-02	4.129614823696076087e+02	2.962040485114025845e-02	0.000000000000000000e+00	4.398491641055221280e+00	1.000000000000000000e+00
3.510000000000000000e+02	1.369218833387739380e+02	2.791897728936936929e+01	-1.603998544105729798e-02	4.223047461118980550e+02	6.417597043899991860e-03	0.000000000000000000e+00	1.097631087351836854e+01	1.000000000000000000e+00
3.510000000000000000e+02	9.532149317353751883e+01	1.741532913218118139e+01	-1.599177582330458744e-02	4.210472310598103718e+02	1.094030516850863499e-02	0.000000000000000000e+00	9.337510449451089656e+00	1.000000000000000000e+00
3.510000000000000000e+02	8.330835566276029169e+01	4.206747736887601974e+01	-1.595911319028670006e-02	4.201952485182457622e+02	5.477156183525511146e-03	0.000000000000000000e+00	1.277720096257138493e+01	1.000000000000000000e+00
3.520000000000000000e+02	8.477675726966933212e+01	2.726659435901686024e+01	-3.263717632840481414e-02	8.552311690151090033e+02	5.652125117130313292e-03	0.000000000000000000e+00	8.708913660502462406e+00	1.000000000000000000e+00
3.520000000000000000e+02	4.368389130662722408e+01	3.714094015001288795e+01	-1.685004510283634807e-02	4.434346008019188048e+02	8.556156703480422010e-03	0.000000000000000000e+00	7.004396774793320013e+00	1.000000000000000000e+00
3.520000000000000000e+02	7.623883037451952305e+01	5.271072295642399297e+01	3.322811349955539974e-03	-9.058591934976536209e+01	2.466876335086861660e-01	0.000000000000000000e+00	1.277720096257138493e+01	1.000000000000000000e+00
3.530000000000000000e+02	1.040238612260446018e+02	4.676319318001272052e+01	-1.604303552329949464e-02	4.223843054303175109e+02	8.425336655832338373e-03	0.000000000000000000e+00	7.307582598475424795e+00	1.000000000000000000e+00
3.530000000000000000e+02	4.075950452158006954e+01	4.350565036416848841e+01	-4.590377963988619484e-03	1.236495313627604702e+02	2.353937980219538151e-01	0.000000000000000000e+00	7.004396774793320013e+00	1.000000000000000000e+00
3.540000000000000000e+02	5.797459056707732117e+01	2.827594159911983596e+01	-1.658993953824927994e-02	4.366499242612794660e+02	8.409881044142197837e-03	0.000000000000000000e+00	1.119331731745030822e+01	1.000000000000000000e+00
3.550000000000000000e+02	1.249655692081206269e+02	3.837993218915917737e+01	-1.650630455073899203e-02	4.344683625609807791e+02	7.498646393497954143e-03	0.000000000000000000e+00	8.509421566342908250e+00	1.000000000000000000e+00
3.550000000000000000e+02	7.234456256659677820e+01	6.742846413265505490e+00	-4.828855169043530862e-03	1.298700468722304038e+02	2.361938711745554809e-01	0.000000000000000000e+00	1.581668147248688783e+01	1.000000000000000000e+00
3.550000000000000000e+02	1.371133528828704016e+02	3.889361804913007603e+01	-3.729412703971611998e-03	1.011918388054469489e+02	1.529537957778495105e-01	0.000000000000000000e+00	3.129681142872073440e+00	1.000000000000000000e+00
3.560000000000000000e+02	1.219789139260463458e+02	8.021880229306031396e+00	-1.580432157742259203e-02	4.161576146977079134e+02	1.104972037765961090e-02	0.000000000000000000e+00	1.028324686641440167e+01	1.000000000000000000e+00
3.560000000000000000e+02	4.335614858382106007e+01	1.942437246648742999e+01	-3.851955688988739114e-03	1.043882891273980960e+02	1.659181574228781875e-01	0.000000000000000000e+00	7.064901370028279004e+00	1.000000000000000000e+00
3.560000000000000000e+02	1.126578987930564892e+02	1.790291876092666001e+01	-3.549664941391304871e-03	9.650324081275468302e+01	3.098938947345286632e-01	0.000000000000000000e+00	3.333116553426269668e+00	1.000000000000000000e+00
3.570000000000000000e+02	9.419077449727732088e+00	4.877433506559471255e+01	-1.711118455707776737e-02	4.502462456501934867e+02	1.346046720944660269e-02	0.000000000000000000e+00	8.981073176472436970e+00	1.000000000000000000e+00
3.580000000000000000e+02	7.210678138600523823e+01	2.255774043479680557e+01	-1.613999996599078599e-02	4.249135568926927249e+02	8.608014245436446110e-03	0.000000000000000000e+00	1.143420292331743227e+01	1.000000000000000000e+00
3.580000000000000000e+02	1.835327361833714832e+01	4.785792128243912202e+01	-1.628284203626644694e-02	4.286394950315178676e+02	2.122687910175746762e-02	0.000000000000000000e+00	8.981073176472436970e+00	1.000000000000000000e+00
3.590000000000000000e+02	1.262490609045689212e+02	4.679200116527260889e+01	-1.538861379861001730e-02	4.053141603519750333e+02	3.668274533610627053e-02	0.000000000000000000e+00	8.509421566342908250e+00	1.000000000000000000e+00
3.590000000000000000e+02	3.242883611260327825e+01	5.293126122003765488e+01	-1.694176317420697381e-02	4.458270042407642677e+02	4.414421571521287557e-02	0.000000000000000000e+00	7.148384938300985425e+00	1.000000000000000000e+00
3.600000000000000000e+02	1.424965496846989197e+02	9.506829882568972323e+00	-1.588314774438223664e-02	4.182137415883750009e+02	1.120932676024666286e-02	0.000000000000000000e+00	2.057130167484460515e+01	1.000000000000000000e+00
3.600000000000000000e+02	1.361430168675958612e+02	3.591815975274779049e+01	-1.586667154074865305e-02	4.177839710356033152e+02	1.742434358296574004e-02	0.000000000000000000e+00	3.129681142872073440e+00	1.000000000000000000e+00
3.610000000000000000e+02	1.000341873274520310e+02	6.269810586881107817e+00	-4.134810136681896751e-03	1.117663547936436430e+02	1.063400223129380429e-01	0.000000000000000000e+00	9.626075532608973973e+00	1.000000000000000000e+00
3.610000000000000000e+02	1.060095261849016737e+02	2.582614331737080704e+01	-1.595018448304346900e-02	4.199623492695598088e+02	6.018626818815264734e-03	0.000000000000000000e+00	1.034303368014930236e+01	1.000000000000000000e+00
3.610000000000000000e+02	1.152227658103126657e+02	1.577427526270634495e+01	-1.620649019155364495e-02	4.266479091518390874e+02	4.719392211322659403e-02	0.000000000000000000e+00	3.333116553426269668e+00	1.000000000000000000e+00
3.610000000000000000e+02	1.046627393687396079e+01	2.768282537927460751e+01	-4.743794499163726808e-03	1.276512972181014476e+02	1.634707153559289416e-01	0.000000000000000000e+00	7.789613840691002267e+00	1.000000000000000000e+00
3.610000000000000000e+02	2.022459862791582452e+01	3.683788488859844534e+01	-5.336187488433245286e-03	1.431034649697479892e+02	7.852487602784852250e-02	0.000000000000000000e+00	1.117779313697688970e+01	1.000000000000000000e+00
3.610000000000000000e+02	3.957524741167286919e+01	5.276329464402067515e+01	-1.689825666631275883e-02	4.446921666068843138e+02	2.185434237234583632e-01	0.000000000000000000e+00	7.148384938300985425e+00	1.000000000000000000e+00
3.620000000000000000e+02	9.869414335818896689e+01	3.679149051635897649e+01	-4.128756476943436921e-03	1.116084492014363292e+02	6.449420156716179076e-02	0.000000000000000000e+00	1.318156535073588564e+01	1.000000000000000000e+00
3.620000000000000000e+02	5.898927565411879570e+00	1.531886510275751689e+01	-1.685599840337276278e-02	4.435898885926774824e+02	9.893630269082875905e-02	0.000000000000000000e+00	7.493485532051682441e+00	1.000000000000000000e+00
3.620000000000000000e+02	1.041620349554488314e+02	1.496591339903405071e+01	-1.589124511002821052e-02	4.184249558575754691e+02	1.112669212432060295e-02	0.000000000000000000e+00	9.626075532608973973e+00	1.000000000000000000e+00
3.630000000000000000e+02	1.214643531392543849e+02	1.515260059680284321e+01	-1.635937876484342898e-02	4.306359034809024138e+02	9.840251728075344317e-02	0.000000000000000000e+00	6.272470946527536562e+00	1.000000000000000000e+00
3.630000000000000000e+02	8.277534153933474670e+01	1.844400481538824366e+01	-1.620909361472295390e-02	4.267158176724822738e+02	7.789632380333100237e-02	0.000000000000000000e+00	5.434621351945166268e+00	1.000000000000000000e+00
3.630000000000000000e+02	1.175051918837830200e+01	1.999980527510506434e+01	-1.666224611228021152e-02	4.385359920097355939e+02	7.674776465057764341e-02	0.000000000000000000e+00	7.493485532051682441e+00	1.000000000000000000e+00
3.630000000000000000e+02	5.016414155997669155e+01	4.710925540549241930e+01	-1.678535943555594864e-02	4.417473192168067726e+02	8.641295450362074249e-03	0.000000000000000000e+00	7.212679432354780928e+00	1.000000000000000000e+00
3.640000000000000000e+02	1.426993849728128509e+02	3.565207392925424301e+01	-1.481547211707113544e-02	3.903641498538422070e+02	2.562920536747403943e-02	0.000000000000000000e+00	6.561765341474110613e+00	1.000000000000000000e+00
3.640000000000000000e+02	1.277025646031160875e+02	2.485977622799514819e+01	-4.045401115111877180e-03	1.094341813465639746e+02	9.638254775537424823e-02	0.000000000000000000e+00	8.376790570690994642e+00	1.000000000000000000e+00
3.640000000000000000e+02	8.420503792035765400e+01	3.949833155195665313e+01	-4.941059125590376890e-03	1.327968106766067251e+02	2.415526033452753962e-01	0.000000000000000000e+00	5.998034230182422988e+00	1.000000000000000000e+00
3.640000000000000000e+02	3.612717214651954833e+01	2.987892929694192645e+01	3.081811410387661192e-03	-8.429960002831022337e+01	2.362783852680906405e-01	0.000000000000000000e+00	1.672421660616149097e+01	1.000000000000000000e+00
3.640000000000000000e+02	1.110583600942969618e+01	4.776658276694551830e+01	-4.084309989992230064e-03	1.104490928539071177e+02	1.791270128007916851e-01	0.000000000000000000e+00	8.574251464355455710e+00	1.000000000000000000e+00
3.650000000000000000e+02	3.662335080437755863e+01	9.034165428166456735e+00	-4.071277969659305856e-03	1.101091614773127958e+02	1.009620872591401319e-01	0.000000000000000000e+00	2.030926682342343170e+01	1.000000000000000000e+00
3.650000000000000000e+02	7.611605404878997660e+01	3.523807190528188471e+01	-4.241158352869385702e-03	1.145403755980488825e+02	2.290441902496107573e-01	0.000000000000000000e+00	5.250872429448468992e+00	1.000000000000000000e+00
3.650000000000000000e+02	1.846298580271968603e+01	5.217000587778721155e+01	-4.294682302858313268e-03	1.159365113878722866e+02	5.369884214888109852e-02	0.000000000000000000e+00	8.574251464355455710e+00	1.000000000000000000e+00
3.650000000000000000e+02	2.122865636011864154e+01	2.228066314918356028e+01	-3.987459288752593506e-03	1.079228082598492620e+02	1.197896632877361034e-01	0.000000000000000000e+00	4.337671000595730852e+00	1.000000000000000000e+00
3.660000000000000000e+02	6.378768146822971374e+01	1.917186444949416924e+01	-1.681861998952772358e-02	4.426148981193157965e+02	1.495209216381188089e-02	0.000000000000000000e+00	1.437798940987307361e+01	1.000000000000000000e+00
3.660000000000000000e+02	8.809502092896020997e+01	1.955581434521444706e+01	-1.598787914361736104e-02	4.209455888235041812e+02	9.959853164940468684e-02	0.000000000000000000e+00	5.434621351945166268e+00	1.000000000000000000e+00
3.660000000000000000e+02	7.246206708839355315e+01	3.063840767677574917e+01	-3.806627949115862219e-03	1.032059458974716790e+02	2.537060455516541024e-01	0.000000000000000000e+00	5.874396285725541844e+00	1.000000000000000000e+00
3.670000000000000000e+02	1.253488158315043393e+02	4.643496462815199521e+01	-1.592959192422704201e-02	4.194252063947605507e+02	7.259662264288646583e-03	0.000000000000000000e+00	6.240777432095922173e+00	1.000000000000000000e+00
3.670000000000000000e+02	6.114809396856581536e+00	3.818182243829086531e+01	-1.664358214733450622e-02	4.380491551928322451e+02	1.544042068533679757e-02	0.000000000000000000e+00	8.088744716826779424e+00	1.000000000000000000e+00
3.680000000000000000e+02	5.715979055100702766e+01	4.535322585328951561e+01	-1.637409250415315654e-02	4.310197013518870222e+02	1.050005755209415526e-02	0.000000000000000000e+00	7.212679432354780928e+00	1.000000000000000000e+00
3.680000000000000000e+02	1.286168681324504632e+02	1.653303200702472964e+01	-1.583593340739318511e-02	4.169821877572987319e+02	8.377199615154595769e-03	0.000000000000000000e+00	7.284508329751698597e+00	1.000000000000000000e+00
3.690000000000000000e+02	7.814293979037076099e+01	4.008197482141455481e+01	5.250160715840415833e-03	-1.408595151841903999e+02	1.733043300564468536e-01	0.000000000000000000e+00	5.250872429448468992e+00	1.000000000000000000e+00
3.690000000000000000e+02	1.412229524623792827e+02	7.220238186249629209e+00	1.453362917444935270e-03	-4.182262993638592263e+01	4.000823788366213440e-01	0.000000000000000000e+00	6.608385705363671647e+00	1.000000000000000000e+00
3.700000000000000000e+02	1.698230871941234454e+01	2.316605652146349215e+01	-3.670118494209837542e-03	9.964518971854595009e+01	1.325772642131829437e-01	0.000000000000000000e+00	4.337671000595730852e+00	1.000000000000000000e+00
3.710000000000000000e+02	1.112979385300249504e+02	3.258902128430747780e+01	-1.611816790902847671e-02	4.243440825527598577e+02	9.651267682353914523e-03	0.000000000000000000e+00	1.712573485996003342e+01	1.000000000000000000e+00
3.710000000000000000e+02	1.416606713524415184e+01	3.895966556132236747e+01	-1.650889677521430107e-02	4.345359789713164105e+02	1.154445542694582105e-02	0.000000000000000000e+00	8.088744716826779424e+00	1.000000000000000000e+00
3.710000000000000000e+02	1.367439867028385549e+02	4.065913476853948083e+01	-1.615733990780550758e-02	4.253658574677809838e+02	7.676637111730499896e-03	0.000000000000000000e+00	1.277537200061490630e+01	1.000000000000000000e+00
3.710000000000000000e+02	8.009951383698491156e+01	2.900851522354949097e+01	-1.638760788776149474e-02	4.313722409303878180e+02	6.952722988421200512e-03	0.000000000000000000e+00	7.809426499215715189e+00	1.000000000000000000e+00
3.710000000000000000e+02	4.983527719840574832e+01	3.789524941756657483e+01	-1.708707147494573086e-02	4.496172723219086720e+02	1.549517610071704521e-02	0.000000000000000000e+00	6.607203568491951451e+00	1.000000000000000000e+00
3.710000000000000000e+02	4.366087796819284250e+01	2.019338604089924516e+01	2.833163212182355541e-03	-7.781378108816576855e+01	3.884285354362171372e-01	0.000000000000000000e+00	3.274850174751393617e+00	1.000000000000000000e+00
3.720000000000000000e+02	1.119525417967739287e+02	6.300324411315889606e+00	-1.504772837471057487e-02	3.964223961859598262e+02	3.389945700597118972e-02	0.000000000000000000e+00	1.955525701598421406e+01	1.000000000000000000e+00
3.720000000000000000e+02	1.348341630673802172e+02	8.909655747778566948e+00	-4.233717811544323618e-03	1.143462941440132852e+02	8.367691566263613101e-02	0.000000000000000000e+00	6.608385705363671647e+00	1.000000000000000000e+00
3.720000000000000000e+02	1.339996616657088850e+02	2.504598964894047342e+01	-1.606738036547747384e-02	4.230193240615901686e+02	1.175539841800843366e-02	0.000000000000000000e+00	8.286985587435983902e+00	1.000000000000000000e+00
3.720000000000000000e+02	6.639123247702535480e+01	2.773369951735367778e+01	-1.627587803560663626e-02	4.284578438162483280e+02	6.051714523256368494e-02	0.000000000000000000e+00	4.903870053531007578e+00	1.000000000000000000e+00
3.720000000000000000e+02	8.781655188732403872e+01	4.602663167200319805e+01	-1.575469935007533726e-02	4.148632526862236318e+02	8.927989268711189474e-03	0.000000000000000000e+00	1.135419376589862850e+01	1.000000000000000000e+00
3.720000000000000000e+02	1.198564505760426044e+02	4.939827812111127514e+01	2.932587632546846020e-03	-8.040719939309333597e+01	3.749479875781879246e-01	0.000000000000000000e+00	6.240777432095922173e+00	1.000000000000000000e+00
3.730000000000000000e+02	4.362159215247090316e+01	2.346800056657280820e+01	-4.277883580669199909e-03	1.154983281581896222e+02	1.432830268632598880e-01	0.000000000000000000e+00	3.274850174751393617e+00	1.000000000000000000e+00
3.730000000000000000e+02	9.746732781493850695e+00	3.084399757740629866e+01	4.412285963211664240e-03	-1.190041227892639029e+02	1.803861110485823760e-01	0.000000000000000000e+00	9.240918945397037731e+00	1.000000000000000000e+00
3.730000000000000000e+02	4.022838043903450966e+01	4.755018838662987690e+01	-3.987805262098917738e-03	1.079318327390072483e+02	1.295063610399954657e-01	0.000000000000000000e+00	8.826753073833364382e+00	1.000000000000000000e+00
3.740000000000000000e+02	2.486390915478503061e+01	2.415986716212311336e+01	-4.239738789821868338e-03	1.145033472625661659e+02	1.139114976602086937e-01	0.000000000000000000e+00	6.936876667745437430e+00	1.000000000000000000e+00
3.740000000000000000e+02	1.880912591151804847e+01	2.881051738869612677e+01	-4.677382817912231761e-03	1.259189937338343697e+02	1.235890241533824652e-01	0.000000000000000000e+00	5.932722775850355568e+00	1.000000000000000000e+00
3.750000000000000000e+02	7.378246920049758728e+01	1.266017937412645544e+01	-1.609723228873598602e-02	4.237979911529557171e+02	4.779315102405845561e-02	0.000000000000000000e+00	6.199571442706512947e+00	1.000000000000000000e+00
3.750000000000000000e+02	5.147706853910141689e+01	3.149527596534745655e+01	-1.667755683602857933e-02	4.389353618133024497e+02	1.083284683593577213e-02	0.000000000000000000e+00	6.607203568491951451e+00	1.000000000000000000e+00
3.750000000000000000e+02	4.749930116725925444e+01	1.304374357641346727e+01	-4.326693020404727766e-03	1.167714891582670873e+02	2.448429295539725770e-01	0.000000000000000000e+00	3.678117574041189108e+00	1.000000000000000000e+00
3.750000000000000000e+02	9.456084487084287105e+01	3.625245772614502471e+01	3.722358645205339073e-03	-1.010078384857928882e+02	2.334398303789068096e-01	0.000000000000000000e+00	1.187518270054966685e+01	1.000000000000000000e+00
3.760000000000000000e+02	1.619663274996831248e+01	4.722914815993293303e+01	-1.633261396656040740e-02	4.299377619424311092e+02	7.309205172742805345e-03	0.000000000000000000e+00	8.515135886433231605e+00	1.000000000000000000e+00
3.760000000000000000e+02	5.095782400033340309e+01	1.429560966413028389e+01	4.630663617091949728e-03	-1.247003551925713225e+02	2.520248364680560682e-01	0.000000000000000000e+00	3.678117574041189108e+00	1.000000000000000000e+00
3.760000000000000000e+02	6.246475784840891521e+01	2.479588766280111045e+01	-1.608735351972586866e-02	4.235403101899984790e+02	6.807624245059495927e-02	0.000000000000000000e+00	4.903870053531007578e+00	1.000000000000000000e+00
3.760000000000000000e+02	1.047788244350582119e+02	4.842543331198774581e+01	-3.981041605586126651e-03	1.077554073643939603e+02	7.725093490772039218e-02	0.000000000000000000e+00	1.510897869049839315e+01	1.000000000000000000e+00
3.770000000000000000e+02	1.370024977704633500e+02	3.533090472008434091e+01	-1.555112002401375787e-02	4.095530245875593209e+02	8.458313262738825777e-03	0.000000000000000000e+00	7.283584087178028632e+00	1.000000000000000000e+00
3.770000000000000000e+02	1.102759310420641299e+02	2.882009735664172823e+01	-4.149479639619619610e-03	1.121489987889861339e+02	6.024323280623766763e-02	0.000000000000000000e+00	1.665711827722904204e+01	1.000000000000000000e+00
3.770000000000000000e+02	7.155872899493537886e+01	3.858698860270703790e+01	-1.614198716320331892e-02	4.249653915788552467e+02	1.551605009156342696e-02	0.000000000000000000e+00	9.624945814586039816e+00	1.000000000000000000e+00
3.770000000000000000e+02	5.651576089334335506e+01	4.789653012845919733e+01	-1.715116803346172433e-02	4.512891874060384225e+02	4.636509818432732466e-02	0.000000000000000000e+00	7.722647578556237846e+00	1.000000000000000000e+00
3.770000000000000000e+02	8.120682270799686364e+01	1.381613307510121480e+01	-1.754174307597649793e-02	4.614770714388774877e+02	2.330142769035776773e-01	0.000000000000000000e+00	5.815408105439194841e+00	1.000000000000000000e+00
3.770000000000000000e+02	1.300834070576011925e+02	1.774276570530797770e+01	1.434345651895753805e-03	-4.132657751381096745e+01	3.731729902062199677e-01	0.000000000000000000e+00	8.286985587435983902e+00	1.000000000000000000e+00
3.770000000000000000e+02	2.713741286893663229e+01	3.071360188098761057e+01	-2.338172023126087757e-03	6.490227297204837953e+01	2.616632795639585174e-01	0.000000000000000000e+00	5.318837326846716174e+00	1.000000000000000000e+00
3.780000000000000000e+02	5.169226086962562761e+01	4.186551585689793598e+01	-1.726109843946910943e-02	4.541566471927034740e+02	9.703039790058731739e-02	0.000000000000000000e+00	7.722647578556237846e+00	1.000000000000000000e+00
3.780000000000000000e+02	4.781014950088720639e+01	5.206996135871155218e+01	-4.395939445192962106e-03	1.185777349974506336e+02	1.914787621818452301e-01	0.000000000000000000e+00	8.826753073833364382e+00	1.000000000000000000e+00
3.790000000000000000e+02	8.471238345236520217e+01	9.066998186946918281e+00	-1.705672425646349855e-02	4.488256857918898390e+02	1.741538341006064750e-01	0.000000000000000000e+00	5.902816134553118488e+00	1.000000000000000000e+00
3.790000000000000000e+02	7.707788921885831712e+01	1.791135952489347005e+01	-1.719643122185944215e-02	4.524698468546898198e+02	1.916889596915638538e-01	0.000000000000000000e+00	5.815408105439194841e+00	1.000000000000000000e+00
3.790000000000000000e+02	8.079446470348145226e+01	3.587760345924657202e+01	-1.623188324791584314e-02	4.273102697363549964e+02	8.845086977338878498e-03	0.000000000000000000e+00	6.954653397654336544e+00	1.000000000000000000e+00
3.790000000000000000e+02	7.259056135176680868e+01	5.801901716250750241e+00	4.000648303792698340e-03	-1.082668347364792396e+02	7.031763450449712849e-02	0.000000000000000000e+00	6.961078706090249923e+00	1.000000000000000000e+00
3.790000000000000000e+02	5.085154555726538916e+01	1.920862646381485916e+01	-4.381487393345482803e-03	1.182007630657299018e+02	1.578276969040519617e-01	0.000000000000000000e+00	4.914166173568393248e+00	1.000000000000000000e+00
3.800000000000000000e+02	3.193528746372847849e+01	4.112787417920020516e+01	-1.659726014045340495e-02	4.368408771850146195e+02	7.636250702112157285e-03	0.000000000000000000e+00	1.139085094662694786e+01	1.000000000000000000e+00
3.800000000000000000e+02	1.351086445286296680e+02	4.236396358898264225e+01	-4.765273622586236463e-03	1.282115655269688546e+02	1.458380376101221509e-01	0.000000000000000000e+00	7.283584087178028632e+00	1.000000000000000000e+00
3.810000000000000000e+02	1.125625684889823930e+02	1.232067680657546482e+01	-1.012957608931477817e-03	3.033495734549803657e+01	4.310741296633667785e-01	0.000000000000000000e+00	8.295078277222575736e+00	1.000000000000000000e+00
3.810000000000000000e+02	8.769331751362061311e+01	3.499838006013801106e+01	-4.235447672778242661e-03	1.143914163963994071e+02	2.031593343028958998e-01	0.000000000000000000e+00	6.954653397654336544e+00	1.000000000000000000e+00
3.820000000000000000e+02	1.396016594665949810e+02	2.215384581951559895e+01	-1.640234707687295707e-02	4.317567026421214109e+02	1.010476574052570076e-01	0.000000000000000000e+00	6.128633558311958218e+00	1.000000000000000000e+00
3.820000000000000000e+02	3.915488509109421500e+01	2.672526215435539498e+01	7.925666153122325197e-03	-2.106482527050409601e+02	5.544889992136670109e-02	0.000000000000000000e+00	7.429047564948064952e+00	1.000000000000000000e+00
3.820000000000000000e+02	3.236735244601534589e+01	2.974522048424165632e+01	-7.449981241573679948e-03	1.982403356916398138e+02	7.100858745297811137e-02	0.000000000000000000e+00	5.318837326846716174e+00	1.000000000000000000e+00
3.820000000000000000e+02	6.411746628618590194e+01	5.224451378145729308e+01	-4.074299076314751369e-03	1.101879649872819584e+02	9.449129277267520610e-02	0.000000000000000000e+00	8.757333311363119321e+00	1.000000000000000000e+00
3.830000000000000000e+02	1.905809564778720144e+01	4.889784354102819464e+01	-1.668341686615095951e-02	4.390882167088209940e+02	1.149063583113529852e-02	0.000000000000000000e+00	1.503976372647824000e+01	1.000000000000000000e+00
3.840000000000000000e+02	1.430119359598226652e+02	1.565552429406884549e+01	-1.493363394459234356e-02	3.934463206657390515e+02	5.479899154963463470e-02	0.000000000000000000e+00	7.338812465811204611e+00	1.000000000000000000e+00
3.840000000000000000e+02	1.037957340133933855e+02	2.117380634730696443e+01	-3.948398707940264235e-03	1.069039396065704324e+02	2.880748125915759683e-01	0.000000000000000000e+00	7.184657104493100910e+00	1.000000000000000000e+00
3.840000000000000000e+02	7.281091221272680514e+01	2.433172852321971646e+01	-1.655177105980249613e-02	4.356543254907535925e+02	1.155272658229833382e-02	0.000000000000000000e+00	7.708970803260562832e+00	1.000000000000000000e+00
3.860000000000000000e+02	1.109543507453836924e+02	2.045836439669737672e+01	-1.631101846632663707e-02	4.293744580236855199e+02	5.099927034394002856e-02	0.000000000000000000e+00	6.297212556867830102e+00	1.000000000000000000e+00
3.860000000000000000e+02	6.075167896010415092e+01	3.043571344004202217e+01	-1.673636912169366997e-02	4.404694402382941121e+02	9.447630955535801789e-03	0.000000000000000000e+00	5.198862912319275331e+00	1.000000000000000000e+00
3.860000000000000000e+02	8.902404925995277551e+01	4.312478988020320259e+01	-1.608775768078699736e-02	4.235508524560757451e+02	5.505451576053421725e-03	0.000000000000000000e+00	8.234645319887688331e+00	1.000000000000000000e+00
3.860000000000000000e+02	8.940108939857142900e+01	1.178732827743305123e+01	-3.799799260686370899e-03	1.030278242095929357e+02	8.465705610630414046e-02	0.000000000000000000e+00	1.306115207622430496e+01	1.000000000000000000e+00
3.870000000000000000e+02	6.827477949583469297e+01	7.310562833896496748e+00	-1.568018547836394841e-02	4.129196090807703285e+02	8.518085242126050005e-03	0.000000000000000000e+00	1.603791789177253690e+01	1.000000000000000000e+00
3.870000000000000000e+02	5.131128344865025781e+00	1.359721822948469594e+01	-1.649796464077260896e-02	4.342508216883362593e+02	6.928920983391817501e-03	0.000000000000000000e+00	1.462806892127532699e+01	1.000000000000000000e+00
3.870000000000000000e+02	1.239152221312816806e+02	1.667011177596579685e+01	-4.131774908817554583e-03	1.116871829415558608e+02	1.354161893675204231e-01	0.000000000000000000e+00	8.730507795445754837e+00	1.000000000000000000e+00
3.870000000000000000e+02	9.739713721184762107e+01	2.444141352694032676e+01	-3.755862696339826948e-03	1.018817688459888018e+02	1.717184640165575482e-01	0.000000000000000000e+00	7.184657104493100910e+00	1.000000000000000000e+00
3.870000000000000000e+02	1.126538800522083221e+02	2.652190182311919031e+01	-1.614835489400896079e-02	4.251314895009920178e+02	4.497052207627783016e-02	0.000000000000000000e+00	6.297212556867830102e+00	1.000000000000000000e+00
3.870000000000000000e+02	1.344090841730646844e+02	2.540919697001937294e+01	-4.671144135403897633e-03	1.257562619486609634e+02	7.166469576253386986e-02	0.000000000000000000e+00	6.128633558311958218e+00	1.000000000000000000e+00
3.890000000000000000e+02	1.025323469867113886e+02	3.101282676768489921e+01	-1.623448458100489045e-02	4.273781237386777434e+02	1.001627693209794501e-02	0.000000000000000000e+00	8.339895167955619470e+00	1.000000000000000000e+00
3.890000000000000000e+02	5.665359598945792996e+00	2.821552857414301485e+01	-4.060833006847446892e-03	1.098367117345709403e+02	8.248906859039395467e-02	0.000000000000000000e+00	1.462806892127532699e+01	1.000000000000000000e+00
3.900000000000000000e+02	8.365062097768610272e+01	2.351446801816519283e+01	-7.758437942680190824e-03	2.062862187050338036e+02	1.104754752456094113e-01	0.000000000000000000e+00	6.744358909949782266e+00	1.000000000000000000e+00
3.900000000000000000e+02	1.186506631563354830e+02	9.705473582516511044e+00	-1.642353903076828464e-02	4.323094803294123381e+02	2.230178475496613633e-02	0.000000000000000000e+00	8.730507795445754837e+00	1.000000000000000000e+00
3.900000000000000000e+02	8.552482861357425747e+01	2.999318107276157264e+01	6.883284117090902009e-03	-1.834584270760744857e+02	9.664800752039226506e-02	0.000000000000000000e+00	6.744358909949782266e+00	1.000000000000000000e+00
3.900000000000000000e+02	6.570152223651621171e+01	3.202543892579330986e+01	-3.454879182630719685e-03	9.403081883719801226e+01	2.982494951882525003e-01	0.000000000000000000e+00	5.198862912319275331e+00	1.000000000000000000e+00
3.900000000000000000e+02	3.730895938741199558e+01	3.298973397798857832e+01	-2.204813240698830137e-03	6.142369993936892314e+01	1.499666654891512740e-01	0.000000000000000000e+00	1.284959720640339498e+01	1.000000000000000000e+00
3.900000000000000000e+02	1.263897285068677263e+02	4.250358048048124004e+01	-1.470954985069513644e-02	3.876012396602311014e+02	2.960123429425692843e-01	0.000000000000000000e+00	3.603342923175503643e+00	1.000000000000000000e+00
3.900000000000000000e+02	1.195921433907637805e+02	5.108995163614779500e+01	-1.677767302172318217e-02	4.415468243458277016e+02	2.008972789697750505e-01	0.000000000000000000e+00	5.137539489203079235e+00	1.000000000000000000e+00
3.900000000000000000e+02	1.083762948193317754e+02	5.142135654031964265e+01	-1.655043936400833055e-02	4.356195891127438244e+02	3.284368066687615162e-02	0.000000000000000000e+00	1.122074366465086293e+01	1.000000000000000000e+00
3.920000000000000000e+02	1.401126321178025194e+02	5.340314668435400591e+01	-1.813707217531838542e-02	4.770058256224996853e+02	3.221850355123867526e-02	0.000000000000000000e+00	1.492323518027177975e+01	1.000000000000000000e+00
3.920000000000000000e+02	1.090722843798268258e+02	3.973828181193751163e+01	-3.896913006699278832e-03	1.055609701474485718e+02	7.287870180028988010e-02	0.000000000000000000e+00	1.090432697763336911e+01	1.000000000000000000e+00
3.930000000000000000e+02	7.299714889474991253e+01	1.459672309707009852e+01	-2.000216304246407034e-02	5.256554509104975068e+02	5.718122540416348265e-02	0.000000000000000000e+00	1.389325886534970245e+01	1.000000000000000000e+00
3.930000000000000000e+02	1.188943740307208259e+02	4.600001745943133358e+01	-1.329218754534997222e-02	3.506303090385495125e+02	2.084146304862727339e-01	0.000000000000000000e+00	5.137539489203079235e+00	1.000000000000000000e+00
3.930000000000000000e+02	3.023855643889990930e+01	2.226026285810193528e+01	-3.847075184381609086e-03	1.042609844879643219e+02	1.599835235324776894e-01	0.000000000000000000e+00	8.208740627357585140e+00	1.000000000000000000e+00
3.940000000000000000e+02	6.193850616139767951e+00	4.645629178061761166e+01	-1.643800147666561740e-02	4.326867233828459689e+02	7.998548607025646184e-03	0.000000000000000000e+00	1.824841760564274651e+01	1.000000000000000000e+00
3.940000000000000000e+02	4.630719041407069625e+01	4.710674169796157429e+01	-4.105749106394606350e-03	1.110083176068960000e+02	7.062903247450114108e-02	0.000000000000000000e+00	1.010003666511976839e+01	1.000000000000000000e+00
3.940000000000000000e+02	7.295801783372252203e+01	4.774487164368906633e+01	-1.536170332666871377e-02	4.046122190153198517e+02	2.041906088235645456e-02	0.000000000000000000e+00	8.315523261571952318e+00	1.000000000000000000e+00
3.940000000000000000e+02	2.708575317978721131e+01	4.829483312032481734e+01	-1.696605691632317378e-02	4.464606899617207318e+02	9.695555415732415305e-03	0.000000000000000000e+00	1.840543411387950457e+01	1.000000000000000000e+00
3.950000000000000000e+02	5.305276614525169521e+01	2.212243363753009007e+01	-1.650445650999772876e-02	4.344201576766166113e+02	9.112202782087130970e-03	0.000000000000000000e+00	1.300656115129236490e+01	1.000000000000000000e+00
3.960000000000000000e+02	1.465261606106472136e+01	2.066234109169352706e+01	-1.857691076880159040e-02	4.884787158377121727e+02	1.292877249749672108e-01	0.000000000000000000e+00	6.070203312905611881e+00	1.000000000000000000e+00
3.960000000000000000e+02	4.455266622801524079e+01	4.550028773237585256e+00	-4.089133380258518254e-03	1.105749077046504567e+02	7.349887453371817259e-02	0.000000000000000000e+00	9.014754923005858345e+00	1.000000000000000000e+00
3.960000000000000000e+02	2.270826594130131326e+01	7.217232331685434765e+00	-1.639993707987303859e-02	4.316938395113987212e+02	1.232763799030656138e-02	0.000000000000000000e+00	9.789003477285152854e+00	1.000000000000000000e+00
3.960000000000000000e+02	3.215883229426681567e+01	3.024123794430073175e+01	-1.657532215104627268e-02	4.362686396693902680e+02	1.423328853993643950e-02	0.000000000000000000e+00	7.110980807372977885e+00	1.000000000000000000e+00
3.960000000000000000e+02	8.698762991973744363e+01	4.659955155431776319e+01	-1.608902036081077958e-02	4.235837886047094685e+02	8.706976184594150681e-03	0.000000000000000000e+00	9.666242130689113310e+00	1.000000000000000000e+00
3.970000000000000000e+02	1.012074473718316199e+02	6.667716422382415686e+00	-1.571311786605383842e-02	4.137786279892720813e+02	6.639939914246162367e-03	0.000000000000000000e+00	2.420016121323387281e+01	1.000000000000000000e+00
3.970000000000000000e+02	1.250202894211004860e+02	1.922913356945247898e+01	-1.555193677396362294e-02	4.095743289538585827e+02	5.980741419497448419e-03	0.000000000000000000e+00	1.474055817033989690e+01	1.000000000000000000e+00
3.980000000000000000e+02	1.421048529472001576e+02	5.581103898766533788e+00	4.492330936200424583e-03	-1.210920414052885974e+02	2.314657216414394147e-01	0.000000000000000000e+00	9.917997533054734305e+00	1.000000000000000000e+00
3.980000000000000000e+02	1.205154014706605921e+02	3.326444759255704753e+01	-1.641650463443999203e-02	4.321259928910644135e+02	9.824233651447689120e-03	0.000000000000000000e+00	1.283832036502727192e+01	1.000000000000000000e+00
3.990000000000000000e+02	7.842149963280911606e+01	1.481930451189261078e+01	-1.484933909021785188e-02	3.912475467876055291e+02	6.695981651110982646e-02	0.000000000000000000e+00	4.180412254728243404e+00	1.000000000000000000e+00
3.990000000000000000e+02	1.029294689149836550e+01	2.861633233807310361e+01	-1.711826524633439442e-02	4.504309406080552662e+02	1.697979600110977039e-02	0.000000000000000000e+00	9.070429538646465062e+00	1.000000000000000000e+00
3.990000000000000000e+02	7.865983327933778924e+01	4.169200226314834623e+01	-1.585273675158561935e-02	4.174204915487907783e+02	2.909433450317100434e-02	0.000000000000000000e+00	8.315523261571952318e+00	1.000000000000000000e+00
4.000000000000000000e+02	1.043783347692690882e+02	3.781342134763486484e+01	-1.632679540907216661e-02	4.297859888323344535e+02	1.014977169031661131e-02	0.000000000000000000e+00	9.318450401592484056e+00	1.000000000000000000e+00
4.000000000000000000e+02	1.433001743426310952e+02	1.542680762309750797e+01	-3.764599995530287530e-03	1.021096753459522830e+02	9.797175181142192546e-02	0.000000000000000000e+00	9.917997533054734305e+00	1.000000000000000000e+00
4.000000000000000000e+02	2.584002266308889517e+01	3.350293886372298857e+01	-1.731999569121829910e-02	4.556929419001437509e+02	1.660753536052206325e-02	0.000000000000000000e+00	6.276199570844634756e+00	1.000000000000000000e+00
4.010000000000000000e+02	4.948463882368417899e+01	1.741279831922792098e+01	-1.615087767085443896e-02	4.251972944171919835e+02	1.038538616022477434e-02	0.000000000000000000e+00	1.377589177068714577e+01	1.000000000000000000e+00
4.010000000000000000e+02	1.670570696019963464e+01	1.494988224983745084e+01	-1.619221802478449171e-02	4.262756293998988895e+02	2.007259374467174062e-02	0.000000000000000000e+00	6.070203312905611881e+00	1.000000000000000000e+00
4.010000000000000000e+02	1.339614013234777303e+02	3.309477871695995788e+01	-1.559457611955781565e-02	4.106865472496124880e+02	7.858269457477140563e-03	0.000000000000000000e+00	1.193352175458961817e+01	1.000000000000000000e+00
4.010000000000000000e+02	4.887104715283683021e+01	3.608739787277484368e+01	-3.342483664344630956e-02	8.757767519976896438e+02	5.457704354322912010e-03	0.000000000000000000e+00	1.770524530720500422e+01	1.000000000000000000e+00
4.020000000000000000e+02	1.700261848494479366e+01	4.721029172062653601e+01	-4.258769533017171989e-03	1.149997512403629827e+02	8.685566576614278667e-02	0.000000000000000000e+00	1.497086610128831197e+01	1.000000000000000000e+00
4.030000000000000000e+02	8.097298611394077739e+01	3.179705795889095299e+01	-1.671339356927967548e-02	4.398701385981353837e+02	7.441757017963568366e-03	0.000000000000000000e+00	9.794393123142047131e+00	1.000000000000000000e+00
4.030000000000000000e+02	9.943343221542311028e+01	2.991522809728281729e+01	-1.984799129317382435e-02	5.216339858092051145e+02	7.255826813786114826e-03	0.000000000000000000e+00	9.318450401592484056e+00	1.000000000000000000e+00
4.030000000000000000e+02	1.246894900115631515e+02	1.785691613113085197e+01	-4.697617826899040845e-03	1.264468101647914722e+02	7.217877834503982903e-02	0.000000000000000000e+00	1.314632600966811005e+01	1.000000000000000000e+00
4.040000000000000000e+02	2.522316847786619221e+01	2.273610441045175534e+01	-3.244944275990150478e-03	8.855480974678583550e+01	3.826159693858171007e-01	0.000000000000000000e+00	1.078449040196036357e+01	1.000000000000000000e+00
4.050000000000000000e+02	1.375202248376035072e+02	5.136181252711835299e+01	-1.583147662989482438e-02	4.168659357509721417e+02	3.432759428754750264e-02	0.000000000000000000e+00	8.600736521007883439e+00	1.000000000000000000e+00
4.050000000000000000e+02	2.933183409849339895e+01	3.871810271087570499e+01	-4.203694857723995135e-03	1.135631658369012911e+02	8.490658260797234735e-02	0.000000000000000000e+00	6.276199570844634756e+00	1.000000000000000000e+00
4.060000000000000000e+02	7.198855837741797359e+01	2.789703297206689925e+01	-4.481866059979458181e-03	1.208190722348296617e+02	6.629934230089695735e-02	0.000000000000000000e+00	9.794393123142047131e+00	1.000000000000000000e+00
4.060000000000000000e+02	1.210165382161169561e+02	5.020165190289802837e+01	-1.615874809693196648e-02	4.254025891222776750e+02	1.444718322149796119e-02	0.000000000000000000e+00	8.920851144567048863e+00	1.000000000000000000e+00
4.060000000000000000e+02	1.319023798345384932e+02	4.484932558084842213e+01	-1.575311119426256803e-02	4.148218267232578569e+02	3.710052553969633848e-02	0.000000000000000000e+00	8.600736521007883439e+00	1.000000000000000000e+00
4.070000000000000000e+02	1.232519179855386824e+02	4.789426922316935453e+00	-2.265069987485836354e-03	6.299545614916041103e+01	3.429529210888152546e-01	0.000000000000000000e+00	1.314632600966811005e+01	1.000000000000000000e+00
4.070000000000000000e+02	1.437999764553897819e+02	3.861485826400659249e+01	-1.543038249512941780e-02	4.064036683594571286e+02	1.013470829541340823e-02	0.000000000000000000e+00	1.343210289110610489e+01	1.000000000000000000e+00
4.080000000000000000e+02	3.589335765485864727e+01	2.957571650039809441e+01	-1.692764131009716691e-02	4.454586450313486807e+02	7.233585271640974312e-03	0.000000000000000000e+00	1.125330249314694520e+01	1.000000000000000000e+00
4.090000000000000000e+02	5.339930826790953233e+01	1.378855221102932660e+01	-1.550794122037063572e-02	4.084267348959280071e+02	5.648762624271386201e-03	0.000000000000000000e+00	9.599556202965366936e+00	1.000000000000000000e+00
4.090000000000000000e+02	1.173640632330460534e+02	4.206279377404700170e+01	-1.640741165230330881e-02	4.318888086436411413e+02	8.648168856255211701e-02	0.000000000000000000e+00	4.997653202217436252e+00	1.000000000000000000e+00
4.090000000000000000e+02	1.912337641010540068e+01	4.811262085879031503e+01	-1.634951002996853919e-02	4.303784842515299829e+02	8.870131692117366740e-03	0.000000000000000000e+00	1.211794515888553470e+01	1.000000000000000000e+00
4.090000000000000000e+02	4.939971985777299679e+00	1.069580966390074117e+01	-4.369831309441427579e-03	1.178967220539771716e+02	3.369117135328048018e-01	0.000000000000000000e+00	2.358763993112729906e+01	1.000000000000000000e+00
4.090000000000000000e+02	7.005889704547770158e+00	4.800721301092580973e+01	-1.717196007111400705e-02	4.518315335504412928e+02	2.655167290268234392e-02	0.000000000000000000e+00	1.211794515888553470e+01	1.000000000000000000e+00
4.100000000000000000e+02	1.094426161585392236e+02	3.633320039961681402e+01	-1.620075995961027526e-02	4.264984399534375825e+02	1.696454508694433816e-02	0.000000000000000000e+00	9.574117162406844628e+00	1.000000000000000000e+00
4.100000000000000000e+02	4.555409996455345123e+01	3.942282400866878334e+01	-1.728366764091908425e-02	4.547453494446591549e+02	3.584955707768577859e-02	0.000000000000000000e+00	3.931061081592998718e+00	1.000000000000000000e+00
4.100000000000000000e+02	3.696444855926763751e+01	9.555370182387921574e+00	-1.598301578795045114e-02	4.208187315024988493e+02	8.331371853533608984e-03	0.000000000000000000e+00	1.697128291350872686e+01	1.000000000000000000e+00
4.100000000000000000e+02	9.338083693527546814e+01	5.326236012804766062e+01	-2.455475418804916026e-03	6.796205217386192032e+01	2.210989763174194822e-01	0.000000000000000000e+00	1.202780141123714941e+01	1.000000000000000000e+00
4.110000000000000000e+02	7.721095737325381947e+01	4.632564368420494816e+01	-1.671225407906165583e-02	4.398404157717022827e+02	8.265750395943571860e-03	0.000000000000000000e+00	7.923612180580398956e+00	1.000000000000000000e+00
4.110000000000000000e+02	6.806533795649679064e+01	5.299906791516137616e+01	-4.254496005201086929e-03	1.148882791772197294e+02	1.198407482521827161e-01	0.000000000000000000e+00	8.667325948036351591e+00	1.000000000000000000e+00
4.120000000000000000e+02	5.762931529489235061e+01	5.171213883821392798e+00	6.171946286221995093e-03	-1.649036641234733338e+02	1.295387270339966035e-01	0.000000000000000000e+00	9.599556202965366936e+00	1.000000000000000000e+00
4.120000000000000000e+02	9.618005732979102618e+01	1.250719354704894570e+01	-1.650254261981929510e-02	4.343702351545221063e+02	7.490384196146337992e-03	0.000000000000000000e+00	1.403185177330104594e+01	1.000000000000000000e+00
4.120000000000000000e+02	1.133688347847590023e+02	4.506524063879449216e+01	-1.550588776303596893e-02	4.083731718595976758e+02	1.050684623995995493e-01	0.000000000000000000e+00	4.997653202217436252e+00	1.000000000000000000e+00
4.130000000000000000e+02	9.922924428219307913e+01	2.620373775050380161e+01	-1.642213610773185159e-02	4.322728860372882878e+02	7.974159677034409199e-03	0.000000000000000000e+00	1.403185177330104594e+01	1.000000000000000000e+00
4.130000000000000000e+02	1.190799147216819733e+02	3.054130271223646531e+01	-1.626808681968432840e-02	4.282546152541256674e+02	1.200784657532860678e-02	0.000000000000000000e+00	8.879074712974352579e+00	1.000000000000000000e+00
4.130000000000000000e+02	9.371031363744656062e+01	4.045317941241397364e+01	-1.650223867811401873e-02	4.343623070421005536e+02	1.780104122566705804e-02	0.000000000000000000e+00	1.281341740142088170e+01	1.000000000000000000e+00
4.130000000000000000e+02	1.231397027010258682e+02	1.425618995291696400e+01	-2.979911828704746336e-03	8.164161882578348184e+01	3.081441531246938981e-01	0.000000000000000000e+00	1.153183155890047296e+01	1.000000000000000000e+00
4.130000000000000000e+02	1.229556323740650612e+02	4.739139015151725687e+01	-1.508095715498582352e-02	3.972891462932304876e+02	7.209225565359067556e-02	0.000000000000000000e+00	7.723961730406564641e+00	1.000000000000000000e+00
4.140000000000000000e+02	8.135442480232504181e+01	5.307955422939785706e+01	-4.320804115744009133e-03	1.166178810900772760e+02	1.446487590941177848e-01	0.000000000000000000e+00	7.923612180580398956e+00	1.000000000000000000e+00
4.150000000000000000e+02	6.674220370152805515e+01	4.443333065367404089e+01	-1.625777403823099737e-02	4.279856133721157789e+02	1.442242072812560671e-02	0.000000000000000000e+00	8.667325948036351591e+00	1.000000000000000000e+00
4.150000000000000000e+02	1.086867787060180746e+01	4.620787457148350796e+01	3.695128651640899875e-03	-1.002975626451675311e+02	9.359181284332962480e-02	0.000000000000000000e+00	7.184008374912266071e+00	1.000000000000000000e+00
4.150000000000000000e+02	7.795036911723460804e+00	5.270115629852377026e+01	-3.883155844715270501e-03	1.052021239446506797e+02	2.471369336956592555e-01	0.000000000000000000e+00	7.184008374912266071e+00	1.000000000000000000e+00
4.160000000000000000e+02	1.185400631068140882e+02	3.940395062313223207e+01	-1.631351448313585542e-02	4.294395649225610896e+02	4.028310121915001929e-02	0.000000000000000000e+00	7.667581561370042209e+00	1.000000000000000000e+00
4.160000000000000000e+02	3.576053570350390487e+01	5.263611543035104035e+01	-1.635165351845322898e-02	4.304343956891046332e+02	8.440216743172079816e-03	0.000000000000000000e+00	1.269620402052615304e+01	1.000000000000000000e+00
4.170000000000000000e+02	5.952343458410465971e+00	9.755695187720904826e+00	-2.073375061445197065e-02	5.447384145716922603e+02	9.232432472953955305e-02	0.000000000000000000e+00	1.549719787671885918e+01	1.000000000000000000e+00
4.180000000000000000e+02	7.393170672379929975e+00	2.518576838811967988e+01	-1.645086767565693414e-02	4.330223294226558437e+02	1.136173635218928890e-02	0.000000000000000000e+00	1.549719787671885918e+01	1.000000000000000000e+00
4.180000000000000000e+02	5.182643513196993013e+01	4.787537126326250103e+01	-4.415910306217621893e-03	1.190986613086792403e+02	5.801585809101172941e-02	0.000000000000000000e+00	1.315656640562341195e+01	1.000000000000000000e+00
4.180000000000000000e+02	3.653802662753873420e+01	2.960122693403992500e+01	3.492854170688610045e-03	-9.502137054268135330e+01	9.653625874790627837e-02	0.000000000000000000e+00	1.149871694157250346e+01	1.000000000000000000e+00
4.190000000000000000e+02	7.228979024084949856e+01	5.203903766875649950e+01	-1.649382086072209708e-02	4.341427340073097980e+02	2.212115491638888543e-02	0.000000000000000000e+00	9.124158834986699773e+00	1.000000000000000000e+00
4.190000000000000000e+02	5.341310111337033106e+01	3.096315373860048226e+01	-4.763310791358891377e-03	1.281603664109386216e+02	1.615310546953456772e-01	0.000000000000000000e+00	8.943804643477285765e+00	1.000000000000000000e+00
4.200000000000000000e+02	7.976525515216526685e+01	2.269484913225443989e+01	-1.586427263803452670e-02	4.177213972917710976e+02	9.212756045249514969e-03	0.000000000000000000e+00	1.395997651722163369e+01	1.000000000000000000e+00
4.200000000000000000e+02	1.048861707495993159e+02	2.256460506208701133e+01	-1.595188082628788001e-02	4.200065972280126516e+02	2.012070389372189183e-02	0.000000000000000000e+00	1.309284118892422022e+01	1.000000000000000000e+00
4.200000000000000000e+02	1.066558269362079869e+02	3.553729974667695757e+01	-1.580678741237542817e-02	4.162219343234112330e+02	6.688044680201121750e-03	0.000000000000000000e+00	1.249744207264569518e+01	1.000000000000000000e+00
4.210000000000000000e+02	8.286171493757207429e+01	9.082616355860338331e+00	-1.666706182031028535e-02	4.386616064745783774e+02	6.681179780455681616e-03	0.000000000000000000e+00	1.395997651722163369e+01	1.000000000000000000e+00
4.210000000000000000e+02	4.605749448572621674e+01	3.605105041994571735e+01	-1.644079001922728669e-02	4.327594606167870666e+02	9.142807125987473249e-03	0.000000000000000000e+00	8.943804643477285765e+00	1.000000000000000000e+00
4.220000000000000000e+02	1.339232971191143236e+02	3.105615931319798406e+01	-3.643508951712468545e-03	9.895109792152631201e+01	6.636612769072169904e-02	0.000000000000000000e+00	2.216486802343607820e+01	1.000000000000000000e+00
4.220000000000000000e+02	9.196456846549729391e+01	3.267634852613220175e+01	-4.359543927351253526e-03	1.176283826970602888e+02	6.360391030216216990e-02	0.000000000000000000e+00	1.496723479269184232e+01	1.000000000000000000e+00
4.230000000000000000e+02	6.643459200557927602e+01	3.773666383732014395e+01	-1.614391608526753036e-02	4.250157061974545627e+02	6.631949377371992860e-03	0.000000000000000000e+00	8.147561545695657159e+00	1.000000000000000000e+00
4.230000000000000000e+02	1.149866126430000861e+02	9.437943420972988662e+00	-1.607345302305048310e-02	4.231777251993757432e+02	3.069778832372227484e-02	0.000000000000000000e+00	1.656285519716512056e+01	1.000000000000000000e+00
4.230000000000000000e+02	2.935517996240003313e+01	1.545210903479144982e+01	-1.633331366836250284e-02	4.299560131874963531e+02	8.611036412978889665e-03	0.000000000000000000e+00	1.586791805945971490e+01	1.000000000000000000e+00
4.230000000000000000e+02	1.304830182459942023e+02	5.295241140736931840e+01	-1.643450201936253602e-02	4.325954424219527255e+02	6.274629129543929373e-02	0.000000000000000000e+00	2.216486802343607820e+01	1.000000000000000000e+00
4.250000000000000000e+02	2.134359445771196206e+01	4.464088678736731453e+01	4.646585907093841832e-03	-1.251156772854323265e+02	2.584129297482745669e-01	0.000000000000000000e+00	1.484009651349345837e+01	1.000000000000000000e+00
4.260000000000000000e+02	6.271760854157804488e+01	2.430408185852999381e+01	-1.684431491391552224e-02	4.432851327257310459e+02	4.665154994557763057e-02	0.000000000000000000e+00	6.573257675664653021e+00	1.000000000000000000e+00
4.270000000000000000e+02	1.241292062596655832e+01	3.179005130656907241e+01	3.579129944999101445e-03	-9.727181536849339238e+01	1.374248409428677764e-01	0.000000000000000000e+00	7.041364216845599877e+00	1.000000000000000000e+00
4.270000000000000000e+02	6.746514341665410086e+01	4.581878750192898764e+01	-4.585399524636558574e-03	1.235196721621910854e+02	8.719907646761837494e-02	0.000000000000000000e+00	8.147561545695657159e+00	1.000000000000000000e+00
4.270000000000000000e+02	7.074397198879935900e+00	4.871746306144109440e+01	-4.082241662060900368e-03	1.103951419281884796e+02	1.398124104888065489e-01	0.000000000000000000e+00	1.484009651349345837e+01	1.000000000000000000e+00
4.280000000000000000e+02	8.070344530427502150e+01	5.264747139733338521e+00	-3.998971410484608580e-03	1.082230941163713425e+02	7.267792253911475875e-02	0.000000000000000000e+00	9.355107601833424269e+00	1.000000000000000000e+00
4.280000000000000000e+02	5.503035467865791119e+00	3.314441356834853991e+01	-4.011351412972509294e-03	1.085460180514515542e+02	1.091782956580290564e-01	0.000000000000000000e+00	7.041364216845599877e+00	1.000000000000000000e+00
4.280000000000000000e+02	6.928596631066000100e+01	2.405032471473894873e+01	-1.645525119946034467e-02	4.331366706562299100e+02	5.267284591662957371e-02	0.000000000000000000e+00	6.573257675664653021e+00	1.000000000000000000e+00
4.290000000000000000e+02	5.772057470948881530e+01	5.164065724521132950e+01	-1.677021200381648147e-02	4.413522087741029623e+02	2.537498348228173217e-02	0.000000000000000000e+00	1.135124603717192393e+01	1.000000000000000000e+00
4.290000000000000000e+02	9.819101023242505732e+01	6.344895339048140848e+00	-1.514819501453331350e-02	3.990430000757855851e+02	6.237114074449490175e-03	0.000000000000000000e+00	1.752089173668812450e+01	1.000000000000000000e+00
4.300000000000000000e+02	1.206431419517514598e+02	2.780649688612862036e+01	-1.404151977886167017e-02	3.701761301128613013e+02	2.814569751673092757e-01	0.000000000000000000e+00	4.917341958048236705e+00	1.000000000000000000e+00
4.300000000000000000e+02	7.135581811961364451e+01	5.638784916516835999e+00	-1.535454081483939547e-02	4.044253897713643369e+02	7.586073391369740904e-03	0.000000000000000000e+00	9.355107601833424269e+00	1.000000000000000000e+00
4.300000000000000000e+02	4.107068724608681265e+01	1.964393362752461414e+01	-1.661047031763072598e-02	4.371854556615841148e+02	9.283822456288115532e-03	0.000000000000000000e+00	1.720614200315724318e+01	1.000000000000000000e+00
4.310000000000000000e+02	1.173733460327821234e+02	3.147919161625160456e+01	-1.459449810187532677e-02	3.846001931335390509e+02	2.448845563785136958e-01	0.000000000000000000e+00	4.917341958048236705e+00	1.000000000000000000e+00
4.310000000000000000e+02	1.355976190222777689e+02	3.939191568897631157e+01	-1.644778403524934859e-02	4.329418947623428267e+02	8.276189421701940496e-03	0.000000000000000000e+00	1.891714337024155412e+01	1.000000000000000000e+00
4.320000000000000000e+02	1.271073706469380227e+01	1.145616793913149500e+01	-1.519657186467538064e-02	4.003048772708773981e+02	3.318262797265303377e-02	0.000000000000000000e+00	1.633735487746918125e+01	1.000000000000000000e+00
4.330000000000000000e+02	8.237903685891829753e+01	3.560696392136770072e+01	-1.713210497045265443e-02	4.507919403879067772e+02	1.730122260803567125e-01	0.000000000000000000e+00	5.739555040378166773e+00	1.000000000000000000e+00
4.330000000000000000e+02	1.112567876454980222e+02	2.651177469658467700e+01	-1.608436765879742852e-02	4.234624260408185705e+02	2.629421567911849333e-02	0.000000000000000000e+00	7.879563272088672576e+00	1.000000000000000000e+00
4.330000000000000000e+02	9.049192087334418488e+00	4.505105363469203184e+01	-1.747304286763244965e-02	4.596850732837097553e+02	1.154503128136619150e-02	0.000000000000000000e+00	1.242349807579400434e+01	1.000000000000000000e+00
4.340000000000000000e+02	1.266175673338633771e+02	7.981026759972348117e+00	-1.530641385324617645e-02	4.031700307489145416e+02	1.246000541841851827e-02	0.000000000000000000e+00	1.300194578019001312e+01	1.000000000000000000e+00
4.340000000000000000e+02	8.746724502702788584e+01	3.295128515700005067e+01	-1.591119808314950604e-02	4.189454155750250948e+02	2.311823709831529738e-01	0.000000000000000000e+00	5.739555040378166773e+00	1.000000000000000000e+00
4.350000000000000000e+02	2.862515245662234875e+01	7.762856806081124716e+00	-4.232234977671616924e-03	1.143076154321380216e+02	8.180552713416966437e-02	0.000000000000000000e+00	1.529210520240306437e+01	1.000000000000000000e+00
4.350000000000000000e+02	5.383326635674694671e+01	3.786719215497975455e+01	-1.663520267303783551e-02	4.378305823115723001e+02	8.345059720171854600e-03	0.000000000000000000e+00	1.204509922715910974e+01	1.000000000000000000e+00
4.350000000000000000e+02	1.137381316038041774e+02	4.330580026333910126e+01	3.941993968496094493e-03	-1.067368763392975808e+02	2.793733606067595465e-01	0.000000000000000000e+00	1.170824230839271074e+01	1.000000000000000000e+00
4.350000000000000000e+02	2.642712310182792734e+01	4.935509013939008582e+01	-4.125985269453022811e-03	1.115361641410251536e+02	1.402003838866699992e-01	0.000000000000000000e+00	1.363523964747918349e+01	1.000000000000000000e+00
4.360000000000000000e+02	7.110188601969133515e+01	2.195383792883219343e+01	-1.598430098713776032e-02	4.208522550481793587e+02	7.626013244791285395e-03	0.000000000000000000e+00	1.770824611356884404e+01	1.000000000000000000e+00
4.360000000000000000e+02	4.182704380257246157e+01	3.690021988457026225e+01	-2.067459793317926592e-02	5.431954571590588330e+02	7.978975225917950276e-02	0.000000000000000000e+00	8.544272108031341517e+00	1.000000000000000000e+00
4.360000000000000000e+02	1.046905237184630124e+02	5.073706728216902917e+01	-2.368043162591943959e-02	6.216005822957453120e+02	2.213695236413226741e-02	0.000000000000000000e+00	8.419824762746106472e+00	1.000000000000000000e+00
4.360000000000000000e+02	1.396195042634072365e+02	7.965856026157680070e+00	-1.538892862813190029e-02	4.053223724656789955e+02	7.931791509831143117e-03	0.000000000000000000e+00	1.300194578019001312e+01	1.000000000000000000e+00
4.360000000000000000e+02	3.508139066206970114e+01	3.165610417607301486e+01	-1.603879492171762094e-02	4.222736922255733703e+02	5.689857416967591952e-02	0.000000000000000000e+00	8.544272108031341517e+00	1.000000000000000000e+00
4.360000000000000000e+02	2.056037984199117474e+01	3.704651248933854646e+01	-3.989369502345966462e-03	1.079726348807258347e+02	1.877894312263281851e-01	0.000000000000000000e+00	8.869477885524338134e+00	1.000000000000000000e+00
4.370000000000000000e+02	4.227502770794554010e+01	1.465701282003073302e+01	-1.430337906157646763e-02	3.770065511967171119e+02	1.145150042498089826e-01	0.000000000000000000e+00	4.843785029591397340e+00	1.000000000000000000e+00
4.380000000000000000e+02	1.336545691422356583e+02	3.269535640572301105e+01	-1.698130466875237207e-02	4.468584172013055422e+02	1.213986490588137013e-02	0.000000000000000000e+00	8.945168441479916410e+00	1.000000000000000000e+00
4.380000000000000000e+02	7.459638952269578738e+01	4.123691165283684512e+01	-4.298977324314684316e-03	1.160485440979869054e+02	5.173236968184646845e-02	0.000000000000000000e+00	9.605514615005585455e+00	1.000000000000000000e+00
4.390000000000000000e+02	1.258596513165333874e+02	4.225821274481723577e+01	3.558892589794910959e-03	-9.674393773805347507e+01	1.411726909035277977e-01	0.000000000000000000e+00	6.592574822067049922e+00	1.000000000000000000e+00
4.400000000000000000e+02	1.258688401605508034e+02	1.217550106439411906e+01	-1.619825429873092068e-02	4.264330814955594633e+02	7.820256664431202154e-03	0.000000000000000000e+00	1.438060758860811106e+01	1.000000000000000000e+00
4.400000000000000000e+02	1.085447313021096392e+02	2.960987441831490230e+01	-1.641366947826916611e-02	4.320520397728687385e+02	7.648766393231754002e-03	0.000000000000000000e+00	1.464751826918276123e+01	1.000000000000000000e+00
4.410000000000000000e+02	1.006643144922618802e+02	4.334226584452343189e+01	-5.037485524473482405e-03	1.353120276326113185e+02	5.701124995163786568e-02	0.000000000000000000e+00	8.419824762746106472e+00	1.000000000000000000e+00
4.410000000000000000e+02	2.354805073997780696e+01	2.869537720321552499e+01	-1.641825280479523516e-02	4.321715927244132445e+02	9.123262465974280033e-03	0.000000000000000000e+00	8.869477885524338134e+00	1.000000000000000000e+00
4.410000000000000000e+02	6.128383763008393004e+01	3.701380165413922185e+01	-4.209360055802710207e-03	1.137109386712262875e+02	6.008006895816653259e-02	0.000000000000000000e+00	1.396634153794698641e+01	1.000000000000000000e+00
4.420000000000000000e+02	4.756260331615239068e+01	2.804014771437897835e+01	-4.010056192272020044e-03	1.085122331014236323e+02	1.027539900375231685e-01	0.000000000000000000e+00	6.192690317574194303e+00	1.000000000000000000e+00
4.440000000000000000e+02	8.697800435919215545e+01	4.271243284818351071e+01	-1.652502596012787525e-02	4.349566977770693370e+02	1.229424783780419528e-02	0.000000000000000000e+00	1.370079467264018191e+01	1.000000000000000000e+00
4.440000000000000000e+02	1.394690483346761880e+02	4.986085577083139242e+01	-1.535532646636532904e-02	4.044458829564508164e+02	3.054847366804813724e-02	0.000000000000000000e+00	1.558896623187169084e+01	1.000000000000000000e+00
4.450000000000000000e+02	6.775879374250993692e+01	5.123150135518515214e+01	-1.623003032966468043e-02	4.272619376254664303e+02	9.322098923629673628e-03	0.000000000000000000e+00	1.562267715364317588e+01	1.000000000000000000e+00
4.460000000000000000e+02	1.248605728861352873e+02	2.464140917395050323e+01	-1.523510850356780619e-02	4.013100792559391721e+02	8.993674200540990871e-02	0.000000000000000000e+00	9.255620003517476491e+00	1.000000000000000000e+00
4.470000000000000000e+02	2.662011754778856698e+01	9.831065842884367356e+00	-1.725080154044464700e-02	4.538880595930360755e+02	1.667138625803465946e-02	0.000000000000000000e+00	2.331824149752823061e+01	1.000000000000000000e+00
4.470000000000000000e+02	6.641363973180502001e+01	7.993574251248755758e+00	-1.622971818189575255e-02	4.272537954634621542e+02	1.532744641700709565e-01	0.000000000000000000e+00	8.538368903792679987e+00	1.000000000000000000e+00
4.470000000000000000e+02	5.282878224738919215e+01	2.478180874588985105e+01	-1.661124777682295578e-02	4.372057351552242039e+02	2.407622563612921152e-02	0.000000000000000000e+00	6.192690317574194303e+00	1.000000000000000000e+00
4.470000000000000000e+02	3.615107428056225558e+01	3.111254253730206543e+01	-1.659394098799161707e-02	4.367542993531329785e+02	1.510774324823638270e-02	0.000000000000000000e+00	1.134588408372103352e+01	1.000000000000000000e+00
4.480000000000000000e+02	5.394577856356187340e+01	1.224461122619655917e+01	-1.569562844063391444e-02	4.133224282361288147e+02	7.373500115092301854e-03	0.000000000000000000e+00	1.186391394943572131e+01	1.000000000000000000e+00
4.480000000000000000e+02	1.403211129941549018e+02	3.219764305360798318e+01	-1.351228820907684688e-02	3.563714849804698019e+02	4.669652862934658977e-02	0.000000000000000000e+00	9.379255136751304178e+00	1.000000000000000000e+00
4.480000000000000000e+02	5.625521456674295706e+00	4.439194656825732466e+01	5.025364262160464390e-03	-1.349958527588110258e+02	1.292066392141192344e-01	0.000000000000000000e+00	3.032077237901860567e+00	1.000000000000000000e+00
4.490000000000000000e+02	3.718742760831349159e+01	4.965160000760906200e+01	-1.670234708877108010e-02	4.395819986758607456e+02	1.100082403682212107e-02	0.000000000000000000e+00	8.653821164709514235e+00	1.000000000000000000e+00
4.500000000000000000e+02	1.341006279802693939e+02	2.517795694151568142e+01	-1.566021590423372425e-02	4.123987163373068370e+02	9.148960230075497968e-03	0.000000000000000000e+00	7.757596792934220886e+00	1.000000000000000000e+00
4.510000000000000000e+02	4.837261307609608707e+01	4.174762154995431729e+01	-2.550521006219003215e-03	7.044125160292212229e+01	1.840592579248627736e-01	0.000000000000000000e+00	1.369603042519128167e+01	1.000000000000000000e+00
4.510000000000000000e+02	6.909443438258735171e+01	1.610018165370698995e+01	-1.648606907269188626e-02	4.339405338949051156e+02	4.792811892564208254e-02	0.000000000000000000e+00	8.538368903792679987e+00	1.000000000000000000e+00
4.510000000000000000e+02	6.922243784031735458e+00	4.165114311263791791e+01	-2.285863047879565287e-03	6.353782897107751637e+01	3.371558197727105854e-01	0.000000000000000000e+00	3.032077237901860567e+00	1.000000000000000000e+00
4.520000000000000000e+02	1.239128319673180130e+02	2.655938812222147050e+01	-1.961114599132042155e-02	5.154560373835475957e+02	3.756543021360103651e-02	0.000000000000000000e+00	1.028102814452592817e+01	1.000000000000000000e+00
4.520000000000000000e+02	1.276665874190818073e+02	4.806505818647885064e+01	-1.635583163729664030e-02	4.305433790741616917e+02	1.279675562733884053e-02	0.000000000000000000e+00	6.923884885449149706e+00	1.000000000000000000e+00
4.540000000000000000e+02	5.772653726907001470e+01	2.596192311981357292e+01	-1.669505707498859792e-02	4.393918436302758437e+02	1.066331943215819145e-01	0.000000000000000000e+00	4.999536848193658400e+00	1.000000000000000000e+00
4.550000000000000000e+02	1.370701958416475748e+02	8.775187653132226373e+00	-1.490852064077529890e-02	3.927912572358737862e+02	3.718464403040100397e-02	0.000000000000000000e+00	7.557907387376373798e+00	1.000000000000000000e+00
4.550000000000000000e+02	1.406635973230025058e+02	2.104180638718516860e+01	-3.426394570466931647e-03	9.328781712470612320e+01	2.287699743523948781e-01	0.000000000000000000e+00	7.757596792934220886e+00	1.000000000000000000e+00
4.550000000000000000e+02	1.685495936130226369e+01	1.546492406839187339e+01	-1.649397964400751287e-02	4.341468757611908131e+02	8.411944916241753667e-03	0.000000000000000000e+00	2.559251997260736289e+01	1.000000000000000000e+00
4.560000000000000000e+02	3.401063235500089377e+01	3.445597360973071233e+01	-1.596179069899863329e-02	4.202650895098217916e+02	1.195669932130394297e-02	0.000000000000000000e+00	1.111235590236806736e+01	1.000000000000000000e+00
4.560000000000000000e+02	1.124683614409700141e+02	2.870648507763452884e+01	-4.363201639496016616e-03	1.177237916277395868e+02	9.495718287738796892e-02	0.000000000000000000e+00	1.159879776755273717e+01	1.000000000000000000e+00
4.560000000000000000e+02	4.077079302075149059e+01	2.563641117874056263e+01	-3.919969442552666966e-03	1.061623815770486345e+02	1.699643909499112260e-01	0.000000000000000000e+00	1.111235590236806736e+01	1.000000000000000000e+00
4.570000000000000000e+02	7.132577333720419688e+01	4.667621427575589621e+01	-1.608538120880911512e-02	4.234888638027249499e+02	8.804202001010730250e-03	0.000000000000000000e+00	2.205502065680349233e+01	1.000000000000000000e+00
4.570000000000000000e+02	1.299179271435020837e+02	1.121793539812894736e+01	-1.607661732704620747e-02	4.232602639144598697e+02	1.902574566848802551e-02	0.000000000000000000e+00	7.557907387376373798e+00	1.000000000000000000e+00
4.570000000000000000e+02	1.332374102995065357e+02	4.395335363217445490e+01	-4.397601718164334539e-03	1.186210942560305597e+02	1.526849392225474444e-01	0.000000000000000000e+00	6.558551313518038661e+00	1.000000000000000000e+00
4.580000000000000000e+02	1.332801929881590581e+02	5.295826225896517769e+01	4.277333634719777955e-03	-1.154839831925692692e+02	1.688642881861582845e-01	0.000000000000000000e+00	8.200840605823607632e+00	1.000000000000000000e+00
4.580000000000000000e+02	1.009851314629776624e+02	1.763298130853001666e+01	-3.779479149798964550e-03	1.024977879535065028e+02	2.482043239655237210e-01	0.000000000000000000e+00	3.323084815782186396e+00	1.000000000000000000e+00
4.580000000000000000e+02	1.020651139632959286e+02	2.077567609038339214e+01	4.076787290724184429e-03	-1.102528683658719615e+02	2.398791159339792589e-01	0.000000000000000000e+00	3.323084815782186396e+00	1.000000000000000000e+00
4.590000000000000000e+02	5.629160449533166144e+01	1.740487128999248867e+01	-3.463830993630180512e-03	9.426432073163344683e+01	1.524297035881918561e-01	0.000000000000000000e+00	6.394316272969752468e+00	1.000000000000000000e+00
4.590000000000000000e+02	4.830321551512998468e+01	4.157374839815106782e+01	2.195458829129922664e-03	-6.117969648321908238e+01	1.993330678877542894e-01	0.000000000000000000e+00	1.596686103552849545e+01	1.000000000000000000e+00
4.590000000000000000e+02	1.218538870111819961e+02	2.189150016030100687e+01	-3.785798316646079957e-03	1.026626191178534526e+02	1.399880886879066866e-01	0.000000000000000000e+00	1.159879776755273717e+01	1.000000000000000000e+00
4.590000000000000000e+02	8.693494814232143142e+01	2.788148983634034650e+01	-1.450682186219471063e-03	4.175270488773868749e+01	3.639475245112082646e-01	0.000000000000000000e+00	3.352796388535756122e+00	1.000000000000000000e+00
4.590000000000000000e+02	8.707018562536627826e+01	3.123155766343849393e+01	1.473619188137821959e-03	-4.235100096446849705e+01	3.674217680452859236e-01	0.000000000000000000e+00	3.352796388535756122e+00	1.000000000000000000e+00
4.590000000000000000e+02	9.307093252425494256e+01	5.075398656246581908e+01	-1.608686426353765631e-02	4.235275482754742029e+02	4.575214357383072805e-02	0.000000000000000000e+00	1.777029416348040058e+01	1.000000000000000000e+00
4.610000000000000000e+02	7.159780654998425575e+01	6.220371186075566605e+00	-1.623488808752416440e-02	4.273886489314765527e+02	9.350283003220716260e-03	0.000000000000000000e+00	1.447719446943417054e+01	1.000000000000000000e+00
4.610000000000000000e+02	1.370625025869410365e+02	3.467135962995178033e+01	-2.883210126651348463e-03	7.911922077404183540e+01	1.434822272427459522e-01	0.000000000000000000e+00	1.003926011540136365e+01	1.000000000000000000e+00
4.620000000000000000e+02	6.470369399851344383e+01	1.895066465612047324e+01	-4.338862093262194596e-03	1.170889111375640681e+02	1.163587967554439162e-01	0.000000000000000000e+00	8.316762784607874437e+00	1.000000000000000000e+00
4.620000000000000000e+02	4.144219997093738073e+01	2.606912152578177100e+01	-1.621029618024375299e-02	4.267471857752390179e+02	8.059101786322186989e-03	0.000000000000000000e+00	3.906587094109925662e+00	1.000000000000000000e+00
4.620000000000000000e+02	8.917053879739329503e+00	2.675939314899593313e+01	-4.534187082504558160e-03	1.221838304808589584e+02	7.455259904708400054e-02	0.000000000000000000e+00	8.130322060789380245e+00	1.000000000000000000e+00
4.620000000000000000e+02	6.835039521544952201e+00	4.141884655808736682e+01	-3.051988754739753170e-03	8.352169636263838015e+01	2.614277150441113307e-01	0.000000000000000000e+00	1.480656469411625586e+01	1.000000000000000000e+00
4.620000000000000000e+02	1.275035362477572534e+02	4.713726375821844528e+01	1.807823969161088474e-03	-5.106850511005566773e+01	3.101317939129897283e-01	0.000000000000000000e+00	6.558551313518038661e+00	1.000000000000000000e+00
4.640000000000000000e+02	8.005268661695966159e+01	3.865817620706526725e+01	-4.252994791261508097e-03	1.148491210338154929e+02	5.834550283942263604e-02	0.000000000000000000e+00	1.021762963340954755e+01	1.000000000000000000e+00
4.640000000000000000e+02	7.086523989724413752e+01	5.323151313268487428e+01	-1.603746891194645502e-02	4.222391041636017803e+02	1.840221059544977500e-02	0.000000000000000000e+00	9.227417165603487348e+00	1.000000000000000000e+00
4.640000000000000000e+02	1.306031514275942982e+02	6.148161870450997490e+00	-1.567152513026082855e-02	4.126937097975223878e+02	8.446105206394016740e-02	0.000000000000000000e+00	1.170314438575196903e+01	1.000000000000000000e+00
4.650000000000000000e+02	4.476554101332436630e+01	1.968738646352178989e+01	2.997955656159266742e-03	-8.211227977849466697e+01	3.866773211260194909e-01	0.000000000000000000e+00	3.137632961797431896e+00	1.000000000000000000e+00
4.660000000000000000e+02	1.021318790244576462e+02	1.753060805175774561e+01	-1.665753350649706865e-02	4.384130668967994779e+02	8.997168835683466703e-03	0.000000000000000000e+00	1.389248079702499794e+01	1.000000000000000000e+00
4.660000000000000000e+02	1.311133549572705874e+02	2.456002789601907565e+01	-1.570554682327819640e-02	4.135811424937594438e+02	5.958651441939877280e-02	0.000000000000000000e+00	6.706671525898523889e+00	1.000000000000000000e+00
4.660000000000000000e+02	1.374122727528119867e+02	1.566653648443964464e+01	-1.448325845170109899e-02	3.816985826042749750e+02	1.400179759920900935e-01	0.000000000000000000e+00	5.530739410143849177e+00	1.000000000000000000e+00
4.670000000000000000e+02	4.390240112129377792e+01	2.910372743489934422e+01	-1.598946562586959358e-02	4.209869711327828554e+02	1.888423875719202893e-02	0.000000000000000000e+00	3.906587094109925662e+00	1.000000000000000000e+00
4.670000000000000000e+02	6.171591256498074785e+01	5.203358286961778134e+01	-4.362672087093288041e-03	1.177099786138983148e+02	2.490191830675579920e-01	0.000000000000000000e+00	8.378427609228767281e+00	1.000000000000000000e+00
4.670000000000000000e+02	1.413368215236443426e+01	2.052329450662289290e+01	-1.559463631687624426e-02	4.106881174556739893e+02	1.998298419729227504e-02	0.000000000000000000e+00	3.651958620257392152e+00	1.000000000000000000e+00
4.680000000000000000e+02	7.614984302345172296e+01	7.668837499345073638e+00	-1.581862262985416975e-02	4.165306479124837438e+02	1.076362699649868748e-02	0.000000000000000000e+00	1.631870086464565262e+01	1.000000000000000000e+00
4.680000000000000000e+02	4.339536909171926737e+01	1.686473354327057450e+01	-3.720608507325628370e-03	1.009621873309081082e+02	2.557408462489223488e-01	0.000000000000000000e+00	3.137632961797431896e+00	1.000000000000000000e+00
4.680000000000000000e+02	1.369023399689713472e+02	2.117371788501860763e+01	-1.497057012642652105e-02	3.944097758182228972e+02	2.476008994690684917e-01	0.000000000000000000e+00	4.271947221061480171e+00	1.000000000000000000e+00
4.690000000000000000e+02	9.480083724376467558e+01	3.343135918005796725e+01	-1.629355887027969865e-02	4.289190363494250278e+02	1.552369122469532403e-02	0.000000000000000000e+00	1.010133787992561594e+01	1.000000000000000000e+00
4.700000000000000000e+02	1.158768062579610216e+02	1.955001342002969267e+01	-3.285263773757549077e-02	8.608513331609015040e+02	6.721752920583523583e-03	0.000000000000000000e+00	1.016211519117612383e+01	1.000000000000000000e+00
4.700000000000000000e+02	1.001168179262434847e+02	4.946501184385198258e+01	-2.943442798094587053e-03	8.069034899488457313e+01	1.610724823710454334e-01	0.000000000000000000e+00	1.035584851435514508e+01	1.000000000000000000e+00
4.700000000000000000e+02	8.102907251269502353e+01	5.207652948842989815e+01	-2.447855339302155899e-03	6.776328758871257207e+01	1.472698102275464827e-01	0.000000000000000000e+00	1.539677153563807899e+01	1.000000000000000000e+00
4.710000000000000000e+02	1.227324175970641562e+02	4.756919726453553920e+01	-1.640254370435493408e-02	4.317618315361007717e+02	5.863808835428230282e-02	0.000000000000000000e+00	6.264696635839622552e+00	1.000000000000000000e+00
4.710000000000000000e+02	1.164693947615092782e+02	4.771400368848979667e+01	-1.696815754932460771e-02	4.465154835431957849e+02	4.503410933333851229e-02	0.000000000000000000e+00	6.264696635839622552e+00	1.000000000000000000e+00
4.710000000000000000e+02	1.058255970331399709e+02	3.377066259409311044e+01	-1.670591496649367902e-02	4.396750643368081342e+02	1.691485631839481085e-01	0.000000000000000000e+00	6.427185534229421293e+00	1.000000000000000000e+00
4.710000000000000000e+02	5.419409519347451010e+01	3.662914828040684512e+01	-1.622927551659077150e-02	4.272422488404022829e+02	7.463059966399954170e-03	0.000000000000000000e+00	1.274954610083664264e+01	1.000000000000000000e+00
4.710000000000000000e+02	1.028862656707925822e+02	3.948634672057604433e+01	-1.699901807261833958e-02	4.473204592797019359e+02	1.953542287522700427e-01	0.000000000000000000e+00	6.427185534229421293e+00	1.000000000000000000e+00
4.720000000000000000e+02	6.359425033622715517e+01	1.809270866999466421e+01	-3.794273914556100906e-03	1.028836993181148500e+02	1.767727537826464523e-01	0.000000000000000000e+00	6.964494496137314528e+00	1.000000000000000000e+00
4.720000000000000000e+02	1.400042053321860749e+02	2.411105755349817770e+01	-1.521746483742421503e-02	4.008498562385449304e+02	1.590645030472752630e-01	0.000000000000000000e+00	4.271947221061480171e+00	1.000000000000000000e+00
4.720000000000000000e+02	2.030510909277029086e+01	2.565967047711699323e+01	-1.256504947175243574e-02	3.316634075131057102e+02	3.587624244980037735e-01	0.000000000000000000e+00	4.431865109639137934e+00	1.000000000000000000e+00
4.720000000000000000e+02	1.392046792448433905e+02	6.475782964391384233e+00	-3.364272200750580838e-03	9.166739741114646733e+01	2.583611941450291161e-01	0.000000000000000000e+00	8.091537546692251226e+00	1.000000000000000000e+00
4.730000000000000000e+02	1.057416009922723106e+02	2.028906644998652098e+01	-4.879200810098596741e-02	1.276618955621714804e+03	3.299218455018904095e-03	0.000000000000000000e+00	8.881698193977923594e+00	1.000000000000000000e+00
4.730000000000000000e+02	1.209711542419016439e+02	3.323995785923743540e+01	-1.428114835021926897e-02	3.764266782283461339e+02	1.786086261406477638e-01	0.000000000000000000e+00	4.410322401975421691e+00	1.000000000000000000e+00
4.740000000000000000e+02	1.311478943999391902e+02	5.726651579084062860e+00	-1.478540344393512035e-02	3.895798289895118387e+02	1.238455625115042480e-02	0.000000000000000000e+00	8.091537546692251226e+00	1.000000000000000000e+00
4.750000000000000000e+02	5.823349125617516364e+01	2.452101057814909524e+01	-1.641386276238712347e-02	4.320570814574743395e+02	2.789024332041223353e-02	0.000000000000000000e+00	7.014244626071294952e+00	1.000000000000000000e+00
4.750000000000000000e+02	1.249564487033567133e+02	3.135094442761186784e+01	-1.417983557049171117e-02	3.737840033552585055e+02	1.370527454792419553e-01	0.000000000000000000e+00	4.410322401975421691e+00	1.000000000000000000e+00
4.750000000000000000e+02	2.656944338243338066e+01	3.964797699836798728e+01	-1.614550627147039522e-02	4.250571851217634958e+02	8.563353703991749555e-03	0.000000000000000000e+00	1.383814370938553395e+01	1.000000000000000000e+00
4.760000000000000000e+02	7.503197697847699033e+01	5.236024481045427059e+00	-1.625825710763236648e-02	4.279982139085179256e+02	2.557012181558970809e-02	0.000000000000000000e+00	1.720801903407853217e+01	1.000000000000000000e+00
4.760000000000000000e+02	1.223835964535776668e+02	1.882561255088220165e+01	-1.586515573122768835e-02	4.177444321763970834e+02	7.637770131905807780e-03	0.000000000000000000e+00	3.445595199991672519e+00	1.000000000000000000e+00
4.770000000000000000e+02	3.683239398455076952e+01	1.435888509835521454e+01	-3.652276522001289549e-02	9.565841094695508673e+02	5.342554687929990109e-03	0.000000000000000000e+00	9.141217908793224822e+00	1.000000000000000000e+00
4.770000000000000000e+02	5.664141795418526470e+01	1.768983715951441482e+01	-1.710595258936933524e-02	4.501097733350813428e+02	2.414093481340717773e-02	0.000000000000000000e+00	6.964494496137314528e+00	1.000000000000000000e+00
4.770000000000000000e+02	9.744086021773136963e+01	2.344853877978847123e+01	-1.579794129857269372e-02	4.159911894683809237e+02	1.233837320332487053e-02	0.000000000000000000e+00	8.881698193977923594e+00	1.000000000000000000e+00
4.770000000000000000e+02	1.144515503415795905e+02	3.668592487846099459e+01	-1.637269414145505614e-02	4.309832260130830264e+02	8.485888172787947603e-03	0.000000000000000000e+00	7.374274453440897048e+00	1.000000000000000000e+00
4.790000000000000000e+02	1.375195934625190546e+02	2.991946115434393150e+01	-4.214482793485878863e-03	1.138445617955066922e+02	6.499802682697253253e-02	0.000000000000000000e+00	1.264443555882642301e+01	1.000000000000000000e+00
4.790000000000000000e+02	7.713430160505417632e+01	3.262853179441149365e+01	-3.820365328930989696e-03	1.035642760958644431e+02	1.083844017431943030e-01	0.000000000000000000e+00	8.835893181982674704e+00	1.000000000000000000e+00
4.800000000000000000e+02	6.540551796164741916e+01	5.005206225556378286e+01	-1.622115139256309277e-02	4.270303365970355571e+02	4.021153040056557604e-02	0.000000000000000000e+00	9.914822134581703139e+00	1.000000000000000000e+00
4.810000000000000000e+02	6.040325210673835699e+01	3.898341568166502924e+01	4.161226197905645505e-03	-1.124553997633865663e+02	8.895423421634751637e-02	0.000000000000000000e+00	1.214650569756873466e+01	1.000000000000000000e+00
4.810000000000000000e+02	1.029744064049531858e+02	3.732688867554437451e+01	-2.771650978527675190e-03	7.620927635831969837e+01	2.572282677848090060e-01	0.000000000000000000e+00	1.149502794825709806e+01	1.000000000000000000e+00
4.840000000000000000e+02	3.470690827269566370e+01	2.370575064019006817e+01	-2.273354068428889638e-02	5.969015768422340216e+02	3.168382237850375649e-02	0.000000000000000000e+00	1.445102203508739258e+01	1.000000000000000000e+00
4.840000000000000000e+02	8.596802050303492138e+01	3.243252476681866625e+01	-1.607851834506049404e-02	4.233098506749173566e+02	1.969906870372183372e-01	0.000000000000000000e+00	3.143392039202125954e+00	1.000000000000000000e+00
4.840000000000000000e+02	1.292769012211291511e+02	4.947532633149846504e+01	-1.628096997962806547e-02	4.285906637088303341e+02	6.254957843973785181e-03	0.000000000000000000e+00	2.122201305751447009e+01	1.000000000000000000e+00
4.850000000000000000e+02	1.408394152172650990e+02	4.816911448373733862e+00	4.022844685316532068e-03	-1.088458122345228247e+02	1.143146243541821594e-01	0.000000000000000000e+00	8.416924900229561857e+00	1.000000000000000000e+00
4.850000000000000000e+02	3.560469593429559154e+01	9.282643652676584978e+00	-4.619742945697143457e-03	1.244154969153637609e+02	6.490907822764191426e-02	0.000000000000000000e+00	1.027444546278004189e+01	1.000000000000000000e+00
4.850000000000000000e+02	1.028673823997685304e+02	1.341865679863482441e+01	3.424280274607771450e-03	-9.323266715689059936e+01	9.224116039537211265e-02	0.000000000000000000e+00	2.304278412350218375e+01	1.000000000000000000e+00
4.890000000000000000e+02	4.974390237222977618e+01	2.482730320764986232e+01	2.388430369714636490e-03	-6.621322772079426500e+01	3.336862897804607764e-01	0.000000000000000000e+00	9.891527706292043476e+00	1.000000000000000000e+00
4.900000000000000000e+02	1.367402447429718393e+02	4.694286695389115494e+01	-1.548373808643265133e-02	4.077954126276032980e+02	1.829310200036637912e-02	0.000000000000000000e+00	1.636975584188876809e+01	1.000000000000000000e+00
4.900000000000000000e+02	1.207840069539608407e+02	5.059900999589441994e+01	-1.547531042409921315e-02	4.075755827942166434e+02	1.368167932900354877e-02	0.000000000000000000e+00	1.636975584188876809e+01	1.000000000000000000e+00
4.900000000000000000e+02	7.338019848989915772e+01	8.596416091168361362e+00	-1.610756035422121479e-02	4.240673917085302946e+02	7.675600248120528768e-03	0.000000000000000000e+00	1.069528159538656809e+01	1.000000000000000000e+00
4.900000000000000000e+02	6.145214234686726229e+01	1.877769800770803243e+01	-1.714100562619116225e-02	4.510241079321929192e+02	2.834266435097332337e-02	0.000000000000000000e+00	3.369608566283674111e+00	1.000000000000000000e+00
4.900000000000000000e+02	3.227751929543165232e+01	1.900345252753054126e+01	-4.147862641865712914e-03	1.121068205036249026e+02	1.083664159681544392e-01	0.000000000000000000e+00	8.929699339514606038e+00	1.000000000000000000e+00
4.900000000000000000e+02	5.489575822120053772e+01	4.708800473627841399e+01	-1.719211275110075002e-02	4.523572024854913138e+02	1.791272702840389641e-01	0.000000000000000000e+00	6.627652463398105986e+00	1.000000000000000000e+00
4.900000000000000000e+02	1.418800860396551968e+02	1.316925417455124325e+01	-4.192171526748781490e-03	1.132625875949029961e+02	1.366916891513780818e-01	0.000000000000000000e+00	8.416924900229561857e+00	1.000000000000000000e+00
4.910000000000000000e+02	2.100224409532664183e+01	3.735889519184587471e+01	-3.774337495650374047e-03	1.023636714061062065e+02	1.421358852500748116e-01	0.000000000000000000e+00	1.357490433617856063e+01	1.000000000000000000e+00
4.910000000000000000e+02	5.758267968601376907e+01	9.138031716464141141e+00	-1.577298366447178052e-02	4.153401865770618997e+02	1.021858886604082306e-01	0.000000000000000000e+00	5.992742182717161192e+00	1.000000000000000000e+00
4.910000000000000000e+02	8.562457980509235256e+01	8.550440833379484573e+00	4.038713380483597952e-03	-1.092597363426112906e+02	7.500784865211929109e-02	0.000000000000000000e+00	8.391398341774708669e+00	1.000000000000000000e+00
4.910000000000000000e+02	5.026782694582335864e+01	5.183226751209224403e+01	-1.775158060978936081e-02	4.669505406253821889e+02	1.276330086374062311e-01	0.000000000000000000e+00	6.627652463398105986e+00	1.000000000000000000e+00
4.930000000000000000e+02	2.520087925470316392e+01	2.444961595035269397e+01	-4.424926869089795822e-03	1.193338522116234230e+02	7.885996364920577761e-02	0.000000000000000000e+00	8.929699339514606038e+00	1.000000000000000000e+00
4.930000000000000000e+02	8.700978209657796469e+01	2.806938529748019207e+01	-1.665505907806599795e-02	4.383485231160678950e+02	6.930256362854381180e-03	0.000000000000000000e+00	9.832270574995387591e+00	1.000000000000000000e+00
4.940000000000000000e+02	6.308807203515537054e+01	1.150522709296578761e+01	-1.592776055626894324e-02	4.193774364085924731e+02	6.551415147854622312e-02	0.000000000000000000e+00	5.992742182717161192e+00	1.000000000000000000e+00
4.940000000000000000e+02	8.430379369492894170e+01	1.683724300198099755e+01	-4.140499030190211184e-03	1.119147457071150029e+02	7.038061613255919280e-02	0.000000000000000000e+00	8.391398341774708669e+00	1.000000000000000000e+00
4.950000000000000000e+02	9.600950523711247797e+01	3.202899740646861204e+01	-3.606974208804799610e-03	9.799811403009182698e+01	1.324416055917010393e-01	0.000000000000000000e+00	9.832270574995387591e+00	1.000000000000000000e+00
4.960000000000000000e+02	1.184874356118817929e+01	4.818908433995658669e+01	-1.675538519403702020e-02	4.409654615369074122e+02	1.236660790547383648e-02	0.000000000000000000e+00	4.118166769323547527e+00	1.000000000000000000e+00
4.970000000000000000e+02	6.960777297619475235e+01	2.131534143986246477e+01	-1.640060330946318048e-02	4.317112176566071753e+02	5.834065909680941076e-03	0.000000000000000000e+00	1.167620994114115796e+01	1.000000000000000000e+00
4.970000000000000000e+02	5.026405488234158980e+01	2.745890536841964646e+01	-4.249948796125752049e-03	1.147696683247845471e+02	5.878279749887116434e-02	0.000000000000000000e+00	1.857106474505036786e+01	1.000000000000000000e+00
4.980000000000000000e+02	1.346941294480378701e+02	3.987742801833517348e+01	-1.620319578877694316e-02	4.265619768986402960e+02	3.191992164227330786e-02	0.000000000000000000e+00	7.343304549071754117e+00	1.000000000000000000e+00
4.980000000000000000e+02	1.026901010597394936e+01	2.841454234940842838e+01	-3.010794493100997851e-02	7.892578902234936322e+02	8.978227050270737308e-03	0.000000000000000000e+00	1.544931576558328956e+01	1.000000000000000000e+00
4.990000000000000000e+02	5.147672520747361347e+01	5.116022823021161514e+01	-1.041415113733180388e-03	3.107725198090793128e+01	3.281526203142723919e-01	0.000000000000000000e+00	1.582669793240173384e+01	1.000000000000000000e+00
5.000000000000000000e+02	3.220114327604584048e+01	1.124797417409790157e+01	-1.609297743041614159e-02	4.236870060709093764e+02	2.590277422588949108e-02	0.000000000000000000e+00	8.407426835596826464e+00	1.000000000000000000e+00
5.000000000000000000e+02	1.341839946291908632e+02	3.255186427436175478e+01	-1.541012006430065966e-02	4.058751366484248706e+02	5.581472317833036101e-02	0.000000000000000000e+00	7.343304549071754117e+00	1.000000000000000000e+00
5.000000000000000000e+02	1.335739291529809059e+01	4.435720821117782720e+01	4.433140214572067056e-03	-1.195480917358804192e+02	2.056586817236848441e-01	0.000000000000000000e+00	4.118166769323547527e+00	1.000000000000000000e+00
5.010000000000000000e+02	2.323962559626933455e+01	3.934355306310409617e+01	-4.552341625884871387e-03	1.226573793831055212e+02	5.488533837462361564e-02	0.000000000000000000e+00	1.093495103549530434e+01	1.000000000000000000e+00
5.010000000000000000e+02	2.421827761928052425e+01	1.388590554203576133e+01	-1.670276891134022529e-02	4.395930016303486241e+02	2.857581485183391390e-02	0.000000000000000000e+00	5.808564399571904957e+00	1.000000000000000000e+00
5.010000000000000000e+02	1.002598975722485477e+02	2.196276647139362836e+01	-1.993284852328132406e-02	5.238474288754000554e+02	1.090299467183974969e-02	0.000000000000000000e+00	6.313301239804557596e+00	1.000000000000000000e+00
5.010000000000000000e+02	1.400844247204282134e+01	5.173557109093360395e+01	-3.671361700512709627e-03	9.967761790842978087e+01	1.134180388857612964e-01	0.000000000000000000e+00	4.152332797404640452e+00	1.000000000000000000e+00
5.020000000000000000e+02	7.418670304294113294e+01	3.205625751035894666e+01	-1.640351976707230680e-02	4.317872914674608182e+02	4.659497232489884233e-02	0.000000000000000000e+00	9.581252115098720878e+00	1.000000000000000000e+00
5.020000000000000000e+02	6.608905736735124492e+01	3.717763687588968935e+01	-1.567168614677914157e-02	4.126979098037628546e+02	6.276577016786333285e-02	0.000000000000000000e+00	9.581252115098720878e+00	1.000000000000000000e+00
5.030000000000000000e+02	3.348551292471142915e+01	3.552321970048382127e+01	2.220699220107820882e-03	-6.183807489513877442e+01	2.062576925890022839e-01	0.000000000000000000e+00	9.021688466926784500e+00	1.000000000000000000e+00
5.030000000000000000e+02	4.279972797329921974e+01	2.596798554158383965e+01	-1.611718612247621182e-02	4.243184733190641396e+02	1.605901466669679145e-02	0.000000000000000000e+00	9.474009710447685251e+00	1.000000000000000000e+00
5.030000000000000000e+02	3.346494596672346944e+01	4.454488472388825215e+01	-2.008149945286459223e-03	5.629387179091156668e+01	2.047969510542443361e-01	0.000000000000000000e+00	3.831199986118263734e+00	1.000000000000000000e+00
5.040000000000000000e+02	1.159491029152427473e+02	3.045986071116426075e+01	-1.603736730570599206e-02	4.222364538340052604e+02	1.567742846262965006e-02	0.000000000000000000e+00	3.191736940434914516e+00	1.000000000000000000e+00
5.050000000000000000e+02	9.209297186923704714e+01	1.007294374087605426e+01	-1.544744118239396898e-02	4.068486326011166057e+02	8.888318696711139388e-03	0.000000000000000000e+00	1.344695554247464919e+01	1.000000000000000000e+00
5.050000000000000000e+02	9.410508915617219827e+01	2.336850681225089588e+01	-1.686542664042145132e-02	4.438358177361980665e+02	2.020213395335745954e-02	0.000000000000000000e+00	6.313301239804557596e+00	1.000000000000000000e+00
5.060000000000000000e+02	2.450778087753553081e+01	8.084560159503029197e+00	-1.600360747051705196e-02	4.213558515209179518e+02	3.309290789110241882e-02	0.000000000000000000e+00	5.808564399571904957e+00	1.000000000000000000e+00
5.060000000000000000e+02	8.579505464817968630e+01	2.933387647178884450e+01	-1.647652424367180082e-02	4.336915635292008346e+02	2.405480258469205879e-02	0.000000000000000000e+00	6.566221726962505834e+00	1.000000000000000000e+00
5.060000000000000000e+02	4.531631074091038158e+01	3.510164150003878802e+01	-4.072434860055840558e-03	1.101393381755542151e+02	7.094614378757380102e-02	0.000000000000000000e+00	9.474009710447685251e+00	1.000000000000000000e+00
5.070000000000000000e+02	1.398815554256269422e+02	2.675924049133505989e+01	-1.571953466848921913e-02	4.139460059114568367e+02	9.374965250414368789e-03	0.000000000000000000e+00	2.298170379092645987e+01	1.000000000000000000e+00
5.070000000000000000e+02	3.370400211508570010e+01	1.050043765439348498e+01	-1.454272723153355283e-02	3.832497852326010275e+02	2.586568008911808159e-01	0.000000000000000000e+00	5.113347945648878401e+00	1.000000000000000000e+00
5.080000000000000000e+02	3.094834285220628800e+01	1.480771861111995591e+01	-1.460046602415339921e-02	3.847558623224726944e+02	2.586405026232928561e-01	0.000000000000000000e+00	5.113347945648878401e+00	1.000000000000000000e+00
5.080000000000000000e+02	7.064404639273482189e+01	1.661879340227513779e+01	3.730523137733070520e-03	-1.012208037139957639e+02	5.622840562457553926e-02	0.000000000000000000e+00	8.861536623588818884e+00	1.000000000000000000e+00
5.080000000000000000e+02	8.811320639899142293e+01	5.100117168786179178e+01	-4.316173369505498653e-03	1.164970912276229456e+02	1.884242264605565653e-01	0.000000000000000000e+00	7.400971168664822741e+00	1.000000000000000000e+00
5.090000000000000000e+02	6.152682584128378096e+01	3.216306266999847452e+01	-1.653334607570140433e-02	4.351737223264546515e+02	2.052214566500676352e-02	0.000000000000000000e+00	1.413100368410702323e+01	1.000000000000000000e+00
5.100000000000000000e+02	1.080310487333510565e+02	3.759926913453386277e+01	-1.594871797519992196e-02	4.199240964110383061e+02	8.453169862474463336e-03	0.000000000000000000e+00	1.253308310620157684e+01	1.000000000000000000e+00
5.100000000000000000e+02	7.987987282033405734e+01	3.410206194244393885e+01	-1.561055002120854789e-02	4.111032155971899442e+02	2.461591234461951716e-01	0.000000000000000000e+00	5.263816055018835094e+00	1.000000000000000000e+00
5.100000000000000000e+02	5.288977916060814977e+01	4.806362876419860442e+01	-1.839495972396142142e-03	5.189464774827666105e+01	2.671446662156155005e-01	0.000000000000000000e+00	1.195299022885220985e+01	1.000000000000000000e+00
5.110000000000000000e+02	4.755551232040840404e+00	1.515255628717172875e+01	-3.863671050724243328e-03	1.046938763610205996e+02	1.521077876860469358e-01	0.000000000000000000e+00	1.892438597664330047e+01	1.000000000000000000e+00
5.110000000000000000e+02	1.073730164528394653e+02	6.450070052527044240e+00	-1.569048279293554227e-02	4.131882075197017343e+02	1.895863095334249238e-02	0.000000000000000000e+00	1.109377473134054171e+01	1.000000000000000000e+00
5.110000000000000000e+02	1.192686960855797480e+02	1.659711773271258650e+01	-1.588558571674437286e-02	4.182773344373721898e+02	9.039922067666794625e-03	0.000000000000000000e+00	1.256583712188584911e+01	1.000000000000000000e+00
5.110000000000000000e+02	8.579049058382970827e+01	2.276765633102665021e+01	-3.897725966374464713e-03	1.055821756470136137e+02	9.776691289999150936e-02	0.000000000000000000e+00	6.566221726962505834e+00	1.000000000000000000e+00
5.110000000000000000e+02	7.561164248851159186e+01	3.102148256583557995e+01	-1.635806901129378127e-02	4.306017394513997942e+02	2.570254872658108702e-01	0.000000000000000000e+00	5.263816055018835094e+00	1.000000000000000000e+00
5.120000000000000000e+02	1.974662255648955522e+01	3.658516068110928643e+01	-1.660096897837555485e-02	4.369376196967842816e+02	1.498810792623206378e-02	0.000000000000000000e+00	9.505548917472378179e+00	1.000000000000000000e+00
5.120000000000000000e+02	9.632792696298449187e+01	5.411881268718868654e+00	-1.578193393948121651e-02	4.155736484062435352e+02	3.820736002851277124e-02	0.000000000000000000e+00	1.109377473134054171e+01	1.000000000000000000e+00
5.120000000000000000e+02	7.775442459598744449e+01	2.190739937530015879e+01	3.461431547277316403e-03	-9.420173280735492938e+01	2.367106901286248899e-01	0.000000000000000000e+00	8.081979868252027188e+00	1.000000000000000000e+00
5.130000000000000000e+02	4.581521403026249573e+01	9.530205731638579536e+00	-1.407673700910452158e-02	3.710947475835574778e+02	1.166593977077797772e-01	0.000000000000000000e+00	3.414635561636078620e+00	1.000000000000000000e+00
5.130000000000000000e+02	1.436310948252986179e+02	3.639881180810040462e+01	3.587880282056604090e-03	-9.750006195234090001e+01	2.001249297255076609e-01	0.000000000000000000e+00	2.033688446962677787e+01	1.000000000000000000e+00
5.130000000000000000e+02	8.463517353065461180e+01	4.446835746991737182e+01	-1.674514888991514641e-02	4.406984545140136333e+02	9.512831725813630790e-03	0.000000000000000000e+00	7.400971168664822741e+00	1.000000000000000000e+00
5.130000000000000000e+02	1.215616554691004865e+02	4.800743731417635729e+01	-1.430785919964367575e-02	3.771234125475754695e+02	2.206928281339342046e-01	0.000000000000000000e+00	4.177620487034143792e+00	1.000000000000000000e+00
5.130000000000000000e+02	1.324439010814211599e+02	5.338220269649180239e+01	-1.559146234196008216e-02	4.106053264812154566e+02	9.106823196755042815e-03	0.000000000000000000e+00	1.213718964512827547e+01	1.000000000000000000e+00
5.140000000000000000e+02	1.205501454108231343e+02	3.819120707643565282e+01	-1.678915464863944829e-02	4.418463147658454773e+02	9.090887417045145913e-02	0.000000000000000000e+00	6.112247103099806900e+00	1.000000000000000000e+00
5.140000000000000000e+02	4.134125026552033688e+01	4.498053684692492737e+01	-1.390261728325632370e-02	3.665529530967679648e+02	2.142900672292600284e-01	0.000000000000000000e+00	3.002248556242359978e+00	1.000000000000000000e+00
5.150000000000000000e+02	3.510055915483118127e+01	1.659296399630231278e+01	-1.631716630652106995e-02	4.295348202489573168e+02	1.404722686251402841e-02	0.000000000000000000e+00	1.047033776677778327e+01	1.000000000000000000e+00
5.150000000000000000e+02	5.852422060300773410e+01	1.831651551829526881e+01	-1.674885273549622453e-02	4.407950668039659377e+02	9.504320974859314930e-03	0.000000000000000000e+00	8.249066140881557985e+00	1.000000000000000000e+00
5.150000000000000000e+02	6.139803343587986006e+01	3.750843651852629534e+01	-1.611843474050676794e-02	4.243510426701795950e+02	1.148469945240604417e-02	0.000000000000000000e+00	1.013287254306467666e+01	1.000000000000000000e+00
5.150000000000000000e+02	1.321771231006537448e+02	1.376797693806266132e+01	4.121642685747582864e-03	-1.114228908020297553e+02	2.458357844381603430e-01	0.000000000000000000e+00	3.802813223036386248e+00	1.000000000000000000e+00
5.150000000000000000e+02	6.993741534933847959e+01	1.877331701732947522e+01	-1.063888489471320579e-02	2.814207160889704937e+02	1.684413132312945205e-02	0.000000000000000000e+00	8.421882556099824058e+00	1.000000000000000000e+00
5.150000000000000000e+02	1.944442779347188832e+01	2.708441657616334908e+01	-4.448878839531372233e-03	1.199586230511671232e+02	1.577405692015013683e-01	0.000000000000000000e+00	3.232897424471046666e+00	1.000000000000000000e+00
5.150000000000000000e+02	1.225811965196403293e+02	4.395613518029995248e+01	-1.437690263042280467e-02	3.789243634262545584e+02	2.534205344473655641e-01	0.000000000000000000e+00	4.177620487034143792e+00	1.000000000000000000e+00
5.160000000000000000e+02	4.242626212829465260e+01	9.112185367375932543e+00	-1.412025967211603429e-02	3.722300066126718434e+02	1.152234058535334116e-01	0.000000000000000000e+00	3.414635561636078620e+00	1.000000000000000000e+00
5.160000000000000000e+02	1.317982100073645597e+02	1.755186558296679067e+01	-4.546123329565966535e-03	1.224951793578019732e+02	2.177144465837071996e-01	0.000000000000000000e+00	3.802813223036386248e+00	1.000000000000000000e+00
5.160000000000000000e+02	1.048481038470242765e+01	4.953553676032716169e+01	-1.663001408954550842e-02	4.376952416441958462e+02	1.213045976759608013e-02	0.000000000000000000e+00	1.124032907780453527e+01	1.000000000000000000e+00
5.160000000000000000e+02	6.409908925682729830e+01	4.960342311173758389e+01	-1.204518730728347010e-02	3.181031569385436910e+02	9.818746992863447431e-03	0.000000000000000000e+00	9.700544826988043212e+00	1.000000000000000000e+00
5.170000000000000000e+02	2.038990949142341336e+01	1.485611381664136310e+01	-3.592891866890332488e-03	9.763078573023007323e+01	2.091392134690800431e-01	0.000000000000000000e+00	4.164258060894765023e+00	1.000000000000000000e+00
5.170000000000000000e+02	4.252249212839440418e+01	4.774063902888362065e+01	-1.335114399576246835e-02	3.521681479028123931e+02	1.832560056337148024e-01	0.000000000000000000e+00	3.002248556242359978e+00	1.000000000000000000e+00
5.180000000000000000e+02	8.525666766783841410e+01	2.945907576314616350e+01	-4.137737552298248640e-03	1.118427144366543473e+02	5.638134273218275982e-02	0.000000000000000000e+00	7.258236391572269852e+00	1.000000000000000000e+00
5.180000000000000000e+02	5.242400400667136040e+01	4.221395474478934773e+01	-1.702132083425971290e-02	4.479022116306750263e+02	1.031310366166349191e-02	0.000000000000000000e+00	1.013287254306467666e+01	1.000000000000000000e+00
5.180000000000000000e+02	5.067628216772639860e+01	1.577546169897689410e+01	-3.944799053223655219e-03	1.068100450643719483e+02	1.802024676409568205e-01	0.000000000000000000e+00	7.914114324082108354e+00	1.000000000000000000e+00
5.180000000000000000e+02	2.085530854529040212e+01	2.417562967071641467e+01	4.150671973205549876e-03	-1.121800999986888883e+02	2.796799368710252143e-01	0.000000000000000000e+00	3.232897424471046666e+00	1.000000000000000000e+00
5.190000000000000000e+02	8.735793747626343020e+01	1.947428307597615671e+01	-8.345308569758786224e-03	2.215943393992282893e+02	1.347474992033351748e-01	0.000000000000000000e+00	9.345652409398446991e+00	1.000000000000000000e+00
5.190000000000000000e+02	5.921602607970508814e+01	2.716547119533890253e+01	-1.592920468686470983e-02	4.194151055718426733e+02	1.502029593359277548e-02	0.000000000000000000e+00	8.875956928234341348e+00	1.000000000000000000e+00
5.190000000000000000e+02	1.265794799808043223e+02	3.273170718886873942e+01	-1.584227464982939163e-02	4.171475947483554592e+02	1.058886250691359887e-02	0.000000000000000000e+00	8.133819175462003059e+00	1.000000000000000000e+00
5.190000000000000000e+02	2.946981755016748039e+01	4.000597235432204712e+01	-1.684051384410095373e-02	4.431859844078502420e+02	1.072902141212128679e-02	0.000000000000000000e+00	1.158117905601872799e+01	1.000000000000000000e+00
5.200000000000000000e+02	1.341182898277582751e+02	3.709855250589684061e+01	-3.147965592127620772e-03	8.602518681315601157e+01	3.608596214949738590e-01	0.000000000000000000e+00	8.712232316196587334e+00	1.000000000000000000e+00
5.200000000000000000e+02	9.714947802364314100e+01	5.115144454609164626e+01	-4.123899902632077730e-02	1.079603856919498639e+03	2.164131247878331443e-02	0.000000000000000000e+00	5.299070233865708524e+00	1.000000000000000000e+00
5.200000000000000000e+02	9.335745009687883567e+01	3.924255596741558350e+01	-1.649799128629414469e-02	4.342515167186219287e+02	1.322848042151103520e-02	0.000000000000000000e+00	7.202628196721991394e+00	1.000000000000000000e+00
5.200000000000000000e+02	1.794291757443040680e+01	4.112592113749005307e+01	-1.717580031217845818e-02	4.519317036237026741e+02	1.925468341849412290e-02	0.000000000000000000e+00	1.124032907780453527e+01	1.000000000000000000e+00
5.210000000000000000e+02	7.071459715632617815e+01	4.250866270901273936e+01	-2.516314221752919376e-03	6.954899092227813640e+01	1.404104595347699380e-01	0.000000000000000000e+00	9.700544826988043212e+00	1.000000000000000000e+00
5.220000000000000000e+02	8.333390865769432310e+01	8.156833961744213823e+00	-1.634965588953074186e-02	4.303822888988911473e+02	1.291442226672456783e-02	0.000000000000000000e+00	1.201155536913950428e+01	1.000000000000000000e+00
5.220000000000000000e+02	7.844200010199489270e+01	2.696061594097884040e+01	-4.232488012843129734e-03	1.143142156822896993e+02	7.988530617922906529e-02	0.000000000000000000e+00	7.258236391572269852e+00	1.000000000000000000e+00
5.220000000000000000e+02	5.696576859993678710e+01	9.644239835389058157e+00	-3.748044705235229011e-03	1.016778418714679049e+02	9.606610707785590009e-02	0.000000000000000000e+00	8.783480012016653404e+00	1.000000000000000000e+00
5.220000000000000000e+02	9.300722835376161868e+01	2.691919620768634047e+01	-3.173957861850990134e-03	8.670317747018050625e+01	3.429031058058189529e-01	0.000000000000000000e+00	5.115160303563521360e+00	1.000000000000000000e+00
5.240000000000000000e+02	1.083511639896649967e+02	2.717118792877073474e+01	-1.584493967160607517e-02	4.172171100267281645e+02	1.090570539617052859e-02	0.000000000000000000e+00	1.534600471217967055e+01	1.000000000000000000e+00
5.240000000000000000e+02	5.736178781748997757e+00	3.653352246617880894e+01	3.508111761637117045e-03	-9.541935441334304357e+01	1.818228950353734108e-01	0.000000000000000000e+00	9.093417624402540866e+00	1.000000000000000000e+00
5.240000000000000000e+02	9.540000217952096762e+01	4.614949696397179935e+01	-1.380401458854075766e-02	3.639809689458614912e+02	3.449410832206758482e-01	0.000000000000000000e+00	5.299070233865708524e+00	1.000000000000000000e+00
5.250000000000000000e+02	1.414586337545456445e+02	3.011510117181700963e+01	-1.593001838227499356e-02	4.194363302625566803e+02	8.020227000533730610e-03	0.000000000000000000e+00	1.013159619699608704e+01	1.000000000000000000e+00
5.250000000000000000e+02	8.789869449947926228e+01	2.717947834461299550e+01	-6.373957997841091412e-03	1.701730020668285874e+02	1.166356383820024156e-01	0.000000000000000000e+00	5.115160303563521360e+00	1.000000000000000000e+00
5.250000000000000000e+02	3.944035877380018462e+01	3.955263604866275529e+01	-3.459884225701461303e-03	9.416137197765412736e+01	1.559957473890100088e-01	0.000000000000000000e+00	1.801332874909978088e+01	1.000000000000000000e+00
5.260000000000000000e+02	8.054142250948881099e+01	3.742437537149229598e+01	-1.586298308213325223e-02	4.176877601041734920e+02	6.628934836155564447e-03	0.000000000000000000e+00	3.561399260226196795e+00	1.000000000000000000e+00
5.260000000000000000e+02	5.365862710594540630e+01	5.217038996199910628e+01	-1.601476017481160904e-02	4.216467622183192816e+02	8.481611119959375777e-03	0.000000000000000000e+00	1.267268028655403711e+01	1.000000000000000000e+00
5.260000000000000000e+02	6.407071623813012984e+00	4.596085243036148427e+01	-3.692880696847586092e-03	1.002389262750659356e+02	2.117432537918871871e-01	0.000000000000000000e+00	9.451171750587819886e+00	1.000000000000000000e+00
5.260000000000000000e+02	1.645511456304749842e+01	1.178681088330438520e+01	-1.646865932180154729e-02	4.334864123976138899e+02	9.668830237235936931e-02	0.000000000000000000e+00	5.230791766747078242e+00	1.000000000000000000e+00
5.270000000000000000e+02	2.065445477892984982e+01	5.838208248269727285e+00	-1.592418825290936243e-02	4.192842553079179311e+02	1.214040437158998564e-01	0.000000000000000000e+00	4.874587628472338174e+00	1.000000000000000000e+00
5.270000000000000000e+02	1.215607060600660390e+02	1.853061807121791915e+01	-1.601796486638841499e-02	4.217303544159549915e+02	7.901939879967567748e-03	0.000000000000000000e+00	5.109799572945870949e+00	1.000000000000000000e+00
5.280000000000000000e+02	9.904836506047612943e+01	1.201181923550181274e+01	-1.603087729654951998e-02	4.220671663643490206e+02	9.489196287575163424e-03	0.000000000000000000e+00	1.272152803350796724e+01	1.000000000000000000e+00
5.290000000000000000e+02	5.723061721644003086e+01	3.368894999109637212e+01	-1.669166704217185356e-03	4.745172476878310164e+01	3.189628199510959883e-01	0.000000000000000000e+00	1.597345780028448914e+01	1.000000000000000000e+00
5.300000000000000000e+02	7.725674934439859953e+01	1.404053584107081676e+01	-3.689846720141064067e-03	1.001597870585779475e+02	8.529875139781817328e-02	0.000000000000000000e+00	1.690806928052792202e+01	1.000000000000000000e+00
5.300000000000000000e+02	4.886661411583228443e+01	5.636487846060835416e+00	-3.515131565832575571e-03	9.560246122584212003e+01	2.877477393719446441e-01	0.000000000000000000e+00	1.330621520275501624e+01	1.000000000000000000e+00
5.300000000000000000e+02	4.083672531774853098e+01	2.159351098372469480e+01	-4.218547058736447572e-03	1.139505753871199545e+02	3.337833607094565780e-01	0.000000000000000000e+00	7.481855452663183748e+00	1.000000000000000000e+00
5.300000000000000000e+02	1.441146277973522558e+02	1.080975060437901725e+01	6.487559557396462701e-03	-1.731362213940236074e+02	2.375818988203848292e-02	0.000000000000000000e+00	1.446197895219112084e+01	1.000000000000000000e+00
5.310000000000000000e+02	5.297004019308400302e+01	1.829418342821793075e+01	-1.621158492443873500e-02	4.267808017900306936e+02	8.310850829881810675e-03	0.000000000000000000e+00	1.257389725512990175e+01	1.000000000000000000e+00
5.310000000000000000e+02	1.146814691437906077e+02	4.142889151502127731e+01	-1.632117173883001690e-02	4.296392992233490418e+02	9.367988488346301601e-03	0.000000000000000000e+00	1.128930523968554667e+01	1.000000000000000000e+00
5.310000000000000000e+02	3.335763153988991547e+01	2.179677749976301016e+01	-1.702442054795351781e-02	4.479830655517145601e+02	1.715675066623245648e-02	0.000000000000000000e+00	7.481855452663183748e+00	1.000000000000000000e+00
5.310000000000000000e+02	2.554847560645906057e+01	2.871640901115637234e+01	-1.670331034537828052e-02	4.396071245685569124e+02	1.760340447925368146e-02	0.000000000000000000e+00	1.043380163919682246e+01	1.000000000000000000e+00
5.310000000000000000e+02	4.099990701931240977e+01	5.276505912505501072e+01	-1.525636326464076958e-02	4.018644952256919396e+02	5.068262845849891285e-02	0.000000000000000000e+00	1.267268028655403711e+01	1.000000000000000000e+00
5.320000000000000000e+02	1.422061514336137407e+02	2.514525035788152252e+01	-3.815923624401151588e-03	1.034484172576581642e+02	7.633278154017331119e-02	0.000000000000000000e+00	1.446197895219112084e+01	1.000000000000000000e+00
5.320000000000000000e+02	1.304177204827280434e+02	4.008726545194084423e+01	-1.605770438496833749e-02	4.227669326985978842e+02	7.247685125871594636e-03	0.000000000000000000e+00	1.253904197001212673e+01	1.000000000000000000e+00
5.330000000000000000e+02	1.140419537255321671e+02	1.965181747798278522e+01	-3.700125486214934922e-03	1.004279016725763967e+02	1.200255162369061601e-01	0.000000000000000000e+00	7.011359125714228036e+00	1.000000000000000000e+00
5.330000000000000000e+02	1.073275270090722699e+02	2.167063660287380600e+01	4.026774639419452607e-03	-1.089483224113050994e+02	1.120286265702128414e-01	0.000000000000000000e+00	7.011359125714228036e+00	1.000000000000000000e+00
5.350000000000000000e+02	5.230783266402401210e+01	4.301946322799188493e+01	-1.669114942584860525e-02	4.392899152632637083e+02	8.516192807446087976e-03	0.000000000000000000e+00	1.464629566562486040e+01	1.000000000000000000e+00
5.350000000000000000e+02	8.149212529666046123e+01	4.608963198092600777e+01	-1.575653609400351832e-02	4.149111629009107673e+02	8.717085790412604229e-02	0.000000000000000000e+00	5.179028051837573976e+00	1.000000000000000000e+00
5.350000000000000000e+02	1.086283100853770094e+02	3.189958523343199559e+01	-1.689151467593734759e-02	4.445163063787115902e+02	1.681089216372666506e-02	0.000000000000000000e+00	8.953045662784671066e+00	1.000000000000000000e+00
5.360000000000000000e+02	7.912622234437625934e+01	2.207862203642974919e+01	3.504656020942349941e-03	-9.532921377041009237e+01	2.734200825328245710e-01	0.000000000000000000e+00	6.118755942593463892e+00	1.000000000000000000e+00
5.360000000000000000e+02	5.121105538856497219e+00	1.073955433016912053e+01	-1.633859723844331702e-02	4.300938315153549638e+02	9.059479288445071443e-02	0.000000000000000000e+00	1.344058029008718336e+01	1.000000000000000000e+00
5.360000000000000000e+02	1.401071445615652351e+02	4.804607406543166093e+01	-1.601381409500948066e-02	4.216220843708872508e+02	1.338465917530062832e-02	0.000000000000000000e+00	1.253904197001212673e+01	1.000000000000000000e+00
5.360000000000000000e+02	3.448732146394603149e+01	1.003239525186327796e+01	-4.172070087975139271e-03	1.127382552520054446e+02	1.001653582306158974e-01	0.000000000000000000e+00	8.253739654378778212e+00	1.000000000000000000e+00
5.370000000000000000e+02	8.280961693363347820e+01	1.719274662000195519e+01	-3.634676378611988862e-03	9.872070626649409064e+01	2.660376137053015455e-01	0.000000000000000000e+00	6.118755942593463892e+00	1.000000000000000000e+00
5.370000000000000000e+02	1.138073354251460358e+02	3.920264782182172780e+01	-1.554628458215865511e-02	4.094268953793279593e+02	5.356222835860580123e-02	0.000000000000000000e+00	8.953045662784671066e+00	1.000000000000000000e+00
5.380000000000000000e+02	1.400850539012596130e+02	7.577250976771351176e+00	-1.435417527469739531e-02	3.783315358277149016e+02	1.117437375881169537e-02	0.000000000000000000e+00	1.177115914337344726e+01	1.000000000000000000e+00
5.380000000000000000e+02	8.293902203774671023e+01	4.111682378209564348e+01	-1.612286723025526877e-02	4.244666611470892690e+02	6.446116535732815400e-02	0.000000000000000000e+00	5.179028051837573976e+00	1.000000000000000000e+00
5.390000000000000000e+02	1.334927162383056611e+02	2.395038950487557727e+01	-1.661111641184392917e-02	4.372023085891955816e+02	3.511144703379398546e-02	0.000000000000000000e+00	7.019773898848842286e+00	1.000000000000000000e+00
5.390000000000000000e+02	1.930973316339043322e+01	4.466232275243764605e+01	-1.913903546824319291e-02	5.031413558595434097e+02	1.158301257135618823e-02	0.000000000000000000e+00	1.181756658942948235e+01	1.000000000000000000e+00
5.390000000000000000e+02	6.633746004446888378e+01	3.536562977814606512e+01	-1.667171161811492261e-02	4.387828932841624692e+02	4.975128725287381037e-03	0.000000000000000000e+00	1.287815634339081861e+01	1.000000000000000000e+00
5.390000000000000000e+02	4.411972352218951698e+01	1.887915820008400303e+01	-2.250923492906463635e-03	6.262645447071756877e+01	2.990296106146963506e-01	0.000000000000000000e+00	1.307854671107093658e+01	1.000000000000000000e+00
5.400000000000000000e+02	1.008292245631920565e+02	4.681343378866722560e+01	-1.619291471326082810e-02	4.262938020444134963e+02	6.542817036474524173e-03	0.000000000000000000e+00	1.504511297991145824e+01	1.000000000000000000e+00
5.400000000000000000e+02	2.345006977318108454e+01	3.359378658665550432e+01	-1.741061541033916624e-02	4.580566955684466279e+02	8.430596565990322588e-03	0.000000000000000000e+00	1.041717285803627924e+01	1.000000000000000000e+00
5.410000000000000000e+02	1.286567509270638254e+02	4.756953349106491480e+00	-1.566076506971890783e-02	4.124130409450489196e+02	1.254090312516487060e-02	0.000000000000000000e+00	9.953620106147026192e+00	1.000000000000000000e+00
5.410000000000000000e+02	1.146278305427667732e+01	2.258996887248341778e+01	-1.631444125752699176e-02	4.294637392014926718e+02	2.491186223929250376e-01	0.000000000000000000e+00	3.912270459379841192e+00	1.000000000000000000e+00
5.420000000000000000e+02	1.310679512255867678e+02	5.190978838266850914e+01	-1.581038655753063196e-02	4.163158155740475195e+02	7.116012321655595940e-03	0.000000000000000000e+00	1.333351496652082879e+01	1.000000000000000000e+00
5.420000000000000000e+02	1.475015717462337506e+01	2.786412593949108540e+01	-1.764301128035002456e-02	4.641185835942075641e+02	1.257479434815180763e-01	0.000000000000000000e+00	6.214785706248619590e+00	1.000000000000000000e+00
5.440000000000000000e+02	9.667049171183452927e+01	2.053898201464448903e+01	-1.632955392422034274e-02	4.298579428216407337e+02	7.695083315027773097e-03	0.000000000000000000e+00	2.275935865665699254e+01	1.000000000000000000e+00
5.440000000000000000e+02	6.427800520700931486e+01	2.265321236141208061e+01	-1.654056086637487738e-02	4.353619152284620668e+02	6.232462387883441757e-03	0.000000000000000000e+00	1.212729011694611891e+01	1.000000000000000000e+00
5.440000000000000000e+02	1.134735663996283392e+02	3.588971774615816202e+01	-1.607570497154258565e-02	4.232364657423907488e+02	5.837000035175954338e-03	0.000000000000000000e+00	1.670948690576771511e+01	1.000000000000000000e+00
5.440000000000000000e+02	1.343880622445531401e+02	3.899624958866734659e+01	-1.385522910843689677e-02	3.653168648242563563e+02	2.407810947810865576e-01	0.000000000000000000e+00	4.685163677759882184e+00	1.000000000000000000e+00
5.440000000000000000e+02	7.814906188890776662e+01	5.127974421308500297e+01	-1.667474457221255341e-02	4.388620058265937587e+02	1.086471735103589076e-01	0.000000000000000000e+00	9.110931886119303158e+00	1.000000000000000000e+00
5.450000000000000000e+02	7.404744961922791902e+01	1.252828191850964856e+01	-1.614173607220955112e-02	4.249588420412562186e+02	9.319244950389604654e-03	0.000000000000000000e+00	1.049974062588937329e+01	1.000000000000000000e+00
5.450000000000000000e+02	1.389586125391226119e+02	3.796628420468037746e+01	-1.367885608077056697e-02	3.607162944938637565e+02	3.083846197074183726e-01	0.000000000000000000e+00	4.685163677759882184e+00	1.000000000000000000e+00
5.460000000000000000e+02	3.723628665821264860e+01	3.749717466942951205e+01	-2.364949805172440744e-03	6.560075318314524395e+01	4.272169373908102363e-01	0.000000000000000000e+00	7.575000775223519334e+00	1.000000000000000000e+00
5.460000000000000000e+02	7.012667233779276899e+01	4.696113960931929654e+01	-4.510796840255609959e-03	1.215737119387268592e+02	3.546564927265803968e-01	0.000000000000000000e+00	3.661821591534486497e+00	1.000000000000000000e+00
5.470000000000000000e+02	1.441607072954747082e+02	1.048653033298354309e+01	-1.726986361128149752e-02	4.543852807310309458e+02	1.057055609992529899e-02	0.000000000000000000e+00	1.188977932094041634e+01	1.000000000000000000e+00
5.470000000000000000e+02	1.475214334606217825e+01	1.530500120200067826e+01	3.154290130512192765e-03	-8.619015809039991893e+01	2.690750059712275766e-01	0.000000000000000000e+00	1.255912489454263259e+01	1.000000000000000000e+00
5.480000000000000000e+02	4.108396939031453599e+01	4.402220143854869150e+01	-1.643637868745759234e-02	4.326443940313475878e+02	8.678695121832946668e-03	0.000000000000000000e+00	7.575000775223519334e+00	1.000000000000000000e+00
5.480000000000000000e+02	9.994538891774931244e+01	4.985744167679269623e+01	-1.552145327472708412e-02	4.087791876331602339e+02	1.184276280377039026e-02	0.000000000000000000e+00	1.514371973439895669e+01	1.000000000000000000e+00
5.480000000000000000e+02	6.082439840736850556e+01	3.427834744252205468e+01	-1.648226852721904057e-02	4.338413992541211428e+02	5.942491862452770057e-03	0.000000000000000000e+00	1.162222416248470225e+01	1.000000000000000000e+00
5.480000000000000000e+02	6.230137705914683721e+01	4.664966866130387757e+01	-3.993758496100782880e-03	1.080871187942576057e+02	1.502793410000317076e-01	0.000000000000000000e+00	7.831491578840899415e+00	1.000000000000000000e+00
5.490000000000000000e+02	2.392138994772628990e+01	2.964036746760811525e+01	-1.632523667337177145e-02	4.297453302729671236e+02	1.280163128784161941e-02	0.000000000000000000e+00	1.546013886798928461e+01	1.000000000000000000e+00
5.500000000000000000e+02	8.348333983116101820e+01	7.923010035189739675e+00	-4.762142979120537710e-03	1.281299048238902856e+02	1.463510845117504955e-01	0.000000000000000000e+00	1.049974062588937329e+01	1.000000000000000000e+00
5.510000000000000000e+02	8.491197785531298337e+01	5.168194139502818985e+01	-4.347140175761043078e-03	1.173048392828176247e+02	1.090878048818372248e-01	0.000000000000000000e+00	7.270164008227852470e+00	1.000000000000000000e+00
5.510000000000000000e+02	1.328098947132220928e+02	6.947334658365075022e+00	-1.535152460771643280e-02	4.043467140623637874e+02	8.622384446500430677e-03	0.000000000000000000e+00	1.188977932094041634e+01	1.000000000000000000e+00
5.510000000000000000e+02	5.264695989670164522e+01	1.469982920918610070e+01	-1.635567223816973212e-02	4.305392212564747751e+02	8.442618619097674859e-03	0.000000000000000000e+00	2.121765483763005022e+01	1.000000000000000000e+00
5.510000000000000000e+02	6.943685733047283293e+01	5.055740053198666573e+01	-1.603114112617668938e-02	4.220740481805264039e+02	1.092847192322099481e-02	0.000000000000000000e+00	3.661821591534486497e+00	1.000000000000000000e+00
5.520000000000000000e+02	7.709701848544446534e+01	2.713393847812156068e+01	4.111692034000080653e-03	-1.111633348268143493e+02	7.396996196729355155e-02	0.000000000000000000e+00	1.554379308427136941e+01	1.000000000000000000e+00
5.520000000000000000e+02	1.318151048065400062e+02	2.941970430772495959e+01	-3.212223523292845329e-02	8.417992811743546326e+02	4.286626330552767428e-03	0.000000000000000000e+00	2.020538249865179026e+01	1.000000000000000000e+00
5.520000000000000000e+02	6.999082680207355622e+01	4.142346360447409381e+01	-3.696219055925235517e-03	1.003260050984441136e+02	9.294105326076584905e-02	0.000000000000000000e+00	9.150720516508160429e+00	1.000000000000000000e+00
5.520000000000000000e+02	8.182961788778182211e+01	4.509753999952586412e+01	-4.262938874835284914e-03	1.151085056826916855e+02	8.396723771743852538e-02	0.000000000000000000e+00	7.270164008227852470e+00	1.000000000000000000e+00
5.540000000000000000e+02	1.119417630873869314e+02	5.280368358362950154e+00	-1.546965865921482407e-02	4.074281603556187292e+02	1.482167020924307632e-02	0.000000000000000000e+00	9.896798611003163160e+00	1.000000000000000000e+00
5.550000000000000000e+02	1.167338867955906423e+01	4.709178721142133384e+01	1.397297111505586267e-03	-4.036019156490153392e+01	3.268742723057530553e-01	0.000000000000000000e+00	1.542701365310146144e+01	1.000000000000000000e+00
5.560000000000000000e+02	1.442972530320346323e+02	1.353092028900265120e+01	-1.538747270333350875e-02	4.052843956586842182e+02	1.480083486534278236e-02	0.000000000000000000e+00	1.324020395993691679e+01	1.000000000000000000e+00
5.560000000000000000e+02	8.723764507586454897e+01	1.535356514786128379e+01	5.917292360191434182e-03	-1.582611898624396076e+02	8.157907385618257123e-02	0.000000000000000000e+00	1.353971401729834412e+01	1.000000000000000000e+00
5.560000000000000000e+02	6.012620928975682943e+01	4.875256770947285645e+01	-9.470597523488792982e-03	2.509467355232139028e+02	1.919927478278204980e-02	0.000000000000000000e+00	9.483964806730986297e+00	1.000000000000000000e+00
5.570000000000000000e+02	1.107375651711644196e+02	1.663562642551222837e+01	-4.075621491159649168e-03	1.102224592780496835e+02	7.840156330194769652e-02	0.000000000000000000e+00	1.141893070269687804e+01	1.000000000000000000e+00
5.580000000000000000e+02	1.022518094585416151e+02	7.293182661169257841e+00	-1.722450543386281827e-02	4.532021435584478581e+02	8.767697522805262267e-03	0.000000000000000000e+00	4.734011993760483428e+00	1.000000000000000000e+00
5.580000000000000000e+02	1.436657956582722022e+02	4.132401880507178049e+01	3.319469823368057133e-03	-9.049875790405000942e+01	2.265683937878674170e-01	0.000000000000000000e+00	2.680285635067309258e+01	1.000000000000000000e+00
5.590000000000000000e+02	2.700689300162652629e+01	1.363935720290685794e+01	-1.634038486430375650e-02	4.301404605186907588e+02	8.801666611846115096e-03	0.000000000000000000e+00	3.679920417983819902e+01	1.000000000000000000e+00
5.590000000000000000e+02	1.248525707162907850e+02	2.223329656003282295e+01	-1.590162172635469287e-02	4.186956228287849058e+02	8.004933975731209905e-03	0.000000000000000000e+00	1.518444244856727821e+01	1.000000000000000000e+00
5.600000000000000000e+02	9.788065181102336965e+01	2.401398536659051786e+01	-1.589006665236676955e-02	4.183942165919145850e+02	7.223862573282779920e-03	0.000000000000000000e+00	1.255759097961061244e+01	1.000000000000000000e+00
5.600000000000000000e+02	9.701305267506820940e+01	5.027786912583756163e+01	-3.377361559451589820e-03	9.200882442002932748e+01	3.087685178473776881e-01	0.000000000000000000e+00	1.510970065512587546e+01	1.000000000000000000e+00
5.610000000000000000e+02	7.596052046475664099e+01	2.284691661271127927e+01	-1.618363207428692371e-02	4.260516707275328372e+02	9.119167143856410362e-03	0.000000000000000000e+00	8.558234853172329792e+00	1.000000000000000000e+00
5.620000000000000000e+02	1.478922116751697402e+01	5.142042544476209542e+01	-1.646569079963000268e-02	4.334089805181014867e+02	1.030931235461518547e-02	0.000000000000000000e+00	2.852712367263796978e+01	1.000000000000000000e+00
5.620000000000000000e+02	4.760848306186398560e+01	5.132173953265989041e+01	-3.234384209474513560e-03	8.827935760230759854e+01	2.642297060196523439e-01	0.000000000000000000e+00	4.361508127975695537e+00	1.000000000000000000e+00
5.630000000000000000e+02	1.012952130058222195e+02	1.192953821092089228e+01	-1.526350332159480579e-02	4.020507387495157445e+02	2.138457812904603905e-02	0.000000000000000000e+00	4.734011993760483428e+00	1.000000000000000000e+00
5.630000000000000000e+02	6.395304039880605274e+01	4.290165973284434386e+01	3.189723230066960485e-03	-8.711440636510724289e+01	2.721314244966926976e-01	0.000000000000000000e+00	8.208176357548332192e+00	1.000000000000000000e+00
5.640000000000000000e+02	7.826594875496174097e+01	7.155249613480150650e+00	-1.557838362824522961e-02	4.102641771395480532e+02	6.516372740773435090e-03	0.000000000000000000e+00	1.148872825187462965e+01	1.000000000000000000e+00
5.640000000000000000e+02	1.114717716597116492e+02	4.589055796629773454e+01	-1.603828480209502916e-02	4.222603861025697825e+02	1.063757138359506804e-01	0.000000000000000000e+00	5.432137123667934553e+00	1.000000000000000000e+00
5.650000000000000000e+02	1.165374157734547538e+02	4.046929474328180021e+01	-1.650418622122584722e-02	4.344131073780475845e+02	7.057845902386195025e-02	0.000000000000000000e+00	3.086463261575661754e+00	1.000000000000000000e+00
5.660000000000000000e+02	4.778277613838839244e+01	2.873700779170751218e+01	-1.656294875190063645e-02	4.359458879779966765e+02	1.448099243867084773e-02	0.000000000000000000e+00	1.658273245389310446e+01	1.000000000000000000e+00
5.660000000000000000e+02	5.575351792552671526e+01	4.327847577125368161e+01	-1.674046433967936801e-02	4.405762612109268730e+02	7.252266745883639842e-03	0.000000000000000000e+00	8.208176357548332192e+00	1.000000000000000000e+00
5.660000000000000000e+02	1.214814030809888266e+02	5.223783960945019089e+01	-1.608148549258365048e-02	4.233872466976628175e+02	4.451858293897514862e-02	0.000000000000000000e+00	9.809174846814206816e+00	1.000000000000000000e+00
5.660000000000000000e+02	4.330925936385838781e+01	5.205619766278381633e+01	-1.497691856831863746e-02	3.945753706021847051e+02	2.644412897915648930e-02	0.000000000000000000e+00	4.361508127975695537e+00	1.000000000000000000e+00
5.670000000000000000e+02	4.952983663615984256e+01	1.080601046887200134e+01	-3.719650141187658045e-03	1.009371890027717882e+02	2.125498805524209667e-01	0.000000000000000000e+00	1.801590645441987348e+01	1.000000000000000000e+00
5.670000000000000000e+02	1.012820530545476743e+02	2.220428786342527872e+01	-1.898521815588346401e-02	4.991291360042395695e+02	9.820362047197495059e-03	0.000000000000000000e+00	1.027475808016697556e+01	1.000000000000000000e+00
5.670000000000000000e+02	7.523629206043543149e+01	3.054083958735217053e+01	-4.541693906976034499e-03	1.223796408856351121e+02	4.923881859099643599e-02	0.000000000000000000e+00	8.313018091443503010e+00	1.000000000000000000e+00
5.670000000000000000e+02	1.434448550020833295e+02	4.945254320942885329e+01	-1.488418657454554199e-02	3.921565196878728443e+02	1.842940441293716702e-02	0.000000000000000000e+00	1.195951966656855170e+01	1.000000000000000000e+00
5.680000000000000000e+02	8.631386530922029010e+01	1.535414685525074496e+01	-1.492101120346033850e-02	3.931170650584134592e+02	6.005343528682383081e-02	0.000000000000000000e+00	3.254431987347060407e+00	1.000000000000000000e+00
5.680000000000000000e+02	3.371326400809031298e+01	1.962952485341445552e+01	-1.578397750289493168e-02	4.156269533663827929e+02	1.310540077660948821e-02	0.000000000000000000e+00	1.095012038055393866e+01	1.000000000000000000e+00
5.680000000000000000e+02	2.949907379555174458e+01	2.973624228298410088e+01	-1.688408111010219342e-02	4.443224068755804410e+02	1.770969164638525051e-02	0.000000000000000000e+00	1.095012038055393866e+01	1.000000000000000000e+00
5.680000000000000000e+02	1.181801203111141341e+01	7.107042345271140427e+00	-2.235437863576595057e-03	6.222252237415442266e+01	3.219348357162327146e-01	0.000000000000000000e+00	2.522329532995547297e+01	1.000000000000000000e+00
5.680000000000000000e+02	1.059721360005251611e+01	3.491851889867390213e+01	3.581124540265879976e-03	-9.732384302786340413e+01	2.419484370053095468e-01	0.000000000000000000e+00	1.959939564812454904e+01	1.000000000000000000e+00
5.690000000000000000e+02	1.315878883246208488e+02	4.788970864857978427e+01	-1.642729990239429408e-02	4.324075801049164625e+02	1.096939743485814134e-02	0.000000000000000000e+00	3.793622289686434446e+00	1.000000000000000000e+00
5.710000000000000000e+02	1.321479088423788539e+02	1.753295203383547474e+01	-4.795533546394170621e-03	1.290008750348494573e+02	9.850304654169628193e-02	0.000000000000000000e+00	2.287957957864919578e+01	1.000000000000000000e+00
5.720000000000000000e+02	8.714847365927404610e+01	1.220855367394323743e+01	-1.448363848015012979e-02	3.817084953875981910e+02	8.736443108270575131e-02	0.000000000000000000e+00	3.254431987347060407e+00	1.000000000000000000e+00
5.730000000000000000e+02	7.062103523284184803e+01	2.053305270323515330e+01	-1.610971017581874429e-02	4.241234683410410184e+02	6.586809641892177325e-03	0.000000000000000000e+00	1.652531335825057468e+01	1.000000000000000000e+00
5.730000000000000000e+02	1.096092847517120390e+02	2.146812493923044940e+01	3.469036426741538368e-03	-9.440010090984903002e+01	2.249499962979437662e-01	0.000000000000000000e+00	6.057672480634237466e+00	1.000000000000000000e+00
5.730000000000000000e+02	1.065686683303493822e+02	2.670740424661358503e+01	-3.794225437482672512e-03	1.028824348266635695e+02	2.031223952887405426e-01	0.000000000000000000e+00	6.057672480634237466e+00	1.000000000000000000e+00
5.740000000000000000e+02	5.610456168495636575e+01	4.857133695830572151e+01	-1.638915281528149567e-02	4.314125393127719121e+02	1.117817735614790031e-02	0.000000000000000000e+00	1.281732202452155001e+01	1.000000000000000000e+00
5.740000000000000000e+02	1.008606938432415916e+02	1.913639240120527774e+01	-1.600042824887610779e-03	4.564867544444479108e+01	3.182036057468505819e-01	0.000000000000000000e+00	9.053994671561115481e+00	1.000000000000000000e+00
5.740000000000000000e+02	1.116001444992025569e+02	4.707228008950065146e+01	-3.712729442986891643e-03	1.007566673026608015e+02	1.086559683088689221e-01	0.000000000000000000e+00	1.709781951788967547e+01	1.000000000000000000e+00
5.750000000000000000e+02	3.604725794860884491e+01	1.643970854842977403e+01	-1.619349776432819563e-02	4.263090105344934955e+02	1.039613847813836145e-02	0.000000000000000000e+00	8.485102477767744844e+00	1.000000000000000000e+00
5.760000000000000000e+02	8.649951873063041319e+01	4.618729348268007406e+00	-4.463340642255200948e-03	1.203358493278578294e+02	1.102804634437676290e-01	0.000000000000000000e+00	7.617517692399691676e+00	1.000000000000000000e+00
5.760000000000000000e+02	1.859263125398088690e+01	1.461003596575403840e+01	-1.600804567246586971e-02	4.214716189966833895e+02	1.083909545664296648e-02	0.000000000000000000e+00	9.255999354474665708e+00	1.000000000000000000e+00
5.760000000000000000e+02	6.881353582210974196e+01	3.833135616757787290e+01	4.293972431672614387e-03	-1.159179948813602721e+02	2.823057463998559502e-01	0.000000000000000000e+00	6.793518477157220126e+00	1.000000000000000000e+00
5.770000000000000000e+02	1.318374610663945816e+02	4.104403653395042539e+01	-3.961155411761452250e-03	1.072366895394251998e+02	2.475073015788572528e-01	0.000000000000000000e+00	8.717128409110150855e+00	1.000000000000000000e+00
5.770000000000000000e+02	1.416169350899375559e+02	8.456187000779863183e+00	-3.668828014293706256e-03	9.961152842864989054e+01	2.090217164850368681e-01	0.000000000000000000e+00	1.407764378036892339e+01	1.000000000000000000e+00
5.780000000000000000e+02	3.477328612527181662e+01	8.050789675800020362e+00	-1.610002870287293580e-02	4.238709337115779476e+02	9.808903406490432353e-03	0.000000000000000000e+00	8.485102477767744844e+00	1.000000000000000000e+00
5.780000000000000000e+02	1.340560380252181574e+02	4.947411624761223692e+01	-1.604300435360082877e-02	4.223834923899518685e+02	9.623579882468535907e-03	0.000000000000000000e+00	8.717128409110150855e+00	1.000000000000000000e+00
5.780000000000000000e+02	1.275402941630440807e+02	8.624218611696974790e+00	-1.577558252160711494e-02	4.154079759958179920e+02	8.639680029170926367e-03	0.000000000000000000e+00	1.325313987095751145e+01	1.000000000000000000e+00
5.780000000000000000e+02	1.016614469603977433e+01	1.843989867071790911e+01	-1.645036909979833914e-02	4.330093244108757631e+02	1.308578186846476310e-02	0.000000000000000000e+00	9.255999354474665708e+00	1.000000000000000000e+00
5.790000000000000000e+02	7.673475602142237051e+01	3.735743765364588853e+01	-8.287749179360174787e-03	2.200929418941386189e+02	3.437950834859626603e-02	0.000000000000000000e+00	7.980867541676023080e+00	1.000000000000000000e+00
5.790000000000000000e+02	8.701182965293786253e+01	4.316832538153192189e+01	-1.615965890566810337e-02	4.254263469479699324e+02	6.204091045112658520e-03	0.000000000000000000e+00	1.180612801106643595e+01	1.000000000000000000e+00
5.790000000000000000e+02	7.375611377604046481e+01	4.940790206864020462e+01	7.327081079827204788e-03	-1.950345686579131552e+02	7.446620941454407117e-02	0.000000000000000000e+00	6.827529991238065143e+00	1.000000000000000000e+00
5.790000000000000000e+02	6.844706388222628846e+01	4.511498289793049565e+01	3.966501147189199945e-03	-1.073761294080288735e+02	4.598349286981840978e-01	0.000000000000000000e+00	4.429715895994640107e+00	1.000000000000000000e+00
5.800000000000000000e+02	5.725703665628022776e+01	3.507427259741048431e+01	-7.926367979102620295e-03	2.106665593578481719e+02	2.812761014943537807e-01	0.000000000000000000e+00	3.248684306535681188e+00	1.000000000000000000e+00
5.800000000000000000e+02	1.225744444711006196e+02	4.071971256747037415e+01	-1.589497608132115977e-02	4.185222757032514664e+02	4.409823018670466777e-02	0.000000000000000000e+00	4.953761591686070886e+00	1.000000000000000000e+00
5.800000000000000000e+02	1.601846482146644846e+01	4.930226929586994089e+01	-1.617749504109364245e-02	4.258915903955272029e+02	7.768581271300312174e-03	0.000000000000000000e+00	1.482187954225662097e+01	1.000000000000000000e+00
5.800000000000000000e+02	3.967009287263387307e+01	5.211640117222284374e+01	-1.673737031336980721e-02	4.404955556414327589e+02	1.169774144326707344e-02	0.000000000000000000e+00	9.781436819521449166e+00	1.000000000000000000e+00
5.800000000000000000e+02	5.403723632501649377e+01	3.550651737797488749e+01	7.788335199895456487e-03	-2.070660683017923134e+02	2.514970665813527351e-01	0.000000000000000000e+00	3.248684306535681188e+00	1.000000000000000000e+00
5.800000000000000000e+02	1.150712691128718319e+02	4.775760307999202325e+01	-3.923375619530128366e-03	1.062512293841647022e+02	2.235807144502862664e-01	0.000000000000000000e+00	7.029666756037899589e+00	1.000000000000000000e+00
5.810000000000000000e+02	2.700915932173882794e+01	2.855370505430479966e+01	-4.371784944359249740e-03	1.179476812905354706e+02	7.199462760126429384e-02	0.000000000000000000e+00	8.989008327645725771e+00	1.000000000000000000e+00
5.820000000000000000e+02	1.453977377568963369e+01	5.424738513335816137e+00	-1.614227657622359716e-02	4.249729407204214908e+02	2.631253479077455548e-02	0.000000000000000000e+00	1.373036872223995175e+01	1.000000000000000000e+00
5.820000000000000000e+02	1.145807606490090222e+02	1.139842255837533713e+01	-1.607240442449213089e-02	4.231503732199950036e+02	1.122969786048422236e-02	0.000000000000000000e+00	1.325313987095751145e+01	1.000000000000000000e+00
5.820000000000000000e+02	4.422739337917816016e+01	2.167788651241794540e+01	-5.085298319949796940e-03	1.365591918458242446e+02	8.663059716810483923e-02	0.000000000000000000e+00	9.045825311853505468e+00	1.000000000000000000e+00
5.820000000000000000e+02	5.596428003899335479e+00	3.146163718454204528e+01	-3.920214774277661941e-03	1.061687808880433437e+02	1.122111094562923128e-01	0.000000000000000000e+00	1.380028929294012130e+01	1.000000000000000000e+00
5.830000000000000000e+02	6.653121668750976880e+01	4.112099836544611975e+01	-9.267504531155771469e-03	2.456491931087037983e+02	2.400060856101751128e-01	0.000000000000000000e+00	3.373990554422157562e+00	1.000000000000000000e+00
5.830000000000000000e+02	6.038750180540937151e+01	4.114177509976533287e+01	-2.017362185045423403e-02	5.301278371668378213e+02	3.494394990115867738e-02	0.000000000000000000e+00	6.143750013243610475e+00	1.000000000000000000e+00
5.840000000000000000e+02	7.186478628235396116e+01	6.209960489036641107e+00	-1.615537069405206805e-02	4.253144918679034845e+02	1.779906533103935429e-01	0.000000000000000000e+00	5.653320072793590612e+00	1.000000000000000000e+00
5.840000000000000000e+02	1.217637877524869907e+02	4.560669421178117489e+01	-1.787028664025122962e-02	4.700469066004264960e+02	6.315103770762753310e-02	0.000000000000000000e+00	4.953761591686070886e+00	1.000000000000000000e+00
5.850000000000000000e+02	6.625242283844605140e+01	6.889228049676098031e+00	-8.972085246964642616e-03	2.379433822380829042e+02	3.567379710254771075e-01	0.000000000000000000e+00	5.653320072793590612e+00	1.000000000000000000e+00
5.850000000000000000e+02	5.187961764244128915e+01	2.650182882107967330e+01	-3.576511880096045620e-03	9.720352492819529289e+01	8.887913520677048762e-02	0.000000000000000000e+00	9.045825311853505468e+00	1.000000000000000000e+00
5.850000000000000000e+02	1.383489425472670007e+02	3.406458811234873707e+01	-1.576165033274075367e-02	4.150445643359735755e+02	8.398941968973172578e-03	0.000000000000000000e+00	1.648036516734392620e+01	1.000000000000000000e+00
5.850000000000000000e+02	2.459190143474281598e+01	3.721159943008923676e+01	-1.702848294358777145e-02	4.480890303756592630e+02	1.074856762666320797e-02	0.000000000000000000e+00	3.892611017157812103e+00	1.000000000000000000e+00
5.850000000000000000e+02	4.240767705480588035e+01	4.272586662408281200e+01	-1.528954116812752430e-02	4.027299182465778813e+02	8.496653416954047522e-02	0.000000000000000000e+00	9.781436819521449166e+00	1.000000000000000000e+00
5.850000000000000000e+02	6.483868299092404186e+01	4.872168676097103202e+01	-1.607635360204408628e-02	4.232533848273557169e+02	2.229488397712053871e-02	0.000000000000000000e+00	7.786856515946933399e+00	1.000000000000000000e+00
5.860000000000000000e+02	2.458212925670891380e+01	4.994065714305909154e+01	-6.370972609709145938e-03	1.700951302502234057e+02	5.895939212546541519e-02	0.000000000000000000e+00	8.050461329890200801e+00	1.000000000000000000e+00
5.860000000000000000e+02	1.282258377847442432e+02	2.105977415689393339e+01	-3.114065554699008576e-03	8.514092742011365544e+01	1.733490275430160654e-01	0.000000000000000000e+00	1.135202976004813635e+01	1.000000000000000000e+00
5.860000000000000000e+02	1.008777617254951764e+02	4.321455758967636029e+01	4.725718887381658018e-03	-1.271798071928488270e+02	2.923986034399400635e-01	0.000000000000000000e+00	1.494045511393317405e+01	1.000000000000000000e+00
5.870000000000000000e+02	7.813945996760904222e+01	1.164222918715904953e+01	-4.287598578146425803e-03	1.157517372522270591e+02	1.838923480214329498e-01	0.000000000000000000e+00	8.299462215410894572e+00	1.000000000000000000e+00
5.870000000000000000e+02	8.155669646878219226e+01	4.241001212056070102e+01	3.704214790850303592e-03	-1.005345683994922865e+02	2.087497771910755695e-01	0.000000000000000000e+00	6.624146285131028655e+00	1.000000000000000000e+00
5.880000000000000000e+02	1.346027694666674392e+02	1.166811179088530714e+01	-1.570323892013428257e-02	4.135209424117525714e+02	1.393359392628468196e-02	0.000000000000000000e+00	1.135202976004813635e+01	1.000000000000000000e+00
5.880000000000000000e+02	7.086837206595652106e+01	2.655735757417010134e+01	-4.156476157874343901e-03	1.123314982035770555e+02	1.978900615382394035e-01	0.000000000000000000e+00	7.706241736296589373e+00	1.000000000000000000e+00
5.890000000000000000e+02	1.004517145130906499e+02	1.041373600280236467e+01	-1.469140734237730714e-02	3.871280046843944547e+02	8.816846592855198672e-03	0.000000000000000000e+00	1.175237775612255753e+01	1.000000000000000000e+00
5.890000000000000000e+02	3.394982069813347891e+01	1.984396410030286617e+01	1.529064361495686150e-03	-4.379725055766726172e+01	4.521523256769989230e-01	0.000000000000000000e+00	1.752424808036858295e+01	1.000000000000000000e+00
5.900000000000000000e+02	6.316877691127898231e+01	2.687735156209117804e+01	-1.655075785680129238e-02	4.356278967803795581e+02	1.298715103841463492e-02	0.000000000000000000e+00	7.706241736296589373e+00	1.000000000000000000e+00
5.900000000000000000e+02	2.145398871838677834e+01	3.213027574848441503e+01	-1.635905751265085903e-02	4.306275238362069331e+02	2.769608442318027830e-02	0.000000000000000000e+00	5.972130823475563233e+00	1.000000000000000000e+00
5.900000000000000000e+02	1.737010511962404991e+01	4.636341861730171132e+01	-2.757961268103448476e-03	7.585218958352942309e+01	2.266839084358833745e-01	0.000000000000000000e+00	8.050461329890200801e+00	1.000000000000000000e+00
5.910000000000000000e+02	8.667005943470149987e+01	8.405843677528430646e+00	3.404605893739408220e-03	-9.271947432865910343e+01	1.103128751989655987e-01	0.000000000000000000e+00	9.123887243653614476e+00	1.000000000000000000e+00
5.910000000000000000e+02	1.161121686687971248e+02	1.280629405886555361e+01	6.447383325269064394e-03	-1.720882517358627695e+02	3.966816877062684377e-02	0.000000000000000000e+00	1.465813471009192170e+01	1.000000000000000000e+00
5.910000000000000000e+02	1.117708214452781306e+02	3.298917500745998410e+01	-4.445257485998654716e-03	1.198641625101256523e+02	4.002990498791137997e-01	0.000000000000000000e+00	4.345764228685399466e+00	1.000000000000000000e+00
5.920000000000000000e+02	2.963486657622556208e+01	4.841294166916983244e+01	-1.733486172178963849e-02	4.560807121849891246e+02	2.307855123096413941e-02	0.000000000000000000e+00	6.633247567331300942e+00	1.000000000000000000e+00
5.930000000000000000e+02	9.787372247429814820e+01	4.843871805173859002e+01	-3.694638517280019255e-03	1.002847778241072518e+02	1.558563153982772675e-01	0.000000000000000000e+00	1.110992726453740964e+01	1.000000000000000000e+00
5.940000000000000000e+02	1.033014907780025027e+02	2.181536563029638032e+01	-1.544095672653534798e-02	4.066794899854534719e+02	1.748342075263276119e-02	0.000000000000000000e+00	1.175237775612255753e+01	1.000000000000000000e+00
5.940000000000000000e+02	9.266091315865327971e+00	2.578695919335579489e+01	-1.658037083242129908e-02	4.364003310852993422e+02	9.295308280114045196e-03	0.000000000000000000e+00	1.373981470082322254e+01	1.000000000000000000e+00
5.940000000000000000e+02	1.251071258647413629e+02	5.048482421554317057e+01	-1.528721108999874130e-02	4.026691397451901366e+02	1.029054928160588744e-02	0.000000000000000000e+00	2.048728792234999574e+01	1.000000000000000000e+00
5.950000000000000000e+02	9.935323186065116374e+01	3.742774462524241130e+01	-1.591056516209626848e-02	4.189289062603212415e+02	1.210151530556724531e-02	0.000000000000000000e+00	1.110992726453740964e+01	1.000000000000000000e+00
5.960000000000000000e+02	1.380595471060007071e+02	1.057184863891458804e+01	6.971498219883738405e-03	-1.857594318804978855e+02	1.339362667256034367e-01	0.000000000000000000e+00	9.250845221385768369e+00	1.000000000000000000e+00
5.970000000000000000e+02	5.984308217605937585e+01	1.748286876747519969e+01	-4.534811408697211194e-03	1.222001156044768493e+02	9.555690549615081242e-02	0.000000000000000000e+00	8.104320201121746337e+00	1.000000000000000000e+00
5.970000000000000000e+02	1.365453158415213579e+02	2.084599992678563041e+01	-3.381172885571127277e-03	9.210824026664147368e+01	4.196006144014884365e-01	0.000000000000000000e+00	4.559020459625850563e+00	1.000000000000000000e+00
5.970000000000000000e+02	3.456606272522569867e+01	4.397635764206149389e+01	-1.617768661858723714e-02	4.258965875639983665e+02	1.909179175498965098e-02	0.000000000000000000e+00	6.633247567331300942e+00	1.000000000000000000e+00
5.970000000000000000e+02	4.304461186573584541e+01	3.141708401644302029e+01	-2.035559317393574250e-03	5.700882659867981062e+01	2.555542581472548536e-01	0.000000000000000000e+00	1.515325541034668788e+01	1.000000000000000000e+00
5.970000000000000000e+02	1.418132047332742616e+02	3.862582361466509440e+01	-1.621629105335932464e-02	4.269035579584173092e+02	7.462219758871202480e-02	0.000000000000000000e+00	1.854380715354679765e+01	1.000000000000000000e+00
5.980000000000000000e+02	7.060346907138404049e+01	2.916335644850461151e+01	-1.601484284495608562e-02	4.216489186127459448e+02	9.100494548877291479e-03	0.000000000000000000e+00	9.804667898148350602e+00	1.000000000000000000e+00
5.980000000000000000e+02	1.149335583771371745e+02	1.882734979623231908e+01	-1.409768625206765137e-02	3.716411943214492339e+02	1.131829071443719581e-01	0.000000000000000000e+00	1.200971420373758036e+01	1.000000000000000000e+00
5.980000000000000000e+02	8.804044363834205456e+01	5.098663164997064179e+00	-2.023917417362438090e-03	5.670515556359406162e+01	2.371131683339506857e-01	0.000000000000000000e+00	1.306400456571873292e+01	1.000000000000000000e+00
5.990000000000000000e+02	3.370155052600276235e+01	1.457322237046840563e+01	-1.608544621646524481e-02	4.234905594831698750e+02	7.610030896947006518e-02	0.000000000000000000e+00	7.120032236588057728e+00	1.000000000000000000e+00
5.990000000000000000e+02	1.408646266249962480e+02	1.938715726664553429e+01	4.173694642274231557e-03	-1.127806306447024269e+02	1.700047515478492199e-01	0.000000000000000000e+00	3.320375883878455614e+00	1.000000000000000000e+00
5.990000000000000000e+02	8.033831798619638676e+01	2.799535422301114451e+01	-1.623905765269835488e-02	4.274974091998964241e+02	6.150105033524200238e-03	0.000000000000000000e+00	9.804667898148350602e+00	1.000000000000000000e+00
5.990000000000000000e+02	6.672918459811053538e+01	4.784128938690096788e+01	-7.039416757377169390e-03	1.875310406837842265e+02	1.262637753735784685e-01	0.000000000000000000e+00	8.847308165875142905e+00	1.000000000000000000e+00
6.000000000000000000e+02	9.256559649127480327e+01	1.735391538397299627e+01	-1.565898528648629676e-02	4.123666165113199327e+02	6.907400134322450036e-03	0.000000000000000000e+00	1.162630072938943471e+01	1.000000000000000000e+00
6.000000000000000000e+02	6.057661711163081009e+01	4.148355589875650651e+01	-1.638963167683824690e-02	4.314250300904122355e+02	9.854445163122060869e-03	0.000000000000000000e+00	8.847308165875142905e+00	1.000000000000000000e+00
6.000000000000000000e+02	3.228986021999581624e+01	4.948078060174198711e+00	-1.613363551925574291e-02	4.247475446333011746e+02	1.178012418701157582e-02	0.000000000000000000e+00	9.728117624394913676e+00	1.000000000000000000e+00
6.000000000000000000e+02	1.217783660421509211e+02	4.966722052312213975e+01	-3.636094719286305735e-03	9.875770271720421078e+01	1.329898940977322086e-01	0.000000000000000000e+00	3.418258803289688341e+00	1.000000000000000000e+00
6.010000000000000000e+02	1.458941369336493921e+01	4.256009366385124792e+01	-1.670039260873523029e-02	4.395310173949741852e+02	6.944177822573838199e-03	0.000000000000000000e+00	1.104288218154150236e+01	1.000000000000000000e+00
6.010000000000000000e+02	3.063759739141802640e+01	2.100027848031539435e+01	-1.644927434371580219e-02	4.329807684439063564e+02	4.112511430265730628e-02	0.000000000000000000e+00	7.120032236588057728e+00	1.000000000000000000e+00
6.040000000000000000e+02	9.808348801636270764e+01	3.859790475557478118e+01	-1.657539605567508872e-02	4.362705674213095790e+02	2.038815624106204982e-02	0.000000000000000000e+00	1.368398875738614962e+01	1.000000000000000000e+00
6.040000000000000000e+02	7.538096484432347211e+01	5.269691147556512334e+01	1.692258971992168480e-03	-4.805407084965921882e+01	3.009700928757217397e-01	0.000000000000000000e+00	9.921207955520518595e+00	1.000000000000000000e+00
6.050000000000000000e+02	3.376350192872800449e+01	3.731398582563157618e+01	-4.432846958692389198e-03	1.195404423559434264e+02	5.071459318954318896e-02	0.000000000000000000e+00	1.661048844932015456e+01	1.000000000000000000e+00
6.050000000000000000e+02	1.130628974451257420e+02	3.116346945799166690e+01	-3.950099681854436079e-03	1.069483083528909617e+02	8.865257406392146322e-02	0.000000000000000000e+00	1.230740329819259138e+01	1.000000000000000000e+00
6.060000000000000000e+02	1.426161345460379550e+02	1.656057150014012080e+01	-1.576597258832772297e-02	4.151573074298405004e+02	9.543626850973541131e-03	0.000000000000000000e+00	2.109160390773043048e+01	1.000000000000000000e+00
6.060000000000000000e+02	2.199396640786057588e+01	5.075264186167481029e+01	-1.715038403424964941e-02	4.512687373204336723e+02	1.377383535471965459e-02	0.000000000000000000e+00	1.104288218154150236e+01	1.000000000000000000e+00
6.070000000000000000e+02	5.095732567068713337e+01	1.654387611985978168e+01	-3.942670925435083282e-03	1.067545343000961964e+02	1.012662748781235633e-01	0.000000000000000000e+00	8.495615720119939596e+00	1.000000000000000000e+00
6.070000000000000000e+02	5.167698712144385809e+01	5.237579058800972831e+01	-1.646449780128299983e-02	4.333778619685587046e+02	2.634251106295493194e-02	0.000000000000000000e+00	1.200584759052244976e+01	1.000000000000000000e+00
6.080000000000000000e+02	8.116411769618443373e+01	1.742258258789370728e+01	-1.538851173139284441e-02	4.053114979981148736e+02	5.282650423119317207e-02	0.000000000000000000e+00	4.697946910856808600e+00	1.000000000000000000e+00
6.080000000000000000e+02	4.539025892454192856e+00	2.706515728364663431e+01	-3.700177741988711598e-03	1.004292647288532550e+02	1.844847361294301713e-01	0.000000000000000000e+00	1.188280975205701573e+01	1.000000000000000000e+00
6.080000000000000000e+02	1.334925225109332025e+01	3.503893174202715954e+01	-1.659782427485761991e-02	4.368555922468169115e+02	1.983960438146437077e-02	0.000000000000000000e+00	1.188280975205701573e+01	1.000000000000000000e+00
6.090000000000000000e+02	5.446069379955635981e+01	3.060651402809727628e+01	-1.680732498774725747e-02	4.423202756888881026e+02	1.209255856569757537e-02	0.000000000000000000e+00	1.152744879308872861e+01	1.000000000000000000e+00
6.090000000000000000e+02	1.426595772220567255e+02	3.765213066807481113e+01	-3.775319425469432760e-03	1.023892843768186935e+02	1.013107044246519539e-01	0.000000000000000000e+00	9.632269560866838276e+00	1.000000000000000000e+00
6.100000000000000000e+02	1.221618678633110306e+02	2.287607461562106081e+01	-1.545455020658322368e-02	4.070340666564019898e+02	1.454406151953979709e-02	0.000000000000000000e+00	8.670388960378577536e+00	1.000000000000000000e+00
6.110000000000000000e+02	3.376361684978885336e+01	3.052379947238347668e+01	-1.718079328612496029e-02	4.520619419492711017e+02	8.625658388784152031e-02	0.000000000000000000e+00	6.459277781840844668e+00	1.000000000000000000e+00
6.110000000000000000e+02	7.045910297144433798e+01	5.180363527967665505e+01	3.150479862729817140e-03	-8.609076984979201086e+01	2.635162686047523017e-01	0.000000000000000000e+00	6.486750869860650859e+00	1.000000000000000000e+00
6.120000000000000000e+02	4.173790263263191491e+01	4.564118028813999217e+01	-1.741207358119366624e-02	4.580947309622856096e+02	1.035259481717198948e-02	0.000000000000000000e+00	1.200584759052244976e+01	1.000000000000000000e+00
6.120000000000000000e+02	1.212726364997203063e+02	1.425140579263073803e+01	-1.636476403937733165e-02	4.307763747001669685e+02	2.134210791673130103e-02	0.000000000000000000e+00	7.639147807867993301e+00	1.000000000000000000e+00
6.120000000000000000e+02	3.697910946272195787e+01	2.492175728054348482e+01	-1.789588436719794298e-02	4.707146058777747726e+02	2.377332280485013882e-01	0.000000000000000000e+00	5.407350626558167228e+00	1.000000000000000000e+00
6.130000000000000000e+02	2.920675483611762857e+01	5.403819664063049366e+00	-1.600222018405202812e-02	4.213196650981117273e+02	1.285450145395494737e-02	0.000000000000000000e+00	2.100855504889662129e+01	1.000000000000000000e+00
6.130000000000000000e+02	7.655020826360203046e+01	1.830719828137656435e+01	-1.603822529980461140e-02	4.222588340258407129e+02	6.081155821864225874e-02	0.000000000000000000e+00	4.697946910856808600e+00	1.000000000000000000e+00
6.130000000000000000e+02	8.450207655336375012e+01	2.100590672297943584e+01	-2.000607221034955002e-02	5.257574188929515913e+02	2.328565012637873188e-02	0.000000000000000000e+00	4.897160523130698273e+00	1.000000000000000000e+00
6.130000000000000000e+02	8.505352380244742960e+01	4.955140308422863882e+01	-1.553737736098324482e-02	4.091945565800908184e+02	4.321553826282209521e-02	0.000000000000000000e+00	5.470382796707239592e+00	1.000000000000000000e+00
6.130000000000000000e+02	1.073270632735410146e+02	1.670688364834236239e+01	-2.198353214009796542e-03	6.125519454196010116e+01	2.700317024584590886e-01	0.000000000000000000e+00	7.803113983615306282e+00	1.000000000000000000e+00
6.130000000000000000e+02	1.331700781922793055e+02	3.599985192129651779e+01	-3.961413260041160046e-03	1.072434153362267892e+02	2.028607560379506181e-01	0.000000000000000000e+00	9.632269560866838276e+00	1.000000000000000000e+00
6.140000000000000000e+02	6.398893929430043670e+01	5.226722867760809521e+01	-3.893878109580573704e-03	1.054818069226355277e+02	2.175839663526968337e-01	0.000000000000000000e+00	6.486750869860650859e+00	1.000000000000000000e+00
6.140000000000000000e+02	6.277162316648387730e+01	9.350217996002218257e+00	-1.644305949180019030e-02	4.328186582635173636e+02	9.302572514713558505e-03	0.000000000000000000e+00	8.723835073377129490e+00	1.000000000000000000e+00
6.140000000000000000e+02	5.005392475277530906e+01	1.995463803155961457e+01	-4.143659013395009985e-03	1.119971717173099250e+02	2.511750023469220272e-01	0.000000000000000000e+00	8.505182813671613218e+00	1.000000000000000000e+00
6.150000000000000000e+02	5.937345126889200486e+01	1.738500026697271394e+01	-5.313753957127799812e-03	1.425183015811315670e+02	2.370572947831650623e-01	0.000000000000000000e+00	8.648632974279296448e+00	1.000000000000000000e+00
6.160000000000000000e+02	1.149220300475018917e+02	1.849715389155231904e+01	-1.598805178199902768e-02	4.209500919781366974e+02	1.548240990871097011e-02	0.000000000000000000e+00	7.639147807867993301e+00	1.000000000000000000e+00
6.170000000000000000e+02	1.261302119595428337e+02	2.558328828089446461e+01	-1.502020275164945261e-02	3.957044090512141565e+02	2.199257683642557026e-01	0.000000000000000000e+00	5.303060848533954541e+00	1.000000000000000000e+00
6.170000000000000000e+02	7.861624580021225484e+01	3.623151557080785778e+01	-3.234454433449335340e-03	8.828118934687375940e+01	2.265551497435284167e-01	0.000000000000000000e+00	1.479384843265077265e+01	1.000000000000000000e+00
6.180000000000000000e+02	8.998497396279176996e+01	5.191907858111378005e+01	-1.628394374916780976e-02	4.286682324623694171e+02	1.874234857793111164e-02	0.000000000000000000e+00	5.470382796707239592e+00	1.000000000000000000e+00
6.180000000000000000e+02	1.212088931599784303e+02	2.755890859773361967e+01	-1.595275759406375796e-02	4.200294671184360027e+02	1.685633767872886102e-01	0.000000000000000000e+00	5.303060848533954541e+00	1.000000000000000000e+00
6.190000000000000000e+02	7.342728897873114136e+01	1.057687066541515009e+01	-3.986612648450770131e-03	1.079007242240722491e+02	6.349667807257275420e-02	0.000000000000000000e+00	1.072603797651644619e+01	1.000000000000000000e+00
6.190000000000000000e+02	1.136305708211144072e+01	1.605527208211811185e+01	-4.017801409151881310e-03	1.087142618098458513e+02	1.015319609137189660e-01	0.000000000000000000e+00	1.281099758023245450e+01	1.000000000000000000e+00
6.190000000000000000e+02	8.973446632988471094e+01	1.668384195157947758e+01	-1.625618832679100872e-02	4.279442511689495632e+02	1.499679025678757327e-02	0.000000000000000000e+00	9.600766659628899191e+00	1.000000000000000000e+00
6.190000000000000000e+02	4.009131361793283332e+01	3.755775841407342597e+01	-3.811779649673625175e-03	1.033403244986144216e+02	8.996164865031353042e-02	0.000000000000000000e+00	1.389144816261600468e+01	1.000000000000000000e+00
6.190000000000000000e+02	1.425889976227045679e+02	4.150570253454466041e+01	-1.660554949501337474e-02	4.370570993543070131e+02	6.184240347132274884e-03	0.000000000000000000e+00	1.236664331852547072e+01	1.000000000000000000e+00
6.190000000000000000e+02	1.311183788361599056e+02	1.964864478079926258e+01	-3.518140551863898659e-03	9.568094857758424610e+01	4.645447919833314288e-01	0.000000000000000000e+00	4.276396819104686386e+00	1.000000000000000000e+00
6.200000000000000000e+02	8.789057247939993545e+01	5.685999193480135716e+00	-1.587552916259400357e-02	4.180150160700893593e+02	8.454100519839524708e-03	0.000000000000000000e+00	1.115134475584598306e+01	1.000000000000000000e+00
6.200000000000000000e+02	6.040660664961234261e+01	8.798298788344277810e+00	-4.320101463238925320e-03	1.165995528779337462e+02	2.329747009424577575e-01	0.000000000000000000e+00	8.648632974279296448e+00	1.000000000000000000e+00
6.210000000000000000e+02	5.246185376396829270e+01	1.602693210820813263e+01	-1.618093886513781443e-02	4.259814202007437416e+02	6.683024133549486656e-03	0.000000000000000000e+00	1.074114696329006513e+01	1.000000000000000000e+00
6.210000000000000000e+02	1.312630318141116561e+02	3.654018489081254017e+01	-1.575696999783018221e-02	4.149224809867745307e+02	8.065820536455103884e-03	0.000000000000000000e+00	8.551119449771595882e+00	1.000000000000000000e+00
6.220000000000000000e+02	1.355306900830141785e+02	5.140212735683078904e+00	4.283092537219883658e-03	-1.156342002429208264e+02	2.296616129030200071e-01	0.000000000000000000e+00	3.367470842300429368e+00	1.000000000000000000e+00
6.230000000000000000e+02	1.114542836096865557e+02	1.824901420760939885e+01	-1.602022507113494421e-02	4.217893103177449916e+02	9.481848601584408343e-03	0.000000000000000000e+00	1.348430721371742891e+01	1.000000000000000000e+00
6.230000000000000000e+02	2.767249245261141155e+01	3.133319313460111033e+01	-1.676278809060450375e-02	4.411585610530747203e+02	6.175056353468044712e-03	0.000000000000000000e+00	1.044565362082322224e+01	1.000000000000000000e+00
6.230000000000000000e+02	2.507555169216734825e+01	2.121550672648578839e+01	3.763343092689098307e-03	-1.020768898911927351e+02	1.046082123766259864e-01	0.000000000000000000e+00	1.044565362082322224e+01	1.000000000000000000e+00
6.230000000000000000e+02	1.307189586351756816e+02	2.390634759540415288e+01	-4.381716182073125583e-03	1.182067308639031751e+02	7.127728494838869722e-02	0.000000000000000000e+00	4.276396819104686386e+00	1.000000000000000000e+00
6.230000000000000000e+02	1.360927164505789051e+02	8.460451618038618449e+00	-4.183722767333408581e-03	1.130422074584995755e+02	3.025885065943222374e-01	0.000000000000000000e+00	3.367470842300429368e+00	1.000000000000000000e+00
6.230000000000000000e+02	1.460702133833396310e+01	4.858290770065953978e+01	-1.757575650921732900e-03	4.975781194396996909e+01	2.583977335476653758e-01	0.000000000000000000e+00	1.314387438717763068e+01	1.000000000000000000e+00
6.230000000000000000e+02	2.791092756044838552e+01	5.048340466532010851e+01	-3.828316392952880315e-03	1.037716741868206469e+02	1.181793947774786302e-01	0.000000000000000000e+00	6.905352515956777459e+00	1.000000000000000000e+00
6.240000000000000000e+02	1.905553905275975879e+01	5.810889224572600043e+00	7.008740786103800392e-03	-1.867308788610636441e+02	2.537655086116485936e-02	0.000000000000000000e+00	1.281099758023245450e+01	1.000000000000000000e+00
6.240000000000000000e+02	3.496445061658731390e+01	1.363896057345139035e+01	-7.578071174499232364e-03	2.015814743727431164e+02	1.964915234448982861e-02	0.000000000000000000e+00	1.245770338170140867e+01	1.000000000000000000e+00
6.240000000000000000e+02	9.616504133647170249e+01	2.381282683985779158e+01	-1.607462313066555445e-02	4.232082466597628354e+02	8.255088286937994901e-03	0.000000000000000000e+00	9.600766659628899191e+00	1.000000000000000000e+00
6.250000000000000000e+02	1.386047764389978170e+02	3.215607383984482226e+01	4.324478244412310358e-03	-1.167137182345946798e+02	2.876088381069934474e-01	0.000000000000000000e+00	8.551119449771595882e+00	1.000000000000000000e+00
6.250000000000000000e+02	6.189608837256393059e+01	3.499447873802473197e+01	-1.638379213109580901e-02	4.312727095159962118e+02	6.348863329359688557e-03	0.000000000000000000e+00	1.015254888762515684e+01	1.000000000000000000e+00
6.250000000000000000e+02	5.099265461215491513e+01	5.087794085001343802e+01	-3.976604650434815286e-03	1.076396724104925937e+02	2.021623664061342751e-01	0.000000000000000000e+00	9.378067578335308241e+00	1.000000000000000000e+00
6.260000000000000000e+02	7.670734826093813297e+01	1.471939387521493003e+01	-1.581933166625075840e-02	4.165491426440902387e+02	2.998105616568569332e-02	0.000000000000000000e+00	8.848695450413121222e+00	1.000000000000000000e+00
6.260000000000000000e+02	7.065701258283122854e+01	2.117639390281199852e+01	-1.556101947250711388e-02	4.098112449607558005e+02	7.503112383319210377e-02	0.000000000000000000e+00	8.848695450413121222e+00	1.000000000000000000e+00
6.260000000000000000e+02	1.153039821981926423e+02	4.368934914954866855e+01	-1.794390152046082543e-02	4.719671006246985030e+02	1.755568186937306319e-02	0.000000000000000000e+00	1.089329059353847562e+01	1.000000000000000000e+00
6.280000000000000000e+02	5.664247922310856609e+00	3.630856439886870390e+01	-1.751706608304080814e-02	4.608333888812585997e+02	1.106874304327398750e-02	0.000000000000000000e+00	1.067817286118056508e+01	1.000000000000000000e+00
6.280000000000000000e+02	2.679755240061463084e+01	4.366839996076591746e+01	-4.494739415844255931e-03	1.211548649568110392e+02	1.092848084822418686e-01	0.000000000000000000e+00	6.905352515956777459e+00	1.000000000000000000e+00
6.280000000000000000e+02	8.775747672675333888e+01	3.382016541683959332e+01	-1.595154192009075669e-02	4.199977570906294773e+02	1.134956831220956808e-02	0.000000000000000000e+00	8.866357267860182745e+00	1.000000000000000000e+00
6.290000000000000000e+02	5.754253649478987143e+01	4.416621984662285882e+01	-4.493519652450106601e-03	1.211230482592384448e+02	5.310292690410800542e-02	0.000000000000000000e+00	9.378067578335308241e+00	1.000000000000000000e+00
6.290000000000000000e+02	1.248767672990801891e+01	1.929402378914346272e+01	4.592830142065640504e-03	-1.237134947581574380e+02	3.125525705124596598e-01	0.000000000000000000e+00	4.135036147739160839e+00	1.000000000000000000e+00
6.290000000000000000e+02	8.752026433882749146e+00	2.106699891838691485e+01	-4.754483356450444134e-03	1.279301087821468599e+02	2.837427563951110399e-01	0.000000000000000000e+00	4.135036147739160839e+00	1.000000000000000000e+00
6.290000000000000000e+02	1.185521102337074524e+02	2.871472581263294188e+01	-4.453491009482634690e-03	1.200789283638175817e+02	1.415021552657713677e-01	0.000000000000000000e+00	1.532284829323838160e+01	1.000000000000000000e+00
6.300000000000000000e+02	1.047808021630724369e+02	4.650474644011377734e+01	-1.565866632857784366e-02	4.123582967114634243e+02	1.798177445506521366e-02	0.000000000000000000e+00	5.269236901271166396e+00	1.000000000000000000e+00
6.300000000000000000e+02	8.514092048392701884e+01	5.567416528199586878e+00	-1.512609199647315175e-02	3.984664579001186553e+02	1.838989445314764826e-02	0.000000000000000000e+00	1.244523321600088472e+01	1.000000000000000000e+00
6.300000000000000000e+02	1.503630489870165476e+01	3.119115062973319397e+01	2.263835758804207902e-03	-6.296326213441366093e+01	3.546852514443310511e-01	0.000000000000000000e+00	1.067817286118056508e+01	1.000000000000000000e+00
6.300000000000000000e+02	9.595804815855154857e+01	3.044927245008550898e+01	-4.334076855264917989e-03	1.169640914627791659e+02	2.466257278225879590e-01	0.000000000000000000e+00	5.747068424805302556e+00	1.000000000000000000e+00
6.310000000000000000e+02	1.419921782010341360e+02	3.591545356877646356e+01	5.275268434254520855e-03	-1.415144329226232287e+02	1.159377817004405564e-01	0.000000000000000000e+00	1.636813911816228639e+01	1.000000000000000000e+00
6.310000000000000000e+02	1.336084084128564768e+02	2.185741734993159824e+01	-3.831454618421801378e-03	1.038535326612905294e+02	9.551438721298854961e-02	0.000000000000000000e+00	1.030563651270689718e+01	1.000000000000000000e+00
6.320000000000000000e+02	2.642063468685637062e+01	3.082570507299358908e+01	-3.376868561507151856e-03	9.199596490434183238e+01	9.746696889908168515e-02	0.000000000000000000e+00	1.139019381663049302e+01	1.000000000000000000e+00
6.320000000000000000e+02	1.003185486729014571e+02	2.670563374639784016e+01	-3.737825766736585856e-03	1.014112878190313438e+02	4.060921240543378108e-01	0.000000000000000000e+00	5.747068424805302556e+00	1.000000000000000000e+00
6.340000000000000000e+02	6.656777076952408834e+01	1.192411573784961298e+01	-1.614894290910404845e-02	4.251468274743548932e+02	9.278810240961221645e-03	0.000000000000000000e+00	1.540465930950279727e+01	1.000000000000000000e+00
6.340000000000000000e+02	2.546226354609996179e+01	1.401773181777925892e+01	-4.948576748320506792e-03	1.329929027466070863e+02	3.177798445072417266e-01	0.000000000000000000e+00	6.296405051832496547e+00	1.000000000000000000e+00
6.350000000000000000e+02	4.531766266566543067e+01	2.998673614695700707e+01	-1.611923826098496035e-02	4.243720019547184847e+02	6.552181067452922392e-03	0.000000000000000000e+00	1.476470267962201000e+01	1.000000000000000000e+00
6.350000000000000000e+02	8.098367870776846189e+01	4.226019602699726363e+01	4.293003922401952659e-03	-1.158927319765143835e+02	6.860422825612344511e-02	0.000000000000000000e+00	1.014686108816529320e+01	1.000000000000000000e+00
6.350000000000000000e+02	1.006268329805380120e+02	4.974656653880402501e+01	-3.991537088164013279e-03	1.080291748808326133e+02	2.050065829332531342e-01	0.000000000000000000e+00	5.269236901271166396e+00	1.000000000000000000e+00
6.360000000000000000e+02	1.414413850100355887e+02	5.445650519421607605e+00	-1.553025633162318647e-02	4.090088093780994996e+02	1.981005996835616401e-02	0.000000000000000000e+00	7.505037979756166600e+00	1.000000000000000000e+00
6.360000000000000000e+02	7.454496714163822446e+01	5.010250329658978075e+01	-3.870726828442557291e-03	1.048779215183681828e+02	1.250072192590747644e-01	0.000000000000000000e+00	1.014686108816529320e+01	1.000000000000000000e+00
6.360000000000000000e+02	1.299468835007133691e+02	5.259591210869159994e+01	-1.668478123814927383e-02	4.391238054233659795e+02	2.027949165272663334e-01	0.000000000000000000e+00	1.644891868018491365e+01	1.000000000000000000e+00
6.360000000000000000e+02	1.414779268238960981e+02	1.520333409899867760e+01	-4.345281810981841894e-03	1.172563651029537084e+02	2.561135942612611238e-01	0.000000000000000000e+00	4.324478686124262339e+00	1.000000000000000000e+00
6.370000000000000000e+02	3.080065571910823508e+01	1.067912648262720055e+01	-1.664189212116408759e-02	4.380050720109529152e+02	1.809701593888379811e-02	0.000000000000000000e+00	6.296405051832496547e+00	1.000000000000000000e+00
6.380000000000000000e+02	6.354074187147705999e+00	1.313819424174273820e+01	-1.692759996573296732e-02	4.454575665917607239e+02	8.787746793766482156e-03	0.000000000000000000e+00	1.912842092085063683e+01	1.000000000000000000e+00
6.380000000000000000e+02	8.022731283740645836e+01	2.491385901289720906e+01	-4.550623985406776310e-03	1.226125759008136953e+02	8.509767085955177723e-02	0.000000000000000000e+00	8.307294413105763553e+00	1.000000000000000000e+00
6.380000000000000000e+02	1.080028700831331747e+02	2.690633504528942765e+01	4.047288898551830612e-03	-1.094834228921617836e+02	8.577546906915556324e-02	0.000000000000000000e+00	1.208554075012899887e+01	1.000000000000000000e+00
6.380000000000000000e+02	1.274406948899536332e+02	3.633903835035065555e+01	-1.569142007725881499e-02	4.132126559430567454e+02	1.152642682498994375e-02	0.000000000000000000e+00	1.116267808559629593e+01	1.000000000000000000e+00
6.380000000000000000e+02	5.662235995176787640e+01	3.996351948560042189e+01	-4.087615339396526680e-03	1.105353106424329042e+02	6.781933776199311481e-02	0.000000000000000000e+00	9.525807137697743343e+00	1.000000000000000000e+00
6.380000000000000000e+02	8.161112971660777760e+01	8.607358280475267520e+00	3.344234545942053900e-03	-9.114472882954704858e+01	1.174721720898511679e-01	0.000000000000000000e+00	9.419456624235714060e+00	1.000000000000000000e+00
6.380000000000000000e+02	3.142131410746886289e+01	3.497551775840739907e+01	4.349276472569353451e-03	-1.173605631304107959e+02	2.360837736361303119e-01	0.000000000000000000e+00	1.474772097946399896e+01	1.000000000000000000e+00
6.390000000000000000e+02	8.425487877233625511e+01	1.764819640678816270e+01	-3.649156022085306428e-03	9.909839790698705997e+01	1.007104618423871889e-01	0.000000000000000000e+00	8.307294413105763553e+00	1.000000000000000000e+00
6.390000000000000000e+02	5.359710737627921162e+01	4.899617404996368464e+01	-4.356111486174670151e-03	1.175388498061939941e+02	2.291207565993667039e-01	0.000000000000000000e+00	9.525807137697743343e+00	1.000000000000000000e+00
6.400000000000000000e+02	4.350515495092824381e+01	1.411572932969879268e+01	-1.535662335909667407e-02	4.044797115202651412e+02	9.818695971891333585e-03	0.000000000000000000e+00	3.762057848611497501e+00	1.000000000000000000e+00
6.410000000000000000e+02	8.149976011470006654e+01	3.594313738079741682e+01	-3.951408118183620879e-03	1.069824380235945966e+02	9.513475985564301407e-02	0.000000000000000000e+00	9.958810818980026625e+00	1.000000000000000000e+00
6.420000000000000000e+02	9.538398911812247150e+01	5.968098965411058110e+00	-4.574831714409206829e-03	1.232440180282656286e+02	1.851502211725389868e-01	0.000000000000000000e+00	3.542738903296700048e+00	1.000000000000000000e+00
6.420000000000000000e+02	3.564485895118347258e+01	1.608790765772129561e+01	-4.128079914167899142e-03	1.115908015221229306e+02	2.428712590018914375e-01	0.000000000000000000e+00	4.921256871663521437e+00	1.000000000000000000e+00
6.430000000000000000e+02	4.377301618956231266e+01	4.320216256513554498e+01	-1.655264481973326221e-02	4.356771169235853449e+02	8.880194990796952403e-03	0.000000000000000000e+00	1.140540822291113976e+01	1.000000000000000000e+00
6.430000000000000000e+02	1.212131387093918562e+02	4.560310473939378539e+01	-4.177919030388091773e-03	1.128908209321734546e+02	2.076779135985592495e-01	0.000000000000000000e+00	1.116267808559629593e+01	1.000000000000000000e+00
6.430000000000000000e+02	1.093974051922620134e+02	1.490152071717774263e+01	-1.612207576651597876e-02	4.244460163543750468e+02	1.165211440418767452e-02	0.000000000000000000e+00	1.208554075012899887e+01	1.000000000000000000e+00
6.430000000000000000e+02	1.263119152600963702e+02	9.196184984245460825e+00	-1.497064709816751590e-02	3.944117835736749953e+02	1.955514156937643300e-02	0.000000000000000000e+00	9.946461998498465462e+00	1.000000000000000000e+00
6.440000000000000000e+02	3.075315536797344862e+01	4.838696264834890570e+01	-1.613870227948238298e-02	4.248797076237443662e+02	1.316210553618790691e-02	0.000000000000000000e+00	5.956107087176650161e+00	1.000000000000000000e+00
6.440000000000000000e+02	9.135107198525666661e+01	3.740244110424372792e+01	-1.631613530852604396e-02	4.295079273682863459e+02	8.451863090546352097e-03	0.000000000000000000e+00	9.958810818980026625e+00	1.000000000000000000e+00
6.440000000000000000e+02	6.970627733689316585e+01	5.280479043550510454e+01	-1.644154566832333256e-02	4.327791712089193084e+02	4.453220742686347933e-02	0.000000000000000000e+00	8.103139051492590283e+00	1.000000000000000000e+00
6.450000000000000000e+02	1.311518839115424271e+02	1.788565043043911729e+01	-1.574514786804257979e-02	4.146141087812138721e+02	2.247971284988170559e-02	0.000000000000000000e+00	9.098221454462342095e+00	1.000000000000000000e+00
6.450000000000000000e+02	6.190629351942886416e+01	1.786423391852204290e+01	-3.878269904403999768e-03	1.050746775185756690e+02	7.934124064173353474e-02	0.000000000000000000e+00	1.117718082531425061e+01	1.000000000000000000e+00
6.450000000000000000e+02	7.279720384668716804e+01	2.037768641367507172e+01	-1.743021593174611189e-03	4.937817925781514106e+01	2.537121576433020165e-01	0.000000000000000000e+00	1.117718082531425061e+01	1.000000000000000000e+00
6.450000000000000000e+02	7.453873922363428051e+01	4.630031700554793872e+01	-1.671680408917738600e-02	4.399590996873689619e+02	2.951711337256213152e-02	0.000000000000000000e+00	8.103139051492590283e+00	1.000000000000000000e+00
6.450000000000000000e+02	4.055295386453339290e+01	1.644759296245874225e+01	-3.437564426328360793e-03	9.357917520905034792e+01	2.078048307671295225e-01	0.000000000000000000e+00	3.762057848611497501e+00	1.000000000000000000e+00
6.450000000000000000e+02	1.358380942590650022e+02	4.064304726777726273e+01	-2.698015985960181343e-03	7.428855771688672860e+01	1.568257274052528016e-01	0.000000000000000000e+00	1.130259630865134746e+01	1.000000000000000000e+00
6.460000000000000000e+02	1.425421354588583256e+02	3.154334865145964528e+01	-4.041392459622735259e-03	1.093296182977116189e+02	7.759778146629792150e-02	0.000000000000000000e+00	1.130259630865134746e+01	1.000000000000000000e+00
6.470000000000000000e+02	9.937504981487415989e+01	3.028718282096863135e+01	-1.537014019532160526e-02	4.048322889892806415e+02	1.907681478186840085e-02	0.000000000000000000e+00	1.072432378511148521e+01	1.000000000000000000e+00
6.490000000000000000e+02	3.526590123447356007e+01	5.227416426111638259e+01	-1.652679535675203801e-02	4.350028512831894432e+02	1.463743623041924291e-02	0.000000000000000000e+00	5.956107087176650161e+00	1.000000000000000000e+00
6.490000000000000000e+02	9.419541374495739205e+01	1.995751350402892754e+01	-1.572159593890149615e-02	4.139997727465964772e+02	1.285200918762541278e-02	0.000000000000000000e+00	7.690973896563365386e+00	1.000000000000000000e+00
6.490000000000000000e+02	7.492980357707193662e+01	3.671285466751168514e+01	-1.370313402433462379e-03	3.965633988755769224e+01	4.666611437011349839e-01	0.000000000000000000e+00	9.595434612970544563e+00	1.000000000000000000e+00
6.500000000000000000e+02	1.227212061311750233e+02	5.129836819477437970e+00	-1.561342079250821295e-02	4.111780977117702491e+02	1.642981487882411162e-02	0.000000000000000000e+00	1.411589375950935654e+01	1.000000000000000000e+00
6.510000000000000000e+02	1.148128057994976388e+02	3.461854487852264839e+01	-1.610394951634212465e-02	4.239732054611534977e+02	6.430723313510566808e-02	0.000000000000000000e+00	5.881002452935970126e+00	1.000000000000000000e+00
6.510000000000000000e+02	1.822859738895679627e+01	3.070964229588152605e+01	-1.504449779128788633e-02	3.963381286171544957e+02	2.699187113012668782e-02	0.000000000000000000e+00	1.562504821642413333e+01	1.000000000000000000e+00
6.510000000000000000e+02	1.333268238527919038e+02	4.324378526595710071e+01	-3.686650277294462215e-03	1.000764100234527518e+02	8.946797513570747817e-02	0.000000000000000000e+00	1.489369614859841207e+01	1.000000000000000000e+00
6.520000000000000000e+02	3.365230697262938975e+01	9.059363382500492889e+00	-1.616129418500383830e-02	4.254690020959448020e+02	3.779759209223032546e-02	0.000000000000000000e+00	9.765912505852147873e+00	1.000000000000000000e+00
6.520000000000000000e+02	9.608017316172285405e+01	5.199735389500534488e+00	-4.397258529179073200e-03	1.186121424050349589e+02	1.342521117806076969e-01	0.000000000000000000e+00	7.193008336815188919e+00	1.000000000000000000e+00
6.520000000000000000e+02	1.048974050434449339e+02	1.950423905041382966e+01	-1.588805038820398710e-02	4.183416237141471470e+02	6.825315152599653601e-03	0.000000000000000000e+00	1.071158603957430522e+01	1.000000000000000000e+00
6.530000000000000000e+02	1.360474194887224257e+02	9.784994623341919606e+00	-1.586450352312411202e-02	4.177274197721182531e+02	1.052807542734424118e-02	0.000000000000000000e+00	1.411589375950935654e+01	1.000000000000000000e+00
6.540000000000000000e+02	8.443151170370968828e+01	8.609877601242873268e+00	-1.653387255700740355e-02	4.351874552328288246e+02	1.365405559274013303e-02	0.000000000000000000e+00	7.726879540155443316e+00	1.000000000000000000e+00
6.540000000000000000e+02	1.174639141434249723e+02	3.986809861195540350e+01	-1.632347614920419410e-02	4.296994081988354992e+02	2.154423409077321772e-01	0.000000000000000000e+00	5.881002452935970126e+00	1.000000000000000000e+00
6.540000000000000000e+02	1.247205228730790481e+02	2.609379014395090479e+01	-1.533372100040092043e-02	4.038823190884074279e+02	7.033894376827776185e-03	0.000000000000000000e+00	1.307035963142330459e+01	1.000000000000000000e+00
6.550000000000000000e+02	1.076399059532789693e+02	5.581942945940292056e+00	-1.531726496840197550e-02	4.034530746989900081e+02	2.558420776084624482e-02	0.000000000000000000e+00	8.417734165944221303e+00	1.000000000000000000e+00
6.550000000000000000e+02	9.521090499023942755e+01	1.234002542419371018e+01	-1.628890488281357213e-02	4.287976402553737216e+02	9.009853345651297474e-03	0.000000000000000000e+00	7.193008336815188919e+00	1.000000000000000000e+00
6.550000000000000000e+02	2.920998821657178723e+01	4.182500046630286050e+01	-4.710924168653083700e-03	1.267938970288641798e+02	9.354916997795681421e-02	0.000000000000000000e+00	1.562504821642413333e+01	1.000000000000000000e+00
6.550000000000000000e+02	1.119951429565203540e+02	4.477505744523202225e+01	-1.645801454974140862e-02	4.332087507666852844e+02	1.237114007860418141e-01	0.000000000000000000e+00	7.347496395792894930e+00	1.000000000000000000e+00
6.560000000000000000e+02	7.807124947132567172e+01	1.299755714325392120e+01	-4.069331932583858912e-03	1.100584004252993111e+02	3.636684685157859365e-01	0.000000000000000000e+00	7.726879540155443316e+00	1.000000000000000000e+00
6.570000000000000000e+02	3.802204411699480602e+01	2.332537323515818173e+01	-4.531929919930497742e-03	1.221249539320663615e+02	1.696566568909809725e-01	0.000000000000000000e+00	1.492024261957469200e+01	1.000000000000000000e+00
6.570000000000000000e+02	1.374312179661634730e+02	4.222943245913554478e+01	-4.715149504884419938e-03	1.269041120473339674e+02	2.344265342475830849e-01	0.000000000000000000e+00	1.062892628561031039e+01	1.000000000000000000e+00
6.580000000000000000e+02	2.768746490820897321e+01	8.744305270493919480e+00	-3.840712565253852004e-03	1.040950199004644361e+02	9.187502427093319213e-02	0.000000000000000000e+00	1.272687869281812034e+01	1.000000000000000000e+00
6.590000000000000000e+02	1.177408032298390452e+02	1.073045799743149686e+01	-1.609532082980330570e-02	4.237481320482512501e+02	9.268773342569591733e-03	0.000000000000000000e+00	9.496118174231607867e+00	1.000000000000000000e+00
6.590000000000000000e+02	8.938155920957139955e+00	4.888020281569016845e+01	-1.725313093709257561e-02	4.539488203184596387e+02	3.590952750077847089e-02	0.000000000000000000e+00	6.230601236117009556e+00	1.000000000000000000e+00
6.590000000000000000e+02	5.272380528202941896e+00	8.854020786170069712e+00	-2.380385694728595451e-03	6.600338785157997279e+01	3.293297434641137000e-01	0.000000000000000000e+00	9.816557064241225206e+00	1.000000000000000000e+00
6.600000000000000000e+02	5.782284143306482349e+01	3.201628744034604779e+01	-1.695107883765500575e-02	4.460699969785655981e+02	8.719441475443234779e-03	0.000000000000000000e+00	1.045652707477943011e+01	1.000000000000000000e+00
6.600000000000000000e+02	5.918254126980021823e+01	1.748114602065724554e+01	4.397644125667586612e-03	-1.186222004268766881e+02	7.178677426298352149e-02	0.000000000000000000e+00	1.459859992384102689e+01	1.000000000000000000e+00
6.600000000000000000e+02	6.065095043218074977e+01	5.211278118640670698e+01	-4.532986973368328780e-03	1.221525264512211919e+02	1.821222451626118843e-01	0.000000000000000000e+00	3.830005506125366832e+00	1.000000000000000000e+00
6.610000000000000000e+02	1.556735184691096840e+01	1.262712649262885023e+01	3.750171289690856433e-03	-1.017333123789546931e+02	1.729299655151783632e-01	0.000000000000000000e+00	5.131716003473734133e+00	1.000000000000000000e+00
6.610000000000000000e+02	9.697701990928273119e+01	2.191343394024540459e+01	-3.643220088797138011e-03	9.894356312907305551e+01	7.216552399362086145e-02	0.000000000000000000e+00	1.425746639093000034e+01	1.000000000000000000e+00
6.610000000000000000e+02	1.312211783776957645e+02	3.360333935190550392e+01	-1.606060597973452478e-02	4.228426188223140230e+02	1.893954735559844060e-02	0.000000000000000000e+00	4.581286719759247283e+00	1.000000000000000000e+00
6.610000000000000000e+02	9.821993851766062988e+00	4.271260828657541708e+01	-1.722819297260021199e-02	4.532983304954862547e+02	6.504750395714109512e-02	0.000000000000000000e+00	6.230601236117009556e+00	1.000000000000000000e+00
6.610000000000000000e+02	4.319886766322729699e+01	4.003501251820259199e+01	-1.302670083853556173e-03	3.789190998222801454e+01	3.569828379330581836e-01	0.000000000000000000e+00	8.445443305735164330e+00	1.000000000000000000e+00
6.620000000000000000e+02	4.626284721797637900e+01	4.758991054530109288e+00	3.844952233377390335e-03	-1.042056087565834304e+02	2.598397349621625052e-01	0.000000000000000000e+00	1.813206335128149860e+01	1.000000000000000000e+00
6.620000000000000000e+02	1.499882942428988031e+01	7.526999886819393915e+00	-4.020893248229900387e-03	1.087949103268945805e+02	2.717703361542054274e-01	0.000000000000000000e+00	5.131716003473734133e+00	1.000000000000000000e+00
6.620000000000000000e+02	5.716813737395227690e+01	4.245229822323511115e+01	4.490538859605787241e-03	-1.210452963075819497e+02	2.221398053858000265e-01	0.000000000000000000e+00	4.540688419652027186e+00	1.000000000000000000e+00
6.620000000000000000e+02	5.287951068818474454e+01	4.394412008742822451e+01	-3.704794976336437014e-03	1.005497021428369919e+02	3.813933275868687245e-01	0.000000000000000000e+00	4.540688419652027186e+00	1.000000000000000000e+00
6.630000000000000000e+02	7.006220755330363659e+01	5.051928577516788721e+01	-1.593832758853313755e-02	4.196530702498787377e+02	2.384972343306634990e-02	0.000000000000000000e+00	9.545207605155868080e+00	1.000000000000000000e+00
6.640000000000000000e+02	1.109581120104380005e+02	3.775758336174246921e+01	-4.172198825972169359e-03	1.127416132949974354e+02	8.119443937324588578e-02	0.000000000000000000e+00	1.605054906285265659e+01	1.000000000000000000e+00
6.640000000000000000e+02	5.886299997753431512e+01	4.872572120041882471e+01	5.437902509277278869e-03	-1.457566320284640540e+02	1.637218295037236038e-01	0.000000000000000000e+00	3.830005506125366832e+00	1.000000000000000000e+00
6.640000000000000000e+02	8.847823562292340682e+01	5.030392484676689691e+01	3.295277389371059368e-03	-8.986771473640008878e+01	1.086059588395943409e-01	0.000000000000000000e+00	1.464143029523978434e+01	1.000000000000000000e+00
6.660000000000000000e+02	1.371793611346452622e+02	4.872868444487769679e+00	-1.547411436073631991e-02	4.075443842958215441e+02	8.518261840584906430e-03	0.000000000000000000e+00	1.025120802184367719e+01	1.000000000000000000e+00
6.660000000000000000e+02	1.354555704644578498e+02	3.185459361160788205e+01	-1.577384939073865275e-02	4.153627684572412591e+02	1.466577442196581593e-02	0.000000000000000000e+00	4.581286719759247283e+00	1.000000000000000000e+00
6.660000000000000000e+02	5.108178275452921469e+01	3.700430925101997559e+01	-4.390753448341145303e-03	1.184424618008305998e+02	7.426978914328530301e-02	0.000000000000000000e+00	7.168877190228239549e+00	1.000000000000000000e+00
6.660000000000000000e+02	6.891569670436005879e+01	1.040562767427746493e+01	-3.390326735189793522e-03	9.234701220088632567e+01	2.738861933556600015e-01	0.000000000000000000e+00	5.929322125513615482e+00	1.000000000000000000e+00
6.660000000000000000e+02	6.663416081603254781e+01	1.587841991027353750e+01	3.379588992795631505e-03	-9.206692550210017600e+01	3.408869755832095727e-01	0.000000000000000000e+00	5.929322125513615482e+00	1.000000000000000000e+00
6.670000000000000000e+02	3.478938863971735174e+01	2.289672826956022433e+01	3.915119433910878473e-03	-1.060358724041054046e+02	7.951675813772163259e-02	0.000000000000000000e+00	1.080379626564918638e+01	1.000000000000000000e+00
6.680000000000000000e+02	2.774147249143374339e+01	3.371934680935139994e+01	9.365791011497049887e-03	-2.482129290229743219e+02	2.544162599859063345e-01	0.000000000000000000e+00	3.225183773346178562e+00	1.000000000000000000e+00
6.680000000000000000e+02	4.357548081292222975e+01	4.399133690843256517e+01	-4.111098318895191166e-03	1.111478481725770138e+02	7.389854048363087013e-02	0.000000000000000000e+00	1.025490732888509626e+01	1.000000000000000000e+00
6.680000000000000000e+02	2.472072161028839687e+01	1.763332169490288592e+01	4.427294266503168513e-03	-1.193956041611381522e+02	1.049301140267823174e-01	0.000000000000000000e+00	9.833298435730686293e+00	1.000000000000000000e+00
6.680000000000000000e+02	2.460998581500164306e+01	3.294759453874655719e+01	-9.149646675293273551e-03	2.425749511905434019e+02	4.025288990502197128e-01	0.000000000000000000e+00	3.225183773346178562e+00	1.000000000000000000e+00
6.690000000000000000e+02	1.524709332960797425e+01	1.499815086066164760e+01	-4.054482561387419935e-03	1.096710646889044938e+02	6.906945488168658720e-02	0.000000000000000000e+00	9.833298435730686293e+00	1.000000000000000000e+00
6.690000000000000000e+02	5.355885641778070294e+01	2.365450337656216107e+01	-3.631230380280033639e-03	9.863081974646128458e+01	7.328628807442316706e-02	0.000000000000000000e+00	9.735080666775608904e+00	1.000000000000000000e+00
6.700000000000000000e+02	7.060186657672866772e+01	5.125970438892544934e+01	-1.633096435102844926e-02	4.298947328445395328e+02	1.132133372063248711e-02	0.000000000000000000e+00	1.948607323948903769e+01	1.000000000000000000e+00
6.700000000000000000e+02	2.245056845326164918e+01	2.818268696923326289e+01	-1.515027437908252582e-02	3.990972388841666429e+02	9.720772479986128367e-02	0.000000000000000000e+00	5.231388676841858043e+00	1.000000000000000000e+00
6.700000000000000000e+02	8.424009077929900968e+01	3.734187801785890315e+01	-1.700149023504838458e-02	4.473849439533397003e+02	8.756853411500009621e-03	0.000000000000000000e+00	1.916107780039026665e+01	1.000000000000000000e+00
6.710000000000000000e+02	1.309222585691893528e+02	1.299296286465784789e+01	-3.719075432908755356e-03	1.009221981286481480e+02	1.657348668680838077e-01	0.000000000000000000e+00	3.597521493289301819e+00	1.000000000000000000e+00
6.710000000000000000e+02	1.298249947821358887e+02	2.854027755971264213e+01	-4.296201001179468341e-03	1.159761255994644387e+02	2.407309174775633664e-01	0.000000000000000000e+00	6.533611054096032156e+00	1.000000000000000000e+00
6.710000000000000000e+02	3.427138952944213202e+01	3.368809939057211267e+01	2.724103961092335779e-03	-7.496904478433145869e+01	3.712572600983532478e-01	0.000000000000000000e+00	6.529991801254624306e+00	1.000000000000000000e+00
6.740000000000000000e+02	9.635488479172411758e+01	2.059133385094746060e+01	-1.590074523560515776e-02	4.186727601644051902e+02	6.551042021525677050e-03	0.000000000000000000e+00	1.295817235719984772e+01	1.000000000000000000e+00
6.740000000000000000e+02	5.240062972841589328e+01	3.332043874385441740e+01	-1.604623648962079027e-02	4.224678004571999281e+02	8.536168230120266820e-03	0.000000000000000000e+00	9.735080666775608904e+00	1.000000000000000000e+00
6.740000000000000000e+02	2.594439669529427306e+01	3.501356223541419155e+01	-1.668548245438216532e-02	4.391420961713273527e+02	1.158652713661767475e-02	0.000000000000000000e+00	7.672528441586068837e+00	1.000000000000000000e+00
6.740000000000000000e+02	1.001350997755366592e+02	4.804213929888063461e+01	-1.585780278883408209e-02	4.175526356808405808e+02	1.110785333104025163e-02	0.000000000000000000e+00	1.916107780039026665e+01	1.000000000000000000e+00
6.750000000000000000e+02	1.537775656934941004e+01	4.409922646228454823e+01	-1.771246503894903165e-02	4.659302375946670054e+02	1.104106821245288694e-01	0.000000000000000000e+00	7.016439664610954807e+00	1.000000000000000000e+00
6.760000000000000000e+02	1.340349426924196337e+02	1.118925600275688303e+01	-1.601601850635177293e-02	4.216795849397186657e+02	1.344402181882153879e-02	0.000000000000000000e+00	3.597521493289301819e+00	1.000000000000000000e+00
6.760000000000000000e+02	6.396134467975398508e+01	1.622745445857335156e+01	1.165739425418187494e-03	-3.432016699604611887e+01	4.457181006077219898e-01	0.000000000000000000e+00	1.343491343208808786e+01	1.000000000000000000e+00
6.770000000000000000e+02	7.793992381266954794e+01	4.032979300666539046e+01	-4.534277285481013581e-03	1.221861833640786017e+02	1.396048007869977736e-01	0.000000000000000000e+00	8.361469900362124008e+00	1.000000000000000000e+00
6.770000000000000000e+02	8.943974540602199852e+01	9.632543857740655469e+00	-4.111362112793539615e-03	1.111547290567923483e+02	8.258960834406703366e-02	0.000000000000000000e+00	1.295817235719984772e+01	1.000000000000000000e+00
6.770000000000000000e+02	1.077287714500478799e+01	4.939313910364664650e+01	-1.759373386172488271e-02	4.628332156834516695e+02	1.349306067501679918e-01	0.000000000000000000e+00	7.016439664610954807e+00	1.000000000000000000e+00
6.770000000000000000e+02	5.427459122445928585e+01	5.162155358832612961e+01	-1.645115151369229423e-02	4.330297331445366353e+02	2.125599447689863197e-02	0.000000000000000000e+00	1.398884120494956207e+01	1.000000000000000000e+00
6.780000000000000000e+02	1.203154362025465645e+02	5.337031770851222490e+01	-1.582036574061071454e-02	4.165761157696455825e+02	1.230130586511912760e-02	0.000000000000000000e+00	1.109596247044028594e+01	1.000000000000000000e+00
6.790000000000000000e+02	6.990664734341152098e+01	3.801017060999667763e+01	-1.641702614381214398e-02	4.321395961079297763e+02	7.178812796028499754e-03	0.000000000000000000e+00	8.361469900362124008e+00	1.000000000000000000e+00
6.810000000000000000e+02	4.201995683699252027e+01	4.487532395342547886e+01	-1.725927517626897265e-02	4.541090886136281597e+02	1.016643790389415436e-02	0.000000000000000000e+00	1.213359031176071134e+01	1.000000000000000000e+00
6.810000000000000000e+02	8.601922733400654408e+01	5.126550092121879487e+01	-1.565829035068695002e-02	4.123484895841909861e+02	1.196548689870158277e-02	0.000000000000000000e+00	1.061248872513260366e+01	1.000000000000000000e+00
6.820000000000000000e+02	5.091766595426020814e+01	2.785430386297892724e+01	-2.372750821385532800e-03	6.580423737917979565e+01	1.754761309305347128e-01	0.000000000000000000e+00	1.094657252108191514e+01	1.000000000000000000e+00
6.820000000000000000e+02	9.424218142499428552e+01	3.009718068979935879e+01	-4.719081811366092338e-03	1.270066835843142030e+02	2.348586885402467184e-01	0.000000000000000000e+00	3.490565462181902667e+00	1.000000000000000000e+00
6.820000000000000000e+02	9.372188717574023542e+01	3.354875151189910554e+01	5.032212272779888404e-03	-1.351744784528572723e+02	2.185660649208438500e-01	0.000000000000000000e+00	3.490565462181902667e+00	1.000000000000000000e+00
6.820000000000000000e+02	1.301102686734493830e+02	4.815671626494491875e+01	-1.808231305701696670e-02	4.755774713082982998e+02	7.915471997070100407e-03	0.000000000000000000e+00	1.109596247044028594e+01	1.000000000000000000e+00
6.830000000000000000e+02	1.176273811023947786e+02	3.603259026701956458e+01	-1.553356267123203252e-02	4.090950529954367880e+02	1.375413792515511879e-02	0.000000000000000000e+00	1.248949961651537777e+01	1.000000000000000000e+00
6.830000000000000000e+02	8.014468785306810616e+01	4.242724867159601132e+01	-1.643512561399252184e-02	4.326117084632566616e+02	1.057460990946712531e-02	0.000000000000000000e+00	1.061248872513260366e+01	1.000000000000000000e+00
6.830000000000000000e+02	1.137481180933316836e+02	4.551492753899380794e+00	-1.523346357190231461e-02	4.012671723335150773e+02	1.178916045402667034e-02	0.000000000000000000e+00	2.936190402647227060e+01	1.000000000000000000e+00
6.840000000000000000e+02	2.474170762097098120e+01	1.419040086727286898e+01	-4.518725772931120495e-03	1.217805327485824591e+02	2.661930132528442794e-01	0.000000000000000000e+00	6.493229683289726495e+00	1.000000000000000000e+00
6.850000000000000000e+02	1.437747501149383709e+02	2.164092876679828592e+01	-1.524479810494082550e-02	4.015628259098911599e+02	1.188387940240032137e-02	0.000000000000000000e+00	1.675656697648662075e+01	1.000000000000000000e+00
[truncated: 4,016 more rows]
