# Supplementary material for: Layered entrenchment maintains essentiality in the evolution of Form I Rubisco complexes
Source: EMBO J. 2024 Nov 18;44(1):269–80. doi: 10.1038/s44318-024-00311-1 (PMC11696622; doi:10.1038/s44318-024-00311-1)
Supplement: Supplementary file 5 — Source data Fig. 3 [file 44318_2024_311_MOESM5_ESM.zip › Figure 3/3E/3E_middle_panel.csv]

frame_indices	x_coords	y_coords	contrasts	masses_kDa	fit_errors	diffblur_errors	neareast_neighbour_distances	selections
5.000000000000000000e+00	1.291252829607533954e+02	2.406215119299630345e+01	-1.647549863524469874e-02	4.336648112317392929e+02	6.140603765251573254e-02	0.000000000000000000e+00	5.804024711828561500e+00	1.000000000000000000e+00
5.000000000000000000e+00	1.049224831087322372e+02	4.012350363706140399e+01	-1.680879995076501113e-02	4.423587490948714844e+02	3.098373760599160143e-02	0.000000000000000000e+00	6.640001333403179551e+00	1.000000000000000000e+00
5.000000000000000000e+00	5.142132861405774946e+01	4.854873643352654256e+01	-1.623150584075838329e-02	4.273004253276376403e+02	7.261124841546728881e-03	0.000000000000000000e+00	9.008979230894116341e+00	1.000000000000000000e+00
6.000000000000000000e+00	1.180836132549341784e+02	1.410755297784878692e+01	-1.602702361720918789e-02	4.219666457628117087e+02	1.086811381595953474e-02	0.000000000000000000e+00	9.121955257775919534e+00	1.000000000000000000e+00
7.000000000000000000e+00	1.401308997326322299e+02	3.543121499888571435e+01	4.013828381493816239e-03	-1.086106280887073581e+02	7.004034023674321485e-02	0.000000000000000000e+00	1.582337550435574158e+01	1.000000000000000000e+00
7.000000000000000000e+00	4.426913782046968748e+01	4.307079214439802684e+01	-3.858976705727182495e-03	1.045714275682552881e+02	2.305326903832884966e-01	0.000000000000000000e+00	9.008979230894116341e+00	1.000000000000000000e+00
7.000000000000000000e+00	1.050581732190712216e+02	4.676211839479152843e+01	-1.564647228293061451e-02	4.120402233339499958e+02	2.494723353249078679e-01	0.000000000000000000e+00	4.989918396091997721e+00	1.000000000000000000e+00
7.000000000000000000e+00	2.567742212691920045e+01	9.847907071788737809e+00	1.774927769436115662e-03	-5.021043013997752524e+01	2.996771061568950234e-01	0.000000000000000000e+00	3.702594932967501506e+01	1.000000000000000000e+00
8.000000000000000000e+00	1.078727271846722715e+02	1.860470555653765601e+01	-1.652302282050633134e-02	4.349044472440232880e+02	7.090633107035282379e-03	0.000000000000000000e+00	1.115735522674959945e+01	1.000000000000000000e+00
8.000000000000000000e+00	1.009890316670158086e+02	4.965026185192682107e+01	-1.426136426876990944e-02	3.759106239351569343e+02	2.543759003115968476e-01	0.000000000000000000e+00	4.989918396091997721e+00	1.000000000000000000e+00
9.000000000000000000e+00	1.252760083891096059e+02	1.971821425427203778e+01	-1.638694750669629843e-02	4.313550153399702367e+02	6.156685872904521517e-02	0.000000000000000000e+00	5.804024711828561500e+00	1.000000000000000000e+00
9.000000000000000000e+00	5.815157349356717731e+01	3.800560466807763049e+01	1.008943501702370396e-03	-3.023025209172089589e+01	4.954113993381985548e-01	0.000000000000000000e+00	9.224088068120609663e+00	1.000000000000000000e+00
1.000000000000000000e+01	1.302017008036631012e+02	1.008226814095407420e+01	-3.841264078672781013e-03	1.041094057524595371e+02	9.783974118503524497e-02	0.000000000000000000e+00	1.082191772568787336e+01	1.000000000000000000e+00
1.000000000000000000e+01	8.274570207976967140e+01	2.493392281597334659e+01	-1.677412249837649527e-02	4.414542113619589259e+02	6.168424265556415875e-03	0.000000000000000000e+00	1.080081454864405366e+01	1.000000000000000000e+00
1.000000000000000000e+01	1.143085260210788334e+02	3.561119399462973689e+01	-4.227074853070860415e-03	1.141730170955699037e+02	2.771331429508333555e-01	0.000000000000000000e+00	4.941961276694271987e+00	1.000000000000000000e+00
1.000000000000000000e+01	1.193597923176605313e+01	4.854314500521305575e+01	-9.210885185798940071e-04	2.793861467936633503e+01	4.843259547724830805e-01	0.000000000000000000e+00	5.785244375613804557e+00	1.000000000000000000e+00
1.100000000000000000e+01	1.098938914568696816e+02	3.783245105423259957e+01	4.286756886746851368e-03	-1.157297823051953856e+02	3.531818132509764174e-01	0.000000000000000000e+00	4.941961276694271987e+00	1.000000000000000000e+00
1.200000000000000000e+01	7.030565871032365521e+01	1.703338763811035506e+01	-1.660805828954893190e-02	4.371225395514736078e+02	1.883552378931385718e-02	0.000000000000000000e+00	8.640779922104250943e+00	1.000000000000000000e+00
1.300000000000000000e+01	6.205207560148620871e+01	1.959101222505683282e+01	-1.596356416155362418e-02	4.203113490729789987e+02	2.794959972146526805e-02	0.000000000000000000e+00	8.640779922104250943e+00	1.000000000000000000e+00
1.300000000000000000e+01	1.067442075484892143e+02	2.985641597365377464e+01	-1.572701365754165109e-02	4.141410902482808751e+02	7.501618359902151312e-03	0.000000000000000000e+00	8.575409280572847237e+00	1.000000000000000000e+00
1.400000000000000000e+01	6.256863509549346958e+01	2.990786624965280893e+01	-4.093732685843456780e-03	1.106948774590649833e+02	2.587866458902731148e-01	0.000000000000000000e+00	9.224088068120609663e+00	1.000000000000000000e+00
1.400000000000000000e+01	6.963702414565199206e+01	3.589518133013967116e+01	-1.681116167290562860e-02	4.424203530087607987e+02	6.324986485157224614e-03	0.000000000000000000e+00	9.263372260544553427e+00	1.000000000000000000e+00
1.600000000000000000e+01	5.266886753803548515e+01	3.279549475964918770e+01	-4.197932716190661169e-03	1.134128642985735098e+02	6.486600103749673440e-02	0.000000000000000000e+00	1.031231283968060808e+01	1.000000000000000000e+00
1.700000000000000000e+01	1.098446818975840671e+02	4.945091850833789771e+00	-1.583622100924280893e-02	4.169896896557117998e+02	9.774187660242183995e-03	0.000000000000000000e+00	2.510352586274661491e+01	1.000000000000000000e+00
1.700000000000000000e+01	4.199176661554653833e+01	3.688819216542153612e+01	-1.710531194231070667e-02	4.500930624927876238e+02	2.432147197292400254e-02	0.000000000000000000e+00	9.419640572568887649e+00	1.000000000000000000e+00
1.700000000000000000e+01	2.827870057630209288e+01	5.843422903938979118e+00	-1.252740872353990710e-03	3.658954049816291842e+01	4.160331617307476693e-01	0.000000000000000000e+00	3.010038204668557071e+01	1.000000000000000000e+00
2.000000000000000000e+01	8.328786416910755008e+01	3.768056012336601412e+01	-1.596254645509160783e-02	4.202848028928961526e+02	7.887737910805658892e-03	0.000000000000000000e+00	1.264720618719102596e+01	1.000000000000000000e+00
2.000000000000000000e+01	3.267258775611117017e+01	3.826024679342977919e+01	-1.572755525980889385e-02	4.141552175746329567e+02	1.938285415000406964e-02	0.000000000000000000e+00	9.419640572568887649e+00	1.000000000000000000e+00
2.100000000000000000e+01	5.807818446279753033e+01	1.008886274627919200e+01	-1.669050008025591350e-02	4.392729775256320295e+02	7.277709195057324720e-03	0.000000000000000000e+00	7.977195846354057984e+00	1.000000000000000000e+00
2.200000000000000000e+01	2.614028237273851119e+01	4.862959167890716117e+01	-1.675377979942177867e-02	4.409235859115175344e+02	5.100033701913697648e-03	0.000000000000000000e+00	7.134939916815084437e+00	1.000000000000000000e+00
2.300000000000000000e+01	9.517386220506011796e+01	4.200200375144386555e+01	-1.592764284000349612e-02	4.193743658599638024e+02	6.973098892918416780e-03	0.000000000000000000e+00	1.264720618719102596e+01	1.000000000000000000e+00
2.400000000000000000e+01	1.079347149376634860e+02	6.198509025814899154e+00	-1.992219627442945191e-03	5.587834029726819551e+01	1.839948332976786283e-01	0.000000000000000000e+00	2.041292087546561973e+01	1.000000000000000000e+00
2.500000000000000000e+01	1.043498435871290440e+02	5.331214104398088693e+01	-1.568266680078773956e-02	4.129843326866077291e+02	1.063009370325640468e-02	0.000000000000000000e+00	1.456426585517142414e+01	1.000000000000000000e+00
2.600000000000000000e+01	1.221227116287627723e+02	4.085360184734955169e+01	-1.630658929673204846e-02	4.292589261507299057e+02	6.773063110597776770e-03	0.000000000000000000e+00	2.170460866588764048e+01	1.000000000000000000e+00
2.600000000000000000e+01	6.327616216234928004e+01	1.614003464980756064e+01	2.335001703159822646e-03	-6.481957733446913039e+01	1.760245574018933779e-01	0.000000000000000000e+00	7.977195846354057984e+00	1.000000000000000000e+00
2.600000000000000000e+01	9.362038574876264363e+01	2.075142346038096974e+01	-1.654683174862376163e-02	4.355254869219423313e+02	8.490900564602665845e-03	0.000000000000000000e+00	1.864927818428740380e+01	1.000000000000000000e+00
2.700000000000000000e+01	8.128260941276477070e+01	3.473623135601646794e+01	-1.677111634454371558e-02	4.413757978861872857e+02	8.058082515605580198e-03	0.000000000000000000e+00	1.567668181222059687e+01	1.000000000000000000e+00
2.900000000000000000e+01	1.433614454006834364e+02	2.950520594378802741e+01	-3.258556321749993268e-02	8.538848761616603724e+02	5.060723315818638213e-03	0.000000000000000000e+00	1.772222464314930335e+01	1.000000000000000000e+00
2.900000000000000000e+01	9.510971932849557220e+00	4.157114044705688372e+01	-3.835095936185191606e-03	1.039485139556950202e+02	1.042670228364559470e-01	0.000000000000000000e+00	1.725260083937620692e+01	1.000000000000000000e+00
2.900000000000000000e+01	8.093277238138840701e+00	2.437688624760311029e+01	-3.793900021172556120e-03	1.028739465637973325e+02	8.751509941770629908e-02	0.000000000000000000e+00	1.725260083937620692e+01	1.000000000000000000e+00
3.000000000000000000e+01	4.410214719029936958e+01	2.873800985488598769e+01	9.473916748571304747e-04	-2.862471460045894744e+01	4.927604026966616590e-01	0.000000000000000000e+00	7.160809313380899432e+00	1.000000000000000000e+00
3.100000000000000000e+01	3.844390189092442256e+01	3.312679672083242366e+01	9.240568997902590424e-04	-2.801604288200249471e+01	4.784221694618842058e-01	0.000000000000000000e+00	7.160809313380899432e+00	1.000000000000000000e+00
3.300000000000000000e+01	5.467408521492702533e+01	1.207774317107589290e+01	-1.653162937727823550e-02	4.351289434170240611e+02	7.645982994981870284e-03	0.000000000000000000e+00	8.664207738263575820e+00	1.000000000000000000e+00
3.300000000000000000e+01	7.985216130949135049e+01	1.006616248909170075e+01	-1.628932467091252431e-02	4.288085901420920436e+02	7.104794650903634157e-03	0.000000000000000000e+00	1.669032152776585320e+01	1.000000000000000000e+00
3.300000000000000000e+01	7.489409471150354136e+01	3.113878958359632776e+01	-1.734466985011485704e-02	4.563365505337816330e+02	1.408249508929807492e-01	0.000000000000000000e+00	6.329313664851396126e+00	1.000000000000000000e+00
3.400000000000000000e+01	7.276653837630348676e+01	2.517777326851844322e+01	-1.768609066278566816e-02	4.652422799513398672e+02	9.156373928341654533e-02	0.000000000000000000e+00	6.329313664851396126e+00	1.000000000000000000e+00
3.500000000000000000e+01	2.723930218999825215e+01	4.963398304522941373e+01	-1.610685580424319613e-02	4.240490140020972945e+02	1.185669815635448376e-02	0.000000000000000000e+00	1.995069559705510187e+01	1.000000000000000000e+00
3.500000000000000000e+01	5.781333988400649559e+01	5.029463718474566036e+01	-1.659671762752166352e-02	4.368267261045990608e+02	8.054152546347337349e-03	0.000000000000000000e+00	1.802646068352063935e+01	1.000000000000000000e+00
3.500000000000000000e+01	9.494728109315548892e+00	3.961830728296019544e+01	1.137521765981475141e-03	-3.358412856366599897e+01	4.055976517424720873e-01	0.000000000000000000e+00	2.037605629850250466e+01	1.000000000000000000e+00
3.600000000000000000e+01	7.332279510362887720e+01	4.110714114039040368e+01	-1.702537659136726944e-02	4.480080032931711003e+02	7.079637408725303338e-03	0.000000000000000000e+00	1.009143276336645556e+01	1.000000000000000000e+00
3.700000000000000000e+01	1.189249012550505142e+02	5.151368639571359154e+01	-1.624795899881261579e-02	4.277295947521640755e+02	7.666370813847023236e-03	0.000000000000000000e+00	1.755545822557748536e+01	1.000000000000000000e+00
3.700000000000000000e+01	4.785351401903244550e+01	1.742080449334420322e+01	-1.670237461525626160e-02	4.395827166854833195e+02	1.012572662921973343e-02	0.000000000000000000e+00	8.664207738263575820e+00	1.000000000000000000e+00
3.800000000000000000e+01	9.924304725213536926e+01	4.227182676802617323e+01	-4.336446306107067522e-03	1.170258969745853221e+02	5.854653617178318115e-02	0.000000000000000000e+00	9.959854542814451150e+00	1.000000000000000000e+00
3.900000000000000000e+01	4.206257525544475584e+01	3.205622709157245964e+01	-1.656139000711620221e-02	4.359052291816784077e+02	1.114481308522141667e-02	0.000000000000000000e+00	9.551559564132078961e+00	1.000000000000000000e+00
3.900000000000000000e+01	1.882834307153628473e+01	1.456730752067280044e+01	-1.543836512177150684e-02	4.066118897398694685e+02	8.573636679984897313e-03	0.000000000000000000e+00	2.411039478265116642e+01	1.000000000000000000e+00
4.100000000000000000e+01	5.051063602353653437e+01	2.759948395719826308e+01	-1.699347333683195668e-02	4.471758286222470815e+02	8.992124863812733793e-03	0.000000000000000000e+00	9.551559564132078961e+00	1.000000000000000000e+00
4.300000000000000000e+01	1.150280974504303231e+02	4.145494930520324317e+01	-4.198053236454715384e-03	1.134160079875964584e+02	5.925284984335077443e-02	0.000000000000000000e+00	1.341702506704426590e+01	1.000000000000000000e+00
4.300000000000000000e+01	9.411704300687979696e+01	3.373234300191691659e+01	-4.168835920815602662e-03	1.126538942038646667e+02	6.195993035228375412e-02	0.000000000000000000e+00	9.959854542814451150e+00	1.000000000000000000e+00
4.300000000000000000e+01	1.251638315197435247e+02	3.266384832035169694e+01	-1.494708122506893926e-03	4.290109145756530751e+01	3.414798573474300269e-01	0.000000000000000000e+00	1.341702506704426590e+01	1.000000000000000000e+00
4.400000000000000000e+01	1.865781810316633837e+01	3.867709926200592463e+01	-1.668117001750865289e-02	4.390296091919151991e+02	6.509857646786576524e-03	0.000000000000000000e+00	1.104857564775640810e+01	1.000000000000000000e+00
4.400000000000000000e+01	7.518005189551176670e+01	5.302044564441466434e+01	-1.655006854688151688e-02	4.356099166004885319e+02	2.526535305498212036e-02	0.000000000000000000e+00	1.980352289555119327e+01	1.000000000000000000e+00
4.500000000000000000e+01	1.359545661580546891e+02	5.578754067041977294e+00	-1.923864848302613874e-03	5.409535242766901320e+01	2.888806204192242433e-01	0.000000000000000000e+00	1.084069603467746568e+01	1.000000000000000000e+00
4.500000000000000000e+01	7.531404513969884817e+01	1.738802791686688920e+01	-1.635609812352296910e-02	4.305503301859191083e+02	7.559400763779366983e-03	0.000000000000000000e+00	1.784005694992068669e+01	1.000000000000000000e+00
4.600000000000000000e+01	3.488270222372356955e+01	1.679896553050570418e+01	-1.667388315004810634e-02	4.388395362159955084e+02	9.250064868016050212e-03	0.000000000000000000e+00	1.899693430890000201e+01	1.000000000000000000e+00
4.700000000000000000e+01	6.307032591156453094e+01	3.735091930606181876e+01	-1.657558346525052698e-02	4.362754558724736285e+02	2.868576621427587625e-02	0.000000000000000000e+00	6.304561383469327041e+00	1.000000000000000000e+00
4.700000000000000000e+01	9.109486587069750385e+01	9.067371149970634647e+00	9.207107288119463799e-04	-2.792876029051481268e+01	4.883039196962122297e-01	0.000000000000000000e+00	1.784005694992068669e+01	1.000000000000000000e+00
4.900000000000000000e+01	1.253683949183185575e+02	1.860775959661130941e+01	-1.614063095149680799e-02	4.249300157199652404e+02	9.727486163425336230e-03	0.000000000000000000e+00	1.673542576422461536e+01	1.000000000000000000e+00
4.900000000000000000e+01	2.953719680779121504e+01	4.060327237093219566e+01	-1.597711510747204869e-02	4.206648162701233105e+02	6.614954391395699851e-03	0.000000000000000000e+00	8.647995647792752649e+00	1.000000000000000000e+00
5.000000000000000000e+01	1.096884374526214998e+02	2.445698256926367264e+01	-1.632191749763667321e-02	4.296587518340169254e+02	8.314612489262795947e-03	0.000000000000000000e+00	1.673542576422461536e+01	1.000000000000000000e+00
5.000000000000000000e+01	6.596773273914308788e+01	4.295025211573064894e+01	-1.733561002600257292e-02	4.561002311908467277e+02	3.548958838079629974e-02	0.000000000000000000e+00	6.304561383469327041e+00	1.000000000000000000e+00
5.000000000000000000e+01	1.079115314992580039e+02	4.496166668431253299e+01	-4.455077392897591193e-03	1.201203080949932769e+02	6.596538162155463070e-02	0.000000000000000000e+00	2.058153214474169701e+01	1.000000000000000000e+00
5.100000000000000000e+01	5.435277333719351134e+01	3.690970589214853703e+01	-1.691568272431331552e-02	4.451467134640416816e+02	9.488850250810809683e-03	0.000000000000000000e+00	8.728710796190913612e+00	1.000000000000000000e+00
5.200000000000000000e+01	4.236554899190518597e+01	1.535404750828167053e+01	-1.676136403807432923e-02	4.411214156124938768e+02	8.573582843196203562e-03	0.000000000000000000e+00	2.466454856400666173e+01	1.000000000000000000e+00
5.200000000000000000e+01	1.165585751154676686e+01	2.345956434607448671e+01	-1.691741165090263066e-02	4.451918113368596437e+02	5.917375748049402695e-03	0.000000000000000000e+00	1.661582977346980172e+01	1.000000000000000000e+00
5.300000000000000000e+01	7.692552769721088701e+00	5.258329240117836889e+01	-1.598047049179593393e-02	4.207523391854565489e+02	1.275218219403206898e-02	0.000000000000000000e+00	2.143346238205368692e+01	1.000000000000000000e+00
5.400000000000000000e+01	2.190392849218840965e+01	3.653866371249326761e+01	-1.692770782877360547e-02	4.454603801257295004e+02	1.003267768796944903e-02	0.000000000000000000e+00	8.647995647792752649e+00	1.000000000000000000e+00
5.600000000000000000e+01	8.890166512937705079e+01	6.845043574398206765e+00	-3.846094539972750963e-03	1.042354050463016506e+02	6.288717826654077747e-02	0.000000000000000000e+00	2.615063740515504520e+01	1.000000000000000000e+00
5.600000000000000000e+01	6.934585078707571881e+01	3.483721015519637376e+01	-1.631083902750705972e-02	4.293697774842605668e+02	8.338957757133891313e-03	0.000000000000000000e+00	1.089774260312894683e+01	1.000000000000000000e+00
5.700000000000000000e+01	1.032162415752020479e+02	2.872994105810889565e+01	-1.587221872971417841e-02	4.179286656825657928e+02	5.576606231423753002e-03	0.000000000000000000e+00	1.636096559041065035e+01	1.000000000000000000e+00
5.700000000000000000e+01	9.406098728119901864e+01	4.228953227107473367e+01	-1.630904645446741574e-02	4.293230194371240032e+02	7.305764401478009873e-03	0.000000000000000000e+00	1.103963141662366354e+01	1.000000000000000000e+00
5.800000000000000000e+01	1.250495549334077339e+02	4.889249346611701696e+01	-1.547250522172658642e-03	4.427162417556827023e+01	3.278615172028869207e-01	0.000000000000000000e+00	2.971905267338238943e+01	1.000000000000000000e+00
5.900000000000000000e+01	3.373570320079468843e+01	7.802604796693434430e+00	-1.616237533707770221e-02	4.254972032116113496e+02	9.752200827711998699e-03	0.000000000000000000e+00	1.091116375637521863e+01	1.000000000000000000e+00
5.900000000000000000e+01	6.752787372492470297e+01	2.409217626760232633e+01	-1.637429901844882074e-02	4.310250881366692965e+02	7.380951120407597266e-03	0.000000000000000000e+00	1.089774260312894683e+01	1.000000000000000000e+00
5.900000000000000000e+01	8.325789115650461270e+01	4.001652194652341166e+01	-1.588205454595974231e-02	4.181852262519071246e+02	7.188949907575681308e-03	0.000000000000000000e+00	1.103963141662366354e+01	1.000000000000000000e+00
6.000000000000000000e+01	2.984376821511360589e+01	1.799605056275643733e+01	-1.682409787586782932e-02	4.427577850544839748e+02	8.277318655270371472e-03	0.000000000000000000e+00	8.042424697949160262e+00	1.000000000000000000e+00
6.000000000000000000e+01	2.852051842816139171e+01	4.281918238357140893e+01	-3.866662278819136059e-03	1.047719005090826982e+02	1.234419432928217653e-01	0.000000000000000000e+00	1.325389049034653510e+01	1.000000000000000000e+00
6.000000000000000000e+01	4.648614342149389955e+01	5.228551712004253460e+01	-1.601782542200172119e-02	4.217267171040789435e+02	1.775626239615379909e-02	0.000000000000000000e+00	2.030702279370300900e+01	1.000000000000000000e+00
6.200000000000000000e+01	1.222866843248285385e+01	2.257098571557401812e+01	-1.775672466385052467e-02	4.670847197728677997e+02	9.062848885857399672e-03	0.000000000000000000e+00	3.598124462262090262e+00	1.000000000000000000e+00
6.200000000000000000e+01	1.562672670016449672e+01	4.588769146863815962e+01	-4.129485038024361884e-03	1.116274532211389499e+02	8.489998627545292109e-02	0.000000000000000000e+00	1.298431076070594692e+01	1.000000000000000000e+00
6.300000000000000000e+01	1.405847836147467262e+02	1.695449506831612041e+01	-4.286861756496535870e-03	1.157325177612077880e+02	8.007830933718806943e-02	0.000000000000000000e+00	5.289211986086558070e+00	1.000000000000000000e+00
6.400000000000000000e+01	1.247795882960823661e+02	2.302403833170840741e+01	-1.680181196695060275e-02	4.421764722953448086e+02	9.437583669032023614e-03	0.000000000000000000e+00	1.035374122609163550e+01	1.000000000000000000e+00
6.400000000000000000e+01	5.950464963545697827e+01	3.368211793625977180e+01	-1.687435560082567801e-02	4.440687235884163329e+02	5.919573307970771303e-03	0.000000000000000000e+00	1.250356373191529613e+01	1.000000000000000000e+00
6.500000000000000000e+01	2.373471428423988883e+01	1.276536656428558381e+01	-3.517316980094472960e-03	9.565946626876694836e+01	1.739683711150895595e-01	0.000000000000000000e+00	8.042424697949160262e+00	1.000000000000000000e+00
6.600000000000000000e+01	1.855152301249360036e+01	3.323708308556146562e+01	-2.991204532346294128e-03	8.193618131082233447e+01	1.530087931878140184e-01	0.000000000000000000e+00	1.112937157493556128e+01	1.000000000000000000e+00
6.600000000000000000e+01	1.101033850556808602e+02	2.994629132971710561e+01	-1.591713788686268186e-02	4.191003513103399882e+02	1.418930827234909930e-02	0.000000000000000000e+00	1.622678428161328767e+01	1.000000000000000000e+00
6.600000000000000000e+01	3.106497706069998443e+01	8.167852466734387917e+00	1.361041337056538613e-03	-3.941448437575440522e+01	4.333035873730618492e-01	0.000000000000000000e+00	8.652738771576226284e+00	1.000000000000000000e+00
6.700000000000000000e+01	8.148395128678662047e+01	2.649082451206805899e+01	-1.637397300039072565e-02	4.310165841776168349e+02	6.574060181086305299e-03	0.000000000000000000e+00	1.194111342816945864e+01	1.000000000000000000e+00
6.900000000000000000e+01	8.230582381816212489e+01	3.840362080204882034e+01	-4.824920952592678253e-03	1.297674255150046463e+02	2.445271170240425063e-01	0.000000000000000000e+00	4.145432360467434130e+00	1.000000000000000000e+00
6.900000000000000000e+01	8.167786273131937946e+01	4.250121452625109697e+01	5.010417939118196051e-03	-1.346059880995343860e+02	1.973929197618808917e-01	0.000000000000000000e+00	4.145432360467434130e+00	1.000000000000000000e+00
7.100000000000000000e+01	1.370500892645013948e+02	1.210601872381035626e+01	1.164673903792910704e-03	-3.429237358998794605e+01	4.998675714550999682e-01	0.000000000000000000e+00	3.231718110186488957e+01	1.000000000000000000e+00
7.200000000000000000e+01	6.312689728863731631e+01	5.019364101367622766e+01	-1.686195933153497931e-02	4.437453753448615430e+02	1.449727230423447644e-02	0.000000000000000000e+00	2.008262293924834552e+01	1.000000000000000000e+00
7.200000000000000000e+01	7.936754008189149090e+01	1.380609628733214045e+01	-1.593910713250652755e-02	4.196734041236157964e+02	8.865086912962838461e-03	0.000000000000000000e+00	1.286007490349950189e+01	1.000000000000000000e+00
7.200000000000000000e+01	1.084370837805477521e+02	4.096414033382478692e+01	-1.596600564313988349e-02	4.203750334576980094e+02	8.495545299400442119e-03	0.000000000000000000e+00	1.373961502443880356e+01	1.000000000000000000e+00
7.200000000000000000e+01	1.954810671021550306e+01	5.327499923609390464e+01	-1.650968996171748443e-02	4.345566687011536828e+02	7.577227080482584753e-03	0.000000000000000000e+00	3.105210263919623159e+01	1.000000000000000000e+00
7.300000000000000000e+01	3.680145090381579109e+01	1.619287355570077480e+01	-1.625141472608294599e-02	4.278197350449298142e+02	9.211854123951535023e-03	0.000000000000000000e+00	1.090938060138177512e+01	1.000000000000000000e+00
7.500000000000000000e+01	2.650194268526336927e+01	1.259638699771447889e+01	-1.603163923796797896e-02	4.220870410874268259e+02	1.159706327646858881e-02	0.000000000000000000e+00	1.090938060138177512e+01	1.000000000000000000e+00
7.600000000000000000e+01	1.060679821160242398e+02	2.743031684144332161e+01	-1.584216496771825161e-02	4.171447337651712814e+02	6.246497444133747301e-03	0.000000000000000000e+00	3.749567981155549123e+00	1.000000000000000000e+00
7.700000000000000000e+01	8.979713425322051989e+01	5.819342939528256764e+00	-4.761481266580541195e-03	1.281126445028591263e+02	4.061605688196756603e-02	0.000000000000000000e+00	1.313638700774596657e+01	1.000000000000000000e+00
7.800000000000000000e+01	1.431646228517528243e+02	4.974265029926768733e+01	-1.662016458888085401e-03	4.726521548813323648e+01	3.156143936110892279e-01	0.000000000000000000e+00	9.453618448217536496e+00	1.000000000000000000e+00
7.900000000000000000e+01	1.364381369613171557e+02	4.309996339333505944e+01	-4.221015028083294207e-03	1.140149506870376968e+02	5.460849772805398405e-02	0.000000000000000000e+00	9.453618448217536496e+00	1.000000000000000000e+00
8.300000000000000000e+01	8.426346053804617497e+01	1.332030669614126950e+01	-5.305995273526530401e-03	1.423159216024511977e+02	4.785756514652494964e-02	0.000000000000000000e+00	1.016832404504717147e+01	1.000000000000000000e+00
8.500000000000000000e+01	7.881082344229962189e+01	2.190305465860486933e+01	-1.043000170778226720e-03	3.111859711462767208e+01	4.106622801470423134e-01	0.000000000000000000e+00	1.016832404504717147e+01	1.000000000000000000e+00
8.600000000000000000e+01	3.252725884277666779e+01	4.267882026874844570e+01	-1.725995173301646951e-02	4.541267361357041068e+02	4.451274955892470242e-02	0.000000000000000000e+00	5.786736062203630127e+00	1.000000000000000000e+00
8.700000000000000000e+01	1.646438946664975589e+01	4.716896365832624127e+01	-1.806394840011058683e-02	4.750984417377950990e+02	1.226023683300792033e-02	0.000000000000000000e+00	1.251295623057288964e+01	1.000000000000000000e+00
8.700000000000000000e+01	1.256923188793144419e+02	2.055360398234119756e+01	-1.632400797106857426e-02	4.297132804100386352e+02	8.172508970721747978e-03	0.000000000000000000e+00	1.291373973530314956e+01	1.000000000000000000e+00
8.700000000000000000e+01	1.384743190080333477e+02	2.239348078815655185e+01	-4.198465941279552749e-03	1.134267731119325191e+02	5.191865868994571809e-02	0.000000000000000000e+00	1.291373973530314956e+01	1.000000000000000000e+00
8.800000000000000000e+01	9.628397480947637632e+01	5.061124649311200585e+01	-1.980163947030605734e-02	5.204249300716776361e+02	7.416572084171790813e-03	0.000000000000000000e+00	9.091553425130655341e+00	1.000000000000000000e+00
8.800000000000000000e+01	1.089220959085726008e+02	2.871420136854478855e+01	-3.678823384503802398e-03	9.987225085451227358e+01	1.444451318441806187e-01	0.000000000000000000e+00	6.861990311410909982e+00	1.000000000000000000e+00
8.900000000000000000e+01	3.398495649851579259e+01	1.116436126421869623e+01	-1.637167880047126281e-02	4.309567415348889767e+02	4.453474118623501621e-02	0.000000000000000000e+00	5.997058528029880264e+00	1.000000000000000000e+00
9.000000000000000000e+01	3.697462160811014087e+01	3.897648604732361832e+01	-1.658995005944869511e-02	4.366501986996020150e+02	2.447655859197106487e-02	0.000000000000000000e+00	5.786736062203630127e+00	1.000000000000000000e+00
9.100000000000000000e+01	4.844745421801183838e+00	3.137383817346619352e+01	-1.711953847497347386e-02	4.504641519101361382e+02	1.946606426273633783e-02	0.000000000000000000e+00	7.860049268621199126e+00	1.000000000000000000e+00
9.200000000000000000e+01	1.056314374195962955e+02	2.269270008208595613e+01	-3.784185930120914122e-03	1.026205611132540412e+02	1.307549074266386446e-01	0.000000000000000000e+00	6.861990311410909982e+00	1.000000000000000000e+00
9.200000000000000000e+01	5.272596342860177288e+01	2.335408008198032448e+01	-5.256828261143952664e-03	1.410334335633545493e+02	4.579657005213677579e-02	0.000000000000000000e+00	9.830964420020540828e+00	1.000000000000000000e+00
9.200000000000000000e+01	1.129280746158397335e+02	3.595048724011903829e+01	-1.600512468038529923e-02	4.213954269072295347e+02	7.019693340826860251e-03	0.000000000000000000e+00	8.271136476822441352e+00	1.000000000000000000e+00
9.300000000000000000e+01	3.936758252945883640e+01	8.520113167002731913e+00	-1.655618214730407781e-02	4.357693857046257335e+02	4.550930725416146849e-02	0.000000000000000000e+00	5.997058528029880264e+00	1.000000000000000000e+00
9.300000000000000000e+01	8.424876990290886170e+01	1.331294540690107908e+01	4.907630828106034765e-03	-1.319248562987925197e+02	4.300378802708149095e-02	0.000000000000000000e+00	1.226331898159545375e+01	1.000000000000000000e+00
9.400000000000000000e+01	8.635185208687532565e+01	3.969077825879083576e+01	-4.666758157102827292e-03	1.256418566911868737e+02	6.549402345590260577e-02	0.000000000000000000e+00	7.125121251352013019e+00	1.000000000000000000e+00
9.400000000000000000e+01	4.779894517920340036e+01	4.304948522035834912e+01	-1.636137468562239017e-02	4.306879657153550625e+02	6.495962723265247263e-03	0.000000000000000000e+00	1.156526277415549053e+01	1.000000000000000000e+00
9.400000000000000000e+01	1.002529486318253760e+02	4.691294773854712474e+01	-1.603948046914435363e-02	4.222915742633954324e+02	1.371997265308111391e-02	0.000000000000000000e+00	3.711705314480699514e+00	1.000000000000000000e+00
9.400000000000000000e+01	1.355376715807175003e+02	1.153415003453948451e+01	9.785156277270419013e-04	-2.943656171808478561e+01	4.939063746129153110e-01	0.000000000000000000e+00	2.645323402976682203e+01	1.000000000000000000e+00
9.500000000000000000e+01	1.248408880343280742e+02	3.572820741223672059e+01	-1.642464639545615848e-02	4.323383651832666033e+02	8.362359004708608268e-03	0.000000000000000000e+00	1.191488698501161991e+01	1.000000000000000000e+00
9.500000000000000000e+01	7.959745604361715721e+01	2.465993936242605145e+01	-2.153201203224653672e-03	6.007743508562941059e+01	1.659380533383361112e-01	0.000000000000000000e+00	8.222975642273773644e+00	1.000000000000000000e+00
9.700000000000000000e+01	4.367772962992059149e+01	2.719820892374842103e+01	-2.287212475309386740e-03	6.357302786672951811e+01	1.425270202904771466e-01	0.000000000000000000e+00	9.830964420020540828e+00	1.000000000000000000e+00
9.800000000000000000e+01	8.314765588666317342e+01	3.332677955066603914e+01	-3.826585211620075165e-03	1.037265175005539675e+02	2.658153655532523585e-01	0.000000000000000000e+00	7.125121251352013019e+00	1.000000000000000000e+00
1.000000000000000000e+02	8.765699087722089189e+01	2.629126602479499653e+01	-1.658370380506512046e-02	4.364872694072188892e+02	6.980596709696085256e-03	0.000000000000000000e+00	8.222975642273773644e+00	1.000000000000000000e+00
1.010000000000000000e+02	1.015557619915778389e+02	1.668194809331979300e+01	-1.597717480970580611e-02	4.206663735622381637e+02	6.306201806637989904e-03	0.000000000000000000e+00	1.240478758036682017e+01	1.000000000000000000e+00
1.010000000000000000e+02	1.227781867887355673e+02	1.553154061295241029e+01	-4.039713371545971404e-03	1.092858204285573294e+02	5.513736053878237620e-02	0.000000000000000000e+00	1.425455956801023660e+01	1.000000000000000000e+00
1.010000000000000000e+02	7.284726592878536167e+01	2.331288039555541758e+01	-1.624821602423002706e-02	4.277362990851630684e+02	3.558880539148878697e-02	0.000000000000000000e+00	7.334926942829071983e+00	1.000000000000000000e+00
1.040000000000000000e+02	4.572022222132497404e+01	6.064256155626734035e+00	-1.500925439291443024e-03	4.306326593238217981e+01	3.511636781605688151e-01	0.000000000000000000e+00	1.257678618629661571e+01	1.000000000000000000e+00
1.040000000000000000e+02	6.623414160889075220e+01	2.648585061071002755e+01	-1.650377729314146669e-02	4.344024407674146460e+02	2.751879845704707783e-02	0.000000000000000000e+00	5.721678595495868436e+00	1.000000000000000000e+00
1.050000000000000000e+02	4.698771182593586104e+01	4.703004778117841056e+01	-1.553900771929934022e-03	4.444509141218509995e+01	3.592453010134086799e-01	0.000000000000000000e+00	1.607562648413446738e+01	1.000000000000000000e+00
1.060000000000000000e+02	1.329817119716690854e+02	5.577619660925832612e+00	-1.552071856567283081e-02	4.087600232477595910e+02	1.415621235833874891e-02	0.000000000000000000e+00	1.425455956801023660e+01	1.000000000000000000e+00
1.060000000000000000e+02	8.869940400081320675e+00	2.109698240949449044e+01	-1.620872327999493823e-02	4.267061577432710351e+02	6.570366573579899949e-03	0.000000000000000000e+00	1.025624133943074057e+01	1.000000000000000000e+00
1.060000000000000000e+02	4.147177803742958702e+01	2.095062893115355251e+01	-1.485263947174335396e-03	4.265474657476274700e+01	2.907076312080643099e-01	0.000000000000000000e+00	1.145375905763641455e+01	1.000000000000000000e+00
1.060000000000000000e+02	7.454155356326076287e+00	4.753496234105745799e+01	-1.751836201016509966e-03	4.960810230131022536e+01	2.992224743020409639e-01	0.000000000000000000e+00	1.640781436258934889e+01	1.000000000000000000e+00
1.070000000000000000e+02	1.221532920295897355e+02	2.490187593697251600e+01	-4.323037642878330492e-03	1.166761411245181677e+02	2.315429724911859388e-01	0.000000000000000000e+00	3.249447391673188079e+00	1.000000000000000000e+00
1.070000000000000000e+02	1.254006368732583923e+02	2.501875115911250802e+01	4.282417913214727964e-03	-1.156166031351127117e+02	2.464870872779012512e-01	0.000000000000000000e+00	3.249447391673188079e+00	1.000000000000000000e+00
1.080000000000000000e+02	8.977448123636213495e+01	6.043490298028897811e+00	4.367032843496399322e-03	-1.178237259753382915e+02	1.812121498558306731e-01	0.000000000000000000e+00	4.446936566495524268e+00	1.000000000000000000e+00
1.080000000000000000e+02	5.918479445288267016e+01	3.655832670731295764e+01	-4.286902545487573934e-03	1.157335817142648864e+02	9.148932927094144407e-02	0.000000000000000000e+00	1.229422913575945309e+01	1.000000000000000000e+00
1.090000000000000000e+02	5.217053045460806970e+01	1.686097206702597973e+01	-3.300354994188644392e-02	8.647877752509051561e+02	4.837042378253442187e-03	0.000000000000000000e+00	1.145375905763641455e+01	1.000000000000000000e+00
1.090000000000000000e+02	8.441758493937253149e+01	2.693005510402110403e+01	-1.351822329009824512e-02	3.565262975275854274e+02	2.190650186122850007e-01	0.000000000000000000e+00	4.133306618527703868e+00	1.000000000000000000e+00
1.090000000000000000e+02	6.791976900361755831e+00	3.114051535893420919e+01	3.307139124184162692e-03	-9.017712001208309403e+01	7.745921121627941108e-02	0.000000000000000000e+00	1.025624133943074057e+01	1.000000000000000000e+00
1.090000000000000000e+02	7.195226146623321029e+01	2.668762089400625470e+01	-2.269939551141366384e-03	6.312247540132164403e+01	2.802366006890583128e-01	0.000000000000000000e+00	5.721678595495868436e+00	1.000000000000000000e+00
1.100000000000000000e+02	2.527039207436235557e+01	2.960311994703207716e+01	-1.761009831142921339e-02	4.632600712110744325e+02	9.085738572811918878e-03	0.000000000000000000e+00	3.763592159686868222e+00	1.000000000000000000e+00
1.100000000000000000e+02	8.044647620374404084e+01	3.809375883027487930e+01	-3.355822101650396058e-03	9.144698232997696152e+01	7.724015142764140140e-02	0.000000000000000000e+00	1.184896558682475565e+01	1.000000000000000000e+00
1.110000000000000000e+02	1.198009045105194161e+02	4.479751654061522004e+01	-1.600923102067013104e-02	4.215025379974617294e+02	8.710703581362166936e-03	0.000000000000000000e+00	1.310148769830727034e+01	1.000000000000000000e+00
1.110000000000000000e+02	8.656662885535035912e+01	2.339935632757987349e+01	-1.361523503833763499e-02	3.590567829229714221e+02	2.407624893651797437e-01	0.000000000000000000e+00	4.133306618527703868e+00	1.000000000000000000e+00
1.130000000000000000e+02	1.398906352726039870e+02	2.295451027926156229e+01	-3.182715452842103249e-03	8.693161326794687227e+01	1.017778485651943399e-01	0.000000000000000000e+00	2.165996727639184627e+01	1.000000000000000000e+00
1.140000000000000000e+02	1.149874812367855981e+02	1.720284721860266686e+01	-1.569049707601348140e-02	4.131885800840641991e+02	9.571683167866273934e-03	0.000000000000000000e+00	1.114893513401170821e+01	1.000000000000000000e+00
1.150000000000000000e+02	1.154235922803977559e+02	6.062444991571537045e+00	-3.569016731880436406e-03	9.700801909060281503e+01	1.221206680356230478e-01	0.000000000000000000e+00	1.064352506426854816e+01	1.000000000000000000e+00
1.160000000000000000e+02	1.048630882490190857e+02	7.389238267461816889e+00	-1.606916928520775445e-02	4.230659868146396434e+02	9.051586147994616915e-03	0.000000000000000000e+00	1.064352506426854816e+01	1.000000000000000000e+00
1.160000000000000000e+02	8.150906097695983021e+01	3.618777462973707060e+01	-1.586596845190703028e-02	4.177656314419184014e+02	3.509180610897255637e-02	0.000000000000000000e+00	1.188536529902963323e+01	1.000000000000000000e+00
1.160000000000000000e+02	1.088608846853785224e+02	3.758884494770568097e+01	-1.623866795045651734e-02	4.274872440822749695e+02	9.508785862090141094e-03	0.000000000000000000e+00	3.792658668111008602e+00	1.000000000000000000e+00
1.160000000000000000e+02	1.333229142835763525e+02	4.359474340354219635e+01	-1.671250199864535851e-02	4.398468825852292525e+02	2.430794045869755227e-02	0.000000000000000000e+00	7.601619842703673413e+00	1.000000000000000000e+00
1.170000000000000000e+02	2.604998906545419857e+01	1.183581539415892614e+01	-1.597700569426837094e-02	4.206619623012072111e+02	1.299758086427005299e-02	0.000000000000000000e+00	8.335947783395690536e+00	1.000000000000000000e+00
1.170000000000000000e+02	1.311480734388519522e+02	5.087860855420943551e+01	-3.890901080164857820e-03	1.054041531374515444e+02	4.689364036972359928e-01	0.000000000000000000e+00	7.601619842703673413e+00	1.000000000000000000e+00
1.200000000000000000e+02	4.938853403222051242e+00	1.874141366410801623e+01	-3.941738811021466317e-03	1.067302207303142438e+02	7.725053651401536658e-02	0.000000000000000000e+00	3.768227601059761511e+00	1.000000000000000000e+00
1.210000000000000000e+02	3.428125873319057604e+01	1.051891558608597066e+01	-1.610616582897287860e-02	4.240310164669905362e+02	9.054688335743410477e-03	0.000000000000000000e+00	8.335947783395690536e+00	1.000000000000000000e+00
1.230000000000000000e+02	5.286645484125064343e+01	2.950581265680562737e+01	-4.074407234664593688e-03	1.101907862241901910e+02	7.245196963496836062e-02	0.000000000000000000e+00	1.084915488088582336e+01	1.000000000000000000e+00
1.240000000000000000e+02	1.393075650107581680e+02	1.297995072092002999e+01	-2.960499286967435001e-02	7.761387281747025781e+02	4.531905936612679042e-03	0.000000000000000000e+00	1.096192716315504612e+01	1.000000000000000000e+00
1.240000000000000000e+02	7.829995253997728355e+01	3.319435207997679527e+01	-1.620569627701226242e-02	4.266272004316211337e+02	1.908028883699508516e-02	0.000000000000000000e+00	7.680856568682838059e+00	1.000000000000000000e+00
1.240000000000000000e+02	6.759715407345629501e+01	4.073489178623669460e+01	-3.726978147054358422e-03	1.011283350460038832e+02	6.999779484961932141e-02	0.000000000000000000e+00	1.116137097528022615e+01	1.000000000000000000e+00
1.260000000000000000e+02	1.387608383654141733e+02	5.280947244831279619e+01	-1.600833273174552540e-02	4.214791067425281312e+02	1.742678871671199392e-02	0.000000000000000000e+00	2.147785827206939402e+01	1.000000000000000000e+00
1.270000000000000000e+02	5.748574596713172724e+01	4.718730885048300294e+00	-1.609496210957381962e-02	4.237387750753255773e+02	1.945867350467600509e-02	0.000000000000000000e+00	1.846426845195095723e+01	1.000000000000000000e+00
1.270000000000000000e+02	4.606508982034298327e+01	3.795836230065998507e+01	-3.089354098443998064e-03	8.449634591027715658e+01	1.900426719181020907e-01	0.000000000000000000e+00	1.084915488088582336e+01	1.000000000000000000e+00
1.280000000000000000e+02	7.296382422241367749e+01	1.478641696423647822e+01	-2.319956773226254480e-03	6.442714058157653767e+01	1.885569703981678780e-01	0.000000000000000000e+00	1.846426845195095723e+01	1.000000000000000000e+00
1.280000000000000000e+02	9.146597565676226793e+01	7.196267977092552393e+00	-4.139695158750056163e-03	1.118937772679723395e+02	6.688809844921517200e-02	0.000000000000000000e+00	1.846943776183693942e+01	1.000000000000000000e+00
1.280000000000000000e+02	1.327231290231065941e+02	3.219771701960387844e+01	-1.604271119275707536e-02	4.223758454889622271e+02	1.155143163406002760e-02	0.000000000000000000e+00	8.429576930266033941e+00	1.000000000000000000e+00
1.290000000000000000e+02	1.009672458834080686e+02	3.293099254378472551e+01	-1.620585197677191711e-02	4.266312617538323479e+02	1.040609561434968633e-02	0.000000000000000000e+00	1.367095742800022684e+01	1.000000000000000000e+00
1.300000000000000000e+02	2.208295749826260845e+01	2.607193376705852472e+01	-1.601581002255302727e-02	4.216741467817896023e+02	7.969394552687414368e-03	0.000000000000000000e+00	1.308781240151233227e+01	1.000000000000000000e+00
1.320000000000000000e+02	2.782562846885944552e+01	3.783256995651036902e+01	-1.625048583907477348e-02	4.277955056598212877e+02	8.481294373522074714e-03	0.000000000000000000e+00	1.308781240151233227e+01	1.000000000000000000e+00
1.330000000000000000e+02	8.945616526040724636e+01	2.555602814461847672e+01	-1.600535241750443080e-02	4.214013672749109105e+02	7.160753942351272272e-03	0.000000000000000000e+00	1.367095742800022684e+01	1.000000000000000000e+00
1.330000000000000000e+02	8.378708284337376355e+00	2.368923786541235543e+01	-1.717870091917939046e-02	4.520073639822346081e+02	1.096938778008371695e-02	0.000000000000000000e+00	1.390984134622288870e+01	1.000000000000000000e+00
1.340000000000000000e+02	1.401767661126683606e+01	8.367658676449570621e+00	-1.572871103741994500e-02	4.141853652466228368e+02	8.637516372782871876e-03	0.000000000000000000e+00	1.632632085424548762e+01	1.000000000000000000e+00
1.360000000000000000e+02	9.023469556028142335e+01	5.562441495971656380e+00	-3.903488589513406069e-03	1.057324897476957517e+02	3.082383217376614137e-01	0.000000000000000000e+00	5.411098690305614411e+00	1.000000000000000000e+00
1.370000000000000000e+02	4.606648055230361649e+01	3.804847845014028707e+01	3.393919217512652003e-03	-9.244071965607766117e+01	9.713782744435617289e-02	0.000000000000000000e+00	1.689793091406912851e+01	1.000000000000000000e+00
1.370000000000000000e+02	1.064737656882791441e+02	5.138588252627450714e+01	-1.937928736650299574e-03	5.446219937880670869e+01	1.936713714134500330e-01	0.000000000000000000e+00	2.331558688004234270e+01	1.000000000000000000e+00
1.380000000000000000e+02	6.288614853524237702e+01	3.642402835230474523e+01	-8.695097813380412224e-04	2.659321843951212472e+01	4.654503933686198192e-01	0.000000000000000000e+00	1.689793091406912851e+01	1.000000000000000000e+00
1.390000000000000000e+02	9.673739571387773140e+01	1.334384643857388753e+01	-1.640648449431907074e-02	4.318646243589445248e+02	1.723669401109079180e-01	0.000000000000000000e+00	5.572950467437821409e+00	1.000000000000000000e+00
1.390000000000000000e+02	9.976156259577369667e+01	2.905735993283445140e+01	-1.611896187981394848e-02	4.243647927400666617e+02	1.854857981120971999e-02	0.000000000000000000e+00	9.197180071161522363e+00	1.000000000000000000e+00
1.400000000000000000e+02	1.018551208253985862e+02	2.010162795825300108e+01	-2.043900206610289177e-02	5.370500993887924324e+02	1.915843563130481542e-02	0.000000000000000000e+00	8.476952364193612866e+00	1.000000000000000000e+00
1.410000000000000000e+02	8.447319318636384367e+01	1.902933405676911960e+01	-1.558036444108310860e-02	4.103158452936449976e+02	1.124943846413539728e-02	0.000000000000000000e+00	1.097353392882577516e+01	1.000000000000000000e+00
1.410000000000000000e+02	2.983771196874688769e+01	1.509421425470628542e+01	-3.947333540394874600e-03	1.068761554364450035e+02	7.102137694125709722e-02	0.000000000000000000e+00	1.102220746009881225e+01	1.000000000000000000e+00
1.420000000000000000e+02	1.364041636503424293e+01	2.056665581105835727e+01	-1.671240818557803362e-02	4.398444355352475554e+02	1.211733276735771359e-02	0.000000000000000000e+00	8.626199740560435814e+00	1.000000000000000000e+00
1.420000000000000000e+02	1.890030076301139772e+01	1.372962881945144709e+01	4.057338635042941587e-03	-1.097455634254452406e+02	3.623749408310851239e-01	0.000000000000000000e+00	8.626199740560435814e+00	1.000000000000000000e+00
1.440000000000000000e+02	1.348154730148368969e+02	5.419467650399456993e+00	-1.651027799908207430e-02	4.345720072554015019e+02	1.472398147180953298e-02	0.000000000000000000e+00	1.791929790274397405e+01	1.000000000000000000e+00
1.440000000000000000e+02	4.843617502799039443e+01	1.062370673536089782e+01	-1.663245165825261510e-02	4.377588239641265204e+02	8.298941075145171986e-03	0.000000000000000000e+00	1.912820602269248482e+01	1.000000000000000000e+00
1.440000000000000000e+02	1.107534490169381911e+02	1.809328690407830820e+01	-3.827210403211331671e-03	1.037428251975051552e+02	1.472472390238330764e-01	0.000000000000000000e+00	9.122153166562815940e+00	1.000000000000000000e+00
1.450000000000000000e+02	2.047196419354005315e+01	5.298323535299456211e+01	-1.644883931609687766e-02	4.329694210446864986e+02	1.219960167500966364e-02	0.000000000000000000e+00	2.157302075063208946e+01	1.000000000000000000e+00
1.460000000000000000e+02	1.265109359894631353e+02	4.795924005736565476e+01	-1.625688769247725721e-02	4.279624936466619261e+02	1.146018441996543569e-02	0.000000000000000000e+00	1.856521894701022291e+01	1.000000000000000000e+00
1.470000000000000000e+02	1.180988640521543829e+02	1.187363081196015457e+01	-1.686433972228906439e-02	4.438074662168212967e+02	7.757329321126049670e-03	0.000000000000000000e+00	9.624928256553529238e+00	1.000000000000000000e+00
1.470000000000000000e+02	1.067371527912800246e+02	4.730530744578592106e+01	-1.592007759612245818e-02	4.191770316246684160e+02	7.060874515022352860e-03	0.000000000000000000e+00	1.978459324396729002e+01	1.000000000000000000e+00
1.480000000000000000e+02	7.971382896002180019e+01	2.164156026573487424e+01	2.504855653829971343e-03	-6.925010198039960585e+01	1.785598616307375597e-01	0.000000000000000000e+00	8.150147159891556470e+00	1.000000000000000000e+00
1.490000000000000000e+02	6.395833972807299261e+01	3.711169393444397002e+01	-1.695253755925321335e-02	4.461080467381791550e+02	7.551163553693451824e-03	0.000000000000000000e+00	9.836703929568775706e+00	1.000000000000000000e+00
1.500000000000000000e+02	3.860118274687113171e+01	2.682790441530302417e+01	-1.657367540733607411e-02	4.362256854810138407e+02	5.662256530326037485e-03	0.000000000000000000e+00	1.458740400409619653e+01	1.000000000000000000e+00
1.520000000000000000e+02	1.354676192196434954e+02	9.853046326013506828e+00	-1.637252958668540884e-02	4.309789337139658869e+02	9.575997826485438402e-03	0.000000000000000000e+00	1.748589196275180058e+01	1.000000000000000000e+00
1.520000000000000000e+02	7.276553797528809753e+01	2.590139020592694052e+01	-2.704647686108846514e-03	7.446154109959380207e+01	1.606060821880928025e-01	0.000000000000000000e+00	7.291625709569300895e+00	1.000000000000000000e+00
1.520000000000000000e+02	4.291478715111477982e+01	5.094488886267614447e+01	-1.143507219174451361e-03	3.374025503457772146e+01	4.690863427714355716e-01	0.000000000000000000e+00	1.848043459510694220e+01	1.000000000000000000e+00
1.530000000000000000e+02	9.618749826260921054e+01	1.094463146129129072e+01	-3.692811078722932957e-03	1.002371103336888751e+02	1.023917012100596935e-01	0.000000000000000000e+00	1.154980399960551019e+01	1.000000000000000000e+00
1.540000000000000000e+02	8.861530308685031798e+01	2.802356349076098496e+01	-1.380470651897739960e-03	3.992128482353824381e+01	3.608537013901480517e-01	0.000000000000000000e+00	1.599120613157613846e+01	1.000000000000000000e+00
1.540000000000000000e+02	5.566798072690371413e+01	3.181729200129558777e+01	-1.875493078006753613e-03	5.283360773690650802e+01	2.339349837682093147e-01	0.000000000000000000e+00	9.749786766116141479e+00	1.000000000000000000e+00
1.540000000000000000e+02	1.262519204582854684e+02	4.222709530616409523e+01	-3.935207075070916091e-03	1.065598448456471772e+02	9.464825785762731591e-02	0.000000000000000000e+00	8.272264946584346745e+00	1.000000000000000000e+00
1.550000000000000000e+02	4.563121407999840784e+01	1.404623726919213667e+01	-1.636648922209970811e-02	4.308213749167653077e+02	6.676842576584074429e-03	0.000000000000000000e+00	1.458740400409619653e+01	1.000000000000000000e+00
1.560000000000000000e+02	4.015795343487937430e+01	3.267123759411317252e+01	-1.700275517225914232e-02	4.474179389791588051e+02	1.105794212376975949e-02	0.000000000000000000e+00	1.553351762077194209e+01	1.000000000000000000e+00
1.560000000000000000e+02	1.701868157608392806e+01	4.026406874083492937e+01	-4.128361267497967883e-03	1.115981404321580897e+02	6.550952133930920684e-02	0.000000000000000000e+00	8.250933744393336156e+00	1.000000000000000000e+00
1.570000000000000000e+02	6.568103529268864804e+01	2.417580994737817690e+01	-1.686882079393266926e-02	4.439243519193841507e+02	8.139980229939780543e-03	0.000000000000000000e+00	3.657897146227829133e+00	1.000000000000000000e+00
1.580000000000000000e+02	1.380247832110782724e+02	1.710745015567077232e+01	-1.624841867656453415e-02	4.277415851333181536e+02	8.527014304458457872e-03	0.000000000000000000e+00	2.774160899952990889e+01	1.000000000000000000e+00
1.590000000000000000e+02	1.096643119680102956e+02	1.119726665007551780e+01	-1.557255603262826769e-02	4.101121682760179397e+02	7.612982617918873096e-03	0.000000000000000000e+00	2.466125405271407445e+01	1.000000000000000000e+00
1.590000000000000000e+02	1.181049001444739304e+02	4.079307042742932765e+01	-3.456824756237449666e-03	9.408156779994560281e+01	7.984501425388956797e-02	0.000000000000000000e+00	8.272264946584346745e+00	1.000000000000000000e+00
1.590000000000000000e+02	6.102165088614393085e+01	6.334837227860884212e+00	-1.570971436275466621e-02	4.136898499232336235e+02	5.260980355715094703e-03	0.000000000000000000e+00	1.721427418398470977e+01	1.000000000000000000e+00
1.610000000000000000e+02	6.585845260614165753e+00	2.309603177325324452e+01	-3.940365054578035160e-03	1.066943872289083970e+02	8.405079305083995589e-02	0.000000000000000000e+00	1.940816405626358332e+01	1.000000000000000000e+00
1.620000000000000000e+02	1.094920282549967681e+02	3.585791890776604163e+01	-9.793575643301361509e-04	2.945852306108330154e+01	4.730300783970440293e-01	0.000000000000000000e+00	9.926594718561887021e+00	1.000000000000000000e+00
1.630000000000000000e+02	6.198447459927593428e+01	3.583677442823620396e+01	-4.170011479338333292e-03	1.126845578474663796e+02	5.729292281431586087e-02	0.000000000000000000e+00	1.140584827545077395e+01	1.000000000000000000e+00
1.640000000000000000e+02	1.335585517838312057e+02	4.119569676289097515e+01	-1.628236134756279666e-02	4.286269565939948052e+02	6.223764246879648354e-03	0.000000000000000000e+00	8.935845219581057819e+00	1.000000000000000000e+00
1.650000000000000000e+02	1.991619545291246496e+01	4.357554371445544206e+01	-1.681680113529944454e-02	4.425674545452691291e+02	7.426505862372478894e-03	0.000000000000000000e+00	2.443580662878045118e+01	1.000000000000000000e+00
1.650000000000000000e+02	5.121989388849544156e+01	4.482656497900961767e+01	-1.719850722109826126e-03	4.877378286364725568e+01	2.725590430393478591e-01	0.000000000000000000e+00	1.402471147744874003e+01	1.000000000000000000e+00
1.660000000000000000e+02	1.308193250176999243e+02	3.269005354723587686e+01	-5.758992178597747806e-03	1.541320374156525190e+02	9.897268508101353390e-02	0.000000000000000000e+00	8.935845219581057819e+00	1.000000000000000000e+00
1.690000000000000000e+02	7.300892077067992147e+01	2.512930797660892068e+01	2.803123614749142463e-03	-7.703021864374467498e+01	2.423585482364912780e-01	0.000000000000000000e+00	1.548760046374825272e+01	1.000000000000000000e+00
1.700000000000000000e+02	5.523573536048900934e+01	1.408059107766647600e+01	4.286186043877078175e-03	-1.157148922576368477e+02	1.580140275677996975e-01	0.000000000000000000e+00	9.637852894326837117e+00	1.000000000000000000e+00
1.720000000000000000e+02	1.131054451912404915e+02	2.261533415905872957e+01	-1.608876728891211333e-02	4.235771873965549617e+02	7.444679633490935977e-03	0.000000000000000000e+00	1.045250303760801813e+01	1.000000000000000000e+00
1.720000000000000000e+02	9.200002411090434862e+01	2.304345138783715186e+01	-1.558069113309180388e-02	4.103243668322400026e+02	6.785962259350020176e-03	0.000000000000000000e+00	1.910530826205130595e+01	1.000000000000000000e+00
1.720000000000000000e+02	1.047954311685637094e+02	4.187219397011308075e+01	-1.604245546283969773e-02	4.223691749481996567e+02	7.440568015621873421e-03	0.000000000000000000e+00	1.930938186968699100e+01	1.000000000000000000e+00
1.730000000000000000e+02	6.466410779755899796e+01	1.208209124014256375e+01	-4.248117963427543511e-03	1.147219123005061334e+02	4.842000574392879564e-02	0.000000000000000000e+00	9.637852894326837117e+00	1.000000000000000000e+00
1.730000000000000000e+02	3.480025773195464467e+01	2.250278241015607605e+01	-1.641158297572092861e-02	4.319976147746435799e+02	8.221381917944969864e-03	0.000000000000000000e+00	1.835146487818066063e+01	1.000000000000000000e+00
1.740000000000000000e+02	1.238550471409665192e+02	4.496787922122054937e+01	-1.682247399991453757e-02	4.427154273559751800e+02	7.067783866855248398e-03	0.000000000000000000e+00	1.833964587410558522e+01	1.000000000000000000e+00
1.750000000000000000e+02	2.884945229920947440e+01	4.001938697030735170e+01	-4.440462413341023790e-03	1.197390863049220542e+02	4.809091212560556716e-02	0.000000000000000000e+00	1.284231059696505817e+01	1.000000000000000000e+00
1.760000000000000000e+02	1.309455384285695629e+02	1.763826898973772117e+01	-1.618213016113766167e-02	4.260124943457200288e+02	7.180451256100894852e-03	0.000000000000000000e+00	1.852134186327391419e+01	1.000000000000000000e+00
1.760000000000000000e+02	1.420863296740766941e+02	4.297716377558050738e+01	-1.650386742573634741e-02	4.344047918147788323e+02	6.938642854297683016e-03	0.000000000000000000e+00	1.833964587410558522e+01	1.000000000000000000e+00
1.780000000000000000e+02	2.508243823969948139e+01	5.229678679862503543e+01	-1.781723890942626129e-03	5.038770234184585917e+01	2.972711799853634540e-01	0.000000000000000000e+00	1.284231059696505817e+01	1.000000000000000000e+00
1.790000000000000000e+02	5.664863817546667946e+01	2.388500047459736209e+01	-1.369056434282978508e-03	3.962355272924965277e+01	2.941027839892357276e-01	0.000000000000000000e+00	1.719786083790818765e+01	1.000000000000000000e+00
1.800000000000000000e+02	1.052660013416010401e+02	9.799623509759065598e+00	-1.915882166640523691e-03	5.388712961209735397e+01	2.551531462886360568e-01	0.000000000000000000e+00	1.004119038727754187e+01	1.000000000000000000e+00
1.800000000000000000e+02	3.455888791180949937e+01	2.533487924223672749e+01	1.658756782311624064e-03	-4.718018904422190474e+01	2.747047057988344365e-01	0.000000000000000000e+00	1.575539343304988016e+01	1.000000000000000000e+00
1.810000000000000000e+02	1.032926905249642857e+02	1.964500561582784499e+01	-1.377514557057280117e-03	3.984417710249500288e+01	3.651125625860425217e-01	0.000000000000000000e+00	1.004119038727754187e+01	1.000000000000000000e+00
1.820000000000000000e+02	1.185533380344429588e+02	1.364595457503938114e+01	-4.300566170735463552e-03	1.160899880749923767e+02	8.549493433975097201e-02	0.000000000000000000e+00	1.383284421414061960e+01	1.000000000000000000e+00
1.820000000000000000e+02	1.091821428918427443e+02	2.784991550362066093e+01	-3.425314473687731450e-03	9.325964353568240028e+01	8.332954404316694763e-02	0.000000000000000000e+00	1.009981165411170423e+01	1.000000000000000000e+00
1.820000000000000000e+02	1.188228436088381699e+02	3.394897512036705933e+01	-1.452404257224411714e-03	4.179762393730644732e+01	3.080904205819907649e-01	0.000000000000000000e+00	8.114759556972213517e+00	1.000000000000000000e+00
1.830000000000000000e+02	9.702270829956411546e+01	3.732406220766262805e+01	-1.870674486249563825e-02	4.918653497648241455e+02	5.068964078063009637e-03	0.000000000000000000e+00	7.089116595762085637e+00	1.000000000000000000e+00
1.830000000000000000e+02	6.206482562012728721e+01	7.562276101369807435e+00	-1.662210995378659087e-02	4.374890676450249316e+02	2.542112734251111839e-02	0.000000000000000000e+00	1.719786083790818765e+01	1.000000000000000000e+00
1.840000000000000000e+02	8.692815741237757265e+01	1.916981749459159445e+01	-1.657060242543617265e-02	4.361455288406160662e+02	7.505903812261904839e-03	0.000000000000000000e+00	1.637143083983531966e+01	1.000000000000000000e+00
1.840000000000000000e+02	1.310801239041160215e+01	3.013367058084591221e+01	-1.675775617204606702e-02	4.410273068838222912e+02	7.068993803032497247e-03	0.000000000000000000e+00	1.299247729547759178e+01	1.000000000000000000e+00
1.850000000000000000e+02	2.356239790894689534e+01	3.784796184468475388e+01	-1.701206417574559898e-02	4.476607579963971943e+02	6.299292043974835664e-03	0.000000000000000000e+00	1.299247729547759178e+01	1.000000000000000000e+00
1.860000000000000000e+02	6.986248659179921106e+01	2.769638694391051814e+01	1.710055428585364719e-03	-4.851827930189303117e+01	3.240743485989294737e-01	0.000000000000000000e+00	1.669869126292395123e+01	1.000000000000000000e+00
1.870000000000000000e+02	1.355718150712725389e+02	4.110775736041298956e+01	-1.637427440789116645e-02	4.310244461870307191e+02	9.736494611122137322e-03	0.000000000000000000e+00	1.821472503799708420e+01	1.000000000000000000e+00
1.870000000000000000e+02	1.142549720199121737e+02	4.065597682116858635e+01	-1.621766584746046208e-02	4.269394185264178532e+02	5.858867911210152712e-03	0.000000000000000000e+00	8.114759556972213517e+00	1.000000000000000000e+00
1.880000000000000000e+02	1.123090381177926531e+02	2.075180529801003715e+01	-4.379874567076239011e-03	1.181586935907056528e+02	5.806767931395184767e-02	0.000000000000000000e+00	1.891941037998102715e+01	1.000000000000000000e+00
1.880000000000000000e+02	1.025148871080305639e+02	4.180642163592599303e+01	-3.943946771773211568e-03	1.067878138830743637e+02	1.014146593925492335e-01	0.000000000000000000e+00	7.089116595762085637e+00	1.000000000000000000e+00
1.890000000000000000e+02	5.938059218938693107e+01	1.401997755399037793e+01	-7.824295733266121641e-03	2.080040743284459950e+02	2.441060455622823255e-02	0.000000000000000000e+00	1.353825519076853645e+01	1.000000000000000000e+00
1.900000000000000000e+02	4.926960868472524169e+01	2.680984659868748210e+01	-1.643067836453389677e-02	4.324957049893586145e+02	7.434909072791984208e-03	0.000000000000000000e+00	9.484161552227883263e+00	1.000000000000000000e+00
1.900000000000000000e+02	9.614142465912583191e+01	1.092569904083627996e+01	3.936518123240251299e-03	-1.065940426444226858e+02	2.854006826852003575e-01	0.000000000000000000e+00	1.891941037998102715e+01	1.000000000000000000e+00
1.910000000000000000e+02	4.687507123095831219e+01	7.854622477202608977e+00	-1.614403275582072458e-02	4.250187494693911390e+02	6.873352424285550377e-03	0.000000000000000000e+00	1.394272776986519879e+01	1.000000000000000000e+00
1.910000000000000000e+02	3.197277073123832380e+01	1.896429728402937442e+01	-1.632165034666788889e-02	4.296517833829051938e+02	1.300046454816805586e-02	0.000000000000000000e+00	1.123010455228186188e+01	1.000000000000000000e+00
1.910000000000000000e+02	5.466280807583984824e+01	3.461130291635270595e+01	-3.834325272535200110e-03	1.039284117191468653e+02	1.524152801032161442e-01	0.000000000000000000e+00	9.484161552227883263e+00	1.000000000000000000e+00
1.930000000000000000e+02	2.234380800747304008e+01	1.318516887919872538e+01	-1.603378895209943769e-02	4.221431149167582362e+02	4.911330725532059294e-02	0.000000000000000000e+00	1.123010455228186188e+01	1.000000000000000000e+00
1.940000000000000000e+02	7.060351214122327690e+01	2.159166305756518511e+01	-1.611129519008967087e-02	4.241648123590268824e+02	9.024922592963835477e-03	0.000000000000000000e+00	1.353825519076853645e+01	1.000000000000000000e+00
1.940000000000000000e+02	3.782507945622451473e+01	3.748566755565595798e+01	-1.709750703498874244e-02	4.498894767998277757e+02	1.026093968079777596e-02	0.000000000000000000e+00	1.565089142404530165e+01	1.000000000000000000e+00
1.960000000000000000e+02	1.148461881741497166e+02	1.661684619669722807e+01	-1.577640553491885603e-02	4.154294437376469205e+02	7.754328553933098611e-03	0.000000000000000000e+00	2.070538253138371587e+01	1.000000000000000000e+00
1.960000000000000000e+02	1.952899607763007594e+01	3.820072002500251784e+01	1.150595575939534479e-03	-3.392514999417649335e+01	3.774776423740032749e-01	0.000000000000000000e+00	1.831005098382847862e+01	1.000000000000000000e+00
1.970000000000000000e+02	6.603820258097064766e+01	3.524185705097396948e+01	-1.672440960281729866e-02	4.401574843319040724e+02	8.535510297756565556e-03	0.000000000000000000e+00	1.322446633018458506e+01	1.000000000000000000e+00
1.980000000000000000e+02	9.555867356496936793e+01	9.086597464312315964e+00	-1.620491523502762959e-02	4.266068274832805969e+02	1.027889037248275184e-02	0.000000000000000000e+00	1.318825144774971747e+01	1.000000000000000000e+00
1.980000000000000000e+02	1.301557440964268153e+02	5.190463470619972952e+01	-2.551322631367607466e-03	7.046216144907921830e+01	1.449856728322287402e-01	0.000000000000000000e+00	2.202777679583200765e+01	1.000000000000000000e+00
2.000000000000000000e+02	3.465315837574546975e+01	5.276636954017905623e+01	-2.036269266106715495e-03	5.702734512744236639e+01	2.313019695333370374e-01	0.000000000000000000e+00	1.560661688393785695e+01	1.000000000000000000e+00
2.010000000000000000e+02	1.363192563957703385e+02	2.486723015001090076e+01	-4.249355221073778874e-03	1.147541853237321732e+02	7.093060411723928205e-02	0.000000000000000000e+00	1.588827997452853680e+01	1.000000000000000000e+00
2.010000000000000000e+02	8.811137059423613493e+01	2.333107286065075314e+01	-4.334614344787996419e-03	1.169781115110002077e+02	5.237376210841115931e-02	0.000000000000000000e+00	1.074674235423170998e+01	1.000000000000000000e+00
2.020000000000000000e+02	4.277380834863909342e+01	3.755471542863899259e+01	2.665016809723126309e-03	-7.342779667460989401e+01	1.845216524364162725e-01	0.000000000000000000e+00	1.724353144780357638e+01	1.000000000000000000e+00
2.020000000000000000e+02	1.080108959114283778e+02	1.343080451317858426e+01	-1.609177453843251351e-02	4.236556294525921658e+02	5.151247415369542004e-03	0.000000000000000000e+00	1.318825144774971747e+01	1.000000000000000000e+00
2.020000000000000000e+02	3.411126894982951541e+01	1.850530035969867271e+01	-3.090948195306598631e-03	8.453792684148238834e+01	1.804494258467784773e-01	0.000000000000000000e+00	6.392694960369004420e+00	1.000000000000000000e+00
2.020000000000000000e+02	7.465389579234549444e+01	4.527462038943935596e+01	-1.661682187127784538e-02	4.373511316135561628e+02	5.836214511244830483e-03	0.000000000000000000e+00	7.167227679534514451e+00	1.000000000000000000e+00
2.030000000000000000e+02	1.158625816998616926e+02	3.514371410879781621e+01	-1.613374913512678407e-02	4.247505082259337996e+02	1.842885892378620660e-02	0.000000000000000000e+00	7.589230189917078206e+00	1.000000000000000000e+00
2.030000000000000000e+02	1.334192286674913248e+02	7.858784460474271150e+00	-1.550962851756506472e-02	4.084707468943268509e+02	8.183065765634545130e-03	0.000000000000000000e+00	9.439485571761561999e+00	1.000000000000000000e+00
2.030000000000000000e+02	6.670053774323312368e+00	2.320759842548375929e+01	3.969129696132106012e-03	-1.074446933173676371e+02	8.608090111449617776e-02	0.000000000000000000e+00	1.140986202881460976e+01	1.000000000000000000e+00
2.040000000000000000e+02	1.218580840422985290e+01	1.321953543112644525e+01	-4.362047465546466801e-03	1.176936857861680750e+02	6.306856389199688717e-02	0.000000000000000000e+00	6.265284265224590143e+00	1.000000000000000000e+00
2.040000000000000000e+02	7.802731857697166618e+01	2.704649560124731877e+01	-1.590240065845190814e-02	4.187159407421486321e+02	7.648893939380729812e-03	0.000000000000000000e+00	1.074674235423170998e+01	1.000000000000000000e+00
2.050000000000000000e+02	1.233774477678127255e+02	3.408390145728482423e+01	-1.593765971723060462e-02	4.196356492817204185e+02	1.250443710429349764e-02	0.000000000000000000e+00	7.589230189917078206e+00	1.000000000000000000e+00
2.070000000000000000e+02	1.242729209671760344e+02	5.524487283453329844e+00	-2.463570841133604604e-03	6.817321575295419223e+01	1.064527096834212427e-01	0.000000000000000000e+00	9.439485571761561999e+00	1.000000000000000000e+00
2.070000000000000000e+02	7.804133264259091618e+01	3.895841708398084080e+01	-1.638897261392883650e-02	4.314078388831908342e+02	8.246225702112641720e-03	0.000000000000000000e+00	7.167227679534514451e+00	1.000000000000000000e+00
2.080000000000000000e+02	3.753226701775545138e+01	2.118553419914826463e+01	-4.311094196316581605e-03	1.163646044535110775e+02	2.160914872113308682e-01	0.000000000000000000e+00	8.126043510065741771e+00	1.000000000000000000e+00
2.080000000000000000e+02	2.837006258245786228e+01	4.819545309319713056e+01	-2.655226558102123310e-02	6.965104155195106159e+02	3.498793269246436299e-02	0.000000000000000000e+00	5.089776617934978376e+00	1.000000000000000000e+00
2.080000000000000000e+02	8.256457322268526866e+01	5.010988561022342935e+01	-4.180921593554452753e-03	1.129691407478565139e+02	6.658559673416764024e-02	0.000000000000000000e+00	1.109766772455183137e+01	1.000000000000000000e+00
2.090000000000000000e+02	5.297308043858269144e+01	8.768220929319728185e+00	-1.682782460280994249e-02	4.428549941891584467e+02	5.028032446081642792e-02	0.000000000000000000e+00	1.981434803211699247e+01	1.000000000000000000e+00
2.090000000000000000e+02	2.050166657766644462e+01	4.638364019845422348e+01	-1.698117204628609919e-02	4.468549578345783289e+02	5.840646264708493351e-02	0.000000000000000000e+00	8.074300072066568745e+00	1.000000000000000000e+00
2.100000000000000000e+02	8.966692345901374495e+01	6.813406601909421489e+00	-1.533559223197890342e-02	4.039311288899562555e+02	9.286787234895621523e-03	0.000000000000000000e+00	9.299648737240115537e+00	1.000000000000000000e+00
2.100000000000000000e+02	5.734382081290891620e+01	4.772206367755583756e+01	-4.209230697661379625e-03	1.137075644521924858e+02	8.939386394857828932e-02	0.000000000000000000e+00	5.642012780414806805e+00	1.000000000000000000e+00
2.100000000000000000e+02	9.357098019529092880e+01	4.868959181035773298e+01	-3.969571877731706624e-03	1.074562273233020164e+02	8.443721705965900881e-02	0.000000000000000000e+00	1.109766772455183137e+01	1.000000000000000000e+00
2.100000000000000000e+02	1.204117870241764905e+02	4.491272678826065601e+01	-3.632442848929505735e-03	9.866244616558613245e+01	7.867937409357550482e-02	0.000000000000000000e+00	1.122758218385102147e+01	1.000000000000000000e+00
2.120000000000000000e+02	9.157597407048142202e+01	2.572208083300867898e+01	-3.962360250557496466e-03	1.072681169390187108e+02	6.330937308517881057e-02	0.000000000000000000e+00	1.326008254456481694e+01	1.000000000000000000e+00
2.120000000000000000e+02	4.346361762734959910e+01	3.075744035690593137e+01	-1.728542482236151978e-02	4.547911843260815203e+02	5.294133805893341815e-02	0.000000000000000000e+00	6.572158690753359345e+00	1.000000000000000000e+00
2.120000000000000000e+02	9.896446491982581506e+01	7.011369781648078003e+00	-1.659910460155777315e-03	4.721028194522195776e+01	2.538738329427100426e-01	0.000000000000000000e+00	9.299648737240115537e+00	1.000000000000000000e+00
2.130000000000000000e+02	1.212559637283416976e+02	2.722481791419169994e+01	-1.688059794461347490e-02	4.442315508755713722e+02	1.012432342315305878e-02	0.000000000000000000e+00	6.031941779618645860e+00	1.000000000000000000e+00
2.130000000000000000e+02	6.089781721183978647e+01	3.516180211756645235e+01	-4.485734159272241998e-03	1.209199689710078189e+02	7.731691368103232875e-02	0.000000000000000000e+00	7.605492825461499962e+00	1.000000000000000000e+00
2.130000000000000000e+02	3.129025451000541480e+01	4.402672365525518927e+01	-1.742328999844457507e-02	4.583873035687697097e+02	3.230982398609472117e-02	0.000000000000000000e+00	5.089776617934978376e+00	1.000000000000000000e+00
2.140000000000000000e+02	4.084386727605404843e+01	2.472998832861638618e+01	-1.690541994991966168e-02	4.448790159821325005e+02	8.672295192943990649e-02	0.000000000000000000e+00	6.572158690753359345e+00	1.000000000000000000e+00
2.140000000000000000e+02	5.777484728359391397e+01	4.209653931124714177e+01	-3.629055307413962296e-03	9.857408445180489309e+01	1.168075903601043519e-01	0.000000000000000000e+00	5.642012780414806805e+00	1.000000000000000000e+00
2.150000000000000000e+02	1.039738075551534138e+02	4.371606253012104304e+01	-1.611890372355037279e-02	4.243632757735311998e+02	7.111339318441656232e-03	0.000000000000000000e+00	1.080321507466926789e+01	1.000000000000000000e+00
2.160000000000000000e+02	3.734025162133471554e+01	4.523138231500295348e+01	-1.673676265393068963e-02	4.404797052587319968e+02	5.814299189645422139e-02	0.000000000000000000e+00	6.168765478894311372e+00	1.000000000000000000e+00
2.160000000000000000e+02	1.416732802675445555e+02	4.318774460181005992e+01	-1.187016288733824983e-03	3.487515948774912999e+01	4.960279514117519328e-01	0.000000000000000000e+00	2.336747568154563837e+01	1.000000000000000000e+00
2.170000000000000000e+02	4.185125555711501733e+01	1.047455751669370194e+01	-1.654676700970151779e-02	4.355237982512377357e+02	7.964950988685548516e-03	0.000000000000000000e+00	1.429098102938820780e+01	1.000000000000000000e+00
2.170000000000000000e+02	9.807750749878239915e+00	3.884620769236690307e+01	-2.567927762690902851e-03	7.089529499284731173e+01	2.961085207348632675e-01	0.000000000000000000e+00	1.099467625796853021e+01	1.000000000000000000e+00
2.180000000000000000e+02	8.375227916405154360e+01	9.545004571612086153e+00	-4.826428486646417403e-03	1.298067485142832425e+02	2.045568760243601236e-01	0.000000000000000000e+00	1.819748556057099975e+01	1.000000000000000000e+00
2.180000000000000000e+02	1.128556730936820998e+02	9.367527465085409233e+00	-2.443603028270899865e-03	6.765236895095461023e+01	2.038443322841024807e-01	0.000000000000000000e+00	1.764986393903407702e+01	1.000000000000000000e+00
2.180000000000000000e+02	1.205411162707788009e+02	3.321425150553611161e+01	-3.952626982571443362e-03	1.070142312711993071e+02	3.767868322974819995e-01	0.000000000000000000e+00	6.031941779618645860e+00	1.000000000000000000e+00
2.190000000000000000e+02	9.537898564808561730e+01	2.567829961742184608e+01	-1.628823784700346444e-02	4.287802410804664532e+02	7.047929622870929833e-03	0.000000000000000000e+00	8.047056884146840616e+00	1.000000000000000000e+00
2.190000000000000000e+02	1.131656245744247258e+02	3.803980004202242071e+01	-3.487041872632566653e-02	9.134837763008819138e+02	3.622687939123792056e-03	0.000000000000000000e+00	8.813841185372758957e+00	1.000000000000000000e+00
2.200000000000000000e+02	1.355650618398892604e+01	2.479675383605042427e+01	-4.178809406045185665e-03	1.129140457749123243e+02	6.475637928134803101e-02	0.000000000000000000e+00	1.454098762001881262e+01	1.000000000000000000e+00
2.210000000000000000e+02	5.131857223635598331e+01	3.162593119290355403e+01	-1.678222880906870065e-02	4.416656589565994864e+02	8.511329631207265045e-03	0.000000000000000000e+00	1.627555005581207936e+01	1.000000000000000000e+00
2.210000000000000000e+02	6.851495895673028258e+01	1.949349961492136174e+01	1.041242801384569764e-03	-3.107275733062570211e+01	4.043063206781177810e-01	0.000000000000000000e+00	1.819748556057099975e+01	1.000000000000000000e+00
2.220000000000000000e+02	1.194937131167908184e+01	4.963028704049897755e+01	-4.227560873128744651e-03	1.141856945978380367e+02	1.490900379240110984e-01	0.000000000000000000e+00	1.099467625796853021e+01	1.000000000000000000e+00
2.230000000000000000e+02	1.003061551531619671e+02	4.070147765924485128e+01	-3.792568791849619796e-03	1.028392223533719516e+02	6.560786897371129189e-02	0.000000000000000000e+00	1.313204026548863546e+01	1.000000000000000000e+00
2.240000000000000000e+02	8.760275972191094240e+01	2.360817043261625159e+01	-1.672271990625047791e-02	4.401134097475102749e+02	6.579477178022319350e-03	0.000000000000000000e+00	8.047056884146840616e+00	1.000000000000000000e+00
2.250000000000000000e+02	3.900236960155454113e+01	4.226570009442367137e+01	-3.429412590501757906e-03	9.336654012227818100e+01	2.007872490123147058e-01	0.000000000000000000e+00	5.946416931489501678e+00	1.000000000000000000e+00
2.260000000000000000e+02	1.165126904387852989e+02	4.255507886247614380e+01	-1.232826133456705817e-02	3.254869501888890113e+02	2.484417982583413398e-01	0.000000000000000000e+00	4.819574892772694241e+00	1.000000000000000000e+00
2.270000000000000000e+02	8.064030095636678652e+01	1.151205719693641960e+01	-1.724506931945275420e-02	4.537385385116582484e+02	6.754779610191630201e-02	0.000000000000000000e+00	6.160325734016567800e+00	1.000000000000000000e+00
2.270000000000000000e+02	4.045644105787764033e+01	3.649980462858218289e+01	-4.177743216709631398e-03	1.128862349520862267e+02	8.627389544515107200e-02	0.000000000000000000e+00	5.946416931489501678e+00	1.000000000000000000e+00
2.280000000000000000e+02	1.097541112768655580e+02	2.196519608242800814e+01	-1.576970478816828655e-02	4.152546593213445476e+02	1.112623055676320583e-02	0.000000000000000000e+00	2.098361556646505122e+01	1.000000000000000000e+00
2.290000000000000000e+02	7.806478044945873762e+01	5.915959693525415730e+00	-1.660771436235964835e-02	4.371135684449287169e+02	9.001912134045597647e-02	0.000000000000000000e+00	6.160325734016567800e+00	1.000000000000000000e+00
2.290000000000000000e+02	8.758153695220705970e+01	4.411754082295816204e+01	-1.691415852667943476e-02	4.451069558066216132e+02	9.151418546851197711e-03	0.000000000000000000e+00	2.050938137083094404e+01	1.000000000000000000e+00
2.290000000000000000e+02	1.444706251673172517e+02	4.772145737742356175e+01	-1.630113439528219077e-02	4.291166387607729575e+02	7.209404561659860100e-03	0.000000000000000000e+00	2.485011760637194911e+01	1.000000000000000000e+00
2.310000000000000000e+02	7.475946428755088391e+01	2.028811583238108085e+01	-1.634789026054531136e-02	4.303362336690618122e+02	5.836206270743216074e-03	0.000000000000000000e+00	1.056425317275445330e+01	1.000000000000000000e+00
2.320000000000000000e+02	6.871937204295899448e+01	5.248897838949888950e+01	-1.611010165529387639e-02	4.241336798165827418e+02	6.716447410006431973e-03	0.000000000000000000e+00	1.006155667845129820e+01	1.000000000000000000e+00
2.340000000000000000e+02	4.620176008909776755e+01	4.958611865102661653e+01	2.331664892104495963e-03	-6.473253889019915164e+01	2.287341887912344163e-01	0.000000000000000000e+00	1.497785073520638122e+01	1.000000000000000000e+00
2.350000000000000000e+02	1.215288029416906710e+02	7.840784695087429590e+00	-1.594000381541210362e-02	4.196967934866366932e+02	8.130431608785904096e-03	0.000000000000000000e+00	3.124852059979239982e+01	1.000000000000000000e+00
2.350000000000000000e+02	7.064622875671901170e+01	3.332496347445562890e+01	-3.888840456797085579e-03	1.053504031800271008e+02	2.435849587624190349e-01	0.000000000000000000e+00	1.072680346968652820e+01	1.000000000000000000e+00
2.350000000000000000e+02	1.025010649069345305e+02	5.005385440167281530e+01	-1.630519038263998285e-02	4.292224364291898269e+02	6.008134471890302919e-03	0.000000000000000000e+00	8.909029453039037705e+00	1.000000000000000000e+00
2.350000000000000000e+02	5.552881002980114999e+01	3.786681184346554119e+01	-4.238802264251387113e-03	1.144789186307610720e+02	7.301695806338337480e-02	0.000000000000000000e+00	1.138842430771629211e+01	1.000000000000000000e+00
2.350000000000000000e+02	1.272001904205336160e+02	5.054769818664579617e+01	-4.085889891771712565e-03	1.104903035160349560e+02	6.784092238019201471e-02	0.000000000000000000e+00	2.078096525900082980e+01	1.000000000000000000e+00
2.360000000000000000e+02	2.636711229399677592e+01	3.178214056546082844e+01	-1.686918152428842563e-02	4.439337613250849017e+02	8.160055163136892276e-03	0.000000000000000000e+00	1.489177991416026536e+01	1.000000000000000000e+00
2.360000000000000000e+02	1.106826996124878661e+02	3.793734472205474617e+01	-4.017604718719910983e-03	1.087091312738587590e+02	7.960337616415757989e-02	0.000000000000000000e+00	1.462015571980658457e+01	1.000000000000000000e+00
2.360000000000000000e+02	7.997285943533340458e+01	5.287317405530009395e+00	-1.534586020324612242e-02	4.041989619287736559e+02	1.012596013782141036e-02	0.000000000000000000e+00	1.563851508021754100e+01	1.000000000000000000e+00
2.360000000000000000e+02	1.275023157952522723e+01	3.781087746630829827e+01	-3.811805278037003718e-03	1.033409929970222265e+02	2.516491687630134644e-01	0.000000000000000000e+00	9.223292499774766284e+00	1.000000000000000000e+00
2.370000000000000000e+02	1.402078512257858733e+02	3.289199614036667896e+01	-1.594140448042139641e-02	4.197333288796603483e+02	9.756730573871053025e-03	0.000000000000000000e+00	9.302562643613503823e+00	1.000000000000000000e+00
2.400000000000000000e+02	8.175577406158602400e+01	3.920150257021860085e+01	-1.680992003495579770e-02	4.423879657282981270e+02	7.262496339843993454e-03	0.000000000000000000e+00	1.256804315018544926e+01	1.000000000000000000e+00
2.400000000000000000e+02	9.572242947582162742e+01	4.427277254036192033e+01	-1.569625572477944750e-02	4.133387905159335105e+02	6.230630265262604439e-03	0.000000000000000000e+00	8.909029453039037705e+00	1.000000000000000000e+00
2.400000000000000000e+02	5.892998338442823325e+01	5.020675385417494851e+01	-1.674784685437773202e-02	4.407688290799165998e+02	2.296449429013869281e-02	0.000000000000000000e+00	1.280008394565817653e+01	1.000000000000000000e+00
2.400000000000000000e+02	8.523906166100887916e+00	2.961287173099406544e+01	-2.802273746002809963e-03	7.700805039619096704e+01	2.638620255207231313e-01	0.000000000000000000e+00	5.221450145406993038e+00	1.000000000000000000e+00
2.410000000000000000e+02	1.323514289707999581e+02	3.787339163658212016e+01	-1.625358591316474616e-02	4.278763689815493194e+02	1.054270159714765231e-02	0.000000000000000000e+00	9.302562643613503823e+00	1.000000000000000000e+00
2.420000000000000000e+02	6.282103375700605596e+01	3.529122057961394177e+01	-5.003640776463490897e-03	1.344292104264058878e+02	4.126101869293152813e-02	0.000000000000000000e+00	1.541471394046852161e+01	1.000000000000000000e+00
2.430000000000000000e+02	7.011965916094098361e+01	9.774558098025185160e+00	-4.141409500895610989e-03	1.119384947155057688e+02	5.295622394119980925e-02	0.000000000000000000e+00	1.090956300525197697e+01	1.000000000000000000e+00
2.440000000000000000e+02	5.803437175411138327e+01	1.185995177835981274e+01	-3.943285229249882465e-03	1.067705579968122152e+02	9.401118670165886648e-02	0.000000000000000000e+00	1.226389165426919980e+01	1.000000000000000000e+00
2.460000000000000000e+02	1.093927854314441390e+02	7.241897892840531981e+00	-4.317813191301919824e-03	1.165398648625917701e+02	7.092770832567862893e-02	0.000000000000000000e+00	5.750136069672744377e+00	1.000000000000000000e+00
2.480000000000000000e+02	7.971080409884005746e+01	4.575663624603404145e+00	-1.594157847070316186e-02	4.197378672976863641e+02	9.958318059439918990e-03	0.000000000000000000e+00	1.090956300525197697e+01	1.000000000000000000e+00
2.480000000000000000e+02	1.300364564809205490e+02	1.191673085141241550e+01	-3.288691008090358775e-02	8.617453038998206694e+02	6.023577877635810651e-02	0.000000000000000000e+00	3.460696739193128035e+00	1.000000000000000000e+00
2.480000000000000000e+02	9.623366317057651997e+01	3.150372379866517392e+01	3.876065626596218641e-03	-1.050171804329010712e+02	4.832128508193134220e-02	0.000000000000000000e+00	1.344100429367070859e+01	1.000000000000000000e+00
2.490000000000000000e+02	7.774085080786110780e+01	5.171203951846817404e+01	-1.648998307715194775e-02	4.340426280361139675e+02	6.078914291909098822e-03	0.000000000000000000e+00	2.739270219079959645e+01	1.000000000000000000e+00
2.490000000000000000e+02	1.039603442981938457e+02	5.357050908727025273e+00	-2.668552489638917769e-03	7.352002247769090104e+01	2.844925217291407460e-01	0.000000000000000000e+00	5.750136069672744377e+00	1.000000000000000000e+00
2.500000000000000000e+02	1.190118713684501586e+02	2.322722359332768249e+01	-1.832795084232646376e-03	5.171985964331438623e+01	2.914790554799002731e-01	0.000000000000000000e+00	1.579457891072192233e+01	1.000000000000000000e+00
2.500000000000000000e+02	1.206372361557692301e+02	4.431030493548129101e+01	1.077895360968404194e-03	-3.202881438983400386e+01	4.645778091729156900e-01	0.000000000000000000e+00	8.486804276072087205e+00	1.000000000000000000e+00
2.510000000000000000e+02	1.105431041211958743e+01	5.227223794452009287e+01	-1.557959031219599902e-02	4.102956526687461860e+02	1.275190053718411320e-02	0.000000000000000000e+00	1.007236342733847678e+01	1.000000000000000000e+00
2.520000000000000000e+02	1.038776525711223115e+02	1.796629808651307769e+01	-1.632383123013709039e-02	4.297086702431877825e+02	1.110040467585426960e-02	0.000000000000000000e+00	1.179564969554932041e+01	1.000000000000000000e+00
2.520000000000000000e+02	6.833012562494978681e+01	2.565901126632094531e+01	-1.671299184113540087e-02	4.398596597930374514e+02	6.388767513972770651e-03	0.000000000000000000e+00	1.374499801571380431e+01	1.000000000000000000e+00
2.520000000000000000e+02	6.278113275223699929e+01	1.308389104619743648e+01	-4.145127359221242348e-03	1.120354725183581479e+02	7.204520332868813437e-02	0.000000000000000000e+00	1.374499801571380431e+01	1.000000000000000000e+00
2.530000000000000000e+02	4.798232769028946620e+01	4.626216981718490473e+01	-1.621593135825345755e-02	4.268941755565051039e+02	9.803608346607872726e-03	0.000000000000000000e+00	1.015310126904731192e+01	1.000000000000000000e+00
2.530000000000000000e+02	7.661356802029793300e+00	5.715443556923721857e+00	-1.522107419017744304e-03	4.361578345026568115e+01	3.984313957887295476e-01	0.000000000000000000e+00	1.881217013546252304e+01	1.000000000000000000e+00
2.530000000000000000e+02	1.368771909190794531e+02	2.526904545533655266e+01	-1.640635403439606038e-02	4.318612214006858494e+02	9.449949809069879691e-03	0.000000000000000000e+00	1.500266486113647169e+01	1.000000000000000000e+00
2.550000000000000000e+02	9.228898670664432302e+01	1.576625826378363193e+01	-1.632542938165048793e-02	4.297503569371981484e+02	7.493019540863343764e-03	0.000000000000000000e+00	1.179564969554932041e+01	1.000000000000000000e+00
2.550000000000000000e+02	3.566869837478668614e+01	2.710114832662729611e+01	-1.695611811902182631e-02	4.462014432016612204e+02	2.554859126702768712e-02	0.000000000000000000e+00	9.124915251236464186e+00	1.000000000000000000e+00
2.550000000000000000e+02	9.882453632511800379e+01	3.735417400371627394e+01	-4.325523953641137800e-03	1.167409948477821757e+02	9.895746727059806513e-02	0.000000000000000000e+00	7.531652509732189138e+00	1.000000000000000000e+00
2.560000000000000000e+02	1.603442530770628593e+01	4.351718451012340694e+01	-2.880122785691567946e-03	7.903868958734449279e+01	1.833130970082584854e-01	0.000000000000000000e+00	1.007236342733847678e+01	1.000000000000000000e+00
2.570000000000000000e+02	9.393440487127239180e+01	2.851581627852121770e+01	-1.614449335899635282e-02	4.250307639895925718e+02	6.344174877628283582e-03	0.000000000000000000e+00	1.010098771974331910e+01	1.000000000000000000e+00
2.570000000000000000e+02	6.083944604171481529e+01	5.115059605048505631e+01	-4.017757515516284447e-03	1.087131168742494509e+02	1.057636950453773039e-01	0.000000000000000000e+00	1.375507918337715729e+01	1.000000000000000000e+00
2.580000000000000000e+02	1.134646786707663182e+02	1.173288580121468172e+01	-4.298207014821839138e-03	1.160284510993867571e+02	6.553851204970040367e-02	0.000000000000000000e+00	2.155639171060848724e+01	1.000000000000000000e+00
2.580000000000000000e+02	5.339851116758765670e+01	3.767436323344233529e+01	-3.902001375338946549e-03	1.056936967786318888e+02	7.412220732554297697e-02	0.000000000000000000e+00	1.015310126904731192e+01	1.000000000000000000e+00
2.580000000000000000e+02	6.488011076116349329e+01	1.691231072775615374e+01	8.991916152181005616e-04	-2.736744886525828946e+01	4.153264275556327600e-01	0.000000000000000000e+00	2.372530196806924963e+01	1.000000000000000000e+00
2.590000000000000000e+02	1.240971597250430989e+02	4.988745151104342312e+01	-1.662866070816340636e-02	4.376599396123909287e+02	7.174040098338663185e-03	0.000000000000000000e+00	1.409073477791508822e+01	1.000000000000000000e+00
2.600000000000000000e+02	4.370059981396510551e+01	4.462641052925358309e+01	-3.802290506949319165e-03	1.030928066720174172e+02	1.027488857158199709e-01	0.000000000000000000e+00	1.193232777901770802e+01	1.000000000000000000e+00
2.610000000000000000e+02	9.362529954424532264e+01	4.416583565857437321e+01	-1.206059401234444751e-02	3.185050303492940884e+02	3.510653447922865711e-01	0.000000000000000000e+00	1.522246739839549967e+01	1.000000000000000000e+00
2.620000000000000000e+02	1.087145907231535347e+02	4.617501594250528285e+01	-4.084168166336120225e-03	1.104453934804083417e+02	2.302716287515284010e-01	0.000000000000000000e+00	6.590227837201002359e+00	1.000000000000000000e+00
2.630000000000000000e+02	1.130167007289750813e+02	4.118272664359349733e+01	-3.922756375961509653e-03	1.062350768373338781e+02	2.997743481902718221e-01	0.000000000000000000e+00	5.822082209343926174e+00	1.000000000000000000e+00
2.630000000000000000e+02	8.002851098931962781e+00	4.767054820371176760e+01	-3.495923120391403877e-02	9.158003893044002552e+02	7.215996088886456050e-03	0.000000000000000000e+00	3.402535892192068445e+01	1.000000000000000000e+00
2.640000000000000000e+02	2.582317680430116980e+01	8.982979026944676093e+00	-1.245804097871976678e-03	3.640859945920228569e+01	4.366230104394824840e-01	0.000000000000000000e+00	3.426789907487162878e+01	1.000000000000000000e+00
2.650000000000000000e+02	7.173774839712746143e+01	3.953668793796964565e+01	-2.215210007757304790e-03	6.169489252870129548e+01	1.484889478039171928e-01	0.000000000000000000e+00	2.047116977179879882e+01	1.000000000000000000e+00
2.660000000000000000e+02	1.237194087362836683e+02	3.462363291224391304e+01	-1.442993134491562732e-02	3.803075813353788703e+02	1.868407434333296813e-02	0.000000000000000000e+00	1.098682472496830975e+01	1.000000000000000000e+00
2.670000000000000000e+02	1.127577207396891907e+02	3.536640730766389851e+01	-1.573405060126083915e-02	4.143246441335857071e+02	3.724173241611061780e-02	0.000000000000000000e+00	5.822082209343926174e+00	1.000000000000000000e+00
2.670000000000000000e+02	4.107423598690283484e+01	3.967001376173730876e+01	-7.818971512713347727e-02	2.043438125851829000e+03	5.785844366994474797e-03	0.000000000000000000e+00	8.968737610042424535e+00	1.000000000000000000e+00
2.670000000000000000e+02	4.956025905541636689e+01	4.257271367706539422e+01	9.945025675980897692e-03	-2.633218708323801138e+02	3.441934663846126785e-01	0.000000000000000000e+00	3.653638828532364435e+00	1.000000000000000000e+00
2.680000000000000000e+02	9.781876656646761603e+01	2.105386105448336309e+01	-1.592112171800369805e-02	4.192042668329749517e+02	1.978314674714110044e-02	0.000000000000000000e+00	7.955992677652980127e+00	1.000000000000000000e+00
2.680000000000000000e+02	5.126749985571274237e+01	3.934248062987472139e+01	-9.764667641798712577e-03	2.586173543205002829e+02	2.355424260161502747e-01	0.000000000000000000e+00	3.653638828532364435e+00	1.000000000000000000e+00
2.690000000000000000e+02	3.246743678014587431e+01	4.649851592568079894e+01	-1.634429979766054142e-02	4.302425788895379242e+02	3.781055097477015181e-02	0.000000000000000000e+00	1.044442775998371431e+01	1.000000000000000000e+00
2.700000000000000000e+02	8.992622942279871268e+01	2.005102661018333521e+01	-1.599163101976289886e-02	4.210434539580252817e+02	1.896921575523813353e-02	0.000000000000000000e+00	7.955992677652980127e+00	1.000000000000000000e+00
2.710000000000000000e+02	8.673900568782910625e+01	7.795694623634394027e+00	-1.609721836528333824e-02	4.237976279691741865e+02	8.956223744273628107e-03	0.000000000000000000e+00	1.266299953554777780e+01	1.000000000000000000e+00
2.710000000000000000e+02	6.217400353175388972e+01	4.878694035655630046e+01	-1.645991347220820966e-02	4.332582828662135626e+02	1.504158145486689246e-02	0.000000000000000000e+00	1.406140686199044332e+01	1.000000000000000000e+00
2.720000000000000000e+02	3.762388519746519933e+01	2.295349344349695642e+01	-1.659580494818485921e-02	4.368029194855620858e+02	1.064021183959462657e-02	0.000000000000000000e+00	1.706888901247868162e+01	1.000000000000000000e+00
2.720000000000000000e+02	2.626132781205338773e+01	3.809790388192586619e+01	-4.727937435471245634e-03	1.272376765091074020e+02	7.532395094801314084e-02	0.000000000000000000e+00	1.044442775998371431e+01	1.000000000000000000e+00
2.730000000000000000e+02	3.190441656799624326e+01	5.121276098637029150e+00	-4.303864667010975226e-03	1.161760271043202408e+02	6.692293465325205304e-02	0.000000000000000000e+00	1.872699380140343806e+01	1.000000000000000000e+00
2.730000000000000000e+02	1.146922302380912981e+02	4.732368239077544558e+01	-1.669975010544122104e-02	4.395142581340446668e+02	8.718482414152406434e-03	0.000000000000000000e+00	1.975110482527902178e+01	1.000000000000000000e+00
2.730000000000000000e+02	1.277149924956034823e+02	3.247397515448703587e+01	-3.006726468628913383e-03	8.234106044952578429e+01	1.153229744819154190e-01	0.000000000000000000e+00	6.589920015766429273e+00	1.000000000000000000e+00
2.740000000000000000e+02	1.389600866986587846e+02	4.191991098795336512e+01	-1.501621897012351062e-02	3.956004948227546265e+02	8.500386574739948742e-03	0.000000000000000000e+00	1.468597451330864700e+01	1.000000000000000000e+00
2.750000000000000000e+02	1.345704417002750688e+02	1.393152908821489966e+01	-1.615263617165660706e-02	4.252431637132145852e+02	7.253345115368126095e-03	0.000000000000000000e+00	1.412725019283163164e+01	1.000000000000000000e+00
2.770000000000000000e+02	9.488168934684624389e+01	6.665912065177734824e+00	-4.313836961780987030e-03	1.164361476230405970e+02	6.653729567475274997e-02	0.000000000000000000e+00	1.693291965836914059e+01	1.000000000000000000e+00
2.770000000000000000e+02	9.610402475913031139e+01	3.574440543877412324e+01	-4.447605584206823851e-03	1.199254110530139030e+02	5.688823875160153865e-02	0.000000000000000000e+00	1.867759898757775261e+01	1.000000000000000000e+00
2.780000000000000000e+02	1.120315479089833133e+02	1.760866683362938545e+01	-1.626940882540781758e-02	4.282890988732399933e+02	1.001871506369234055e-02	0.000000000000000000e+00	2.034358696552251189e+01	1.000000000000000000e+00
2.780000000000000000e+02	1.324591378497686947e+02	2.790012221929643843e+01	-1.589397635411092524e-02	4.184961984997086688e+02	8.232822668040373770e-03	0.000000000000000000e+00	6.589920015766429273e+00	1.000000000000000000e+00
2.790000000000000000e+02	4.816957173634695977e+01	1.254546799201316531e+01	4.927202842430151997e-03	-1.324353789654209947e+02	3.346289544435574470e-01	0.000000000000000000e+00	8.625159016859873518e+00	1.000000000000000000e+00
2.790000000000000000e+02	8.521569050435100223e+01	2.056886982723918678e+01	-1.662173095816381341e-02	4.374791818022711141e+02	9.406042149263216245e-03	0.000000000000000000e+00	1.243611283091702546e+01	1.000000000000000000e+00
2.790000000000000000e+02	6.615370899477905198e+01	4.913957770523381186e+01	-1.653925608164866223e-02	4.353278808073354185e+02	5.461198280750090284e-03	0.000000000000000000e+00	2.681230049405208860e+01	1.000000000000000000e+00
2.790000000000000000e+02	2.231108374774529324e+01	2.388379301207996619e+01	-1.148135275224636048e-03	3.386097472530137509e+01	4.312556653305519294e-01	0.000000000000000000e+00	1.151606939194654267e+01	1.000000000000000000e+00
2.810000000000000000e+02	2.913873113330999942e+01	1.461000816345858766e+01	-2.990045111275655993e-03	8.190593860167011542e+01	1.076134548266122204e-01	0.000000000000000000e+00	1.151606939194654267e+01	1.000000000000000000e+00
2.810000000000000000e+02	5.579223779802759253e+01	1.658134833937499764e+01	-1.788276414087295457e-02	4.703723737079387774e+02	9.520058593272318070e-03	0.000000000000000000e+00	8.625159016859873518e+00	1.000000000000000000e+00
2.810000000000000000e+02	2.473571333043610210e+01	5.305085983846394271e+01	4.316651466938415359e-03	-1.165095620736134947e+02	2.535564743798607301e-01	0.000000000000000000e+00	1.185983548023364342e+01	1.000000000000000000e+00
2.830000000000000000e+02	9.449194818998654455e+01	2.885186117656381555e+01	-1.464470663728593839e-03	4.211236793468577844e+01	3.658225006095725540e-01	0.000000000000000000e+00	1.243611283091702546e+01	1.000000000000000000e+00
2.830000000000000000e+02	4.107380506862973135e+01	3.965812861564493375e+01	7.581017665319780829e-02	-1.981369485039433584e+03	5.291777769512839846e-03	0.000000000000000000e+00	1.454567372056443375e+01	1.000000000000000000e+00
2.830000000000000000e+02	6.118663296694064613e+00	1.712931832177753222e+01	-4.544358503997485317e-03	1.224491450845567897e+02	1.458033453183210648e-01	0.000000000000000000e+00	1.754472594273156716e+01	1.000000000000000000e+00
2.840000000000000000e+02	1.403068227500704701e+01	4.794615536900557373e+01	-1.604885965835781830e-02	4.225362240275318300e+02	1.484888628626868101e-02	0.000000000000000000e+00	1.169234522639693985e+01	1.000000000000000000e+00
2.850000000000000000e+02	7.390203382156094847e+01	1.287877993082052086e+01	-1.597888099583722604e-02	4.207108782656965218e+02	7.755489625537070886e-03	0.000000000000000000e+00	1.848441843375144344e+01	1.000000000000000000e+00
2.850000000000000000e+02	5.497429898199102638e+01	4.941161010532535869e+01	-1.311058870905918751e-02	3.458934270485563047e+02	1.895424948631962980e-02	0.000000000000000000e+00	1.211617717397796667e+01	1.000000000000000000e+00
2.860000000000000000e+02	1.315566265193457696e+02	4.694973173485283979e+01	-4.340414609709397457e-03	1.171294074719466636e+02	5.776883693296841482e-02	0.000000000000000000e+00	1.679273355877549534e+01	1.000000000000000000e+00
2.870000000000000000e+02	3.366753409633197691e+01	2.713919198867782967e+01	-1.662505007283311340e-02	4.375657586483615660e+02	1.196776616853367781e-02	0.000000000000000000e+00	1.454567372056443375e+01	1.000000000000000000e+00
2.870000000000000000e+02	1.395223754672391863e+02	1.385940142259524244e+01	-1.418264823948475750e-02	3.738573699107337802e+02	7.328124090461485274e-02	0.000000000000000000e+00	4.168163729277572394e+00	1.000000000000000000e+00
2.870000000000000000e+02	2.288262665133899532e+01	4.030717522427600841e+01	-1.641568620795558903e-02	4.321046447935033825e+02	8.200454832558268237e-03	0.000000000000000000e+00	1.169234522639693985e+01	1.000000000000000000e+00
2.880000000000000000e+02	7.193451660364812028e+01	4.045664132267695123e+01	-1.640385255768400663e-02	4.317959720839625675e+02	6.700293904352783159e-03	0.000000000000000000e+00	1.917916702237548421e+01	1.000000000000000000e+00
2.880000000000000000e+02	1.137738860862942687e+02	2.541005087900666481e+01	-1.622245351201198962e-02	4.270643014962182065e+02	8.737041774859788390e-03	0.000000000000000000e+00	1.349897381390175255e+01	1.000000000000000000e+00
2.890000000000000000e+02	1.153694319757547930e+02	4.248088029584044278e+01	-1.632683843636114490e-02	4.297871111698690925e+02	7.072194348127669450e-03	0.000000000000000000e+00	1.679273355877549534e+01	1.000000000000000000e+00
2.890000000000000000e+02	4.286565120966806575e+01	4.983869140559838939e+01	-3.687543757876129199e-03	1.000997158560349050e+02	8.032213156687595390e-02	0.000000000000000000e+00	1.211617717397796667e+01	1.000000000000000000e+00
2.900000000000000000e+02	1.316869196019896116e+01	1.828125478611110921e+01	-1.662743845287625172e-02	4.376280579154860675e+02	7.970350472456200208e-03	0.000000000000000000e+00	2.233082131061725661e+01	1.000000000000000000e+00
2.900000000000000000e+02	5.049338841249023346e+01	9.655055663881864092e+00	-1.592078182946012749e-02	4.191954010717533947e+02	7.613448714569925890e-03	0.000000000000000000e+00	1.049212131394097192e+01	1.000000000000000000e+00
2.910000000000000000e+02	1.366221136111999215e+02	1.086572975715349010e+01	-1.543960823554756286e-02	4.066443155162543235e+02	5.420988823517547406e-02	0.000000000000000000e+00	4.168163729277572394e+00	1.000000000000000000e+00
2.910000000000000000e+02	1.165271093170055394e+02	1.219483026524932079e+01	-4.197216290129713798e-03	1.133941768126039875e+02	8.554786203605313499e-02	0.000000000000000000e+00	1.349897381390175255e+01	1.000000000000000000e+00
2.920000000000000000e+02	6.094948789937614464e+01	8.786382430267176247e+00	-1.873508873488756443e-02	4.926046803761997239e+02	1.009898193178843107e-01	0.000000000000000000e+00	1.049212131394097192e+01	1.000000000000000000e+00
2.920000000000000000e+02	8.087629365690202121e+01	1.383266887619841867e+01	-1.623988689577644459e-02	4.275190394409385704e+02	6.924175300303425651e-03	0.000000000000000000e+00	2.055584088750824634e+01	1.000000000000000000e+00
2.940000000000000000e+02	1.237957717313218069e+02	2.479302541596798548e+01	-1.615100131843266035e-02	4.252005196800754447e+02	7.309303612009432349e-03	0.000000000000000000e+00	8.852684731020803000e+00	1.000000000000000000e+00
2.940000000000000000e+02	3.793801784294308277e+01	2.772181951188618854e+01	-1.673771674972540993e-02	4.405045921978724550e+02	7.311497341100814396e-03	0.000000000000000000e+00	1.505547736723649876e+01	1.000000000000000000e+00
2.940000000000000000e+02	2.313392535204985023e+01	4.704087517215457126e+01	-2.138416596266329468e-03	5.969178868028640750e+01	1.895875772594157738e-01	0.000000000000000000e+00	1.992909383279433300e+01	1.000000000000000000e+00
2.960000000000000000e+02	4.736054107917513534e+01	1.597944093605933347e+01	-1.566596449886142536e-02	4.125486645138255426e+02	7.185076474779172884e-03	0.000000000000000000e+00	1.505547736723649876e+01	1.000000000000000000e+00
2.960000000000000000e+02	9.889022043274610496e+01	4.340120072388967287e+01	-4.330110142150415432e-03	1.168606224522097961e+02	4.619598427168145616e-01	0.000000000000000000e+00	3.547593941805260442e+00	1.000000000000000000e+00
2.970000000000000000e+02	1.242739349358714946e+02	1.595326371687995781e+01	-6.868111943262688104e-03	1.830626712528332405e+02	9.075822280412126908e-02	0.000000000000000000e+00	7.474251019663034512e+00	1.000000000000000000e+00
2.970000000000000000e+02	1.020804243231003170e+02	4.184942048368095158e+01	6.534079223410431576e-03	-1.743496552057316080e+02	1.618965704640011882e-01	0.000000000000000000e+00	3.547593941805260442e+00	1.000000000000000000e+00
2.970000000000000000e+02	1.199103668843312853e+01	2.688149421614411949e+01	-1.114949233317837768e-03	3.299533941927024472e+01	4.422931837000708688e-01	0.000000000000000000e+00	1.603957021134314687e+01	1.000000000000000000e+00
2.980000000000000000e+02	7.146681651081570408e+01	2.726907066110189248e+01	-3.879861759036060641e-03	1.051161999627240533e+02	6.609662669957505621e-02	0.000000000000000000e+00	1.828054253016746244e+01	1.000000000000000000e+00
3.000000000000000000e+02	1.170548920090043765e+02	1.788971602070356326e+01	-1.602893391841657064e-02	4.220164746690401216e+02	7.832876222106155417e-03	0.000000000000000000e+00	7.474251019663034512e+00	1.000000000000000000e+00
3.000000000000000000e+02	1.039424089777134128e+02	2.738415893834579862e+01	-1.611016943255398973e-02	4.241354477402618954e+02	9.299595903267010577e-03	0.000000000000000000e+00	1.458460758570372384e+01	1.000000000000000000e+00
3.000000000000000000e+02	1.247129166802641862e+02	3.592985578241476219e+01	-1.581010007164522502e-02	4.163083427848011411e+02	8.202801727341113569e-03	0.000000000000000000e+00	1.117557594853462710e+01	1.000000000000000000e+00
3.000000000000000000e+02	2.420594225419916157e+01	3.784526744294534240e+01	-1.679170982893110967e-02	4.419129649038749790e+02	5.619048039188334620e-03	0.000000000000000000e+00	1.036946718711518045e+01	1.000000000000000000e+00
3.000000000000000000e+02	2.519209703710407666e+01	1.777107061263620835e+01	-3.805770892183703638e-03	1.031835901509852818e+02	1.049702351773658116e-01	0.000000000000000000e+00	1.116965657705318193e+01	1.000000000000000000e+00
3.010000000000000000e+02	1.351865661321492951e+02	1.855090964218862126e+01	-1.543082827868158015e-02	4.064152963198714019e+02	3.572296831626842195e-02	0.000000000000000000e+00	8.031982791388529108e+00	1.000000000000000000e+00
3.010000000000000000e+02	1.412752095366928700e+02	2.378934156915584097e+01	5.012791156658607042e-03	-1.346678918630998396e+02	4.314077334643837691e-01	0.000000000000000000e+00	3.670714900145682691e+00	1.000000000000000000e+00
3.020000000000000000e+02	5.161274219278325148e+01	5.072169404802722426e+01	-1.666179933920316006e-02	4.385243382382384425e+02	1.151521342089723010e-02	0.000000000000000000e+00	2.376591914664281191e+01	1.000000000000000000e+00
3.040000000000000000e+02	1.335379088063419886e+02	4.680968096776682330e+01	-3.265271979131011831e-02	8.556366096611071725e+02	4.036892579083795063e-03	0.000000000000000000e+00	8.138011343444608414e+00	1.000000000000000000e+00
3.040000000000000000e+02	2.888185724280242539e+01	6.200180454740060298e+00	-3.942394281731421285e-03	1.067473182374589697e+02	7.473340580631049335e-02	0.000000000000000000e+00	1.214495077888968133e+01	1.000000000000000000e+00
3.040000000000000000e+02	2.081311732891523292e+01	2.804656401999031701e+01	1.427281987989168638e-03	-4.114232665061220473e+01	3.296254169855643568e-01	0.000000000000000000e+00	3.887222068098650229e+00	1.000000000000000000e+00
3.050000000000000000e+02	1.279217185555296510e+02	8.433491055432405403e+00	-4.271691414306119997e-03	1.153368097149912899e+02	4.383479282701185920e-02	0.000000000000000000e+00	1.038008579602549730e+01	1.000000000000000000e+00
3.050000000000000000e+02	1.242836195046096606e+02	2.256806590627990516e+01	-1.628834558739005595e-02	4.287830514150879253e+02	9.720307057833776909e-03	0.000000000000000000e+00	8.610543470512881825e+00	1.000000000000000000e+00
3.050000000000000000e+02	1.426836678645971119e+02	2.717908979235896183e+01	-4.407533385520957976e-03	1.188801550363367880e+02	1.915026893165441280e-01	0.000000000000000000e+00	3.670714900145682691e+00	1.000000000000000000e+00
3.070000000000000000e+02	3.730145352591993912e+01	2.651034658270738120e+01	-3.699389068602470469e-03	1.004086927205982533e+02	9.895930147087217410e-02	0.000000000000000000e+00	7.356809293753248546e+00	1.000000000000000000e+00
3.070000000000000000e+02	7.669015390997708437e+01	3.430658583343131340e+01	-1.701600328454879948e-02	4.477635069673027033e+02	4.569156582562738933e-02	0.000000000000000000e+00	6.675986118428277827e+00	1.000000000000000000e+00
3.070000000000000000e+02	7.021459614225577184e+01	3.593014434803780688e+01	-1.716338007576657249e-02	4.516077302141113705e+02	5.083534899371744409e-02	0.000000000000000000e+00	6.675986118428277827e+00	1.000000000000000000e+00
3.070000000000000000e+02	1.369365885443396849e+02	1.357919802510163443e+01	-2.332922830208809979e-03	6.476535134909238423e+01	1.850759756548556734e-01	0.000000000000000000e+00	1.038008579602549730e+01	1.000000000000000000e+00
3.080000000000000000e+02	1.364087902871111737e+02	3.919487511670209301e+01	-4.133702223312235406e-03	1.117374556277986670e+02	2.816242464947029678e-01	0.000000000000000000e+00	8.138011343444608414e+00	1.000000000000000000e+00
3.080000000000000000e+02	1.175964741577885491e+02	4.288993433759279128e+01	-7.255852241469210213e-03	1.931766129106315191e+02	2.354040987810424035e-02	0.000000000000000000e+00	1.097840030436494985e+01	1.000000000000000000e+00
3.090000000000000000e+02	2.431361677621025308e+01	2.635629805683528559e+01	4.784286936387380403e-03	-1.287075148708870813e+02	1.133680217226927800e-01	0.000000000000000000e+00	3.887222068098650229e+00	1.000000000000000000e+00
3.100000000000000000e+02	3.024117691669939489e+01	2.857798707030367069e+01	-3.276388981687401378e-03	8.937502348350514580e+01	3.829705895915016534e-01	0.000000000000000000e+00	6.330234694834131481e+00	1.000000000000000000e+00
3.100000000000000000e+02	1.054474191011007633e+01	3.577858283589141308e+01	-1.680861294990266402e-02	4.423538713047100828e+02	1.092677064001590370e-02	0.000000000000000000e+00	3.747689687924948387e+00	1.000000000000000000e+00
3.100000000000000000e+02	5.966875083588173823e+01	3.856370211525791092e+01	-1.742330578144467247e-03	4.936015460128120225e+01	3.108933021762895210e-01	0.000000000000000000e+00	1.086970467580681721e+01	1.000000000000000000e+00
3.110000000000000000e+02	1.285620984214567386e+02	4.341942253475294677e+01	-1.594964220043196615e-02	4.199482041968909130e+02	8.380483821916473453e-03	0.000000000000000000e+00	8.911642616369196190e+00	1.000000000000000000e+00
3.110000000000000000e+02	1.264930833050937196e+02	1.360817931453250473e+01	1.296287080417042083e-03	-3.772541368391433281e+01	3.514068423736157465e-01	0.000000000000000000e+00	1.044354545148796731e+01	1.000000000000000000e+00
3.120000000000000000e+02	5.145630928991757891e+00	1.343979083408057740e+01	5.340545176751575543e-03	-1.432171323022855631e+02	2.023280060922297841e-01	0.000000000000000000e+00	3.629968634854090492e+00	1.000000000000000000e+00
3.130000000000000000e+02	9.750298131761249465e+01	1.237323931607485505e+01	3.960463622898409940e-03	-1.072186446979870311e+02	6.505316768579516573e-02	0.000000000000000000e+00	1.473689015552663939e+01	1.000000000000000000e+00
3.130000000000000000e+02	1.121463040864194198e+02	1.071521948971612126e+01	2.394658541684223114e-03	-6.637568534572130829e+01	2.130755215948539893e-01	0.000000000000000000e+00	1.077967624822822046e+01	1.000000000000000000e+00
3.130000000000000000e+02	5.466392431378433514e+01	2.009790875453992953e+01	-3.027790882025218743e-03	8.289051132974485370e+01	1.998699981384683966e-01	0.000000000000000000e+00	1.913201016508787689e+01	1.000000000000000000e+00
3.130000000000000000e+02	1.288086854016542304e+02	5.348886336754203796e+01	-4.358778709382594985e-03	1.176084225074016274e+02	1.323048812265060770e-01	0.000000000000000000e+00	9.710431448695493017e+00	1.000000000000000000e+00
3.140000000000000000e+02	1.398292751265770164e+02	3.204998870897303220e+01	-1.654579592330946564e-02	4.354984681239350834e+02	2.086813911046329073e-01	0.000000000000000000e+00	5.453628521120398531e+00	1.000000000000000000e+00
3.150000000000000000e+02	1.368888605668835226e+02	3.664302977819072282e+01	-1.594001228250991123e-02	4.196970143451175659e+02	1.909369423211906280e-01	0.000000000000000000e+00	5.453628521120398531e+00	1.000000000000000000e+00
3.150000000000000000e+02	4.800195906058153383e+01	4.174708761786920519e+01	-1.652393636186194267e-02	4.349282763482339647e+02	1.420034724107588353e-02	0.000000000000000000e+00	3.398334665490062356e+00	1.000000000000000000e+00
3.160000000000000000e+02	1.178010310950524939e+02	1.989266371316151805e+01	-4.129370748795284721e-03	1.116244720644205302e+02	5.987114363829315611e-02	0.000000000000000000e+00	6.223361180646584501e+00	1.000000000000000000e+00
3.170000000000000000e+02	1.297259751605784004e+02	2.957955457694003698e+01	-1.661438411005442678e-02	4.372875442719686703e+02	2.156565659928910694e-02	0.000000000000000000e+00	1.005980165125248860e+01	1.000000000000000000e+00
3.170000000000000000e+02	1.375684867734319425e+02	4.929859382408594115e+01	-1.516021438494320056e-02	3.993565171686731787e+02	1.961728654445582531e-02	0.000000000000000000e+00	9.710431448695493017e+00	1.000000000000000000e+00
3.170000000000000000e+02	1.082685772177246548e+02	5.022180471282330672e+01	-1.667831162428072556e-02	4.389550499509076076e+02	3.941263896185853710e-02	0.000000000000000000e+00	2.079831042322676993e+01	1.000000000000000000e+00
3.170000000000000000e+02	7.723290506117496790e+00	1.599563578134878483e+01	-2.538533745908308145e-03	7.012857208010750298e+01	2.626307807407814998e-01	0.000000000000000000e+00	3.629968634854090492e+00	1.000000000000000000e+00
3.180000000000000000e+02	1.370036964894001130e+02	2.001316037908900825e+01	-3.056087192968589064e-02	8.010721825759742387e+02	3.061431899799738066e-02	0.000000000000000000e+00	4.707803959692287599e+00	1.000000000000000000e+00
3.190000000000000000e+02	9.469028798118364421e+01	1.325044676857325854e+01	-1.584837667722855531e-02	4.173067619780575797e+02	1.190541520105214968e-02	0.000000000000000000e+00	1.309134071657076781e+01	1.000000000000000000e+00
3.200000000000000000e+02	1.841270169591283334e+01	3.426440588109704777e+01	-1.719226328380126650e-02	4.523611290284831625e+02	1.135312805770216649e-02	0.000000000000000000e+00	7.181834248545590604e+00	1.000000000000000000e+00
3.210000000000000000e+02	1.201395451355686390e+02	1.412537869618102349e+01	-4.118658247496592532e-03	1.113450437624224918e+02	6.261127233911190082e-02	0.000000000000000000e+00	6.223361180646584501e+00	1.000000000000000000e+00
3.210000000000000000e+02	1.416940664924322846e+02	1.960837975016715617e+01	-1.237707832427843539e-02	3.267603081249455954e+02	4.098486181435238018e-01	0.000000000000000000e+00	4.707803959692287599e+00	1.000000000000000000e+00
3.210000000000000000e+02	1.419144553711281098e+01	2.385224465146889372e+01	-3.896322738644418440e-03	1.055455734071640848e+02	3.545792101829795540e-01	0.000000000000000000e+00	8.796423808524023613e+00	1.000000000000000000e+00
3.220000000000000000e+02	7.541561055997401120e+00	2.961037874221293720e+01	-1.728092159383814649e-02	4.546737206763970107e+02	9.228059854765380265e-03	0.000000000000000000e+00	7.020671952923643211e+00	1.000000000000000000e+00
3.220000000000000000e+02	1.396651204934813677e+02	9.241615479848491077e+00	-1.559729011075747414e-02	4.107573398620390890e+02	1.037950312690028021e-02	0.000000000000000000e+00	1.056344751030716367e+01	1.000000000000000000e+00
3.220000000000000000e+02	1.094830395798878016e+02	1.287451439646224216e+01	-1.584691793959551367e-03	4.524825425554181635e+01	2.778857750143445271e-01	0.000000000000000000e+00	1.072540756535280693e+01	1.000000000000000000e+00
3.230000000000000000e+02	3.686832435007070785e+01	1.088282289981420625e+01	-1.632381402197735989e-02	4.297082213800586032e+02	8.726867630171275536e-03	0.000000000000000000e+00	3.122820566087623817e+00	1.000000000000000000e+00
3.230000000000000000e+02	1.879186020710818283e+01	4.143622447870327363e+01	-3.885316265590466923e-03	1.052584770521019522e+02	3.412405025549523074e-01	0.000000000000000000e+00	7.181834248545590604e+00	1.000000000000000000e+00
3.240000000000000000e+02	8.419892168026943580e+01	2.108080020231974316e+01	-1.659643431823822415e-02	4.368193361748521397e+02	6.495880793804920117e-03	0.000000000000000000e+00	9.683634087625891951e+00	1.000000000000000000e+00
3.240000000000000000e+02	9.875547672286218415e+01	4.927459014055792608e+01	-1.648289111304474669e-02	4.338576389814522827e+02	3.764682754327008940e-02	0.000000000000000000e+00	1.813510625972577373e+01	1.000000000000000000e+00
3.240000000000000000e+02	5.627055036284809830e+01	3.685459367124038010e+01	-2.276202063129270647e-03	6.328582876224362508e+01	1.781437259598960265e-01	0.000000000000000000e+00	7.051590955079805489e+00	1.000000000000000000e+00
3.240000000000000000e+02	6.798233944409619767e+01	3.594020613923792951e+01	1.313417461786803471e-02	-3.465086494196697231e+02	2.301481199962366331e-01	0.000000000000000000e+00	9.763737418202534712e+00	1.000000000000000000e+00
3.250000000000000000e+02	1.145841690962294379e+01	4.682520338108948721e+01	-1.719992435875907638e-02	4.525609629521627539e+02	8.990823696190752834e-03	0.000000000000000000e+00	9.100576037141543395e+00	1.000000000000000000e+00
3.250000000000000000e+02	7.770108256248778389e+01	3.687647563587044175e+01	-1.640295121089711469e-02	4.317724610667734737e+02	1.211978637669863801e-02	0.000000000000000000e+00	6.739977461452499874e+00	1.000000000000000000e+00
3.250000000000000000e+02	5.663083676648248144e+01	2.981221277376547008e+01	-1.683075555491437810e-03	4.781452768342845161e+01	3.556807435465623168e-01	0.000000000000000000e+00	7.051590955079805489e+00	1.000000000000000000e+00
3.260000000000000000e+02	7.480226594432564013e+01	1.874079376575066647e+01	-1.648207164395152149e-02	4.338362636881501544e+02	7.808836426685505927e-03	0.000000000000000000e+00	9.683634087625891951e+00	1.000000000000000000e+00
3.270000000000000000e+02	1.028470256156774454e+01	1.766943187994750630e+01	3.846432513341413537e-03	-1.042442208514896862e+02	2.398281492151334016e-01	0.000000000000000000e+00	7.491746565722718465e+00	1.000000000000000000e+00
3.270000000000000000e+02	1.157953805750478153e+02	2.154565726252952373e+01	-7.449633458058663692e-03	1.982312639954640758e+02	2.355144968655653592e-02	0.000000000000000000e+00	1.072540756535280693e+01	1.000000000000000000e+00
3.270000000000000000e+02	5.063135862547529342e+00	2.304172262158661511e+01	-3.702929730306483459e-03	1.005010484702328029e+02	2.158900690681839762e-01	0.000000000000000000e+00	7.020671952923643211e+00	1.000000000000000000e+00
3.280000000000000000e+02	1.135781713059113684e+01	3.427152857681627296e+01	-3.295876466668240610e-03	8.988334125977210931e+01	8.699969264575491135e-02	0.000000000000000000e+00	1.032462414957694286e+01	1.000000000000000000e+00
3.290000000000000000e+02	8.732369430249293885e+01	5.407263796903039932e+00	-4.318309846290787658e-03	1.165528197697930608e+02	5.661649476605712383e-02	0.000000000000000000e+00	1.598198821775689815e+01	1.000000000000000000e+00
3.290000000000000000e+02	1.285334491185591901e+02	1.514297087569810962e+01	-4.140967264177806105e-03	1.119269592718505635e+02	5.092258924322812241e-02	0.000000000000000000e+00	1.200435026494737301e+01	1.000000000000000000e+00
3.300000000000000000e+02	1.399437155424324715e+02	1.141332673452698110e+01	-3.776013632881918252e-03	1.024073923044722392e+02	8.668620770356383343e-02	0.000000000000000000e+00	1.200435026494737301e+01	1.000000000000000000e+00
3.310000000000000000e+02	3.162548398928251103e+01	5.116385361453313152e+01	-1.683260802092084729e-02	4.429797663934464254e+02	8.407141237819160118e-03	0.000000000000000000e+00	5.719494263153353408e+00	1.000000000000000000e+00
3.320000000000000000e+02	3.711469081852147411e+01	3.305250497901028695e+01	-3.265683781531068114e-02	8.557440255131085678e+02	1.019363751667434759e-02	0.000000000000000000e+00	1.892491323656779301e+01	1.000000000000000000e+00
3.320000000000000000e+02	5.975554956421675712e+01	2.506671926051641108e+01	-4.183460739275498413e-03	1.130353726350296739e+02	6.324735481531285064e-02	0.000000000000000000e+00	1.516250437429397024e+01	1.000000000000000000e+00
3.350000000000000000e+02	5.536210861283912976e+01	3.957875617844222660e+01	-4.154031165950384380e-03	1.122677222540894917e+02	2.532528825724830179e-01	0.000000000000000000e+00	8.945240951952255770e+00	1.000000000000000000e+00
3.360000000000000000e+02	1.102593579976999791e+02	1.665405871450215969e+01	-4.178795589408498476e-03	1.129136853773523939e+02	7.990558881921816514e-02	0.000000000000000000e+00	1.363565105678380363e+01	1.000000000000000000e+00
3.360000000000000000e+02	2.590893910205640793e+01	5.098019856131318051e+01	2.547528152609128752e-03	-7.036318505440856086e+01	2.788869753751953562e-01	0.000000000000000000e+00	5.719494263153353408e+00	1.000000000000000000e+00
3.370000000000000000e+02	7.641166306837152433e+01	5.195759011634078384e+00	-1.559020428588964169e-02	4.105725109452560559e+02	9.524413142777077290e-03	0.000000000000000000e+00	1.099059759362188338e+01	1.000000000000000000e+00
3.370000000000000000e+02	5.443720567543597610e+01	4.847605297268634672e+01	-1.671663802838570245e-02	4.399547681046922776e+02	9.393823643312093630e-03	0.000000000000000000e+00	8.945240951952255770e+00	1.000000000000000000e+00
3.380000000000000000e+02	2.852480776896092252e+01	5.220001248354550150e+00	-1.634099156127763464e-02	4.301562857961409350e+02	2.755219192876279255e-02	0.000000000000000000e+00	1.771468187829919216e+01	1.000000000000000000e+00
3.390000000000000000e+02	1.388560833089078699e+02	1.254916695201598031e+01	-1.560147693599857159e-02	4.108665503475514811e+02	6.137404789182232534e-03	0.000000000000000000e+00	1.980445488797922593e+01	1.000000000000000000e+00
3.390000000000000000e+02	8.515421778842970468e+01	5.077202759770059259e+01	3.503292344051174134e-03	-9.529364318726143779e+01	8.366226437342672018e-02	0.000000000000000000e+00	9.066609137882069902e+00	1.000000000000000000e+00
3.390000000000000000e+02	4.720162435765477227e+00	3.372335328646570929e+01	-1.721547983691969208e-02	4.529667170079143261e+02	8.015486495380530485e-03	0.000000000000000000e+00	9.782250343442211005e+00	1.000000000000000000e+00
3.390000000000000000e+02	1.284963871780305738e+02	4.189232873861880080e+01	-2.776485703846845801e-03	7.633538687619918051e+01	1.808925537213807999e-01	0.000000000000000000e+00	8.598015546015748356e+00	1.000000000000000000e+00
3.390000000000000000e+02	8.802518146216662842e+00	5.058330006329152440e+01	-1.642688756845439926e-02	4.323968246548615753e+02	1.603832481688960421e-02	0.000000000000000000e+00	8.205524725324536917e+00	1.000000000000000000e+00
3.400000000000000000e+02	3.076062307799815443e+01	2.279302272882900127e+01	-1.602099866716447107e-02	4.218094890434165904e+02	5.485561886728218539e-03	0.000000000000000000e+00	1.010064667943943739e+01	1.000000000000000000e+00
3.400000000000000000e+02	8.716920689457874971e+01	4.193216220499085267e+01	2.496196142009662715e-03	-6.902422451101939771e+01	3.135824878945130401e-01	0.000000000000000000e+00	9.066609137882069902e+00	1.000000000000000000e+00
3.410000000000000000e+02	1.198548831992076060e+02	6.966082875886473680e+00	-1.598774824140211312e-02	4.209421743283536443e+02	1.363929279090925206e-02	0.000000000000000000e+00	1.154110056428399922e+01	1.000000000000000000e+00
3.410000000000000000e+02	9.967138431317390257e+01	3.771968353746773772e+01	-1.625450338428885075e-02	4.279003005910954016e+02	8.893267250989600470e-03	0.000000000000000000e+00	1.319277896162775399e+01	1.000000000000000000e+00
3.420000000000000000e+02	8.633709686124440452e+01	9.915822516315367707e+00	-1.657121698291123824e-02	4.361615591538873105e+02	1.117442824541792223e-02	0.000000000000000000e+00	1.099059759362188338e+01	1.000000000000000000e+00
3.430000000000000000e+02	5.781372254841169678e+01	2.454209037361555446e+01	-4.270191080111623502e-03	1.152976745191384964e+02	3.815777245044937871e-02	0.000000000000000000e+00	1.179783762595320518e+01	1.000000000000000000e+00
3.430000000000000000e+02	9.256235176642304552e+00	4.239032887609612033e+01	-1.701106565299358858e-02	4.476347122103271658e+02	1.039266820321882445e-02	0.000000000000000000e+00	8.205524725324536917e+00	1.000000000000000000e+00
3.430000000000000000e+02	3.467437341659328354e+01	4.414135737386421710e+01	-1.643432153142821914e-02	4.325907345170843428e+02	5.410717106319351544e-03	0.000000000000000000e+00	1.177844566981510255e+01	1.000000000000000000e+00
3.430000000000000000e+02	6.914364811241706832e+01	2.015106105480864329e+01	-1.863630794300458323e-03	5.252418814371834799e+01	2.421700945414635431e-01	0.000000000000000000e+00	1.215106381205054475e+01	1.000000000000000000e+00
3.450000000000000000e+02	3.121095693059285736e+01	3.288362542460878046e+01	-1.153838236989827848e-02	3.048834952415080579e+02	1.468030187026869715e-02	0.000000000000000000e+00	1.010064667943943739e+01	1.000000000000000000e+00
3.450000000000000000e+02	6.271786416898041949e+01	3.527234515221996247e+01	4.870419311758791489e-03	-1.309542192330166870e+02	9.597369456800664000e-02	0.000000000000000000e+00	6.820646899912405026e+00	1.000000000000000000e+00
3.460000000000000000e+02	1.259726317960040518e+02	1.675230555582338354e+01	-1.028273551211745639e-03	3.073446327091600239e+01	4.390286188060856798e-01	0.000000000000000000e+00	1.154110056428399922e+01	1.000000000000000000e+00
3.460000000000000000e+02	6.950888012486988998e+01	3.590742500557646366e+01	-4.130154611028937113e-03	1.116449185770362647e+02	1.207122377029672400e-01	0.000000000000000000e+00	6.820646899912405026e+00	1.000000000000000000e+00
3.470000000000000000e+02	1.129015170455984247e+02	9.814950500417085166e+00	1.947678692374484998e-03	-5.471652033491223932e+01	2.566293183285203172e-01	0.000000000000000000e+00	1.479800445948854559e+01	1.000000000000000000e+00
3.480000000000000000e+02	8.129439194155385451e+01	2.741779504747488616e+01	-1.595389319656773455e-02	4.200590885364954374e+02	1.175924086184176875e-02	0.000000000000000000e+00	8.962551231767768911e+00	1.000000000000000000e+00
3.490000000000000000e+02	1.234807258285911757e+01	2.027249645645567711e+01	-1.646039824175372229e-02	4.332709277497179414e+02	9.135407438186082807e-03	0.000000000000000000e+00	1.697741042576761217e+01	1.000000000000000000e+00
3.490000000000000000e+02	1.258948824596162552e+01	4.054951599486194880e+01	-1.655752939414965874e-02	4.358045277212225415e+02	7.657005494634439025e-03	0.000000000000000000e+00	2.013765066257228753e+01	1.000000000000000000e+00
3.520000000000000000e+02	2.924486201269349905e+01	1.861993125992032461e+01	-1.670292132188115619e-02	4.395969771555290890e+02	7.840292722861130770e-03	0.000000000000000000e+00	1.326546040838010221e+01	1.000000000000000000e+00
3.530000000000000000e+02	1.080048941290612561e+02	4.098781048848242392e+01	-1.134500926668794091e-03	3.350533202715081416e+01	3.998960349960992700e-01	0.000000000000000000e+00	1.481854922364018812e+01	1.000000000000000000e+00
3.530000000000000000e+02	8.562646869175104314e+01	4.085906859527084123e+01	-2.114323228061938675e-03	5.906332957638055348e+01	2.228093726229114502e-01	0.000000000000000000e+00	1.412213594171498876e+01	1.000000000000000000e+00
3.540000000000000000e+02	1.088841058249653031e+02	2.619536688077403497e+01	-1.684649781339821531e-02	4.433420721723526867e+02	8.171153968122291111e-03	0.000000000000000000e+00	1.481854922364018812e+01	1.000000000000000000e+00
3.540000000000000000e+02	6.238490646082561142e+01	3.982654032542905753e+01	-3.966080364223957717e-03	1.073651535709009295e+02	1.082006132064400328e-01	0.000000000000000000e+00	2.326448644526678322e+01	1.000000000000000000e+00
3.550000000000000000e+02	1.258572245388795210e+02	2.220011015929136988e+01	-1.622757664339170153e-02	4.271979348898047988e+02	7.784210138751190833e-03	0.000000000000000000e+00	1.289217218477192084e+01	1.000000000000000000e+00
3.570000000000000000e+02	4.021828944354181345e+01	1.116631936593189778e+01	3.922214871586493339e-03	-1.062209520644338454e+02	1.689850547925824120e-01	0.000000000000000000e+00	4.885164325950720254e+00	1.000000000000000000e+00
3.580000000000000000e+02	2.333560602127424843e+01	2.852589552515619076e+01	1.025072371752690399e-03	-3.065096268448022698e+01	4.598974779851013883e-01	0.000000000000000000e+00	1.570991542875472113e+01	1.000000000000000000e+00
3.600000000000000000e+02	6.447204121610140248e+01	3.909222367906083662e+01	-1.609785360141988142e-02	4.238141976712495875e+02	7.741954102963188866e-03	0.000000000000000000e+00	1.894522661223271598e+01	1.000000000000000000e+00
3.600000000000000000e+02	3.641005684186308144e+01	4.076850938821164050e+01	-1.649274055238439049e-02	4.341145548999265884e+02	8.675846733293579582e-03	0.000000000000000000e+00	1.206706678971550772e+01	1.000000000000000000e+00
3.600000000000000000e+02	2.270953352782381529e+01	7.170475287738744541e+00	-1.636807694714495498e-02	4.308627896434534819e+02	2.607026225599506919e-02	0.000000000000000000e+00	1.795893381059747895e+01	1.000000000000000000e+00
3.600000000000000000e+02	1.377432866144309855e+02	5.288333109932943188e+01	-1.605623096154910195e-02	4.227284994519935708e+02	1.107159219620823531e-02	0.000000000000000000e+00	2.613218354602615889e+01	1.000000000000000000e+00
3.600000000000000000e+02	3.852747339140341865e+01	1.574954656621039639e+01	-2.925760856671597281e-03	8.022912759288969653e+01	2.016267352379104150e-01	0.000000000000000000e+00	3.644608006055088278e+00	1.000000000000000000e+00
3.610000000000000000e+02	3.045899930238062936e+01	5.126608125361099155e+01	-2.171950821235829263e-02	5.704512302889941111e+02	6.256771190139231997e-03	0.000000000000000000e+00	1.206706678971550772e+01	1.000000000000000000e+00
3.610000000000000000e+02	1.292600080834923517e+02	2.816643399937539982e+01	-2.018995731611316659e-03	5.657677674206041729e+01	3.074934647567589829e-01	0.000000000000000000e+00	1.146126387409501746e+01	1.000000000000000000e+00
3.620000000000000000e+02	1.162365510928712240e+02	2.622256671635499359e+01	-1.775966062218495246e-03	5.023751330020944295e+01	2.125133364364204525e-01	0.000000000000000000e+00	1.081276369471050458e+01	1.000000000000000000e+00
3.630000000000000000e+02	4.160129389876858852e+01	6.989169729220148675e+00	-4.129222046203600942e-03	1.116205932585713327e+02	6.718415160273838449e-02	0.000000000000000000e+00	9.283995628907518949e+00	1.000000000000000000e+00
3.630000000000000000e+02	1.657284348379725003e+01	4.270568697779481226e+01	-1.721940979739568570e-02	4.530692273509339429e+02	8.727226581784430781e-02	0.000000000000000000e+00	6.382026391364365558e+00	1.000000000000000000e+00
3.630000000000000000e+02	4.108146022718261747e+01	1.834960786557766355e+01	2.454525542769379291e-03	-6.793727530426647832e+01	3.053683892825882484e-01	0.000000000000000000e+00	3.644608006055088278e+00	1.000000000000000000e+00
3.640000000000000000e+02	9.633200386857855335e+01	3.730629413823916707e+01	-1.621701586957317517e-03	4.621362950510441436e+01	2.679023265674310705e-01	0.000000000000000000e+00	1.106706873833066140e+01	1.000000000000000000e+00
3.640000000000000000e+02	9.088572237976453039e+01	4.694050549171992515e+01	8.344111080547746183e-04	-2.567769344637869011e+01	4.671737660513681778e-01	0.000000000000000000e+00	1.106706873833066140e+01	1.000000000000000000e+00
3.640000000000000000e+02	1.098777483791314893e+02	4.905756491331387537e+01	1.331821589362696843e-03	-3.865230715353104785e+01	3.551859255701547147e-01	0.000000000000000000e+00	1.793263949267647206e+01	1.000000000000000000e+00
3.670000000000000000e+02	1.377272726862660193e+02	4.085271937049067503e+01	-3.678964379252916677e-03	9.987592860653649041e+01	2.847962176024250169e-01	0.000000000000000000e+00	5.984137399737584850e+00	1.000000000000000000e+00
3.670000000000000000e+02	1.439402337625178632e+02	1.312933437130220682e+01	-1.601796601399617381e-02	4.217303843505219447e+02	1.375124730160426356e-02	0.000000000000000000e+00	2.351565206424502463e+01	1.000000000000000000e+00
3.670000000000000000e+02	1.242314540016236464e+02	3.350249708671373838e+01	-3.281947606861917305e-02	8.599863336066875945e+02	3.304658730412635137e-03	0.000000000000000000e+00	1.081276369471050458e+01	1.000000000000000000e+00
3.670000000000000000e+02	1.429578456694289628e+02	3.794565784951386433e+01	3.522280189080839556e-03	-9.578892819561788485e+01	3.509121304400842911e-01	0.000000000000000000e+00	5.984137399737584850e+00	1.000000000000000000e+00
3.700000000000000000e+02	1.052329600307164696e+02	5.123349316631586703e+01	-4.362886592356954134e-03	1.177155738376396812e+02	5.335683001466107189e-02	0.000000000000000000e+00	2.598713133721116364e+01	1.000000000000000000e+00
3.700000000000000000e+02	5.309433737174127543e+01	4.127174868124956930e+01	-3.978528752868298358e-03	1.076898613123062347e+02	9.045921072560669796e-02	0.000000000000000000e+00	9.690463133154413100e+00	1.000000000000000000e+00
3.710000000000000000e+02	2.421962986737857548e+01	1.199740065808959599e+01	-1.507009718365478340e-02	3.970058713358542377e+02	5.082556397620796584e-02	0.000000000000000000e+00	8.272950919298038386e+00	1.000000000000000000e+00
3.710000000000000000e+02	5.745378264806431901e+01	5.286025545840227124e+01	-1.646874156050005117e-02	4.334885575380662317e+02	8.789483486707494464e-03	0.000000000000000000e+00	1.238136714750715228e+01	1.000000000000000000e+00
3.720000000000000000e+02	1.207824974286184130e+02	9.042142193752372492e+00	-1.622516447448595078e-02	4.271350151063972476e+02	1.397670538175133093e-02	0.000000000000000000e+00	9.766438345362182361e+00	1.000000000000000000e+00
3.720000000000000000e+02	2.157092139579314605e+01	1.983487859079638227e+01	-1.652870493616736408e-02	4.350526613619633736e+02	3.532246451458864733e-02	0.000000000000000000e+00	8.272950919298038386e+00	1.000000000000000000e+00
3.730000000000000000e+02	1.235989459189693918e+02	2.570043668177104124e+01	-3.985307659357550762e-03	1.078666844721714710e+02	8.641104017916689806e-02	0.000000000000000000e+00	1.313531870935041290e+01	1.000000000000000000e+00
3.730000000000000000e+02	4.353070469411822074e+01	4.283444050708258288e+01	-1.575494858830122843e-02	4.148697538956341759e+02	3.258909583767255480e-02	0.000000000000000000e+00	9.690463133154413100e+00	1.000000000000000000e+00
3.740000000000000000e+02	1.296614745162841871e+02	1.310995288630764577e+01	-1.587774000338405822e-02	4.180726843466875948e+02	7.038470159243637170e-03	0.000000000000000000e+00	9.766438345362182361e+00	1.000000000000000000e+00
3.740000000000000000e+02	9.712078902720362805e+01	1.429570329883466506e+01	-4.141629928111290916e-03	1.119442444093330238e+02	6.666335915178056570e-02	0.000000000000000000e+00	9.659043812746865854e+00	1.000000000000000000e+00
3.760000000000000000e+02	1.127846002401888938e+02	3.315607381994055913e+01	-7.871259052560558578e-03	2.092290805338817279e+02	1.881689417416021470e-02	0.000000000000000000e+00	1.313531870935041290e+01	1.000000000000000000e+00
3.770000000000000000e+02	1.433195846344007762e+01	3.585117881102024029e+01	-1.807399517307578182e-02	4.753605049695230491e+02	6.590472875377506590e-03	0.000000000000000000e+00	1.757624695662656222e+01	1.000000000000000000e+00
3.780000000000000000e+02	8.808590836035668303e+01	1.771155732270612049e+01	-1.664634408826912507e-02	4.381211985414452670e+02	9.181940380176056848e-03	0.000000000000000000e+00	5.667905449945030760e+00	1.000000000000000000e+00
3.790000000000000000e+02	3.370101890274278844e+01	2.112992636841828187e+01	-1.653109817378851931e-02	4.351150873357029809e+02	6.368687241607995375e-03	0.000000000000000000e+00	1.201513013470396984e+01	1.000000000000000000e+00
3.810000000000000000e+02	3.416993227018848955e+01	9.123949839717996113e+00	-1.625259641476916456e-02	4.278505585896718912e+02	7.080328815753378358e-03	0.000000000000000000e+00	1.201513013470396984e+01	1.000000000000000000e+00
3.820000000000000000e+02	1.321270810970817990e+02	1.445806718920735356e+01	-1.707332413358450193e-02	4.492586822833689553e+02	7.445057155191281417e-03	0.000000000000000000e+00	1.290579499522633178e+01	1.000000000000000000e+00
3.820000000000000000e+02	1.554658329002566930e+01	9.444290757288648308e+00	5.053005605364931964e-03	-1.357168583746994557e+02	3.381476433598111786e-01	0.000000000000000000e+00	1.862610387441242565e+01	1.000000000000000000e+00
3.820000000000000000e+02	1.395271466717777855e+02	2.516064777994463952e+01	-4.084984742296131517e-03	1.104666933083006626e+02	5.613957638944588879e-02	0.000000000000000000e+00	1.301177166303755506e+01	1.000000000000000000e+00
3.830000000000000000e+02	9.289732487230511992e+01	1.471565623320624816e+01	-1.591960019890696632e-02	4.191645790433724983e+02	1.404265717407437997e-02	0.000000000000000000e+00	5.667905449945030760e+00	1.000000000000000000e+00
3.830000000000000000e+02	1.386939160280598458e+02	4.998557230647818983e+01	-3.887342904186213543e-03	1.053113405398891018e+02	2.543496608413134963e-01	0.000000000000000000e+00	7.757636276097350070e+00	1.000000000000000000e+00
3.850000000000000000e+02	1.425963881402414586e+02	4.328097448066743169e+01	-1.627565453630749892e-02	4.284520139892159136e+02	7.867500539142868732e-03	0.000000000000000000e+00	7.757636276097350070e+00	1.000000000000000000e+00
3.860000000000000000e+02	3.038717288406312989e+01	3.402957765923542865e+01	-1.660232898661851211e-02	4.369730945857422739e+02	5.239413645616197712e-03	0.000000000000000000e+00	1.878494195967903124e+01	1.000000000000000000e+00
3.860000000000000000e+02	1.428349480493499755e+02	7.253823315535941951e+00	-1.639611659294108043e-02	4.315941847112322876e+02	1.032542246250822693e-02	0.000000000000000000e+00	1.290579499522633178e+01	1.000000000000000000e+00
3.860000000000000000e+02	8.901530228551888513e+01	2.402159118869255039e+01	-1.687276702076494564e-02	4.440272865592312996e+02	2.427531282644979083e-02	0.000000000000000000e+00	6.483802368557181062e+00	1.000000000000000000e+00
3.860000000000000000e+02	8.136582842151322836e+01	5.131375124271967536e+01	-1.634056873424000883e-02	4.301452566407766653e+02	1.766546565105830968e-02	0.000000000000000000e+00	6.804025976032122003e+00	1.000000000000000000e+00
3.860000000000000000e+02	7.461055994665649393e+01	5.212684245231834979e+01	-6.774317385833156409e-03	1.806161040890662548e+02	3.003228782887422676e-01	0.000000000000000000e+00	4.524921841839993242e+00	1.000000000000000000e+00
3.860000000000000000e+02	9.062539862523293266e+01	5.140447884295695502e+01	-4.034760679092451625e-03	1.091566328183047716e+02	7.185975699506386150e-02	0.000000000000000000e+00	9.260014678987207759e+00	1.000000000000000000e+00
3.880000000000000000e+02	1.161685696011609252e+02	2.126658073315930508e+01	8.382733111819360913e-03	-2.225705330956824639e+02	2.781949208946726815e-01	0.000000000000000000e+00	4.380420333402139654e+00	1.000000000000000000e+00
3.880000000000000000e+02	7.752225757249939875e+01	2.214401956621025747e+01	-3.879090430188355393e-03	1.050960803749464816e+02	8.338252273733737230e-02	0.000000000000000000e+00	1.164540046426124320e+01	1.000000000000000000e+00
3.890000000000000000e+02	5.476766595012205130e+01	3.027550031669635899e+01	-1.702211821814028289e-02	4.479230108462434714e+02	7.930647902942733474e-03	0.000000000000000000e+00	1.752626866667729999e+01	1.000000000000000000e+00
3.890000000000000000e+02	9.383954914120222668e+01	3.795761414415746060e+01	-4.438909302469036360e-03	1.196985744653737100e+02	1.320991514468441430e-01	0.000000000000000000e+00	1.173740884448931965e+01	1.000000000000000000e+00
3.890000000000000000e+02	1.268380504492056104e+02	4.152035469544711077e+01	-7.503543579922391030e-03	1.996374728156887102e+02	3.239291308781289125e-02	0.000000000000000000e+00	9.410988785688839897e+00	1.000000000000000000e+00
3.890000000000000000e+02	9.509044677823862912e+01	2.628705196899413821e+01	-1.624366758244576853e-02	4.276176560783549121e+02	3.090343999595401847e-02	0.000000000000000000e+00	6.483802368557181062e+00	1.000000000000000000e+00
3.900000000000000000e+02	2.028322139479222841e+01	4.986574540054741078e+01	-4.003865442922201201e-03	1.083507516200513408e+02	7.448190130047294133e-02	0.000000000000000000e+00	1.878494195967903124e+01	1.000000000000000000e+00
3.910000000000000000e+02	8.598407564245081858e+01	9.760025522597784331e+00	-1.735928541496295149e-02	4.567177875907837574e+02	1.574481083125245373e-02	0.000000000000000000e+00	1.458014369647908381e+01	1.000000000000000000e+00
3.910000000000000000e+02	1.199517861590962298e+02	1.905856017776425659e+01	-1.703407128153726011e-02	4.482347983658491444e+02	2.337745990857287293e-02	0.000000000000000000e+00	4.380420333402139654e+00	1.000000000000000000e+00
3.920000000000000000e+02	5.982241998806904348e+01	1.265606264782930168e+01	-1.675790674434081418e-02	4.410312344596026719e+02	8.136598447642251486e-03	0.000000000000000000e+00	1.833016972510709763e+01	1.000000000000000000e+00
3.920000000000000000e+02	7.099499127945108512e+01	3.689698096928992044e+01	-2.055324358842943507e-03	5.752438424643406023e+01	2.311850849185674850e-01	0.000000000000000000e+00	7.849346196553376842e+00	1.000000000000000000e+00
3.930000000000000000e+02	2.876327747847740568e+01	5.800947478466110141e+00	-1.622755706089881733e-02	4.271974240938120602e+02	9.499341155790763658e-03	0.000000000000000000e+00	1.515114930998795550e+01	1.000000000000000000e+00
3.940000000000000000e+02	1.026574946952292464e+02	1.672057795534045255e+01	-1.586342261073271989e-02	4.176992249084058813e+02	1.634282496385386363e-02	0.000000000000000000e+00	6.639936773282515858e+00	1.000000000000000000e+00
3.950000000000000000e+02	1.198913208412845535e+02	4.933435813907084366e+01	-1.636080904781525569e-02	4.306732114383111707e+02	4.936442299049992322e-03	0.000000000000000000e+00	2.252776705303747207e+01	1.000000000000000000e+00
3.960000000000000000e+02	7.174321441891598283e+01	2.908337758500451997e+01	-1.718862661191505187e-02	4.522662689186213356e+02	6.613563923461240890e-03	0.000000000000000000e+00	7.849346196553376842e+00	1.000000000000000000e+00
3.960000000000000000e+02	1.363539497752078944e+01	6.640290346904920149e+00	-1.558017000923912765e-02	4.103107736713876079e+02	2.123033457325890216e-01	0.000000000000000000e+00	6.563695479909653407e+00	1.000000000000000000e+00
3.960000000000000000e+02	6.841915563170972270e+00	3.594497975492149067e+01	-1.698629931608897428e-02	4.469886991761152899e+02	5.918715841454424975e-03	0.000000000000000000e+00	2.245027563401491477e+01	1.000000000000000000e+00
3.960000000000000000e+02	2.693373249029045979e+01	2.592830522639863489e+01	9.909014593227746717e-04	-2.975963770147362908e+01	4.210719763818088213e-01	0.000000000000000000e+00	2.021033806686715195e+01	1.000000000000000000e+00
3.970000000000000000e+02	6.765866439507126984e+01	4.982950261171923501e+01	-4.164912077981963549e-03	1.125515434353802959e+02	1.806120543712237403e-01	0.000000000000000000e+00	1.251251842771312184e+01	1.000000000000000000e+00
3.980000000000000000e+02	1.359666925090729990e+02	2.003212088141082248e+01	-1.623686076837572295e-02	4.274401049682475673e+02	8.926141308092438997e-03	0.000000000000000000e+00	1.293851956121172897e+01	1.000000000000000000e+00
3.980000000000000000e+02	8.315397867925915421e+01	3.314167137921111816e+01	-1.605045926180274918e-02	4.225779485941875464e+02	8.324004991962841160e-03	0.000000000000000000e+00	1.211095741571329398e+01	1.000000000000000000e+00
3.980000000000000000e+02	4.592533374802460600e+01	4.005872950609072802e+01	-1.671741469880782052e-02	4.399750270238013172e+02	8.164732491773962764e-03	0.000000000000000000e+00	1.138299035349753652e+01	1.000000000000000000e+00
3.990000000000000000e+02	1.076879187145799790e+02	2.105458240143054027e+01	-1.665320611791277355e-02	4.383001899121924794e+02	1.520374917500433298e-02	0.000000000000000000e+00	6.639936773282515858e+00	1.000000000000000000e+00
4.000000000000000000e+02	9.934476018746187265e+01	1.976268095911036937e+01	-1.561758942753369711e-02	4.112868337178944103e+02	1.953857362017341615e-02	0.000000000000000000e+00	4.557698086282430339e+00	1.000000000000000000e+00
4.000000000000000000e+02	7.106012665715689991e+01	3.778819155837177135e+01	1.814340797992127895e-03	-5.123849215266088919e+01	2.479974254273916712e-01	0.000000000000000000e+00	8.731574611786513174e+00	1.000000000000000000e+00
4.000000000000000000e+02	1.253929187126270506e+02	2.748870160835608800e+01	-3.944365637118096152e-03	1.067987397003810344e+02	6.354090942676904330e-02	0.000000000000000000e+00	1.231495960291588254e+01	1.000000000000000000e+00
4.000000000000000000e+02	4.854457887026493523e+01	2.898118355143821745e+01	9.353924708275002022e-04	-2.831172353386865481e+01	4.495012686065602558e-01	0.000000000000000000e+00	1.138299035349753652e+01	1.000000000000000000e+00
4.050000000000000000e+02	1.761803539241006078e+01	3.889809756504331517e+01	-1.646080516181720049e-02	4.332815419824929677e+02	6.435271375074602673e-03	0.000000000000000000e+00	2.150399710304085588e+01	1.000000000000000000e+00
4.050000000000000000e+02	1.159643116183050608e+02	1.956660603443430091e+01	-1.594013430592654268e-02	4.197001972428518570e+02	6.249629348803020790e-03	0.000000000000000000e+00	1.231495960291588254e+01	1.000000000000000000e+00
4.050000000000000000e+02	1.638069819398509352e+01	1.742972808655279238e+01	1.024149689293851620e-03	-3.062689514081624864e+01	4.929763943299392270e-01	0.000000000000000000e+00	1.881344254539741101e+01	1.000000000000000000e+00
4.060000000000000000e+02	5.815380996719378004e+01	2.988651807466882815e+01	-1.664216598664405161e-02	4.380122156055166442e+02	9.929287667029718101e-03	0.000000000000000000e+00	1.455762427153389460e+01	1.000000000000000000e+00
4.070000000000000000e+02	5.753502012146979183e+01	7.459989023329537616e+00	-1.630768182085908652e-02	4.292874238986598243e+02	9.371334658245578098e-03	0.000000000000000000e+00	1.485748592066512153e+01	1.000000000000000000e+00
4.080000000000000000e+02	7.218032955199049638e+01	3.378282052294807869e+01	-1.655021167660915976e-02	4.356136500419738127e+02	3.620256198147875359e-02	0.000000000000000000e+00	1.455762427153389460e+01	1.000000000000000000e+00
4.080000000000000000e+02	1.223862242552051498e+02	3.223273427869804664e+01	-3.633839506765279559e-02	9.517749395869398086e+02	4.518515093972719221e-03	0.000000000000000000e+00	1.420111849877018884e+01	1.000000000000000000e+00
4.080000000000000000e+02	1.079659122605135337e+02	4.102399263735570401e+01	-1.604290487364357781e-02	4.223808975230050464e+02	3.105494022746657645e-02	0.000000000000000000e+00	6.732163333031937036e+00	1.000000000000000000e+00
4.110000000000000000e+02	9.602934152118497479e+01	5.177878872289751655e+01	-4.122597893348727005e-03	1.114478067418836815e+02	7.324028467099330530e-02	0.000000000000000000e+00	1.552115946328274454e+01	1.000000000000000000e+00
4.110000000000000000e+02	1.434432178111626683e+02	3.511377410925400255e+01	1.799600623153063163e-03	-5.085400472889396184e+01	2.581874695660401065e-01	0.000000000000000000e+00	1.385374103466138607e+01	1.000000000000000000e+00
4.120000000000000000e+02	9.599953758760563005e+01	3.625765787459285150e+01	-1.628816461322938128e-02	4.287783308273361058e+02	7.396249088407191863e-03	0.000000000000000000e+00	1.162604645719600605e+01	1.000000000000000000e+00
4.120000000000000000e+02	1.128708670129310860e+02	4.563522262721265577e+01	-1.649240706744225723e-02	4.341058561722882700e+02	2.031435615958954166e-02	0.000000000000000000e+00	6.732163333031937036e+00	1.000000000000000000e+00
4.120000000000000000e+02	6.254914098134569400e+01	2.144582042104485708e+01	-1.075291579746770476e-03	3.196089652963973293e+01	4.500915701529920598e-01	0.000000000000000000e+00	1.485748592066512153e+01	1.000000000000000000e+00
4.140000000000000000e+02	1.042488810876524923e+02	5.825226525776855624e+00	-1.579409068610909683e-02	4.158907488642348653e+02	8.767208423168693088e-03	0.000000000000000000e+00	1.855470752771339704e+01	1.000000000000000000e+00
4.140000000000000000e+02	7.598555934221892016e+01	1.065050720225533709e+01	-2.827346438954884706e-03	7.766205451929634762e+01	1.470825424303459084e-01	0.000000000000000000e+00	1.723589643332144661e+01	1.000000000000000000e+00
4.150000000000000000e+02	6.430137803491757609e+01	4.031196019310836220e+01	-1.679046188672767351e-02	4.418804131812497076e+02	7.788417527511359850e-03	0.000000000000000000e+00	1.360247176628499766e+01	1.000000000000000000e+00
4.150000000000000000e+02	1.296431379552059582e+02	3.633194348363450388e+01	-2.851760143081406591e-03	7.829886936760719607e+01	1.498817595734831531e-01	0.000000000000000000e+00	1.385374103466138607e+01	1.000000000000000000e+00
4.150000000000000000e+02	7.643372577865992668e+00	4.859718584881456138e+01	4.027842669902596297e-03	-1.089761812592123960e+02	9.600719866397122715e-02	0.000000000000000000e+00	2.835694222104137907e+01	1.000000000000000000e+00
4.160000000000000000e+02	8.044133200778514947e+01	2.807601590001155145e+01	-1.603258718994171952e-02	4.221117677691805170e+02	5.783774509120043206e-03	0.000000000000000000e+00	1.352804000607259383e+01	1.000000000000000000e+00
4.160000000000000000e+02	9.768797121337752287e+01	2.318125236871179240e+01	4.753599594713355664e-03	-1.279070564590077623e+02	2.275861426209433436e-01	0.000000000000000000e+00	8.018262724764698035e+00	1.000000000000000000e+00
4.170000000000000000e+02	2.692179886640251496e+01	1.313635912519093552e+01	-1.614766886726073242e-02	4.251135949603951758e+02	1.093768363246272468e-02	0.000000000000000000e+00	1.122771469870329142e+01	1.000000000000000000e+00
4.170000000000000000e+02	3.199373933848443130e+01	2.315319481332795348e+01	-1.645948700640266840e-02	4.332471587960660599e+02	7.072081060721657764e-03	0.000000000000000000e+00	1.122771469870329142e+01	1.000000000000000000e+00
4.170000000000000000e+02	8.526226175205161439e+01	4.071589338386191770e+01	-3.980425325988691011e-03	1.077393321307332172e+02	8.971064690761398897e-02	0.000000000000000000e+00	1.162604645719600605e+01	1.000000000000000000e+00
4.180000000000000000e+02	5.899199548499897361e+01	2.778847445266052318e+01	-1.789694727789052989e-02	4.707423311794315737e+02	1.983343662872938395e-02	0.000000000000000000e+00	1.360247176628499766e+01	1.000000000000000000e+00
4.190000000000000000e+02	1.286514511466431827e+02	1.948088662751764133e+01	-4.405972537840138932e-03	1.188394413873982245e+02	8.347133211677293385e-02	0.000000000000000000e+00	4.254289791410503341e+00	1.000000000000000000e+00
4.190000000000000000e+02	1.206509498100947440e+02	1.540143488947037120e+01	3.683709775901121853e-03	-9.999970904685970652e+01	9.358583644773377230e-02	0.000000000000000000e+00	8.980531616734626965e+00	1.000000000000000000e+00
4.210000000000000000e+02	1.020611304713626879e+02	1.646053698806594667e+01	-1.590267652969327636e-02	4.187231366556330272e+02	1.096889735706108038e-02	0.000000000000000000e+00	8.018262724764698035e+00	1.000000000000000000e+00
4.210000000000000000e+02	1.105130599934025355e+02	2.976237552646490414e+01	-1.566518148460607773e-02	4.125282401201463927e+02	7.978521026155704909e-03	0.000000000000000000e+00	1.441506448938185514e+01	1.000000000000000000e+00
4.230000000000000000e+02	1.331053744850675287e+02	4.315594534157300188e+01	-1.657653481430336473e-02	4.363002711647222895e+02	9.589794586807753873e-03	0.000000000000000000e+00	1.293526306092963907e+01	1.000000000000000000e+00
4.240000000000000000e+02	3.378484919988433433e+01	4.742601069474233810e+01	4.797358260881593069e-03	-1.290484714697655306e+02	1.924766558805055539e-01	0.000000000000000000e+00	8.844088472762782871e+00	1.000000000000000000e+00
4.250000000000000000e+02	5.836569642916818168e+01	8.493363406051630093e+00	-7.352522884437787121e-03	1.956982008072944268e+02	3.401181726004609551e-02	0.000000000000000000e+00	1.667935764785187658e+01	1.000000000000000000e+00
4.250000000000000000e+02	1.196296619310679432e+02	4.993495313156147120e+01	3.482497070166390690e-03	-9.475121262793739163e+01	1.344680270650526754e-01	0.000000000000000000e+00	6.492424749853761945e+00	1.000000000000000000e+00
4.260000000000000000e+02	9.052259307309873293e+01	2.953424241550025542e+01	-7.763577809565038942e-03	2.064202886328763782e+02	2.248075834201733736e-01	0.000000000000000000e+00	1.743730537940025727e+01	1.000000000000000000e+00
4.260000000000000000e+02	1.132390436406213610e+02	4.878971210962622251e+01	-3.914877263955322644e-03	1.060295555657135935e+02	1.275446340577016668e-01	0.000000000000000000e+00	4.629896028949727516e+00	1.000000000000000000e+00
4.260000000000000000e+02	1.421255254403596666e+02	3.388459661556807845e+01	-2.668126175077052079e-03	7.350890235263162253e+01	4.123800723110938593e-01	0.000000000000000000e+00	1.293526306092963907e+01	1.000000000000000000e+00
4.270000000000000000e+02	1.192760131770420458e+02	2.849235488968955465e+01	2.185032195941368546e-03	-6.090772485622009214e+01	2.323534373886230187e-01	0.000000000000000000e+00	8.732053107297865324e+00	1.000000000000000000e+00
4.290000000000000000e+02	8.778431119416178774e+01	1.103744851912575875e+01	-3.948704731214306915e-03	1.069119220152958434e+02	6.904428225431091803e-02	0.000000000000000000e+00	1.575294804775653112e+01	1.000000000000000000e+00
4.290000000000000000e+02	6.529061999916100945e+01	4.098380871225182887e+01	-2.128030821390997432e-02	5.589949973904331273e+02	7.779043441602295772e-03	0.000000000000000000e+00	1.161862561518847947e+01	1.000000000000000000e+00
4.290000000000000000e+02	1.280555438409251963e+02	1.774489793923015668e+01	-1.256222277388337541e-02	3.315896750239521680e+02	1.242607817457974662e-02	0.000000000000000000e+00	1.387760748760543805e+01	1.000000000000000000e+00
4.300000000000000000e+02	6.636459609793890024e+01	2.312957109909475051e+01	-1.666753948836771290e-02	4.386740661206016512e+02	9.245175213601464215e-03	0.000000000000000000e+00	1.121344924955410782e+01	1.000000000000000000e+00
4.300000000000000000e+02	5.558435660385733001e+01	2.621629760505045326e+01	-3.260874647966768153e-02	8.544895957693117907e+02	5.535454379592352758e-03	0.000000000000000000e+00	1.121344924955410782e+01	1.000000000000000000e+00
4.300000000000000000e+02	8.127328567318555486e+01	4.698507390416092733e+01	-1.654760272904807344e-02	4.355455974213328432e+02	1.318848762414448483e-02	0.000000000000000000e+00	9.293141192715848931e+00	1.000000000000000000e+00
4.300000000000000000e+02	7.251250957098558558e+01	5.008527959328448276e+01	-1.640775362027943260e-02	4.318977286454447722e+02	2.965538461564143358e-02	0.000000000000000000e+00	9.293141192715848931e+00	1.000000000000000000e+00
4.310000000000000000e+02	2.370637580196358840e+01	2.006580736302430523e+01	-3.750906789647070333e-02	9.823111431897120838e+02	3.413171237839907057e-03	0.000000000000000000e+00	8.918834123281184745e+00	1.000000000000000000e+00
4.310000000000000000e+02	1.172702954719162705e+02	5.106675974012627250e+01	-1.690982167549650445e-02	4.449938319965724531e+02	5.300572902906308670e-03	0.000000000000000000e+00	4.629896028949727516e+00	1.000000000000000000e+00
4.310000000000000000e+02	2.626261966041757034e+01	4.741770300658862425e+01	-1.794696597908812009e-03	5.072608656965659435e+01	2.868578110389439217e-01	0.000000000000000000e+00	9.968765761058953956e+00	1.000000000000000000e+00
4.320000000000000000e+02	1.097317189637564461e+01	2.348718734652531026e+01	-1.655158466160664213e-02	4.356494634207375043e+02	8.396914918549769347e-03	0.000000000000000000e+00	9.088763495411759763e+00	1.000000000000000000e+00
4.330000000000000000e+02	7.817791915635956457e+01	3.288813063191574315e+01	2.542430945349929451e-03	-7.023022787385316690e+01	1.582411804883989692e-01	0.000000000000000000e+00	8.493193756261037564e+00	1.000000000000000000e+00
4.330000000000000000e+02	1.151337288296830934e+02	2.833982242783163130e+01	1.477179228008442327e-03	-4.244386218038398084e+01	2.494816276130624733e-01	0.000000000000000000e+00	4.748064416976986557e+00	1.000000000000000000e+00
4.340000000000000000e+02	1.639386344709956234e+01	4.600917838807514926e+01	-1.644760639971997937e-02	4.329372612605151858e+02	1.015184114387668313e-02	0.000000000000000000e+00	9.968765761058953956e+00	1.000000000000000000e+00
4.340000000000000000e+02	7.964002412633377048e+01	2.452173420106403512e+01	-4.980142233301282709e-03	1.338162669286958817e+02	9.638613893678982247e-02	0.000000000000000000e+00	3.312376872041726816e+00	1.000000000000000000e+00
4.350000000000000000e+02	1.414244375850648225e+02	5.244311125392270512e+00	-4.356103684976986648e-03	1.175386463172644369e+02	5.952372938466032881e-02	0.000000000000000000e+00	3.277775584033376788e+01	1.000000000000000000e+00
4.360000000000000000e+02	5.535625952941811079e+01	1.898735812407407053e+01	-1.657005735432805910e-02	4.361313110319117641e+02	7.072912643267370569e-03	0.000000000000000000e+00	4.544973168429406130e+00	1.000000000000000000e+00
4.360000000000000000e+02	2.684986435103968816e+01	3.221576482597751578e+01	-5.542247032775669477e-03	1.484783878734326947e+02	4.759422012172964678e-02	0.000000000000000000e+00	1.255001938682745610e+01	1.000000000000000000e+00
4.360000000000000000e+02	1.417555657399768165e+01	3.564411344905897749e+01	-1.638950397910904702e-02	4.314216991820983935e+02	9.903878601773996593e-03	0.000000000000000000e+00	1.059978568525200693e+01	1.000000000000000000e+00
4.360000000000000000e+02	9.793752793677960256e+01	4.743314866144209674e+01	-1.640346039164838898e-02	4.317857426999579502e+02	1.219241156896588851e-02	0.000000000000000000e+00	1.697902955068529351e+01	1.000000000000000000e+00
4.360000000000000000e+02	2.103946813968352814e+01	1.155503738378759948e+01	-4.184554054922925634e-03	1.130638910292300778e+02	7.096885436630229194e-02	0.000000000000000000e+00	8.918834123281184745e+00	1.000000000000000000e+00
4.360000000000000000e+02	6.194136286944300629e+00	1.575631155400887806e+01	3.231575939709570126e-03	-8.820610579770185211e+01	3.298220665560601672e-01	0.000000000000000000e+00	5.065717389176521479e+00	1.000000000000000000e+00
4.370000000000000000e+02	1.099334172986791458e+02	1.433809577486468889e+01	-1.149604445955678452e-03	3.389929704342986838e+01	3.805132700675404323e-01	0.000000000000000000e+00	8.845186695865370652e+00	1.000000000000000000e+00
4.380000000000000000e+02	6.766384675310945340e+01	3.694697131241677113e+01	-5.099507403547073013e-03	1.369298261161808625e+02	3.833965809622219556e-02	0.000000000000000000e+00	1.127031082847654275e+01	1.000000000000000000e+00
4.380000000000000000e+02	9.186560685400928605e+01	1.145260446928113041e+01	-1.617352004212195549e-02	4.257879052540152429e+02	7.230002085807041290e-03	0.000000000000000000e+00	1.682412930747845792e+01	1.000000000000000000e+00
4.380000000000000000e+02	1.345385194184238387e+01	1.739169697137022297e+01	-4.152923046844193659e-03	1.122388177217472389e+02	1.187623996223133860e-01	0.000000000000000000e+00	7.441636705274616403e+00	1.000000000000000000e+00
4.380000000000000000e+02	6.558916191067628354e+00	2.080887805911825339e+01	-3.569546774146242600e-03	9.702184488218891545e+01	2.784517552769751880e-01	0.000000000000000000e+00	5.065717389176521479e+00	1.000000000000000000e+00
4.390000000000000000e+02	7.834961287207207192e+01	2.147104914073550574e+01	-1.901097314154942194e-02	4.998009372681985383e+02	8.798952768893641974e-03	0.000000000000000000e+00	3.253867183893792259e+00	1.000000000000000000e+00
4.390000000000000000e+02	8.339316048100381806e+01	3.867250828562397658e+01	9.557828205272922342e-04	-2.884359192154900597e+01	4.874202529407797302e-01	0.000000000000000000e+00	1.464002867787489137e+01	1.000000000000000000e+00
4.400000000000000000e+02	7.092812537057484690e+01	1.193433037550113518e+01	-1.684935222437761821e-03	4.786303582943508417e+01	2.509502015485272075e-01	0.000000000000000000e+00	5.356506514498517113e+00	1.000000000000000000e+00
4.400000000000000000e+02	6.113888411347824814e+01	4.802282918257623123e+01	5.800729911836113688e-03	-1.552207377670323751e+02	1.696474599396164962e-01	0.000000000000000000e+00	1.285495099207135361e+01	1.000000000000000000e+00
4.420000000000000000e+02	1.105254822863641948e+02	5.512746674966642502e+00	-1.559476423333951492e-02	4.106914540695173059e+02	9.300265998650192323e-03	0.000000000000000000e+00	8.845186695865370652e+00	1.000000000000000000e+00
4.420000000000000000e+02	1.339854402538306388e+01	2.620172687041057813e+01	-4.356075085535522293e-03	1.175379003203078270e+02	2.081493514591138405e-01	0.000000000000000000e+00	7.030224747757581660e+00	1.000000000000000000e+00
4.440000000000000000e+02	1.393225430109365348e+01	1.343267957277362079e+01	-1.682393309358959366e-02	4.427534868209600063e+02	1.230771512919592858e-02	0.000000000000000000e+00	1.278019622492897156e+01	1.000000000000000000e+00
4.440000000000000000e+02	2.731780939292426069e+01	2.195971467723568438e+01	-1.597598455431474551e-02	4.206353265608335050e+02	5.352963721499037764e-02	0.000000000000000000e+00	7.616370965185836006e+00	1.000000000000000000e+00
4.440000000000000000e+02	1.284353462368423209e+02	5.083813658523016699e+01	-1.634784166815571316e-02	4.303349661696667567e+02	7.208842003932347531e-03	0.000000000000000000e+00	2.870887569542179918e+01	1.000000000000000000e+00
4.440000000000000000e+02	1.191773839803889956e+02	1.282759856426745770e+01	-4.436118772155549748e-03	1.196257853822800286e+02	7.007826765901370436e-02	0.000000000000000000e+00	1.132971584310378610e+01	1.000000000000000000e+00
4.440000000000000000e+02	8.105197138290486691e+01	1.965861703735880894e+01	-3.906488869998120048e-03	1.058107500211823719e+02	1.653730067683421012e-01	0.000000000000000000e+00	3.253867183893792259e+00	1.000000000000000000e+00
4.450000000000000000e+02	6.789343653043377458e+01	7.520394979124304768e+00	3.650556524701044445e-03	-9.913492906408546901e+01	9.146772375110745479e-02	0.000000000000000000e+00	5.356506514498517113e+00	1.000000000000000000e+00
4.450000000000000000e+02	2.031892558401842663e+01	2.496383386740800248e+01	-1.649639936510226279e-02	4.342099925383059258e+02	3.238621784642725654e-02	0.000000000000000000e+00	4.120673918862796548e+00	1.000000000000000000e+00
4.450000000000000000e+02	1.017455335967002696e+02	4.026205768379916350e+01	-3.717804918831447460e-03	1.008890576340626239e+02	6.554302706576198290e-02	0.000000000000000000e+00	1.886059511610899264e+01	1.000000000000000000e+00
4.460000000000000000e+02	7.816331256556726714e+01	2.217472739844021490e+01	5.026170022780325312e-03	-1.350168704759199159e+02	1.331175524237766528e-01	0.000000000000000000e+00	3.830817290360303939e+00	1.000000000000000000e+00
4.460000000000000000e+02	8.760364245621363466e+01	2.778291656333658466e+01	-4.504227889794300277e-03	1.214023653388868098e+02	5.393360965074167623e-02	0.000000000000000000e+00	1.043688826425930394e+01	1.000000000000000000e+00
4.460000000000000000e+02	7.206233030027095765e+01	3.124818435159756191e+01	-1.957821842523810914e-03	5.498109749986281258e+01	2.292437017716120184e-01	0.000000000000000000e+00	1.093387423021956550e+01	1.000000000000000000e+00
4.470000000000000000e+02	5.798231018574308848e+01	4.658759867660036491e+01	-1.628093297957345503e-02	4.285896985875999690e+02	8.007263529436814409e-03	0.000000000000000000e+00	2.082173379571476701e+01	1.000000000000000000e+00
4.470000000000000000e+02	9.603658806517600510e+01	7.869361163155883965e+00	-4.250268519855337351e-03	1.147780081005638380e+02	1.099896381424900760e-01	0.000000000000000000e+00	1.066684908914975161e+01	1.000000000000000000e+00
4.470000000000000000e+02	4.361808681130061416e+01	2.584299706487785286e+01	-2.055943346159744278e-03	5.754053010911069777e+01	1.926235062247336760e-01	0.000000000000000000e+00	1.103033948701872724e+01	1.000000000000000000e+00
4.470000000000000000e+02	6.570453288578460338e+00	4.652238245579388121e+01	8.881487442510971201e-04	-2.707940309541834267e+01	4.705390552707042762e-01	0.000000000000000000e+00	2.143716087847937146e+01	1.000000000000000000e+00
4.490000000000000000e+02	8.027983341805980899e+01	4.441868085067147831e+01	-4.378342319083280976e-03	1.181187259451507856e+02	4.850394796501567019e-02	0.000000000000000000e+00	1.552383121278338862e+01	1.000000000000000000e+00
4.500000000000000000e+02	1.337572957458428959e+02	3.795838373057309667e+01	-1.643564023458029405e-02	4.326251319908720916e+02	8.503752086251870068e-03	0.000000000000000000e+00	2.185561034410931924e+01	1.000000000000000000e+00
4.500000000000000000e+02	6.621680030903529257e+01	1.536888967397476868e+01	-2.005117574450414591e-03	5.621477446246151288e+01	2.571858129877653276e-01	0.000000000000000000e+00	8.025582719902727646e+00	1.000000000000000000e+00
4.500000000000000000e+02	1.925208992161789467e+01	2.098365608054640319e+01	-5.563908852741592838e-03	1.490434216972329295e+02	2.532161366891658716e-01	0.000000000000000000e+00	4.120673918862796548e+00	1.000000000000000000e+00
4.510000000000000000e+02	7.586787124530895987e+00	1.257531094274955130e+01	-1.669608200896597131e-02	4.394185783351755390e+02	1.230514094006474046e-02	0.000000000000000000e+00	1.437983161598346804e+01	1.000000000000000000e+00
4.510000000000000000e+02	8.966868564607345604e+01	1.642690101240477674e+01	-4.990334862667855469e-03	1.340821347253368288e+02	2.000394828056105689e-01	0.000000000000000000e+00	3.564088063120681493e+00	1.000000000000000000e+00
4.510000000000000000e+02	2.942625054618477165e+01	3.036393311162898456e+01	-1.631842689246092507e-02	4.295677017748377011e+02	7.241691331032806822e-03	0.000000000000000000e+00	6.809236862052729045e+00	1.000000000000000000e+00
4.520000000000000000e+02	8.643970641534352239e+01	1.793568093313346168e+01	4.757094901263764913e-03	-1.279982291503438745e+02	2.363471770353804402e-01	0.000000000000000000e+00	3.564088063120681493e+00	1.000000000000000000e+00
4.520000000000000000e+02	7.651121513294008025e+01	2.754523842652950449e+01	-3.308674512659685700e-03	9.021716957498723843e+01	1.169401145726886027e-01	0.000000000000000000e+00	1.381732732346039327e+01	1.000000000000000000e+00
4.530000000000000000e+02	1.396670378352413877e+02	6.658732381073509288e+00	-1.604745715009915988e-02	4.224996405546036158e+02	7.908353119898570149e-03	0.000000000000000000e+00	1.644872078889192935e+01	1.000000000000000000e+00
4.530000000000000000e+02	9.996826344690356692e+00	2.767985413486544033e+01	-1.677167304272422776e-02	4.413903189791578825e+02	1.636970022909611799e-02	0.000000000000000000e+00	7.529204245882512581e+00	1.000000000000000000e+00
4.550000000000000000e+02	1.044189008085088517e+02	1.916157123411456098e+01	-1.658922755000251034e-02	4.366313525326709737e+02	9.024933141892010902e-03	0.000000000000000000e+00	1.500157553591106208e+01	1.000000000000000000e+00
4.560000000000000000e+02	1.371345516282210610e+02	3.995827734862868397e+01	-1.557546702927279855e-02	4.101880996413287903e+02	5.436998214135346785e-03	0.000000000000000000e+00	9.677661257690324703e+00	1.000000000000000000e+00
4.560000000000000000e+02	2.300837891338761665e+01	2.808871216664907422e+01	2.887132577539585319e-03	-7.922153523457819801e+01	2.859259190523122385e-01	0.000000000000000000e+00	6.809236862052729045e+00	1.000000000000000000e+00
4.570000000000000000e+02	9.190111012329535356e+01	8.967749245198382013e+00	-1.615103436258433917e-02	4.252013816142714973e+02	8.014375803441220469e-03	0.000000000000000000e+00	1.050003472473782473e+01	1.000000000000000000e+00
4.580000000000000000e+02	5.092369639925823321e+01	3.985096180326220860e+01	-1.632556112394834003e-02	4.297537933453313030e+02	9.505477240176252174e-03	0.000000000000000000e+00	3.029216840787334064e+01	1.000000000000000000e+00
4.580000000000000000e+02	1.232294708282292675e+02	7.264377888703339892e+00	-1.209603720697418998e-02	3.194295419471581567e+02	3.263555305535278395e-01	0.000000000000000000e+00	1.644872078889192935e+01	1.000000000000000000e+00
4.590000000000000000e+02	8.758070782919382680e+01	2.713144985602627912e+01	-1.607899720071158736e-02	4.233223412985128107e+02	8.316124003526770281e-03	0.000000000000000000e+00	1.762278591208596978e+01	1.000000000000000000e+00
4.590000000000000000e+02	1.361950713427900155e+02	2.172158179188527427e+01	-4.188954042819019973e-03	1.131786617174509217e+02	6.798484155852546618e-02	0.000000000000000000e+00	8.682027840518404815e+00	1.000000000000000000e+00
4.590000000000000000e+02	1.375875061175408689e+02	3.029122197228965518e+01	3.907554964487311780e-03	-1.058385583700056998e+02	6.453990336503190317e-02	0.000000000000000000e+00	8.682027840518404815e+00	1.000000000000000000e+00
4.590000000000000000e+02	8.353292403370119246e+01	4.573451485556974205e+01	-4.164558449104506684e-03	1.125423192669055368e+02	6.245841076117908397e-02	0.000000000000000000e+00	1.903834501820711722e+01	1.000000000000000000e+00
4.600000000000000000e+02	6.427709430366361687e+01	1.239363741811547293e+01	-1.593378499681715951e-02	4.195345798381183045e+02	7.778778750249348839e-03	0.000000000000000000e+00	1.157184988803209258e+01	1.000000000000000000e+00
4.600000000000000000e+02	7.497743003617773461e+00	5.771821538472399205e+00	4.960073370738189019e-03	-1.332927843140686264e+02	2.231863807079633721e-01	0.000000000000000000e+00	1.819747488997439433e+01	1.000000000000000000e+00
4.610000000000000000e+02	7.530167253959514539e+01	8.877050358056642665e+00	-1.616252136909287693e-02	4.255010123572907901e+02	9.199041381080852453e-03	0.000000000000000000e+00	1.157184988803209258e+01	1.000000000000000000e+00
4.620000000000000000e+02	1.266435152185833601e+02	2.856024559741960545e+01	-1.635383178372163543e-02	4.304912142554020988e+02	6.968000484330216793e-03	0.000000000000000000e+00	1.108003682335140283e+01	1.000000000000000000e+00
4.620000000000000000e+02	1.141075126691967512e+02	4.641812344797505574e+01	-1.791326462088728422e-02	4.711679579606631592e+02	4.361742895362064054e-02	0.000000000000000000e+00	4.954741654727821576e+00	1.000000000000000000e+00
4.640000000000000000e+02	1.082739339309924702e+02	5.285513801941235101e+00	-1.569149504421303923e-02	4.132146114050111123e+02	1.169178692924655039e-02	0.000000000000000000e+00	1.247175341842199181e+01	1.000000000000000000e+00
4.640000000000000000e+02	9.986901854299962622e+01	1.449974359344316888e+01	-3.385606725551638507e-03	9.222389396343369583e+01	1.095300043942215584e-01	0.000000000000000000e+00	1.247175341842199181e+01	1.000000000000000000e+00
4.650000000000000000e+02	1.103992860566174414e+02	2.466232435764617037e+01	-1.532202010418119188e-02	4.035771091779140534e+02	1.499381652849851587e-02	0.000000000000000000e+00	1.463436304378511643e+01	1.000000000000000000e+00
4.650000000000000000e+02	2.227107587204129047e+01	4.893909715917264691e+01	4.175831810305485545e-03	-1.128363772175528510e+02	2.202880291363097376e-01	0.000000000000000000e+00	1.763869461378059000e+01	1.000000000000000000e+00
4.690000000000000000e+02	4.101879011813492326e+01	3.554624901718682395e+01	-9.865110932740011815e-04	2.964511799258842473e+01	4.381334803536370837e-01	0.000000000000000000e+00	9.791735231013651841e+00	1.000000000000000000e+00
4.700000000000000000e+02	6.059101333127600952e+01	2.774643104015897777e+01	4.534944139853670265e-03	-1.222035778063135041e+02	5.638250717355985930e-02	0.000000000000000000e+00	2.041840935580040650e+01	1.000000000000000000e+00
4.700000000000000000e+02	1.185033692844364310e+02	4.620825877839521212e+01	-4.239352096673497383e-03	1.144932606350988067e+02	1.508362152779563203e-01	0.000000000000000000e+00	8.779716748146745076e+00	1.000000000000000000e+00
4.700000000000000000e+02	9.647669448142434589e+01	4.706733368315757104e+01	-1.548507984209196312e-03	4.430442421655772733e+01	3.519665275325726261e-01	0.000000000000000000e+00	1.415764703856024909e+01	1.000000000000000000e+00
4.710000000000000000e+02	9.701745328571436744e+01	3.014746404459309304e+01	-9.603703501604979667e-03	2.544187143275790959e+02	1.443408803282886232e-02	0.000000000000000000e+00	1.212917878312537034e+01	1.000000000000000000e+00
4.720000000000000000e+02	1.370453114598555828e+02	2.044523569803608609e+01	-1.628781646639590117e-02	4.287692496542456411e+02	7.098076516713791584e-03	0.000000000000000000e+00	1.385443998143278499e+01	1.000000000000000000e+00
4.720000000000000000e+02	8.526331599268260675e+01	2.239995943296789349e+01	-1.609236402966955984e-02	4.236710059301129832e+02	1.009296938019171863e-01	0.000000000000000000e+00	5.814803125966772512e+00	1.000000000000000000e+00
4.720000000000000000e+02	2.606261544662111973e+01	2.343230272404939996e+01	-4.392263732126093674e-03	1.184818565249754414e+02	6.690329190554855643e-02	0.000000000000000000e+00	7.328600391404862968e+00	1.000000000000000000e+00
4.720000000000000000e+02	8.504391493865777818e+01	2.821062192284335879e+01	-1.658672267653609270e-02	4.365660146139230164e+02	1.703612842456468934e-01	0.000000000000000000e+00	5.814803125966772512e+00	1.000000000000000000e+00
4.720000000000000000e+02	1.298388107477930191e+02	3.227789620555361694e+01	-1.592683871195273854e-02	4.193533907273082946e+02	7.175114019903117146e-03	0.000000000000000000e+00	1.385443998143278499e+01	1.000000000000000000e+00
4.720000000000000000e+02	2.106367074559847907e+01	2.879130781576345655e+01	-1.988553717876394289e-03	5.578271754242337011e+01	4.319416510715429203e-01	0.000000000000000000e+00	7.328600391404862968e+00	1.000000000000000000e+00
4.740000000000000000e+02	5.583532403832672486e+01	6.688891509886667919e+00	-5.201904384473713533e-03	1.396007816392900622e+02	1.905793013736979402e-01	0.000000000000000000e+00	2.158787974118934372e+01	1.000000000000000000e+00
4.740000000000000000e+02	7.921912413508962914e+01	3.610734776632482834e+01	-4.306422644823685621e-03	1.162427502137813065e+02	1.327303826375501039e-01	0.000000000000000000e+00	9.812566787158200299e+00	1.000000000000000000e+00
4.750000000000000000e+02	2.623534466238475460e+01	4.795569910592719509e+01	-1.647535838130726599e-02	4.336611528032832439e+02	7.500121404193871300e-03	0.000000000000000000e+00	9.260963232377196874e+00	1.000000000000000000e+00
4.750000000000000000e+02	1.074694707667127460e+02	8.798761416523111833e+00	-1.636392765045131814e-02	4.307545580645475525e+02	1.298105883740208188e-02	0.000000000000000000e+00	8.666162249598880152e+00	1.000000000000000000e+00
4.750000000000000000e+02	8.627076132186053314e+01	1.093805748924402188e+01	4.249609852355159222e-03	-1.147608272073229188e+02	5.075740943423978635e-02	0.000000000000000000e+00	1.150609152835242632e+01	1.000000000000000000e+00
4.750000000000000000e+02	1.161572660495402545e+02	5.494623277820902985e+00	-1.539663226295528466e-02	4.055233165344721442e+02	1.746566864347720571e-02	0.000000000000000000e+00	9.294897294534587573e+00	1.000000000000000000e+00
4.760000000000000000e+02	1.069780185023067105e+02	1.745097747994772419e+01	-3.991668022736899468e-03	1.080325902200101069e+02	2.912360816435340949e-01	0.000000000000000000e+00	7.058486653641350195e+00	1.000000000000000000e+00
4.780000000000000000e+02	1.405217497017584947e+02	4.645807697493277999e+01	-1.590202950485104794e-02	4.187062594531968784e+02	5.931381456775297600e-03	0.000000000000000000e+00	2.526496407478983386e+01	1.000000000000000000e+00
4.780000000000000000e+02	9.946303889129062270e+01	3.315378486398073932e+01	-2.694739678967012636e-03	7.420309747987960236e+01	1.115195122592775867e-01	0.000000000000000000e+00	1.037257828135665427e+01	1.000000000000000000e+00
4.790000000000000000e+02	3.964813425281280246e+01	2.407342204461866686e+01	-3.868995859722358047e-03	1.048327703779565496e+02	6.289197511411370733e-02	0.000000000000000000e+00	1.567773059758131105e+01	1.000000000000000000e+00
4.790000000000000000e+02	3.006146717648375244e+01	6.986401070316158979e+00	9.819363247730026386e-04	-2.952578827130062677e+01	4.047617906357897644e-01	0.000000000000000000e+00	3.967673807057361390e+00	1.000000000000000000e+00
4.790000000000000000e+02	2.990143555892606742e+01	3.945127569632797560e+01	-1.640484793822990367e-02	4.318219359077257309e+02	1.326449552065522841e-02	0.000000000000000000e+00	9.260963232377196874e+00	1.000000000000000000e+00
4.810000000000000000e+02	1.043300579689645389e+02	2.399395377927017492e+01	-1.507770153111459392e-02	3.972042255613755515e+02	2.432675065109046741e-02	0.000000000000000000e+00	7.058486653641350195e+00	1.000000000000000000e+00
4.810000000000000000e+02	6.065342890280373922e+01	1.585253823010283014e+01	1.638403809560251166e-03	-4.664929560879027548e+01	2.657399607452620716e-01	0.000000000000000000e+00	1.616738551284799641e+01	1.000000000000000000e+00
4.820000000000000000e+02	1.283703813184997955e+02	1.245828479676632838e+01	-1.527526004122432488e-02	4.023574047756421237e+02	9.545550203971964187e-03	0.000000000000000000e+00	1.396562936645041297e+01	1.000000000000000000e+00
4.820000000000000000e+02	7.555144878570719413e+01	5.118933708856634723e+01	-1.621967206826288588e-02	4.269917494299691043e+02	6.047675091848447870e-03	0.000000000000000000e+00	1.331295742463799314e+01	1.000000000000000000e+00
4.820000000000000000e+02	7.657904994727233827e+01	1.306704928397036802e+01	-4.638514401200536166e-03	1.249051375502717889e+02	2.253722189597604508e-01	0.000000000000000000e+00	3.528348145008318504e+00	1.000000000000000000e+00
4.820000000000000000e+02	8.003023087372768885e+01	1.380093677211444891e+01	4.758964459255110580e-03	-1.280469952975248589e+02	2.205874234201632422e-01	0.000000000000000000e+00	3.528348145008318504e+00	1.000000000000000000e+00
4.830000000000000000e+02	6.321376904380647233e+01	4.618768796287626088e+01	-4.374445290984354043e-03	1.180170746207626422e+02	5.015702801287214019e-02	0.000000000000000000e+00	1.331295742463799314e+01	1.000000000000000000e+00
4.830000000000000000e+02	1.392411297360486060e+02	2.122558953901306822e+01	-3.335729967802130488e-03	9.092289269972192756e+01	3.044080684577874507e-01	0.000000000000000000e+00	7.110307646964399098e+00	1.000000000000000000e+00
4.840000000000000000e+02	1.315296636970710153e+02	2.805210473567914420e+01	-1.638293818623336173e-02	4.312504349457291823e+02	4.535887031259511204e-02	0.000000000000000000e+00	5.462613611142617565e+00	1.000000000000000000e+00
4.840000000000000000e+02	1.166680311330917448e+02	2.766310769083693444e+01	-6.562776415621369985e-03	1.750982019240029786e+02	3.525954062750291662e-02	0.000000000000000000e+00	1.206297308228496590e+01	1.000000000000000000e+00
4.840000000000000000e+02	3.147904829397944226e+01	1.069219372702655946e+01	-4.011087555374084380e-03	1.085391355056630971e+02	1.058594858264574334e-01	0.000000000000000000e+00	3.967673807057361390e+00	1.000000000000000000e+00
4.840000000000000000e+02	1.945642974470231579e+01	1.392719272729691227e+01	3.921164181267026982e-03	-1.061935455228887832e+02	2.810680414428662344e-01	0.000000000000000000e+00	3.277722642906316430e+00	1.000000000000000000e+00
4.840000000000000000e+02	9.955681447253152783e+01	3.331289398399265167e+01	2.419339044873932646e-03	-6.701945946592604741e+01	3.495239586964988820e-01	0.000000000000000000e+00	9.670832935378523842e+00	1.000000000000000000e+00
4.860000000000000000e+02	1.686320331005636319e+01	1.593184790524503214e+01	-4.778402790771465840e-03	1.285540309391404605e+02	2.385234870503201154e-01	0.000000000000000000e+00	3.277722642906316430e+00	1.000000000000000000e+00
4.860000000000000000e+02	1.391629859375844944e+02	3.953580356971254872e+01	-3.278292647073097719e-03	8.942467929884330147e+01	1.294205262487575503e-01	0.000000000000000000e+00	1.378923302211902957e+01	1.000000000000000000e+00
4.870000000000000000e+02	2.972377186547352679e+01	3.583965132366937922e+01	-3.900996847373344994e-03	1.056674943506544366e+02	6.882039334240719342e-02	0.000000000000000000e+00	1.195307092973519403e+01	1.000000000000000000e+00
4.870000000000000000e+02	1.419837596628366150e+01	4.826960809545517606e+01	-1.580584981935702002e-02	4.161974778479539054e+02	1.293191220320988322e-02	0.000000000000000000e+00	8.744953700880937930e+00	1.000000000000000000e+00
4.870000000000000000e+02	3.565703011419626023e+01	4.888199599710075205e+01	-1.668920586389681729e-02	4.392392187731654758e+02	4.983797658999811198e-02	0.000000000000000000e+00	1.281650635259198623e+01	1.000000000000000000e+00
4.880000000000000000e+02	1.322729831121394568e+02	2.264030062689777623e+01	-1.615580964305901937e-02	4.253259415538598773e+02	6.958484267344711149e-02	0.000000000000000000e+00	5.462613611142617565e+00	1.000000000000000000e+00
4.880000000000000000e+02	1.122924758941979206e+02	6.578210811729909402e+00	-1.540691535507287234e-02	4.057915439903752599e+02	1.194116149630608525e-02	0.000000000000000000e+00	1.236734259997632357e+01	1.000000000000000000e+00
4.880000000000000000e+02	1.048545854297769750e+02	2.522224304920571925e+01	-1.689596022787035953e-02	4.446322655738098888e+02	9.221179602431739397e-03	0.000000000000000000e+00	8.246398255830744262e+00	1.000000000000000000e+00
4.890000000000000000e+02	1.423281733767845765e+02	8.224703744471156597e+00	-1.656906981107127141e-02	4.361055516384984116e+02	1.335339155582782045e-02	0.000000000000000000e+00	1.573865955001495820e+01	1.000000000000000000e+00
4.890000000000000000e+02	8.755903086097536914e+01	4.607220759668854271e+01	-2.352678974649470480e-03	6.528067692443264036e+01	1.820380003340564823e-01	0.000000000000000000e+00	6.286077023135508313e+00	1.000000000000000000e+00
4.900000000000000000e+02	2.291201328126631154e+01	4.753018942278510650e+01	-4.142101201400072430e-03	1.119565372521705200e+02	2.108877425651894955e-01	0.000000000000000000e+00	8.744953700880937930e+00	1.000000000000000000e+00
4.910000000000000000e+02	1.994236993602677543e+01	2.896941981767950125e+01	-1.743005425614140014e-02	4.585637446248591118e+02	1.029072932248931149e-02	0.000000000000000000e+00	8.133219635127762359e+00	1.000000000000000000e+00
4.910000000000000000e+02	1.260093252456223070e+02	1.862377317402064847e+01	-1.625414039215939896e-02	4.278908321885679698e+02	2.051327301764238609e-02	0.000000000000000000e+00	7.440826744959044170e+00	1.000000000000000000e+00
4.910000000000000000e+02	7.534444836775360699e+00	2.410542522404556820e+01	-4.099776890742541646e-03	1.108525364282252212e+02	3.052805503394750986e-01	0.000000000000000000e+00	1.240294726422807337e+01	1.000000000000000000e+00
4.910000000000000000e+02	8.941583274539806325e+01	2.747238677961685482e+01	-1.616849840002597405e-02	4.256569191392883909e+02	1.516874803646439673e-02	0.000000000000000000e+00	1.560186627480589650e+01	1.000000000000000000e+00
4.930000000000000000e+02	1.099215330491845606e+02	1.871615927969059356e+01	-1.599597038725117382e-02	4.211566434041858997e+02	1.731735837505643527e-02	0.000000000000000000e+00	8.246398255830744262e+00	1.000000000000000000e+00
4.930000000000000000e+02	1.192801591084726880e+02	4.773605762233064809e+01	-1.628989644255550429e-02	4.288235044160671237e+02	1.065968735112943211e-02	0.000000000000000000e+00	2.023831649956668244e+01	1.000000000000000000e+00
4.940000000000000000e+02	1.361322110102888701e+02	2.269244215737612436e+01	-1.773205902097799158e-02	4.664413332739179054e+02	6.658705719313373628e-03	0.000000000000000000e+00	1.090994424828137355e+01	1.000000000000000000e+00
4.940000000000000000e+02	1.015497123308452529e+02	3.797794756954102269e+01	-1.613308466815186609e-02	4.247331760573432007e+02	6.300674354199786720e-03	0.000000000000000000e+00	1.604985486865610866e+01	1.000000000000000000e+00
4.940000000000000000e+02	8.532934805230573261e+01	5.194956065002090639e+01	-1.592037144188929165e-02	4.191846963914101138e+02	9.209087257200820886e-03	0.000000000000000000e+00	6.286077023135508313e+00	1.000000000000000000e+00
4.950000000000000000e+02	2.708034070065932397e+01	2.507087714169417936e+01	-1.635176020142091458e-02	4.304371784416738365e+02	7.851350330357997898e-03	0.000000000000000000e+00	8.133219635127762359e+00	1.000000000000000000e+00
4.950000000000000000e+02	1.597475610912944255e+01	3.939724281132863126e+01	-1.607792944611019514e-02	4.232944896467930675e+02	2.296799469036869823e-02	0.000000000000000000e+00	1.068973141183471398e+01	1.000000000000000000e+00
4.960000000000000000e+02	1.008317609309407175e+02	1.190779308260220937e+01	-4.276538818957747838e-03	1.154632509646242937e+02	1.264098356846797833e-01	0.000000000000000000e+00	1.135683967639144321e+01	1.000000000000000000e+00
4.960000000000000000e+02	1.252526086627641355e+01	5.200485867546785812e+01	-3.858574294239615777e-03	1.045609309386129553e+02	1.011704205479088126e-01	0.000000000000000000e+00	1.307099824834204327e+01	1.000000000000000000e+00
4.980000000000000000e+02	7.834945435653767731e+01	3.913826125505772779e+01	-1.361344843228655529e-03	3.942240112759002812e+01	3.239747602334170917e-01	0.000000000000000000e+00	1.458932171801028410e+01	1.000000000000000000e+00
4.990000000000000000e+02	4.189407438551780416e+01	2.237995281390002589e+01	-3.879694173098125615e-03	1.051118285976459816e+02	7.000985516020119537e-02	0.000000000000000000e+00	1.505615420430546791e+01	1.000000000000000000e+00
4.990000000000000000e+02	5.678560664742281716e+01	4.500345307035639308e+01	-1.678100622566871744e-02	4.416337687010949367e+02	3.687167490076492804e-02	0.000000000000000000e+00	6.921656213762668486e+00	1.000000000000000000e+00
4.990000000000000000e+02	1.187759819971343944e+02	1.872428736883643552e+01	9.243355995608638258e-04	-2.802331257574589429e+01	4.485849914677253469e-01	0.000000000000000000e+00	1.034425932636056977e+01	1.000000000000000000e+00
5.000000000000000000e+02	1.413493012620384945e+02	9.316153949691424074e+00	-1.530562104472037166e-02	4.031493508783597690e+02	1.457510909963954937e-02	0.000000000000000000e+00	1.435255827072884216e+01	1.000000000000000000e+00
5.000000000000000000e+02	1.916144747778782076e+01	1.197951233067947108e+01	8.695871622098975398e-04	-2.659523686686415900e+01	4.813898099035551770e-01	0.000000000000000000e+00	1.530008831642204647e+01	1.000000000000000000e+00
5.020000000000000000e+02	9.478697804856633269e+00	4.858602181610052639e+01	3.754073287223224937e-03	-1.018350933276303607e+02	1.080967751001898902e-01	0.000000000000000000e+00	7.695980137184325720e+00	1.000000000000000000e+00
5.020000000000000000e+02	1.329401971027546097e+02	4.203607474647711228e+01	3.523456216934849755e-03	-9.581960408140643892e+01	8.365797050054790684e-02	0.000000000000000000e+00	1.560902401112248405e+01	1.000000000000000000e+00
5.020000000000000000e+02	1.658936296673290300e+01	5.152992249846309392e+01	-3.839380079832486851e-03	1.040602629255668319e+02	8.686564674828589627e-02	0.000000000000000000e+00	7.695980137184325720e+00	1.000000000000000000e+00
5.030000000000000000e+02	5.173053681062713594e+01	4.027528284429241978e+01	-1.671156460889994949e-02	4.398224314120096210e+02	2.321077109692259999e-02	0.000000000000000000e+00	6.921656213762668486e+00	1.000000000000000000e+00
5.040000000000000000e+02	7.386544110977460775e+01	5.335581872759831867e+01	-1.664306616023364729e-02	4.380356960206532904e+02	8.226014515360757784e-03	0.000000000000000000e+00	1.901269989595413179e+01	1.000000000000000000e+00
5.040000000000000000e+02	1.212727830825223236e+02	5.240492620940613477e+01	-1.615494538203163244e-02	4.253033978934547577e+02	8.180267197047452754e-03	0.000000000000000000e+00	5.365661962650038141e+00	1.000000000000000000e+00
5.050000000000000000e+02	8.822147917137188244e+01	1.118690185291610284e+01	-1.581130321341893755e-02	4.163397259187227633e+02	1.100170274205625187e-02	0.000000000000000000e+00	6.723388543505404158e+00	1.000000000000000000e+00
5.050000000000000000e+02	8.104184977831651793e+01	3.482295267183742737e+01	-1.551350967185025423e-02	4.085719841610925300e+02	1.016586410151909536e-02	0.000000000000000000e+00	1.012082556778469566e+01	1.000000000000000000e+00
5.050000000000000000e+02	8.504127368585663760e+01	2.552587148571664954e+01	-1.619396347839971093e-02	4.263211583689339932e+02	1.363213894340575827e-02	0.000000000000000000e+00	8.861600545106929516e+00	1.000000000000000000e+00
5.050000000000000000e+02	1.269232907063089613e+02	2.508122844316957512e+01	-4.573477473294407410e-03	1.232086935709187259e+02	1.171876372597474569e-01	0.000000000000000000e+00	5.889903864467106231e+00	1.000000000000000000e+00
5.060000000000000000e+02	1.584661976795272764e+01	1.540168304861686899e+01	3.414163889448760744e-03	-9.296878813848752543e+01	2.041345894523090010e-01	0.000000000000000000e+00	7.115397830765452625e+00	1.000000000000000000e+00
5.060000000000000000e+02	2.177825659166501993e+01	1.933164117582917640e+01	-3.425841138402583013e-03	9.327338122615168459e+01	1.975826422878004252e-01	0.000000000000000000e+00	7.115397830765452625e+00	1.000000000000000000e+00
5.070000000000000000e+02	1.011228038310333801e+02	2.700808197460254334e+01	-1.614058019905903127e-02	4.249286918771844057e+02	1.909653222556950691e-02	0.000000000000000000e+00	1.389971028421237342e+01	1.000000000000000000e+00
5.070000000000000000e+02	4.788400429963046179e+01	9.685712965740595592e+00	-1.652246239601592656e-02	4.348898289527964494e+02	6.549960127791076836e-03	0.000000000000000000e+00	1.822069968217835978e+01	1.000000000000000000e+00
5.080000000000000000e+02	3.059996613722011816e+01	3.879921327653628538e+01	-2.302037060016887994e-03	6.395971706443807392e+01	1.763030518729300500e-01	0.000000000000000000e+00	9.957342369819444983e+00	1.000000000000000000e+00
5.080000000000000000e+02	1.179724613707905974e+02	1.990997000239610060e+01	-1.671393779264214799e-02	4.398843342939717900e+02	1.972277943691674862e-01	0.000000000000000000e+00	5.772382054662361206e+00	1.000000000000000000e+00
5.080000000000000000e+02	1.231058774130433449e+02	4.736210026824564778e+01	-8.126221622291960461e-03	2.158796055556896079e+02	1.425124660311389846e-01	0.000000000000000000e+00	5.365661962650038141e+00	1.000000000000000000e+00
5.090000000000000000e+02	1.040894387457997396e+02	4.058751580917489576e+01	-4.347598074373930886e-03	1.173167832563415374e+02	1.060517284168153163e-01	0.000000000000000000e+00	7.699920895615462335e+00	1.000000000000000000e+00
5.090000000000000000e+02	9.362243355966039360e+01	5.693590730614812578e+00	-3.984867041313467848e-03	1.078551912505181178e+02	1.756182093609921502e-01	0.000000000000000000e+00	7.703685831520648897e+00	1.000000000000000000e+00
5.090000000000000000e+02	1.403613285640425659e+02	3.828363910503928480e+01	-2.189317103411211104e-03	6.101949374988295460e+01	2.712286019414966720e-01	0.000000000000000000e+00	1.883837861256994017e+01	1.000000000000000000e+00
5.100000000000000000e+02	1.224363708128692139e+02	1.625020128321322943e+01	-1.706556881878073390e-02	4.490563901774774536e+02	2.356056724321862195e-01	0.000000000000000000e+00	3.551290037498423313e+00	1.000000000000000000e+00
5.100000000000000000e+02	8.939441799677584299e+01	1.780718644036396370e+01	-4.275737803269304312e-03	1.154423570158204910e+02	1.919550157752170083e-01	0.000000000000000000e+00	6.723388543505404158e+00	1.000000000000000000e+00
5.110000000000000000e+02	6.267004974543285201e+00	4.906396716925034696e+01	-1.678669993050121642e-02	4.417822851146814855e+02	1.128332077814853118e-02	0.000000000000000000e+00	1.179149487796250995e+01	1.000000000000000000e+00
5.110000000000000000e+02	1.145275638085084324e+02	4.536064057790468951e+01	-1.674313647528237817e-02	4.406459620486153312e+02	1.012706594790424575e-02	0.000000000000000000e+00	8.808706215433030451e+00	1.000000000000000000e+00
5.110000000000000000e+02	7.131643925587738408e+01	5.226175900138132135e+01	4.635647229075496971e-03	-1.248303493177108692e+02	9.245687723482531872e-02	0.000000000000000000e+00	1.417560620213682299e+01	1.000000000000000000e+00
5.110000000000000000e+02	1.278714696387837932e+02	1.212328519390818649e+01	-1.647294299130796016e-02	4.335981489998437723e+02	1.081844916867283901e-01	0.000000000000000000e+00	6.824348734906714675e+00	1.000000000000000000e+00
5.110000000000000000e+02	9.335745856073225823e+00	3.767879343939259940e+01	3.323287818640523715e-03	-9.059834771097513340e+01	2.434397655378442993e-01	0.000000000000000000e+00	1.178713173304171669e+01	1.000000000000000000e+00
5.120000000000000000e+02	1.804324393962241757e+01	2.973423859868150032e+01	-1.632240857498372041e-02	4.296715612522293668e+02	9.917915075482897080e-03	0.000000000000000000e+00	1.178713173304171669e+01	1.000000000000000000e+00
5.120000000000000000e+02	7.272331487430501795e+01	3.815613912161943233e+01	-1.614082362139770618e-02	4.249350413831371043e+02	9.470477263584409222e-03	0.000000000000000000e+00	1.417560620213682299e+01	1.000000000000000000e+00
5.120000000000000000e+02	6.593469205143722434e+01	7.202455307963651521e+00	-1.573318540848290398e-02	4.143020761691021221e+02	2.604740939221072971e-02	0.000000000000000000e+00	8.144722048458792329e+00	1.000000000000000000e+00
5.120000000000000000e+02	9.177427987599622838e+01	3.816243552503270564e+01	-1.553063154383631413e-02	4.090185965331887132e+02	9.747424346032373954e-03	0.000000000000000000e+00	1.255165934739448197e+01	1.000000000000000000e+00
5.130000000000000000e+02	1.027435534507665125e+02	4.816889922985406258e+01	-3.611668030926093887e-03	9.812054918399880421e+01	1.307541917603459725e-01	0.000000000000000000e+00	7.699920895615462335e+00	1.000000000000000000e+00
5.140000000000000000e+02	9.028084659771099751e+00	6.909275007488671072e+00	-1.536724236980128305e-02	4.047567011837763289e+02	1.534930328237282815e-02	0.000000000000000000e+00	7.253446164964767462e+00	1.000000000000000000e+00
5.140000000000000000e+02	7.385796961212460587e+01	5.316144108039679850e+00	-1.540882807799191095e-02	4.058414360653031281e+02	3.452716033030256426e-02	0.000000000000000000e+00	8.144722048458792329e+00	1.000000000000000000e+00
5.140000000000000000e+02	4.644416694897009990e+01	2.634608759392877175e+01	-1.866073105257223461e-02	4.906651108647899378e+02	1.777954364681382238e-01	0.000000000000000000e+00	2.731957587280862398e+01	1.000000000000000000e+00
5.180000000000000000e+02	9.303747984543942096e+01	1.014604399142738345e+01	-1.618490455406887407e-02	4.260848624961853943e+02	9.016400738264374048e-03	0.000000000000000000e+00	1.046575129468173238e+01	1.000000000000000000e+00
5.180000000000000000e+02	1.706101708440824183e+01	1.939926549418009927e+01	-1.608882340271573785e-02	4.235786510869133963e+02	3.903633056153532621e-02	0.000000000000000000e+00	5.293935848533841693e+00	1.000000000000000000e+00
5.180000000000000000e+02	1.336047537518690547e+02	3.738705667405792354e+01	-4.246538476751791046e-03	1.146807124660764430e+02	5.490474635598618924e-02	0.000000000000000000e+00	1.905688331332116903e+01	1.000000000000000000e+00
5.190000000000000000e+02	1.439108699956525470e+02	5.341667830362737845e+01	-1.384762780702483882e-02	3.651185900528165575e+02	1.316697579187842138e-02	0.000000000000000000e+00	1.373509667590109018e+01	1.000000000000000000e+00
5.190000000000000000e+02	4.825067248051887248e+00	1.282088442496774050e+01	2.295738910044543054e-03	-6.379543411095864514e+01	2.901888832358351378e-01	0.000000000000000000e+00	7.253446164964767462e+00	1.000000000000000000e+00
5.200000000000000000e+02	4.099388858696190852e+01	1.046345489182825794e+01	-1.661850663504028588e-02	4.373950775291067430e+02	9.826653685789277226e-03	0.000000000000000000e+00	2.026756888369707355e+01	1.000000000000000000e+00
5.200000000000000000e+02	9.335473966211729646e+01	2.060698545818140914e+01	1.027923211308575530e-02	-2.720394181757279171e+02	2.028905046501473519e-01	0.000000000000000000e+00	3.259532558787525680e+00	1.000000000000000000e+00
5.200000000000000000e+02	9.637987984374824180e+00	4.228170165970954741e+01	-4.196369583023115170e-03	1.133720910342699142e+02	3.202986168309868154e-01	0.000000000000000000e+00	5.082945508545637203e+00	1.000000000000000000e+00
5.200000000000000000e+02	9.721606054546279907e+00	4.736395933334092945e+01	6.237242532121607674e-03	-1.666068722361110872e+02	1.592759884718696339e-01	0.000000000000000000e+00	5.082945508545637203e+00	1.000000000000000000e+00
5.200000000000000000e+02	9.660151851291773539e+01	2.089504724980073291e+01	-1.020740686831526044e-02	2.701659055732825436e+02	2.161196064210719747e-01	0.000000000000000000e+00	3.259532558787525680e+00	1.000000000000000000e+00
5.210000000000000000e+02	1.339170673929698978e+02	1.819393147113151343e+01	-1.596391533713187316e-02	4.203205092488144032e+02	7.273698448882592871e-03	0.000000000000000000e+00	1.570205459710595974e+01	1.000000000000000000e+00
5.220000000000000000e+02	2.213298520641714262e+01	1.788239498628655255e+01	-1.640177075557780820e-02	4.317416696935674167e+02	5.950536764180347493e-02	0.000000000000000000e+00	5.293935848533841693e+00	1.000000000000000000e+00
5.220000000000000000e+02	5.521094114377354600e+01	3.472543325556147664e+01	3.000594717081857092e-03	-8.218111788566565679e+01	1.924926316503881019e-01	0.000000000000000000e+00	6.846602885698772845e+00	1.000000000000000000e+00
5.230000000000000000e+02	1.213190151799334302e+02	8.821439859606680756e+00	-4.429432353303594354e-03	1.194513746994568066e+02	8.910703723900115225e-02	0.000000000000000000e+00	1.570205459710595974e+01	1.000000000000000000e+00
5.240000000000000000e+02	1.187835243341976081e+02	4.182098142579629751e+01	-2.030606457028213616e-02	5.335825153303803745e+02	5.137758238201617367e-03	0.000000000000000000e+00	1.175627971810261307e+01	1.000000000000000000e+00
5.240000000000000000e+02	1.324844025934052638e+02	4.116654441727209957e+01	-8.059206305197691086e-03	2.141315566414927218e+02	2.486857359822132185e-01	0.000000000000000000e+00	3.294404901353311654e+00	1.000000000000000000e+00
5.240000000000000000e+02	1.337024431855457465e+02	4.422750517656954372e+01	8.447376031379016936e-03	-2.242566996356067648e+02	2.240869607947695297e-01	0.000000000000000000e+00	3.294404901353311654e+00	1.000000000000000000e+00
5.260000000000000000e+02	1.243197839194362686e+01	1.808231293564975317e+01	-1.582218015333615793e-02	4.166234434901152213e+02	2.958546871732103956e-02	0.000000000000000000e+00	9.703066546249138113e+00	1.000000000000000000e+00
5.260000000000000000e+02	1.274412718073104571e+02	3.386777317364553852e+01	-1.646864629039385478e-02	4.334860724822177076e+02	1.081174756390634872e-02	0.000000000000000000e+00	8.871596800601752264e+00	1.000000000000000000e+00
5.260000000000000000e+02	5.305715815146950831e+01	2.822641872284033226e+01	3.905693700301359882e-03	-1.057900085610909855e+02	2.209784223413059356e-01	0.000000000000000000e+00	3.201123651562465255e+00	1.000000000000000000e+00
5.270000000000000000e+02	9.263001872879073062e+01	1.159312854563642858e+01	-7.139024712410294710e-03	1.901292463655703386e+02	2.669716079991613089e-02	0.000000000000000000e+00	1.137437370210139420e+01	1.000000000000000000e+00
5.270000000000000000e+02	5.539572440056988967e+01	2.604048630596162539e+01	-4.234686916984499276e-03	1.143715725995350141e+02	2.375373016259277881e-01	0.000000000000000000e+00	3.201123651562465255e+00	1.000000000000000000e+00
5.270000000000000000e+02	3.249291483423788662e+01	3.231680098581477267e+01	-4.177582077118724597e-03	1.128820317355809237e+02	2.263603629987092081e-01	0.000000000000000000e+00	1.776739199918250023e+01	1.000000000000000000e+00
5.280000000000000000e+02	1.039860230296565646e+02	1.094695253728230711e+01	-1.573847572447536342e-02	4.144400704594726221e+02	5.572445028794725808e-03	0.000000000000000000e+00	1.137437370210139420e+01	1.000000000000000000e+00
5.290000000000000000e+02	4.659455826772480691e+01	1.395176149486734651e+01	-1.668060361343764661e-02	4.390148349274000452e+02	1.053451583945574921e-02	0.000000000000000000e+00	1.495318671241370012e+01	1.000000000000000000e+00
5.300000000000000000e+02	1.288261410799222517e+02	9.126264219355990193e+00	-3.814390742879962808e-03	1.034084330869508079e+02	5.572272180322601631e-02	0.000000000000000000e+00	1.300977273256449429e+01	1.000000000000000000e+00
5.300000000000000000e+02	1.158278320791998652e+02	9.672295056139056157e+00	-2.655385125463465695e-03	7.317656074912284225e+01	1.313282444024775897e-01	0.000000000000000000e+00	1.191021382092194258e+01	1.000000000000000000e+00
5.320000000000000000e+02	6.387556976122464647e+01	5.222209959579598149e+01	-1.729537178141501985e-02	4.550506439798883207e+02	1.004129466876391152e-02	0.000000000000000000e+00	2.001523656915571081e+01	1.000000000000000000e+00
5.320000000000000000e+02	1.226055736441174560e+02	2.605233493883238793e+01	3.340450619978858633e-03	-9.104602769735572565e+01	2.863043325242260462e-01	0.000000000000000000e+00	5.680981447895606884e+00	1.000000000000000000e+00
5.320000000000000000e+02	1.243706225255105693e+02	3.145216388590348799e+01	-3.752647609774078467e-03	1.017979055021445873e+02	2.669895218516024071e-01	0.000000000000000000e+00	5.680981447895606884e+00	1.000000000000000000e+00
5.330000000000000000e+02	6.939973075861145446e+01	1.832438580033844744e+01	-4.406894325223075642e-03	1.188634855836167645e+02	2.412721976873680729e-01	0.000000000000000000e+00	4.392418841596976264e+00	1.000000000000000000e+00
5.330000000000000000e+02	6.790878508784949474e+01	2.245602279877530094e+01	4.212883763340072307e-03	-1.138028521829682091e+02	2.766082499830201380e-01	0.000000000000000000e+00	4.392418841596976264e+00	1.000000000000000000e+00
5.340000000000000000e+02	6.478933202294409277e+00	3.401531862909751425e+01	-1.587721163734796478e-02	4.180589022784122903e+02	8.225376472960177487e-03	0.000000000000000000e+00	5.050861737090375669e+00	1.000000000000000000e+00
5.350000000000000000e+02	1.184540001472015831e+02	5.269007184637438712e+01	-1.654102000441085366e-02	4.353738915314933706e+02	5.738025140361036058e-03	0.000000000000000000e+00	2.113031608825221497e+01	1.000000000000000000e+00
5.350000000000000000e+02	8.934666230453287028e+01	9.108857087608436487e+00	-3.994546060968189559e-03	1.081076618875536184e+02	8.817769956751009275e-02	0.000000000000000000e+00	4.165721577443447288e+00	1.000000000000000000e+00
5.360000000000000000e+02	4.571149864187237455e+01	4.381518486502936582e+01	-1.659018003823584803e-02	4.366561975396672324e+02	7.085170989131528430e-03	0.000000000000000000e+00	1.988244577682354830e+01	1.000000000000000000e+00
5.360000000000000000e+02	2.292157633222981872e+01	3.631629686512101074e+01	1.943822251700397718e-03	-5.461592770586417345e+01	3.158562549489025706e-01	0.000000000000000000e+00	1.324385658876654404e+01	1.000000000000000000e+00
5.370000000000000000e+02	5.663663835413263570e+00	9.293366117331254728e+00	-4.257719688792405144e-03	1.149723667686220239e+02	2.588990228160606977e-01	0.000000000000000000e+00	2.384439007967066715e+01	1.000000000000000000e+00
5.370000000000000000e+02	6.019053004287260933e+01	3.018913262099412620e+01	-1.644061538959801921e-02	4.327549055218166814e+02	5.566970580560992587e-03	0.000000000000000000e+00	1.092576992535576075e+01	1.000000000000000000e+00
5.370000000000000000e+02	7.640935507323233367e+01	2.860637793066734247e+01	-4.688581759339625725e-03	1.262111104953617797e+02	6.394685118915244271e-02	0.000000000000000000e+00	1.049221417646353416e+01	1.000000000000000000e+00
5.370000000000000000e+02	9.125836914113577336e+01	2.853397537174261700e+01	-2.181879210356494226e-03	6.082548137417605716e+01	2.647877793682869019e-01	0.000000000000000000e+00	1.484919058128533464e+01	1.000000000000000000e+00
5.370000000000000000e+02	1.366822842476711060e+02	4.200270001125887376e+01	-2.519465336140295966e-03	6.963118559540959041e+01	3.461989321365902539e-01	0.000000000000000000e+00	1.102259208840913907e+01	1.000000000000000000e+00
5.380000000000000000e+02	1.166137479796610421e+02	1.280012154182175976e+01	-1.589474754472976203e-02	4.185163144818803289e+02	1.013272181766999847e-02	0.000000000000000000e+00	1.413566100302601392e+01	1.000000000000000000e+00
5.380000000000000000e+02	2.554689934418686192e+01	2.245436471068053308e+01	-1.960966627533054785e-03	5.506312707547547802e+01	2.491513601956345525e-01	0.000000000000000000e+00	1.410834802418135681e+01	1.000000000000000000e+00
5.380000000000000000e+02	9.766772031132379794e+00	3.784954868515687565e+01	2.587539474461832915e-03	-7.140685314034503506e+01	3.498534753279594067e-01	0.000000000000000000e+00	5.050861737090375669e+00	1.000000000000000000e+00
5.390000000000000000e+02	6.176973144808776084e+01	1.732009198094232261e+01	-1.666294678982507479e-02	4.385542687063866083e+02	6.266098523568408574e-03	0.000000000000000000e+00	1.296557303298001074e+01	1.000000000000000000e+00
5.410000000000000000e+02	4.325258623468499763e+01	8.878673565081774299e+00	-1.623895028393736520e-02	4.274946085588758820e+02	8.953131351706833385e-03	0.000000000000000000e+00	1.826632734277163195e+01	1.000000000000000000e+00
5.420000000000000000e+02	1.194342176718579509e+02	2.665154250531388413e+01	-1.585272700789955649e-02	4.174202373913746555e+02	6.144595017555709582e-03	0.000000000000000000e+00	1.413566100302601392e+01	1.000000000000000000e+00
5.430000000000000000e+02	1.051803223007744492e+01	5.983780638591562173e+00	-1.634436562762007356e-02	4.302442960192072405e+02	1.039817345496163448e-02	0.000000000000000000e+00	2.229679318667396259e+01	1.000000000000000000e+00
5.430000000000000000e+02	9.008394394583523024e+01	2.849085432492071845e+01	-1.604948636916542215e-02	4.225525713522069395e+02	1.132973675432025207e-02	0.000000000000000000e+00	1.399719893460973985e+01	1.000000000000000000e+00
5.430000000000000000e+02	7.755529573061082260e+01	2.224949614627127659e+01	4.539031549498367610e-03	-1.223101951036880735e+02	1.025337213993613439e-01	0.000000000000000000e+00	6.305528410356780356e+00	1.000000000000000000e+00
5.430000000000000000e+02	1.373388222491792590e+02	4.016348272061058111e+01	3.991030450630438792e-03	-1.080159595857499824e+02	2.319017405852704661e-01	0.000000000000000000e+00	3.273768076497574064e+00	1.000000000000000000e+00
5.440000000000000000e+02	1.341102093127670400e+02	4.070534610332461511e+01	-4.506865055188483647e-03	1.214711540024900103e+02	2.260136311598693881e-01	0.000000000000000000e+00	3.273768076497574064e+00	1.000000000000000000e+00
5.450000000000000000e+02	1.524127869011810077e+01	4.715464474183358590e+01	2.155042607669071988e-03	-6.012546686670917495e+01	2.401406379096313604e-01	0.000000000000000000e+00	1.269803727571225416e+01	1.000000000000000000e+00
5.450000000000000000e+02	7.050362108324216592e+01	2.739724456307477851e+01	-4.881393924184223437e-03	1.312404845252785037e+02	2.174429547312295430e-01	0.000000000000000000e+00	3.406255218945394514e+00	1.000000000000000000e+00
5.460000000000000000e+02	3.764119242362563966e+01	2.626173929269413065e+01	-3.179886660338044485e-03	8.685782614166569715e+01	1.253601412318849917e-01	0.000000000000000000e+00	9.339083771207215889e+00	1.000000000000000000e+00
5.460000000000000000e+02	1.055247491565790483e+02	2.225248467373525685e+01	1.554009745749333673e-03	-4.444793392006145893e+01	3.529238713481233081e-01	0.000000000000000000e+00	1.458852371499968825e+01	1.000000000000000000e+00
5.470000000000000000e+02	7.154420480768129664e+01	2.415382659293507928e+01	4.610733082473643905e-03	-1.241804807681933198e+02	2.631294055261088616e-01	0.000000000000000000e+00	3.406255218945394514e+00	1.000000000000000000e+00
5.480000000000000000e+02	1.044998342551579213e+02	4.069065903856387223e+01	-3.856957732619392936e-03	1.045187640295019094e+02	7.727234367243029922e-02	0.000000000000000000e+00	8.732859281556356379e+00	1.000000000000000000e+00
5.490000000000000000e+02	1.005447930713243565e+01	1.364091343883156604e+01	2.079591792761501835e-03	-5.815738373596879285e+01	4.324200646698448391e-01	0.000000000000000000e+00	2.156740939465400686e+01	1.000000000000000000e+00
5.500000000000000000e+02	1.046667559983814328e+02	5.233798584540906518e+00	6.647178613966773369e-03	-1.772997757965248695e+02	3.866946920521063813e-02	0.000000000000000000e+00	1.704030012828562946e+01	1.000000000000000000e+00
5.500000000000000000e+02	1.338495556843969325e+02	3.024967602680008127e+01	-2.146141639506955051e-03	5.989329117306584749e+01	3.249974844298184617e-01	0.000000000000000000e+00	1.046906966933560490e+01	1.000000000000000000e+00
5.510000000000000000e+02	4.378599488168237741e+01	1.922896683532812645e+01	-1.629209067579368356e-02	4.288807394959833346e+02	7.551191880514562804e-03	0.000000000000000000e+00	9.339083771207215889e+00	1.000000000000000000e+00
5.510000000000000000e+02	1.038254982155483219e+01	3.582591173333171497e+01	-3.381514421583613032e-03	9.211714900096775693e+01	1.099416405266822050e-01	0.000000000000000000e+00	1.131178766394908486e+01	1.000000000000000000e+00
5.520000000000000000e+02	6.620318870695552960e+01	2.537224742206052852e+01	-1.705852009664689251e-02	4.488725290602465066e+02	2.765481918263252847e-01	0.000000000000000000e+00	3.728733592792695895e+00	1.000000000000000000e+00
5.520000000000000000e+02	8.784638712830327734e+01	2.371533598363733475e+01	-3.995386597092535214e-03	1.081295867000175974e+02	6.653141728110445463e-02	0.000000000000000000e+00	1.630807844073734714e+01	1.000000000000000000e+00
5.530000000000000000e+02	3.999898566604643690e+01	2.927913481354920222e+01	4.282643206471740786e-03	-1.156224797563147320e+02	2.177151349247793410e-01	0.000000000000000000e+00	1.073998674067020609e+01	1.000000000000000000e+00
5.540000000000000000e+02	1.175245338192539606e+02	4.492505033852327756e+01	-1.620750323782928909e-02	4.266743337741337427e+02	6.775817383082749501e-03	0.000000000000000000e+00	1.012687408315090742e+01	1.000000000000000000e+00
5.550000000000000000e+02	9.550602051064470288e+01	4.219987859985298684e+01	-1.659715103681390011e-02	4.368380312908691963e+02	4.622050721782089422e-02	0.000000000000000000e+00	6.668610040568732522e+00	1.000000000000000000e+00
5.550000000000000000e+02	1.373930988352032330e+02	4.414282052638542808e+01	-1.645287902658981380e-02	4.330747941421669225e+02	2.830996796900586698e-02	0.000000000000000000e+00	6.206145319923622949e+00	1.000000000000000000e+00
5.550000000000000000e+02	7.021733193477069790e+01	2.136964894469577558e+01	-1.727982799673017517e-02	4.546451949404898869e+02	7.777441619028901965e-02	0.000000000000000000e+00	5.668698300705111492e+00	1.000000000000000000e+00
5.550000000000000000e+02	2.109272378764006461e+01	3.218603347019421790e+01	-1.676374547602544479e-02	4.411835337998751356e+02	8.082969087486180371e-03	0.000000000000000000e+00	1.131178766394908486e+01	1.000000000000000000e+00
5.560000000000000000e+02	4.442236855550277141e+01	4.993048716222213557e+01	-1.664715496402597444e-02	4.381423496834194111e+02	3.203024692963507558e-02	0.000000000000000000e+00	2.111976964873845830e+01	1.000000000000000000e+00
5.570000000000000000e+02	8.964562296153931698e+01	4.538203202789722468e+01	-1.711826048702608932e-02	4.504308164647387684e+02	7.050050596010259962e-02	0.000000000000000000e+00	6.668610040568732522e+00	1.000000000000000000e+00
5.590000000000000000e+02	9.512732375634269033e+01	2.424019555462346531e+01	-1.684137115504302134e-03	4.784221775352439465e+01	1.953774600063660216e-01	0.000000000000000000e+00	1.585948878907861470e+01	1.000000000000000000e+00
5.590000000000000000e+02	1.424354533756946637e+02	4.052468558970944201e+01	-1.625141438789542286e-02	4.278197262235384528e+02	4.301798649237997818e-02	0.000000000000000000e+00	6.206145319923622949e+00	1.000000000000000000e+00
5.590000000000000000e+02	1.300847770803329695e+02	4.401823254356796156e+01	3.864780173199042733e-03	-1.047228070655497874e+02	8.626287737894000607e-02	0.000000000000000000e+00	7.309383629155915330e+00	1.000000000000000000e+00
5.600000000000000000e+02	1.265078868435683574e+02	3.219740744151733480e+01	-4.174996956764204584e-03	1.128146006313987186e+02	7.005651629468767627e-02	0.000000000000000000e+00	1.235014371815697487e+01	1.000000000000000000e+00
5.610000000000000000e+02	3.461334335182861821e+01	3.111566039779393833e+01	-1.668409728995889213e-02	4.391059651005352293e+02	1.477013813479044479e-02	0.000000000000000000e+00	6.686695405739393472e+00	1.000000000000000000e+00
5.610000000000000000e+02	1.107108768511783126e+01	9.295112064428561638e+00	-1.669852813335626074e-02	4.394823838242761553e+02	9.889628836404651402e-03	0.000000000000000000e+00	1.295198214006923898e+01	1.000000000000000000e+00
5.610000000000000000e+02	1.074914245379237485e+02	5.294452808184711046e+01	-2.520663851798808294e-02	6.614106498474296814e+02	8.608364025127324126e-03	0.000000000000000000e+00	8.927576768843298538e+00	1.000000000000000000e+00
5.610000000000000000e+02	6.953293761628482628e+01	1.920980582590270558e+01	-1.628132277089107405e-02	4.285998660287025928e+02	8.342243480398914279e-03	0.000000000000000000e+00	2.040365484489235826e+01	1.000000000000000000e+00
5.620000000000000000e+02	1.282563912328743072e+02	6.503298821760924220e+00	-1.619850732142742028e-02	4.264396814203088297e+02	1.028900554550660207e-02	0.000000000000000000e+00	1.640488985047482018e+01	1.000000000000000000e+00
5.620000000000000000e+02	8.141987722362117097e+01	3.579322518986494828e+01	3.876095886546032741e-03	-1.050179697430872778e+02	8.922854146922998275e-02	0.000000000000000000e+00	1.022141119291101319e+01	1.000000000000000000e+00
5.630000000000000000e+02	7.329201433863823922e+01	4.199121613028132316e+01	-4.132469871626522420e-03	1.117053105732122873e+02	5.560042489012606559e-02	0.000000000000000000e+00	1.022141119291101319e+01	1.000000000000000000e+00
5.650000000000000000e+02	2.057592971596253051e+01	4.766559881311118829e+01	-1.653899587801488033e-02	4.353210935727267383e+02	8.904105890709002047e-03	0.000000000000000000e+00	1.684274814735499248e+01	1.000000000000000000e+00
5.660000000000000000e+02	1.050479825848608044e+02	4.435783964068409801e+01	1.077071537322207145e-02	-2.848594243545945233e+02	1.851099526893981162e-01	0.000000000000000000e+00	3.243990301929217779e+00	1.000000000000000000e+00
5.670000000000000000e+02	4.708483189082799214e+01	2.607280768995438791e+01	-1.619791271853532333e-02	4.264241716087466898e+02	2.442740501916063067e-02	0.000000000000000000e+00	4.889688543006190713e+00	1.000000000000000000e+00
5.670000000000000000e+02	3.510264070460873143e+01	3.914193569168412523e+01	-1.689576185049335849e-02	4.446270910350102668e+02	9.568646661793023256e-03	0.000000000000000000e+00	6.679707013453645814e+00	1.000000000000000000e+00
5.670000000000000000e+02	5.592753002559813780e+01	1.651165925308761118e+01	4.229164380909375756e-03	-1.142275210064319992e+02	2.109903026583782593e-01	0.000000000000000000e+00	6.375811421867952689e+00	1.000000000000000000e+00
5.680000000000000000e+02	9.453705234978691863e+01	5.267893472301017255e+01	-1.672468963269180611e-02	4.401647887205021448e+02	1.398964917936595942e-02	0.000000000000000000e+00	1.022971425656706757e+01	1.000000000000000000e+00
5.680000000000000000e+02	5.780835761409968399e+01	2.260374090631200872e+01	-4.084791159312482420e-03	1.104616438279871034e+02	1.442553292677168919e-01	0.000000000000000000e+00	6.375811421867952689e+00	1.000000000000000000e+00
5.680000000000000000e+02	8.418003526699718009e+01	2.704202129170485591e+01	-1.639360180277445872e-02	4.315285881221120690e+02	6.299720147437848361e-03	0.000000000000000000e+00	9.914362863199364995e+00	1.000000000000000000e+00
5.680000000000000000e+02	4.465094380758747405e+01	1.562253611142887344e+01	3.907810789761045900e-03	-1.058452313980739774e+02	3.995933673898156568e-01	0.000000000000000000e+00	5.970629947069271637e+00	1.000000000000000000e+00
5.690000000000000000e+02	3.130193340314685813e+01	1.167751477588468845e+01	-4.258031328809618217e-03	1.149804956862684691e+02	9.013615890737347591e-02	0.000000000000000000e+00	9.308106973376679250e+00	1.000000000000000000e+00
5.690000000000000000e+02	5.413263594770985065e+00	1.157745310303960551e+01	3.410905672422104642e-03	-9.288379976593903109e+01	1.879832425850231914e-01	0.000000000000000000e+00	1.563225972245555440e+01	1.000000000000000000e+00
5.700000000000000000e+02	6.215562751607597392e+01	2.999851426097032459e+01	-2.618417848485393544e-03	7.221229450098385882e+01	1.513678792514745464e-01	0.000000000000000000e+00	8.577961795636159792e+00	1.000000000000000000e+00
5.700000000000000000e+02	1.029023150052766482e+02	4.679085910565602546e+01	-1.695699470503901976e-02	4.462243083510330734e+02	2.973884168550022800e-02	0.000000000000000000e+00	3.243990301929217779e+00	1.000000000000000000e+00
5.700000000000000000e+02	3.847469810230939657e+01	5.745204770644630976e+00	-4.524130974035173169e-03	1.219215237388610547e+02	1.435931283236160372e-01	0.000000000000000000e+00	9.308106973376679250e+00	1.000000000000000000e+00
5.710000000000000000e+02	1.342093080036691504e+02	3.910444943869246970e+01	-1.630783746946914969e-02	4.292914838866687433e+02	9.266949113946321148e-03	0.000000000000000000e+00	1.431730492357960216e+01	1.000000000000000000e+00
5.710000000000000000e+02	1.235998693543958353e+02	2.949065560784388396e+01	-5.360274305160182655e-03	1.437317531828255142e+02	2.538235803469811591e-01	0.000000000000000000e+00	3.574967730165356183e+00	1.000000000000000000e+00
5.710000000000000000e+02	1.201977656037629032e+02	3.058887432087557201e+01	5.794403905538546111e-03	-1.550557282002775139e+02	1.971435317697319833e-01	0.000000000000000000e+00	3.574967730165356183e+00	1.000000000000000000e+00
5.710000000000000000e+02	3.786515515146442112e+01	5.316013120888377586e+01	-1.660286285817647034e-02	4.369870202618066060e+02	8.759694087226321813e-03	0.000000000000000000e+00	1.428780219724233014e+01	1.000000000000000000e+00
5.710000000000000000e+02	1.186564193801907550e+02	5.260691933913993523e+01	7.882269820420454570e-03	-2.095162889160324937e+02	2.713638066467061183e-02	0.000000000000000000e+00	1.591341785676371678e+01	1.000000000000000000e+00
5.710000000000000000e+02	1.090453009081570173e+02	1.272615924943665178e+01	-4.045856594809081781e-03	1.094460622243193910e+02	1.519249506421672669e-01	0.000000000000000000e+00	4.032187866218272632e+00	1.000000000000000000e+00
5.720000000000000000e+02	7.502381991980415421e+01	3.084442993610561246e+01	3.590905736931934017e-03	-9.757897888266494135e+01	9.670184467686981922e-02	0.000000000000000000e+00	9.914362863199364995e+00	1.000000000000000000e+00
5.720000000000000000e+02	4.517916565323665878e+01	2.156975425494936971e+01	-1.658431586075320013e-02	4.365032344630801617e+02	1.857571877703567687e-02	0.000000000000000000e+00	4.889688543006190713e+00	1.000000000000000000e+00
5.720000000000000000e+02	6.241464158123532613e+00	3.221072754845187092e+01	-3.805739842973960424e-03	1.031827802534912308e+02	9.844572769912107724e-02	0.000000000000000000e+00	1.569852049333984745e+01	1.000000000000000000e+00
5.720000000000000000e+02	7.943995902768270412e+01	4.876336049017081109e+01	-1.710593700963048899e-02	4.501093669482021369e+02	7.747864265460369104e-03	0.000000000000000000e+00	1.559660053823265713e+01	1.000000000000000000e+00
5.720000000000000000e+02	2.193300901807114656e+01	3.267866513837471842e+01	-4.076609435682622927e-03	1.102482291382182495e+02	6.700840830996157571e-02	0.000000000000000000e+00	7.139915393519007836e+00	1.000000000000000000e+00
5.720000000000000000e+02	2.383713351863610086e+01	4.432041807907096853e+01	3.826982407331058246e-03	-1.037368780802156465e+02	1.368806858735180931e-01	0.000000000000000000e+00	4.689732093601501894e+00	1.000000000000000000e+00
5.730000000000000000e+02	9.020001991365839444e+01	3.516476208059619069e+01	-4.642219079227157333e-03	1.250017715539992480e+02	4.934522466797242046e-02	0.000000000000000000e+00	9.626031592852317686e+00	1.000000000000000000e+00
5.740000000000000000e+02	2.100521011806532812e+01	1.045551386892945267e+01	-1.573446010012296420e-02	4.143353256325674465e+02	1.335174455552012862e-02	0.000000000000000000e+00	1.036898242963790473e+01	1.000000000000000000e+00
5.740000000000000000e+02	8.632758292491560326e+01	2.635200337546828919e+01	1.542358146897828287e-03	-4.414400989785052332e+01	2.647019746762430126e-01	0.000000000000000000e+00	4.176727421071393387e+00	1.000000000000000000e+00
5.740000000000000000e+02	9.870803181048378505e+00	5.003513709171628676e+01	2.743357147674665552e-03	-7.547125104641224880e+01	1.569728338860718608e-01	0.000000000000000000e+00	1.509027489783115428e+01	1.000000000000000000e+00
5.750000000000000000e+02	2.351088588454364370e+01	3.964204767998914747e+01	-3.487572644965236147e-03	9.488360554049447160e+01	1.709325270163430943e-01	0.000000000000000000e+00	4.689732093601501894e+00	1.000000000000000000e+00
5.750000000000000000e+02	6.117279826589430058e+01	3.949763726666709829e+01	-1.912369145988787166e-03	5.379549486049003804e+01	2.042831282568583484e-01	0.000000000000000000e+00	9.265953993327105565e+00	1.000000000000000000e+00
5.760000000000000000e+02	1.136895934032838511e+02	1.840012902110657933e+01	-1.690766943556301291e-02	4.449376922834150605e+02	2.718300943104023926e-02	0.000000000000000000e+00	6.547836391750994522e+00	1.000000000000000000e+00
5.770000000000000000e+02	5.205257798113945000e+01	5.293735675184441902e+01	-4.282580920019236383e-03	1.156208550566133795e+02	5.090307207586952654e-02	0.000000000000000000e+00	1.624205891759751097e+01	1.000000000000000000e+00
5.770000000000000000e+02	1.128340971873195855e+02	2.489183816721051556e+01	-1.676341967773473107e-02	4.411750355733050810e+02	4.303068229865336658e-02	0.000000000000000000e+00	6.547836391750994522e+00	1.000000000000000000e+00
5.780000000000000000e+02	1.202284455339736553e+02	3.943461912837444316e+01	4.209108613561355836e-03	-1.137043799715731183e+02	1.887984001043523374e-01	0.000000000000000000e+00	6.498627665718099244e+00	1.000000000000000000e+00
5.780000000000000000e+02	1.187206389744464303e+02	4.575590704435195732e+01	8.421403042189780364e-03	-2.235792118981865713e+02	2.478476395578279590e-01	0.000000000000000000e+00	4.143247660813068833e+00	1.000000000000000000e+00
5.780000000000000000e+02	1.227939645186939259e+02	4.651387814499749851e+01	-8.440403916106868284e-03	2.240748367561998009e+02	2.241520817040438818e-01	0.000000000000000000e+00	4.143247660813068833e+00	1.000000000000000000e+00
5.790000000000000000e+02	6.826336324128622834e+01	1.521784717748215421e+01	-3.339162469366177555e-02	8.749104409023090057e+02	5.252195168519047108e-03	0.000000000000000000e+00	1.111395027976702288e+01	1.000000000000000000e+00
5.790000000000000000e+02	8.977826720683616202e+01	2.399874394726321114e+01	-1.482553739222992233e-03	4.258405264579231897e+01	3.525058838932503269e-01	0.000000000000000000e+00	4.176727421071393387e+00	1.000000000000000000e+00
5.800000000000000000e+02	5.294366655597926297e+01	3.523861217783217370e+01	-1.669671053173818129e-02	4.394349729237136444e+02	1.026232624629674905e-02	0.000000000000000000e+00	9.265953993327105565e+00	1.000000000000000000e+00
5.800000000000000000e+02	2.835684914571583093e+01	4.244961953000361632e+01	4.238499409469818902e-03	-1.144710188700043716e+02	2.559736356184376671e-01	0.000000000000000000e+00	5.600519584969259945e+00	1.000000000000000000e+00
5.820000000000000000e+02	5.884893048406973293e+01	9.311211359947563437e+00	-1.599620099334106080e-02	4.211626586070159419e+02	1.177177613943169998e-02	0.000000000000000000e+00	1.111395027976702288e+01	1.000000000000000000e+00
5.820000000000000000e+02	1.294140069246010967e+02	2.800007520193120669e+01	-2.189224029763633429e-03	6.101706598716179286e+01	2.239687196072449593e-01	0.000000000000000000e+00	8.697989614369367573e+00	1.000000000000000000e+00
5.820000000000000000e+02	8.724801330552206480e+01	3.314730280536980445e+01	-4.923453898804360310e-03	1.323375903236806153e+02	2.527273800852645191e-01	0.000000000000000000e+00	3.347115899906464520e+00	1.000000000000000000e+00
5.830000000000000000e+02	9.007902629315887566e+01	3.493295403426036216e+01	5.590391835580821658e-03	-1.497342122717472535e+02	2.071369070332182982e-01	0.000000000000000000e+00	3.347115899906464520e+00	1.000000000000000000e+00
5.830000000000000000e+02	9.311370642183159418e+01	2.755475317351774578e+01	-4.096471635243696154e-03	1.107663210891591916e+02	2.397954630576896173e-01	0.000000000000000000e+00	4.875485244992206368e+00	1.000000000000000000e+00
5.840000000000000000e+02	1.091352633733236530e+02	2.712464491794484189e+01	-4.039834686833782516e-03	1.092889848552336360e+02	1.003699413125617168e-01	0.000000000000000000e+00	1.048498683419087207e+01	1.000000000000000000e+00
5.840000000000000000e+02	1.362208960739234840e+02	1.767554541157116077e+01	-2.488549389763952940e-03	6.882476418553227404e+01	1.658800332346233031e-01	0.000000000000000000e+00	1.236647303329429093e+01	1.000000000000000000e+00
5.840000000000000000e+02	1.238562853578769847e+02	3.469087144142670098e+01	-3.348639648892289770e-03	9.125963294047221552e+01	8.827686874514018012e-02	0.000000000000000000e+00	8.697989614369367573e+00	1.000000000000000000e+00
5.850000000000000000e+02	3.367586069135048632e+01	1.575316339184466230e+01	-3.854965420526216408e-03	1.044667959251606248e+02	6.555841585304877928e-02	0.000000000000000000e+00	2.598426810149513244e+01	1.000000000000000000e+00
5.850000000000000000e+02	1.030915263431802344e+02	1.855678686452045412e+01	3.180183009938696622e-03	-8.686555621920773262e+01	1.469497594462256806e-01	0.000000000000000000e+00	1.048498683419087207e+01	1.000000000000000000e+00
5.850000000000000000e+02	1.169843903507297256e+01	3.285310249864811993e+01	-1.715351668744085484e-02	4.513504504458336442e+02	6.408776669973081930e-03	0.000000000000000000e+00	1.922487364191152182e+01	1.000000000000000000e+00
5.850000000000000000e+02	6.020200303374917183e+01	2.831442027580992615e+01	-1.897849474505186596e-02	4.989537604108160735e+02	1.189184790127240099e-02	0.000000000000000000e+00	1.003134497066847786e+01	1.000000000000000000e+00
5.860000000000000000e+02	8.383974813690454653e+01	4.657295817500577328e+01	-1.984903714712217548e-02	5.216612661973027798e+02	6.034517840919018106e-03	0.000000000000000000e+00	9.893255455306242396e+00	1.000000000000000000e+00
5.880000000000000000e+02	3.735562825842335855e+01	4.335727663548586719e+01	-1.642044546121583515e-02	4.322287866741164066e+02	7.684110676659638983e-03	0.000000000000000000e+00	1.786067396483846892e+01	1.000000000000000000e+00
5.880000000000000000e+02	5.847620967326628971e+01	5.228490419521697419e+01	-1.603665920667555339e-02	4.222179835529565253e+02	1.123468977412633851e-02	0.000000000000000000e+00	1.139741377283110957e+01	1.000000000000000000e+00
5.890000000000000000e+02	8.110388097462904966e+01	3.706551191566097714e+01	4.190564038851336132e-03	-1.132206573676720893e+02	6.095983017609862831e-02	0.000000000000000000e+00	9.893255455306242396e+00	1.000000000000000000e+00
5.890000000000000000e+02	9.404484843150217444e+01	3.909004986160989148e+01	-2.824819526200326916e-03	7.759614172072431870e+01	1.909815787661972575e-01	0.000000000000000000e+00	1.265456395335239570e+01	1.000000000000000000e+00
5.890000000000000000e+02	8.314873389590525221e+01	1.415077284894534237e+01	5.518023637606099367e-03	-1.478465371046783616e+02	2.976712365398438420e-01	0.000000000000000000e+00	8.184688366621948319e+00	1.000000000000000000e+00
5.910000000000000000e+02	9.954505442298115270e+01	2.595207350338495189e+01	-4.052071412843774763e-03	1.096081715209477068e+02	8.333399109659878068e-02	0.000000000000000000e+00	1.186361178017494211e+01	1.000000000000000000e+00
5.920000000000000000e+02	5.621436663860820460e+01	2.082254904561427011e+01	-1.637903194588991376e-02	4.311485433262155880e+02	1.014777522323517811e-02	0.000000000000000000e+00	1.097856083702102481e+01	1.000000000000000000e+00
5.920000000000000000e+02	1.431698044159608969e+02	2.236249374230421338e+01	-1.657231915724704727e-02	4.361903086209421758e+02	1.122059499943039995e-02	0.000000000000000000e+00	9.462569805928005451e+00	1.000000000000000000e+00
5.920000000000000000e+02	6.973902671321803837e+01	5.053848127000875934e+01	-1.651019188209148017e-02	4.345697609523408005e+02	9.001041312760194035e-02	0.000000000000000000e+00	9.652453117632189716e+00	1.000000000000000000e+00
5.920000000000000000e+02	3.237515277888110887e+01	2.620505991355930675e+01	-1.361052583192486412e-02	3.589339464802967541e+02	7.716139307470504249e-03	0.000000000000000000e+00	8.863081365897691910e+00	1.000000000000000000e+00
5.930000000000000000e+02	1.216441978874685077e+02	5.060109899405004086e+01	-1.618863324389215735e-02	4.261821228312786047e+02	6.935602727717093963e-03	0.000000000000000000e+00	1.361391005517901398e+01	1.000000000000000000e+00
5.940000000000000000e+02	8.613220817034876120e+01	6.529224127560008029e+00	-1.110632928869579802e-02	2.936136848128112433e+02	1.539516303478838388e-02	0.000000000000000000e+00	8.184688366621948319e+00	1.000000000000000000e+00
5.940000000000000000e+02	6.924185776544005932e+01	2.791942908173901472e+01	-1.742163863725393336e-02	4.583442289365600004e+02	4.855624165621663657e-02	0.000000000000000000e+00	7.933971834724581562e+00	1.000000000000000000e+00
5.940000000000000000e+02	6.092975344303603435e+00	1.083305738536568441e+01	-1.585090307152706504e-02	4.173726612530566626e+02	6.906327609713114324e-02	0.000000000000000000e+00	2.288743979074603629e+01	1.000000000000000000e+00
5.940000000000000000e+02	4.123488286195874508e+01	2.596135075588968277e+01	3.522004829595077983e-03	-9.578174563093014626e+01	1.477617313480577010e-01	0.000000000000000000e+00	7.935998192609499569e+00	1.000000000000000000e+00
5.940000000000000000e+02	1.943815651909489262e+01	2.942717042113646997e+01	-4.414294513927803122e-03	1.190565144670279238e+02	8.508482616562895728e-02	0.000000000000000000e+00	1.211805573390682511e+01	1.000000000000000000e+00
5.950000000000000000e+02	1.354425941656777752e+02	1.690076790883547275e+01	-1.578517887586820476e-02	4.156582903623493621e+02	1.023021644263866214e-02	0.000000000000000000e+00	9.462569805928005451e+00	1.000000000000000000e+00
5.950000000000000000e+02	6.044833413857629267e+01	4.792068015617598320e+01	-1.669586040306369340e-02	4.394127978961108738e+02	8.729084085216998190e-03	0.000000000000000000e+00	9.652453117632189716e+00	1.000000000000000000e+00
5.960000000000000000e+02	8.926734122948151651e+01	3.187777143551658909e+01	-1.651043990769236053e-02	4.345762305312535432e+02	1.084205180246278211e-02	0.000000000000000000e+00	1.186361178017494211e+01	1.000000000000000000e+00
5.960000000000000000e+02	3.602878804902941567e+01	4.391955274426226907e+01	-2.424262905162953216e-02	6.362651193327692454e+02	8.549465070218031926e-03	0.000000000000000000e+00	1.036122376724015304e+01	1.000000000000000000e+00
5.960000000000000000e+02	1.081406361496532895e+02	4.887125293629892298e+01	-4.560546793062736533e-03	1.228714055818608841e+02	4.212806430756843579e-02	0.000000000000000000e+00	1.361391005517901398e+01	1.000000000000000000e+00
5.960000000000000000e+02	6.168624112508858559e+01	3.034028972585855044e+01	-4.296742104493858107e-03	1.159902399109711126e+02	3.469121034720765717e-01	0.000000000000000000e+00	7.933971834724581562e+00	1.000000000000000000e+00
5.970000000000000000e+02	1.307250093748019708e+02	3.804871844289259997e+01	-1.670133096627807179e-02	4.395554938125308126e+02	7.838142147393978298e-03	0.000000000000000000e+00	1.549268842937090085e+01	1.000000000000000000e+00
5.970000000000000000e+02	1.208832287563425893e+02	2.195649969980292937e+01	2.213408203861194461e-03	-6.164789370095925847e+01	2.724748440566581165e-01	0.000000000000000000e+00	1.541218819845984456e+01	1.000000000000000000e+00
5.980000000000000000e+02	4.932003561452420826e+01	9.638180052029307276e+00	-3.606431069695305736e-03	9.798394661625607682e+01	1.072810527294556504e-01	0.000000000000000000e+00	7.311448635214985892e+00	1.000000000000000000e+00
5.980000000000000000e+02	3.241273372933156338e+01	2.624373199538833390e+01	1.237544464275234200e-02	-3.267176946547472198e+02	6.385406001404292375e-02	0.000000000000000000e+00	3.872427713193280496e+00	1.000000000000000000e+00
5.990000000000000000e+02	2.694072187640341554e+01	3.894340853445552142e+01	-1.926932942302541155e-02	5.065399849500108189e+02	8.221587009958564174e-03	0.000000000000000000e+00	1.036122376724015304e+01	1.000000000000000000e+00
6.000000000000000000e+02	1.388116131609201602e+02	5.269104277125302360e+01	7.141880125092511626e-03	-1.902037278610725082e+02	7.752892182394488518e-02	0.000000000000000000e+00	1.672694899049305306e+01	1.000000000000000000e+00
6.010000000000000000e+02	9.598590396637885647e+01	4.191307283657569371e+01	-1.552423428811755372e-02	4.088517284737973227e+02	9.412711828849396056e-03	0.000000000000000000e+00	1.207668660931980575e+01	1.000000000000000000e+00
6.020000000000000000e+02	5.246599773620432927e+01	1.623819546673410841e+01	4.372750780139159771e-03	-1.179728744591955518e+02	1.475391033421401543e-01	0.000000000000000000e+00	7.311448635214985892e+00	1.000000000000000000e+00
6.020000000000000000e+02	6.028995892211787577e+01	2.068886488241914279e+01	-3.512034429620349094e-03	9.552167453665452967e+01	1.814886157144256495e-01	0.000000000000000000e+00	9.001268071021764072e+00	1.000000000000000000e+00
6.030000000000000000e+02	6.953568003966870492e+01	3.149746340172958270e+01	-1.671829361563145419e-02	4.399979529706719177e+02	2.090227972416092150e-02	0.000000000000000000e+00	7.235652287036324459e+00	1.000000000000000000e+00
6.030000000000000000e+02	1.182010047716894405e+02	5.064506543749187273e+01	-3.534103068268264983e-03	9.609731994876274541e+01	9.485840929425426449e-02	0.000000000000000000e+00	2.071190965180401022e+01	1.000000000000000000e+00
6.040000000000000000e+02	9.937905283796368394e+01	2.010669418058699520e+01	6.620830905659047180e-03	-1.766125137660534108e+02	1.375855756136709074e-01	0.000000000000000000e+00	1.356544914030877536e+01	1.000000000000000000e+00
6.040000000000000000e+02	4.108722990944971798e+01	3.708852172221761379e+01	1.941967072546502615e-03	-5.456753662086720880e+01	2.108314403724411701e-01	0.000000000000000000e+00	1.060785160530980065e+01	1.000000000000000000e+00
6.050000000000000000e+02	4.499061476773453450e+01	1.436320710674916690e+01	6.334209244090556294e-03	-1.691361828910487759e+02	1.403879902052851403e-01	0.000000000000000000e+00	7.706940500313162801e+00	1.000000000000000000e+00
6.060000000000000000e+02	2.826913631077999511e+01	1.242250814518222768e+01	-1.572942396907500706e-02	4.142039615833941752e+02	1.592375229102160894e-02	0.000000000000000000e+00	1.432489755138982446e+01	1.000000000000000000e+00
6.060000000000000000e+02	2.107633333125083652e+01	5.158641940029933437e+01	-1.616131043433170419e-02	4.254694259485977454e+02	7.240896632896731688e-03	0.000000000000000000e+00	2.471082796968768136e+01	1.000000000000000000e+00
6.070000000000000000e+02	5.112058691267028365e+01	3.364493886040079218e+01	-1.694645988955737967e-02	4.459495148625826459e+02	1.333294425887165957e-02	0.000000000000000000e+00	8.059619960425141727e+00	1.000000000000000000e+00
6.070000000000000000e+02	2.542313591086942992e+01	2.646184472429176537e+01	-1.672982977260788900e-02	4.402988657701785087e+02	7.214701299222969766e-03	0.000000000000000000e+00	1.432489755138982446e+01	1.000000000000000000e+00
6.080000000000000000e+02	1.444431461604594915e+02	9.263548454386274500e+00	-1.650833948003893256e-02	4.345214423061414664e+02	8.409598431457832035e-03	0.000000000000000000e+00	1.965052958891655877e+01	1.000000000000000000e+00
6.080000000000000000e+02	7.883468350106659273e+01	2.472787988132888870e+01	-1.855330410417114877e-03	5.230767828203573799e+01	2.783281612116293990e-01	0.000000000000000000e+00	8.857403170157674310e+00	1.000000000000000000e+00
6.090000000000000000e+02	6.584194299202538048e+01	3.668037201582236406e+01	-1.677140007202500976e-02	4.413831987243405592e+02	6.852546954280502867e-03	0.000000000000000000e+00	1.492613638025177636e+01	1.000000000000000000e+00
6.090000000000000000e+02	9.618352490155095325e+01	3.867075570155729736e+01	-2.970437981772585355e-03	8.139449997950934801e+01	1.294719548742153670e-01	0.000000000000000000e+00	1.393797132073356337e+01	1.000000000000000000e+00
6.100000000000000000e+02	1.088105765277185810e+02	1.093649449400083817e+01	-1.367557525972976692e-03	3.958445472662297249e+01	3.367288552101131982e-01	0.000000000000000000e+00	2.168915444995338504e+01	1.000000000000000000e+00
6.100000000000000000e+02	8.974356896827609376e+01	2.178288081850052293e+01	5.394002771636745124e-03	-1.446115372644100887e+02	1.540475232185991583e-01	0.000000000000000000e+00	6.986972725024055642e+00	1.000000000000000000e+00
6.100000000000000000e+02	8.698265630255281167e+01	2.820122555156673982e+01	-5.883602573586545377e-03	1.573824147189696419e+02	1.214902142659520790e-01	0.000000000000000000e+00	6.986972725024055642e+00	1.000000000000000000e+00
6.100000000000000000e+02	4.306666931351648486e+01	3.334181312324858482e+01	-1.665070671079662071e-02	4.382349945794691166e+02	1.121437459951024618e-02	0.000000000000000000e+00	8.059619960425141727e+00	1.000000000000000000e+00
6.110000000000000000e+02	8.346347982461819015e+01	4.561783907002089933e+01	-3.931027708866895003e-03	1.064508289240378929e+02	6.661258187547258736e-02	0.000000000000000000e+00	9.690495380712178530e+00	1.000000000000000000e+00
6.120000000000000000e+02	1.412218567176548447e+02	2.864824879900239907e+01	-4.199906691553243268e-03	1.134643541017831012e+02	9.121576361660355126e-02	0.000000000000000000e+00	1.691954164229102986e+01	1.000000000000000000e+00
6.120000000000000000e+02	1.875406340495061031e+01	4.319991087715419553e+01	-4.259558971622211601e-03	1.150203432088292885e+02	7.409059985448540608e-02	0.000000000000000000e+00	1.801775198593879068e+01	1.000000000000000000e+00
6.120000000000000000e+02	1.244663464390250738e+02	3.099851786614180327e+01	-1.849368193450862856e-03	5.215215791227605280e+01	2.905142491201025967e-01	0.000000000000000000e+00	1.691954164229102986e+01	1.000000000000000000e+00
6.140000000000000000e+02	8.076351015756183926e+01	3.631107462040793621e+01	-1.701536403377171269e-02	4.477468325460622509e+02	6.572547705871789603e-03	0.000000000000000000e+00	9.690495380712178530e+00	1.000000000000000000e+00
6.150000000000000000e+02	8.738041013989499106e+01	1.427825889983929386e+01	-1.600932492906901455e-02	4.215049875341022698e+02	7.342816685785735764e-03	0.000000000000000000e+00	7.867901231599573997e+00	1.000000000000000000e+00
6.150000000000000000e+02	7.077279064703822087e+01	3.474615099897766868e+01	-1.693410501484337444e-02	4.456272463683743581e+02	1.270417956433844697e-02	0.000000000000000000e+00	1.011253985301752500e+01	1.000000000000000000e+00
6.160000000000000000e+02	5.189212070764922657e+01	3.564149699465827581e+01	3.554621572063021949e-03	-9.663253114874730443e+01	2.096354195110184948e-01	0.000000000000000000e+00	1.585100615137942270e+01	1.000000000000000000e+00
6.170000000000000000e+02	3.654053753947581384e+01	3.169392935854068227e+01	-1.644944025674819135e-02	4.329850961723823843e+02	8.638633099069426002e-03	0.000000000000000000e+00	1.369561932377270530e+01	1.000000000000000000e+00
6.170000000000000000e+02	9.932267750934310868e+01	4.419375187091871027e+01	4.836561270176746932e-03	-1.300710552730361655e+02	2.094933250670082403e-01	0.000000000000000000e+00	3.309762108644196843e+00	1.000000000000000000e+00
6.180000000000000000e+02	3.033513909592644708e+01	7.572815458653431975e+00	-3.097668963492451657e-03	8.471323350329112145e+01	1.508586785281167408e-01	0.000000000000000000e+00	9.627110884620954323e+00	1.000000000000000000e+00
6.180000000000000000e+02	1.025308091557110117e+02	4.500764163949283869e+01	-4.477459227396250740e-03	1.207041230076061709e+02	2.600711297394532329e-01	0.000000000000000000e+00	3.309762108644196843e+00	1.000000000000000000e+00
6.180000000000000000e+02	4.018364831609938648e+01	1.849174270136356313e+01	4.085787396383700615e-03	-1.104876299936300370e+02	2.474994646745274363e-01	0.000000000000000000e+00	1.101268832646166551e+01	1.000000000000000000e+00
6.190000000000000000e+02	8.187513911834185976e+00	3.758385578433342289e+01	-1.727338538634310555e-02	4.544771438354586053e+02	6.631038100197272911e-03	0.000000000000000000e+00	2.895833527899792870e+01	1.000000000000000000e+00
6.200000000000000000e+02	8.781287411715763369e+01	3.055276614884812858e+01	-1.602817621116673502e-02	4.219967103913676851e+02	5.690886666528205406e-02	0.000000000000000000e+00	1.628025218753293402e+01	1.000000000000000000e+00
6.200000000000000000e+02	2.925434956787630014e+01	1.713906644746009178e+01	-2.475572202123752733e-03	6.848626308239086313e+01	3.032987252573876580e-01	0.000000000000000000e+00	7.326705593761718482e+00	1.000000000000000000e+00
6.200000000000000000e+02	7.124556690366213729e+01	5.220130784717311911e+01	-3.738920752518472626e-03	1.014398497775518990e+02	7.252740596217754909e-02	0.000000000000000000e+00	1.746155829197187970e+01	1.000000000000000000e+00
6.210000000000000000e+02	1.127235193026600228e+02	7.396353416535632164e+00	-1.635089296049216726e-02	4.304145570525710127e+02	7.767269498609841172e-03	0.000000000000000000e+00	2.605411750477454547e+01	1.000000000000000000e+00
6.210000000000000000e+02	4.343532562344925907e+01	5.193292020603407622e+01	-1.607538987745072562e-02	4.232282467275591102e+02	1.425855573754819527e-02	0.000000000000000000e+00	1.835559460623117545e+01	1.000000000000000000e+00
6.230000000000000000e+02	6.025084843257143064e+01	2.717709776897278573e+01	-1.642259044544207292e-02	4.322847371270907502e+02	9.223642093477257831e-03	0.000000000000000000e+00	1.861758448600176408e+01	1.000000000000000000e+00
6.240000000000000000e+02	3.646338921128160848e+01	1.844687464343911998e+01	-1.677088456646452438e-02	4.413697521128145240e+02	8.436216687610187392e-03	0.000000000000000000e+00	7.326705593761718482e+00	1.000000000000000000e+00
6.240000000000000000e+02	1.141013129542078701e+02	3.341401517939114285e+01	-1.639386704915486367e-02	4.315355068933329221e+02	1.069904269120980356e-02	0.000000000000000000e+00	6.050991296809008269e+00	1.000000000000000000e+00
6.260000000000000000e+02	1.846573927634723233e+01	2.817707531547502953e+01	-3.779279690187963697e-02	9.897120210984679716e+02	8.210591247287624128e-03	0.000000000000000000e+00	1.366752394849831731e+01	1.000000000000000000e+00
6.260000000000000000e+02	1.054081129620764834e+01	3.931245709574533009e+01	4.429380792989577771e-03	-1.194500297837742409e+02	8.874324510374820285e-02	0.000000000000000000e+00	6.998860708324037283e+00	1.000000000000000000e+00
6.270000000000000000e+02	9.687815905246668535e+01	2.154087899174346887e+01	-1.599867255614983302e-02	4.212271276399410453e+02	1.009350823730437163e-02	0.000000000000000000e+00	9.390116956559282357e+00	1.000000000000000000e+00
6.270000000000000000e+02	4.775071877700644762e+01	4.097424278841352674e+01	-1.686101396561345833e-02	4.437207161185190785e+02	9.776997503412432344e-03	0.000000000000000000e+00	1.450922012015831086e+01	1.000000000000000000e+00
6.270000000000000000e+02	1.406998921535371778e+02	4.666513922605414422e+01	-3.495952356357740713e-03	9.510218460623769943e+01	3.335162120898957916e-01	0.000000000000000000e+00	6.071818391922445990e+00	1.000000000000000000e+00
6.280000000000000000e+02	8.750806318164396203e+01	2.215374099044555933e+01	-1.586713103098785077e-02	4.177959565256157362e+02	1.884702704817076135e-02	0.000000000000000000e+00	9.390116956559282357e+00	1.000000000000000000e+00
6.280000000000000000e+02	1.138215226602715546e+02	2.736949592096559059e+01	-4.279082190925018007e-03	1.155295930905524813e+02	1.822773761056373232e-01	0.000000000000000000e+00	6.050991296809008269e+00	1.000000000000000000e+00
6.290000000000000000e+02	5.200844922853542585e+01	5.738839720934261202e+00	3.037874441137108916e-03	-8.315353410306076398e+01	8.782018155330495457e-02	0.000000000000000000e+00	2.007842231181589199e+01	1.000000000000000000e+00
6.290000000000000000e+02	2.494932723330235902e+01	4.890271768655892259e+01	-1.722687335217913630e-03	4.884777398505930535e+01	2.542200691919138666e-01	0.000000000000000000e+00	1.730833411132407562e+01	1.000000000000000000e+00
6.290000000000000000e+02	5.864559193033185736e+00	4.451982855187158350e+01	-3.809722292857872696e-03	1.032866597469751468e+02	1.926673273404441167e-01	0.000000000000000000e+00	6.998860708324037283e+00	1.000000000000000000e+00
6.290000000000000000e+02	8.980770789009341115e+01	4.845442051845311227e+01	-3.649369034634762470e-03	9.910395419429467267e+01	7.559022275403526336e-02	0.000000000000000000e+00	3.854291663924125366e+00	1.000000000000000000e+00
6.290000000000000000e+02	1.438512066291424105e+02	5.185514844187723327e+01	3.053574760505610615e-03	-8.356306624309446818e+01	3.587752957293958156e-01	0.000000000000000000e+00	6.071818391922445990e+00	1.000000000000000000e+00
6.300000000000000000e+02	3.382722553618463479e+01	1.500232130582935852e+01	-2.479034110738116692e-02	6.505518153578345846e+02	4.617155655452165330e-02	0.000000000000000000e+00	7.217350689661397922e+00	1.000000000000000000e+00
6.300000000000000000e+02	1.222563846926533273e+02	1.384004720645467756e+01	-4.067457132198999160e-03	1.100094975338531782e+02	6.098385191043187437e-02	0.000000000000000000e+00	1.158381281027121723e+01	1.000000000000000000e+00
6.300000000000000000e+02	1.112735587864843154e+02	1.752274381874659781e+01	4.224419071344450403e-03	-1.141037428376168350e+02	6.975652912475560630e-02	0.000000000000000000e+00	1.017106911119372015e+01	1.000000000000000000e+00
6.300000000000000000e+02	1.443925080243822379e+02	1.567872268920173084e+01	-4.336604101765764198e-03	1.170300129668958817e+02	6.973799020601922916e-02	0.000000000000000000e+00	9.603766615055413070e+00	1.000000000000000000e+00
6.310000000000000000e+02	1.181079298031195179e+02	3.988087374239977834e+01	-1.607120846498029040e-02	4.231191774304838304e+02	7.514129827309923293e-03	0.000000000000000000e+00	1.322527357694098171e+01	1.000000000000000000e+00
6.310000000000000000e+02	6.207417925327131059e+01	3.865995056829846988e+01	-1.456842792598957896e-03	4.191340011025487655e+01	3.042548423502194899e-01	0.000000000000000000e+00	1.450922012015831086e+01	1.000000000000000000e+00
6.340000000000000000e+02	3.793983943880650855e+01	2.093330418099576207e+01	-1.964292188808505757e-02	5.162848900137443025e+02	3.431008473315499963e-02	0.000000000000000000e+00	3.574137235775145083e+00	1.000000000000000000e+00
6.350000000000000000e+02	9.683364471594312306e+01	5.318913351518470023e+01	4.791493105691071314e-03	-1.288954828903342786e+02	2.278138382995181788e-01	0.000000000000000000e+00	1.107678626252203102e+01	1.000000000000000000e+00
6.350000000000000000e+02	1.796408104749275125e+01	3.314211142830796319e+01	-3.627996757095232078e-03	9.854647288753106693e+01	1.814455424783402160e-01	0.000000000000000000e+00	7.031810930907763435e+00	1.000000000000000000e+00
6.370000000000000000e+02	1.435629420709618671e+02	9.686971252203749216e+00	-1.548680480164609831e-02	4.078754058057520524e+02	4.234543075639163323e-02	0.000000000000000000e+00	9.606748038503052811e+00	1.000000000000000000e+00
6.370000000000000000e+02	1.195188985664368744e+02	3.649941615045058541e+01	-4.213003736708371277e-03	1.138059816065877783e+02	1.717704617342833417e-01	0.000000000000000000e+00	1.313500665196488271e+01	1.000000000000000000e+00
6.370000000000000000e+02	1.395170438337501650e+02	4.503962618034504573e+01	4.610588815741275409e-03	-1.241767176687138772e+02	1.437807081619518756e-01	0.000000000000000000e+00	1.076519554455859407e+01	1.000000000000000000e+00
6.370000000000000000e+02	2.356388788727315742e+01	3.739517248185310194e+01	-4.432508979309256886e-03	1.195316263938720311e+02	3.149606950826804308e-01	0.000000000000000000e+00	7.031810930907763435e+00	1.000000000000000000e+00
6.380000000000000000e+02	1.307466875665287205e+02	2.968288081961144442e+01	-4.431734975130994722e-03	1.195114370219185673e+02	2.715486266934840076e-01	0.000000000000000000e+00	7.843704613182449492e+00	1.000000000000000000e+00
6.380000000000000000e+02	9.881257023546886842e+01	3.672478877621739457e+01	-1.754095980596592427e-02	4.614566403739975158e+02	1.019128914399047847e-02	0.000000000000000000e+00	5.224359648496351483e+00	1.000000000000000000e+00
6.390000000000000000e+02	6.353616375691749596e+01	3.649446743291307627e+01	-1.468849900581866048e-02	3.870521427056126527e+02	2.243473668701951862e-01	0.000000000000000000e+00	4.497047046673088744e+00	1.000000000000000000e+00
6.400000000000000000e+02	8.471875048039802891e+01	1.911106844596594811e+01	-1.904653148533434542e-03	5.359422832085997612e+01	2.205725089278847140e-01	0.000000000000000000e+00	8.746003168868007549e+00	1.000000000000000000e+00
6.410000000000000000e+02	5.947683902246804166e+01	3.455918584092755452e+01	-1.463001734083559276e-02	3.855266882959845702e+02	1.672850638063636541e-01	0.000000000000000000e+00	4.497047046673088744e+00	1.000000000000000000e+00
6.420000000000000000e+02	1.368496286215684847e+02	3.461013284661085265e+01	-1.643157468619455691e-02	4.325190849295516955e+02	1.743082661906036890e-02	0.000000000000000000e+00	7.843704613182449492e+00	1.000000000000000000e+00
6.420000000000000000e+02	5.411443996202983442e+01	5.219981793791000513e+01	-1.658188941218695714e-02	4.364399422044521089e+02	6.076463150739619401e-03	0.000000000000000000e+00	1.468733167414735696e+01	1.000000000000000000e+00
6.430000000000000000e+02	8.990839391885945986e+01	3.802027016728743547e+01	-4.356775798601583531e-03	1.175561779435050482e+02	1.026458191927474006e-01	0.000000000000000000e+00	8.997923533342381930e+00	1.000000000000000000e+00
6.430000000000000000e+02	1.278501408463329625e+02	4.854542650364511758e+01	-1.559350225944274373e-02	4.106585363397259130e+02	1.424833122397128893e-02	0.000000000000000000e+00	1.658864640422457626e+01	1.000000000000000000e+00
6.430000000000000000e+02	1.315482524518252738e+01	3.336630252138195374e+01	-2.481460476156833583e-03	6.863985470108815434e+01	1.790727970372946176e-01	0.000000000000000000e+00	9.941072940502037270e+00	1.000000000000000000e+00
6.430000000000000000e+02	1.252775671123952606e+02	2.273215484495755234e+01	-4.476295253327589735e-03	1.206737615366007645e+02	7.440092582857316117e-02	0.000000000000000000e+00	8.844425934821845914e+00	1.000000000000000000e+00
6.430000000000000000e+02	1.025900617407376103e+02	4.033373483628249545e+01	-3.494637600631530713e-03	9.506789009836566606e+01	4.029169560919575455e-01	0.000000000000000000e+00	5.224359648496351483e+00	1.000000000000000000e+00
6.450000000000000000e+02	5.300307521435723856e+01	3.755459413955025383e+01	-3.898852035593751864e-03	1.056115483958333670e+02	1.356740576910157037e-01	0.000000000000000000e+00	6.700394093313445154e+00	1.000000000000000000e+00
6.460000000000000000e+02	5.095748390071474176e+01	3.117408967804722408e+01	3.321305273381464258e-03	-9.054663436785135389e+01	1.380445517077198980e-01	0.000000000000000000e+00	6.700394093313445154e+00	1.000000000000000000e+00
6.460000000000000000e+02	3.759285572532067476e+01	3.317903313503458662e+01	3.478860683526436692e-03	-9.465635995853003237e+01	3.129220604011441198e-01	0.000000000000000000e+00	1.351418086797174034e+01	1.000000000000000000e+00
6.470000000000000000e+02	3.174918672851437762e+01	6.721263943902909155e+00	-1.598097165032748637e-02	4.207654115645023012e+02	1.140831361407779188e-02	0.000000000000000000e+00	1.009782683852447960e+01	1.000000000000000000e+00
6.470000000000000000e+02	1.015848927462180455e+02	2.654839182067967585e+01	-4.800305347244863442e-03	1.291253442108153706e+02	5.335575126501956866e-02	0.000000000000000000e+00	9.675784173444125003e+00	1.000000000000000000e+00
6.480000000000000000e+02	6.405507842577631550e+01	2.866038455843182930e+01	-1.679190703167371401e-02	4.419181088031360218e+02	6.737104217025335906e-03	0.000000000000000000e+00	1.333662985057707751e+01	1.000000000000000000e+00
6.480000000000000000e+02	1.639835407406064860e+01	4.276334737306901701e+01	-3.990788388176425353e-03	1.080096455514627110e+02	7.345798803799619137e-02	0.000000000000000000e+00	9.941072940502037270e+00	1.000000000000000000e+00
6.490000000000000000e+02	7.929204290451609438e+01	4.444206046979726921e+01	-1.585153457980479838e-02	4.173891337164734523e+02	7.221223948653876512e-03	0.000000000000000000e+00	1.650808656898247051e+01	1.000000000000000000e+00
6.490000000000000000e+02	2.411208337202047858e+01	1.332737923074546416e+01	-4.525128774950946953e-03	1.219475506963243561e+02	1.356663390173262762e-01	0.000000000000000000e+00	1.009782683852447960e+01	1.000000000000000000e+00
6.520000000000000000e+02	3.537322507873561506e+01	2.326893012734220534e+01	-1.777901439689254758e-03	5.028799630369301354e+01	3.029528446025632205e-01	0.000000000000000000e+00	8.009619463412269269e+00	1.000000000000000000e+00
6.530000000000000000e+02	9.947182586003633276e+01	5.047155182459830058e+01	-1.584327262352740184e-02	4.171736262127256509e+02	1.564617438772286651e-02	0.000000000000000000e+00	1.978436060655258544e+01	1.000000000000000000e+00
6.530000000000000000e+02	5.646841073904790953e+00	3.311860955978451670e+01	9.223046147250906282e-03	-2.444895264372393058e+02	1.103472937804043097e-01	0.000000000000000000e+00	1.444354524621708968e+01	1.000000000000000000e+00
6.530000000000000000e+02	4.935435501651637225e+01	4.746913113013554408e+01	3.582008702878129204e-03	-9.734690580755810174e+01	1.088249504971278148e-01	0.000000000000000000e+00	7.733524945618962754e+00	1.000000000000000000e+00
6.540000000000000000e+02	1.305264185895364903e+02	2.955608494342596515e+01	3.936467305795374183e-03	-1.065927171059757796e+02	7.228400395215239804e-02	0.000000000000000000e+00	1.212071684232299340e+01	1.000000000000000000e+00
6.540000000000000000e+02	5.109109104315557204e+01	3.993314041502155476e+01	-3.670136972823685815e-03	9.964567172060569078e+01	8.918595966351838822e-02	0.000000000000000000e+00	7.733524945618962754e+00	1.000000000000000000e+00
6.540000000000000000e+02	1.390895691315771501e+02	3.931685300844605280e+01	-3.519094727114290607e-03	9.570583758927175211e+01	9.449353581698649585e-02	0.000000000000000000e+00	1.298461167785803383e+01	1.000000000000000000e+00
6.540000000000000000e+02	1.191767994278977483e+02	5.243165737178458130e+01	-1.671279662343147163e-02	4.398545676721585664e+02	1.184950831359384837e-01	0.000000000000000000e+00	9.173815495039162826e+00	1.000000000000000000e+00
6.540000000000000000e+02	7.171068777691176876e+01	2.093298359216950288e+01	4.060634228063945798e-03	-1.098315267253561842e+02	1.476317163029714497e-01	0.000000000000000000e+00	2.378471512401018018e+01	1.000000000000000000e+00
6.550000000000000000e+02	2.194281468370192911e+01	4.422943711988810378e+01	-1.749295776799626029e-02	4.602045398992048604e+02	5.364817422706569250e-02	0.000000000000000000e+00	6.744295707577256493e+00	1.000000000000000000e+00
6.550000000000000000e+02	3.106542589170762980e+01	4.405499184237276467e+01	-4.257611014840850458e-03	1.149695320825942133e+02	3.267829086464165700e-01	0.000000000000000000e+00	7.720757680301276515e+00	1.000000000000000000e+00
6.560000000000000000e+02	2.566463685420654883e+01	5.193248278397573614e+01	-1.701829849159624403e-02	4.478233758802781495e+02	2.441768973693825284e-02	0.000000000000000000e+00	8.555049548183751185e+00	1.000000000000000000e+00
6.570000000000000000e+02	1.159838472723148612e+02	3.957319995422059833e+01	-3.957587849441126203e-03	1.071436321055313385e+02	6.379472364734384282e-02	0.000000000000000000e+00	1.030038281012162749e+01	1.000000000000000000e+00
6.570000000000000000e+02	1.184057029935868712e+02	2.956158165844088259e+01	-1.805525927683777985e-03	5.100856226290714801e+01	2.201947744496819404e-01	0.000000000000000000e+00	1.030038281012162749e+01	1.000000000000000000e+00
6.580000000000000000e+02	9.528333955548440315e+01	2.410201525128479361e+01	-1.576069456714349754e-02	4.150196338411710144e+02	1.137268018836012917e-02	0.000000000000000000e+00	1.091564760611933949e+01	1.000000000000000000e+00
6.580000000000000000e+02	3.665206119787817585e+01	9.318432090731834094e+00	-2.982671262718639919e-03	8.171359678307642582e+01	2.154471592101365740e-01	0.000000000000000000e+00	3.026084279571331237e+01	1.000000000000000000e+00
6.590000000000000000e+02	1.038777719984034604e+02	1.737244664363398527e+01	-1.632565564156681498e-02	4.297562587730500923e+02	8.076287905999790517e-03	0.000000000000000000e+00	1.091564760611933949e+01	1.000000000000000000e+00
6.590000000000000000e+02	2.562356976257726870e+01	3.857810394615127336e+01	-2.067958018148709914e-02	5.433254157136459526e+02	1.480668497663395478e-02	0.000000000000000000e+00	6.744295707577256493e+00	1.000000000000000000e+00
6.590000000000000000e+02	1.100387484154850739e+02	5.162238953505538319e+01	-4.286793538689687155e-03	1.157307383461671435e+02	4.760885689142486665e-01	0.000000000000000000e+00	9.173815495039162826e+00	1.000000000000000000e+00
6.600000000000000000e+02	1.411294110204663070e+02	2.625749160735593435e+01	-1.567847486517935998e-02	4.128749889006446097e+02	1.188076663458603743e-02	0.000000000000000000e+00	2.047458008349824610e+01	1.000000000000000000e+00
6.620000000000000000e+02	6.088057836038886705e+01	2.744845037017102385e+01	4.700904010808281026e-03	-1.265325280344289212e+02	1.889087993466099791e-01	0.000000000000000000e+00	1.097873506995883552e+01	1.000000000000000000e+00
6.630000000000000000e+02	5.938438347959582586e+01	3.962414069137997075e+01	-3.824090723325717072e-03	1.036614504719477310e+02	2.616053335594473728e-01	0.000000000000000000e+00	1.226727491822419935e+01	1.000000000000000000e+00
6.630000000000000000e+02	1.373317097835255822e+02	4.637678321791026548e+01	-3.811133881774104223e-03	1.033234800826730293e+02	1.077295866029982507e-01	0.000000000000000000e+00	2.047458008349824610e+01	1.000000000000000000e+00
6.640000000000000000e+02	1.122484505138854729e+02	3.908020916156198155e+01	-1.633774597579343985e-02	4.300716269087764090e+02	7.113727703648820011e-03	0.000000000000000000e+00	1.140526584736486093e+01	1.000000000000000000e+00
6.650000000000000000e+02	1.051161146098297081e+02	2.915334860768649961e+01	-1.657400482123276911e-02	4.362342780182039519e+02	3.545553696135272936e-02	0.000000000000000000e+00	6.894614490916815441e+00	1.000000000000000000e+00
6.660000000000000000e+02	1.009864357477868566e+02	1.143680699117488508e+01	-1.634626544509873089e-02	4.302938514645105101e+02	1.071574772423666833e-02	0.000000000000000000e+00	1.039514730437706902e+01	1.000000000000000000e+00
6.660000000000000000e+02	6.049254094854783403e+01	1.647657492869085161e+01	-1.637097288906692524e-02	4.309383283165774401e+02	8.888036697216494808e-03	0.000000000000000000e+00	1.097873506995883552e+01	1.000000000000000000e+00
6.660000000000000000e+02	4.199431844640712086e+01	2.291110584564011887e+01	-4.255975347121555841e-03	1.149268668038986334e+02	1.836726803921462370e-01	0.000000000000000000e+00	1.077496090606771162e+01	1.000000000000000000e+00
6.660000000000000000e+02	1.118518679056482057e+02	2.768184036230342215e+01	-1.659949120538696879e-02	4.368990729946253282e+02	5.468160336798510990e-02	0.000000000000000000e+00	6.894614490916815441e+00	1.000000000000000000e+00
6.660000000000000000e+02	4.156270970722652436e+01	4.749462798529353336e+01	-1.663657674304446984e-02	4.378664239920609020e+02	3.063518411739374336e-02	0.000000000000000000e+00	5.778576627704447688e+00	1.000000000000000000e+00
6.670000000000000000e+02	7.179612701669628905e+01	2.181209471406313938e+01	-3.492270790415871046e-02	9.148477038998026956e+02	5.002148915171478194e-03	0.000000000000000000e+00	1.051267377709418049e+01	1.000000000000000000e+00
6.670000000000000000e+02	4.082879282652869080e+01	1.200572233206265516e+01	-1.619681407454022157e-02	4.263955142282254656e+02	7.973187025618444501e-03	0.000000000000000000e+00	1.096749012075233942e+01	1.000000000000000000e+00
6.680000000000000000e+02	1.235575212239573801e+02	2.659565035664880028e+01	-1.602750227571688238e-02	4.219791312440558499e+02	7.059817146529012710e-02	0.000000000000000000e+00	5.965352429450736516e+00	1.000000000000000000e+00
6.680000000000000000e+02	1.113299575961923438e+02	1.247152591496828222e+01	-4.207536857391422185e-03	1.136633817821238353e+02	8.307475970579158986e-02	0.000000000000000000e+00	1.039514730437706902e+01	1.000000000000000000e+00
6.690000000000000000e+02	1.867195993696343592e+01	9.214276352813838500e+00	2.380501177152028868e-03	-6.600640013196070299e+01	2.429162734608047991e-01	0.000000000000000000e+00	3.233049798356167237e+00	1.000000000000000000e+00
6.690000000000000000e+02	3.169437387403431217e+01	2.607511032309198384e+01	3.314701818580809665e-03	-9.037438774581426060e+01	2.786280634875505369e-01	0.000000000000000000e+00	1.077496090606771162e+01	1.000000000000000000e+00
6.700000000000000000e+02	1.125283144943852278e+02	3.576568538266332098e+01	-1.652708397011286648e-02	4.350103795661834170e+02	1.406531013963396859e-02	0.000000000000000000e+00	8.112097774349830814e+00	1.000000000000000000e+00
6.700000000000000000e+02	4.465390119162828597e+01	5.237689006848961526e+01	-1.635522713657137570e-02	4.305276110843611264e+02	7.114090943345874329e-02	0.000000000000000000e+00	5.778576627704447688e+00	1.000000000000000000e+00
6.710000000000000000e+02	1.853114899911500046e+01	5.984294421218384841e+00	-2.873416121962022677e-03	7.886375083067453318e+01	2.894309520434539262e-01	0.000000000000000000e+00	3.233049798356167237e+00	1.000000000000000000e+00
6.720000000000000000e+02	7.528363211019616585e+01	1.189475544556899145e+01	-1.637756129140446187e-02	4.311101823053635940e+02	1.173524030835226828e-02	0.000000000000000000e+00	1.026912767834637386e+01	1.000000000000000000e+00
6.720000000000000000e+02	1.256178030646419614e+02	3.219392404989559964e+01	-1.581187322665490377e-02	4.163545943258483248e+02	2.242400530194321728e-02	0.000000000000000000e+00	5.965352429450736516e+00	1.000000000000000000e+00
6.720000000000000000e+02	2.168029595969629142e+01	4.921648569969770648e+01	-1.605292468198116565e-02	4.226422574007826825e+02	4.046077127387759376e-02	0.000000000000000000e+00	1.774154587300041896e+01	1.000000000000000000e+00
6.720000000000000000e+02	6.618258482135196630e+01	7.138084180871246964e+00	-4.463503690636498253e-03	1.203401023338607274e+02	2.363283307368861941e-01	0.000000000000000000e+00	1.026912767834637386e+01	1.000000000000000000e+00
6.740000000000000000e+02	1.042302095649765192e+02	4.446301377089606177e+01	-3.454421946351336325e-03	9.401889214019256258e+01	2.954573229446657567e-01	0.000000000000000000e+00	3.928675699076288996e+00	1.000000000000000000e+00
6.750000000000000000e+02	5.181166339099164730e+01	2.705438228119056276e+01	-4.092433427736648539e-03	1.106609871960423845e+02	6.187556699469887178e-02	0.000000000000000000e+00	2.155660757215698453e+01	1.000000000000000000e+00
6.760000000000000000e+02	7.336540275245590692e+01	2.670274389016644889e+01	-4.053718717924733109e-03	1.096511403522981567e+02	2.233138867939135075e-01	0.000000000000000000e+00	7.613736530516838741e+00	1.000000000000000000e+00
6.760000000000000000e+02	8.334146953623623233e+01	2.900693272056257044e+01	-1.668789624208178238e-02	4.392050581798706617e+02	1.228668825821314092e-01	0.000000000000000000e+00	5.900536086714086359e+00	1.000000000000000000e+00
6.770000000000000000e+02	3.942173362909336021e+01	4.915452291508535154e+01	-1.696259782305102257e-02	4.463704618690895245e+02	6.649617044666045196e-03	0.000000000000000000e+00	1.774154587300041896e+01	1.000000000000000000e+00
6.770000000000000000e+02	2.089039545964728362e+01	2.896357502456874400e+01	2.114406303057380504e-03	-5.906549653106905851e+01	2.537073371691382917e-01	0.000000000000000000e+00	8.890567191000604552e+00	1.000000000000000000e+00
6.780000000000000000e+02	8.043361565489831833e+01	2.387266432911640379e+01	-1.712397032198805652e-02	4.505797536217691572e+02	1.615141348856713455e-01	0.000000000000000000e+00	5.900536086714086359e+00	1.000000000000000000e+00
6.790000000000000000e+02	1.342467984619963595e+01	2.413602125927307540e+01	4.190481289330665569e-03	-1.132184989027713726e+02	3.596592663159032810e-01	0.000000000000000000e+00	4.635464396746667326e+00	1.000000000000000000e+00
6.790000000000000000e+02	1.059346692722460404e+02	4.800269028928121884e+01	-1.695539020230651603e-02	4.461824559897970062e+02	6.851404800775096060e-02	0.000000000000000000e+00	3.928675699076288996e+00	1.000000000000000000e+00
6.790000000000000000e+02	1.418788893750190425e+02	2.611364199733943536e+01	-3.620754290224031339e-03	9.835755807075118184e+01	4.649092132842908009e-01	0.000000000000000000e+00	4.284244366376232627e+00	1.000000000000000000e+00
6.790000000000000000e+02	1.131069092272298704e+01	2.826137954734018365e+01	-4.125603737152051462e-03	1.115262121307480783e+02	3.754801451231288834e-01	0.000000000000000000e+00	4.635464396746667326e+00	1.000000000000000000e+00
6.790000000000000000e+02	1.433808524346167701e+02	3.528672222977364470e+01	1.136204442109613882e-02	-3.002838399194018848e+02	5.767675496919999478e-02	0.000000000000000000e+00	8.182941443299972306e+00	1.000000000000000000e+00
6.800000000000000000e+02	1.057700568080308301e+02	1.484906470691148783e+01	4.019927039572044822e-03	-1.087697074319671913e+02	8.386328991678670963e-02	0.000000000000000000e+00	1.196034306643027989e+01	1.000000000000000000e+00
6.800000000000000000e+02	1.079964894720706354e+02	4.165968680195680918e+01	-1.741170022075549245e-02	4.580849921094850856e+02	8.170213376566237695e-02	0.000000000000000000e+00	6.669692329981523393e+00	1.000000000000000000e+00
6.800000000000000000e+02	1.968003646727596490e+01	1.584676007326210545e+01	-1.150695805395912695e-03	3.392776441129767306e+01	4.840775369002184858e-01	0.000000000000000000e+00	8.756348128444068735e+00	1.000000000000000000e+00
6.810000000000000000e+02	1.104875670727734160e+02	2.773857747103381755e+01	-4.099706676217227883e-03	1.108507049301430385e+02	1.025245320033172369e-01	0.000000000000000000e+00	1.372568549816088890e+01	1.000000000000000000e+00
6.820000000000000000e+02	8.406365604129014457e+01	4.152107418936954275e+01	-1.662742703978398184e-02	4.376277602127456703e+02	1.011295840879689045e-02	0.000000000000000000e+00	1.209764252926150618e+01	1.000000000000000000e+00
6.830000000000000000e+02	8.498141980993646882e+01	5.358385431796165932e+01	-3.843309730440727483e-03	1.041627651858970438e+02	6.019036849080561247e-02	0.000000000000000000e+00	1.209764252926150618e+01	1.000000000000000000e+00
6.840000000000000000e+02	5.420613798889533541e+00	3.433456312488883810e+01	3.396322249850064912e-03	-9.250340111832136358e+01	2.414900929990692058e-01	0.000000000000000000e+00	3.156137001847227452e+00	1.000000000000000000e+00
6.840000000000000000e+02	1.352333056015275758e+02	2.990366609443477586e+01	3.117907956639724525e-03	-8.524115385836101666e+01	2.531363003371456255e-01	0.000000000000000000e+00	3.458024976826319818e+00	1.000000000000000000e+00
6.850000000000000000e+02	2.666590048607505281e+01	6.098514157276649250e+00	-2.182772606940637863e-03	6.084878501574000609e+01	2.846364647370980272e-01	0.000000000000000000e+00	8.813211345899256699e+00	1.000000000000000000e+00
6.850000000000000000e+02	7.742939653873691874e+00	3.647185192093426309e+01	-3.459329068393326729e-03	9.414689107729029161e+01	2.478669450656753037e-01	0.000000000000000000e+00	3.156137001847227452e+00	1.000000000000000000e+00
6.860000000000000000e+02	6.737808877448857459e+01	3.569380123050443387e+01	-1.695852856696425381e-02	4.462643180949123121e+02	1.190357006619613411e-02	0.000000000000000000e+00	7.720968728838122352e+00	1.000000000000000000e+00
6.870000000000000000e+02	4.882520271453424954e+01	3.981185134273555093e+01	-1.687496216210660621e-02	4.440845453264083176e+02	6.229821880729069505e-03	0.000000000000000000e+00	1.229056471148764373e+01	1.000000000000000000e+00
6.870000000000000000e+02	1.130184892261980707e+02	5.180453120756502017e+01	-3.527764718457063013e-03	9.593198840985968445e+01	1.252019656313764218e-01	0.000000000000000000e+00	1.059665996412008049e+01	1.000000000000000000e+00
6.870000000000000000e+02	1.305995378740672663e+02	2.335073043751776112e+01	2.312491633279272190e-03	-6.423241748923790340e+01	4.446044489576668202e-01	0.000000000000000000e+00	7.821693034554674462e+00	1.000000000000000000e+00
6.870000000000000000e+02	9.642967045623576894e+01	3.418637007999988242e+01	-2.088031902280156581e-03	5.837753824570622641e+01	2.809626045666472338e-01	0.000000000000000000e+00	7.236380459000390175e+00	1.000000000000000000e+00
6.880000000000000000e+02	3.364622633248508521e+01	1.147882505028529110e+01	3.660627116105015857e-03	-9.939761358357031895e+01	1.482199754037699657e-01	0.000000000000000000e+00	8.813211345899256699e+00	1.000000000000000000e+00
6.890000000000000000e+02	1.336445373971776576e+02	1.360606293437624004e+01	-1.623402901145826194e-02	4.273662405172613035e+02	8.009212149079458776e-03	0.000000000000000000e+00	3.614317341294792651e+00	1.000000000000000000e+00
6.890000000000000000e+02	4.265327955950031225e+01	5.044036701970669156e+01	-1.683356811770230291e-02	4.430048098642397463e+02	1.160120754684146327e-02	0.000000000000000000e+00	1.229056471148764373e+01	1.000000000000000000e+00
6.890000000000000000e+02	1.204979335163499421e+01	5.344603148138646276e+01	-1.493231763282121954e-02	3.934119855694950161e+02	1.395436638792788564e-01	0.000000000000000000e+00	4.330520274091106181e+00	1.000000000000000000e+00
6.890000000000000000e+02	1.338950091582210575e+02	4.390654342831643220e+01	5.612118376600626693e-03	-1.503009343001679952e+02	1.641789799642566772e-01	0.000000000000000000e+00	6.489612465127071239e+00	1.000000000000000000e+00
6.900000000000000000e+02	9.896963878289635375e+01	1.509073017173875364e+01	-2.283012412330636710e-03	6.346347208384431582e+01	1.873667224413223531e-01	0.000000000000000000e+00	1.576536100776628935e+01	1.000000000000000000e+00
6.900000000000000000e+02	1.119330586393050453e+02	2.406270617101932174e+01	-4.075538197938411399e-03	1.102202866310898912e+02	6.617167576635729631e-02	0.000000000000000000e+00	1.242477625182928058e+01	1.000000000000000000e+00
6.900000000000000000e+02	1.224875225549974260e+02	4.498773665031126257e+01	1.327154087977744758e-03	-3.853055855810918473e+01	4.331166280832901005e-01	0.000000000000000000e+00	1.145860940018526897e+01	1.000000000000000000e+00
6.910000000000000000e+02	6.809280559667705290e+01	6.925827138931471616e+00	-1.626245983234470352e-02	4.281078391209113647e+02	8.151499016347596438e-03	0.000000000000000000e+00	1.472772379125619580e+01	1.000000000000000000e+00
6.920000000000000000e+02	1.036100458042058392e+02	3.328780900268438359e+01	-1.798523706211945655e-02	4.730453100825821480e+02	9.156028836104779245e-03	0.000000000000000000e+00	7.236380459000390175e+00	1.000000000000000000e+00
6.920000000000000000e+02	2.804344261921253079e+01	3.801520211564759677e+01	-1.617363578608363092e-02	4.257909243564429858e+02	7.698724838037462881e-03	0.000000000000000000e+00	1.782609194297890198e+01	1.000000000000000000e+00
6.920000000000000000e+02	1.377636490279514021e+02	3.869610241954707419e+01	-4.004496110551555507e-03	1.083672021557275542e+02	3.108368709106673622e-01	0.000000000000000000e+00	6.489612465127071239e+00	1.000000000000000000e+00
6.920000000000000000e+02	1.059548812023569155e+02	4.390550316098155292e+01	-1.630358551446481341e-02	4.291805745356305692e+02	7.283583829275186439e-03	0.000000000000000000e+00	1.059665996412008049e+01	1.000000000000000000e+00
6.930000000000000000e+02	1.573044112098445169e+01	5.116431330371925412e+01	-3.253174255229073636e-02	8.524810007573562416e+02	5.560786023417085833e-02	0.000000000000000000e+00	4.330520274091106181e+00	1.000000000000000000e+00
6.940000000000000000e+02	7.017527440940062533e+00	3.576585729552051873e+01	3.587775359118883581e-03	-9.749732510895479720e+01	1.703299284518157153e-01	0.000000000000000000e+00	1.113373514210502258e+01	1.000000000000000000e+00
6.960000000000000000e+02	1.102886275524910644e+02	1.917841648693506684e+01	4.310837017207467745e-03	-1.163578961115687633e+02	2.410610127717683904e-01	0.000000000000000000e+00	4.433690436748603858e+00	1.000000000000000000e+00
6.960000000000000000e+02	1.118035377709757228e+02	2.334526876639576187e+01	-3.679570359843788944e-03	9.989173519762384501e+01	3.666588966765167434e-01	0.000000000000000000e+00	4.433690436748603858e+00	1.000000000000000000e+00
6.960000000000000000e+02	5.262448746607976346e+01	3.345594194020054601e+01	-1.660142190300854109e-02	4.369494339274293679e+02	9.055074263022877545e-03	0.000000000000000000e+00	1.925955754813513110e+01	1.000000000000000000e+00
6.960000000000000000e+02	7.597242167079181741e+01	4.706253696459995695e+01	-1.667122124442499756e-02	4.387701022203670504e+02	1.019417178540393820e-02	0.000000000000000000e+00	8.337137314442298219e+00	1.000000000000000000e+00
6.970000000000000000e+02	7.065042802627951701e+00	2.463222354436146588e+01	-3.963743416445659681e-03	1.073041958793832862e+02	6.511927797802063989e-02	0.000000000000000000e+00	1.113373514210502258e+01	1.000000000000000000e+00
6.970000000000000000e+02	4.178220894868132262e+01	4.937371670620000685e+01	-1.651763044130842573e-02	4.347637907044357348e+02	9.725835500016488666e-03	0.000000000000000000e+00	7.193638878840237894e+00	1.000000000000000000e+00
6.980000000000000000e+02	9.663093158465963484e+01	3.662906139166121022e+01	-1.633988886337575316e-02	4.301275226722217440e+02	5.694456269939363047e-03	0.000000000000000000e+00	2.016598931359663993e+01	1.000000000000000000e+00
6.990000000000000000e+02	9.421636880487470478e+01	9.753485209781608489e+00	-2.378995120667007270e-03	6.596711567405598942e+01	1.631170226809088852e-01	0.000000000000000000e+00	1.863187673932489474e+01	1.000000000000000000e+00
6.990000000000000000e+02	1.291365770590472835e+02	4.475284767762834548e+01	-9.453665696598803582e-04	2.857189111032746709e+01	4.949371750796273117e-01	0.000000000000000000e+00	2.754484862551403168e+01	1.000000000000000000e+00
6.990000000000000000e+02	3.487545194766436651e+01	4.736246136486089853e+01	-4.670429859694060111e-03	1.257376305531359293e+02	2.691172532707276632e-01	0.000000000000000000e+00	7.193638878840237894e+00	1.000000000000000000e+00
7.000000000000000000e+02	1.172412076612843101e+01	7.953439579369952384e+00	-1.623477328468542896e-02	4.273856543775999057e+02	1.498130061508795574e-02	0.000000000000000000e+00	1.630795851983371492e+01	1.000000000000000000e+00
7.020000000000000000e+02	1.244190034161870813e+02	1.005523688610133171e+01	-1.572459935962313565e-02	4.140781149310250839e+02	1.241824540438851709e-02	0.000000000000000000e+00	3.020414195997969742e+01	1.000000000000000000e+00
7.030000000000000000e+02	5.025694334772820326e+01	3.179965666099685961e+01	-1.935163254508215011e-02	5.086868058468502340e+02	1.256453287438765720e-01	0.000000000000000000e+00	2.131265265152397959e+01	1.000000000000000000e+00
7.030000000000000000e+02	8.741116024576198740e+00	2.398625573238854614e+01	-1.243500556769624576e-03	3.634851315807936345e+01	3.996824964072952513e-01	0.000000000000000000e+00	1.630795851983371492e+01	1.000000000000000000e+00
7.040000000000000000e+02	6.701369255876656439e+01	1.862997485303819545e+01	-8.629034176442544005e-04	2.642089594097840788e+01	4.884368082683667733e-01	0.000000000000000000e+00	1.864434415059592709e+01	1.000000000000000000e+00
7.060000000000000000e+02	9.293142672650031955e+01	2.847363892556008125e+01	-1.739425029493004218e-02	4.576298226763676098e+02	4.934308888863592202e-02	0.000000000000000000e+00	5.558529911389161526e+00	1.000000000000000000e+00
7.060000000000000000e+02	1.036187077505855285e+02	3.327541140754816240e+01	1.846589211423527513e-02	-4.855828698283997369e+02	7.110071109976523474e-03	0.000000000000000000e+00	1.171644121124455573e+01	1.000000000000000000e+00
7.080000000000000000e+02	1.323521819497352965e+02	5.292408431507650590e+01	-4.185713978897647597e-03	1.130941468562928947e+02	2.371983672624407014e-01	0.000000000000000000e+00	6.523284491870770196e+00	1.000000000000000000e+00
7.090000000000000000e+02	3.272272733644241782e+01	3.287316255536267562e+01	-1.778632477630089602e-03	5.030706493059983586e+01	3.673038412422180432e-01	0.000000000000000000e+00	5.428581151465735388e+00	1.000000000000000000e+00
7.090000000000000000e+02	5.465110688552721285e+01	4.673684361733650761e+00	-3.374028514756727531e-03	9.192188421870747561e+01	2.060357221612736378e-01	0.000000000000000000e+00	1.864434415059592709e+01	1.000000000000000000e+00
7.100000000000000000e+02	1.145897566839309576e+02	4.100104649040015659e+01	-1.658013286472836967e-02	4.363941238600666566e+02	6.545194457970970880e-03	0.000000000000000000e+00	1.341824698428425222e+01	1.000000000000000000e+00
7.100000000000000000e+02	1.784209364408534171e+01	3.591354989581472523e+01	-1.630799931810224951e-02	4.292957055980568839e+02	4.385222070998606725e-02	0.000000000000000000e+00	1.275864027816423629e+01	1.000000000000000000e+00
7.100000000000000000e+02	8.996206857474210494e+01	4.645769912650382594e+01	-4.083492852598955176e-03	1.104277783814104055e+02	5.901596602488412557e-02	0.000000000000000000e+00	1.613073674515330680e+01	1.000000000000000000e+00
7.100000000000000000e+02	6.428025100056810004e+01	5.160088985072919598e+01	-4.562254603519238887e-03	1.229159526547329477e+02	5.559067872482348349e-02	0.000000000000000000e+00	1.230755845263355930e+01	1.000000000000000000e+00
7.110000000000000000e+02	2.173582530764776166e+01	1.677584106014593957e+01	-3.818355420075219674e-03	1.035118489919529594e+02	2.789432322469755920e-01	0.000000000000000000e+00	5.274650016914831596e+00	1.000000000000000000e+00
7.120000000000000000e+02	1.307285428737760640e+02	3.234065472319745993e+01	-1.613145886358858389e-02	4.246907680523561339e+02	5.409902302248137396e-03	0.000000000000000000e+00	1.831564372996394141e+01	1.000000000000000000e+00
7.120000000000000000e+02	2.417115331491346808e+01	1.209704738036405836e+01	4.104576950087181209e-03	-1.109777427077638947e+02	2.587263781361720527e-01	0.000000000000000000e+00	5.274650016914831596e+00	1.000000000000000000e+00
7.120000000000000000e+02	1.384275338048443871e+02	5.054851272101662119e+01	-1.572195689310127223e-02	4.140091879911160504e+02	1.205032484349455313e-02	0.000000000000000000e+00	6.523284491870770196e+00	1.000000000000000000e+00
7.130000000000000000e+02	5.715555258453189680e+01	4.156522009004441287e+01	-1.463044807256216016e-03	4.207517543950091721e+01	3.720520929722000991e-01	0.000000000000000000e+00	1.230755845263355930e+01	1.000000000000000000e+00
7.130000000000000000e+02	3.730827818061595735e+01	2.996761324868271714e+01	3.087627893407870160e-03	-8.445131902732083518e+01	2.236532302346958545e-01	0.000000000000000000e+00	5.428581151465735388e+00	1.000000000000000000e+00
7.140000000000000000e+02	7.828704637226610430e+01	3.532690739755967257e+01	-1.642853119908781537e-02	4.324396976407498983e+02	6.884605275716881856e-03	0.000000000000000000e+00	5.890716722557051810e+00	1.000000000000000000e+00
7.140000000000000000e+02	3.331684901857944681e+01	4.197632311459960164e+01	5.687561104980603903e-03	-1.522688064993424177e+02	2.277535482709737158e-01	0.000000000000000000e+00	6.173588427143805291e+00	1.000000000000000000e+00
7.150000000000000000e+02	4.061857640184442175e+01	3.842104662925120095e+01	-3.917310779793782734e-03	1.060930321693252267e+02	1.227825501772388250e-01	0.000000000000000000e+00	8.121281528600819755e+00	1.000000000000000000e+00
7.150000000000000000e+02	2.755325114373685835e+01	4.418859199628508350e+01	-4.228425019593531724e-03	1.142082352699556225e+02	3.968453460297105551e-01	0.000000000000000000e+00	6.173588427143805291e+00	1.000000000000000000e+00
7.170000000000000000e+02	5.241699839320157395e+01	6.606970057387037798e+00	-1.614737475847737372e-02	4.251059233330465190e+02	9.391610067170486076e-03	0.000000000000000000e+00	2.729798518692614451e+01	1.000000000000000000e+00
7.180000000000000000e+02	3.116809498209016382e+01	5.119460490634079974e+01	-1.686473629622348841e-02	4.438178105778647478e+02	8.690387094845708482e-03	0.000000000000000000e+00	7.883610395722775444e+00	1.000000000000000000e+00
7.190000000000000000e+02	8.036636605798734934e+01	2.981537647140264014e+01	-4.150762365582169253e-03	1.121824578222828421e+02	9.955623912841093937e-02	0.000000000000000000e+00	5.890716722557051810e+00	1.000000000000000000e+00
7.210000000000000000e+02	2.781063599929371932e+01	1.842673845635816576e+01	-1.625226392304242665e-02	4.278418857693809514e+02	6.673994805636462857e-03	0.000000000000000000e+00	1.125664968926590781e+01	1.000000000000000000e+00
7.210000000000000000e+02	3.440318368105910452e+01	2.755090840712629685e+01	-1.655738165992663713e-02	4.358006741746104922e+02	8.933782773135834354e-03	0.000000000000000000e+00	1.125664968926590781e+01	1.000000000000000000e+00
7.230000000000000000e+02	7.803957019580485266e+00	4.781454009555704943e+01	-1.686264720675439283e-02	4.437633181015704622e+02	1.013442701953104486e-02	0.000000000000000000e+00	1.445888369045313482e+01	1.000000000000000000e+00
7.230000000000000000e+02	9.847202539168348778e+01	1.322119283194239792e+01	-3.841360882264378569e-03	1.041119308082306674e+02	6.534270367812156088e-02	0.000000000000000000e+00	1.122767938829297130e+01	1.000000000000000000e+00
7.240000000000000000e+02	1.066852622223451590e+02	4.862535982931861156e+01	-1.621801912573610574e-02	4.269486335496831657e+02	7.132144390812666934e-03	0.000000000000000000e+00	1.054987199634584272e+01	1.000000000000000000e+00
7.250000000000000000e+02	1.035928750126636686e+02	2.767639810001002942e+01	-5.296385700083523947e-03	1.420652624225608349e+02	4.010119247914591956e-01	0.000000000000000000e+00	4.276171219557583392e+00	1.000000000000000000e+00
7.260000000000000000e+02	1.083397368847511011e+01	3.367670728567163962e+01	3.913710806491919186e-03	-1.059991293170473199e+02	2.624396742069453614e-01	0.000000000000000000e+00	5.740228253052015006e+00	1.000000000000000000e+00
7.260000000000000000e+02	1.169344808707076169e+02	4.612469666980642558e+01	-4.159037674010316286e-03	1.123983136077910814e+02	9.179302695770730214e-02	0.000000000000000000e+00	1.054987199634584272e+01	1.000000000000000000e+00
7.270000000000000000e+02	1.372227012549496550e+01	2.871606578592233916e+01	-4.147466753266267764e-03	1.120964940190776531e+02	2.699839821538064788e-01	0.000000000000000000e+00	5.740228253052015006e+00	1.000000000000000000e+00
7.270000000000000000e+02	7.665020105775192860e+01	1.888286715173073560e+01	-1.642214790387749868e-02	4.322731937317151392e+02	7.478189709648086492e-03	0.000000000000000000e+00	2.254432463757382621e+01	1.000000000000000000e+00
7.270000000000000000e+02	1.020841034837755501e+02	3.827586562067381237e+01	-1.558408066110640068e-02	4.104127803624963917e+02	8.794415371229491463e-03	0.000000000000000000e+00	1.070631137451129078e+01	1.000000000000000000e+00
7.270000000000000000e+02	1.422790656661105970e+02	4.471325565064658036e+01	2.529365978530353967e-03	-6.988943711058853125e+01	2.486695194112736873e-01	0.000000000000000000e+00	2.538385597583508968e+01	1.000000000000000000e+00
7.280000000000000000e+02	1.398773612482220301e+02	1.587886173358258723e+01	-3.346348561512067603e-03	9.119987148621103756e+01	9.683728329250151923e-02	0.000000000000000000e+00	1.873145517795562043e+01	1.000000000000000000e+00
7.280000000000000000e+02	3.149902181694165293e+01	3.607133162237587953e+01	-1.642818385901724867e-02	4.324306375115206720e+02	6.964944937373873657e-03	0.000000000000000000e+00	1.115727246278383333e+01	1.000000000000000000e+00
7.290000000000000000e+02	5.145147784548723280e+01	4.861176076627685205e+01	-4.141667817448946992e-03	1.119452327269060987e+02	1.272029601083827233e-01	0.000000000000000000e+00	6.156864549942310028e+00	1.000000000000000000e+00
7.290000000000000000e+02	2.442041206687772004e+01	5.781177612146718658e+00	-1.554034156202384505e-02	4.092718757458449659e+02	2.784588056133863176e-02	0.000000000000000000e+00	8.608150933975114327e+00	1.000000000000000000e+00
7.290000000000000000e+02	1.610655797262018751e+01	8.012789720353229228e+00	-1.544045962826017838e-02	4.066665235154308107e+02	9.485600239992086902e-02	0.000000000000000000e+00	5.536913861043346152e+00	1.000000000000000000e+00
7.290000000000000000e+02	8.581220132905346532e+01	4.585764589186228335e+01	-2.419319241630936684e-03	6.701894291181696417e+01	2.621731314945386915e-01	0.000000000000000000e+00	1.795155123696645916e+01	1.000000000000000000e+00
7.300000000000000000e+02	1.220056519749949189e+02	2.148862293500716802e+01	-3.244135275435690302e-03	8.853370751818906115e+01	9.767056365290316400e-02	0.000000000000000000e+00	1.453903188058636431e+01	1.000000000000000000e+00
7.310000000000000000e+02	3.819430523426171220e+01	4.499645956378677170e+01	-1.665529886337894366e-02	4.383547777526809455e+02	1.045710207576533435e-02	0.000000000000000000e+00	1.024063642928024542e+01	1.000000000000000000e+00
7.320000000000000000e+02	1.081326978772671410e+01	9.637140451039522659e+00	-1.710719888952767775e-02	4.501422822260783505e+02	1.004990385701023392e-01	0.000000000000000000e+00	5.536913861043346152e+00	1.000000000000000000e+00
7.330000000000000000e+02	8.154195605093907773e+01	1.942749994128372393e+01	-1.601839293399527284e-02	4.217415202679993058e+02	1.505950205657469176e-02	0.000000000000000000e+00	9.361358972830252867e+00	1.000000000000000000e+00
7.340000000000000000e+02	4.604980054407292300e+01	5.156622576314544659e+01	-1.661505064359098532e-02	4.373049303454124015e+02	1.289497962002028597e-02	0.000000000000000000e+00	6.156864549942310028e+00	1.000000000000000000e+00
7.350000000000000000e+02	1.438020297733754376e+02	2.825091124864261616e+01	-1.604137921287024024e-02	4.223411017005886947e+02	1.823757638102330159e-02	0.000000000000000000e+00	2.217467376359927655e+01	1.000000000000000000e+00
7.350000000000000000e+02	9.392248359910445288e+01	3.309749577323138681e+01	-1.580230337243938854e-02	4.161049711949613084e+02	9.200255737590645744e-03	0.000000000000000000e+00	1.607613210101279222e+01	1.000000000000000000e+00
7.360000000000000000e+02	7.577457135471766492e+01	1.205374136210712344e+01	-1.607568843511733916e-02	4.232360344009983351e+02	6.401123383700912939e-03	0.000000000000000000e+00	9.361358972830252867e+00	1.000000000000000000e+00
7.360000000000000000e+02	1.128859762042082480e+02	2.527510048801057962e+01	-3.688325787752522178e-03	1.001201145728592365e+02	3.654340783891978361e-01	0.000000000000000000e+00	4.951855833878092916e+00	1.000000000000000000e+00
7.360000000000000000e+02	4.654286518615664647e+01	3.806104707832378864e+01	1.853876097532228132e-03	-5.226974352070717345e+01	2.739290654935341296e-01	0.000000000000000000e+00	1.085349711447419985e+01	1.000000000000000000e+00
7.370000000000000000e+02	3.461159405232571373e+01	4.107590287679430929e+01	7.036831607997338575e-03	-1.874636088224965533e+02	1.295307452570799711e-01	0.000000000000000000e+00	1.230628239374339294e+01	1.000000000000000000e+00
7.380000000000000000e+02	1.456075956080447220e+01	1.481197997410691691e+01	-1.588745933433218308e-02	4.183262064763627563e+02	1.066403430783480211e-02	0.000000000000000000e+00	2.397751415838886047e+01	1.000000000000000000e+00
7.380000000000000000e+02	4.872190492815595775e+01	5.650782436119587970e+00	-3.208006944425413533e-03	8.759132460436322276e+01	9.786489094232597719e-02	0.000000000000000000e+00	1.203586712872316689e+01	1.000000000000000000e+00
7.380000000000000000e+02	1.414408170306921875e+02	5.029951281213975278e+01	-2.487414484339169323e-03	6.879516095030892586e+01	1.980975635541158963e-01	0.000000000000000000e+00	2.217467376359927655e+01	1.000000000000000000e+00
7.400000000000000000e+02	5.733744609689748728e+01	1.405521864029168455e+01	-3.579738932396876998e-03	9.728770039009141612e+01	8.357343627581703682e-02	0.000000000000000000e+00	8.437368036154682116e+00	1.000000000000000000e+00
7.410000000000000000e+02	1.629445913228791909e+01	3.872673422773821983e+01	-3.981619342483849917e-03	1.077704772379772749e+02	1.221955779375005768e-01	0.000000000000000000e+00	1.216309387639996409e+01	1.000000000000000000e+00
7.410000000000000000e+02	1.131172930907578831e+02	4.407832708290987256e+01	5.278024899313362578e-03	-1.415863334367452637e+02	2.203674832435378317e-01	0.000000000000000000e+00	3.508590342257642103e+00	1.000000000000000000e+00
7.410000000000000000e+02	1.159204304419766629e+02	4.618845200337921852e+01	-5.182390449742209880e-03	1.390917739392872363e+02	2.646670147940942686e-01	0.000000000000000000e+00	3.508590342257642103e+00	1.000000000000000000e+00
7.420000000000000000e+02	8.223215154824224271e+01	1.203900562069627611e+01	-3.731854189692701378e-03	1.012555232980201083e+02	1.401815302617683834e-01	0.000000000000000000e+00	1.755489738524208221e+01	1.000000000000000000e+00
7.430000000000000000e+02	1.046683542628682062e+01	4.940285967601636941e+01	-1.570908553443306835e-02	4.136734473646479273e+02	2.754489504021484514e-02	0.000000000000000000e+00	4.047108092978424665e+00	1.000000000000000000e+00
7.440000000000000000e+02	1.277494607960365727e+02	1.621082548331200712e+01	-4.260184515273714514e-03	1.150366600890322815e+02	6.895059946321324684e-02	0.000000000000000000e+00	1.224533414232618433e+01	1.000000000000000000e+00
7.440000000000000000e+02	1.157570446983869772e+02	1.868674236359175111e+01	-1.606492105299336254e-02	4.229551745700422316e+02	1.343438268128216428e-02	0.000000000000000000e+00	1.224533414232618433e+01	1.000000000000000000e+00
7.450000000000000000e+02	3.463504520680960752e+01	2.449963657549162122e+01	-1.629258075801931493e-02	4.288935229571310401e+02	1.037693609596457289e-02	0.000000000000000000e+00	9.101158207786680165e+00	1.000000000000000000e+00
7.450000000000000000e+02	5.217923906199913375e+01	2.073219996141651222e+01	-3.694080259694915939e-03	1.002702160551297368e+02	1.170733656431136582e-01	0.000000000000000000e+00	6.682934351084222513e+00	1.000000000000000000e+00
7.460000000000000000e+02	1.516156638090947339e+01	2.062981136488864919e+01	-1.638123612212857155e-02	4.312060377625286947e+02	2.393746582761180353e-02	0.000000000000000000e+00	8.626763299834495413e+00	1.000000000000000000e+00
7.460000000000000000e+02	1.980697414869971240e+01	5.075417949891473057e+01	-4.497422262060190440e-03	1.212248451735445514e+02	2.341702166781529648e-01	0.000000000000000000e+00	9.437386111507507280e+00	1.000000000000000000e+00
7.460000000000000000e+02	2.592885267372176372e+01	3.052212305599636011e+01	-5.128324850112830902e-03	1.376815095874138422e+02	1.714377098071314665e-01	0.000000000000000000e+00	1.058622368132550307e+01	1.000000000000000000e+00
7.470000000000000000e+02	4.064285207394293309e+01	4.513440984347408858e+01	-1.650632235686060392e-02	4.344688270215384591e+02	8.088209331646556421e-03	0.000000000000000000e+00	1.642509460312402325e+01	1.000000000000000000e+00
7.470000000000000000e+02	1.365994994872663142e+02	4.880482299405883850e+01	-1.620570149031662008e-02	4.266273364171154299e+02	8.045092398514919196e-03	0.000000000000000000e+00	1.666968583122628900e+01	1.000000000000000000e+00
7.480000000000000000e+02	8.647737810157916272e+01	3.796514953753352017e+01	-1.593911653493476632e-02	4.196736493795540923e+02	8.630337705222812517e-03	0.000000000000000000e+00	1.915537837505194219e+01	1.000000000000000000e+00
7.480000000000000000e+02	7.283698154218505749e+00	1.711409845933673779e+01	-1.625939579148841241e-02	4.280279157015478972e+02	2.251203621105890562e-02	0.000000000000000000e+00	8.626763299834495413e+00	1.000000000000000000e+00
7.480000000000000000e+02	7.680544833509208580e+00	4.007785894180037189e+01	-3.612168972961322423e-03	9.813361591588525812e+01	1.399602701137485639e-01	0.000000000000000000e+00	7.838159531022459880e+00	1.000000000000000000e+00
7.480000000000000000e+02	6.726299130001697435e+00	4.785771497974192812e+01	4.285323070286423119e-03	-1.156923821791423563e+02	2.679202820742517810e-01	0.000000000000000000e+00	4.047108092978424665e+00	1.000000000000000000e+00
7.480000000000000000e+02	4.489104024911135582e+01	2.926819952248271761e+01	-1.968207395235021823e-03	5.525199757058290118e+01	2.435592306987151012e-01	0.000000000000000000e+00	1.122413161196452158e+01	1.000000000000000000e+00
7.490000000000000000e+02	2.834773459109618443e+01	6.142275607947349059e+00	-1.612093467423496643e-02	4.244162517392197174e+02	1.618970239504142761e-01	0.000000000000000000e+00	7.734772778750897082e+00	1.000000000000000000e+00
7.490000000000000000e+02	5.279655178517433001e+01	1.407783774233739749e+01	4.136207988519523433e-03	-1.118028168069999992e+02	2.114812076391839879e-01	0.000000000000000000e+00	6.682934351084222513e+00	1.000000000000000000e+00
7.500000000000000000e+02	9.065293117018916291e+01	1.794213050691611855e+01	-1.797187399560110435e-02	4.726967435916576505e+02	2.218122715404727829e-01	0.000000000000000000e+00	3.573873115497565145e+00	1.000000000000000000e+00
7.510000000000000000e+02	8.718931634450635215e+01	1.882300585847643148e+01	1.862081372801657753e-02	-4.896238946343420366e+02	1.911203406361620116e-01	0.000000000000000000e+00	3.573873115497565145e+00	1.000000000000000000e+00
7.510000000000000000e+02	3.603818973546784576e+01	2.129861053211825350e+01	3.453977304526440958e-03	-9.400729396095660206e+01	2.747667468919550160e-01	0.000000000000000000e+00	1.191164601943227019e+01	1.000000000000000000e+00
7.510000000000000000e+02	1.252876525661267095e+02	3.656061844886722412e+01	3.430104480611254145e-03	-9.338458760466114938e+01	2.959643287771427378e-01	0.000000000000000000e+00	5.969478632985609323e+00	1.000000000000000000e+00
7.530000000000000000e+02	1.229097518964836837e+02	4.203604204480781448e+01	-3.257040315374515674e-03	8.887032669766706761e+01	2.260942721780363485e-01	0.000000000000000000e+00	5.969478632985609323e+00	1.000000000000000000e+00
7.540000000000000000e+02	8.844142880777447147e+01	1.052804551113884379e+01	-1.552939962242011473e-02	4.089864627018895362e+02	2.099718097606251277e-02	0.000000000000000000e+00	7.736885615257309112e+00	1.000000000000000000e+00
7.550000000000000000e+02	3.081993686532090138e+01	3.474883148649282560e+01	-1.622562766341474269e-02	4.271470970742093414e+02	8.349498972367364047e-03	0.000000000000000000e+00	1.442700962563946199e+01	1.000000000000000000e+00
7.550000000000000000e+02	6.536247056030860847e+01	3.494672832543798080e+01	-1.629959798387032102e-02	4.290765625152708367e+02	6.761218990897766012e-03	0.000000000000000000e+00	1.186215299450021021e+01	1.000000000000000000e+00
7.550000000000000000e+02	1.437998329759093679e+02	9.439983468995537308e+00	-3.133486042827358237e-02	8.212611455357987325e+02	5.935904014726656186e-03	0.000000000000000000e+00	9.640541210112774095e+00	1.000000000000000000e+00
7.550000000000000000e+02	7.049104950864212071e+01	9.340292462343649404e+00	-3.928783373795032181e-03	1.063922869719055910e+02	8.215708573322977326e-02	0.000000000000000000e+00	7.682553264924862013e+00	1.000000000000000000e+00
7.550000000000000000e+02	2.568149780327269127e+01	1.340355339638075449e+01	-1.458078569228775379e-02	3.842425142665292697e+02	2.798137436620018459e-01	0.000000000000000000e+00	1.048230142371549434e+01	1.000000000000000000e+00
7.550000000000000000e+02	1.399497833841448653e+02	2.602663237006540697e+01	-1.633265403212624811e-02	4.299388070254344143e+02	9.895202483253595638e-03	0.000000000000000000e+00	1.347286314572867560e+01	1.000000000000000000e+00
7.550000000000000000e+02	5.273058364250493568e+00	3.265591267728814273e+01	-4.006778130089593513e-03	1.084267270814998483e+02	8.396278925870614973e-02	0.000000000000000000e+00	2.563246594244058230e+01	1.000000000000000000e+00
7.550000000000000000e+02	4.526453687300246287e+01	5.229457066380144425e+01	-1.636020293025613678e-02	4.306574012745005007e+02	7.521696573701497357e-03	0.000000000000000000e+00	1.733398497603953459e+01	1.000000000000000000e+00
7.570000000000000000e+02	3.438088471440387650e+01	7.555535740108907383e+00	-4.369459237726368989e-03	1.178870168166417045e+02	2.945881907039418213e-01	0.000000000000000000e+00	1.048230142371549434e+01	1.000000000000000000e+00
7.590000000000000000e+02	7.352114073660668225e+01	4.355758046789836868e+01	-1.641865268876699716e-02	4.321820234255268360e+02	5.484064873861327349e-03	0.000000000000000000e+00	1.186215299450021021e+01	1.000000000000000000e+00
7.590000000000000000e+02	2.802008468158978260e+01	5.053505261398021986e+01	-1.664886639428479059e-02	4.381869911763700429e+02	6.009381699894067452e-03	0.000000000000000000e+00	1.603259023790832316e+01	1.000000000000000000e+00
7.600000000000000000e+02	1.077984741746441415e+02	1.993915213341604797e+01	-4.814465735084787722e-03	1.294947082854994562e+02	2.714471919983817427e-01	0.000000000000000000e+00	3.832291649247463017e+00	1.000000000000000000e+00
7.610000000000000000e+02	1.110469703662065513e+02	1.790599405340939043e+01	5.225262267130841368e-03	-1.402100561035038879e+02	2.377251015586118177e-01	0.000000000000000000e+00	3.832291649247463017e+00	1.000000000000000000e+00
7.610000000000000000e+02	9.998433766968364012e+01	4.801244844317856142e+00	-1.550929245819100862e-02	4.084619810143848326e+02	1.603949412425997867e-02	0.000000000000000000e+00	1.703575552805006765e+01	1.000000000000000000e+00
7.610000000000000000e+02	1.140674640397312345e+02	2.377144512627066320e+01	-3.522651761890037512e-03	9.579862041933370165e+01	2.814020174345605030e-01	0.000000000000000000e+00	6.597491820376292893e+00	1.000000000000000000e+00
7.620000000000000000e+02	8.036144825333225938e+00	2.964175041589696136e+01	-1.787395488673039837e-02	4.701425903120456837e+02	7.878386525392522266e-03	0.000000000000000000e+00	2.553020628576188145e+01	1.000000000000000000e+00
7.620000000000000000e+02	1.406292214054918475e+02	2.735671865928154745e+01	1.222347587611314138e-03	-3.579675236110796277e+01	4.914697014383324625e-01	0.000000000000000000e+00	7.146080396851133720e+00	1.000000000000000000e+00
7.630000000000000000e+02	1.048434564875093855e+02	2.926822551732880839e+01	-4.111720907581622834e-03	1.111640879745282149e+02	1.218690589119522105e-01	0.000000000000000000e+00	9.785894937802506632e+00	1.000000000000000000e+00
7.630000000000000000e+02	1.361494752418929579e+02	3.936373247344711501e+01	1.232378148386191908e-03	-3.605839270889064352e+01	4.984987583426392366e-01	0.000000000000000000e+00	1.207919308095406485e+01	1.000000000000000000e+00
7.640000000000000000e+02	4.582398043331640025e+01	3.077408311851552725e+01	-1.668571260957971147e-02	4.391480996129375853e+02	5.889844142866407228e-02	0.000000000000000000e+00	5.706170283193052306e+00	1.000000000000000000e+00
7.650000000000000000e+02	8.030849129124374031e+01	3.873589807357681991e+01	-1.562196071037145334e-02	4.114008556542144106e+02	7.659801992700443485e-03	0.000000000000000000e+00	1.159295573760091003e+01	1.000000000000000000e+00
7.660000000000000000e+02	5.976301884293642530e+01	2.799107336051197947e+01	-1.701454990703162376e-02	4.477255966044039610e+02	9.622499435457787520e-03	0.000000000000000000e+00	1.159972333860050675e+01	1.000000000000000000e+00
7.660000000000000000e+02	1.150677798893479746e+02	1.602088607598737013e+01	3.254684942745040763e-03	-8.880888840645236826e+01	2.270949379510902588e-01	0.000000000000000000e+00	4.440781610023724291e+00	1.000000000000000000e+00
7.670000000000000000e+02	1.332433873446315715e+02	5.975427698065121973e+00	-1.860633967235748518e-02	4.892463487481783773e+02	8.486964672552388400e-03	0.000000000000000000e+00	1.874256137303496672e+01	1.000000000000000000e+00
7.670000000000000000e+02	9.143815622114432529e+01	1.018079673819022624e+01	-1.629554440923693809e-02	4.289708277811272978e+02	7.454247710100359026e-02	0.000000000000000000e+00	5.983234374031447977e+00	1.000000000000000000e+00
7.670000000000000000e+02	4.498279936366975562e+01	2.513025518803575409e+01	-1.682635080214187409e-02	4.428165511022752412e+02	3.938949821470660861e-02	0.000000000000000000e+00	5.706170283193052306e+00	1.000000000000000000e+00
7.670000000000000000e+02	1.334866832435102140e+02	2.758169341985722411e+01	4.508041143918923611e-03	-1.215018314761987881e+02	1.719232087030992950e-01	0.000000000000000000e+00	3.637268830664307728e+00	1.000000000000000000e+00
7.670000000000000000e+02	3.080958999806580678e+01	4.118131834360112720e+01	-1.677071149124933699e-02	4.413652375636770557e+02	8.938293806233343908e-03	0.000000000000000000e+00	1.237576181556767985e+01	1.000000000000000000e+00
7.670000000000000000e+02	1.141739762262830311e+02	2.196539177750711502e+01	-3.951405430331241843e-03	1.069823679127955103e+02	1.593141781727125394e-01	0.000000000000000000e+00	6.011325396575123214e+00	1.000000000000000000e+00
7.680000000000000000e+02	1.019720077746290059e+02	1.322615635840675985e+01	-1.609687332641569768e-02	4.237886278652562737e+02	1.217301320484230898e-01	0.000000000000000000e+00	5.463943862491636771e+00	1.000000000000000000e+00
7.680000000000000000e+02	6.990510809507216550e+01	3.362060328172085377e+01	-1.645764293877379630e-02	4.331990575476331742e+02	9.023967566692991937e-03	0.000000000000000000e+00	1.159295573760091003e+01	1.000000000000000000e+00
7.680000000000000000e+02	1.355366824970051596e+02	2.457715891228500027e+01	-4.506281556640313705e-03	1.214559338401780337e+02	2.098019239344691700e-01	0.000000000000000000e+00	3.637268830664307728e+00	1.000000000000000000e+00
7.690000000000000000e+02	1.648702241477563391e+01	4.753301598690112684e+01	-1.800780669269099257e-02	4.736340235278815953e+02	1.842364499820161594e-01	0.000000000000000000e+00	5.865686525704048471e+00	1.000000000000000000e+00
7.690000000000000000e+02	3.350283268516746915e+01	1.158968514721779464e+01	-2.679199725932859561e-03	7.379774838648040713e+01	1.730129573121141906e-01	0.000000000000000000e+00	1.775208922830830360e+01	1.000000000000000000e+00
7.690000000000000000e+02	1.289644849868203096e+02	4.368057128441775916e+01	-3.977598601206621537e-03	1.076655989395721633e+02	8.271104329551381973e-02	0.000000000000000000e+00	1.672196596010308767e+01	1.000000000000000000e+00
7.700000000000000000e+02	5.545318547175550350e+01	5.301463398621405787e+01	-1.683984379977304310e-02	4.431685067578046642e+02	9.729351767882365998e-03	0.000000000000000000e+00	1.340509285773110904e+01	1.000000000000000000e+00
7.700000000000000000e+02	9.650959814697573336e+01	1.335563064998953742e+01	-1.694304669942673161e-02	4.458604841221410879e+02	1.637495213753700218e-01	0.000000000000000000e+00	5.463943862491636771e+00	1.000000000000000000e+00
7.710000000000000000e+02	1.891651612547458328e+01	5.295602822261700737e+01	-1.787372841885937272e-02	4.701366830518369397e+02	1.005633416105753408e-01	0.000000000000000000e+00	5.942348138492889120e+00	1.000000000000000000e+00
7.720000000000000000e+02	1.846158121907493666e+01	4.200966592138924227e+01	-1.747932732917273704e-02	4.598489991837597017e+02	6.931627060845246824e-02	0.000000000000000000e+00	5.865686525704048471e+00	1.000000000000000000e+00
7.730000000000000000e+02	1.196536615183877785e+02	1.527216330497790509e+01	-4.006139192887610972e-03	1.084100608396525729e+02	8.800063824937554013e-02	0.000000000000000000e+00	1.779963548895302594e+01	1.000000000000000000e+00
7.740000000000000000e+02	4.676272933332035819e+01	4.280814160977402594e+01	-1.714300540989771582e-02	4.510762709284815060e+02	9.347723385959794129e-03	0.000000000000000000e+00	1.340509285773110904e+01	1.000000000000000000e+00
7.750000000000000000e+02	1.271712308032789274e+01	6.576915139966317270e+00	-1.641760209558648306e-02	4.321546194177852271e+02	9.873486385641561114e-03	0.000000000000000000e+00	3.075300799646191408e+01	1.000000000000000000e+00
7.750000000000000000e+02	9.708143176619003611e+01	2.478994068063331824e+01	-1.097711076758824469e-03	3.254569384326929082e+01	4.560269513329953117e-01	0.000000000000000000e+00	7.620246624415909054e+00	1.000000000000000000e+00
7.760000000000000000e+02	3.591804693014103123e+01	2.676266836707237218e+01	-1.280156779907627154e-03	3.730466577860354249e+01	3.701135369249169971e-01	0.000000000000000000e+00	1.936657811819326369e+01	1.000000000000000000e+00
7.780000000000000000e+02	6.429313238907630534e+01	3.149532714847784476e+01	-1.715779450714855631e-02	4.514620344600472777e+02	7.528925760581839377e-03	0.000000000000000000e+00	7.541840443266180749e+00	1.000000000000000000e+00
7.800000000000000000e+02	1.045314885251864041e+02	2.639144400709086824e+01	-1.624626705364357049e-02	4.276854615145123262e+02	7.051887979174997767e-03	0.000000000000000000e+00	7.620246624415909054e+00	1.000000000000000000e+00
7.800000000000000000e+02	1.388677839533398810e+02	3.618106149565576146e+01	-3.578129001196494931e-03	9.724570643096710398e+01	1.241218084912683040e-01	0.000000000000000000e+00	1.879703363602108723e+01	1.000000000000000000e+00
7.810000000000000000e+02	1.353984891750087627e+02	6.647900277115555312e+00	-1.574390358216248842e-02	4.145816524312933211e+02	1.771056143356708468e-02	0.000000000000000000e+00	2.259076100143659360e+01	1.000000000000000000e+00
7.810000000000000000e+02	1.150512520488582027e+02	1.646280852713138998e+01	4.264356619441061341e-03	-1.151454865853598051e+02	5.761127201847726642e-02	0.000000000000000000e+00	1.343985302823563011e+01	1.000000000000000000e+00
7.810000000000000000e+02	7.605965461508209557e+01	1.263953116623246942e+01	-4.352965137119293657e-03	1.174567794335029589e+02	4.449602616778602915e-02	0.000000000000000000e+00	9.713247981477652004e+00	1.000000000000000000e+00
7.820000000000000000e+02	6.005467911479506427e+01	1.494358357700090778e+01	1.599501146328072190e-03	-4.563454612806010147e+01	3.769142807018627250e-01	0.000000000000000000e+00	1.031046657836581382e+01	1.000000000000000000e+00
7.820000000000000000e+02	1.201030095138173692e+02	4.727093276680290046e+01	-4.424207007977004787e-03	1.193150751246655688e+02	1.483060736987141803e-01	0.000000000000000000e+00	8.516620088640564745e+00	1.000000000000000000e+00
7.820000000000000000e+02	1.276325136866184664e+02	5.125080520772445425e+01	-3.936231163227101211e-03	1.065865574878770587e+02	1.397126059403075438e-01	0.000000000000000000e+00	8.516620088640564745e+00	1.000000000000000000e+00
7.830000000000000000e+02	4.493604871095202213e+01	4.927393805855286857e+00	3.190426646351206177e-03	-8.713275449991013488e+01	3.480715989131434318e-01	0.000000000000000000e+00	1.813551881859488901e+01	1.000000000000000000e+00
7.830000000000000000e+02	7.873184358664599536e+00	4.714624845854190482e+01	2.374826264111725566e-03	-6.585837388947781790e+01	3.199749767089543617e-01	0.000000000000000000e+00	3.541575136599291085e+01	1.000000000000000000e+00
7.850000000000000000e+02	8.951254084286897239e+01	2.750268092340277803e+01	-3.064336464656456076e-03	8.384377796798762006e+01	1.090165518124891486e-01	0.000000000000000000e+00	1.506000122736922542e+01	1.000000000000000000e+00
7.850000000000000000e+02	1.012967137711958401e+02	7.835684199362296987e+00	-1.605916037956498649e-02	4.228049113262325704e+02	1.140445914699284025e-02	0.000000000000000000e+00	1.623621253243700480e+01	1.000000000000000000e+00
7.850000000000000000e+02	1.206510240182743701e+02	2.868050893723784256e+01	-3.836003770488088851e-03	1.039721941953217055e+02	1.138794108435605690e-01	0.000000000000000000e+00	1.343985302823563011e+01	1.000000000000000000e+00
7.850000000000000000e+02	1.023702120678433545e+02	4.699230347797780638e+01	1.630466043482311405e-03	-4.644224438564717161e+01	3.082745682779478580e-01	0.000000000000000000e+00	1.773498631351413479e+01	1.000000000000000000e+00
7.860000000000000000e+02	7.667189955194945128e+01	4.330503239431316587e+01	-1.679264703396489075e-02	4.419374112590175514e+02	5.407431362764114624e-03	0.000000000000000000e+00	1.009270794861533815e+01	1.000000000000000000e+00
7.870000000000000000e+02	6.520542045466807224e+01	2.387530148081547310e+01	-3.443734897779627494e-03	9.374012775524656149e+01	2.634944446979248234e-01	0.000000000000000000e+00	6.086779382577045538e+00	1.000000000000000000e+00
7.880000000000000000e+02	1.368072288960021012e+02	4.818273029031982446e+01	3.338820751288028472e-03	-9.100351368236894700e+01	1.355097114172735262e-01	0.000000000000000000e+00	2.532507835635894367e+01	1.000000000000000000e+00
7.890000000000000000e+02	6.095840711242396459e+00	1.979437497860311268e+01	-4.023357956021554431e-03	1.088592005513659871e+02	7.271481702124305002e-02	0.000000000000000000e+00	2.175352037242818071e+01	1.000000000000000000e+00
7.910000000000000000e+02	1.343216457872193814e+02	1.355509358339458714e+01	-2.380801300650876254e-03	6.601422864906743371e+01	1.970280662484397149e-01	0.000000000000000000e+00	1.007543718842919134e+01	1.000000000000000000e+00
7.910000000000000000e+02	9.388129369730708618e+01	2.762148073094310519e+01	-1.548753718442403074e-02	4.078945095118189101e+02	1.357698190559479823e-01	0.000000000000000000e+00	5.209432013337142564e+00	1.000000000000000000e+00
7.910000000000000000e+02	2.474882694412128004e+01	4.778751494402435185e+01	-1.692139941752676680e-02	4.452958295138919880e+02	1.526503446866078750e-02	0.000000000000000000e+00	3.846897051721346994e+00	1.000000000000000000e+00
7.920000000000000000e+02	6.518896866007274582e+01	1.778854433183872175e+01	-1.579928221985545458e-02	4.160261664869788660e+02	7.364528622209265407e-03	0.000000000000000000e+00	6.086779382577045538e+00	1.000000000000000000e+00
7.940000000000000000e+02	5.300527551967611117e+01	3.352545158196566177e+01	-1.637667350655817172e-02	4.310870250421604055e+02	9.968027961785863589e-03	0.000000000000000000e+00	1.959557191802580434e+01	1.000000000000000000e+00
7.940000000000000000e+02	9.303590216873293173e+01	3.276185961435208327e+01	-1.521917627284630377e-02	4.008944978661759819e+02	6.475230474289117577e-02	0.000000000000000000e+00	5.209432013337142564e+00	1.000000000000000000e+00
7.950000000000000000e+02	2.114595808088498785e+01	2.436053251445366996e+01	-1.619994341629314716e-02	4.264771409770126525e+02	7.331478065334851024e-03	0.000000000000000000e+00	8.317228211373045355e+00	1.000000000000000000e+00
7.950000000000000000e+02	1.062052166086437524e+02	5.132753800169557223e+01	-1.629476686698043408e-02	4.289505461208120778e+02	9.412798210794393050e-02	0.000000000000000000e+00	1.645761782708181542e+01	1.000000000000000000e+00
7.950000000000000000e+02	1.226619718042145166e+02	5.149604015401357060e+01	-4.090054664820995216e-03	1.105989387851396941e+02	7.209481759970881587e-02	0.000000000000000000e+00	1.645761782708181542e+01	1.000000000000000000e+00
7.960000000000000000e+02	1.309426229423023358e+02	2.304701852786768512e+01	-3.284178272383965220e-03	8.957820182742523230e+01	1.223259201719988365e-01	0.000000000000000000e+00	1.007543718842919134e+01	1.000000000000000000e+00
7.970000000000000000e+02	2.990504273739511376e+01	4.916859058605224675e+01	-1.658441860815168187e-02	4.365059145590066692e+02	9.244893374729779012e-02	0.000000000000000000e+00	6.617445272469931972e+00	1.000000000000000000e+00
7.970000000000000000e+02	1.342259084535676550e+02	9.782183518407471468e+00	-2.597907236823888185e-03	7.167728916192125155e+01	2.574421737569321245e-01	0.000000000000000000e+00	1.366513123159401211e+01	1.000000000000000000e+00
7.980000000000000000e+02	7.540529622216692474e+01	1.468356459258228774e+01	-2.121149287325697647e-03	5.924138268426143838e+01	1.713579640040810981e-01	0.000000000000000000e+00	1.792865045797714885e+01	1.000000000000000000e+00
8.000000000000000000e+02	9.080569100080479927e+01	5.504003170246931198e+00	-3.310423486365808143e-03	9.026279036319668592e+01	2.415196713164156073e-01	0.000000000000000000e+00	1.490913080157084281e+01	1.000000000000000000e+00
8.000000000000000000e+02	1.709846146999474925e+01	1.709458066318932978e+01	-3.310921428809954215e-02	8.675439577726905327e+02	1.231749117845337693e-02	0.000000000000000000e+00	7.169775427594749395e+00	1.000000000000000000e+00
8.010000000000000000e+02	1.196111439687629883e+02	2.153092380798167582e+01	-1.666067601574374238e-02	4.384950371106951934e+02	8.736288839752193169e-03	0.000000000000000000e+00	3.741764903108569129e+00	1.000000000000000000e+00
8.010000000000000000e+02	1.056802562029554764e+02	6.518641679922478005e+00	-1.540379857096574844e-02	4.057102447992279508e+02	9.115126135897932969e-03	0.000000000000000000e+00	1.490913080157084281e+01	1.000000000000000000e+00
8.010000000000000000e+02	1.612597378737518738e+01	9.821056674205088655e+00	-1.691705692012931972e-02	4.451825584261818562e+02	9.307982239875134400e-02	0.000000000000000000e+00	7.338247986486692298e+00	1.000000000000000000e+00
8.010000000000000000e+02	9.006271067021395993e+01	4.713518080671571653e+01	-1.599303253212240247e-02	4.210800114536023102e+02	7.236816785572419697e-03	0.000000000000000000e+00	1.342341245356164059e+01	1.000000000000000000e+00
8.020000000000000000e+02	9.256181975385705130e+01	3.394645624038685838e+01	-1.526304492463399949e-02	4.020387817769257026e+02	1.844533693970995536e-02	0.000000000000000000e+00	1.012758794232958515e+01	1.000000000000000000e+00
8.020000000000000000e+02	9.453700983157057536e+00	3.674483167507482051e+01	-3.069617421061892129e-03	8.398152811990375710e+01	2.050656269949280297e-01	0.000000000000000000e+00	1.593507778855473234e+01	1.000000000000000000e+00
8.040000000000000000e+02	1.902131849272713993e+01	2.400170021856624558e+01	-1.619231098792704715e-02	4.262780542801716592e+02	2.414125884718321124e-02	0.000000000000000000e+00	7.169775427594749395e+00	1.000000000000000000e+00
8.040000000000000000e+02	4.186752299273560141e+01	4.499426435045567274e+01	-2.007987173209812778e-02	5.276824291660416293e+02	3.889739197864605647e-02	0.000000000000000000e+00	2.002139346322168834e+01	1.000000000000000000e+00
8.040000000000000000e+02	1.012188700853453156e+02	3.920226417901042737e+01	-1.642731866538357094e-02	4.324080695247155290e+02	1.161727617212993113e-02	0.000000000000000000e+00	1.012758794232958515e+01	1.000000000000000000e+00
8.040000000000000000e+02	3.827306915358706618e+01	2.529817088481212295e+01	-2.590601862915223319e-03	7.148673345790389533e+01	2.803793488469373818e-01	0.000000000000000000e+00	7.271763906452160420e+00	1.000000000000000000e+00
8.050000000000000000e+02	1.422049514210888219e+02	1.525780319990789557e+01	-3.255858133609853405e-02	8.531810721578629000e+02	5.185565124206759080e-03	0.000000000000000000e+00	2.344850053534797496e+01	1.000000000000000000e+00
8.050000000000000000e+02	3.940869525175459387e+01	9.658723932872591789e+00	-3.886844569706735322e-03	1.052983418243188396e+02	1.527587273356375563e-01	0.000000000000000000e+00	8.703471182830726960e+00	1.000000000000000000e+00
8.050000000000000000e+02	3.286107034862455833e+01	1.539274684512854918e+01	4.594751095208444644e-03	-1.237636015128681350e+02	2.898541028504248995e-01	0.000000000000000000e+00	4.052487940393280752e+00	1.000000000000000000e+00
8.070000000000000000e+02	8.169534467722920112e+01	2.859811601879665943e+01	-1.633789509215511151e-02	4.300755165075340756e+02	7.986500736660739896e-03	0.000000000000000000e+00	1.211135928444259058e+01	1.000000000000000000e+00
8.070000000000000000e+02	9.327658252136474459e+01	5.457022334988140599e+00	-1.410326983436534926e-02	3.717868382637003606e+02	2.033624377335004896e-01	0.000000000000000000e+00	2.557271284748635409e+01	1.000000000000000000e+00
8.090000000000000000e+02	3.440928815115989892e+01	1.913783431312520733e+01	-1.531228578686367678e-02	4.033231961389979574e+02	3.697095867047828222e-02	0.000000000000000000e+00	4.052487940393280752e+00	1.000000000000000000e+00
8.090000000000000000e+02	1.136201839796139978e+02	2.185445037647587441e+01	-1.619902035997735842e-02	4.264530636815447906e+02	6.378005311991841175e-03	0.000000000000000000e+00	1.453087316062823398e+01	1.000000000000000000e+00
8.090000000000000000e+02	1.271997260476302927e+02	3.564606614859508937e+01	-1.657517108224628929e-02	4.362646991426087766e+02	1.069940217136822191e-02	0.000000000000000000e+00	1.935491225458776654e+01	1.000000000000000000e+00
8.090000000000000000e+02	1.536679167053645756e+01	3.920681806746228659e+01	-3.828839703274600995e-03	1.037853243802291843e+02	6.710007626341540909e-02	0.000000000000000000e+00	1.563813208452109471e+01	1.000000000000000000e+00
8.110000000000000000e+02	5.588213214287249286e+01	2.005160290027863113e+01	1.410989962730881857e-03	-4.071736026534903630e+01	3.759562130305167393e-01	0.000000000000000000e+00	9.927936094674121748e+00	1.000000000000000000e+00
8.120000000000000000e+02	1.013939661951647793e+02	2.970721253367149473e+01	-1.607508741547002823e-02	4.232203572127456823e+02	1.072131482009064385e-02	0.000000000000000000e+00	9.706925489578708266e+00	1.000000000000000000e+00
8.120000000000000000e+02	1.441198831013683730e+02	1.976675015840935501e+01	-3.559315567063965190e-03	9.675497081210220074e+01	2.427886734643379674e-01	0.000000000000000000e+00	2.320440456118904393e+01	1.000000000000000000e+00
8.130000000000000000e+02	9.598509118008448127e+01	3.776751485625673155e+01	4.260015417103517332e-03	-1.150322492784053594e+02	3.070646801499979928e-01	0.000000000000000000e+00	4.514125998787762661e+00	1.000000000000000000e+00
8.130000000000000000e+02	9.725620299664470281e+01	4.209898207681059290e+01	-4.176255002313747529e-03	1.128474158929275859e+02	2.649589575856012846e-01	0.000000000000000000e+00	4.514125998787762661e+00	1.000000000000000000e+00
8.130000000000000000e+02	3.309807098349455146e+01	4.640957686337674204e+01	-2.455968038502202508e-03	6.797490182323001306e+01	2.313370676287554994e-01	0.000000000000000000e+00	1.689138462925293638e+01	1.000000000000000000e+00
8.140000000000000000e+02	6.939802796156860154e+01	8.717273525483756558e+00	-3.942031383149335530e-03	1.067378522750509120e+02	7.908889027767485036e-02	0.000000000000000000e+00	1.482991344421131252e+01	1.000000000000000000e+00
8.150000000000000000e+02	6.536573619730407358e+01	2.298846674436506632e+01	-2.836282608516339180e-03	7.789514841747198659e+01	2.667322788397006317e-01	0.000000000000000000e+00	9.927936094674121748e+00	1.000000000000000000e+00
8.150000000000000000e+02	4.991635353342849868e+01	4.483978491412050715e+01	-1.574622242059710948e-03	4.498559685081440307e+01	3.239550753086930523e-01	0.000000000000000000e+00	1.689138462925293638e+01	1.000000000000000000e+00
8.170000000000000000e+02	7.763217557760050624e+01	3.560513835843720187e+01	-4.284403308891287544e-03	1.156683908294360634e+02	6.528501375889417258e-02	0.000000000000000000e+00	1.113954039916220573e+01	1.000000000000000000e+00
8.170000000000000000e+02	6.653653072965195747e+01	3.461719822221451182e+01	-3.517154026421723950e-03	9.565521573317204229e+01	8.865521826772904124e-02	0.000000000000000000e+00	1.113954039916220573e+01	1.000000000000000000e+00
8.170000000000000000e+02	8.925321278667279046e+01	5.065863567513756749e+01	-2.547924252975185093e-03	7.037351706274367302e+01	1.408187206108769685e-01	0.000000000000000000e+00	1.171817059204457045e+01	1.000000000000000000e+00
8.180000000000000000e+02	1.250210954296901811e+01	2.152877982422337055e+01	-1.601551315952305004e-03	4.568802340670251283e+01	2.426598403925930292e-01	0.000000000000000000e+00	2.230409958477565979e+01	1.000000000000000000e+00
8.200000000000000000e+02	3.442607811238470816e+01	1.263608060573458580e+01	-1.625233453463439948e-02	4.278437276246764895e+02	2.366137171158555486e-02	0.000000000000000000e+00	7.733862044024093940e+00	1.000000000000000000e+00
8.200000000000000000e+02	9.514547060143659252e+00	4.643591223596905593e+01	-1.716695651139345247e-02	4.517010191021646506e+02	8.947310200028923965e-03	0.000000000000000000e+00	1.193199017803696904e+01	1.000000000000000000e+00
8.210000000000000000e+02	3.480600484843299114e+01	2.162423918988104532e+01	-1.567818373072187021e-02	4.128673948565607361e+02	3.183857113947574646e-02	0.000000000000000000e+00	8.996184694554129280e+00	1.000000000000000000e+00
8.210000000000000000e+02	7.498892553148505158e+01	5.196298750194359428e+01	-1.636984825688060641e-02	4.309089930517840799e+02	5.992682092462509047e-03	0.000000000000000000e+00	1.381658142436969428e+01	1.000000000000000000e+00
8.220000000000000000e+02	7.137588575352957321e+01	2.338229383004628303e+01	-1.611536233932189463e-02	4.242709011773379757e+02	1.552667459629242241e-02	0.000000000000000000e+00	5.516961383416170150e+00	1.000000000000000000e+00
8.220000000000000000e+02	2.010661790890015865e+01	5.192958357157819194e+01	3.456702680561535811e-03	-9.407838353906340956e+01	2.282110373793042601e-01	0.000000000000000000e+00	1.193199017803696904e+01	1.000000000000000000e+00
8.220000000000000000e+02	3.449327509146103665e+01	4.902510493425552340e+00	-1.580777724456297953e-02	4.162477534220250277e+02	2.524574564772030794e-02	0.000000000000000000e+00	7.733862044024093940e+00	1.000000000000000000e+00
8.230000000000000000e+02	1.025061645534909331e+02	4.520862390549024923e+01	-1.282314670951220821e-02	3.383956982159690483e+02	3.369404612577605596e-01	0.000000000000000000e+00	1.061687660637779906e+01	1.000000000000000000e+00
8.230000000000000000e+02	1.324845374131388382e+02	4.541578565192114780e+01	-1.523479300954273764e-03	4.365156805643539428e+01	4.167340501149273679e-01	0.000000000000000000e+00	5.747235755914089417e+00	1.000000000000000000e+00
8.240000000000000000e+02	7.660054278021787866e+01	5.074675710771822779e+00	3.617330139596385431e-03	-9.826824143320871485e+01	1.176568361260064144e-01	0.000000000000000000e+00	8.615073167793058317e+00	1.000000000000000000e+00
8.240000000000000000e+02	8.516910505579058110e+01	5.968670238752988411e+00	-4.006116032196394526e-03	1.084094567087928169e+02	8.887784578500013133e-02	0.000000000000000000e+00	8.615073167793058317e+00	1.000000000000000000e+00
8.240000000000000000e+02	1.175996884649068619e+02	1.425255993305341917e+01	-1.576201791401248692e-02	4.150541524431525318e+02	4.566563206609086656e-03	0.000000000000000000e+00	4.910143147675251285e+00	1.000000000000000000e+00
8.240000000000000000e+02	5.172609681523618264e+01	4.823115945877145805e+01	3.680457113410091907e-03	-9.991486556059079760e+01	9.992376047587181453e-02	0.000000000000000000e+00	7.320337105745235107e+00	1.000000000000000000e+00
8.250000000000000000e+02	5.878798443314112632e+01	5.294782513466407892e+01	-3.923780712715298213e-03	1.062617959640629692e+02	6.542500376979931698e-02	0.000000000000000000e+00	8.492184161101475226e+00	1.000000000000000000e+00
8.260000000000000000e+02	7.896642723012118381e+01	3.873130573077087746e+01	-1.629319325268469227e-03	4.641233302186481779e+01	2.860072739623366056e-01	0.000000000000000000e+00	1.381658142436969428e+01	1.000000000000000000e+00
8.270000000000000000e+02	4.567947437882084216e+01	3.504979597652272361e+01	-1.357758322706433853e-02	3.580746610638560128e+02	1.843963423686255654e-01	0.000000000000000000e+00	3.795422265890898483e+00	1.000000000000000000e+00
8.280000000000000000e+02	9.834890080206649543e+01	1.052189844902494364e+01	-1.245789480396210843e-03	3.640821817230029467e+01	4.316765193408493850e-01	0.000000000000000000e+00	1.394413507709850819e+01	1.000000000000000000e+00
8.280000000000000000e+02	1.329614556740768307e+02	3.428861749242541634e+01	3.765448656230245290e-03	-1.021318120824388984e+02	1.736280899960371826e-01	0.000000000000000000e+00	1.113738399613265351e+01	1.000000000000000000e+00
8.280000000000000000e+02	1.126427150619556699e+02	4.205134459184132112e+01	-3.743554858156653703e-02	9.803934419213595675e+02	4.232751231712517104e-03	0.000000000000000000e+00	1.061687660637779906e+01	1.000000000000000000e+00
8.290000000000000000e+02	4.195666905884260700e+01	3.578868076183241698e+01	-1.239627841483089896e-02	3.272611294132415765e+02	2.339963105467475213e-01	0.000000000000000000e+00	3.795422265890898483e+00	1.000000000000000000e+00
8.290000000000000000e+02	6.409332023527525735e+01	3.665023995046999516e+01	3.461896713873593816e-03	-9.421386636127662939e+01	2.259699854017545029e-01	0.000000000000000000e+00	1.501799408916098066e+01	1.000000000000000000e+00
8.290000000000000000e+02	1.225088989225697986e+02	1.415686033516983500e+01	2.167991782543988132e-03	-6.046323727594265307e+01	3.542822644236339746e-01	0.000000000000000000e+00	4.910143147675251285e+00	1.000000000000000000e+00
8.290000000000000000e+02	3.786892033688478421e+01	1.836333100007486152e+01	-4.217739417609360150e-03	1.139295086182605274e+02	2.040792545297860361e-01	0.000000000000000000e+00	1.789839389256622226e+01	1.000000000000000000e+00
8.290000000000000000e+02	4.551140591879120478e+01	4.436270338387614487e+01	4.180987592651085050e-03	-1.129708622893519276e+02	1.977498862758299003e-01	0.000000000000000000e+00	7.320337105745235107e+00	1.000000000000000000e+00
8.310000000000000000e+02	2.158645870420360779e+01	3.768016273595682719e+01	-2.500401697069657390e-03	6.913392355110418919e+01	1.954369381318408205e-01	0.000000000000000000e+00	4.152147513761882180e+00	1.000000000000000000e+00
8.320000000000000000e+02	6.133764750513906705e+01	6.448556830389156502e+00	-4.222607454658099113e-03	1.140564880499231180e+02	1.554202270316691337e-01	0.000000000000000000e+00	9.618659309113482436e+00	1.000000000000000000e+00
8.320000000000000000e+02	1.374830766209007038e+02	4.691215269728401438e+01	-1.563863206599000119e-02	4.118357166136306660e+02	3.065128110972969999e-02	0.000000000000000000e+00	1.340890364851134287e+01	1.000000000000000000e+00
8.330000000000000000e+02	1.632180940238391287e+01	1.713909817159480653e+01	-1.606039049815297104e-02	4.228369981319852968e+02	1.513225908917126272e-02	0.000000000000000000e+00	1.791623178351369106e+01	1.000000000000000000e+00
8.330000000000000000e+02	2.002735250282564650e+01	5.184599368146607645e+01	-1.554552693157327387e-02	4.094071325797092982e+02	1.043462891409319138e-02	0.000000000000000000e+00	1.425137111031505910e+01	1.000000000000000000e+00
8.340000000000000000e+02	1.033220697390859044e+02	5.280887268306963023e+01	-1.585559097053102287e-02	4.174949419064811309e+02	7.630935353724055403e-03	0.000000000000000000e+00	1.455233720604859826e+01	1.000000000000000000e+00
8.340000000000000000e+02	5.675142419316307496e+01	1.490344669587430104e+01	-1.578159475291690192e-02	4.155648009556729789e+02	9.069699562477606669e-03	0.000000000000000000e+00	9.618659309113482436e+00	1.000000000000000000e+00
8.340000000000000000e+02	1.354235304780529532e+02	3.348018913122147211e+01	-4.101778067673429728e-03	1.109047357658219397e+02	6.368317044730398280e-02	0.000000000000000000e+00	1.358894313604080928e+01	1.000000000000000000e+00
8.350000000000000000e+02	8.961650162109124551e+01	3.430511780687069034e+01	-1.656466849215898485e-02	4.359907462316265310e+02	5.364535072582310438e-02	0.000000000000000000e+00	7.033509343278164572e+00	1.000000000000000000e+00
8.350000000000000000e+02	1.380175681370870393e+02	1.650722087498114021e+01	4.289359564681036706e-03	-1.157976713868878136e+02	8.795930465741541582e-02	0.000000000000000000e+00	1.717005191616580362e+01	1.000000000000000000e+00
8.350000000000000000e+02	6.506963721436460446e+01	3.965765082295039434e+01	-2.254262805463597228e-03	6.271355816495884739e+01	3.699778083208358215e-01	0.000000000000000000e+00	2.018999697403791060e+01	1.000000000000000000e+00
8.350000000000000000e+02	1.848025451399468366e+01	3.492483616642509503e+01	4.250763422468087707e-03	-1.147909172982273418e+02	2.286299605165135196e-01	0.000000000000000000e+00	4.152147513761882180e+00	1.000000000000000000e+00
8.360000000000000000e+02	1.189329340540813433e+02	3.331258478920647548e+01	4.517865257549119433e-03	-1.217580867907868480e+02	1.310251427240616273e-01	0.000000000000000000e+00	7.641725969935781571e+00	1.000000000000000000e+00
8.360000000000000000e+02	1.146249913809129453e+02	4.364293135021874548e+01	-3.766869868324241883e-03	1.021688834321761448e+02	8.151039198773979422e-02	0.000000000000000000e+00	1.119260604800880543e+01	1.000000000000000000e+00
8.370000000000000000e+02	6.953809767417004650e+01	1.805312980006376122e+01	-3.394898864489961227e-02	8.894489000489435284e+02	8.974480681888552525e-03	0.000000000000000000e+00	1.150448150829179284e+01	1.000000000000000000e+00
8.370000000000000000e+02	3.829352592398689836e+01	9.898124562495997480e+00	-3.524057458058516175e-03	9.583528704671894616e+01	8.412683827411215898e-02	0.000000000000000000e+00	7.504099903975514074e+00	1.000000000000000000e+00
8.370000000000000000e+02	1.230412017943045981e+02	2.686912981735854089e+01	-2.198994564861290243e-03	6.127192374221137783e+01	2.503565410185280005e-01	0.000000000000000000e+00	7.641725969935781571e+00	1.000000000000000000e+00
8.380000000000000000e+02	8.525893102935825141e+01	3.982615323693677567e+01	-1.717607913989209478e-02	4.519389766547528779e+02	4.189824871410674501e-02	0.000000000000000000e+00	7.033509343278164572e+00	1.000000000000000000e+00
8.390000000000000000e+02	1.907748787102936561e+01	2.398862803319345005e+01	-3.296888316427121213e-02	8.638835159621851290e+02	2.160632214271573925e-02	0.000000000000000000e+00	9.598579321372350037e+00	1.000000000000000000e+00
8.390000000000000000e+02	9.696168515422392886e+01	3.258853892732274460e+01	-2.425096137473636837e-02	6.364824623073484418e+02	6.929596505185986466e-03	0.000000000000000000e+00	7.543100435836288753e+00	1.000000000000000000e+00
8.400000000000000000e+02	1.237336556719939722e+02	5.768004797926885807e+00	-1.536228464648938495e-02	4.046273823470085631e+02	1.316905991635797246e-02	0.000000000000000000e+00	8.453482006092656320e+00	1.000000000000000000e+00
8.410000000000000000e+02	7.801526153720857337e+01	2.583071217595805535e+01	-1.623221766650205858e-02	4.273189928174635384e+02	7.292615105275124243e-03	0.000000000000000000e+00	1.150448150829179284e+01	1.000000000000000000e+00
8.410000000000000000e+02	1.310717201469597910e+02	9.964928407974717572e+00	3.741768664530175596e-03	-1.015141356231710859e+02	3.799080073701976978e-01	0.000000000000000000e+00	3.246562539753219401e+00	1.000000000000000000e+00
8.420000000000000000e+02	4.999313441395758062e+00	9.982847056507836214e+00	-1.639651392587176959e-02	4.316045488701765862e+02	1.449601856811444378e-02	0.000000000000000000e+00	1.000438201852079168e+01	1.000000000000000000e+00
8.420000000000000000e+02	4.193176184378963711e+01	4.959106650211868583e+01	-3.436999978913714456e-03	9.356445198258398932e+01	8.961253900005150541e-02	0.000000000000000000e+00	1.016554576720410630e+01	1.000000000000000000e+00
8.430000000000000000e+02	2.974038523738045825e+01	4.356111621403479006e+01	-1.612437682817594378e-02	4.245060379809315805e+02	1.131582962930455238e-02	0.000000000000000000e+00	5.257708873569404417e+00	1.000000000000000000e+00
8.430000000000000000e+02	1.120682027384312534e+02	4.616775915749551018e+01	-2.249813435087312345e-03	6.259749936836785622e+01	1.531240711402522825e-01	0.000000000000000000e+00	5.820321702325674806e+00	1.000000000000000000e+00
8.430000000000000000e+02	6.510160418166850604e+01	1.707069296702693251e+01	-2.772130216943371507e-03	7.622177696606912889e+01	1.486262357790885114e-01	0.000000000000000000e+00	1.560450200541934507e+01	1.000000000000000000e+00
8.430000000000000000e+02	1.393906539812422238e+02	4.172455585687026058e+01	-4.622908737575594576e-03	1.244980744408556603e+02	6.398642886789052131e-02	0.000000000000000000e+00	2.768137275292664867e+01	1.000000000000000000e+00
8.440000000000000000e+02	1.304834503208541605e+02	1.315774956429126341e+01	-4.746280288303163751e-03	1.277161373351750342e+02	1.578596354534981261e-01	0.000000000000000000e+00	3.246562539753219401e+00	1.000000000000000000e+00
8.440000000000000000e+02	1.066213421642173387e+01	1.823027819853238540e+01	-1.776513105229782577e-02	4.673039946914204847e+02	9.300506512653006208e-02	0.000000000000000000e+00	3.673037703246360586e+00	1.000000000000000000e+00
8.440000000000000000e+02	9.482990843729405483e+00	2.426854191603800714e+01	-1.761784492068261057e-02	4.634621362386123451e+02	1.516755684211870125e-01	0.000000000000000000e+00	3.723398342523051241e+00	1.000000000000000000e+00
8.450000000000000000e+02	6.101565811712723786e+01	4.226980119061774133e+01	-1.619001645381761348e-02	4.262182029203260640e+02	6.827316582084352881e-03	0.000000000000000000e+00	2.044005926441740328e+01	1.000000000000000000e+00
8.460000000000000000e+02	1.010627127174166873e+02	3.628802880085807203e+01	-1.619480979475383664e-02	4.263432339547558172e+02	7.644915330955792676e-03	0.000000000000000000e+00	9.689633002680439589e+00	1.000000000000000000e+00
8.460000000000000000e+02	1.065690542057167249e+02	4.426105778242208544e+01	1.891215771860480606e-03	-5.324372350015205058e+01	4.750385908003169622e-01	0.000000000000000000e+00	5.820321702325674806e+00	1.000000000000000000e+00
8.470000000000000000e+02	1.361367460378584155e+02	5.537118561240262693e+00	-1.187651874094561993e-02	3.137035522357668924e+02	3.098018919383414005e-01	0.000000000000000000e+00	9.488612614526990896e+00	1.000000000000000000e+00
8.470000000000000000e+02	3.101568666438214805e+01	5.121454973396587462e+01	-1.643894154599721477e-02	4.327112444512468414e+02	1.032923931303819653e-02	0.000000000000000000e+00	7.758958588220281172e+00	1.000000000000000000e+00
8.480000000000000000e+02	3.618469410245712936e+01	3.462786443527907210e+01	-5.308562498856137131e-03	1.423828859270936675e+02	1.971461454220215792e-01	0.000000000000000000e+00	4.167487264293109561e+00	1.000000000000000000e+00
8.480000000000000000e+02	3.332467135986716755e+01	3.765907211703125768e+01	4.299064620519323435e-03	-1.160508211600430144e+02	3.353825468433327961e-01	0.000000000000000000e+00	4.167487264293109561e+00	1.000000000000000000e+00
8.490000000000000000e+02	1.280397486631231807e+01	1.186248988008624394e+01	-6.300201235276488461e-03	1.682491071379369316e+02	6.089507129608695557e-02	0.000000000000000000e+00	6.718348713639599623e+00	1.000000000000000000e+00
8.490000000000000000e+02	1.439672711641433125e+02	3.328000722460500072e+01	-1.547303535062673381e-02	4.075162390518347593e+02	1.262103029032957124e-02	0.000000000000000000e+00	1.032789043389696282e+01	1.000000000000000000e+00
8.510000000000000000e+02	1.373967907853826489e+02	2.531168817935451898e+01	-1.554144409245684227e-02	4.093006345014523504e+02	9.016296205518470330e-03	0.000000000000000000e+00	8.165051544876675393e+00	1.000000000000000000e+00
8.510000000000000000e+02	2.925884476191800232e+01	1.363902642454754854e+01	-1.698504173864900588e-02	4.469558961249059053e+02	7.921213720197051167e-03	0.000000000000000000e+00	1.182711264243149785e+01	1.000000000000000000e+00
8.510000000000000000e+02	1.391599368327571540e+02	5.221935305640760561e+01	-3.688525284739761941e-03	1.001253183159294764e+02	1.285752339433338109e-01	0.000000000000000000e+00	1.953994073456577141e+01	1.000000000000000000e+00
8.520000000000000000e+02	9.558664963401598413e+01	4.414495393980576665e+01	3.420511529393281593e-03	-9.313436200419235433e+01	1.042958085137577484e-01	0.000000000000000000e+00	1.177440668587844108e+01	1.000000000000000000e+00
8.520000000000000000e+02	2.692440708454914144e+01	3.175265033788420155e+01	-1.703756934358401781e-02	4.483260429324311644e+02	1.216537358064728735e-02	0.000000000000000000e+00	8.709144678273226248e+00	1.000000000000000000e+00
8.520000000000000000e+02	8.881105149288119449e+00	1.936659742972396714e+01	-3.298210794401854832e-03	8.994423060920821911e+01	2.098279845089562334e-01	0.000000000000000000e+00	3.919635539467022589e+00	1.000000000000000000e+00
8.530000000000000000e+02	1.509087157885454111e+01	2.273506962039926549e+01	2.616357327255683200e-03	-7.215854720776121667e+01	2.668552729972988313e-01	0.000000000000000000e+00	7.064545562817396096e+00	1.000000000000000000e+00
8.530000000000000000e+02	3.797267723124110717e+01	2.626501989748877719e+01	-1.638134488198877969e-02	4.312088746894252722e+02	8.257997560873198140e-03	0.000000000000000000e+00	8.551844972405961087e+00	1.000000000000000000e+00
8.540000000000000000e+02	7.858808378120554039e+01	1.236554589450477692e+01	-1.728860395147626544e-02	4.548741097443005401e+02	1.436351489251832536e-01	0.000000000000000000e+00	6.815430382988156843e+00	1.000000000000000000e+00
8.540000000000000000e+02	1.259489817135936818e+02	1.794742363180467848e+01	3.836058455367423285e-03	-1.039736206131629928e+02	1.655899218434152553e-01	0.000000000000000000e+00	6.208292147437342479e+00	1.000000000000000000e+00
8.540000000000000000e+02	1.320397480861424242e+02	1.914969497512181817e+01	-3.419189091918867912e-03	9.309986712314911017e+01	2.970514377045629928e-01	0.000000000000000000e+00	6.208292147437342479e+00	1.000000000000000000e+00
8.540000000000000000e+02	8.687641297078796754e+01	3.622230097031269480e+01	-3.967782566566981257e-03	1.074095543599515850e+02	6.214291900667257007e-02	0.000000000000000000e+00	1.177440668587844108e+01	1.000000000000000000e+00
8.540000000000000000e+02	7.552452691890034941e+01	6.277466504682329251e+00	-1.720167223637265527e-02	4.526065551495446471e+02	1.778977644419766913e-01	0.000000000000000000e+00	6.815430382988156843e+00	1.000000000000000000e+00
8.540000000000000000e+02	1.168448146584803879e+02	1.269842967452546567e+01	1.055234718114606571e-03	-3.143772695112408400e+01	4.706622114267184909e-01	0.000000000000000000e+00	1.050893882991826978e+01	1.000000000000000000e+00
8.540000000000000000e+02	3.155375806828163476e+01	5.156072443099901648e+01	-4.228914990080118001e-03	1.142210158164665188e+02	9.296232506405921470e-02	0.000000000000000000e+00	2.034184578176010305e+01	1.000000000000000000e+00
8.550000000000000000e+02	4.619381748064827065e+01	1.777925866248624942e+01	6.241985328776358810e-03	-1.667305848573754474e+02	3.496197569428491914e-01	0.000000000000000000e+00	5.848575706223410720e+00	1.000000000000000000e+00
8.550000000000000000e+02	8.954075952226239110e+01	2.210994378939871297e+01	-1.366431385451242000e-02	3.603369704240425335e+02	2.626367903350048660e-01	0.000000000000000000e+00	4.612437584482870889e+00	1.000000000000000000e+00
8.550000000000000000e+02	5.758078422826578446e+01	4.786100867566420192e+01	-1.681091925248509589e-02	4.424140296371605245e+02	7.319501961786656352e-03	0.000000000000000000e+00	1.434301966537755035e+01	1.000000000000000000e+00
8.550000000000000000e+02	4.099548582155066612e+01	1.509911207070246952e+01	-7.873935528233661982e-03	2.092988945793433402e+02	1.814453127689643619e-01	0.000000000000000000e+00	5.848575706223410720e+00	1.000000000000000000e+00
8.560000000000000000e+02	7.107336650905895681e+01	3.031218636752281981e+01	-1.633880906371523375e-02	4.300993568333365147e+02	1.060906562315955259e-02	0.000000000000000000e+00	1.687203995045281957e+01	1.000000000000000000e+00
8.570000000000000000e+02	8.556543047284388592e+01	1.977085434698751243e+01	-1.389649293424551416e-02	3.663932036230252720e+02	1.815714095942431161e-01	0.000000000000000000e+00	4.612437584482870889e+00	1.000000000000000000e+00
8.570000000000000000e+02	2.214796612647154461e+01	1.095031322888526759e+01	-3.800433572008285552e-03	1.030443697885084902e+02	2.658367313245469932e-01	0.000000000000000000e+00	3.299299865140959742e+00	1.000000000000000000e+00
8.570000000000000000e+02	2.512769237397667155e+01	1.236686223617310887e+01	3.883913417126127598e-03	-1.052218847051401269e+02	2.469162634946925339e-01	0.000000000000000000e+00	3.299299865140959742e+00	1.000000000000000000e+00
8.580000000000000000e+02	4.714423900297220626e+01	3.802227212660420719e+01	-1.978811565839392814e-02	5.200721706466115393e+02	1.878718984103389111e-01	0.000000000000000000e+00	1.434301966537755035e+01	1.000000000000000000e+00
8.620000000000000000e+02	7.138690803811205399e+01	3.932464844738296250e+01	-1.649977972063148071e-02	4.342981668105270501e+02	6.745404629906248672e-03	0.000000000000000000e+00	1.052614901719159768e+01	1.000000000000000000e+00
8.620000000000000000e+02	5.650517211546149099e+01	4.983532126737831192e+01	2.541632963549745466e-03	-7.020941306195877019e+01	2.494386738470224518e-01	0.000000000000000000e+00	1.507233222626286739e+01	1.000000000000000000e+00
8.640000000000000000e+02	8.766311249707501929e+01	3.020937872236679667e+01	-1.618563614574202586e-02	4.261039455668226310e+02	1.638438774428641054e-02	0.000000000000000000e+00	1.373679336177734100e+01	1.000000000000000000e+00
8.650000000000000000e+02	4.379648149413935698e+01	4.135306144252897553e+01	-1.648284160691640063e-02	4.338563476478042844e+02	6.720315422333422717e-03	0.000000000000000000e+00	9.070857662129846233e+00	1.000000000000000000e+00
8.650000000000000000e+02	3.596927868921464722e+01	2.701266119875582206e+01	2.371202775724984887e-03	-6.576385766222283280e+01	2.098387408690608469e-01	0.000000000000000000e+00	1.633744725778878504e+01	1.000000000000000000e+00
8.650000000000000000e+02	6.875713101522524084e+01	2.913229415889690088e+01	-1.332936278243659293e-03	3.868138305397472010e+01	3.440766813331798124e-01	0.000000000000000000e+00	1.052614901719159768e+01	1.000000000000000000e+00
8.660000000000000000e+02	1.223156147211578428e+02	4.300346882798835679e+01	-1.642060057045392069e-02	4.322328325929746029e+02	5.742360446100769344e-03	0.000000000000000000e+00	2.076074361775258481e+01	1.000000000000000000e+00
8.690000000000000000e+02	1.086330687146612064e+02	2.738948758225356883e+01	-1.594023697977386272e-02	4.197028754202463574e+02	9.693410800871937738e-03	0.000000000000000000e+00	6.409389569593612279e+00	1.000000000000000000e+00
8.690000000000000000e+02	4.090775734624112658e+01	4.995165036885691023e+01	-1.632698132873450572e-02	4.297908384201297736e+02	8.419661342651929559e-03	0.000000000000000000e+00	9.070857662129846233e+00	1.000000000000000000e+00
8.690000000000000000e+02	8.612830628299391833e+01	4.386016118160289778e+01	-1.544643990664724140e-03	4.420363457602857693e+01	2.502330666907939261e-01	0.000000000000000000e+00	7.965146608442505105e+00	1.000000000000000000e+00
8.730000000000000000e+02	1.073198342564571703e+02	1.394413017639838870e+01	-1.604046645343113961e-02	4.223172929921377659e+02	7.132357136156564081e-03	0.000000000000000000e+00	1.350933827074439719e+01	1.000000000000000000e+00
8.740000000000000000e+02	1.344399885514451114e+02	1.475726572461740105e+01	-3.149945564136891630e-03	8.607683303481123005e+01	1.310643564351673396e-01	0.000000000000000000e+00	2.099786359281045023e+01	1.000000000000000000e+00
8.740000000000000000e+02	8.941837225524123767e+01	3.290388427731198107e+01	-4.796572368917942017e-03	1.290279720130248791e+02	2.118253140588006733e-01	0.000000000000000000e+00	3.737073074512219595e+00	1.000000000000000000e+00
8.740000000000000000e+02	8.729835211860876143e+01	3.598142059464716880e+01	4.655763985451621609e-03	-1.253550812098390850e+02	2.348133543090453745e-01	0.000000000000000000e+00	3.737073074512219595e+00	1.000000000000000000e+00
8.740000000000000000e+02	6.912679356750228976e+01	2.709858277489868428e+01	1.722348477082821013e-03	-4.883893510134138438e+01	2.710113752892867600e-01	0.000000000000000000e+00	2.022647640861464424e+01	1.000000000000000000e+00
8.750000000000000000e+02	2.762919055988957950e+01	5.244210849676216668e+01	-2.422411898878963198e-03	6.709961277027321103e+01	1.499069768187697438e-01	0.000000000000000000e+00	2.480276246087870717e+01	1.000000000000000000e+00
8.760000000000000000e+02	1.271462769776143631e+02	4.804668165462400964e+01	-1.726532729283527037e-02	4.542669539532403746e+02	1.778251075794264890e-01	0.000000000000000000e+00	1.353989337952164718e+01	1.000000000000000000e+00
8.770000000000000000e+02	1.731715193776422979e+01	2.988465107916811192e+01	-1.595577577575379644e-02	4.201081943326742021e+02	3.756388185228221044e-02	0.000000000000000000e+00	1.273808358945882269e+01	1.000000000000000000e+00
8.770000000000000000e+02	1.326579358948329457e+02	3.567937278369097243e+01	-4.032250949876045251e-03	1.090911682406247678e+02	1.448739259812129587e-01	0.000000000000000000e+00	1.353989337952164718e+01	1.000000000000000000e+00
8.800000000000000000e+02	9.634798213356887686e+01	9.000356870299533796e+00	-1.608426608214417325e-02	4.234597764829841822e+02	9.047100588214118666e-03	0.000000000000000000e+00	3.238124608283609973e+01	1.000000000000000000e+00
8.810000000000000000e+02	8.518225809093058842e+01	4.243055801171806252e+01	-1.635590290004891589e-02	4.305452379145303894e+02	5.371628743734424560e-03	0.000000000000000000e+00	9.644653037595231737e+00	1.000000000000000000e+00
8.810000000000000000e+02	4.937388239650955768e+01	4.502937492386863028e+01	1.707874748011503066e-03	-4.846139773399733741e+01	3.003903772221313551e-01	0.000000000000000000e+00	1.544191489506913406e+01	1.000000000000000000e+00
8.820000000000000000e+02	2.700791361847327465e+01	1.691558641416598263e+01	-4.170144079139094344e-03	1.126880166229791058e+02	1.817367149855817487e-01	0.000000000000000000e+00	7.947727494353296507e+00	1.000000000000000000e+00
8.820000000000000000e+02	1.375211523316577988e+01	4.211368566195125140e+01	-1.623201609340792564e-02	4.273137349205586588e+02	7.662670734542964546e-03	0.000000000000000000e+00	1.029535049101697908e+01	1.000000000000000000e+00
8.830000000000000000e+02	4.092354881078148310e+01	3.210480151054182585e+01	-1.676943512307507711e-02	4.413319443689586592e+02	9.049011180672916765e-03	0.000000000000000000e+00	1.544191489506913406e+01	1.000000000000000000e+00
8.840000000000000000e+02	1.001196866806108261e+02	4.925187609065680050e+01	-3.082457234510647699e-03	8.431644591080244311e+01	2.506572785397044312e-01	0.000000000000000000e+00	1.163522080716641227e+01	1.000000000000000000e+00
8.850000000000000000e+02	2.487659633999053810e+01	9.258964510027038131e+00	-1.629005418871052463e-02	4.288276191171079859e+02	8.505047195932924353e-03	0.000000000000000000e+00	7.947727494353296507e+00	1.000000000000000000e+00
8.860000000000000000e+02	1.394618286562273397e+02	1.348365609201660220e+01	2.888164678924727124e-03	-7.924845689642901903e+01	1.568502741541979439e-01	0.000000000000000000e+00	1.579067114458452359e+01	1.000000000000000000e+00
8.860000000000000000e+02	5.699029995625095779e+01	2.689963795243220446e+01	-1.603404218019408370e-02	4.221497201991784891e+02	9.761171413276259479e-03	0.000000000000000000e+00	3.398837591566481464e+00	1.000000000000000000e+00
8.860000000000000000e+02	8.868744392476563121e+01	5.141571268405827055e+01	-1.617279307666606367e-02	4.257689428551051947e+02	6.810187514498466932e-03	0.000000000000000000e+00	9.644653037595231737e+00	1.000000000000000000e+00
8.860000000000000000e+02	8.633833990754162357e+00	5.104662688287400840e+01	-4.025009461629838053e-03	1.089022789506114748e+02	8.397569181909558811e-02	0.000000000000000000e+00	1.029535049101697908e+01	1.000000000000000000e+00
8.870000000000000000e+02	1.378547395870192531e+02	4.853549958164703071e+01	-5.043485132681596074e-03	1.354685233274544203e+02	6.562376531755309550e-02	0.000000000000000000e+00	2.128733710225922593e+01	1.000000000000000000e+00
8.870000000000000000e+02	1.813856105645070116e+01	2.052023718656575824e+01	-3.971167254872645831e-03	1.074978416496959426e+02	2.393913212116726141e-01	0.000000000000000000e+00	4.010646558222692448e+00	1.000000000000000000e+00
8.880000000000000000e+02	2.050711950303342235e+01	3.672318930314757779e+01	-1.737841053106005743e-02	4.572166532214635026e+02	1.053699237566890767e-01	0.000000000000000000e+00	7.074907476797458905e+00	1.000000000000000000e+00
8.880000000000000000e+02	1.835231066400177369e+01	1.651529063008647213e+01	4.223066777203322679e-03	-1.140684691657524183e+02	2.726389068627466106e-01	0.000000000000000000e+00	4.010646558222692448e+00	1.000000000000000000e+00
8.890000000000000000e+02	8.295160121055174329e+01	2.451113524119607234e+01	3.654392017219414927e-03	-9.923497527475574032e+01	9.184333233323183077e-02	0.000000000000000000e+00	1.368392065733374530e+01	1.000000000000000000e+00
8.890000000000000000e+02	2.666877851946394173e+01	3.324636978374697094e+01	-1.706812116613019500e-02	4.491229664201386527e+02	4.708640376938599825e-02	0.000000000000000000e+00	7.074907476797458905e+00	1.000000000000000000e+00
8.900000000000000000e+02	8.546512476368718580e+00	1.239311139005230622e+01	-1.241233178010766290e-02	3.276798705153955211e+02	1.156160133831807268e-02	0.000000000000000000e+00	1.063701272837239564e+01	1.000000000000000000e+00
8.900000000000000000e+02	1.053959186770114940e+02	3.195714535094368003e+01	-3.452475884221222705e-03	9.396813043464517534e+01	7.010879518943102795e-02	0.000000000000000000e+00	1.599113209173270889e+01	1.000000000000000000e+00
8.900000000000000000e+02	9.724008872466353637e+01	4.571209876284688534e+01	-3.795375028362198578e-03	1.029124211219742193e+02	1.014015669776396900e-01	0.000000000000000000e+00	1.028002649974488136e+01	1.000000000000000000e+00
8.910000000000000000e+02	5.429174098140537552e+01	2.483327001977214721e+01	-1.671754330257718690e-02	4.399783815655559920e+02	4.628294439255542514e-02	0.000000000000000000e+00	3.398837591566481464e+00	1.000000000000000000e+00
8.920000000000000000e+02	1.878168805742820169e+01	2.538986875232430762e+01	-2.933312036188340504e-03	8.042609496881929942e+01	2.296894444269973468e-01	0.000000000000000000e+00	4.911916522663875462e+00	1.000000000000000000e+00
8.940000000000000000e+02	1.366832195327147588e+02	1.462473203018732448e+01	-1.564592719632008563e-02	4.120260051208758227e+02	9.741064620452655198e-03	0.000000000000000000e+00	8.431101481059844360e+00	1.000000000000000000e+00
8.950000000000000000e+02	5.673163595152428940e+01	3.040466891215983125e+01	-1.736935975896325771e-02	4.569805699941887838e+02	3.694011572358224527e-02	0.000000000000000000e+00	6.082234218057562813e+00	1.000000000000000000e+00
8.950000000000000000e+02	4.157405606527377984e+01	3.272098506194442535e+01	-1.674542699326891926e-02	4.407057086506299584e+02	1.111655466270811132e-02	0.000000000000000000e+00	1.342468933868692993e+01	1.000000000000000000e+00
8.950000000000000000e+02	5.482956794109544063e+01	4.448423522342682190e+01	-4.562617517215600792e-03	1.229254190113866088e+02	5.120091730722053924e-02	0.000000000000000000e+00	1.420746459540410456e+01	1.000000000000000000e+00
8.960000000000000000e+02	1.420726853884322907e+02	8.141127324933897569e+00	4.509459809181879004e-03	-1.215388363935825282e+02	3.804304953007970891e-01	0.000000000000000000e+00	8.431101481059844360e+00	1.000000000000000000e+00
8.980000000000000000e+02	4.994297318824494170e+01	1.574631531522835104e+01	-3.905583905203856981e-03	1.057871446307345025e+02	2.156477103588951838e-01	0.000000000000000000e+00	6.753309092206352560e+00	1.000000000000000000e+00
8.990000000000000000e+02	6.976554119244585195e+01	4.331288645681831895e+01	-8.451407656554497591e-03	2.243618618330866923e+02	2.171178595584444260e-02	0.000000000000000000e+00	4.201452918699116523e+00	1.000000000000000000e+00
8.990000000000000000e+02	4.439426844507001846e+01	1.959586845396342980e+01	3.631547375362414488e-03	-9.863908834733625497e+01	2.561987981367033207e-01	0.000000000000000000e+00	6.753309092206352560e+00	1.000000000000000000e+00
8.990000000000000000e+02	1.054714181017433816e+02	5.069099031418200241e+01	4.305416366902617940e-03	-1.162165021394070692e+02	2.601905566397333391e-01	0.000000000000000000e+00	2.130522558271112388e+01	1.000000000000000000e+00
9.000000000000000000e+02	7.520353242509749236e+01	9.081805678625325839e+00	-4.119339390886103507e-03	1.113628109239323294e+02	7.937095908809699285e-02	0.000000000000000000e+00	1.963595300173295755e+01	1.000000000000000000e+00
9.010000000000000000e+02	1.985347961476306011e+01	2.850859865944253002e+01	-1.670496477070069000e-02	4.396502791265573933e+02	1.105286475096400878e-02	0.000000000000000000e+00	1.882975509916850143e+01	1.000000000000000000e+00
9.010000000000000000e+02	7.250606793203479583e+01	3.347720349541868501e+01	-1.699659840372684527e-02	4.472573438642731958e+02	6.510580398248810852e-03	0.000000000000000000e+00	1.021034505428533912e+01	1.000000000000000000e+00
9.010000000000000000e+02	3.763492308940742959e+01	5.148091153917805229e+01	-4.186690473949586898e-03	1.131196180648057208e+02	6.600724163395144117e-02	0.000000000000000000e+00	1.693343524746053674e+01	1.000000000000000000e+00
9.010000000000000000e+02	8.514133406549923677e+01	2.601729353230978603e+01	-1.695701047962133376e-02	4.462247198202714458e+02	1.399798313586275711e-02	0.000000000000000000e+00	9.974073719755397249e+00	1.000000000000000000e+00
9.020000000000000000e+02	1.334921268646739065e+02	2.618659853762303769e+01	-1.532473781410883563e-02	4.036479987908280123e+02	2.870147802406599613e-01	0.000000000000000000e+00	3.988435719199078910e+00	1.000000000000000000e+00
9.020000000000000000e+02	1.357429643068556118e+02	2.155687108523707352e+01	-1.527336988564242937e-02	4.023081013543369977e+02	2.919432304403924983e-01	0.000000000000000000e+00	5.147877764137694712e+00	1.000000000000000000e+00
9.020000000000000000e+02	5.453718157337887362e+01	5.250798866430270095e+01	-4.591384058770831521e-03	1.236757746600823538e+02	1.091139039055670779e-01	0.000000000000000000e+00	1.538804059250077572e+01	1.000000000000000000e+00
9.030000000000000000e+02	9.808376235179454738e+01	3.061959399323022524e+01	-1.525471403613042932e-02	4.018214762229957842e+02	1.842569039109879236e-01	0.000000000000000000e+00	4.983196845401201891e+00	1.000000000000000000e+00
9.030000000000000000e+02	5.331607082153384169e+01	9.696766248952021883e+00	-1.613921000827964539e-02	4.248929513836972660e+02	1.010162246405810205e-02	0.000000000000000000e+00	6.926386615615965248e+00	1.000000000000000000e+00
9.040000000000000000e+02	6.577560841546922177e+01	4.199658745459546338e+01	5.062691891924073900e-03	-1.359695185639885722e+02	7.491428584925441392e-02	0.000000000000000000e+00	4.201452918699116523e+00	1.000000000000000000e+00
9.050000000000000000e+02	9.509650661322142184e+01	2.663104112879700835e+01	-1.487400484736197022e-02	3.918909362672519023e+02	1.622362364479617014e-01	0.000000000000000000e+00	4.983196845401201891e+00	1.000000000000000000e+00
9.050000000000000000e+02	1.248786895761194131e+02	4.190888257788063243e+01	-1.676280986318900643e-02	4.411591289761161079e+02	7.954430707659110311e-03	0.000000000000000000e+00	1.453007162470282765e+01	1.000000000000000000e+00
9.060000000000000000e+02	1.075778435185675761e+02	1.917354297714543776e+01	2.614350747765416087e-03	-7.210620694808181952e+01	2.263567665751277103e-01	0.000000000000000000e+00	1.453953402371074866e+01	1.000000000000000000e+00
9.070000000000000000e+02	7.476423935316769587e+01	1.004353901757684220e+01	-1.705966433831129433e-02	4.489023758249231264e+02	9.339170671966379178e-02	0.000000000000000000e+00	5.961403327504825711e+00	1.000000000000000000e+00
9.070000000000000000e+02	7.502893540641105119e+01	4.802541302142056168e+01	-1.636367016236055585e-02	4.307478416630294760e+02	5.827522806823748347e-03	0.000000000000000000e+00	1.104403903092054939e+01	1.000000000000000000e+00
9.090000000000000000e+02	7.741857900614320442e+01	1.538140475584972044e+01	-1.645658831217116508e-02	4.331715483308220200e+02	1.314202148448045948e-01	0.000000000000000000e+00	5.961403327504825711e+00	1.000000000000000000e+00
9.100000000000000000e+02	1.203611988181357333e+02	2.809891303879307145e+01	-4.208193880062823661e-03	1.136805197711261144e+02	5.111704691882690277e-02	0.000000000000000000e+00	1.109008970991165555e+01	1.000000000000000000e+00
9.110000000000000000e+02	1.314384876702962401e+02	2.756622038848810163e+01	-2.199058722716264701e-03	6.127359725617188957e+01	1.493764945416888867e-01	0.000000000000000000e+00	1.109008970991165555e+01	1.000000000000000000e+00
9.120000000000000000e+02	6.171224670404364332e+01	1.900949795541713883e+01	4.366512578382799464e-03	-1.178101552141100257e+02	1.545865588238201083e-01	0.000000000000000000e+00	6.292497846460736177e+00	1.000000000000000000e+00
9.120000000000000000e+02	9.713824076236065252e+01	3.576193778332096684e+01	-4.220171124589846244e-03	1.139929380390436080e+02	8.167001877917978714e-02	0.000000000000000000e+00	1.642153689978674436e+01	1.000000000000000000e+00
9.130000000000000000e+02	1.084866617712709882e+02	1.715902928983370757e+01	4.056386122176032678e-03	-1.097207177758989332e+02	4.179365619268307075e-01	0.000000000000000000e+00	8.273759222294426507e+00	1.000000000000000000e+00
9.130000000000000000e+02	1.940400600014805121e+01	4.035758567110325856e+01	-1.653550365962379309e-02	4.352300014339236327e+02	1.032490330057300731e-02	0.000000000000000000e+00	9.475032350505587786e+00	1.000000000000000000e+00
9.130000000000000000e+02	1.395557826562298374e+02	4.122601502625686720e+01	-1.578018712971400103e-02	4.155280840629069985e+02	6.648903651668369719e-03	0.000000000000000000e+00	6.434469294108141391e+00	1.000000000000000000e+00
9.140000000000000000e+02	1.006169846628355629e+02	1.971309935102418365e+01	-2.617593530876375502e-02	6.866940966192547648e+02	8.707322879173307051e-03	0.000000000000000000e+00	8.273759222294426507e+00	1.000000000000000000e+00
9.140000000000000000e+02	2.169443218984812560e+01	1.931267835285715151e+01	-4.260115698169537023e-03	1.150348650417288923e+02	9.640613974199629954e-02	0.000000000000000000e+00	1.437351276722260884e+01	1.000000000000000000e+00
9.150000000000000000e+02	3.616000858674926377e+01	4.314270338463250454e+01	3.862491350989755504e-03	-1.046631046967300449e+02	6.547568967455563715e-02	0.000000000000000000e+00	1.158923755209006679e+01	1.000000000000000000e+00
9.150000000000000000e+02	4.826339168855187012e+01	4.250190460612967058e+01	-3.765334139902085531e-03	1.021288250019955370e+02	1.658334904814360300e-01	0.000000000000000000e+00	8.819248876437312035e+00	1.000000000000000000e+00
9.160000000000000000e+02	7.227248119785781455e+01	1.970166656660907023e+01	-1.688861598057506130e-02	4.444406958839718982e+02	9.254373252399528127e-03	0.000000000000000000e+00	1.058289421428098720e+01	1.000000000000000000e+00
9.160000000000000000e+02	5.663194508970121888e+01	3.971865745277579407e+01	-4.478793000386390583e-03	1.207389135678585319e+02	7.805141324432074423e-02	0.000000000000000000e+00	8.819248876437312035e+00	1.000000000000000000e+00
9.160000000000000000e+02	5.594166325044970733e+01	1.650033559462402266e+01	-2.905885159204982509e-03	7.971068355827371477e+01	3.869586986998985179e-01	0.000000000000000000e+00	5.073432324653335712e+00	1.000000000000000000e+00
9.170000000000000000e+02	8.550014934618609175e+01	2.013188521531168362e+01	3.938923770871894520e-03	-1.066567923248355783e+02	9.795796504081966116e-02	0.000000000000000000e+00	5.542681575864436105e+00	1.000000000000000000e+00
9.180000000000000000e+02	2.163584582462479489e+01	4.939284984994388061e+00	-1.653428368882159383e-02	4.351981793262532960e+02	6.776496631242823199e-02	0.000000000000000000e+00	1.437351276722260884e+01	1.000000000000000000e+00
9.180000000000000000e+02	8.479693602363404636e+01	1.201570127880638594e+01	-4.188166197885360986e-03	1.131581113188174186e+02	8.082916307332965733e-02	0.000000000000000000e+00	8.146591352719326551e+00	1.000000000000000000e+00
9.180000000000000000e+02	1.372404379056769699e+02	3.522255154399033472e+01	-1.650295561720949503e-02	4.343810079102265149e+02	8.969295296854640220e-03	0.000000000000000000e+00	6.434469294108141391e+00	1.000000000000000000e+00
9.180000000000000000e+02	2.750217605422003331e+01	3.543865491143004931e+01	2.753237957943709558e-03	-7.572898525421868499e+01	1.615711924880604000e-01	0.000000000000000000e+00	9.475032350505587786e+00	1.000000000000000000e+00
9.200000000000000000e+02	6.049233386172638660e+01	1.874334975875676079e+01	-1.587615797493847555e-02	4.180314182119226984e+02	1.523308103361653565e-02	0.000000000000000000e+00	5.073432324653335712e+00	1.000000000000000000e+00
9.200000000000000000e+02	9.046470814397038396e+01	3.850225860376795595e+01	-3.255084509850299235e-03	8.881931084231898410e+01	2.467091561213796691e-01	0.000000000000000000e+00	1.741152877604363169e+01	1.000000000000000000e+00
9.210000000000000000e+02	1.094692644107662005e+02	1.749556628433432337e+01	-3.343581310962066150e-02	8.760630656437298285e+02	3.166081349096905306e-03	0.000000000000000000e+00	1.885845271608515361e+01	1.000000000000000000e+00
9.210000000000000000e+02	2.909097730463407672e+01	5.200573755867820580e+01	-1.619368019409387835e-02	4.263137690907108777e+02	1.296433802644867406e-01	0.000000000000000000e+00	1.664309216624327092e+01	1.000000000000000000e+00
9.220000000000000000e+02	9.095803193270597831e+01	2.109771994402569462e+01	-4.240808545823369566e-03	1.145312511194448746e+02	7.421412349619960214e-02	0.000000000000000000e+00	5.542681575864436105e+00	1.000000000000000000e+00
9.260000000000000000e+02	3.035723713859278661e+01	2.502189537046791301e+01	-1.630536654761304688e-02	4.292270315725575074e+02	1.298225130993690968e-02	0.000000000000000000e+00	2.199072137708388297e+01	1.000000000000000000e+00
9.260000000000000000e+02	1.223332414285430048e+02	3.224631785891688196e+01	-4.441222104467202995e-03	1.197589023306580032e+02	1.208380616657469542e-01	0.000000000000000000e+00	4.965573524165815655e+00	1.000000000000000000e+00
9.280000000000000000e+02	6.984000306864388108e+01	2.716886028814449716e+01	-4.245955693654447291e-03	1.146655109658120892e+02	1.378390376529929906e-01	0.000000000000000000e+00	9.160756296929625009e+00	1.000000000000000000e+00
9.280000000000000000e+02	1.297795959465062481e+02	5.254582677028624715e+01	-4.637038485737404736e-03	1.248666393003993988e+02	6.758133513879749366e-02	0.000000000000000000e+00	1.878773431828159346e+01	1.000000000000000000e+00
9.290000000000000000e+02	1.102866076157431223e+02	2.111638439213210461e+01	-1.167857043999597161e-03	3.437540363480900396e+01	4.926501701574400593e-01	0.000000000000000000e+00	1.107869190731891784e+01	1.000000000000000000e+00
9.290000000000000000e+02	1.059887984114197081e+02	3.281550022546914391e+01	-3.840528260233667251e-03	1.040902124295102738e+02	6.227401548894428984e-02	0.000000000000000000e+00	1.130638990556251144e+01	1.000000000000000000e+00
9.300000000000000000e+02	1.177173672607097359e+02	3.407678940762394859e+01	3.398946462125644521e-03	-9.257185190864585422e+01	1.545578984027259350e-01	0.000000000000000000e+00	4.965573524165815655e+00	1.000000000000000000e+00
9.310000000000000000e+02	9.923608796557297751e+01	2.032680865890750255e+01	-1.635323006771821630e-02	4.304755189031745886e+02	7.732701870711289338e-03	0.000000000000000000e+00	1.107869190731891784e+01	1.000000000000000000e+00
9.310000000000000000e+02	4.271833396265117244e+01	4.320966906574980015e+01	-3.634303236130558869e-03	9.871097309894693694e+01	1.063045075683035634e-01	0.000000000000000000e+00	1.126462237291831592e+01	1.000000000000000000e+00
9.320000000000000000e+02	6.330023489933019221e+01	9.158202034614141951e+00	-1.605113462311969288e-02	4.225955649342717493e+02	8.030136588392355890e-03	0.000000000000000000e+00	1.540833452446026364e+01	1.000000000000000000e+00
9.320000000000000000e+02	1.157718679521286731e+02	4.002534286390839924e+01	-3.758690828414897305e-03	1.019555387454295357e+02	1.037777905316478178e-01	0.000000000000000000e+00	6.258614525752730806e+00	1.000000000000000000e+00
9.330000000000000000e+02	2.566445034301471750e+01	3.459574163696881755e+01	-1.611510261447706219e-02	4.242641264316128513e+02	1.538703787995787664e-02	0.000000000000000000e+00	9.053970205609759958e+00	1.000000000000000000e+00
9.330000000000000000e+02	6.410316094060037528e+01	3.982534671532255999e+01	-1.668216174429860976e-02	4.390554777099425223e+02	7.898497287230910047e-03	0.000000000000000000e+00	1.389597086509025736e+01	1.000000000000000000e+00
9.340000000000000000e+02	3.469039902837501188e+01	3.530751885865551287e+01	4.626055361604277348e-03	-1.245801519860381745e+02	2.133227005484434891e-01	0.000000000000000000e+00	7.954887187779529967e+00	1.000000000000000000e+00
9.360000000000000000e+02	1.035620955185484462e+02	4.492871770793676234e+01	-1.652055186061284625e-02	4.348399939377327428e+02	1.042124973668345778e-02	0.000000000000000000e+00	1.315756921854739048e+01	1.000000000000000000e+00
9.360000000000000000e+02	1.947091513377309369e+01	1.262203797721782550e+01	-1.570932216405026421e-02	4.136796196870860740e+02	1.243595687599490240e-01	0.000000000000000000e+00	5.215265133399429764e+00	1.000000000000000000e+00
9.360000000000000000e+02	7.812620755828667996e+01	1.335430826939285254e+01	-3.312526252609631228e-03	9.031763958884690169e+01	3.225200364269040776e-01	0.000000000000000000e+00	1.347102249826582820e+01	1.000000000000000000e+00
9.360000000000000000e+02	2.016939620667256960e+01	1.925327471127374679e+01	-9.760668677792599945e-03	2.585130440673835892e+02	2.560569688355985862e-01	0.000000000000000000e+00	3.260816767439344233e+00	1.000000000000000000e+00
9.380000000000000000e+02	7.569921440221226305e+01	5.011888323006753865e+01	-1.596026755260612079e-02	4.202253592733170535e+02	8.487166979536442390e-03	0.000000000000000000e+00	1.236917285107320019e+01	1.000000000000000000e+00
9.390000000000000000e+02	4.533766031328068635e+01	8.120801512041186498e+00	-3.663762277647774658e-03	9.947939213761254962e+01	2.424942459970044206e-01	0.000000000000000000e+00	6.349570844751029952e+00	1.000000000000000000e+00
9.390000000000000000e+02	3.390954546155577987e+01	2.739104881971235983e+01	4.254869696066910373e-03	-1.148980266490003856e+02	1.077518227816125496e-01	0.000000000000000000e+00	7.757967558870937808e+00	1.000000000000000000e+00
9.400000000000000000e+02	6.490971623493631171e+01	1.074800739486041401e+01	-4.736653329745693815e-03	1.274650246764117867e+02	3.894889987169858347e-02	0.000000000000000000e+00	1.167311582824642180e+01	1.000000000000000000e+00
9.400000000000000000e+02	3.943724109183200710e+01	1.046645769393811420e+01	3.129505777498355502e-03	-8.554367511824645476e+01	2.305114265635739290e-01	0.000000000000000000e+00	6.349570844751029952e+00	1.000000000000000000e+00
9.400000000000000000e+02	1.049303553718250583e+02	3.127314667978097518e+01	3.010257154929600089e-03	-8.243315599755703715e+01	2.476341678564002446e-01	0.000000000000000000e+00	1.372394823405772790e+01	1.000000000000000000e+00
9.410000000000000000e+02	6.327934643871784459e+01	4.582994774417472428e+01	-1.664602530146405690e-02	4.381128832047039623e+02	2.152808366075065205e-02	0.000000000000000000e+00	3.943368789267586827e+00	1.000000000000000000e+00
9.410000000000000000e+02	7.875810906565554603e+01	3.813390928526129642e+01	3.535206666501215702e-03	-9.612610655720489206e+01	1.601789753537886662e-01	0.000000000000000000e+00	6.336249464855643332e+00	1.000000000000000000e+00
9.420000000000000000e+02	1.395160794859656335e+02	9.348771994057585744e+00	-1.463366755338258753e-02	3.856219016047626837e+02	2.300966549941907413e-02	0.000000000000000000e+00	1.693627249681361135e+01	1.000000000000000000e+00
9.420000000000000000e+02	5.015944178248330587e+01	4.385555872949099410e+01	-6.463757600658225078e-03	1.725153635597838502e+02	8.433449826759487067e-02	0.000000000000000000e+00	1.326763393261920321e+01	1.000000000000000000e+00
9.420000000000000000e+02	5.507174875328063024e+01	1.953169280273018771e+01	-1.683276769280509649e-02	4.429839313258229367e+02	1.825345560937707834e-02	0.000000000000000000e+00	7.336489358102458169e+00	1.000000000000000000e+00
9.420000000000000000e+02	1.193037123370729375e+02	4.926490412075123260e+01	-1.648137421536433750e-02	4.338180717383478964e+02	9.713929234971829807e-03	0.000000000000000000e+00	1.400383339013879791e+01	1.000000000000000000e+00
9.420000000000000000e+02	8.915816060724171166e+01	5.087741128462302242e+01	3.945544494578227812e-03	-1.068294893945185180e+02	2.432911833368173182e-01	0.000000000000000000e+00	1.348030406776584300e+01	1.000000000000000000e+00
9.430000000000000000e+02	1.432691459045897204e+02	2.586397161573098913e+01	1.202240497776646110e-03	-3.527227261413148796e+01	4.497897024440120628e-01	0.000000000000000000e+00	1.693627249681361135e+01	1.000000000000000000e+00
9.440000000000000000e+02	3.791457289981652679e+01	3.403528059345960344e+01	-1.722373665940181431e-02	4.531820906001079834e+02	9.090772839926763993e-03	0.000000000000000000e+00	7.757967558870937808e+00	1.000000000000000000e+00
9.440000000000000000e+02	1.260419960594808941e+02	3.698879390231891762e+01	-4.633429234752856583e-03	1.247724944460860286e+02	7.001788788332852231e-02	0.000000000000000000e+00	1.400383339013879791e+01	1.000000000000000000e+00
9.450000000000000000e+02	6.196483539604007262e+01	2.204355120577801586e+01	-1.729504048356789170e-02	4.550420023011339481e+02	2.173879667293643347e-02	0.000000000000000000e+00	7.336489358102458169e+00	1.000000000000000000e+00
9.480000000000000000e+02	5.875605299922667513e+01	3.996758813895182527e+01	-1.486096654441272299e-02	3.915508410128887817e+02	1.213664200543947969e-01	0.000000000000000000e+00	8.536441963160681823e+00	1.000000000000000000e+00
9.480000000000000000e+02	7.768310062359181245e+01	5.089589023915863208e+01	-1.616969275769683176e-02	4.256880731458683158e+02	3.847691842695399878e-02	0.000000000000000000e+00	1.161353375460837967e+01	1.000000000000000000e+00
9.490000000000000000e+02	5.290295688927770357e+01	3.375372401764125385e+01	-1.677905336289966381e-02	4.415828296055113924e+02	5.914859876182010368e-02	0.000000000000000000e+00	8.536441963160681823e+00	1.000000000000000000e+00
9.490000000000000000e+02	1.518120210407623105e+01	3.327287088590586706e+01	-1.547232892608528358e-02	4.074978124486910929e+02	4.452005234961964319e-02	0.000000000000000000e+00	4.046281985886518662e+00	1.000000000000000000e+00
9.520000000000000000e+02	1.320476995651849847e+02	1.406875158666716708e+01	-3.365943133997029331e-03	9.171098256710479291e+01	6.363338668952456256e-02	0.000000000000000000e+00	3.298047369500915948e+01	1.000000000000000000e+00
9.520000000000000000e+02	7.807490788665818116e+01	6.254838369926147834e+00	-3.168717260459690856e-03	8.656647995132951223e+01	4.093472404083776661e-01	0.000000000000000000e+00	1.199276258005908424e+01	1.000000000000000000e+00
9.530000000000000000e+02	2.852322170124167400e+01	2.274320559375259165e+01	-1.952665622295527911e-02	5.132521793066891860e+02	1.096843918555678865e-02	0.000000000000000000e+00	1.456114304247363656e+01	1.000000000000000000e+00
9.530000000000000000e+02	9.885786080055966352e+01	2.406431846292402810e+01	-1.590716744635656960e-02	4.188402791588307537e+02	6.610647151426118917e-03	0.000000000000000000e+00	1.582002275593389484e+01	1.000000000000000000e+00
9.530000000000000000e+02	1.549101288092890982e+01	2.923846694085330356e+01	-1.579889695408656300e-02	4.160161170917332925e+02	1.521195714865708482e-01	0.000000000000000000e+00	4.046281985886518662e+00	1.000000000000000000e+00
9.530000000000000000e+02	6.624260010057051318e+01	4.889861358026092830e+01	7.556235250678200975e-03	-2.010118991684335299e+02	3.416854193698293241e-02	0.000000000000000000e+00	1.161353375460837967e+01	1.000000000000000000e+00
9.550000000000000000e+02	8.539708520846285467e+01	1.575284203226039459e+01	-1.111420913782263688e-02	2.938192253117218229e+02	2.381266432869699745e-02	0.000000000000000000e+00	1.199276258005908424e+01	1.000000000000000000e+00
9.550000000000000000e+02	9.339325750944240667e+00	3.090139175707944830e+01	-1.702283994986890717e-02	4.479418367269415739e+02	3.170708863934579291e-02	0.000000000000000000e+00	6.372485660214526781e+00	1.000000000000000000e+00
9.550000000000000000e+02	3.594805827174637614e+01	5.115492381831403179e+01	-7.157049068069659681e-03	1.905993994097636630e+02	5.396410961877284862e-02	0.000000000000000000e+00	2.715518055245229334e+01	1.000000000000000000e+00
9.570000000000000000e+02	1.315937738589055641e+02	4.704610133767612012e+01	-3.978975941004718637e-03	1.077015259103444862e+02	8.575851736112816148e-02	0.000000000000000000e+00	1.125022518195620336e+01	1.000000000000000000e+00
9.570000000000000000e+02	7.314491733349183278e+01	3.119531217448878380e+01	-4.342516304148248511e-03	1.171842287402940173e+02	2.630270237649089404e-01	0.000000000000000000e+00	3.449607992647447663e+00	1.000000000000000000e+00
9.570000000000000000e+02	7.040165368386212208e+01	3.328679486663745024e+01	4.783943460924095469e-03	-1.286985555473073077e+02	2.055918622945347440e-01	0.000000000000000000e+00	3.449607992647447663e+00	1.000000000000000000e+00
9.590000000000000000e+02	5.936791579343567093e+01	1.744999996510467710e+01	-3.143563569008116926e-03	8.591036303751835135e+01	1.500675885335298609e-01	0.000000000000000000e+00	8.122582205877444395e+00	1.000000000000000000e+00
9.590000000000000000e+02	7.269590461262859549e+01	2.015943676548805286e+01	3.444336379392128923e-03	-9.375581699354657417e+01	1.574407696236641563e-01	0.000000000000000000e+00	1.104500604193968094e+01	1.000000000000000000e+00
9.590000000000000000e+02	6.216220477453116189e+01	4.406815064804680304e+01	-1.024047635136803329e-03	3.062423312762057037e+01	4.041837695362295868e-01	0.000000000000000000e+00	1.113395252047265949e+01	1.000000000000000000e+00
9.610000000000000000e+02	1.231102787353832611e+02	2.406247794609812729e+01	-4.542442257667271034e-03	1.223991611038475327e+02	2.268599709146013055e-01	0.000000000000000000e+00	3.393906929580849496e+00	1.000000000000000000e+00
9.610000000000000000e+02	1.987490889529433247e+01	3.420342312696578091e+01	-1.736664968592682018e-02	4.569098795843817129e+02	1.095726009799702361e-02	0.000000000000000000e+00	9.249027411747773542e+00	1.000000000000000000e+00
9.610000000000000000e+02	6.567964718207559827e+01	3.350441562497151438e+01	-3.856606680811269176e-03	1.045096070821258962e+02	1.154931851999501102e-01	0.000000000000000000e+00	4.727018531524082690e+00	1.000000000000000000e+00
9.610000000000000000e+02	3.082802807892983665e+01	4.464738360211245549e+01	-1.619543217706681873e-02	4.263594683735962008e+02	2.450993738538576050e-02	0.000000000000000000e+00	1.513430309784200212e+01	1.000000000000000000e+00
9.610000000000000000e+02	6.058001888809154423e+01	9.418365774034809235e+00	-1.376957034755482180e-03	3.982963451288183165e+01	3.558926758614924246e-01	0.000000000000000000e+00	8.122582205877444395e+00	1.000000000000000000e+00
9.620000000000000000e+02	4.954202528779698866e+01	4.811461078885939457e+01	-4.283254308423870872e-03	1.156384199346232577e+02	4.877760932865582433e-02	0.000000000000000000e+00	1.325302870850927839e+01	1.000000000000000000e+00
9.630000000000000000e+02	1.141310215867732438e+02	4.078786140276795891e+01	-4.586285036442383674e-03	1.235427701346815184e+02	1.058397898862107889e-01	0.000000000000000000e+00	4.184343829293824868e+00	1.000000000000000000e+00
9.630000000000000000e+02	1.267033545764603986e+02	7.047012774500363896e+00	-3.817715211109157670e-03	1.034951495770056056e+02	6.762849597843834104e-02	0.000000000000000000e+00	1.028673099681192760e+01	1.000000000000000000e+00
9.630000000000000000e+02	1.091376033996308195e+02	1.867453621626235005e+01	4.252130927365296333e-03	-1.148265877323067770e+02	2.192251751615282851e-01	0.000000000000000000e+00	1.384365759194805889e+01	1.000000000000000000e+00
9.650000000000000000e+02	7.182742880524195073e+01	9.435388827192834782e+00	-2.926810987297320463e-03	8.025651953520458903e+01	1.047671183895650948e-01	0.000000000000000000e+00	1.124742279941285616e+01	1.000000000000000000e+00
9.650000000000000000e+02	7.739852489512058753e+01	5.226735915346007033e+01	-1.605734447042171317e-02	4.227575445727229635e+02	5.920813104955247042e-02	0.000000000000000000e+00	1.930296409682650349e+01	1.000000000000000000e+00
9.650000000000000000e+02	1.104469508789403847e+02	4.277188668018687423e+01	2.315371568578352031e-03	-6.430753864050295476e+01	3.877305014533609651e-01	0.000000000000000000e+00	4.184343829293824868e+00	1.000000000000000000e+00
9.660000000000000000e+02	1.164176788004974270e+02	6.899674956748587107e+00	-1.567335522387779123e-02	4.127414465433697615e+02	7.643877389321263038e-03	0.000000000000000000e+00	1.028673099681192760e+01	1.000000000000000000e+00
9.660000000000000000e+02	1.200016711928721946e+02	5.288937611777906511e+01	4.541284059026750100e-03	-1.223689502809525322e+02	2.128116258544134887e-01	0.000000000000000000e+00	1.345032286583560399e+01	1.000000000000000000e+00
9.660000000000000000e+02	1.103387061240582234e+01	3.692013992187862215e+01	-3.697711587506603056e-03	1.003649367684464124e+02	9.412227307475096172e-02	0.000000000000000000e+00	9.249027411747773542e+00	1.000000000000000000e+00
9.670000000000000000e+02	1.264727440687543236e+02	4.088982690203769721e+01	-1.550901192087419597e-02	4.084546633894998990e+02	7.724070581521025325e-03	0.000000000000000000e+00	1.234214368678628482e+01	1.000000000000000000e+00
9.690000000000000000e+02	9.623668612683327694e+01	4.805688360652121816e+01	-2.204741223969455908e-03	6.142182143202097677e+01	3.284657065054265024e-01	0.000000000000000000e+00	1.516122741852852585e+01	1.000000000000000000e+00
9.700000000000000000e+02	8.416255101653892723e+01	1.271738027689152872e+01	-1.614740636297683218e-02	4.251067477148945954e+02	7.767408763027394691e-03	0.000000000000000000e+00	1.244881622465786286e+01	1.000000000000000000e+00
9.710000000000000000e+02	7.569644130697203366e+01	3.034036470876921854e+01	-1.636593762838596880e-02	4.308069869703347194e+02	6.629613324499628035e-03	0.000000000000000000e+00	1.383839403087586639e+01	1.000000000000000000e+00
9.710000000000000000e+02	9.626234523671404020e+01	2.394485158029858951e+01	4.327724038299310579e-03	-1.167983825580044623e+02	5.405595453815448259e-02	0.000000000000000000e+00	1.054673333540502966e+01	1.000000000000000000e+00
9.720000000000000000e+02	5.462418779970010974e+01	3.046661686164815208e+01	-3.503685492840712123e-03	9.530389820573284965e+01	2.739633267476013767e-01	0.000000000000000000e+00	1.403120351198866445e+01	1.000000000000000000e+00
9.730000000000000000e+02	4.303784376815143276e+01	3.838061104773645127e+01	-1.694445480926992306e-02	4.458972137085876852e+02	7.399784035880707656e-03	0.000000000000000000e+00	1.375844160392509963e+01	1.000000000000000000e+00
9.730000000000000000e+02	1.330968688192438698e+01	4.583960311522808695e+01	-1.626911141159158650e-02	4.282813410363593221e+02	7.506519378348563976e-03	0.000000000000000000e+00	1.705361661667698314e+01	1.000000000000000000e+00
9.750000000000000000e+02	9.659245685251519831e+01	1.340328573981469873e+01	-1.587158119122408090e-02	4.179120359251655827e+02	9.132552479418132307e-03	0.000000000000000000e+00	1.054673333540502966e+01	1.000000000000000000e+00
9.750000000000000000e+02	1.409941016815696457e+02	2.383242522789289808e+01	-1.664970798548346190e-02	4.382089435097294654e+02	2.817625500547138451e-02	0.000000000000000000e+00	1.142536613097887432e+01	1.000000000000000000e+00
9.750000000000000000e+02	1.369190827736579479e+02	3.450637539299491152e+01	4.020926545012006199e-03	-1.087957788507832930e+02	8.954317199250494408e-02	0.000000000000000000e+00	1.142536613097887432e+01	1.000000000000000000e+00
9.760000000000000000e+02	6.752397984039485834e+01	1.917291097342327433e+01	-1.630560939279785543e-02	4.292333660238445532e+02	7.303098914055894397e-03	0.000000000000000000e+00	1.255060686778798207e+01	1.000000000000000000e+00
9.760000000000000000e+02	9.280014476082661190e+01	4.860295234097908690e+01	-3.069331158468449963e-03	8.397406115507632762e+01	8.489162860692622825e-02	0.000000000000000000e+00	2.215295944292136454e+01	1.000000000000000000e+00
9.780000000000000000e+02	7.938569806930020434e+01	3.097325489491056061e+01	-3.312691709987578004e-02	8.680057235636388668e+02	3.581634952886436629e-03	0.000000000000000000e+00	1.673166088609637470e+01	1.000000000000000000e+00
9.790000000000000000e+02	4.949146774478310107e+01	3.065161319119185634e+01	-4.165334947448533394e-03	1.125625736974746331e+02	6.912856015109536401e-02	0.000000000000000000e+00	1.195799692642312806e+01	1.000000000000000000e+00
9.800000000000000000e+02	2.539187549206455330e+01	2.397976763877339224e+01	-1.611925344420012465e-02	4.243723979985474557e+02	6.817382943697825048e-03	0.000000000000000000e+00	1.983299062253342271e+01	1.000000000000000000e+00
9.800000000000000000e+02	1.164305779522136532e+02	2.934547810150480274e+01	-1.633810584114803871e-02	4.300810137515108522e+02	6.173334080777359567e-03	0.000000000000000000e+00	8.932794542238676527e+00	1.000000000000000000e+00
9.800000000000000000e+02	6.143892654978358792e+01	3.014969826298062472e+01	3.993735929514010026e-03	-1.080865301602077153e+02	7.276602530482489950e-02	0.000000000000000000e+00	1.195799692642312806e+01	1.000000000000000000e+00
9.810000000000000000e+02	1.308962159902019380e+02	3.359692884774759136e+01	-1.676450646450067597e-02	4.412033836660777979e+02	9.446628524583777775e-03	0.000000000000000000e+00	9.344850580856913780e+00	1.000000000000000000e+00
9.830000000000000000e+02	1.012223054214724556e+02	3.654205995792435857e+01	-1.999226533813979259e-02	5.253972760327638980e+02	4.921729732571433757e-03	0.000000000000000000e+00	1.682505107824176704e+01	1.000000000000000000e+00
9.840000000000000000e+02	1.206192503329055086e+02	2.145562119398877954e+01	-2.643984907509883478e-03	7.287919382646343536e+01	1.509380386215007919e-01	0.000000000000000000e+00	8.932794542238676527e+00	1.000000000000000000e+00
9.840000000000000000e+02	1.350958540939257091e+02	1.833147240673114098e+01	2.340214100285654530e-03	-6.495553916426031549e+01	2.628949053680333936e-01	0.000000000000000000e+00	1.480987380427353983e+01	1.000000000000000000e+00
9.840000000000000000e+02	4.831659858402666430e+00	2.334000244074771402e+01	-3.726880732258755057e-03	1.011257940473924464e+02	9.179241153261374908e-02	0.000000000000000000e+00	2.032207694748610649e+01	1.000000000000000000e+00
9.860000000000000000e+02	1.313234373087702238e+02	4.293200861834958459e+01	-1.628664366591203380e-02	4.287386579522096213e+02	5.257333621653148548e-03	0.000000000000000000e+00	9.344850580856913780e+00	1.000000000000000000e+00
9.860000000000000000e+02	1.168486040679151827e+01	4.247166346908262824e+01	-4.603632754666560876e-03	1.239952735521153215e+02	5.561286138414256452e-02	0.000000000000000000e+00	2.032207694748610649e+01	1.000000000000000000e+00
9.870000000000000000e+02	1.276288680599303689e+02	5.203070723272669618e+00	-1.589063334373510411e-02	4.184089983503848771e+02	1.599144613354708255e-02	0.000000000000000000e+00	1.510333775011724455e+01	1.000000000000000000e+00
9.870000000000000000e+02	4.321694053269076363e+01	2.084761846348456871e+01	-2.333522044176982151e-03	6.478098143743416415e+01	2.579433160282109672e-01	0.000000000000000000e+00	1.184866228878796690e+01	1.000000000000000000e+00
9.880000000000000000e+02	6.011163317695492481e+01	1.882900320667429384e+01	-1.631902784613850632e-02	4.295833772423146684e+02	7.011994927456188798e-03	0.000000000000000000e+00	1.701485959681068749e+01	1.000000000000000000e+00
9.880000000000000000e+02	6.453510512188270809e+01	3.762875955979726683e+01	-4.965721843608281172e-02	1.299187378071920648e+03	6.231399192002440302e-03	0.000000000000000000e+00	3.947080792950629302e+00	1.000000000000000000e+00
9.880000000000000000e+02	3.955096607393463870e+01	9.580345976254402984e+00	-3.700369533743610734e-03	1.004342674861845666e+02	1.902533089939556499e-01	0.000000000000000000e+00	1.126519662225650364e+01	1.000000000000000000e+00
9.890000000000000000e+02	8.909633722975181058e+01	9.645800197550254751e+00	-1.576436712867555420e-02	4.151154301080066489e+02	7.569020254295510952e-03	0.000000000000000000e+00	2.095603355505542353e+01	1.000000000000000000e+00
9.890000000000000000e+02	9.343289641371401899e+01	3.111748182670216778e+01	-2.936523483245211119e-03	8.050986337855266584e+01	2.470306147669723007e-01	0.000000000000000000e+00	1.277653998022251436e+01	1.000000000000000000e+00
9.900000000000000000e+02	1.424129880184333672e+02	1.877688931731332644e+01	-1.599702165801035469e-02	4.211840650861057043e+02	8.745509684949470675e-03	0.000000000000000000e+00	2.007034514330360153e+01	1.000000000000000000e+00
9.920000000000000000e+02	3.169217823461555383e+01	5.119709098193000330e+01	4.419951125254093643e-03	-1.192040633217628312e+02	7.241589896156763739e-02	0.000000000000000000e+00	1.049592700926971212e+01	1.000000000000000000e+00
9.930000000000000000e+02	1.051035185902014462e+02	2.591781338728180728e+01	-1.648145629369715537e-02	4.338202126957705218e+02	8.991183875994956942e-03	0.000000000000000000e+00	1.267581296277506908e+01	1.000000000000000000e+00
9.930000000000000000e+02	3.019466523919252410e+01	2.870945073821193105e+01	-1.640924294663744995e-02	4.319365767093785280e+02	6.169109823607743515e-03	0.000000000000000000e+00	7.404076610210704956e+00	1.000000000000000000e+00
9.930000000000000000e+02	2.888195454527195949e+01	1.319653844062382397e+01	-1.648457773061795528e-02	4.339016332523943333e+02	5.892470968255292263e-03	0.000000000000000000e+00	1.085410750323380569e+01	1.000000000000000000e+00
9.930000000000000000e+02	3.389088438472447962e+01	4.093404196863036759e+01	-3.542360316121148395e-03	9.631270463646306723e+01	3.107470962581823093e-01	0.000000000000000000e+00	6.325514149226481919e+00	1.000000000000000000e+00
9.940000000000000000e+02	1.042035488158663554e+02	5.178657118459181419e+01	-2.671681995529897637e-03	7.360165350790754246e+01	2.206940938768524596e-01	0.000000000000000000e+00	2.330704202708736972e+01	1.000000000000000000e+00
9.940000000000000000e+02	4.236165925659655329e+01	6.323755501168156989e+00	-1.563092353460669021e-02	4.116346448214059137e+02	1.012005099040047540e-02	0.000000000000000000e+00	1.513068354164408902e+01	1.000000000000000000e+00
9.940000000000000000e+02	1.095822744242130540e+02	1.405961030053365235e+01	-3.455932976153684028e-03	9.405830632369330147e+01	9.382250359197563672e-02	0.000000000000000000e+00	9.670916709660566823e+00	1.000000000000000000e+00
9.960000000000000000e+02	8.768341757151180360e+00	2.122478940968505157e+01	-1.751344569781002752e-02	4.607389535977138166e+02	9.939927613742405299e-03	0.000000000000000000e+00	1.093884896357530323e+01	1.000000000000000000e+00
9.960000000000000000e+02	4.384339589982293006e+01	4.888312512045346381e+01	-1.646749247451401166e-02	4.334559759806505781e+02	7.083451065412860181e-03	0.000000000000000000e+00	3.571132649736696418e+00	1.000000000000000000e+00
9.970000000000000000e+02	2.980715660074289985e+01	3.610337983612706836e+01	-1.656172381308845462e-02	4.359139362831687663e+02	1.076928878557792402e-02	0.000000000000000000e+00	6.325514149226481919e+00	1.000000000000000000e+00
9.980000000000000000e+02	1.021940256100136821e+02	7.819385187232566814e+00	-1.597129343670594323e-02	4.205129619522934377e+02	7.739140065242344768e-03	0.000000000000000000e+00	9.670916709660566823e+00	1.000000000000000000e+00
9.980000000000000000e+02	6.031520370227173800e+01	2.608376866951566342e+01	-4.448246798497976391e-03	1.199421366911816733e+02	6.328264460416799242e-02	0.000000000000000000e+00	5.536706463294942537e+00	1.000000000000000000e+00
9.980000000000000000e+02	7.319631848420384301e+01	3.124648123545399869e+01	3.894028767263781488e-03	-1.054857367257158529e+02	1.016415897482162434e-01	0.000000000000000000e+00	8.319394518685356843e+00	1.000000000000000000e+00
9.980000000000000000e+02	6.697284331045109695e+01	3.776654121816108045e+01	-3.712758555398771275e-03	1.007574266801014033e+02	8.350777297263567434e-02	0.000000000000000000e+00	9.013480205581807070e+00	1.000000000000000000e+00
9.990000000000000000e+02	8.014102297565324307e+01	9.162402996675353961e+00	-1.615729674924618400e-02	4.253647317061486319e+02	9.203547865728189947e-03	0.000000000000000000e+00	1.490235751528171626e+01	1.000000000000000000e+00
9.990000000000000000e+02	2.207855850259045383e+01	1.743249854406336397e+01	1.660407136217999366e-03	-4.722323740210733689e+01	2.820185494985965047e-01	0.000000000000000000e+00	1.002019241844112152e+01	1.000000000000000000e+00
1.000000000000000000e+03	7.196498440022655707e+00	5.175014859199450257e+01	-3.771146473371117525e-02	9.875905268726604618e+02	3.727390882718450982e-03	0.000000000000000000e+00	1.685006610793345772e+01	1.000000000000000000e+00
1.001000000000000000e+03	1.350985019432462764e+02	2.542152994161809332e+01	-1.629241905915001717e-02	4.288893051522298379e+02	7.315614269137515890e-03	0.000000000000000000e+00	1.461597528977920568e+01	1.000000000000000000e+00
1.001000000000000000e+03	7.651072799355108600e+01	2.361581843580936280e+01	-2.706324443745531175e-03	7.450527818080547604e+01	2.168967561615817718e-01	0.000000000000000000e+00	8.319394518685356843e+00	1.000000000000000000e+00
1.002000000000000000e+03	6.989518438166396841e+00	3.490135376504740350e+01	-3.677515754787700347e-02	9.631675914823847506e+02	4.007749371618185563e-03	0.000000000000000000e+00	8.509301528915564461e+00	1.000000000000000000e+00
1.003000000000000000e+03	6.572265741829724561e+01	2.727312259906477721e+01	-1.233402011599156077e-03	3.608509948362977582e+01	3.071269724971159576e-01	0.000000000000000000e+00	5.536706463294942537e+00	1.000000000000000000e+00
1.004000000000000000e+03	1.222959832325392711e+02	3.247293039354488542e+01	-3.993880531797758607e-03	1.080903020123164140e+02	1.321534571829824367e-01	0.000000000000000000e+00	8.007568268759825969e+00	1.000000000000000000e+00
1.004000000000000000e+03	9.767227463042728175e+01	5.157100209268461555e+01	-3.129341383503187607e-02	8.201800393729880625e+02	4.622933728206546355e-03	0.000000000000000000e+00	2.336639446236953788e+01	1.000000000000000000e+00
1.005000000000000000e+03	2.987328715939258217e+01	3.028647982489471602e+01	2.714746388710440224e-03	-7.472495888052709745e+01	2.758157372875705837e-01	0.000000000000000000e+00	3.406336427127912181e+00	1.000000000000000000e+00
1.005000000000000000e+03	1.142898299298218348e+02	3.262345903612133924e+01	-4.044265522839859961e-03	1.094045601953982185e+02	1.244290150535278805e-01	0.000000000000000000e+00	8.007568268759825969e+00	1.000000000000000000e+00
1.005000000000000000e+03	3.289668760590269159e+01	2.871734707244162266e+01	-2.821421074239426844e-03	7.750749541540511700e+01	2.592120134428166356e-01	0.000000000000000000e+00	3.406336427127912181e+00	1.000000000000000000e+00
1.006000000000000000e+03	6.559771363617501905e+00	2.640291096875104770e+01	-1.651543893428229770e-02	4.347066267359046492e+02	2.007025261656714132e-02	0.000000000000000000e+00	8.509301528915564461e+00	1.000000000000000000e+00
1.006000000000000000e+03	1.122882742318939542e+01	5.272992153995428311e+01	-1.673037775122669310e-02	4.403131594193193337e+02	8.173468891665702785e-03	0.000000000000000000e+00	1.832565331918468843e+01	1.000000000000000000e+00
1.006000000000000000e+03	6.714509356843983312e+01	1.142096350967092988e+01	3.403821454235859880e-03	-9.269901275835120202e+01	2.345366153861664360e-01	0.000000000000000000e+00	1.223267490476547792e+01	1.000000000000000000e+00
1.007000000000000000e+03	1.223267038638962703e+02	1.818213202589637945e+01	-5.817312555487849125e-03	1.556532847352002022e+02	3.434084794568903476e-02	0.000000000000000000e+00	1.429083138736078418e+01	1.000000000000000000e+00
1.007000000000000000e+03	1.021635906421150679e+02	2.654794901603328228e+01	-1.593278864028225411e-02	4.195085905563463484e+02	1.043327968167995223e-02	0.000000000000000000e+00	1.356309335169943786e+01	1.000000000000000000e+00
1.009000000000000000e+03	7.852776462501131505e+01	1.590126873851069789e+01	-1.610833415633798268e-02	4.240875758098473511e+02	7.964762493921084818e-03	0.000000000000000000e+00	3.705527542495085314e+00	1.000000000000000000e+00
1.009000000000000000e+03	7.872463206536808400e+01	3.208925521407655168e+01	-3.059273116489632550e-03	8.371170397880145231e+01	3.309547061174472615e-01	0.000000000000000000e+00	4.267264354289036277e+00	1.000000000000000000e+00
1.010000000000000000e+03	1.411850278048438838e+02	1.437037939559156996e+01	-1.533400448691412885e-02	4.038897136410722624e+02	2.668697175153411649e-02	0.000000000000000000e+00	1.923969438365260487e+01	1.000000000000000000e+00
1.010000000000000000e+03	1.155940785935362385e+02	4.585297121437218948e+01	-7.942050825083944721e-03	2.110756357164753751e+02	3.071121157568668103e-02	0.000000000000000000e+00	8.408914315847768606e+00	1.000000000000000000e+00
1.010000000000000000e+03	7.471742031373129578e+01	3.062235404258276361e+01	-3.431608714931355057e-03	9.342382453263466857e+01	4.207636766596154487e-01	0.000000000000000000e+00	4.267264354289036277e+00	1.000000000000000000e+00
1.012000000000000000e+03	6.913304716389558280e+01	2.952813407531634837e+01	-4.351221928800693209e-03	1.174113090315012471e+02	2.236616265294814054e-01	0.000000000000000000e+00	5.690565948424687548e+00	1.000000000000000000e+00
1.012000000000000000e+03	2.467470551832940373e+01	1.436319493548820070e+01	-3.716845237108667207e-03	1.008640249897923411e+02	2.251297144317297994e-01	0.000000000000000000e+00	1.251385707973964756e+01	1.000000000000000000e+00
1.013000000000000000e+03	6.254062065791443814e+01	1.031596465195377910e+01	-1.536525145141107683e-02	4.047047694332280230e+02	1.337755076854263425e-02	0.000000000000000000e+00	8.965196797899375625e+00	1.000000000000000000e+00
1.013000000000000000e+03	1.869254226658187079e+01	4.509355272487194810e+01	-1.487458032292969827e-03	4.271197779108139514e+01	2.814842612495215279e-01	0.000000000000000000e+00	6.263869193076788910e+00	1.000000000000000000e+00
1.014000000000000000e+03	5.003117697794512964e+01	3.531750891375925505e+01	-1.615295481350454559e-02	4.252514752688477415e+02	7.725481663092392814e-03	0.000000000000000000e+00	1.078533059196661981e+01	1.000000000000000000e+00
1.014000000000000000e+03	1.082194618001307731e+02	4.989337554088353954e+01	3.566916868234758665e-03	-9.695324557724877934e+01	2.777263640785699872e-01	0.000000000000000000e+00	8.408914315847768606e+00	1.000000000000000000e+00
1.014000000000000000e+03	6.059872637423170261e+01	3.316106375214388891e+01	-3.295276126898033075e-03	8.986768180565083242e+01	1.146686541046039176e-01	0.000000000000000000e+00	9.275387289901342314e+00	1.000000000000000000e+00
1.015000000000000000e+03	1.157786013829063023e+02	1.282538000446037074e+01	-1.613553995634978838e-02	4.247972205781260868e+02	8.154026836093231090e-03	0.000000000000000000e+00	2.354612916867277761e+01	1.000000000000000000e+00
1.015000000000000000e+03	7.168744697689341194e+01	1.589966743529613069e+01	1.241562929434303483e-03	-3.629797146841068667e+01	4.175600627366047313e-01	0.000000000000000000e+00	3.940556348461204283e+00	1.000000000000000000e+00
1.016000000000000000e+03	8.770238114692844533e+01	1.156201312912189572e+01	-3.909291448332245962e-03	1.058838533686906658e+02	2.364797597390110306e-01	0.000000000000000000e+00	4.633674952625491450e+00	1.000000000000000000e+00
1.016000000000000000e+03	4.552544771757717967e+01	2.328683189472868520e+01	8.579354735023645220e-03	-2.276992742529673990e+02	2.114882641606379288e-01	0.000000000000000000e+00	1.284674222143365796e+01	1.000000000000000000e+00
1.017000000000000000e+03	5.832796209654272701e+01	1.822976661247609442e+01	3.399313473821159119e-03	-9.258142515881699808e+01	2.377735398695048907e-01	0.000000000000000000e+00	8.965196797899375625e+00	1.000000000000000000e+00
1.018000000000000000e+03	1.307536120028658218e+02	3.099594014332022240e+01	-1.573166547809354276e-02	4.142624298198497854e+02	8.353298099842532132e-03	0.000000000000000000e+00	2.354612916867277761e+01	1.000000000000000000e+00
1.018000000000000000e+03	7.034102276557197797e+01	5.036447424490855695e+00	-1.974728479217850979e-03	5.542209560592512219e+01	2.339853809958148956e-01	0.000000000000000000e+00	9.419106921371366070e+00	1.000000000000000000e+00
1.019000000000000000e+03	1.738584848962024054e+01	2.545877679991522413e+01	-4.881323185659309886e-03	1.312386393590235514e+02	4.334284932893039954e-02	0.000000000000000000e+00	2.258552358191273512e+01	1.000000000000000000e+00
1.020000000000000000e+03	9.020681952415996818e+01	3.368557375775795037e+01	-3.227813736910843060e-03	8.810797129946389816e+01	2.045056367852774448e-01	0.000000000000000000e+00	1.463654161756086403e+01	1.000000000000000000e+00
1.022000000000000000e+03	8.876250644924060396e+01	1.787049306782019897e+01	-1.608994881370229973e-02	4.236080066661806995e+02	8.316415636898888408e-03	0.000000000000000000e+00	1.588089473196094659e+01	1.000000000000000000e+00
1.024000000000000000e+03	6.625383363162652195e+00	5.601328179021694886e+00	-7.829047229216148235e-03	2.081280138649040907e+02	1.482904134052261957e-01	0.000000000000000000e+00	2.258552358191273512e+01	1.000000000000000000e+00
1.024000000000000000e+03	1.156025498535854581e+02	2.789172425422381707e+01	1.424285728987138844e-03	-4.106417127476308337e+01	3.873567085080531491e-01	0.000000000000000000e+00	6.213381384080333802e+00	1.000000000000000000e+00
1.024000000000000000e+03	6.658908133602811574e+01	4.298187749834892912e+01	-1.627352352863295146e-02	4.283964281050755858e+02	1.272829250646371202e-01	0.000000000000000000e+00	4.908119521756338699e+00	1.000000000000000000e+00
1.024000000000000000e+03	5.792050136276444050e+01	2.824770392835699084e+01	-1.637028142713091439e-02	4.309202920028081962e+02	1.201609389559554764e-02	0.000000000000000000e+00	1.031699303936017742e+01	1.000000000000000000e+00
1.025000000000000000e+03	1.327951196933045139e+02	3.866910680244038190e+01	-1.685168032077651035e-02	4.434772543484318703e+02	6.088001251078223319e-03	0.000000000000000000e+00	1.983541223124723274e+01	1.000000000000000000e+00
1.025000000000000000e+03	5.892640793980410763e+01	3.851554193508823687e+01	-1.771854430996743640e-02	4.660888112396722818e+02	1.073748470286777223e-01	0.000000000000000000e+00	5.798137913672528398e+00	1.000000000000000000e+00
1.025000000000000000e+03	8.099475419921995467e+01	4.505950021134595573e+01	-1.650876991104974906e-02	4.345326698059685668e+02	6.597545339004029508e-03	0.000000000000000000e+00	9.903272007471318972e+00	1.000000000000000000e+00
1.027000000000000000e+03	1.114591323082478311e+02	1.295386205223516818e+01	-4.694819150632661975e-03	1.263738086000633700e+02	4.354591710914579306e-02	0.000000000000000000e+00	9.268967661634960109e+00	1.000000000000000000e+00
1.027000000000000000e+03	6.472407816625039345e+01	3.844189947895668524e+01	-1.552279728397453970e-02	4.088142451992146675e+02	1.713206995840853564e-01	0.000000000000000000e+00	4.908119521756338699e+00	1.000000000000000000e+00
1.027000000000000000e+03	8.543207460813506771e+01	3.620597074324169995e+01	-1.678621896129009906e-03	4.769835701155438556e+01	3.877687602192051441e-01	0.000000000000000000e+00	8.877884649343044998e+00	1.000000000000000000e+00
1.027000000000000000e+03	9.414048106942109939e+01	3.793238110931130080e+01	2.284387560274578170e-03	-6.349934188159347315e+01	2.787068486024549818e-01	0.000000000000000000e+00	8.877884649343044998e+00	1.000000000000000000e+00
1.027000000000000000e+03	1.033946521864055512e+02	4.277930513857427286e+01	-2.139857145619894832e-03	5.972936442927234424e+01	2.893847831483049582e-01	0.000000000000000000e+00	1.044664326986788971e+01	1.000000000000000000e+00
1.028000000000000000e+03	1.149177986219193741e+02	4.726241639154056884e+01	-1.656331239578343051e-02	4.359553733810661242e+02	1.902243370253464683e-02	0.000000000000000000e+00	6.741711642420673556e+00	1.000000000000000000e+00
1.028000000000000000e+03	1.177342749363813112e+02	2.205547062750272858e+01	-4.440103756019914139e-03	1.197297309729185883e+02	5.862685519722243832e-02	0.000000000000000000e+00	6.213381384080333802e+00	1.000000000000000000e+00
1.029000000000000000e+03	9.902337578094119408e+00	3.974526842239802704e+01	-5.648862570631957639e-03	1.512593815815433231e+02	3.968365711284960184e-02	0.000000000000000000e+00	1.309297869207604137e+01	1.000000000000000000e+00
1.029000000000000000e+03	9.188168310607008493e+01	2.647358576246435646e+01	8.835663467270908492e-04	-2.695987437626015648e+01	4.522497906779213706e-01	0.000000000000000000e+00	1.167547717186308454e+01	1.000000000000000000e+00
1.030000000000000000e+03	1.909773578046485554e+01	2.344334246523565213e+01	-8.388461358742918886e-03	2.227199505161938191e+02	3.220525935694740216e-02	0.000000000000000000e+00	1.502213544453664973e+01	1.000000000000000000e+00
1.030000000000000000e+03	2.287611484286848551e+01	3.798254481525452064e+01	-4.254252461690979752e-03	1.148819265105927343e+02	5.588610080567790739e-02	0.000000000000000000e+00	1.309297869207604137e+01	1.000000000000000000e+00
1.032000000000000000e+03	1.405802907412967215e+02	2.920772220476532510e+01	-1.579961435035236172e-02	4.160348298848356308e+02	1.463722199350392383e-02	0.000000000000000000e+00	1.609387103570984223e+01	1.000000000000000000e+00
1.032000000000000000e+03	1.021935009564817705e+02	1.270519125458391763e+01	-5.381511250776473652e-03	1.442857044485218978e+02	3.792997046520862892e-02	0.000000000000000000e+00	9.268967661634960109e+00	1.000000000000000000e+00
1.032000000000000000e+03	1.176817486722180206e+02	5.341150217635480857e+01	-1.557640729617716484e-02	4.102126258632806639e+02	2.021076628657159091e-02	0.000000000000000000e+00	6.741711642420673556e+00	1.000000000000000000e+00
1.032000000000000000e+03	5.755432610736269083e+01	4.510394061414578104e+00	4.160425800906141468e-03	-1.124345219526624646e+02	2.577055153542288091e-01	0.000000000000000000e+00	1.094790583902731562e+01	1.000000000000000000e+00
1.033000000000000000e+03	3.989339102102714918e+01	3.256867281214727683e+01	-2.111334771245751765e-02	5.546399463971328032e+02	9.131103253600225678e-03	0.000000000000000000e+00	8.647463370352827638e+00	1.000000000000000000e+00
1.033000000000000000e+03	4.395389802122466705e+01	6.392498525699243039e+00	-3.450951559511059724e-03	9.392836946252687369e+01	1.344664607101061504e-01	0.000000000000000000e+00	9.095863362719406098e+00	1.000000000000000000e+00
1.033000000000000000e+03	4.189629184642964788e+01	4.927962467059592910e+01	7.260731551934642390e-03	-1.933038864016922389e+02	2.079045734271326440e-01	0.000000000000000000e+00	6.532077238549641507e+00	1.000000000000000000e+00
1.033000000000000000e+03	3.671761000821683751e+01	5.326074103022963158e+01	-6.984343294541306771e-03	1.860944869064459795e+02	2.901362233558986148e-01	0.000000000000000000e+00	6.532077238549641507e+00	1.000000000000000000e+00
1.036000000000000000e+03	4.408209934870554036e+01	1.548745837898575139e+01	-5.086750340387557676e-03	1.365970668102305012e+02	4.374045380730740007e-02	0.000000000000000000e+00	9.095863362719406098e+00	1.000000000000000000e+00
1.036000000000000000e+03	1.023144001783409607e+02	3.371313326626789575e+01	-1.637257375149210256e-02	4.309800857228756854e+02	1.001124549804477404e-02	0.000000000000000000e+00	6.185824590164615167e+00	1.000000000000000000e+00
1.037000000000000000e+03	5.487134205030498180e+01	3.625345206180435298e+01	-1.967511461248898363e-03	5.523384460643166705e+01	1.651867655133446577e-01	0.000000000000000000e+00	1.542454586541037465e+01	1.000000000000000000e+00
1.037000000000000000e+03	1.423945646256371447e+02	4.519900405415627631e+01	-4.062577126305293856e-03	1.098822059030194822e+02	6.045804418903133470e-02	0.000000000000000000e+00	1.408871664243585364e+01	1.000000000000000000e+00
1.038000000000000000e+03	7.937645995743901040e+01	2.807297147224044309e+01	-3.938676392630797128e-03	1.066503396318618542e+02	3.258158609356380797e-01	0.000000000000000000e+00	8.234323474095756268e+00	1.000000000000000000e+00
1.039000000000000000e+03	1.019901228165435612e+02	6.275391230562879841e+00	-1.566202004932420316e-02	4.124457762335097186e+02	6.438274486992856538e-03	0.000000000000000000e+00	1.626031219113027149e+01	1.000000000000000000e+00
1.039000000000000000e+03	1.283105323656630503e+02	4.556228346570885890e+01	-1.392143453873368776e-02	3.670437883928108249e+02	2.428802779723441274e-01	0.000000000000000000e+00	4.434354078429974422e+00	1.000000000000000000e+00
1.039000000000000000e+03	6.580530535081256005e+01	1.856704622314977016e+01	-4.717779602901131866e-03	1.269727163632081641e+02	2.066660478715681704e-01	0.000000000000000000e+00	6.845994333927480469e+00	1.000000000000000000e+00
1.040000000000000000e+03	7.451886916263492822e+01	3.472187324217802029e+01	-1.683657996255300687e-02	4.430833717863386596e+02	7.342132923682131995e-03	0.000000000000000000e+00	8.234323474095756268e+00	1.000000000000000000e+00
1.041000000000000000e+03	1.434255892062294535e+01	9.567485015897915446e+00	-5.988127234699686108e-03	1.601088693309593509e+02	4.068807422484310710e-02	0.000000000000000000e+00	1.864941908114200686e+01	1.000000000000000000e+00
1.041000000000000000e+03	1.263231956820296062e+02	4.952637087629573642e+01	-1.374228575590015662e-02	3.623708143789546625e+02	2.349586853772046569e-01	0.000000000000000000e+00	4.434354078429974422e+00	1.000000000000000000e+00
1.041000000000000000e+03	1.068796770415959543e+02	3.788718082494686712e+01	-4.023330957530733831e-03	1.088584963141168060e+02	1.834393613502426357e-01	0.000000000000000000e+00	6.185824590164615167e+00	1.000000000000000000e+00
1.042000000000000000e+03	1.262814840964832399e+02	6.259928566536036243e+00	-1.567546769368275902e-02	4.127965488798051297e+02	6.243581243818741022e-03	0.000000000000000000e+00	1.831443008589168997e+01	1.000000000000000000e+00
[truncated: 2,761 more rows]
