# Supplementary material for: Layered entrenchment maintains essentiality in the evolution of Form I Rubisco complexes
Source: EMBO J. 2024 Nov 18;44(1):269–80. doi: 10.1038/s44318-024-00311-1 (PMC11696622; doi:10.1038/s44318-024-00311-1)
Supplement: Supplementary file 5 — Source data Fig. 3 [file 44318_2024_311_MOESM5_ESM.zip › Figure 3/3E/3E_top_panel.csv]

frame_indices	x_coords	y_coords	contrasts	masses_kDa	fit_errors	diffblur_errors	neareast_neighbour_distances	selections
5.000000000000000000e+00	8.488158000611451826e+01	4.960765278723315852e+00	-1.470651416774170633e-02	3.875220559374542972e+02	2.679943687546260112e-02	0.000000000000000000e+00	2.272644117368892580e+01	1.000000000000000000e+00
5.000000000000000000e+00	5.621076086312117326e+01	2.739934719506607408e+01	-1.700911281554236265e-02	4.475837737751419922e+02	1.213843282114235311e-02	0.000000000000000000e+00	1.427625230686193980e+01	1.000000000000000000e+00
5.000000000000000000e+00	3.680918364866666792e+01	3.420068798792821951e+01	-1.514503799430409747e-02	3.989606513527911602e+02	1.064549325958292769e-01	0.000000000000000000e+00	3.034672198696093393e+00	1.000000000000000000e+00
5.000000000000000000e+00	1.089863087874862941e+02	3.655489728318458020e+01	-1.584090364937166054e-02	4.171118331349599657e+02	1.158452844675439408e-02	0.000000000000000000e+00	1.342444703345147694e+01	1.000000000000000000e+00
5.000000000000000000e+00	7.132874258134171441e+01	3.646331666501255597e+01	-1.459030153212197145e-02	3.844907284690596612e+02	1.700247889492267905e-02	0.000000000000000000e+00	7.172171977192724590e+00	1.000000000000000000e+00
5.000000000000000000e+00	1.247525263089705589e+02	4.739860444717119492e+01	-1.593339760176828296e-02	4.195244749020540667e+02	1.374419508386637290e-02	0.000000000000000000e+00	1.615928769965670853e+01	1.000000000000000000e+00
6.000000000000000000e+00	1.304277270858979989e+02	1.772661777695920549e+01	-1.652044266111324031e-02	4.348371455431419577e+02	9.805391264841611942e-02	0.000000000000000000e+00	6.323001083485027429e+00	1.000000000000000000e+00
6.000000000000000000e+00	1.413854615898648888e+02	3.562700554442903211e+01	-4.514552781039409164e-03	1.216716830965693532e+02	4.942514390784324974e-02	0.000000000000000000e+00	1.166755440522263498e+01	1.000000000000000000e+00
6.000000000000000000e+00	8.239757136629224021e+01	4.731360173027347571e+01	-1.646355382320641506e-02	4.333532389432065770e+02	1.093297392579661853e-02	0.000000000000000000e+00	1.347397890602920967e+01	1.000000000000000000e+00
7.000000000000000000e+00	7.165483686951492359e+01	2.344168501826979778e+01	-1.661824645868477043e-02	4.373882910060329436e+02	1.946141263222600504e-02	0.000000000000000000e+00	7.734852958820687796e+00	1.000000000000000000e+00
8.000000000000000000e+00	1.000941202209593683e+02	2.649782212928063885e+01	-1.660274500254719371e-02	4.369839460779674596e+02	1.000804916201825101e-02	0.000000000000000000e+00	1.215827993860562550e+01	1.000000000000000000e+00
9.000000000000000000e+00	7.960153763741251964e+01	2.716447262115775274e+01	-1.719286703317431456e-02	4.523768774197729385e+02	1.248691239146401122e-01	0.000000000000000000e+00	3.665246259527727091e+00	1.000000000000000000e+00
9.000000000000000000e+00	1.409114141459092480e+02	4.728492580576678250e+01	-1.633068052458567024e-02	4.298873294250433332e+02	8.331405212920084402e-03	0.000000000000000000e+00	1.166755440522263498e+01	1.000000000000000000e+00
1.000000000000000000e+01	3.408338976890629368e+01	3.553458568962796704e+01	-1.456586941014142468e-02	3.838534332035677039e+02	1.556248148961008049e-01	0.000000000000000000e+00	3.034672198696093393e+00	1.000000000000000000e+00
1.000000000000000000e+01	6.950458974955536462e+01	4.339963538005978450e+01	-1.628137856965657451e-02	4.286013215015061064e+02	8.344074276274704438e-03	0.000000000000000000e+00	7.172171977192724590e+00	1.000000000000000000e+00
1.000000000000000000e+01	1.258481390610278510e+02	1.336683381164409212e+01	-4.540689664528091071e-03	1.223534459051913359e+02	3.717162718838683544e-01	0.000000000000000000e+00	6.323001083485027429e+00	1.000000000000000000e+00
1.100000000000000000e+01	5.687016519304408746e+01	1.647383226248435406e+01	-1.678845939484147065e-02	4.418281795439388588e+02	1.816910983602115781e-02	0.000000000000000000e+00	3.765974590394610466e+00	1.000000000000000000e+00
1.100000000000000000e+01	8.519938575602239439e+01	2.581838559395056265e+01	-1.707671027070145620e-02	4.493470073643691762e+02	9.482052534130669397e-02	0.000000000000000000e+00	5.757417289361576707e+00	1.000000000000000000e+00
1.100000000000000000e+01	1.298511855481334578e+02	2.875341360285422709e+01	-1.620238220615876842e-02	4.265407551500316572e+02	1.136446016863379427e-02	0.000000000000000000e+00	1.104185792023895551e+01	1.000000000000000000e+00
1.100000000000000000e+01	1.307100499265292228e+02	5.796937215860657133e+00	-3.666068907665621240e-03	9.953955901099284631e+01	2.172740138509361429e-01	0.000000000000000000e+00	4.865057379267295978e+00	1.000000000000000000e+00
1.200000000000000000e+01	1.284204268367786028e+02	5.317159282973556600e+01	-1.604524515823899100e-02	4.224419422531250348e+02	1.117949872231083219e-02	0.000000000000000000e+00	9.426404376785011863e+00	1.000000000000000000e+00
1.200000000000000000e+01	4.603383007271317240e+01	1.994772452935142226e+01	-4.538322176979372145e-03	1.222916916045574709e+02	1.022535147792406063e-01	0.000000000000000000e+00	1.137954684167678288e+01	1.000000000000000000e+00
1.200000000000000000e+01	4.950061058769956901e+01	4.758260616615083194e+01	-1.709434999704124644e-02	4.498071276146640685e+02	1.128325062423118919e-01	0.000000000000000000e+00	8.076653123860136674e+00	1.000000000000000000e+00
1.200000000000000000e+01	5.593210150566798688e+01	5.246812049478087658e+01	-1.659582364044064409e-02	4.368034070603262649e+02	6.225235103463988562e-02	0.000000000000000000e+00	8.076653123860136674e+00	1.000000000000000000e+00
1.300000000000000000e+01	1.637285656906146158e+01	3.899768344075449278e+01	-1.699322688685502708e-02	4.471694001424119733e+02	1.081922319486405826e-02	0.000000000000000000e+00	1.557780280042216781e+01	1.000000000000000000e+00
1.300000000000000000e+01	1.106116981342377557e+02	8.699499640360381036e+00	-1.577671986800312579e-02	4.154376429021137938e+02	1.294128938290839415e-02	0.000000000000000000e+00	1.593527973968442168e+01	1.000000000000000000e+00
1.300000000000000000e+01	1.122334717303575218e+02	2.717599319676493863e+01	-1.579213038595893639e-02	4.158396157696296314e+02	1.489937967439325384e-02	0.000000000000000000e+00	8.336522059138166796e+00	1.000000000000000000e+00
1.300000000000000000e+01	2.571561661282254718e+01	5.146286594457456687e+01	-1.624002484338113797e-02	4.275226377102754327e+02	7.937564876551617132e-03	0.000000000000000000e+00	1.557780280042216781e+01	1.000000000000000000e+00
1.400000000000000000e+01	1.025833776138267126e+02	3.292663771727305999e+01	-1.258151081714186520e-02	3.320927904986959334e+02	2.206876689978335415e-01	0.000000000000000000e+00	3.360576327396751495e+00	1.000000000000000000e+00
1.400000000000000000e+01	1.326230264423960818e+02	1.175589603085340862e+01	-5.294093956780645746e-03	1.420054838590037889e+02	2.230448651866084875e-01	0.000000000000000000e+00	6.258487781328483379e+00	1.000000000000000000e+00
1.400000000000000000e+01	5.586682515469713906e+01	3.011880972818914515e+01	-1.678102467901456188e-02	4.416342500440559888e+02	7.035201875621455159e-03	0.000000000000000000e+00	1.308793132079137500e+01	1.000000000000000000e+00
1.500000000000000000e+01	1.191588829220339107e+02	3.285095653214882105e+01	-1.631429737923473580e-02	4.294599862342091683e+02	2.347231124945492464e-02	0.000000000000000000e+00	7.123632879593321476e+00	1.000000000000000000e+00
1.600000000000000000e+01	1.355521562988634514e+02	5.324931725888948364e+00	-1.524252177448116689e-02	4.015034493798545441e+02	3.154386154713095802e-02	0.000000000000000000e+00	4.865057379267295978e+00	1.000000000000000000e+00
1.600000000000000000e+01	7.017381900702113739e+01	1.249142095417419718e+01	-1.498987329703708148e-02	3.949132858796448886e+02	4.832587049552827807e-02	0.000000000000000000e+00	3.023317988644155463e+00	1.000000000000000000e+00
1.700000000000000000e+01	9.812976837842268196e+01	5.105775131754311502e+01	-3.698659323493204854e-03	1.003896578163225968e+02	1.016530723822300919e-01	0.000000000000000000e+00	1.053365050261595037e+01	1.000000000000000000e+00
1.700000000000000000e+01	1.367088965459249152e+02	4.178368938269957766e+01	-1.750759011343187496e-02	4.605862146664063062e+02	8.194326030372911518e-02	0.000000000000000000e+00	6.386142791787614570e+00	1.000000000000000000e+00
1.700000000000000000e+01	1.364058813394699712e+02	4.816263926036423726e+01	-1.722151834177515842e-02	4.531242272953181214e+02	8.805300439652963274e-02	0.000000000000000000e+00	6.386142791787614570e+00	1.000000000000000000e+00
1.800000000000000000e+01	5.382597682152762530e+01	1.406620249177544046e+01	-1.807679274090800287e-02	4.754334776215008560e+02	1.185746921637923501e-01	0.000000000000000000e+00	6.822554712777207264e+00	1.000000000000000000e+00
1.800000000000000000e+01	3.136266380514533125e+01	1.531298612050876784e+01	-1.665788104174732373e-02	4.384221321171580712e+02	8.904216582544255409e-03	0.000000000000000000e+00	1.293484532633894268e+01	1.000000000000000000e+00
1.800000000000000000e+01	5.995147551490859428e+01	1.768459975358375047e+01	-1.642847913281254499e-02	4.324383395274125519e+02	8.405982930014843646e-02	0.000000000000000000e+00	7.114389150649114590e+00	1.000000000000000000e+00
1.800000000000000000e+01	1.204635095868566736e+02	2.584780762121907571e+01	-1.626121102552733830e-02	4.280752648454205200e+02	1.410598475770497018e-02	0.000000000000000000e+00	7.123632879593321476e+00	1.000000000000000000e+00
1.800000000000000000e+01	6.831385116005702685e+01	3.542805760980503038e+01	-1.673128499168398745e-02	4.403368241688878584e+02	8.165705406424694779e-03	0.000000000000000000e+00	1.353205710328433753e+01	1.000000000000000000e+00
1.900000000000000000e+01	2.763723386052530628e+01	5.303454696291929338e+01	-1.639683161619938032e-02	4.316128356060500550e+02	1.047075582973999719e-02	0.000000000000000000e+00	1.490265805099167196e+01	1.000000000000000000e+00
2.000000000000000000e+01	4.140447656759008055e+01	4.732908946771711811e+01	-1.651009200012823822e-02	4.345671555993414472e+02	2.695002010532943082e-02	0.000000000000000000e+00	1.306856095475448143e+01	1.000000000000000000e+00
2.000000000000000000e+01	1.293382543320938396e+02	1.133851735320958554e+01	-1.774690468686889594e-02	4.668285723599408925e+02	2.175299084456372434e-02	0.000000000000000000e+00	6.723475573020267326e+00	1.000000000000000000e+00
2.000000000000000000e+01	2.648784070522591705e+01	2.729406801492900669e+01	-1.664296284309049051e-02	4.380330010633248889e+02	9.187236232272577574e-03	0.000000000000000000e+00	1.191252733783557183e+01	1.000000000000000000e+00
2.000000000000000000e+01	5.580282048604285450e+01	7.536321793408548686e+00	-1.688413899144612998e-02	4.443239166710243921e+02	8.666612759528879995e-02	0.000000000000000000e+00	6.822554712777207264e+00	1.000000000000000000e+00
2.100000000000000000e+01	7.281796428848919334e+01	1.395734980338535713e+01	-1.384325803475905566e-02	3.650046075187379415e+02	4.024415230780620245e-01	0.000000000000000000e+00	3.023317988644155463e+00	1.000000000000000000e+00
2.100000000000000000e+01	7.956930479354494423e+01	1.493172165063541534e+01	-1.723453243245538780e-02	4.534636909891305550e+02	4.392754259980913289e-02	0.000000000000000000e+00	6.456696059733164184e+00	1.000000000000000000e+00
2.100000000000000000e+01	1.287145553722584168e+02	3.434710017533348037e+01	-3.593235762795167921e-03	9.763975602074140170e+01	2.179516732283290903e-01	0.000000000000000000e+00	8.568147648388308113e+00	1.000000000000000000e+00
2.100000000000000000e+01	9.694089228112618173e+01	4.059140684888843964e+01	-3.978478564178036456e-03	1.076885521744953280e+02	3.354615529347074743e-01	0.000000000000000000e+00	5.919094676644257369e+00	1.000000000000000000e+00
2.200000000000000000e+01	1.441205680883150819e+01	4.176698189408275397e+01	-1.705606170641190550e-02	4.488084036249389897e+02	7.118992483433617124e-03	0.000000000000000000e+00	1.081843016059935003e+01	1.000000000000000000e+00
2.200000000000000000e+01	6.802673657485330239e+01	1.031144154798213108e+01	-1.501886781340412876e-02	3.956695880960737668e+02	2.347329178448406273e-01	0.000000000000000000e+00	6.020673551250723676e+00	1.000000000000000000e+00
2.200000000000000000e+01	9.386315729802025487e+01	2.887872860270190856e+01	-1.639456332615633893e-02	4.315536688048059091e+02	7.276163161236692822e-03	0.000000000000000000e+00	6.663730979924791242e+00	1.000000000000000000e+00
2.200000000000000000e+01	5.951584049790437092e+01	4.635323181800428216e+01	-3.763775090502271062e-03	1.020881582599925110e+02	1.641682141214267920e-01	0.000000000000000000e+00	4.770705246683130341e+00	1.000000000000000000e+00
2.300000000000000000e+01	1.181896123251384978e+02	8.904898078268592698e+00	-1.602496719878646753e-02	4.219130054885156937e+02	9.252172189200813524e-02	0.000000000000000000e+00	5.847550804315398310e+00	1.000000000000000000e+00
2.300000000000000000e+01	7.652828175278021661e+01	8.194267126169755500e+00	-1.631415185724275144e-02	4.294561903921373869e+02	5.266153116365934750e-02	0.000000000000000000e+00	6.854164984171705832e+00	1.000000000000000000e+00
2.400000000000000000e+01	1.435190464033745172e+01	2.241542755459322578e+01	-1.652276957164073093e-02	4.348978414198068663e+02	1.039803801681959960e-02	0.000000000000000000e+00	9.621720661755968962e+00	1.000000000000000000e+00
2.400000000000000000e+01	3.344750987077712523e+01	3.696212431807265375e+01	-1.639197277698763514e-02	4.314860960937024288e+02	9.591290084872372557e-02	0.000000000000000000e+00	1.191252733783557183e+01	1.000000000000000000e+00
2.400000000000000000e+01	1.238496745815205884e+02	1.522189424743418229e+01	-1.639197431884209175e-02	4.314861363119260318e+02	5.844671270062262725e-02	0.000000000000000000e+00	6.723475573020267326e+00	1.000000000000000000e+00
2.500000000000000000e+01	1.247660623753368014e+02	4.195121466538707722e+01	-2.320467336675878858e-02	6.091907520598290375e+02	1.029166235593315104e-02	0.000000000000000000e+00	8.568147648388308113e+00	1.000000000000000000e+00
2.500000000000000000e+01	7.507310477325384568e+01	4.836700459741098257e+01	-1.644647986625813810e-02	4.329078764022445398e+02	8.694624447078802554e-03	0.000000000000000000e+00	1.568705684760989172e+01	1.000000000000000000e+00
2.500000000000000000e+01	3.697272464589136831e+01	4.766250659501927167e+00	-1.649043614595708737e-02	4.340544460273915206e+02	4.803766893152061623e-02	0.000000000000000000e+00	9.937637350878517850e+00	1.000000000000000000e+00
2.500000000000000000e+01	1.009340289356749167e+02	4.496067926534151837e+01	-1.602281640866922222e-02	4.218569035928278481e+02	1.548349826279882269e-02	0.000000000000000000e+00	5.919094676644257369e+00	1.000000000000000000e+00
2.600000000000000000e+01	7.297922030484661704e+00	3.361667407809926544e+01	-1.652959127541299422e-02	4.350757809176577098e+02	1.219564311661225364e-02	0.000000000000000000e+00	1.081843016059935003e+01	1.000000000000000000e+00
2.600000000000000000e+01	1.230872146488436982e+02	5.710004983361177011e+00	-1.591432699646330717e-02	4.190270311482694865e+02	1.175171080628512055e-01	0.000000000000000000e+00	5.847550804315398310e+00	1.000000000000000000e+00
2.600000000000000000e+01	8.602430910325399793e+01	1.478392662564705340e+01	-1.911637830125870879e-02	5.025503590865177443e+02	8.779547501567952494e-03	0.000000000000000000e+00	6.456696059733164184e+00	1.000000000000000000e+00
2.600000000000000000e+01	1.249772329398591495e+02	2.523251173634134759e+01	-3.784134661088144492e-03	1.026192237954444550e+02	1.456544737162703829e-01	0.000000000000000000e+00	9.851055850817404647e+00	1.000000000000000000e+00
2.600000000000000000e+01	1.183451263167171703e+02	3.399342844153760268e+01	-1.728293584434101998e-02	4.547262610292168006e+02	1.695842691844384742e-02	0.000000000000000000e+00	1.022520324753353194e+01	1.000000000000000000e+00
2.600000000000000000e+01	1.422947434188542388e+02	3.719815914723647410e+01	-1.552743559007448322e-02	4.089352322555067190e+02	1.376008196929490168e-02	0.000000000000000000e+00	1.387624029203056786e+01	1.000000000000000000e+00
2.600000000000000000e+01	2.393636761587412565e+01	2.326134596876117300e+01	-4.816496100801792232e-03	1.295476689927067468e+02	6.760538931107817895e-02	0.000000000000000000e+00	6.559344307994239287e+00	1.000000000000000000e+00
2.700000000000000000e+01	5.527652565722658551e+01	4.854134475666604942e+01	-1.537166203658983828e-02	4.048719851825072169e+02	5.629090701159444876e-02	0.000000000000000000e+00	4.531171267424963567e+00	1.000000000000000000e+00
2.700000000000000000e+01	1.007753200355081589e+02	3.097471789683809362e+01	-4.678822771286800936e-03	1.259565539371140090e+02	6.481253918123963675e-02	0.000000000000000000e+00	7.222960946222108269e+00	1.000000000000000000e+00
2.700000000000000000e+01	1.001497539200604479e+02	1.903243044082030977e+01	1.606503903450024438e-03	-4.581720827925448702e+01	3.667274454479710899e-01	0.000000000000000000e+00	1.107122911217773265e+01	1.000000000000000000e+00
2.800000000000000000e+01	4.605418669430173395e+01	8.801555255298636027e+00	-1.639283517809446422e-02	4.315085912393460603e+02	1.003498674130033352e-01	0.000000000000000000e+00	9.937637350878517850e+00	1.000000000000000000e+00
2.800000000000000000e+01	7.210418531614693904e+01	2.838306741206003636e+01	-1.758579050966436325e-02	4.626260187537565116e+02	9.836308945307181695e-03	0.000000000000000000e+00	1.222526115338074781e+01	1.000000000000000000e+00
2.800000000000000000e+01	1.419733566996936247e+02	5.268215760126590652e+01	-1.599666382353071709e-02	4.211747312173617388e+02	1.287068076002595429e-02	0.000000000000000000e+00	1.548733345504120962e+01	1.000000000000000000e+00
2.800000000000000000e+01	9.079386048328632342e+01	4.354932794962670783e+01	-1.618638600579264814e-02	4.261235051556468534e+02	2.340625304068355561e-02	0.000000000000000000e+00	6.041560488154376962e+00	1.000000000000000000e+00
2.900000000000000000e+01	5.072672491981598597e+01	3.914692024877890475e+01	-1.687822150013955705e-02	4.441695629396427876e+02	1.425303459779928561e-01	0.000000000000000000e+00	6.113681307325170344e+00	1.000000000000000000e+00
3.000000000000000000e+01	1.107582135670486281e+02	1.586498699656512201e+01	-1.588488697121177504e-02	4.182591081359456666e+02	8.903570101332136666e-03	0.000000000000000000e+00	1.107122911217773265e+01	1.000000000000000000e+00
3.000000000000000000e+01	4.490013397593898503e+01	2.122961589907547975e+01	-1.621793326865212867e-02	4.269463940261096013e+02	1.358870289780589324e-02	0.000000000000000000e+00	1.115773790958240319e+01	1.000000000000000000e+00
3.000000000000000000e+01	2.717400262531988631e+01	4.291810960305818412e+01	-1.689928957627906403e-02	4.447191093600241061e+02	1.208174446789656020e-02	0.000000000000000000e+00	9.730774111969207496e+00	1.000000000000000000e+00
3.100000000000000000e+01	1.808798376656034534e+01	2.623143083318881352e+01	-3.960073128177291416e-03	1.072084589090831201e+02	1.098219668914909297e-01	0.000000000000000000e+00	6.559344307994239287e+00	1.000000000000000000e+00
3.200000000000000000e+01	6.445191257562768783e+01	9.374478702811281039e+00	-1.609345167142947966e-02	4.236993763248212304e+02	9.538218195967118618e-03	0.000000000000000000e+00	1.840664442208629836e+01	1.000000000000000000e+00
3.200000000000000000e+01	3.394585819240719360e+01	3.593026751864623236e+01	-1.684924965008679706e-02	4.434138519585880545e+02	1.046338404346036643e-02	0.000000000000000000e+00	9.730774111969207496e+00	1.000000000000000000e+00
3.200000000000000000e+01	8.484591407856700584e+01	4.460875548306856331e+01	-1.725237759288738779e-02	4.539291698478361354e+02	3.676036543012195512e-02	0.000000000000000000e+00	6.041560488154376962e+00	1.000000000000000000e+00
3.300000000000000000e+01	1.281198705338370587e+02	3.779978540287351763e+01	-1.632207089713850340e-02	4.296627531555690780e+02	2.296233459209662264e-02	0.000000000000000000e+00	1.460586516755226860e+01	1.000000000000000000e+00
3.300000000000000000e+01	1.117042665607892538e+01	4.588849400030520798e+01	-1.716833946264593319e-02	4.517370924439036344e+02	1.472296199495826130e-02	0.000000000000000000e+00	1.003566659564108043e+01	1.000000000000000000e+00
3.300000000000000000e+01	9.040662612291602329e+01	1.347061010445900742e+01	-1.612393747637718908e-02	4.244945777884254312e+02	1.192941350291154556e-02	0.000000000000000000e+00	7.740719900811261489e+00	1.000000000000000000e+00
3.300000000000000000e+01	8.429060056819835722e+01	2.935687107447301969e+01	-1.538311010808153002e-02	4.051706003321236835e+02	1.574650436779689855e-01	0.000000000000000000e+00	5.101030475483300464e+00	1.000000000000000000e+00
3.300000000000000000e+01	5.111755038404668738e+01	3.049454161206019975e+01	-3.576389353737907152e-03	9.720032891157416088e+01	1.634682402280940305e-01	0.000000000000000000e+00	8.661200876127823634e+00	1.000000000000000000e+00
3.300000000000000000e+01	6.289772762579279686e+01	4.659614220547107521e+01	-1.737154288061316249e-02	4.570375152358907940e+02	2.652064583098567851e-02	0.000000000000000000e+00	6.219953731133854191e+00	1.000000000000000000e+00
3.400000000000000000e+01	1.951296410809618465e+01	5.146672605719882654e+01	-1.651561543480397493e-02	4.347112306318294941e+02	1.221568769675684951e-02	0.000000000000000000e+00	1.003566659564108043e+01	1.000000000000000000e+00
3.400000000000000000e+01	2.817124092263804513e+01	2.051669766554605090e+01	-1.652715618108143228e-02	4.350122631401284252e+02	8.608698059968167282e-02	0.000000000000000000e+00	1.080328271770854620e+01	1.000000000000000000e+00
3.500000000000000000e+01	1.319019744822882672e+02	9.173041889078579203e+00	-1.620812013691001058e-02	4.266904251665941388e+02	9.160685605849705482e-03	0.000000000000000000e+00	1.455178689494374034e+01	1.000000000000000000e+00
3.500000000000000000e+01	1.003148293515830858e+02	2.211570942052711786e+01	-1.662999558589062579e-02	4.376947589889578580e+02	7.652634891759135805e-02	0.000000000000000000e+00	5.805948968790149323e+00	1.000000000000000000e+00
3.500000000000000000e+01	8.130729882132585828e+01	3.349455431499746538e+01	-1.575591493533443771e-02	4.148949603999883493e+02	1.987246968459411844e-01	0.000000000000000000e+00	5.101030475483300464e+00	1.000000000000000000e+00
3.500000000000000000e+01	2.474987009014118655e+01	3.076389919109827886e+01	-1.651083536955764292e-02	4.345865458847307536e+02	1.832778855570860177e-02	0.000000000000000000e+00	8.057542975607637104e+00	1.000000000000000000e+00
3.600000000000000000e+01	8.712667526583803834e+00	1.041511671134048278e+01	-1.627976433495395558e-02	4.285592152884562438e+02	7.453799992680587572e-03	0.000000000000000000e+00	1.838619990646644808e+01	1.000000000000000000e+00
3.600000000000000000e+01	1.037094638994511371e+02	3.235323024407441750e+01	-1.565978403878953706e-02	4.123874514212618010e+02	1.017684619621128661e-02	0.000000000000000000e+00	1.078565604523637234e+01	1.000000000000000000e+00
3.600000000000000000e+01	4.177382518071785000e+01	2.251110912834590749e+01	-1.634753662401377400e-02	4.303270093009355719e+02	1.257794999640582390e-02	0.000000000000000000e+00	9.762944316844363257e+00	1.000000000000000000e+00
3.600000000000000000e+01	1.426316580950089019e+02	3.614469656171277734e+01	-1.636811053157670448e-02	4.308636656704873076e+02	1.227978203197633844e-01	0.000000000000000000e+00	1.460586516755226860e+01	1.000000000000000000e+00
3.800000000000000000e+01	4.292466714180705623e+01	5.666684241309571490e+00	-1.479513507594550081e-02	3.898336719840197588e+02	1.386327809982168535e-01	0.000000000000000000e+00	4.722418697559264800e+00	1.000000000000000000e+00
3.800000000000000000e+01	8.353834223598168762e+01	9.900537131634267851e+00	-1.577676626204984819e-02	4.154388530592318034e+02	1.356013706931491480e-02	0.000000000000000000e+00	7.740719900811261489e+00	1.000000000000000000e+00
3.800000000000000000e+01	1.024919258616063615e+02	1.673339632909144115e+01	-1.627480237390395088e-02	4.284297859131756354e+02	7.970173949370362720e-02	0.000000000000000000e+00	5.805948968790149323e+00	1.000000000000000000e+00
3.900000000000000000e+01	4.831543758207141792e+01	2.975834231931339957e+01	-1.666140185041669122e-02	4.385139700139022807e+02	1.993499772396223335e-01	0.000000000000000000e+00	5.530319592405255058e+00	1.000000000000000000e+00
3.900000000000000000e+01	4.837757157188798374e+01	3.528831285824495012e+01	-1.510922368934161826e-02	3.980264595945948827e+02	2.603663001048217573e-01	0.000000000000000000e+00	5.530319592405255058e+00	1.000000000000000000e+00
3.900000000000000000e+01	1.050742318651073859e+01	4.203665224952035828e+01	-1.698396645474643113e-02	4.469278480764916708e+02	9.156408052136133513e-03	0.000000000000000000e+00	1.303940410097844627e+01	1.000000000000000000e+00
4.000000000000000000e+01	1.175736082190585137e+02	1.171320370726966154e+01	-1.611462576732373628e-02	4.242516881983141275e+02	7.574477674624935375e-03	0.000000000000000000e+00	1.418608294321643370e+01	1.000000000000000000e+00
4.000000000000000000e+01	3.025884839500533019e+01	3.862660925790769539e+01	-1.663287304608924641e-02	4.377698155789128123e+02	1.306551604015715462e-02	0.000000000000000000e+00	6.806197128710796740e+00	1.000000000000000000e+00
4.100000000000000000e+01	3.823741117878802953e+01	5.091471330988600386e+00	-1.479587397389512358e-02	3.898529456339038006e+02	1.095534251798159220e-01	0.000000000000000000e+00	4.722418697559264800e+00	1.000000000000000000e+00
4.200000000000000000e+01	7.428742166165109495e+01	2.694386814794420815e+01	-1.684621847353314286e-02	4.433347857821809725e+02	2.607199654844982728e-02	0.000000000000000000e+00	6.315709980506550636e+00	1.000000000000000000e+00
4.200000000000000000e+01	9.714475929086182759e+01	4.309430169707280101e+01	-1.662937922430699281e-02	4.376786816167430061e+02	8.465992335925598411e-03	0.000000000000000000e+00	1.873015590377037753e+01	1.000000000000000000e+00
4.200000000000000000e+01	5.180350154078070801e+01	4.928015958802012619e+01	-3.667146935155822171e-03	9.956767862402205083e+01	8.914246414978810318e-02	0.000000000000000000e+00	8.120252808550386447e+00	1.000000000000000000e+00
4.200000000000000000e+01	4.219605384272813353e+01	1.491959146022153426e+01	-1.588627922680609095e-02	4.182954241751057793e+02	2.381527785771964112e-02	0.000000000000000000e+00	9.281549942837552081e+00	1.000000000000000000e+00
4.200000000000000000e+01	1.258819251472968546e+02	2.321176096858572890e+01	-1.576748066804489409e-02	4.151966446623782758e+02	9.225255008250887734e-03	0.000000000000000000e+00	5.918390965664982240e+00	1.000000000000000000e+00
4.300000000000000000e+01	8.347234407167768211e+00	1.785033041049758396e+01	-1.564219770165806850e-02	4.119287237921121800e+02	4.344410549537303101e-02	0.000000000000000000e+00	1.102748955752355187e+01	1.000000000000000000e+00
4.300000000000000000e+01	1.207373517116031394e+02	4.720309286452594932e+01	-1.642905407454654104e-02	4.324533364910532214e+02	8.192704133119343979e-03	0.000000000000000000e+00	2.394770515078556272e+01	1.000000000000000000e+00
4.400000000000000000e+01	3.561749611573497276e+01	3.010689314930688099e+01	-1.700402801098080049e-02	4.474511401105093000e+02	3.181467864149734037e-02	0.000000000000000000e+00	7.441213363828637739e+00	1.000000000000000000e+00
4.400000000000000000e+01	1.027686102509158843e+02	1.397128329197946250e+01	-1.592967741104650212e-02	4.194274362602363908e+02	1.207944342338396204e-02	0.000000000000000000e+00	1.334644157965789191e+01	1.000000000000000000e+00
4.500000000000000000e+01	1.317705035468582651e+02	1.419567957046199780e+01	-1.704734881862557741e-02	4.485811338798301335e+02	7.412225766554503270e-02	0.000000000000000000e+00	5.373214938064931445e+00	1.000000000000000000e+00
4.500000000000000000e+01	5.925531113630767521e+01	7.910616846070471553e+00	-1.623014101562272535e-02	4.272648247933134940e+02	7.193054338352378174e-03	0.000000000000000000e+00	1.483758740536970322e+01	1.000000000000000000e+00
4.500000000000000000e+01	2.658216461093427085e+01	4.435428904180099607e+01	-1.649398890196394213e-02	4.341471172486803312e+02	2.385640789568133080e-02	0.000000000000000000e+00	6.806197128710796740e+00	1.000000000000000000e+00
4.500000000000000000e+01	7.107840926868836107e+01	4.983202357385594894e+01	-1.698521185907087699e-02	4.469603336002716105e+02	2.249095909217379008e-01	0.000000000000000000e+00	5.285449221917012608e+00	1.000000000000000000e+00
4.500000000000000000e+01	4.173374635704416136e+01	5.281649779837913172e+01	-1.632867323437133672e-02	4.298349706266105272e+02	1.286407939673128720e-02	0.000000000000000000e+00	1.067265934050338672e+01	1.000000000000000000e+00
4.600000000000000000e+01	7.144853480842424176e+01	2.130215617439878528e+01	-1.641635650060152204e-02	4.321221289207555856e+02	3.678021719834656533e-02	0.000000000000000000e+00	6.315709980506550636e+00	1.000000000000000000e+00
4.600000000000000000e+01	3.433848848102481810e+01	3.743736351595969580e+01	-1.697138317594427265e-02	4.465996218171694068e+02	2.556190436405403332e-02	0.000000000000000000e+00	7.441213363828637739e+00	1.000000000000000000e+00
4.700000000000000000e+01	9.461303339347954022e+01	2.453603927409612240e+01	-1.720975268718119219e-02	4.528173282067281775e+02	1.836571556109249936e-01	0.000000000000000000e+00	5.888825319719271256e+00	1.000000000000000000e+00
4.700000000000000000e+01	8.688454272881934060e+01	1.138964527800625604e+01	-1.582283669651513014e-02	4.166405689718839085e+02	1.435613552356462819e-02	0.000000000000000000e+00	1.411428610042589327e+01	1.000000000000000000e+00
4.700000000000000000e+01	1.314169918789824010e+02	2.530708621738429187e+01	-3.765081750240644766e-03	1.021222415895345534e+02	1.858702931323953367e-01	0.000000000000000000e+00	5.918390965664982240e+00	1.000000000000000000e+00
4.700000000000000000e+01	4.855569893163016815e+01	4.183769468136686243e+01	-4.373397458447169338e-03	1.179897426225224564e+02	9.532372386758225513e-02	0.000000000000000000e+00	8.120252808550386447e+00	1.000000000000000000e+00
4.700000000000000000e+01	7.329431010240818978e+01	4.503350745190919469e+01	-1.584712332743134361e-02	4.172740692020307733e+02	1.500577341395799014e-01	0.000000000000000000e+00	5.285449221917012608e+00	1.000000000000000000e+00
4.800000000000000000e+01	3.630371532417125024e+01	5.596802471104061816e+00	-1.564391275277730517e-02	4.119734597327414463e+02	1.109063001086674216e-02	0.000000000000000000e+00	1.871000168455885060e+01	1.000000000000000000e+00
4.800000000000000000e+01	1.357861073445652096e+02	1.062547440682144106e+01	-1.555066006542167936e-02	4.095410268808810201e+02	8.205431524398421050e-02	0.000000000000000000e+00	5.373214938064931445e+00	1.000000000000000000e+00
4.800000000000000000e+01	7.294838645469164362e+01	1.362495743244169688e+01	-1.582510099570940201e-02	4.166996316745552917e+02	3.934772909551875752e-02	0.000000000000000000e+00	7.822335679598423575e+00	1.000000000000000000e+00
4.800000000000000000e+01	4.166899303824548895e+01	2.352103071354321528e+01	-1.633538652297563884e-02	4.300100821886276208e+02	1.126259964297537941e-02	0.000000000000000000e+00	8.943947619812918859e+00	1.000000000000000000e+00
4.800000000000000000e+01	1.587486478001145684e+01	2.590888530024873404e+01	-1.676780380584127345e-02	4.412893925697147210e+02	3.664637920419333561e-02	0.000000000000000000e+00	6.324955680009468395e+00	1.000000000000000000e+00
4.800000000000000000e+01	5.867153904359975769e+01	3.354943032295894767e+01	-4.309398183882010187e-03	1.163203651240075374e+02	1.173640078106750195e-01	0.000000000000000000e+00	8.477481560488584478e+00	1.000000000000000000e+00
4.900000000000000000e+01	8.915732784412901424e+01	2.675269003706097237e+01	-1.711278376918531907e-02	4.502879600090802228e+02	8.200980448034267400e-02	0.000000000000000000e+00	5.888825319719271256e+00	1.000000000000000000e+00
4.900000000000000000e+01	1.238345715123906210e+01	3.410290031634694685e+01	-1.724959654262374700e-02	4.538566280453874811e+02	2.235993612222275662e-02	0.000000000000000000e+00	6.290425198034632182e+00	1.000000000000000000e+00
5.100000000000000000e+01	1.244253912815013905e+02	4.588461894432540333e+01	-1.651717101890944409e-02	4.347518069839892405e+02	1.576682272195317758e-02	0.000000000000000000e+00	1.027504157414860941e+01	1.000000000000000000e+00
5.100000000000000000e+01	9.497881337290407089e+01	4.935576859599459709e+01	-1.647220235021799178e-02	4.335788298813307051e+02	3.514626731211833999e-02	0.000000000000000000e+00	7.315446405251204709e+00	1.000000000000000000e+00
5.200000000000000000e+01	1.016184829171178983e+01	1.419247662084318584e+01	-1.636471651291450738e-02	4.307751350047461187e+02	4.832491483260981102e-02	0.000000000000000000e+00	8.009876197913643026e+00	1.000000000000000000e+00
5.200000000000000000e+01	1.021874316487404712e+02	5.060139240011051953e+01	-1.661648537387419577e-02	4.373423543079104547e+02	2.976968733599016925e-02	0.000000000000000000e+00	7.315446405251204709e+00	1.000000000000000000e+00
5.200000000000000000e+01	6.401853718712313679e+00	4.088509923109747746e+01	1.777353599927710553e-03	-5.027370627654930502e+01	4.163843097656770853e-01	0.000000000000000000e+00	9.043107969235967047e+00	1.000000000000000000e+00
5.200000000000000000e+01	1.103553679051785537e+02	4.423397295085477054e+01	-2.996767862537323256e-03	8.208129699066113005e+01	4.583533805670473305e-01	0.000000000000000000e+00	8.289149978174782163e+00	1.000000000000000000e+00
5.300000000000000000e+01	2.219298469488817460e+01	2.620286675429347056e+01	-1.687640504823684218e-02	4.441221820286224897e+02	2.036217221671039468e-01	0.000000000000000000e+00	6.178818861361742520e+00	1.000000000000000000e+00
5.300000000000000000e+01	6.751513615596394402e+01	3.650282164662426965e+01	-4.328111867893946751e-03	1.168084988288988200e+02	1.047471523336176435e-01	0.000000000000000000e+00	9.323718689263301940e+00	1.000000000000000000e+00
5.300000000000000000e+01	5.058692967589552580e+01	3.099859026916236715e+01	-4.454207924775462762e-03	1.200976286110675773e+02	6.231405109392829100e-02	0.000000000000000000e+00	7.180101499948772670e+00	1.000000000000000000e+00
5.300000000000000000e+01	1.167901138349477606e+02	3.900864500133872070e+01	-1.656797730959589168e-02	4.360770544814216123e+02	1.705332235658196804e-02	0.000000000000000000e+00	8.289149978174782163e+00	1.000000000000000000e+00
5.400000000000000000e+01	1.317669170914174686e+02	8.995320230893119273e+00	-2.533197196764181564e-02	6.646798875393376420e+02	1.472110006878779576e-02	0.000000000000000000e+00	1.470827000854776045e+01	1.000000000000000000e+00
5.400000000000000000e+01	8.157370227245128547e+01	4.970402044656244556e+01	-1.651881080644519370e-02	4.347945797252917828e+02	7.568952497911229926e-03	0.000000000000000000e+00	1.340963396095905402e+01	1.000000000000000000e+00
5.400000000000000000e+01	7.847302240940358331e+01	1.094245714552460491e+01	-1.393922645963236590e-02	3.675078785345415895e+02	2.752623209232886170e-01	0.000000000000000000e+00	1.046859939036879794e+01	1.000000000000000000e+00
5.400000000000000000e+01	1.805717392962816348e+01	1.554227281922423032e+01	-1.679929924594467452e-02	4.421109296788724237e+02	1.525504722568333804e-01	0.000000000000000000e+00	5.708101712349467505e+00	1.000000000000000000e+00
5.500000000000000000e+01	1.025210005310717918e+02	2.716244334093041246e+01	-4.059742535198517313e-03	1.098082675241348056e+02	1.226226158257527343e-01	0.000000000000000000e+00	1.357897380365058737e+01	1.000000000000000000e+00
5.500000000000000000e+01	1.733592676632620311e+01	3.022921537342029907e+01	-1.795501393274451934e-02	4.722569603324321292e+02	1.100802530839065652e-01	0.000000000000000000e+00	5.613568672915094204e+00	1.000000000000000000e+00
5.500000000000000000e+01	3.149476592454910673e+01	3.063838169475974382e+01	-1.551766479131677645e-02	4.086803676230642282e+02	1.138905044679924261e-01	0.000000000000000000e+00	1.030518931565897844e+01	1.000000000000000000e+00
5.500000000000000000e+01	4.656595186643185968e+01	4.766966686048856161e+01	-1.611670486847385786e-02	4.243059201361091368e+02	8.444402462857236724e-02	0.000000000000000000e+00	5.108593314849104949e+00	1.000000000000000000e+00
5.600000000000000000e+01	6.266658579326102796e+01	5.110106812061524728e+00	-4.014913664768393273e-03	1.086389369639313855e+02	6.521617038185667514e-02	0.000000000000000000e+00	1.167961196081331288e+01	1.000000000000000000e+00
5.600000000000000000e+01	1.238556014548954067e+02	2.139468680921747534e+01	-1.648397230810991210e-02	4.338858412185175553e+02	6.158649037914187829e-03	0.000000000000000000e+00	1.449177143490738118e+01	1.000000000000000000e+00
5.600000000000000000e+01	1.115966129655870276e+02	6.381899676464846571e+00	-1.618348319531496063e-02	4.260477873209241579e+02	7.233264015764295785e-03	0.000000000000000000e+00	1.576969739166726292e+01	1.000000000000000000e+00
5.600000000000000000e+01	1.852408997390986301e+01	2.123124588702119908e+01	-1.780844425078986770e-02	4.684337899811733905e+02	1.311629280264338115e-01	0.000000000000000000e+00	5.708101712349467505e+00	1.000000000000000000e+00
5.700000000000000000e+01	4.654214705455177636e+01	2.506617161437727148e+01	-3.972826691967318129e-03	1.075411269363631561e+02	1.065682689786021653e-01	0.000000000000000000e+00	7.180101499948772670e+00	1.000000000000000000e+00
5.700000000000000000e+01	1.746336891603314001e+01	4.990934820222795310e+01	-1.583928957522904440e-02	4.170697311100084335e+02	1.880125950085886899e-02	0.000000000000000000e+00	9.524737493713434588e+00	1.000000000000000000e+00
5.800000000000000000e+01	9.799408049992450742e+01	1.436027459529100980e+01	-4.167140620080654959e-03	1.126096734385612024e+02	3.497949744144152051e-01	0.000000000000000000e+00	7.813488903006573061e+00	1.000000000000000000e+00
5.800000000000000000e+01	9.129217495440236974e+01	1.837712297384682358e+01	-1.638961867081076620e-02	4.314246908370416236e+02	4.494278579724531042e-02	0.000000000000000000e+00	7.813488903006573061e+00	1.000000000000000000e+00
5.900000000000000000e+01	6.898033950313802620e+01	1.535613412023896096e+01	-1.395977695903995522e-02	3.680439243183003555e+02	2.460344098373197230e-01	0.000000000000000000e+00	3.607875906133676924e+00	1.000000000000000000e+00
5.900000000000000000e+01	1.201900296426363468e+01	3.202990261128095995e+01	-1.783045098188811364e-02	4.690078205770027466e+02	2.417131297888266417e-01	0.000000000000000000e+00	5.613568672915094204e+00	1.000000000000000000e+00
5.900000000000000000e+01	6.457732200368082154e+00	3.370569006124332390e+01	-1.730887833683051463e-02	4.554029532809900616e+02	1.287058630880774102e-01	0.000000000000000000e+00	5.808269629313947746e+00	1.000000000000000000e+00
5.900000000000000000e+01	1.034036749347942674e+01	9.463780051617257882e+00	-1.963794677104582515e-03	5.513689482286746824e+01	2.743040329465843419e-01	0.000000000000000000e+00	7.042498701483054901e+00	1.000000000000000000e+00
6.000000000000000000e+01	5.426677939962191033e+01	1.322531402473039286e+01	-1.645920569068326511e-02	4.332398208670794020e+02	7.427264164304947514e-03	0.000000000000000000e+00	1.167961196081331288e+01	1.000000000000000000e+00
6.000000000000000000e+01	1.111120480650904341e+01	4.281212089504492724e+01	-1.677874195225293949e-02	4.415747066708380544e+02	9.279357183322267666e-02	0.000000000000000000e+00	5.778650355508277769e+00	1.000000000000000000e+00
6.000000000000000000e+01	4.889339626926306437e+01	4.191074479853428159e+01	-1.413014311407861413e-02	3.724878094664121591e+02	3.445644884062205593e-01	0.000000000000000000e+00	6.211455607499263287e+00	1.000000000000000000e+00
6.000000000000000000e+01	4.233280149621394628e+01	4.480991799045732904e+01	-1.772005922917243084e-02	4.661283268755927907e+02	7.701635651276017569e-02	0.000000000000000000e+00	5.108593314849104949e+00	1.000000000000000000e+00
6.100000000000000000e+01	7.777270589070803908e+01	3.394591847876815649e+01	-1.649923522394594957e-02	4.342839639852447817e+02	2.287851962922526905e-02	0.000000000000000000e+00	1.098127550095767369e+01	1.000000000000000000e+00
6.100000000000000000e+01	7.187037853142487620e+01	1.319640196808705568e+01	-1.442607860041345176e-02	3.802070851184582807e+02	1.701576104365715159e-01	0.000000000000000000e+00	3.607875906133676924e+00	1.000000000000000000e+00
6.100000000000000000e+01	1.362014382117316984e+02	1.380576369093860478e+01	-2.115278489411064576e-03	5.908824691821398289e+01	2.805531389165765166e-01	0.000000000000000000e+00	1.449177143490738118e+01	1.000000000000000000e+00
6.200000000000000000e+01	1.199836328031523323e+02	1.215782461617606991e+01	-1.891620860175268620e-02	4.973290687748653340e+02	8.093909136390187165e-03	0.000000000000000000e+00	1.630131637214232398e+01	1.000000000000000000e+00
6.200000000000000000e+01	1.751060451475587598e+01	3.636244362375317962e+01	-1.696076459284432195e-02	4.463226433074346460e+02	3.710056149532081626e-02	0.000000000000000000e+00	6.994898084612998446e+00	1.000000000000000000e+00
6.300000000000000000e+01	1.046235105667634144e+02	2.264542795065525738e+01	-2.127189238996585879e-02	5.587754763533708910e+02	1.626222356656736867e-02	0.000000000000000000e+00	8.002326612833281061e+00	1.000000000000000000e+00
6.300000000000000000e+01	1.188402708406489126e+02	2.874652310282905532e+01	-1.664294991209058425e-02	4.380326637669974161e+02	7.066619807505558626e-03	0.000000000000000000e+00	1.547060550660534162e+01	1.000000000000000000e+00
6.300000000000000000e+01	7.870505149808037970e+01	4.832351498350161734e+01	-1.562510180744514435e-02	4.114827890325394719e+02	2.286559341581647642e-01	0.000000000000000000e+00	1.440779475091557238e+01	1.000000000000000000e+00
6.300000000000000000e+01	6.401486222709590557e+00	4.616045642073974875e+01	-1.651104131355661878e-02	4.345919177937122981e+02	6.063187534393332800e-02	0.000000000000000000e+00	5.778650355508277769e+00	1.000000000000000000e+00
6.300000000000000000e+01	5.989747160861027986e+00	1.500173009489120268e+01	-1.029053741300855378e-03	3.075481399814179539e+01	4.808267130459031868e-01	0.000000000000000000e+00	7.042498701483054901e+00	1.000000000000000000e+00
6.400000000000000000e+01	4.134943364850551006e+01	2.802874750010084526e+01	-1.631596947208689696e-02	4.295036016376927819e+02	1.061533615625864790e-02	0.000000000000000000e+00	1.028658111369889383e+01	1.000000000000000000e+00
6.400000000000000000e+01	6.608600139324401823e+01	2.543384624442805375e+01	-1.637004849161118047e-02	4.309142160383868827e+02	6.144821421846691223e-02	0.000000000000000000e+00	5.523005169795498936e+00	1.000000000000000000e+00
6.400000000000000000e+01	2.601954313271156849e+01	4.290141180104283336e+01	-1.612280836513434873e-02	4.244651256904925845e+02	9.245380484604437399e-03	0.000000000000000000e+00	1.073126932043663295e+01	1.000000000000000000e+00
6.500000000000000000e+01	8.868983125462401063e+01	3.513115491782821920e+01	-1.718228740902902688e-02	4.521009151278424838e+02	1.496825477501229074e-01	0.000000000000000000e+00	1.008280261234702735e+01	1.000000000000000000e+00
6.500000000000000000e+01	1.374253073724732133e+02	4.972844468681535801e+01	-1.626006103116098278e-02	4.280452680254305733e+02	1.482542846525058966e-02	0.000000000000000000e+00	1.866491032415410700e+01	1.000000000000000000e+00
6.600000000000000000e+01	9.850240638149470840e+01	1.749088483108144843e+01	-1.666587210155050930e-02	4.386305734708352588e+02	1.186699265644329815e-01	0.000000000000000000e+00	5.964245820145752219e+00	1.000000000000000000e+00
6.700000000000000000e+01	2.892040938632857916e+01	3.200616619319743705e+01	-1.625875514695911128e-02	4.280112049252300608e+02	1.277911177504020834e-02	0.000000000000000000e+00	8.906189326791238869e+00	1.000000000000000000e+00
6.700000000000000000e+01	6.472512240573357190e+01	3.173994867994508695e+01	-1.629412682449431563e-02	4.289338510483808022e+02	2.909053242453829569e-02	0.000000000000000000e+00	6.451272707449384747e+00	1.000000000000000000e+00
6.700000000000000000e+01	4.400754547708876885e+01	3.796596001244315488e+01	-1.332735863962015120e-02	3.515477230838134801e+02	3.095663180364639500e-01	0.000000000000000000e+00	4.743907482487228933e+00	1.000000000000000000e+00
6.700000000000000000e+01	9.852095752783151283e+01	3.736987435531948165e+01	-4.625821101249998415e-03	1.245740414642098415e+02	6.050021913448433430e-02	0.000000000000000000e+00	8.100463211503575067e+00	1.000000000000000000e+00
6.800000000000000000e+01	4.269140749837276161e+01	4.252363913929924166e+01	-1.425248724140234027e-02	3.756790727208375529e+02	2.345964866666663262e-01	0.000000000000000000e+00	4.743907482487228933e+00	1.000000000000000000e+00
6.800000000000000000e+01	1.187803747672098922e+02	4.886509912801329136e+01	-1.712505290393766602e-02	4.506079920347708594e+02	9.627380215338376956e-03	0.000000000000000000e+00	1.707808047821957942e+01	1.000000000000000000e+00
6.900000000000000000e+01	6.103106929267072189e+01	2.320870634676286315e+01	-1.690339305533093001e-02	4.448261458169426987e+02	1.804315179068383124e-02	0.000000000000000000e+00	5.523005169795498936e+00	1.000000000000000000e+00
6.900000000000000000e+01	5.937377507164247703e+01	4.909477577439135842e+01	-1.647495765015561872e-02	4.336507000040592743e+02	1.729203693459314684e-01	0.000000000000000000e+00	1.034602672603244145e+01	1.000000000000000000e+00
6.900000000000000000e+01	1.006934772158656699e+02	2.303808563886684979e+01	-1.407134629988780576e-02	3.709541346042922214e+02	1.806686386317324367e-01	0.000000000000000000e+00	5.061176913406118416e+00	1.000000000000000000e+00
7.000000000000000000e+01	6.971765736346362985e+01	4.930541325616123061e+01	-1.636694397083889724e-02	4.308332367279784876e+02	1.667842313650880204e-02	0.000000000000000000e+00	1.034602672603244145e+01	1.000000000000000000e+00
7.000000000000000000e+01	9.838548203618307753e+01	1.042543328152073201e+01	-1.553197147165227832e-02	4.090535476378817066e+02	1.873623699419934008e-01	0.000000000000000000e+00	4.887626665895573375e+00	1.000000000000000000e+00
7.000000000000000000e+01	7.920299164827429195e+01	2.640685603043955609e+01	-1.553043657332391775e-02	4.090135108601324987e+02	2.097724128279698785e-02	0.000000000000000000e+00	9.591546164502718241e+00	1.000000000000000000e+00
7.100000000000000000e+01	1.273003577779321205e+02	1.908241487990676788e+01	-1.639729662521852843e-02	4.316249650496795311e+02	6.362911235191504034e-03	0.000000000000000000e+00	9.326920388606074752e+00	1.000000000000000000e+00
7.100000000000000000e+01	3.600224641465571551e+01	2.660544470168680320e+01	-1.533385994723542728e-02	4.038859434219735931e+02	1.198923832759957175e-02	0.000000000000000000e+00	8.906189326791238869e+00	1.000000000000000000e+00
7.100000000000000000e+01	1.342255797187989117e+02	4.087117825471565169e+01	-2.572853543149326242e-03	7.102378062203275988e+01	4.265376257980658670e-01	0.000000000000000000e+00	6.664649700177244007e+00	1.000000000000000000e+00
7.100000000000000000e+01	7.032003178431941137e+01	1.744071455046534425e+01	-1.593036256437875206e-02	4.194453080183721454e+02	5.049564529706984661e-02	0.000000000000000000e+00	7.509229990520611686e+00	1.000000000000000000e+00
7.200000000000000000e+01	9.543623972742015837e+01	6.527887357560855364e+00	-1.398770745943377948e-02	3.687724724025796377e+02	2.437710769496371777e-01	0.000000000000000000e+00	4.887626665895573375e+00	1.000000000000000000e+00
7.200000000000000000e+01	1.269008680698872951e+02	9.764053870128172719e+00	-4.078427098643082338e-03	1.102956416388550451e+02	1.312637438559022263e-01	0.000000000000000000e+00	9.326920388606074752e+00	1.000000000000000000e+00
7.200000000000000000e+01	9.571529300237160953e+01	2.977081185975473687e+01	-1.653989850032324890e-02	4.353446378610250918e+02	1.972746453936047306e-02	0.000000000000000000e+00	8.100463211503575067e+00	1.000000000000000000e+00
7.200000000000000000e+01	1.298405632470697810e+02	3.585229529446076668e+01	-4.508332963507987248e-03	1.215094433914731269e+02	9.520338317745280499e-02	0.000000000000000000e+00	6.664649700177244007e+00	1.000000000000000000e+00
7.200000000000000000e+01	1.749560903592141514e+01	4.216599723479826878e+01	-1.717930774902323363e-02	4.520231927255075561e+02	7.975969639053959170e-02	0.000000000000000000e+00	6.044514829787369870e+00	1.000000000000000000e+00
7.200000000000000000e+01	3.392700979769097813e+01	5.017540293276032060e+01	-1.721379019819738176e-02	4.529226439323551290e+02	6.888699418188037882e-03	0.000000000000000000e+00	1.163461027308770745e+01	1.000000000000000000e+00
7.200000000000000000e+01	8.742379830435531574e+01	4.877434396960186547e+01	-4.367880221717633168e-03	1.178458292592406593e+02	1.030117185815107028e-01	0.000000000000000000e+00	1.591253813865886713e+01	1.000000000000000000e+00
7.200000000000000000e+01	8.733250380136608726e+01	3.149692380783895018e+01	-1.568099465851594335e-02	4.129407159940465135e+02	2.246455103573852252e-02	0.000000000000000000e+00	8.552934358320380070e+00	1.000000000000000000e+00
7.300000000000000000e+01	6.353437108034512448e+01	1.422460760866857399e+01	-1.689083777812943818e-02	4.444986499603069205e+02	5.521229576842867637e-02	0.000000000000000000e+00	7.509229990520611686e+00	1.000000000000000000e+00
7.300000000000000000e+01	5.429750827249687717e+00	4.389065807748782788e+01	-1.605993852171017783e-02	4.228252086342357643e+02	9.830526954598961531e-03	0.000000000000000000e+00	1.218849413726230502e+01	1.000000000000000000e+00
7.400000000000000000e+01	1.600120514019385354e+01	6.026146650564848883e+00	-1.357836435278569551e-02	3.580950361964118542e+02	1.375722344110257289e-01	0.000000000000000000e+00	1.996820816054506409e+01	1.000000000000000000e+00
7.400000000000000000e+01	9.903451050544255452e+01	1.825652300699607267e+01	-1.593739018097908508e-02	4.196286186121327546e+02	1.634421259343210586e-02	0.000000000000000000e+00	5.061176913406118416e+00	1.000000000000000000e+00
7.400000000000000000e+01	1.050143254903837970e+02	4.903901653398785498e+01	-1.587396654567817256e-02	4.179742562718600993e+02	1.193553033009353559e-02	0.000000000000000000e+00	1.588509527972961877e+01	1.000000000000000000e+00
7.400000000000000000e+01	8.028296566295887260e+01	8.181067269323355262e+00	-1.447717187684529304e-02	3.815398184436443216e+02	2.578748658655797277e-01	0.000000000000000000e+00	6.730963277573603243e+00	1.000000000000000000e+00
7.500000000000000000e+01	1.534059133311977163e+01	3.651869183946759279e+01	-1.665175731934724276e-02	4.382623989881295756e+02	7.754981335092148154e-02	0.000000000000000000e+00	6.044514829787369870e+00	1.000000000000000000e+00
7.700000000000000000e+01	7.891971698653200917e+01	3.303890439976971294e+01	-4.069107427920457508e-03	1.100525443740246629e+02	3.100340899717652920e-01	0.000000000000000000e+00	4.690102309279758686e+00	1.000000000000000000e+00
7.800000000000000000e+01	6.356012065857404281e+01	2.275821406078967968e+01	-1.675263087149788874e-02	4.408936169089532200e+02	9.309257932950232295e-03	0.000000000000000000e+00	8.533645300834921343e+00	1.000000000000000000e+00
7.800000000000000000e+01	1.207225422317358579e+02	5.140294945452411213e+01	-1.707819119733966148e-02	4.493856363273312695e+02	1.177607335541930311e-02	0.000000000000000000e+00	1.588509527972961877e+01	1.000000000000000000e+00
7.800000000000000000e+01	7.938983754101757029e+01	1.514854420485583830e+01	-1.737172523871556573e-02	4.570422719228203619e+02	1.430175812348515318e-01	0.000000000000000000e+00	5.810785026832127720e+00	1.000000000000000000e+00
7.900000000000000000e+01	8.626117012317347132e+01	1.127411399963873428e+01	-4.562735257196163727e-03	1.229284901786078450e+02	4.093803200483884241e-01	0.000000000000000000e+00	6.730963277573603243e+00	1.000000000000000000e+00
7.900000000000000000e+01	3.486079237512440443e+01	1.258703885139418155e+01	-4.792209214531179678e-03	1.289141621018142132e+02	7.712767269276255000e-02	0.000000000000000000e+00	9.154337076911089000e+00	1.000000000000000000e+00
7.900000000000000000e+01	8.652163021666682141e+01	1.819049619870352785e+01	-1.603369622748147469e-02	4.221406962582369147e+02	2.615191887277334981e-02	0.000000000000000000e+00	6.921284720616752040e+00	1.000000000000000000e+00
7.900000000000000000e+01	6.533375261503472586e+01	4.238853749881951671e+01	1.898467419003392566e-03	-5.343287777806846606e+01	3.603209033750888191e-01	0.000000000000000000e+00	4.497718264014017642e+00	1.000000000000000000e+00
8.000000000000000000e+01	1.089761135234525824e+02	1.888671905894954861e+01	-1.651095436110411666e-02	4.345896496981966379e+02	8.699196955919030749e-03	0.000000000000000000e+00	1.112350961237956781e+01	1.000000000000000000e+00
8.000000000000000000e+01	1.175703853379799746e+01	2.966723216543836017e+01	1.888482435443919341e-03	-5.317242628091507584e+01	2.737455037448620621e-01	0.000000000000000000e+00	7.732034035774525194e+00	1.000000000000000000e+00
8.000000000000000000e+01	6.671914272631600795e+01	4.666757522031827676e+01	-1.431245758249359611e-03	4.124571889883071663e+01	4.359096710000455177e-01	0.000000000000000000e+00	4.497718264014017642e+00	1.000000000000000000e+00
8.100000000000000000e+01	5.455481870346717699e+01	5.645234138554429570e+00	-1.614891179540899058e-02	4.251460158948053163e+02	1.193913341178010068e-02	0.000000000000000000e+00	6.608774647572858818e+00	1.000000000000000000e+00
8.100000000000000000e+01	7.692878340152601879e+01	2.879234777921153210e+01	-1.672057705830955199e-02	4.400575150180835635e+02	5.753755029325458015e-02	0.000000000000000000e+00	4.690102309279758686e+00	1.000000000000000000e+00
8.200000000000000000e+01	9.849246620356788640e+01	1.516843921889244307e+01	-1.598026171481996272e-02	4.207468933801991966e+02	1.818481359954016163e-02	0.000000000000000000e+00	1.112350961237956781e+01	1.000000000000000000e+00
8.200000000000000000e+01	5.204154738162290528e+01	1.911287875099326428e+01	-1.551042126010941311e-02	4.084914250438003478e+02	4.144804426504866690e-02	0.000000000000000000e+00	8.892198870128584787e+00	1.000000000000000000e+00
8.200000000000000000e+01	7.484619673807922879e+01	1.877077430272790437e+01	-2.208821489017525133e-02	5.800686929193424248e+02	7.775542556798198390e-02	0.000000000000000000e+00	5.810785026832127720e+00	1.000000000000000000e+00
8.300000000000000000e+01	1.387917197665765627e+02	1.306584364679779497e+01	-1.669739024224604559e-02	4.394527027094814002e+02	1.007113069464393718e-02	0.000000000000000000e+00	1.494617798804025632e+01	1.000000000000000000e+00
8.300000000000000000e+01	4.390797668648699670e+01	1.398358579079279806e+01	-1.605454905815216840e-02	4.226846281471297289e+02	1.378941034351732764e-02	0.000000000000000000e+00	9.154337076911089000e+00	1.000000000000000000e+00
8.300000000000000000e+01	7.552784305018771249e+01	3.510731574692796642e+01	-1.698443340985544142e-02	4.469400282825502018e+02	6.987842272485955686e-02	0.000000000000000000e+00	6.468497066652541427e+00	1.000000000000000000e+00
8.300000000000000000e+01	1.999084222083057227e+01	5.190804425232027342e+01	-1.775815667139177267e-02	4.671220727144957436e+02	1.389597777990447813e-02	0.000000000000000000e+00	1.691289121819711738e+01	1.000000000000000000e+00
8.400000000000000000e+01	1.094824077460800709e+02	5.003640866643427643e+01	-1.631699472111692792e-02	4.295303445605265438e+02	1.098037612909841254e-02	0.000000000000000000e+00	1.439376614692750422e+01	1.000000000000000000e+00
8.400000000000000000e+01	5.969737951174129620e+01	2.386492024823843039e+01	-1.559173657184484418e-02	4.106124795810301862e+02	5.980434715652860334e-02	0.000000000000000000e+00	8.342304933255064725e+00	1.000000000000000000e+00
8.400000000000000000e+01	1.125363777317001848e+02	3.129763218546586501e+01	-1.653111739160050345e-02	4.351155886192428284e+02	1.232284359826085751e-02	0.000000000000000000e+00	1.049685866569306647e+01	1.000000000000000000e+00
8.400000000000000000e+01	4.331818007354757327e+01	3.646361096370002741e+01	-1.699942083196961246e-02	4.473309649831321622e+02	8.421763083044919718e-02	0.000000000000000000e+00	7.086756372615137245e+00	1.000000000000000000e+00
8.400000000000000000e+01	3.688689548058459877e+01	3.944030281357604650e+01	-1.643617945120494014e-02	4.326391970893615735e+02	7.824829629181007107e-02	0.000000000000000000e+00	7.086756372615137245e+00	1.000000000000000000e+00
8.500000000000000000e+01	9.673686291889443112e+01	4.334824068479404247e+01	-1.626485572398882196e-02	4.281703343230326482e+02	1.069820819045697036e-02	0.000000000000000000e+00	1.209600428025534669e+01	1.000000000000000000e+00
8.600000000000000000e+01	1.518181159513323841e+01	1.879111647782114858e+01	-1.620611453270934602e-02	4.266381103466800369e+02	5.586788165169176423e-02	0.000000000000000000e+00	1.191219754572555800e+01	1.000000000000000000e+00
8.700000000000000000e+01	5.442674900419230255e+01	3.033133391056360040e+01	-1.858594806303258060e-02	4.887144475040346379e+02	1.765822807585585297e-01	0.000000000000000000e+00	8.342304933255064725e+00	1.000000000000000000e+00
8.700000000000000000e+01	8.668205587701878301e+01	3.662409204733788215e+01	-1.739352899097799596e-02	4.576110079539302546e+02	1.752424072902549756e-01	0.000000000000000000e+00	6.301484749325648060e+00	1.000000000000000000e+00
8.700000000000000000e+01	8.271544838652830833e+01	3.172769183265275217e+01	-1.721282304733649099e-02	4.528974164607031412e+02	2.450231754119073235e-01	0.000000000000000000e+00	5.794902083226644685e+00	1.000000000000000000e+00
8.800000000000000000e+01	1.432270636915424404e+02	2.733875367655162236e+01	-1.531229779670273926e-02	4.033235094074721587e+02	4.791641467866902815e-02	0.000000000000000000e+00	3.624745404088062894e+00	1.000000000000000000e+00
8.900000000000000000e+01	1.175183013264591949e+02	2.205834221580266075e+01	-1.578686219996237525e-02	4.157021987251333144e+02	4.879960335275046468e-03	0.000000000000000000e+00	1.049685866569306647e+01	1.000000000000000000e+00
8.900000000000000000e+01	9.577210449685280125e+00	5.329712987591754114e+01	-1.664314890983081829e-02	4.380378544875493958e+02	7.658643777830209665e-03	0.000000000000000000e+00	2.158060490066993253e+01	1.000000000000000000e+00
9.000000000000000000e+01	1.187908636009773318e+02	4.829277030063516207e+01	-1.659839650585029358e-02	4.368705185026161075e+02	6.549603786821678320e-03	0.000000000000000000e+00	2.239446419661336307e+01	1.000000000000000000e+00
9.000000000000000000e+01	1.409722420134375227e+02	5.137473045233127777e+01	-1.632582787850233100e-02	4.297607514562331517e+02	1.157099383472470766e-02	0.000000000000000000e+00	2.239446419661336307e+01	1.000000000000000000e+00
9.100000000000000000e+01	2.619664000662908876e+01	2.332697421739960930e+01	-1.639492076241072169e-02	4.315629922861153887e+02	1.030919676258335027e-02	0.000000000000000000e+00	1.191219754572555800e+01	1.000000000000000000e+00
9.200000000000000000e+01	1.057020672954613048e+02	2.611402491695745454e+01	-1.588240769587728404e-02	4.181944379270387344e+02	1.198051550996859227e-02	0.000000000000000000e+00	1.249287592381189427e+01	1.000000000000000000e+00
9.200000000000000000e+01	7.695778283347874549e+01	3.107181262623515394e+01	-1.672126251209065523e-02	4.400753946132230112e+02	3.448206025111155704e-02	0.000000000000000000e+00	5.794902083226644685e+00	1.000000000000000000e+00
9.200000000000000000e+01	4.231637958745748307e+01	5.030246768241127597e+01	-1.697325672433774857e-02	4.466484920512727967e+02	3.329732202948620934e-02	0.000000000000000000e+00	4.933955522490133916e+00	1.000000000000000000e+00
9.300000000000000000e+01	8.152314393780726220e+01	6.195017069838296031e+00	-1.541470810056098061e-02	4.059948124501802909e+02	1.484399132363358742e-01	0.000000000000000000e+00	1.675919663173875307e+01	1.000000000000000000e+00
9.400000000000000000e+01	6.680252714245624190e+01	1.985024050171233867e+01	-1.668438479310723963e-02	4.391134644243927596e+02	8.428353490136375470e-03	0.000000000000000000e+00	1.351448727089481672e+01	1.000000000000000000e+00
9.500000000000000000e+01	6.706740178807501174e+00	2.433337663643246174e+01	-7.268751388475803120e-03	1.935130783769848506e+02	5.269906583763073193e-02	0.000000000000000000e+00	1.098136672901592448e+01	1.000000000000000000e+00
9.500000000000000000e+01	7.713553925060176653e+01	5.196328803736384572e+01	-1.658084601587516901e-02	4.364127259221306758e+02	6.356735366160881640e-03	0.000000000000000000e+00	1.540642054502337821e+01	1.000000000000000000e+00
9.500000000000000000e+01	1.919315999145394613e+01	3.923210783306753058e+01	-1.601291454899219854e-02	4.215986203255473015e+02	2.102417700552673407e-01	0.000000000000000000e+00	6.189774761887164800e+00	1.000000000000000000e+00
9.500000000000000000e+01	5.976433348176725957e+01	3.767432477673198576e+01	-1.635984504109543741e-02	4.306480659794381722e+02	1.227017400006014114e-02	0.000000000000000000e+00	8.791978939159880824e+00	1.000000000000000000e+00
9.600000000000000000e+01	1.267940132107841293e+02	2.598452503710569061e+01	-1.610122363102985468e-02	4.239021025988983524e+02	2.474507208493992305e-02	0.000000000000000000e+00	4.216907925133090984e+00	1.000000000000000000e+00
9.600000000000000000e+01	1.256391017207083038e+01	3.373513091756217364e+01	-1.659005996360473495e-02	4.366530654746761115e+02	1.761029494185879507e-01	0.000000000000000000e+00	8.611835366365863109e+00	1.000000000000000000e+00
9.600000000000000000e+01	4.948497624694963548e+01	3.865044820100897738e+01	-1.658872087198966921e-02	4.366181361817141351e+02	1.243938502164021465e-02	0.000000000000000000e+00	1.032559935792686368e+01	1.000000000000000000e+00
9.700000000000000000e+01	1.024255142400370175e+02	1.202656907803746122e+01	-1.550162108125754945e-02	4.082618783706852241e+02	1.148280009776567745e-01	0.000000000000000000e+00	5.693528937751416663e+00	1.000000000000000000e+00
9.700000000000000000e+01	3.763657422529676211e+01	5.186558599853537999e+01	-1.673972042915414932e-02	4.405568568114215395e+02	1.942484989948434215e-02	0.000000000000000000e+00	4.933955522490133916e+00	1.000000000000000000e+00
9.700000000000000000e+01	6.476654346963165665e+01	6.489995867755603776e+00	-1.605057332439063442e-02	4.225809238391249210e+02	5.177722769931081270e-02	0.000000000000000000e+00	8.754171469226601943e+00	1.000000000000000000e+00
9.800000000000000000e+01	1.155291412715748578e+02	2.834817828155657438e+01	-1.583074354721500376e-02	4.168468137884411249e+02	4.551925820982116733e-02	0.000000000000000000e+00	8.117145032677317573e+00	1.000000000000000000e+00
9.900000000000000000e+01	1.357280499215134739e+02	2.816350703510988041e+01	-1.594386522098483611e-02	4.197975156216851360e+02	5.268380027482355565e-02	0.000000000000000000e+00	6.019245072057225698e+00	1.000000000000000000e+00
9.900000000000000000e+01	1.766397404766716051e+01	2.360574954770318357e+01	-1.692997296236367979e-02	4.455194645930472461e+02	1.999559354623936525e-02	0.000000000000000000e+00	9.707189380725296246e+00	1.000000000000000000e+00
9.900000000000000000e+01	3.353901064348170280e+01	2.401149570073457085e+01	-1.586263803131520225e-02	4.176787596885373546e+02	1.270888599517583373e-01	0.000000000000000000e+00	6.111988529722359509e+00	1.000000000000000000e+00
9.900000000000000000e+01	6.299305494431493457e+01	4.585199262177894042e+01	-1.630178546401142223e-02	4.291336214452479680e+02	8.723874066863479548e-03	0.000000000000000000e+00	8.791978939159880824e+00	1.000000000000000000e+00
1.000000000000000000e+02	6.978412076736562142e+01	1.366351914254085820e+01	-1.596156151493615880e-02	4.202591113996087415e+02	1.494656744757616451e-02	0.000000000000000000e+00	6.837484086666974825e+00	1.000000000000000000e+00
1.000000000000000000e+02	1.038346271491001289e+02	1.754296940565369312e+01	-1.745588059224015276e-02	4.592374070162733233e+02	1.198281482405307852e-01	0.000000000000000000e+00	5.693528937751416663e+00	1.000000000000000000e+00
1.000000000000000000e+02	1.101295536438915406e+02	2.228744425567428777e+01	-1.703804074286671688e-02	4.483383390617341888e+02	9.020910397210046838e-02	0.000000000000000000e+00	7.882648106905752350e+00	1.000000000000000000e+00
1.010000000000000000e+02	1.085444249393255411e+01	1.668767136861625389e+01	-1.521091498479139326e-02	4.006790077925568312e+02	1.575238464079042888e-02	0.000000000000000000e+00	9.707189380725296246e+00	1.000000000000000000e+00
1.010000000000000000e+02	2.744459110602689478e+01	2.354840360519977338e+01	-1.631364968510458022e-02	4.294430915738532804e+02	3.295413030068983229e-02	0.000000000000000000e+00	6.111988529722359509e+00	1.000000000000000000e+00
1.010000000000000000e+02	1.263708581970708593e+02	3.018014802820243503e+01	-1.418766145767920081e-02	3.739881362937250060e+02	1.305398717517330942e-01	0.000000000000000000e+00	4.167976668903277115e+00	1.000000000000000000e+00
1.010000000000000000e+02	7.607390541129822736e+01	3.766735947488273695e+01	-1.653466777460178838e-02	4.352081979422972040e+02	7.525323116023052705e-03	0.000000000000000000e+00	1.279172741700951477e+01	1.000000000000000000e+00
1.010000000000000000e+02	1.411234701278020509e+02	5.178953076172936676e+01	-1.612613260626683323e-02	4.245518362568844282e+02	1.526357536883482524e-02	0.000000000000000000e+00	2.332520867960714739e+01	1.000000000000000000e+00
1.010000000000000000e+02	2.035336730483340162e+01	3.784614065116407744e+01	-1.634932416087951645e-02	4.303736359829051707e+02	2.535309793145117396e-01	0.000000000000000000e+00	5.866007661811397433e+00	1.000000000000000000e+00
1.010000000000000000e+02	7.689046671516864251e+01	5.043299764726152290e+01	-4.313061800535390559e-03	1.164159280697735994e+02	6.412896527541567249e-02	0.000000000000000000e+00	1.279172741700951477e+01	1.000000000000000000e+00
1.020000000000000000e+02	2.397449443753583509e+01	3.323122091434998282e+01	-1.677572752190076982e-02	4.414960773076937244e+02	2.501188613774660841e-01	0.000000000000000000e+00	5.866007661811397433e+00	1.000000000000000000e+00
1.020000000000000000e+02	9.707054741151522137e+01	3.655230333803448417e+01	-3.228909004846135505e-03	8.813654061776391302e+01	2.526950973193058392e-01	0.000000000000000000e+00	6.166695514115718701e+00	1.000000000000000000e+00
1.020000000000000000e+02	3.407704854037447006e+01	4.676787077852069530e+01	-1.740499689305272102e-02	4.579101403708019689e+02	2.041608675550365959e-02	0.000000000000000000e+00	6.217469225174410141e+00	1.000000000000000000e+00
1.030000000000000000e+02	1.184992927479306246e+02	3.644719008635607338e+01	-1.630341794041057293e-02	4.291762034805306598e+02	1.156642492494708296e-02	0.000000000000000000e+00	8.626458833541141402e+00	1.000000000000000000e+00
1.030000000000000000e+02	1.018728371626633304e+02	2.981704391068548432e+01	-3.805674134450656547e-03	1.031810662914032264e+02	1.672620482805784459e-01	0.000000000000000000e+00	8.271983220949843840e+00	1.000000000000000000e+00
1.040000000000000000e+02	6.573503208986697643e+01	2.850435918977932559e+01	-1.712774043275827260e-02	4.506780943940587463e+02	5.017843148284906185e-02	0.000000000000000000e+00	8.703571062459300123e+00	1.000000000000000000e+00
1.040000000000000000e+02	5.276178228468265274e+01	2.969315855297640994e+01	-1.676271194424706380e-03	4.763704055824224781e+01	2.501708536435505170e-01	0.000000000000000000e+00	1.302760355681937732e+01	1.000000000000000000e+00
1.040000000000000000e+02	1.304467746768770837e+02	3.105131641730186232e+01	-1.511621067265463136e-02	3.982087102967238366e+02	1.274066853149371514e-01	0.000000000000000000e+00	4.167976668903277115e+00	1.000000000000000000e+00
1.050000000000000000e+02	9.704917791285889450e+01	7.799082514197101190e+00	-1.454414283145736599e-02	3.832867101927005251e+02	1.376183469008540605e-02	0.000000000000000000e+00	1.187373795782551333e+01	1.000000000000000000e+00
1.050000000000000000e+02	7.216880241788918227e+01	2.264272557742005887e+01	-1.628592754532122433e-02	4.287199784342205930e+02	4.634639297400200419e-02	0.000000000000000000e+00	8.703571062459300123e+00	1.000000000000000000e+00
1.060000000000000000e+02	2.496280454312566732e+01	4.218835046334904604e+01	-1.661284419166956725e-02	4.372473765494640929e+02	4.328297455440932584e-02	0.000000000000000000e+00	5.048812260345070690e+00	1.000000000000000000e+00
1.060000000000000000e+02	1.144217759969366881e+02	1.526575059929415978e+01	-1.785794747239859495e-02	4.697250478090019783e+02	2.515917429094979285e-01	0.000000000000000000e+00	6.641731618645448698e+00	1.000000000000000000e+00
1.060000000000000000e+02	1.241586864290333665e+02	2.467620087685342511e+01	-1.596505752807466164e-02	4.203503025218141147e+02	2.332506591457772505e-02	0.000000000000000000e+00	5.931874760659146872e+00	1.000000000000000000e+00
1.070000000000000000e+02	2.893810070946217294e+01	1.339855064041097421e+01	-1.607448320653121973e-02	4.232045968339961064e+02	6.600246847023538699e-03	0.000000000000000000e+00	1.050025333490088641e+01	1.000000000000000000e+00
1.070000000000000000e+02	9.456919639264272348e+01	4.218891372409102303e+01	-1.649455671772420348e-02	4.341619283361485486e+02	1.209346070327499412e-02	0.000000000000000000e+00	6.166695514115718701e+00	1.000000000000000000e+00
1.070000000000000000e+02	1.146301968438067149e+02	2.190421123747713139e+01	-1.736024815891297826e-02	4.567429001111666480e+02	4.036793938892124789e-02	0.000000000000000000e+00	6.641731618645448698e+00	1.000000000000000000e+00
1.080000000000000000e+02	5.117412260819763503e+01	4.612000151816738835e+00	-1.613569946150193724e-02	4.248013811614093242e+02	1.516103542765090406e-02	0.000000000000000000e+00	1.329132163616648832e+01	1.000000000000000000e+00
1.080000000000000000e+02	6.372753585929711306e+00	4.287583766542787345e+01	-1.700479466634444506e-02	4.474711377936374106e+02	9.676460357799121503e-03	0.000000000000000000e+00	1.375654909550118177e+01	1.000000000000000000e+00
1.090000000000000000e+02	1.267826104313033824e+02	5.014185843888864724e+01	-1.574619067552668339e-02	4.146413097043659945e+02	1.312099012180611979e-02	0.000000000000000000e+00	1.195065765893124698e+01	1.000000000000000000e+00
1.100000000000000000e+02	6.784108255986166114e+01	3.504087907235376775e+01	-1.706337289376423649e-02	4.489991109686758932e+02	5.629291293194049750e-02	0.000000000000000000e+00	9.531660764929982932e+00	1.000000000000000000e+00
1.100000000000000000e+02	3.392248605631843361e+01	2.264036987750611374e+01	-1.617798623649889869e-02	4.259044028932076458e+02	1.313119068152901470e-02	0.000000000000000000e+00	1.050025333490088641e+01	1.000000000000000000e+00
1.100000000000000000e+02	4.390040259623626895e+01	3.561625694309530132e+01	-1.690060759828041284e-02	4.447534890664591671e+02	1.642782488739269464e-02	0.000000000000000000e+00	6.228793897104337063e+00	1.000000000000000000e+00
1.100000000000000000e+02	8.347208958984673188e+01	3.555073901648704293e+01	-1.669760332388008431e-02	4.394582607988133418e+02	5.074930254300147325e-02	0.000000000000000000e+00	5.734977591886230464e+00	1.000000000000000000e+00
1.110000000000000000e+02	2.256762212176461802e+01	2.532546539452852841e+01	-1.669564827856581321e-02	4.394072647730240533e+02	1.113787492187989780e-02	0.000000000000000000e+00	1.166801923668986873e+01	1.000000000000000000e+00
1.110000000000000000e+02	2.011101185970559868e+01	4.358499393872928351e+01	-1.733836507204301880e-02	4.561720946908400265e+02	2.484541781025406681e-02	0.000000000000000000e+00	5.048812260345070690e+00	1.000000000000000000e+00
1.120000000000000000e+02	1.053127378639528047e+02	2.416127287763680442e+01	-3.718441171313527013e-03	1.009056538468193196e+02	1.441168363818984277e-01	0.000000000000000000e+00	9.245942789178117849e+00	1.000000000000000000e+00
1.120000000000000000e+02	8.344780946860534243e+01	5.283001182790196992e+01	-1.611473527261575792e-02	4.242545445692919088e+02	2.179994720226631211e-01	0.000000000000000000e+00	6.772296964615550863e+00	1.000000000000000000e+00
1.130000000000000000e+02	8.896683687656894790e+01	3.719321283195444039e+01	-1.637161080538437896e-02	4.309549679293468785e+02	6.648534170044528846e-02	0.000000000000000000e+00	5.734977591886230464e+00	1.000000000000000000e+00
1.140000000000000000e+02	1.136332474835752464e+02	2.819321753630032035e+01	-1.577329227645301105e-02	4.153482365104516703e+02	8.437783820781419308e-03	0.000000000000000000e+00	9.245942789178117849e+00	1.000000000000000000e+00
1.140000000000000000e+02	1.156957931837847156e+02	4.568083817429729976e+01	-1.641073929117311050e-02	4.319756078376972255e+02	1.041771277317127264e-02	0.000000000000000000e+00	1.026058818672825801e+01	1.000000000000000000e+00
1.140000000000000000e+02	4.620165323443533367e+01	6.710748992198135809e+00	-1.621169070382608851e-02	4.267835609733223237e+02	1.455041364477605015e-02	0.000000000000000000e+00	9.767734116297786429e+00	1.000000000000000000e+00
1.140000000000000000e+02	3.692941442583245504e+01	9.782266083624838515e+00	-3.900592824447591395e-03	1.056569556877442579e+02	1.993250429563552251e-01	0.000000000000000000e+00	9.767734116297786429e+00	1.000000000000000000e+00
1.140000000000000000e+02	2.013539125227698179e+01	3.739248893943037189e+01	-1.700237467383573439e-02	4.474080139368739424e+02	2.560735178406103874e-02	0.000000000000000000e+00	6.192552988963773153e+00	1.000000000000000000e+00
1.140000000000000000e+02	9.338579800448059132e+01	4.982974650184975474e+01	-1.693884177596113177e-02	4.457508015567659641e+02	9.890284406062432865e-03	0.000000000000000000e+00	1.035271062288815536e+01	1.000000000000000000e+00
1.140000000000000000e+02	3.871426318350505369e+01	3.216635384238070827e+01	-1.727496155674272671e-02	4.545182571670835614e+02	4.479718697153622919e-02	0.000000000000000000e+00	6.228793897104337063e+00	1.000000000000000000e+00
1.150000000000000000e+02	1.311519321873609272e+02	8.531364038119180648e+00	-1.603208701011729631e-02	4.220987209190438421e+02	1.082586820478614875e-02	0.000000000000000000e+00	2.184971170840748655e+01	1.000000000000000000e+00
1.150000000000000000e+02	8.350945621737004387e+01	8.791017372693037402e+00	-5.150250194001532167e-03	1.382534172533005119e+02	2.609044294561146948e-01	0.000000000000000000e+00	7.537741562162909581e+00	1.000000000000000000e+00
1.150000000000000000e+02	1.094418515630419506e+02	1.099759618982124110e+01	-1.624216311537355489e-02	4.275784130792010274e+02	7.238750592482245949e-03	0.000000000000000000e+00	1.379608509256682503e+01	1.000000000000000000e+00
1.150000000000000000e+02	1.029831494040208213e+02	3.874483544480170849e+01	-1.652057237679440196e-02	4.348405290883587782e+02	1.058895857357367021e-02	0.000000000000000000e+00	1.410193425030422176e+01	1.000000000000000000e+00
1.150000000000000000e+02	5.874267097091068024e+01	3.219984695431143251e+01	-1.576897987793462672e-02	4.152357505315068806e+02	9.982706563678944711e-03	0.000000000000000000e+00	8.594489241640070887e+00	1.000000000000000000e+00
1.160000000000000000e+02	9.598140015034300632e+01	1.689704405959335176e+01	-4.697642312534640666e-03	1.264474488559232839e+02	6.040322264651498685e-02	0.000000000000000000e+00	1.182551833309346101e+01	1.000000000000000000e+00
1.170000000000000000e+02	2.531138588292429858e+01	2.566699694721603464e+01	-1.604310100497029212e-02	4.223860134751122359e+02	1.846134560766310440e-02	0.000000000000000000e+00	8.870690795533123563e+00	1.000000000000000000e+00
1.170000000000000000e+02	1.243107165576013813e+02	4.010744018017425816e+01	-2.325662600234357918e-03	6.457597319385948254e+01	2.601881879764552652e-01	0.000000000000000000e+00	1.026058818672825801e+01	1.000000000000000000e+00
1.180000000000000000e+02	7.678344988846265551e+01	5.388314517394634073e+00	-1.616039545083227877e-02	4.254455592270476814e+02	1.088650117327616407e-02	0.000000000000000000e+00	7.537741562162909581e+00	1.000000000000000000e+00
1.180000000000000000e+02	1.365362669604305701e+01	1.326160429702710530e+01	-1.631006011583217147e-02	4.293494601035992559e+02	1.714914029794578632e-02	0.000000000000000000e+00	1.692943622452691343e+01	1.000000000000000000e+00
1.180000000000000000e+02	2.988666331271707577e+01	1.806726066031864875e+01	7.545388352366141568e-03	-2.007289652118556944e+02	1.600500437658805009e-01	0.000000000000000000e+00	8.870690795533123563e+00	1.000000000000000000e+00
1.180000000000000000e+02	4.911525418623518391e+01	4.757418904189448483e+01	-1.637905900681077553e-02	4.311492491919098029e+02	2.239922182226272707e-02	0.000000000000000000e+00	1.577697013007985838e+01	1.000000000000000000e+00
1.190000000000000000e+02	3.106668774530100308e+01	4.160095457688723286e+01	-1.611422020278314646e-02	4.242411093234306350e+02	1.519014349423941646e-02	0.000000000000000000e+00	1.101504703646993022e+01	1.000000000000000000e+00
1.190000000000000000e+02	6.733712742108166083e+01	3.222358828496797400e+01	-1.792619498976359693e-02	4.715052378282284735e+02	3.534081888782725223e-01	0.000000000000000000e+00	6.075025410493399391e+00	1.000000000000000000e+00
1.200000000000000000e+02	7.196611641368730261e+01	2.772812508398404319e+01	-1.711103898678046145e-02	4.502424485481104171e+02	2.336520497961163123e-01	0.000000000000000000e+00	6.452652825393977665e+00	1.000000000000000000e+00
1.210000000000000000e+02	6.282222652057590295e+01	2.815891073358055863e+01	-2.450985843221486007e-02	6.432356157629598101e+02	1.219008604951428154e-01	0.000000000000000000e+00	6.075025410493399391e+00	1.000000000000000000e+00
1.210000000000000000e+02	8.337509868056073969e+00	3.145618166480910816e+01	-1.820224528627063104e-02	4.787058218438805852e+02	3.661354315571041518e-02	0.000000000000000000e+00	6.770494538325200651e+00	1.000000000000000000e+00
1.210000000000000000e+02	1.366299900469290378e+02	3.942791929054381228e+01	-1.642818464123139630e-02	4.324306579150440939e+02	1.035120225538477268e-02	0.000000000000000000e+00	8.905130827858908305e+00	1.000000000000000000e+00
1.220000000000000000e+02	1.144780714382713427e+02	2.309906911832236887e+01	-1.638501808769127904e-02	4.313046877590081749e+02	1.116528991869673026e-01	0.000000000000000000e+00	5.955084070859908429e+00	1.000000000000000000e+00
1.220000000000000000e+02	5.871268204599399354e+00	3.776151657668506800e+01	-1.710846660529201715e-02	4.501753497285756112e+02	6.124757676819336805e-02	0.000000000000000000e+00	6.770494538325200651e+00	1.000000000000000000e+00
1.230000000000000000e+02	8.586358019712103840e+01	3.266853484371988259e+01	-1.683189548577618960e-02	4.429611803993789181e+02	6.135132016693023438e-03	0.000000000000000000e+00	1.362789806279233673e+01	1.000000000000000000e+00
1.230000000000000000e+02	1.194300376719984342e+02	4.180654876431999156e+01	-1.656670407101746428e-02	4.360438429200794417e+02	9.150310746669498840e-03	0.000000000000000000e+00	9.238957258975746711e+00	1.000000000000000000e+00
1.230000000000000000e+02	6.474958428397886223e+01	4.969091029898484635e+01	-3.153302778405413231e-03	8.616440368300439445e+01	3.737356642032021448e-01	0.000000000000000000e+00	3.923874827602507054e+00	1.000000000000000000e+00
1.240000000000000000e+02	8.220227844056219624e+01	9.857938547540411989e+00	-1.666265629503613580e-02	4.385466913476214472e+02	2.784414003091462142e-02	0.000000000000000000e+00	8.698685265834745550e+00	1.000000000000000000e+00
1.240000000000000000e+02	1.120371802220268762e+02	2.853092666077228401e+01	-1.606403299317284844e-02	4.229320101343236047e+02	8.229328540611680065e-02	0.000000000000000000e+00	5.955084070859908429e+00	1.000000000000000000e+00
1.240000000000000000e+02	4.153856342149915548e+01	3.818465818490153652e+01	-1.674393076757728013e-02	4.406666806222767150e+02	2.094559039712640125e-02	0.000000000000000000e+00	5.538757078584281679e+00	1.000000000000000000e+00
1.240000000000000000e+02	6.301419138281927701e+01	4.617164828241126884e+01	-3.192853688277740628e-03	8.719606223593741845e+01	4.086623802412281403e-01	0.000000000000000000e+00	3.923874827602507054e+00	1.000000000000000000e+00
1.250000000000000000e+02	1.294819591633377627e+02	1.161382861324146454e+01	-1.593436057053900304e-02	4.195495932867317492e+02	1.432797113376715892e-02	0.000000000000000000e+00	1.051057713183113052e+01	1.000000000000000000e+00
1.250000000000000000e+02	1.376534559454440796e+02	1.822434084635907681e+01	-1.657378744186552288e-02	4.362286078254276731e+02	1.023432145186176090e-02	0.000000000000000000e+00	1.051057713183113052e+01	1.000000000000000000e+00
1.260000000000000000e+02	5.354722257541214248e+01	2.539268394039650190e+01	-4.374665112280555317e-03	1.180228085095928918e+02	9.465887844488218850e-02	0.000000000000000000e+00	9.678724546867353951e+00	1.000000000000000000e+00
1.260000000000000000e+02	1.050389123469863648e+02	3.724335307965739617e+01	-1.633811234945026572e-02	4.300811835161429144e+02	1.617041763075055538e-02	0.000000000000000000e+00	9.775660370649873698e+00	1.000000000000000000e+00
1.260000000000000000e+02	1.956169978157215539e+01	2.671102640954579144e+01	-3.432285160984913965e-03	9.344146916733471642e+01	1.464099451899883997e-01	0.000000000000000000e+00	1.198127477104589111e+01	1.000000000000000000e+00
1.280000000000000000e+02	7.364356461064476278e+00	1.172021632541478375e+01	-1.464139132786807483e-02	3.858233710029282975e+02	2.503864844467301731e-01	0.000000000000000000e+00	4.902312892019131674e+00	1.000000000000000000e+00
1.280000000000000000e+02	3.031692737914493918e+01	1.646544754957156087e+01	-1.578479235295433131e-02	4.156482081753328544e+02	2.579695029330478784e-01	0.000000000000000000e+00	5.251644794217799728e+00	1.000000000000000000e+00
1.280000000000000000e+02	1.063070707129646735e+02	1.659411029183888786e+01	-1.350849657045812870e-02	3.562725826689108999e+02	1.614503143949308495e-01	0.000000000000000000e+00	1.324091160047076698e+01	1.000000000000000000e+00
1.280000000000000000e+02	1.248548294405344876e+02	3.118918089552048301e+01	-1.733274338566237124e-02	4.560254568295311515e+02	7.533217059097752077e-02	0.000000000000000000e+00	6.482758819245465709e+00	1.000000000000000000e+00
1.280000000000000000e+02	4.455657623270394652e+01	4.282894808185793067e+01	-1.638513717202022893e-02	4.313077939926417912e+02	4.402475867231747664e-02	0.000000000000000000e+00	5.538757078584281679e+00	1.000000000000000000e+00
1.290000000000000000e+02	2.507973715604703457e+01	1.607607419182524566e+01	-1.576251795038535394e-02	4.150671955514530396e+02	2.255144192890478072e-01	0.000000000000000000e+00	5.251644794217799728e+00	1.000000000000000000e+00
1.290000000000000000e+02	8.285532634772030747e+01	1.853207561038458451e+01	-1.610606156247332971e-02	4.240282967463471095e+02	8.144611827329617526e-03	0.000000000000000000e+00	8.698685265834745550e+00	1.000000000000000000e+00
1.290000000000000000e+02	7.936452236283226824e+00	3.607289216699896883e+01	-4.533321901927850860e-03	1.221612628346360765e+02	6.459792138871112144e-02	0.000000000000000000e+00	6.683413798675711170e+00	1.000000000000000000e+00
1.290000000000000000e+02	1.230315345476609110e+02	3.741025456829803630e+01	-1.489611317015926417e-02	3.924676168133748320e+02	2.684200958398986758e-01	0.000000000000000000e+00	4.798685470668802466e+00	1.000000000000000000e+00
1.290000000000000000e+02	8.799394014724626345e+01	5.045201267107105991e+01	-4.478690529292336103e-03	1.207362406791449416e+02	6.542316370627809796e-02	0.000000000000000000e+00	1.327679647585662259e+01	1.000000000000000000e+00
1.300000000000000000e+02	9.712170075159390237e+00	7.416677906308064117e+00	-1.364055884977977140e-02	3.597173373008978956e+02	1.996616546443862328e-01	0.000000000000000000e+00	4.902312892019131674e+00	1.000000000000000000e+00
1.300000000000000000e+02	1.782855928442511839e+01	5.739544242968148247e+00	-1.548193125140937335e-02	4.077482825663349786e+02	2.959938093527292313e-02	0.000000000000000000e+00	8.287855640694589354e+00	1.000000000000000000e+00
1.300000000000000000e+02	1.162330780096993124e+02	4.889201508017777087e+01	-1.643538541469700964e-02	4.326184851877291067e+02	1.018293166687300744e-02	0.000000000000000000e+00	1.334353160713885345e+01	1.000000000000000000e+00
1.320000000000000000e+02	5.709360790604775104e+01	8.931043601438904744e+00	-1.669245505204408273e-02	4.393239716335430671e+02	4.889713146169116786e-02	0.000000000000000000e+00	2.240422660780528119e+01	1.000000000000000000e+00
1.320000000000000000e+02	4.407913199710689867e+01	2.716762186353314945e+01	-1.616112346685547041e-02	4.254645490292904242e+02	3.670258106197754611e-02	0.000000000000000000e+00	1.566860210468349379e+01	1.000000000000000000e+00
1.320000000000000000e+02	9.848745845103462671e+01	4.208302939822293354e+01	-1.589104875267664460e-02	4.184198340097639175e+02	1.199832265977796020e-02	0.000000000000000000e+00	1.310246347703392367e+01	1.000000000000000000e+00
1.320000000000000000e+02	1.598546212779717379e+01	4.016594590891840255e+01	1.692078882262898661e-03	-4.804937333169828406e+01	3.673206807702060761e-01	0.000000000000000000e+00	9.029930739929849182e+00	1.000000000000000000e+00
1.330000000000000000e+02	1.417599952542582571e+02	4.120383921385960235e+01	-4.869096573575818626e-03	1.309197165081954495e+02	7.547757271271027246e-02	0.000000000000000000e+00	1.910880752170582753e+01	1.000000000000000000e+00
1.330000000000000000e+02	8.167462186991657802e+01	3.400190185523587161e+01	-1.403905319861283030e-02	3.701117910466192029e+02	2.566479508239141172e-01	0.000000000000000000e+00	4.816017219553354600e+00	1.000000000000000000e+00
1.330000000000000000e+02	8.630923597887349530e+00	2.942565743876493300e+01	1.630029508921256769e-03	-4.643085767886807247e+01	3.381417031531681605e-01	0.000000000000000000e+00	6.683413798675711170e+00	1.000000000000000000e+00
1.340000000000000000e+02	8.495540239473538691e+01	3.752759341959654904e+01	-1.360850231705048631e-02	3.588811644726545182e+02	2.845373635794488099e-01	0.000000000000000000e+00	4.816017219553354600e+00	1.000000000000000000e+00
1.350000000000000000e+02	1.149056193160974999e+02	2.601042169976455654e+01	-1.585993237818771051e-02	4.176081845690455339e+02	2.457171119586010199e-02	0.000000000000000000e+00	6.341699596447701204e+00	1.000000000000000000e+00
1.360000000000000000e+02	1.135719149332613220e+01	1.723697762734482808e+01	-4.385087955567240105e-03	1.182946812795822353e+02	7.673433331775758592e-02	0.000000000000000000e+00	1.248985396964353001e+01	1.000000000000000000e+00
1.380000000000000000e+02	2.849198156148940342e+01	6.697576570350431524e+00	-3.949239121427593029e-03	1.069258612201313241e+02	1.188387393087907418e-01	0.000000000000000000e+00	1.530603073277791815e+01	1.000000000000000000e+00
1.390000000000000000e+02	9.620659071825880204e+00	4.436295983475092441e+01	-1.658366504507891720e-02	4.364862583793712361e+02	9.355848451531589838e-03	0.000000000000000000e+00	1.812425108086457115e+01	1.000000000000000000e+00
1.400000000000000000e+02	4.063866342579233049e+01	1.601061562750876277e+01	-1.594034983410535372e-02	4.197058191486382839e+02	1.044054602219246508e-02	0.000000000000000000e+00	7.565215563290871081e+00	1.000000000000000000e+00
1.400000000000000000e+02	2.730021390479543086e+01	3.051206064670422435e+01	-1.645544687909672454e-02	4.331417748263021963e+02	1.127772609309785068e-02	0.000000000000000000e+00	7.722468812705565178e+00	1.000000000000000000e+00
1.410000000000000000e+02	1.074920058784757373e+02	1.500365362984915940e+01	-4.013064179055861498e-03	1.085906943884755975e+02	2.236262214616370203e-01	0.000000000000000000e+00	8.431603822954969019e+00	1.000000000000000000e+00
1.410000000000000000e+02	5.669426115081521544e+01	5.295221123811312935e+01	-1.665026904731566754e-02	4.382235784255830708e+02	8.206478868184374775e-03	0.000000000000000000e+00	1.789296649802518857e+01	1.000000000000000000e+00
1.420000000000000000e+02	2.835092676184914495e+01	4.492681700533045586e+01	-1.577800963538026832e-02	4.154712856059155115e+02	1.017171416598361411e-02	0.000000000000000000e+00	1.015761852085208261e+01	1.000000000000000000e+00
1.420000000000000000e+02	5.376816222772711029e+01	4.651645215093372698e+00	-1.633041989530673727e-02	4.298805310877705210e+02	5.681385518197834550e-02	0.000000000000000000e+00	1.357700471102781670e+01	1.000000000000000000e+00
1.420000000000000000e+02	4.111794644320697500e+01	2.356063379359792265e+01	-4.550885977932080974e-03	1.226194097974397721e+02	2.285420980001567903e-01	0.000000000000000000e+00	7.565215563290871081e+00	1.000000000000000000e+00
1.430000000000000000e+02	1.434662946692987475e+02	6.824277826893358601e+00	-4.323807496801340342e-03	1.166962222398893658e+02	1.008333136407433273e-01	0.000000000000000000e+00	1.092057877366871033e+01	1.000000000000000000e+00
1.430000000000000000e+02	1.421910195964952379e+02	2.180019253968420401e+01	-1.643222033249095229e-02	4.325359261735584369e+02	1.098317000575244062e-02	0.000000000000000000e+00	1.503011470335803423e+01	1.000000000000000000e+00
1.430000000000000000e+02	1.358768009608930072e+01	2.275992310023127274e+01	-1.645159860275766453e-02	4.330413951583740868e+02	1.951570766332411111e-02	0.000000000000000000e+00	1.072283056793015810e+01	1.000000000000000000e+00
1.440000000000000000e+02	6.628630677068623811e+01	9.908175831845655424e+00	-1.617757374001854362e-02	4.258936432033955271e+02	4.955173498214260341e-02	0.000000000000000000e+00	7.398193795559299346e+00	1.000000000000000000e+00
1.450000000000000000e+02	9.587355124963781350e+01	9.995998977272927632e+00	-1.607586061802766461e-02	4.232405256749710247e+02	1.081758887678430092e-02	0.000000000000000000e+00	1.265168340901058741e+01	1.000000000000000000e+00
1.450000000000000000e+02	1.328041822082083740e+02	9.186141205449576574e+00	5.797893297778958753e-03	-1.551467466208645476e+02	1.324547109156142266e-01	0.000000000000000000e+00	1.092057877366871033e+01	1.000000000000000000e+00
1.470000000000000000e+02	2.163568718935174573e+01	1.567411494481704715e+01	-1.647103265669769973e-02	4.335483192223239826e+02	2.557214602841040296e-02	0.000000000000000000e+00	7.275254244155734185e+00	1.000000000000000000e+00
1.470000000000000000e+02	1.047595405892460860e+02	3.206177461470965540e+01	-3.577154371657077000e-03	9.722028388307812463e+01	1.233047888948907156e-01	0.000000000000000000e+00	4.994395445521220722e+00	1.000000000000000000e+00
1.470000000000000000e+02	1.247657389070675436e+02	3.738889717050314232e+01	-1.677327267325978699e-02	4.414320442524542614e+02	1.103411182052704831e-02	0.000000000000000000e+00	7.042183358648112623e+00	1.000000000000000000e+00
1.470000000000000000e+02	3.716174361977958540e+01	3.987244065298331464e+01	-1.655396924487090651e-02	4.357116636514705306e+02	8.554708275959832520e-03	0.000000000000000000e+00	1.015761852085208261e+01	1.000000000000000000e+00
1.480000000000000000e+02	1.023197905237642829e+02	2.276755773654830861e+01	-1.629069484420203606e-02	4.288443301793676596e+02	8.245456957375218998e-03	0.000000000000000000e+00	8.129773436702814493e+00	1.000000000000000000e+00
1.490000000000000000e+02	7.899180876790974359e+00	2.416186046655531783e+01	-1.716114876316236770e-02	4.515495279441806815e+02	1.300678642251283934e-01	0.000000000000000000e+00	1.614724217062498823e+01	1.000000000000000000e+00
1.490000000000000000e+02	3.266382625915881022e+01	1.849082386116037924e+01	-4.712326786882672924e-03	1.268304833703093237e+02	5.793988133671068574e-02	0.000000000000000000e+00	5.027172208041537971e+00	1.000000000000000000e+00
1.500000000000000000e+02	2.210637578752932342e+01	8.414102785002736340e+00	-1.671841819348287780e-02	4.400012024990984969e+02	1.720942970714045561e-02	0.000000000000000000e+00	7.275254244155734185e+00	1.000000000000000000e+00
1.500000000000000000e+02	7.525566870212341541e+01	1.757630602293328437e+01	-1.477925247302081836e-02	3.894193851015439805e+02	1.052654956258154417e-01	0.000000000000000000e+00	4.420256372799478584e+00	1.000000000000000000e+00
1.500000000000000000e+02	1.182087369326126236e+02	3.482022600357369413e+01	-4.273077784936366030e-03	1.153729722488709371e+02	2.303250842053445879e-01	0.000000000000000000e+00	7.042183358648112623e+00	1.000000000000000000e+00
1.500000000000000000e+02	9.189289352205236128e+01	4.278037544100936884e+01	-1.581745175716129520e-02	4.165001064955630454e+02	6.376656117344159380e-02	0.000000000000000000e+00	1.208269782502402379e+01	1.000000000000000000e+00
1.500000000000000000e+02	2.610432473230207862e+01	4.694635204763579139e+01	-2.510244814788645598e-02	6.586929149888491111e+02	6.286324815072852346e-03	0.000000000000000000e+00	8.605027625956395809e+00	1.000000000000000000e+00
1.510000000000000000e+02	6.456640832666010965e+01	4.514435108098993510e+01	-1.622183285361492033e-02	4.270481120445505212e+02	9.548102987793516405e-03	0.000000000000000000e+00	1.779312358862861387e+01	1.000000000000000000e+00
1.510000000000000000e+02	1.184905182201311078e+02	4.606819849740885786e+01	-4.068776051385008738e-03	1.100439006427390751e+02	8.262599998968889192e-02	0.000000000000000000e+00	1.071021317215405766e+01	1.000000000000000000e+00
1.510000000000000000e+02	6.474883673409387086e+01	2.496141267988406653e+01	-1.558386397428866655e-03	4.456209589896344170e+01	3.460933608440041054e-01	0.000000000000000000e+00	1.185650821060631088e+01	1.000000000000000000e+00
1.520000000000000000e+02	1.081698204021070921e+02	2.841294227213267476e+01	-1.493218662933053394e-02	3.934085684326436194e+02	1.099894868536991366e-01	0.000000000000000000e+00	4.687156252565507941e+00	1.000000000000000000e+00
1.520000000000000000e+02	5.281335418994213882e+01	3.178542277443822428e+01	-1.510494353648249299e-02	3.979148147217150608e+02	2.847318699244035800e-01	0.000000000000000000e+00	1.374855837287414317e+01	1.000000000000000000e+00
1.530000000000000000e+02	1.053442064723147098e+02	8.772204079027858370e+00	-1.595429512137876149e-02	4.200695724715114920e+02	8.280626520319023243e-03	0.000000000000000000e+00	1.395689440785613655e+01	1.000000000000000000e+00
1.530000000000000000e+02	1.809007267238209238e+01	4.381294106860016058e+01	-1.615452756122034289e-02	4.252924993220956935e+02	2.631049602205637328e-02	0.000000000000000000e+00	7.656496973514104631e+00	1.000000000000000000e+00
1.540000000000000000e+02	1.381927902834186170e+02	2.068122360467465626e+01	-1.583190996918773519e-02	4.168772391113573690e+02	1.073535095978828124e-02	0.000000000000000000e+00	2.042030850005259879e+01	1.000000000000000000e+00
1.540000000000000000e+02	9.033793513435574596e+01	3.079815147617829041e+01	-1.630159347515526200e-02	4.291286135466644964e+02	7.112799026213978415e-03	0.000000000000000000e+00	1.208269782502402379e+01	1.000000000000000000e+00
1.550000000000000000e+02	3.490059630566040738e+01	8.546180070202732182e+00	-1.588596483949838295e-02	4.182872235962574905e+02	1.595692146117067001e-02	0.000000000000000000e+00	1.064802343996552558e+01	1.000000000000000000e+00
1.550000000000000000e+02	1.047494293861397381e+02	2.520820218378639055e+01	-1.529260106085053410e-02	4.028097334647091543e+02	1.420726440885009545e-01	0.000000000000000000e+00	4.687156252565507941e+00	1.000000000000000000e+00
1.570000000000000000e+02	3.938776762386191166e+01	1.820256121114601200e+01	-1.598206867349806146e-02	4.207940266669194784e+02	1.059229055088163340e-01	0.000000000000000000e+00	3.264657800571650448e+00	1.000000000000000000e+00
1.570000000000000000e+02	7.440794285179108236e+00	2.864547800322111470e+01	-1.729366550289918730e-02	4.550061368666454769e+02	1.200301674889453496e-01	0.000000000000000000e+00	7.515265902086123440e+00	1.000000000000000000e+00
1.570000000000000000e+02	2.055962246128947157e+01	5.106023502879924791e+01	-1.621361426800925140e-02	4.268337358352429192e+02	4.510106233741273396e-02	0.000000000000000000e+00	7.656496973514104631e+00	1.000000000000000000e+00
1.570000000000000000e+02	1.212133352570931599e+01	3.452525469939889291e+01	-1.721240240493984372e-02	4.528864442902113865e+02	7.384621310859529331e-02	0.000000000000000000e+00	3.462397420895922728e+00	1.000000000000000000e+00
1.580000000000000000e+02	9.235374056227072970e+01	1.387540865576501936e+01	-2.783733799897506606e-02	7.300306545076905422e+02	1.249901015287402384e-02	0.000000000000000000e+00	8.685190949680457351e+00	1.000000000000000000e+00
1.590000000000000000e+02	6.086274886765973235e+01	2.060842069827276646e+01	-1.575310139302351156e-02	4.148215710646109642e+02	6.339583206615317934e-03	0.000000000000000000e+00	1.368967589415598241e+01	1.000000000000000000e+00
1.590000000000000000e+02	1.911375823467018265e+01	3.478411849770077424e+01	-1.549292766134205586e-02	4.080351164317309554e+02	1.268275690224032193e-01	0.000000000000000000e+00	3.552116728875528207e+00	1.000000000000000000e+00
1.590000000000000000e+02	4.419203046020863468e+01	4.483248043869308930e+01	-1.660663092220497281e-02	4.370853076462323088e+02	9.035834188665714528e-03	0.000000000000000000e+00	1.512264291860035037e+01	1.000000000000000000e+00
1.590000000000000000e+02	9.589680921433118499e+01	5.214651521602309003e+01	-1.660701457286192437e-02	4.370953149123827188e+02	3.681278567577284111e-02	0.000000000000000000e+00	2.206022926911102999e+01	1.000000000000000000e+00
1.600000000000000000e+02	3.333265603799178223e+01	2.020913656591413954e+01	-1.663220898273902459e-02	4.377524939385975244e+02	3.398126712685767270e-02	0.000000000000000000e+00	6.378927885758037597e+00	1.000000000000000000e+00
1.600000000000000000e+02	3.063467333660127068e+01	3.813230158537387382e+01	-4.593923827880001289e-03	1.237420228079102458e+02	8.226264377055914068e-02	0.000000000000000000e+00	1.199757537065235447e+01	1.000000000000000000e+00
1.600000000000000000e+02	1.313034331526842777e+02	1.647626620884627258e+01	-1.550385569790351014e-03	4.435339975795272238e+01	3.927275272398177419e-01	0.000000000000000000e+00	1.960033511644503790e+01	1.000000000000000000e+00
1.610000000000000000e+02	4.607769887006335807e+01	7.468122541348013677e+00	-1.531261565405203813e-02	4.033318004999925392e+02	2.141059344326035063e-02	0.000000000000000000e+00	1.224625956584650055e+01	1.000000000000000000e+00
1.610000000000000000e+02	4.740883626725018019e+01	2.313813645850680345e+01	-1.579928842058395122e-02	4.160263282287594393e+02	3.396752196766306131e-02	0.000000000000000000e+00	9.417932108711925210e+00	1.000000000000000000e+00
1.620000000000000000e+02	9.704216353108793669e+01	2.118644359603705851e+01	-1.673876233050620652e-02	4.405318654605805477e+02	1.425613877517484251e-02	0.000000000000000000e+00	8.685190949680457351e+00	1.000000000000000000e+00
1.620000000000000000e+02	1.585018432981283887e+01	3.793568627519039893e+01	-1.411914740667538117e-02	3.722009939260184979e+02	1.520356163664876581e-01	0.000000000000000000e+00	3.538841179097210965e+00	1.000000000000000000e+00
1.630000000000000000e+02	6.586805652261331545e+01	4.258790588565454271e+01	-1.674244502023095049e-02	4.406279259144257594e+02	8.223524309166840851e-03	0.000000000000000000e+00	1.065526319132255928e+01	1.000000000000000000e+00
1.630000000000000000e+02	6.992370282139178528e+01	8.012645160992315496e+00	-1.552509295712967835e-02	4.088741262702918675e+02	1.203472111473125050e-02	0.000000000000000000e+00	1.551626398129411655e+01	1.000000000000000000e+00
1.630000000000000000e+02	3.453283126796588220e+01	1.155308342293880486e+01	-1.528542191089239492e-02	4.026224702264926236e+02	1.752230425722356433e-02	0.000000000000000000e+00	8.738860142870839454e+00	1.000000000000000000e+00
1.630000000000000000e+02	8.422208206434704891e+01	3.336674607138039761e+01	-1.636565073463089326e-02	4.307995035420858017e+02	8.859540124409370776e-03	0.000000000000000000e+00	1.768372860017728954e+01	1.000000000000000000e+00
1.640000000000000000e+02	2.399632413772437545e+01	1.518573615576530500e+01	-1.656774894496403430e-02	4.360710977454980934e+02	1.325614641504690994e-02	0.000000000000000000e+00	1.060196420634564696e+01	1.000000000000000000e+00
1.640000000000000000e+02	1.251988346356669126e+02	3.652390792118172413e+01	-1.582737098903157572e-02	4.167588429046757028e+02	1.072583178285180239e-02	0.000000000000000000e+00	1.819240776879965793e+01	1.000000000000000000e+00
1.650000000000000000e+02	1.407828498160261006e+02	4.591018360883423099e+01	-4.151926330745445148e-03	1.122128190609973473e+02	8.334529192610451442e-02	0.000000000000000000e+00	1.819240776879965793e+01	1.000000000000000000e+00
1.660000000000000000e+02	1.168671230997967712e+02	1.312735754083333894e+01	-1.572087233387142735e-02	4.139808980021057891e+02	9.797187732611400968e-03	0.000000000000000000e+00	2.123741369111246513e+01	1.000000000000000000e+00
1.660000000000000000e+02	9.631001309254095588e+00	1.900862842071792969e+01	-1.654597673959946197e-02	4.355031845937378421e+02	9.580925601145096060e-03	0.000000000000000000e+00	1.440494690090803154e+01	1.000000000000000000e+00
1.660000000000000000e+02	6.666384850128753214e+01	2.901082327444150621e+01	-4.911423114201879554e-03	1.320237754993514159e+02	4.931113325652569657e-02	0.000000000000000000e+00	1.360038444695684490e+01	1.000000000000000000e+00
1.660000000000000000e+02	4.050418059380555746e+01	3.604845503263502593e+01	-1.674384528185417567e-02	4.406644507853986852e+02	1.422239831624083628e-02	0.000000000000000000e+00	1.464071704713642852e+01	1.000000000000000000e+00
1.670000000000000000e+02	5.607719883347007084e+01	4.679192056061680205e+01	-1.653563044135435145e-02	4.352333084490367696e+02	7.797296695069677597e-03	0.000000000000000000e+00	1.065526319132255928e+01	1.000000000000000000e+00
1.690000000000000000e+02	7.399020782323984236e+01	5.107003016317178634e+01	-1.670189536160988572e-02	4.395702156804520655e+02	4.116957350972938467e-02	0.000000000000000000e+00	6.116481308685243867e+00	1.000000000000000000e+00
1.700000000000000000e+02	4.832155798890332221e+01	7.639092405963904930e+00	-1.563368335040501989e-02	4.117066327372859291e+02	1.203223827800048440e-02	0.000000000000000000e+00	2.816363793183221276e+01	1.000000000000000000e+00
1.700000000000000000e+02	9.572511182930509221e+01	1.513810360283472001e+01	-1.543453163280888302e-02	4.065118957905866068e+02	1.663767049161302136e-02	0.000000000000000000e+00	8.536720739940459879e+00	1.000000000000000000e+00
1.700000000000000000e+02	2.709623360590941488e+01	4.690953102938806296e+01	2.134117634217200504e-03	-5.957965318249293318e+01	2.269416353129616315e-01	0.000000000000000000e+00	1.098994838549244335e+01	1.000000000000000000e+00
1.700000000000000000e+02	4.515970625488297863e+00	5.542413053283978819e+00	-1.597815196572198448e-02	4.206918620115530985e+02	8.548864007006828913e-03	0.000000000000000000e+00	1.440494690090803154e+01	1.000000000000000000e+00
1.710000000000000000e+02	9.227098868503453843e+01	4.078183604634823212e+01	-4.158755243842307547e-03	1.123909466091714933e+02	1.703895793309968543e-01	0.000000000000000000e+00	1.143204345539292710e+01	1.000000000000000000e+00
1.720000000000000000e+02	8.441437276647383214e+01	4.908636516449880816e+01	-1.904874822857180808e-02	5.007862746912877583e+02	3.637837293901680091e-02	0.000000000000000000e+00	1.061122714820056778e+01	1.000000000000000000e+00
1.720000000000000000e+02	1.041471768477550768e+02	9.496324561826970267e+00	-1.631527883777817572e-02	4.294855869120179364e+02	4.314866608416201288e-02	0.000000000000000000e+00	5.512480433147725734e+00	1.000000000000000000e+00
1.720000000000000000e+02	1.247634586371904390e+02	4.909490312852424410e+01	-1.673813483991756779e-02	4.405154977958479776e+02	8.713877381326229354e-03	0.000000000000000000e+00	1.310283800527891884e+01	1.000000000000000000e+00
1.720000000000000000e+02	2.891176695261412632e+01	2.923557435065496790e+01	-1.495522800875835048e-03	4.292234178808666911e+01	3.691667664707578567e-01	0.000000000000000000e+00	1.020038036706357154e+01	1.000000000000000000e+00
1.730000000000000000e+02	1.373780428216341249e+02	2.558745762072144814e+01	-1.627938865801197704e-02	4.285494160112314148e+02	4.919324364893218338e-02	0.000000000000000000e+00	7.075391942140181634e+00	1.000000000000000000e+00
1.730000000000000000e+02	1.303605572704146311e+02	2.468409298043057731e+01	-1.621526470448722557e-02	4.268767863469522013e+02	4.201820319042148810e-02	0.000000000000000000e+00	7.075391942140181634e+00	1.000000000000000000e+00
1.740000000000000000e+02	6.787534237829468964e+01	5.121061533206125915e+01	-1.596200622462744245e-02	4.202707113490931192e+02	9.317976191521082363e-03	0.000000000000000000e+00	6.116481308685243867e+00	1.000000000000000000e+00
1.750000000000000000e+02	1.586082837579005300e+01	3.873449466316751000e+01	-1.650580989416550876e-02	4.344554597810839596e+02	5.553205521390425226e-02	0.000000000000000000e+00	6.756716450783556205e+00	1.000000000000000000e+00
1.750000000000000000e+02	9.848075892859058911e+01	2.321783194331306888e+01	-1.580476055491073298e-02	4.161690651265766974e+02	8.602767342248407445e-03	0.000000000000000000e+00	8.536720739940459879e+00	1.000000000000000000e+00
1.750000000000000000e+02	3.806227741966348788e+01	4.618506668201548848e+01	1.837417499163456706e-03	-5.184043218928032104e+01	2.832747989816462031e-01	0.000000000000000000e+00	1.098994838549244335e+01	1.000000000000000000e+00
1.760000000000000000e+02	6.173299548366817646e+01	3.878281429223654442e+01	-1.701706748712871267e-02	4.477912659669607365e+02	4.339383780798222734e-02	0.000000000000000000e+00	6.459670123030399225e+00	1.000000000000000000e+00
1.760000000000000000e+02	1.005138536874507622e+02	5.350675838329909340e+00	-1.589386588613135934e-02	4.184933170176818749e+02	5.980904053694946487e-02	0.000000000000000000e+00	5.512480433147725734e+00	1.000000000000000000e+00
1.760000000000000000e+02	1.319220999399483389e+02	9.759782707710222383e+00	-8.035405782815483247e-03	2.135107362214533282e+02	2.133023539463885232e-02	0.000000000000000000e+00	1.500578064031327763e+01	1.000000000000000000e+00
1.760000000000000000e+02	1.352824750639320541e+02	4.128243506737214119e+01	-1.604154435063819342e-02	4.223454092068197951e+02	1.723325537055742096e-02	0.000000000000000000e+00	5.164951908686091997e+00	1.000000000000000000e+00
1.760000000000000000e+02	8.514557581861845392e+01	4.631548681687182700e+00	-1.482930501127271289e-02	3.907249714799676781e+02	1.273717761450265940e-02	0.000000000000000000e+00	1.538509371180630758e+01	1.000000000000000000e+00
1.770000000000000000e+02	2.981272422140328260e+01	1.542512099951933102e+01	-1.643042549883380263e-02	4.324891091597535251e+02	1.271598233162951619e-02	0.000000000000000000e+00	1.200754466396807629e+01	1.000000000000000000e+00
1.770000000000000000e+02	1.969747229623656537e+01	2.486012767423119030e+01	-1.639918845234555889e-02	4.316743120721013156e+02	9.499446010170253807e-02	0.000000000000000000e+00	5.430959579672002491e+00	1.000000000000000000e+00
1.780000000000000000e+02	1.225744078526932981e+02	2.575568998973716006e+01	-1.604450502941569268e-02	4.224226364967393010e+02	8.736449806812762731e-03	0.000000000000000000e+00	7.859544700899478542e+00	1.000000000000000000e+00
1.780000000000000000e+02	1.111561898496978387e+02	3.315281826016708777e+01	-1.508186684360070251e-02	3.973128749013225729e+02	1.026029547197937486e-02	0.000000000000000000e+00	1.360489650872520428e+01	1.000000000000000000e+00
1.780000000000000000e+02	1.867084401526911819e+01	4.487916953676108278e+01	-1.720222547300933810e-02	4.526209859505015061e+02	2.752132035697041346e-02	0.000000000000000000e+00	3.701571902401604053e+00	1.000000000000000000e+00
1.790000000000000000e+02	5.902808323464666529e+01	2.991615893348609134e+01	-1.682618603935075868e-02	4.428122533770595055e+02	1.112721140888928151e-02	0.000000000000000000e+00	9.270066209351728759e+00	1.000000000000000000e+00
1.790000000000000000e+02	1.215031990651827556e+02	4.978974311199505820e+01	-4.233259672290380984e-03	1.143343438935313117e+02	7.910076679805122524e-02	0.000000000000000000e+00	1.023778167715303766e+01	1.000000000000000000e+00
1.790000000000000000e+02	1.400781573782150247e+02	5.043335312541161386e+01	-1.475794168123367549e-02	3.888635076087643938e+02	2.171955257510868043e-01	0.000000000000000000e+00	5.166451793379214230e+00	1.000000000000000000e+00
1.800000000000000000e+02	1.473220839340758381e+01	2.265979216997403256e+01	-1.580674694544476414e-02	4.162208787710797537e+02	1.525118684982053052e-01	0.000000000000000000e+00	5.023695043193058041e+00	1.000000000000000000e+00
1.800000000000000000e+02	1.317582585846233556e+01	3.006972398147492243e+01	-1.629311642700505269e-02	4.289074955178751907e+02	4.815442400889924368e-02	0.000000000000000000e+00	7.571619116554625606e+00	1.000000000000000000e+00
1.800000000000000000e+02	6.712199841554938473e+01	4.234455340375879473e+01	-2.089683257104879913e-02	5.489922963634204507e+02	6.767423092823621200e-02	0.000000000000000000e+00	6.459670123030399225e+00	1.000000000000000000e+00
1.810000000000000000e+02	2.039348275741453520e+01	4.858155694889444653e+00	-1.518060963281601082e-02	3.998885133218614101e+02	3.886667485880468398e-02	0.000000000000000000e+00	1.365650309734627577e+01	1.000000000000000000e+00
1.810000000000000000e+02	3.803921430271928728e+01	6.678350749924478080e+00	-1.585326795910400877e-02	4.174343477351970932e+02	1.728975670468868575e-02	0.000000000000000000e+00	1.200754466396807629e+01	1.000000000000000000e+00
1.810000000000000000e+02	1.376774515144564361e+02	4.585854870456186205e+01	-1.571532702065419132e-02	4.138362522827603129e+02	2.177689541844661791e-01	0.000000000000000000e+00	5.164951908686091997e+00	1.000000000000000000e+00
1.830000000000000000e+02	6.630704476960671911e+01	5.174806478387991859e+01	-1.614528423659594009e-02	4.250513934932516804e+02	3.160542688025735902e-02	0.000000000000000000e+00	9.438759225719381973e+00	1.000000000000000000e+00
1.830000000000000000e+02	7.079101532100160910e+01	3.536799234571960682e+01	-3.158244025384726594e-02	8.277190967033258175e+02	6.596353837695745348e-03	0.000000000000000000e+00	7.882517951076489560e+00	1.000000000000000000e+00
1.840000000000000000e+02	1.627113940158844230e+01	1.787761659403979664e+01	-1.581336747118746583e-02	4.163935706770161005e+02	3.429758009909922301e-02	0.000000000000000000e+00	5.023695043193058041e+00	1.000000000000000000e+00
1.840000000000000000e+02	9.513803336029576485e+01	2.117589981797691578e+01	-1.678078960798095806e-02	4.416281183762094997e+02	1.152210806933040566e-02	0.000000000000000000e+00	1.787229339967053932e+01	1.000000000000000000e+00
1.850000000000000000e+02	3.303952713921638917e+01	2.104941455332181022e+01	-1.592363479364199141e-02	4.192698186997910739e+02	1.506000896586690008e-02	0.000000000000000000e+00	1.372150196184317750e+01	1.000000000000000000e+00
1.850000000000000000e+02	1.186299484643523243e+02	3.987660539554077843e+01	-1.712858074535127464e-02	4.507000133758598395e+02	1.830754251322284087e-01	0.000000000000000000e+00	3.795245142737904143e+00	1.000000000000000000e+00
1.860000000000000000e+02	1.381933483504672608e+02	1.042344625303656969e+01	-1.547561840023012510e-02	4.075836161418837946e+02	1.220882854460147993e-02	0.000000000000000000e+00	1.215776186387344815e+01	1.000000000000000000e+00
1.860000000000000000e+02	8.079441902788488505e+01	3.183796337279426325e+01	-3.890588524455926116e-03	1.053960003346101360e+02	2.746024900991063111e-01	0.000000000000000000e+00	1.044598497341853438e+01	1.000000000000000000e+00
1.860000000000000000e+02	2.958716279157875206e+01	3.432950478268496397e+01	5.246712419152186647e-03	-1.407695687130992042e+02	7.832378549059237915e-02	0.000000000000000000e+00	1.372150196184317750e+01	1.000000000000000000e+00
1.870000000000000000e+02	5.329762365832427662e+01	1.883194291519913577e+01	-1.746874391769315596e-02	4.595729381017930564e+02	8.121082288080727629e-03	0.000000000000000000e+00	1.836337455462621904e+01	1.000000000000000000e+00
1.870000000000000000e+02	1.432199798431695399e+02	4.956654748543689948e+01	-1.545267337505393072e-02	4.069851107839363635e+02	1.083933233188993928e-02	0.000000000000000000e+00	1.351332362470035875e+01	1.000000000000000000e+00
1.880000000000000000e+02	7.138187488801291636e+01	2.202151694553587546e+01	-1.684259500364091583e-02	4.432402700373426683e+02	3.030710602079911276e-02	0.000000000000000000e+00	3.750388756578558969e+00	1.000000000000000000e+00
1.890000000000000000e+02	1.263353647077462085e+02	7.740276957666721636e+00	-1.568574607983399052e-02	4.130646535837802276e+02	6.541943291766827429e-03	0.000000000000000000e+00	1.215776186387344815e+01	1.000000000000000000e+00
1.890000000000000000e+02	6.486318361422657119e+01	4.071953613442489228e+01	-1.665489756101091665e-02	4.383443100536667316e+02	7.435135357784394827e-03	0.000000000000000000e+00	1.685946519481171535e+01	1.000000000000000000e+00
1.900000000000000000e+02	1.346355698280488866e+02	2.235768013515208708e+01	-1.654011574389667102e-02	4.353503045117118404e+02	8.279432674127451541e-03	0.000000000000000000e+00	1.245326167586690858e+01	1.000000000000000000e+00
1.900000000000000000e+02	1.297076727913459138e+02	4.973229887494036916e+01	-1.620293195668194575e-02	4.265550950180913787e+02	8.689083701501343349e-03	0.000000000000000000e+00	6.544118819400067011e+00	1.000000000000000000e+00
1.900000000000000000e+02	5.248793361085365916e+01	5.234113699679121368e+01	-1.701860616551960012e-02	4.478314013450669790e+02	1.168579107977885112e-02	0.000000000000000000e+00	1.697670224896858215e+01	1.000000000000000000e+00
1.910000000000000000e+02	9.436810561276570297e+01	3.114251287282136715e+01	-1.587915064689909492e-02	4.181094800222391541e+02	2.094381453295968143e-02	0.000000000000000000e+00	6.739915941139427602e+00	1.000000000000000000e+00
1.910000000000000000e+02	1.045507075104849264e+02	1.295158194545216368e+01	-1.630379228026339680e-02	4.291859678806953298e+02	1.061570673810801058e-01	0.000000000000000000e+00	7.442441180532211042e+00	1.000000000000000000e+00
1.910000000000000000e+02	8.214702512358302045e+01	1.722919639632619138e+01	-1.633978931782214053e-02	4.301249260942385035e+02	8.228350660789973681e-03	0.000000000000000000e+00	1.178366648546930406e+01	1.000000000000000000e+00
1.910000000000000000e+02	1.053105771154621948e+02	4.874654572684038811e+01	-1.460241854854855276e-02	3.848067925918033438e+02	2.031835309777755283e-01	0.000000000000000000e+00	4.907862752273703499e+00	1.000000000000000000e+00
1.920000000000000000e+02	1.116646820226477566e+01	1.378862863742948797e+01	1.367142023849448034e-03	-3.957361663665528795e+01	4.434502962922208802e-01	0.000000000000000000e+00	7.961534623061269578e+00	1.000000000000000000e+00
1.930000000000000000e+02	1.100823934211646247e+02	7.972587899335076500e+00	-1.649128768544058307e-02	4.340766578549864789e+02	9.952384681678005940e-02	0.000000000000000000e+00	7.442441180532211042e+00	1.000000000000000000e+00
1.930000000000000000e+02	1.099916942916134559e+02	5.022108252810960494e+01	-1.564592771723157666e-02	4.120260187084973040e+02	1.653317307392890845e-01	0.000000000000000000e+00	4.907862752273703499e+00	1.000000000000000000e+00
1.930000000000000000e+02	1.437726893552091667e+02	4.874266131130504931e+01	3.964606799113377759e-03	-1.073267166283744274e+02	2.181342470581204562e-01	0.000000000000000000e+00	1.409978983705451228e+01	1.000000000000000000e+00
1.950000000000000000e+02	7.195137558626257146e+01	4.456720530617480591e+01	-4.422601198008086452e-03	1.192731886650577593e+02	7.349535281506225370e-02	0.000000000000000000e+00	1.601922099720767889e+01	1.000000000000000000e+00
1.950000000000000000e+02	3.105759412428760768e+01	9.501906169293338422e+00	-4.001283476464521059e-03	1.082834027831206498e+02	1.045879559255625812e-01	0.000000000000000000e+00	1.253254947547717713e+01	1.000000000000000000e+00
1.960000000000000000e+02	1.455596113461251129e+01	2.099261164794305401e+01	-1.619709846833883651e-02	4.264029324468123150e+02	1.474801393189473231e-02	0.000000000000000000e+00	7.961534623061269578e+00	1.000000000000000000e+00
1.960000000000000000e+02	9.499522308897464029e+01	1.268146077346126255e+01	-1.611987194988667715e-02	4.243885312982269511e+02	1.080414484509928386e-02	0.000000000000000000e+00	9.559301646944900810e+00	1.000000000000000000e+00
1.960000000000000000e+02	9.897830711363685907e+01	2.622595828500372406e+01	-1.679759878248321750e-02	4.420665742473633486e+02	1.686258694983400197e-02	0.000000000000000000e+00	6.739915941139427602e+00	1.000000000000000000e+00
1.970000000000000000e+02	1.292323191699735219e+02	3.247386660584222540e+01	-1.609446869386881029e-02	4.237259046626380723e+02	8.818069535337036413e-03	0.000000000000000000e+00	1.087580629306345337e+01	1.000000000000000000e+00
1.970000000000000000e+02	1.224704213656025189e+02	4.099207654734291850e+01	-1.667596112131736891e-02	4.388937386816177764e+02	1.313121216487722620e-02	0.000000000000000000e+00	6.097871603540900409e+00	1.000000000000000000e+00
1.980000000000000000e+02	3.646973666025877492e+01	2.447179078603794977e+01	-1.970670834962894285e-03	5.531625471847402764e+01	2.891231731357908341e-01	0.000000000000000000e+00	1.505881723924703408e+01	1.000000000000000000e+00
1.980000000000000000e+02	1.387702162778234438e+01	5.087875673488751005e+01	2.699821919081556339e-03	-7.433566425265811972e+01	1.598118853055179311e-01	0.000000000000000000e+00	1.197177067010716378e+01	1.000000000000000000e+00
1.990000000000000000e+02	1.602192505958092283e+01	3.026048736249737559e+01	-1.847890406076394335e-02	4.859222775934787819e+02	1.474112215325840136e-02	0.000000000000000000e+00	8.944364649845979898e+00	1.000000000000000000e+00
1.990000000000000000e+02	3.163057094680510772e+01	4.169204402636722762e+01	-1.704912002151030143e-02	4.486273345010269509e+02	1.283691028290290248e-02	0.000000000000000000e+00	1.096172383765694924e+01	1.000000000000000000e+00
1.990000000000000000e+02	1.440121966193615606e+02	4.252418844823032629e+01	-1.647210507935697663e-02	4.335762926371550634e+02	1.530180408034176320e-02	0.000000000000000000e+00	1.628949364930380028e+01	1.000000000000000000e+00
1.990000000000000000e+02	4.348193559538120923e+01	1.114523674009976162e+01	-1.633062327128803615e-02	4.298858360117595225e+02	1.460694076094037896e-02	0.000000000000000000e+00	6.024900980276980178e+00	1.000000000000000000e+00
1.990000000000000000e+02	8.701075387560706531e+01	5.002894192521816308e+01	-1.522291094714404991e-02	4.009919143022106027e+02	3.282407092475847499e-02	0.000000000000000000e+00	9.482071661628001635e+00	1.000000000000000000e+00
2.000000000000000000e+02	6.100570819349582052e+01	9.584375080064209129e+00	-1.596627536926854135e-02	4.203820690801014734e+02	1.093545635421300233e-02	0.000000000000000000e+00	1.272532968370268236e+01	1.000000000000000000e+00
2.000000000000000000e+02	1.373602065852571386e+01	3.890781643329437145e+01	-1.584441043035836674e-02	4.172033051291537049e+02	2.078213509851412066e-02	0.000000000000000000e+00	8.944364649845979898e+00	1.000000000000000000e+00
2.010000000000000000e+02	7.330795080761718907e+01	2.813532770071606137e+01	-1.590725592394434326e-02	4.188425870364615662e+02	1.099692430031448120e-01	0.000000000000000000e+00	6.882270680741167546e+00	1.000000000000000000e+00
2.010000000000000000e+02	5.696045369297365113e+01	2.164961157111276790e+01	-1.684757978076165119e-02	4.433702945542923999e+02	9.928186660602578151e-03	0.000000000000000000e+00	1.272532968370268236e+01	1.000000000000000000e+00
2.020000000000000000e+02	1.277876401135536355e+02	4.397724369169306868e+01	-1.666665749647103581e-02	4.386510599625445366e+02	1.176234920045060584e-02	0.000000000000000000e+00	6.097871603540900409e+00	1.000000000000000000e+00
2.020000000000000000e+02	9.921537995739370785e+01	1.629102355277481706e+01	-1.571816708109870925e-02	4.139103333255956727e+02	1.269232961581245878e-02	0.000000000000000000e+00	1.613739823338422497e+01	1.000000000000000000e+00
2.020000000000000000e+02	7.901563056328137691e+01	3.198084997080769298e+01	-1.699442006139020855e-02	4.472005232877033336e+02	1.046024985435616284e-01	0.000000000000000000e+00	6.882270680741167546e+00	1.000000000000000000e+00
2.040000000000000000e+02	6.333856377004584459e+01	5.136815143800118477e+01	-1.663248978516603319e-02	4.377598184787016180e+02	1.985739686952670002e-02	0.000000000000000000e+00	9.377459128179136627e+00	1.000000000000000000e+00
2.040000000000000000e+02	4.148255745131054084e+01	4.649805603302091583e+01	-1.612010265142637885e-02	4.243945489908003879e+02	8.388229371604216666e-03	0.000000000000000000e+00	1.096172383765694924e+01	1.000000000000000000e+00
2.050000000000000000e+02	4.333484854865391611e+01	1.718282849942113444e+01	-1.555122706610010883e-02	4.095558167074945572e+02	1.449695874019164554e-01	0.000000000000000000e+00	5.164908067354210708e+00	1.000000000000000000e+00
2.060000000000000000e+02	1.303767522056201358e+02	2.844827366404971514e+01	-1.634589241225252454e-02	4.302841211567234154e+02	1.481966747451046729e-02	0.000000000000000000e+00	1.066718241915941690e+01	1.000000000000000000e+00
2.060000000000000000e+02	3.585293992184944045e+01	1.734992748659360018e+01	-4.230078889879899766e-03	1.142513753502187939e+02	3.103346518278264909e-01	0.000000000000000000e+00	7.483774366679242007e+00	1.000000000000000000e+00
2.060000000000000000e+02	1.152345442657250487e+02	1.824089447299378719e+01	-1.567624411087955097e-02	4.128168011937038955e+02	6.804352818316372620e-03	0.000000000000000000e+00	1.151483636740045569e+01	1.000000000000000000e+00
2.060000000000000000e+02	5.991668401821473822e+01	4.263731650286018748e+01	-1.590525503634985377e-02	4.187903952460077335e+02	3.349309585999293848e-02	0.000000000000000000e+00	6.171610484677192865e+00	1.000000000000000000e+00
2.070000000000000000e+02	2.401702037931903888e+01	4.157993586138888276e+01	-1.623736993389011951e-02	4.274533862039885435e+02	9.109651411059016546e-03	0.000000000000000000e+00	1.507877035543424604e+01	1.000000000000000000e+00
2.070000000000000000e+02	1.283680439170873342e+02	7.351385469361330749e+00	-1.527863739802067487e-02	4.024455008279581989e+02	1.091550665203899761e-02	0.000000000000000000e+00	8.676458696379569346e+00	1.000000000000000000e+00
2.070000000000000000e+02	1.128339466644936806e+02	4.752001554066730904e+01	-1.593269186955846919e-02	4.195060663579097877e+02	7.900936483047127368e-03	0.000000000000000000e+00	1.053184780976464729e+01	1.000000000000000000e+00
2.070000000000000000e+02	4.781696807800756943e+01	1.461633675604707960e+01	-1.570555980360079443e-02	4.135814810766358960e+02	1.595254982432915414e-01	0.000000000000000000e+00	5.164908067354210708e+00	1.000000000000000000e+00
2.080000000000000000e+02	8.399320642990811336e+01	1.032127186495067939e+01	-1.606486239524782325e-02	4.229536445226912633e+02	9.765632522369394053e-03	0.000000000000000000e+00	1.623057321018038479e+01	1.000000000000000000e+00
2.080000000000000000e+02	1.432687946877417176e+02	2.194881823055574088e+01	-1.530357517308894230e-02	4.030959857099330179e+02	6.021253124789327504e-02	0.000000000000000000e+00	1.443771728123258313e+01	1.000000000000000000e+00
2.080000000000000000e+02	1.197170405915552465e+02	2.884743411874663366e+01	-1.606716488251854272e-02	4.230137033353336165e+02	1.917760447602256946e-02	0.000000000000000000e+00	9.375091127969437110e+00	1.000000000000000000e+00
2.080000000000000000e+02	1.241445059326331659e+02	3.763367340433494945e+01	-1.600739335935892280e-02	4.214546038534630270e+02	1.278909502482883376e-02	0.000000000000000000e+00	7.438163904107061519e+00	1.000000000000000000e+00
2.090000000000000000e+02	3.158643556477120384e+01	4.948909975695086949e+00	-1.527724776482087578e-02	4.024092531921733098e+02	1.102534620512429786e-02	0.000000000000000000e+00	1.311443078195081746e+01	1.000000000000000000e+00
2.090000000000000000e+02	6.011377240834787727e+01	3.646885379801612004e+01	-1.712720161620803067e-02	4.506640397312376649e+02	1.243744982174088687e-02	0.000000000000000000e+00	6.171610484677192865e+00	1.000000000000000000e+00
2.090000000000000000e+02	1.276796072763155792e+02	4.766936940359707364e+01	-5.469165737281675606e-03	1.465721120431374231e+02	3.796713549544472599e-02	0.000000000000000000e+00	1.064011915815377485e+01	1.000000000000000000e+00
2.100000000000000000e+02	9.081202116807442337e+01	4.096487964348141020e+01	-1.574502186383625046e-02	4.146108220472907533e+02	1.177971013162393277e-02	0.000000000000000000e+00	3.180812834048837523e+00	1.000000000000000000e+00
2.100000000000000000e+02	8.942931159360901106e+00	4.195563470443275378e+01	-1.660432918221327672e-02	4.370252683258544266e+02	2.092469842160636917e-01	0.000000000000000000e+00	1.494914922670394475e+01	1.000000000000000000e+00
2.110000000000000000e+02	7.030056660322087225e+01	4.890949085591817180e+01	-1.670231677405768778e-02	4.395812079372038852e+02	1.440740279481467212e-02	0.000000000000000000e+00	1.213116600555577307e+01	1.000000000000000000e+00
2.110000000000000000e+02	1.411041445488328634e+02	4.786854550302994227e+01	-1.621946329439151110e-02	4.269863037056931034e+02	1.603120416991288266e-02	0.000000000000000000e+00	1.342601475121307431e+01	1.000000000000000000e+00
2.110000000000000000e+02	1.369379828575648332e+02	8.706775474661677450e+00	-4.088401399573056254e-03	1.105558144868919612e+02	1.179359900017241669e-01	0.000000000000000000e+00	8.676458696379569346e+00	1.000000000000000000e+00
2.110000000000000000e+02	1.066136884909965659e+02	6.306052106412565195e+00	-2.963979205701807850e-03	8.122602720362615969e+01	1.631970991669654536e-01	0.000000000000000000e+00	1.472275845770117542e+01	1.000000000000000000e+00
2.120000000000000000e+02	1.026526898988214498e+02	3.360687999654335556e+01	-1.590320416716030361e-02	4.187368997196803662e+02	9.021972459857363624e-03	0.000000000000000000e+00	1.149906039267480473e+01	1.000000000000000000e+00
2.120000000000000000e+02	1.167069168435359927e+02	3.772614397318729829e+01	-4.394750711035871893e-03	1.185467276763982341e+02	1.004852637676026950e-01	0.000000000000000000e+00	7.438163904107061519e+00	1.000000000000000000e+00
2.130000000000000000e+02	9.809284834767839811e+01	1.836065023157084397e+01	-1.543296298253023051e-02	4.064709786161965326e+02	1.101239326003056185e-02	0.000000000000000000e+00	9.287914381522938356e+00	1.000000000000000000e+00
2.140000000000000000e+02	2.387630626483313634e+01	4.264219902154025021e+01	-2.375652232586496909e-02	6.235853563919889666e+02	5.374839100962780503e-02	0.000000000000000000e+00	8.876901649881896006e+00	1.000000000000000000e+00
2.150000000000000000e+02	6.315117357429264189e+01	2.079210765145158746e+01	-4.366921825863011829e-03	1.178208301559657230e+02	7.716741937007043362e-02	0.000000000000000000e+00	1.043049501686511782e+01	1.000000000000000000e+00
2.160000000000000000e+02	1.098887986520586679e+02	2.467003939005908464e+01	-1.558483381378909099e-02	4.104324258373860630e+02	1.292295670195620083e-02	0.000000000000000000e+00	1.149906039267480473e+01	1.000000000000000000e+00
2.160000000000000000e+02	7.897704935342757437e+01	3.303077275560197990e+01	-1.383618527125703331e-02	3.648201192987883132e+02	1.732233841441060962e-01	0.000000000000000000e+00	4.274003870994480536e+00	1.000000000000000000e+00
2.160000000000000000e+02	1.649611152104353096e+01	4.757495772691153491e+01	-1.630150855893006470e-02	4.291263985647515256e+02	3.634995685884179206e-02	0.000000000000000000e+00	8.876901649881896006e+00	1.000000000000000000e+00
2.160000000000000000e+02	1.151896250041481906e+01	3.817614058553424883e+01	-4.148608709806244840e-03	1.121262811778395587e+02	1.624952249275641858e-01	0.000000000000000000e+00	8.750199456457728786e+00	1.000000000000000000e+00
2.170000000000000000e+02	6.350547848321788535e+01	4.510324864899783393e+01	-1.656798949538241736e-02	4.360773723393655246e+02	8.674947611541083958e-03	0.000000000000000000e+00	1.017052885170023657e+01	1.000000000000000000e+00
2.170000000000000000e+02	1.348965236916305059e+02	1.088437179077550354e+01	-1.648208878044514145e-02	4.338367106819176229e+02	6.987626650537459572e-02	0.000000000000000000e+00	5.691528438416890268e+00	1.000000000000000000e+00
2.180000000000000000e+02	1.287975592820460236e+02	2.978492988393105279e+01	-1.617503713610418670e-02	4.258274776175189800e+02	7.839424980493836514e-03	0.000000000000000000e+00	1.469580882301287161e+01	1.000000000000000000e+00
2.180000000000000000e+02	3.028763430546795732e+01	5.288779285969853561e+01	-1.563767973057252764e-02	4.118108755927319748e+02	3.302124972413111870e-02	0.000000000000000000e+00	3.135136876482306434e+00	1.000000000000000000e+00
2.180000000000000000e+02	1.102097159072359602e+02	3.660130808500191790e+01	-1.676129692981524408e-02	4.411196651392512535e+02	1.410490859822599585e-02	0.000000000000000000e+00	7.749430277190250571e+00	1.000000000000000000e+00
2.190000000000000000e+02	1.036472528044006651e+02	4.988766992909479114e+01	-1.561544315850960443e-02	4.112308497518429817e+02	3.460898066074835633e-02	0.000000000000000000e+00	4.839243467285188949e+00	1.000000000000000000e+00
2.190000000000000000e+02	8.071001503886482453e+01	2.912386361634972332e+01	-1.484082259843402980e-02	3.910253998984915711e+02	1.121827386911865565e-01	0.000000000000000000e+00	4.274003870994480536e+00	1.000000000000000000e+00
2.190000000000000000e+02	6.521191226315200140e+01	3.101700776602905307e+01	-1.662117546732103449e-02	4.374646922018832811e+02	7.324367486407079575e-03	0.000000000000000000e+00	1.043049501686511782e+01	1.000000000000000000e+00
2.190000000000000000e+02	1.807988218727888352e+01	3.238646672681710470e+01	-1.622755250066280908e-02	4.271973051431609179e+02	1.227459951398146565e-02	0.000000000000000000e+00	8.750199456457728786e+00	1.000000000000000000e+00
2.200000000000000000e+02	7.362724426370515118e+01	4.609799213765405312e+01	-1.679556877144478683e-02	4.420136227917050746e+02	6.912304325061957577e-03	0.000000000000000000e+00	1.017052885170023657e+01	1.000000000000000000e+00
2.200000000000000000e+02	1.313128151449758434e+02	1.530596980709749033e+01	-1.616091163662978364e-02	4.254590235820932094e+02	1.038542368342456612e-01	0.000000000000000000e+00	5.691528438416890268e+00	1.000000000000000000e+00
2.200000000000000000e+02	9.003144753989840865e+01	3.145220425309855372e+01	-1.620654636451022979e-02	4.266493743851622185e+02	9.831406987038326939e-03	0.000000000000000000e+00	9.248197403683127149e+00	1.000000000000000000e+00
2.210000000000000000e+02	7.314067482517850216e+00	4.689150823023539516e+01	-1.695592370907774912e-02	4.461963721506480738e+02	1.901420942555165361e-02	0.000000000000000000e+00	5.912889618037620032e+00	1.000000000000000000e+00
2.210000000000000000e+02	7.928933957555233292e+01	2.147465572625858954e+01	-1.625399747507677919e-02	4.278871042937832385e+02	4.061230028713291862e-02	0.000000000000000000e+00	4.935164906494257764e+00	1.000000000000000000e+00
2.210000000000000000e+02	1.184525883524106433e+02	5.141289916593792242e+01	-4.671253607580322202e-03	1.257591174558409790e+02	3.570521232206165241e-01	0.000000000000000000e+00	6.679397785231502738e+00	1.000000000000000000e+00
2.220000000000000000e+02	1.024633046606775082e+02	3.681760052644566628e+01	-1.628644432421049240e-02	4.287334582596611199e+02	8.143857829532086257e-03	0.000000000000000000e+00	7.749430277190250571e+00	1.000000000000000000e+00
2.220000000000000000e+02	2.715795101490374819e+01	5.307263261473628546e+01	-1.567442729330786183e-02	4.127694107444574456e+02	3.284408486405354655e-02	0.000000000000000000e+00	3.135136876482306434e+00	1.000000000000000000e+00
2.230000000000000000e+02	3.726372704578891870e+01	9.168499220438864228e+00	-1.647723297245911808e-02	4.337100502370289519e+02	1.257208219062544430e-02	0.000000000000000000e+00	1.879065161316875177e+01	1.000000000000000000e+00
2.230000000000000000e+02	5.773292323032030993e+01	1.356617910406937355e+01	-4.194124411053569250e-03	1.133135272522314096e+02	1.776219423689374688e-01	0.000000000000000000e+00	7.013416685542240181e+00	1.000000000000000000e+00
2.230000000000000000e+02	1.012941170589272701e+02	1.138800000112822275e+01	-4.151430515257482738e-03	1.121998860516055458e+02	8.616580740539303562e-02	0.000000000000000000e+00	9.998055063766335238e+00	1.000000000000000000e+00
2.230000000000000000e+02	5.438350972236541736e+01	1.972811408893992180e+01	-3.183026264549381357e-03	8.693972057969267553e+01	2.206275892371988290e-01	0.000000000000000000e+00	7.013416685542240181e+00	1.000000000000000000e+00
2.230000000000000000e+02	9.891197032180546955e+01	4.888998403379033419e+01	-1.596749813403643831e-02	4.204139640664645867e+02	4.832908271395119915e-02	0.000000000000000000e+00	4.839243467285188949e+00	1.000000000000000000e+00
2.230000000000000000e+02	3.607825587017163116e+01	4.390678928324621211e+01	1.611084235684741729e-03	-4.593668312674787302e+01	4.719879559993637175e-01	0.000000000000000000e+00	5.838623947063846131e+00	1.000000000000000000e+00
2.240000000000000000e+02	1.363056727618535149e+02	9.199695688776884595e+00	-1.621446987804731066e-02	4.268560538404818772e+02	1.801139771497828335e-02	0.000000000000000000e+00	7.887661934343121573e+00	1.000000000000000000e+00
2.240000000000000000e+02	6.954566955695435126e+01	8.991676375406020938e+00	-1.679230597020903507e-02	4.419285148431839048e+02	1.598695014762840927e-02	0.000000000000000000e+00	6.683243697498426172e+00	1.000000000000000000e+00
2.250000000000000000e+02	1.224353559477678317e+02	4.605081775526088705e+01	-1.622647155234793401e-02	4.271691093424090582e+02	1.108869296086234524e-02	0.000000000000000000e+00	6.679397785231502738e+00	1.000000000000000000e+00
2.250000000000000000e+02	7.879815452724588454e+01	1.656399488451715740e+01	-1.654831720176603779e-02	4.355642339556807769e+02	3.454331461703075146e-02	0.000000000000000000e+00	4.935164906494257764e+00	1.000000000000000000e+00
2.250000000000000000e+02	1.223626192518713935e+02	6.016041321075014991e+00	-3.992295192459793633e-03	1.080489495151781085e+02	2.833466590417088593e-01	0.000000000000000000e+00	6.349757270943082510e+00	1.000000000000000000e+00
2.250000000000000000e+02	8.356613194809568768e+01	4.067152045982078334e+01	1.723141683020177825e-03	-4.885962533810592845e+01	2.895155782978302561e-01	0.000000000000000000e+00	1.126037730367586498e+01	1.000000000000000000e+00
2.260000000000000000e+02	3.421653313407180974e+01	2.771043000749218166e+01	-1.664284793307331534e-02	4.380300037137716345e+02	4.479116553715056792e-02	0.000000000000000000e+00	5.926220518791734726e+00	1.000000000000000000e+00
2.260000000000000000e+02	1.109014602862976417e+01	4.234139895147181676e+01	-1.613247330720022840e-02	4.247172291232089378e+02	1.133558005471901886e-02	0.000000000000000000e+00	5.912889618037620032e+00	1.000000000000000000e+00
2.270000000000000000e+02	4.629832221968636219e+01	2.607530580300111822e+01	-1.594383286304149050e-02	4.197966715867661947e+02	8.189895855524209622e-03	0.000000000000000000e+00	1.027896393653196405e+01	1.000000000000000000e+00
2.270000000000000000e+02	6.299233668023443045e+01	7.680350890618115045e+00	-1.686301659889382493e-02	4.437729534440002794e+02	2.931073939799599959e-02	0.000000000000000000e+00	6.683243697498426172e+00	1.000000000000000000e+00
2.270000000000000000e+02	4.652022237976506602e+01	3.876899911780628827e+01	-1.667029129165475271e-02	4.387458450355804302e+02	8.406182940497552991e-03	0.000000000000000000e+00	9.217437142654320681e+00	1.000000000000000000e+00
2.270000000000000000e+02	2.372948868959687374e+01	4.368385339043248194e+01	-1.602742402241772932e-02	4.219770900600318555e+02	1.684736374434347983e-02	0.000000000000000000e+00	6.885601426437377270e+00	1.000000000000000000e+00
2.280000000000000000e+02	1.166958189114742197e+02	3.679106050795545713e+01	-1.624874283690337651e-02	4.277500406350289381e+02	1.417518732214290145e-01	0.000000000000000000e+00	5.850109105379447172e+00	1.000000000000000000e+00
2.290000000000000000e+02	1.267457346527249342e+02	1.061035484789216632e+01	-1.573008966635230585e-02	4.142213258435846228e+02	1.269182994271877973e-02	0.000000000000000000e+00	6.349757270943082510e+00	1.000000000000000000e+00
2.290000000000000000e+02	8.525162178037497540e+01	2.545512146254174013e+01	-1.619962448561493989e-02	4.264688218874385370e+02	9.712715675482264110e-03	0.000000000000000000e+00	1.098632656594845081e+01	1.000000000000000000e+00
2.290000000000000000e+02	5.500792501889874586e+01	4.236344641724282667e+01	-4.772799517103146205e-03	1.284078733608949108e+02	1.485878414077881349e-01	0.000000000000000000e+00	9.217437142654320681e+00	1.000000000000000000e+00
2.300000000000000000e+02	1.196552353188498898e+02	3.174471221710204105e+01	-1.632606677890538482e-02	4.297669830105741653e+02	1.653600469926352901e-01	0.000000000000000000e+00	5.850109105379447172e+00	1.000000000000000000e+00
2.300000000000000000e+02	5.752645698116592321e+00	1.868796654123562817e+01	-1.651442984443194165e-02	4.346803053142697308e+02	4.023893423954283399e-02	0.000000000000000000e+00	6.746834553880971086e+00	1.000000000000000000e+00
2.300000000000000000e+02	6.223406030187335602e+01	2.110880431040420646e+01	-4.269692464011814494e-03	1.152846684576936696e+02	1.218098443034957290e-01	0.000000000000000000e+00	9.222689264201221704e+00	1.000000000000000000e+00
2.300000000000000000e+02	3.129564062039204586e+01	3.286683152026033383e+01	-1.637120551174860855e-02	4.309443961208311862e+02	4.012154518093347111e-02	0.000000000000000000e+00	5.926220518791734726e+00	1.000000000000000000e+00
2.300000000000000000e+02	6.820838799587610879e+01	3.452994585073568601e+01	-1.622212100694075954e-02	4.270556283278451133e+02	1.789597597282610586e-02	0.000000000000000000e+00	9.159022746716242835e+00	1.000000000000000000e+00
2.300000000000000000e+02	6.761410362435719890e+01	4.366966815289749348e+01	-1.605752922017966017e-02	4.227623636443587429e+02	1.163461713080360393e-02	0.000000000000000000e+00	9.159022746716242835e+00	1.000000000000000000e+00
2.300000000000000000e+02	9.795935794088238424e+01	4.719043033269466036e+01	-1.544185987189655544e-02	4.067030479172289574e+02	8.772936567930100793e-03	0.000000000000000000e+00	1.183534120562318392e+01	1.000000000000000000e+00
2.310000000000000000e+02	9.171523582990150913e+00	6.049587726970932167e+00	-1.560855805409022690e-02	4.110512564912828566e+02	2.919202294732037295e-02	0.000000000000000000e+00	8.126147824444055701e+00	1.000000000000000000e+00
2.310000000000000000e+02	5.620518484380023949e+01	5.071208835116279623e+00	-1.596463073098626853e-02	4.203391698103789622e+02	2.631361236405604931e-02	0.000000000000000000e+00	7.271385859421871878e+00	1.000000000000000000e+00
2.320000000000000000e+02	1.529764879835626701e+01	1.852348579757289215e+01	-1.707330267478811281e-02	4.492581225452768194e+02	1.127471531876287347e-01	0.000000000000000000e+00	6.461098545480696842e+00	1.000000000000000000e+00
2.320000000000000000e+02	1.430630363587411011e+02	3.807491966844884246e+01	-1.383325224332359639e-02	3.647436132623079743e+02	3.193516657115715862e-01	0.000000000000000000e+00	4.634677898264839335e+00	1.000000000000000000e+00
2.330000000000000000e+02	1.009272102029995892e+02	2.394772298581670356e+01	-4.582831276372982543e-02	1.199312980794893974e+03	3.942471398511671055e-03	0.000000000000000000e+00	6.037670086165633165e+00	1.000000000000000000e+00
2.330000000000000000e+02	1.397495393343145906e+02	4.131544072065344864e+01	-1.366773838670283167e-02	3.604262970143899452e+02	3.029527791180004481e-01	0.000000000000000000e+00	4.634677898264839335e+00	1.000000000000000000e+00
2.330000000000000000e+02	1.179937280415851397e+01	4.292185757236505594e+01	-1.724115320876568741e-02	4.536363894309521356e+02	6.529655847116189182e-02	0.000000000000000000e+00	2.193645385359283750e+01	1.000000000000000000e+00
2.330000000000000000e+02	3.308941837690705512e+01	2.703737516522486217e+01	-5.039096053719293623e-03	1.353540371913434228e+02	3.351595034012536667e-01	0.000000000000000000e+00	6.099196671286430060e+00	1.000000000000000000e+00
2.340000000000000000e+02	1.097405265828400474e+02	4.832152134727991211e+01	-1.569557016573428637e-02	4.133209081750526366e+02	6.484916091500370072e-03	0.000000000000000000e+00	8.118310637436065846e+00	1.000000000000000000e+00
2.340000000000000000e+02	1.064418451760961482e+01	1.404118007370400179e+01	-1.680977070020013911e-02	4.423840704328820834e+02	1.318163411930052265e-01	0.000000000000000000e+00	6.461098545480696842e+00	1.000000000000000000e+00
2.340000000000000000e+02	1.219746824880461560e+02	4.757281658665566226e+01	-1.642313532111049773e-02	4.322989498378837538e+02	1.040561499176217986e-02	0.000000000000000000e+00	3.607206758350488318e+00	1.000000000000000000e+00
2.350000000000000000e+02	6.686297937606258301e+01	1.313189353814282789e+01	-1.628476649519100886e-02	4.286896932321586746e+02	9.857351955337534388e-02	0.000000000000000000e+00	6.713682483537964707e+00	1.000000000000000000e+00
2.360000000000000000e+02	1.113094396607535543e+02	2.554788155616714107e+01	-1.642033201749121610e-02	4.322258275718061782e+02	1.115310806060554327e-02	0.000000000000000000e+00	6.476864825784398150e+00	1.000000000000000000e+00
2.360000000000000000e+02	6.073836168474323927e+01	1.588191001535575531e+01	-1.756481692638073994e-02	4.620789371151785190e+02	7.879589797304009657e-02	0.000000000000000000e+00	6.713682483537964707e+00	1.000000000000000000e+00
2.360000000000000000e+02	1.027479162360281606e+02	4.419715859122086954e+01	-4.120576990619568940e-03	1.113950928702708296e+02	2.309197658396523467e-01	0.000000000000000000e+00	8.118310637436065846e+00	1.000000000000000000e+00
2.370000000000000000e+02	1.199489147436491834e+02	1.456110955976894950e+01	-3.997899942500202954e-03	1.081951456035842938e+02	7.152787925038783801e-02	0.000000000000000000e+00	1.074384381614963324e+01	1.000000000000000000e+00
2.380000000000000000e+02	1.122269439327062770e+02	3.548090690034492667e+01	-1.632520652066041938e-02	4.297445437600230775e+02	2.246557555517658678e-02	0.000000000000000000e+00	6.405079972348568518e+00	1.000000000000000000e+00
2.380000000000000000e+02	9.489358606645897964e+01	2.372672559141146564e+01	-4.511866317787419436e-03	1.216016085319132713e+02	2.097530902112376694e-01	0.000000000000000000e+00	6.037670086165633165e+00	1.000000000000000000e+00
2.390000000000000000e+02	4.891629772525043762e+01	3.025182177948075690e+01	-1.602842529024557996e-02	4.220032074495359780e+02	6.964539750392129136e-03	0.000000000000000000e+00	1.138503238381303362e+01	1.000000000000000000e+00
2.400000000000000000e+02	8.442011836502908295e+01	5.118983241655102212e+00	-1.543697641297831456e-02	4.065756662166015190e+02	1.324298252578437474e-02	0.000000000000000000e+00	1.450688785837866490e+01	1.000000000000000000e+00
2.400000000000000000e+02	1.100573676338135840e+02	1.919319087834201198e+01	-1.614959813937563021e-02	4.251639187098284083e+02	1.372240759441256674e-02	0.000000000000000000e+00	6.476864825784398150e+00	1.000000000000000000e+00
2.400000000000000000e+02	3.865517020626344902e+01	3.885282137312530182e+01	-4.424895527980450896e-03	1.193330347001270155e+02	1.002895592373234113e-01	0.000000000000000000e+00	9.643385048185725950e+00	1.000000000000000000e+00
2.400000000000000000e+02	8.088717714817491355e+01	2.332454707494949275e+01	-4.798851056608494613e-03	1.290874100298242411e+02	2.606299655614787714e-01	0.000000000000000000e+00	5.622402070257109585e+00	1.000000000000000000e+00
2.410000000000000000e+02	3.122742979572009503e+01	4.663039628018162830e+01	-1.680711251256827507e-02	4.423147334185234740e+02	1.070307849167562164e-02	0.000000000000000000e+00	1.075462686666957168e+01	1.000000000000000000e+00
2.410000000000000000e+02	1.381493941067159348e+01	1.140356088529528833e+01	-2.188607971748101483e-02	5.747961345779094700e+02	1.087416039474327079e-01	0.000000000000000000e+00	1.107005531570485957e+01	1.000000000000000000e+00
2.410000000000000000e+02	3.757365572161260303e+01	2.927027465489520353e+01	-1.672527431517365978e-02	4.401800397649180923e+02	1.011989046981942586e-02	0.000000000000000000e+00	7.958515756748757219e+00	1.000000000000000000e+00
2.410000000000000000e+02	1.334417752422084789e+02	4.934922718310759393e+01	-4.084953852329649242e-03	1.104658875645586278e+02	1.547897944449745378e-01	0.000000000000000000e+00	4.040402192605055731e+00	1.000000000000000000e+00
2.410000000000000000e+02	2.642914241507198625e+01	7.405573117819396423e+00	-2.601286321430603884e-03	7.176543028299420257e+01	1.833304052018066566e-01	0.000000000000000000e+00	1.304729816398125131e+01	1.000000000000000000e+00
2.420000000000000000e+02	1.108568930292333903e+02	8.837009535275280214e+00	-1.428886906200120543e-02	3.766280677379750728e+02	1.892239716856923826e-01	0.000000000000000000e+00	4.609820394580772529e+00	1.000000000000000000e+00
2.420000000000000000e+02	2.141615184876891931e+01	1.945139874174343575e+01	-1.642695741477425905e-02	4.323986465485552344e+02	1.870369384671322077e-02	0.000000000000000000e+00	1.107005531570485957e+01	1.000000000000000000e+00
2.420000000000000000e+02	1.270208805177787639e+02	3.535604996321490745e+01	-1.586704255646137138e-02	4.177936487278369100e+02	1.598500308998829222e-02	0.000000000000000000e+00	9.321466016884752293e+00	1.000000000000000000e+00
2.420000000000000000e+02	1.052382657253934468e+02	3.608438439903943618e+01	-1.598249465473293440e-02	4.208051380973710707e+02	2.182676088176571660e-02	0.000000000000000000e+00	6.382052936135607979e+00	1.000000000000000000e+00
2.420000000000000000e+02	1.180959701413438268e+02	3.804597625896006718e+01	-1.617955615809806014e-02	4.259453532291274200e+02	3.596089286670145491e-02	0.000000000000000000e+00	6.405079972348568518e+00	1.000000000000000000e+00
2.430000000000000000e+02	7.011799021292108591e+01	3.130967995756127920e+01	-1.633591429234368050e-02	4.300238486932231581e+02	3.196062609646621588e-02	0.000000000000000000e+00	8.123415855969158272e+00	1.000000000000000000e+00
2.430000000000000000e+02	7.914560022275111351e+01	3.214682219932910812e+01	-1.600625610451467118e-02	4.214249393352325228e+02	4.430476659886295465e-02	0.000000000000000000e+00	8.222153318741112216e+00	1.000000000000000000e+00
2.430000000000000000e+02	9.819693745254760131e+00	4.474832237552828218e+01	-1.680927623435510970e-02	4.423711726280071161e+02	1.365878709923851186e-02	0.000000000000000000e+00	2.149030862944900022e+01	1.000000000000000000e+00
2.440000000000000000e+02	1.064705927315858247e+02	7.418977882190730178e+00	-1.440178190668709585e-02	3.795733224067607807e+02	1.474981991312198648e-01	0.000000000000000000e+00	4.609820394580772529e+00	1.000000000000000000e+00
2.440000000000000000e+02	8.510741765723770413e+01	1.960958071099720712e+01	-1.570830995748228806e-02	4.136532169679942399e+02	1.752843241359447468e-02	0.000000000000000000e+00	5.622402070257109585e+00	1.000000000000000000e+00
2.450000000000000000e+02	9.685521970905821831e+01	1.969040628407239879e+01	-1.393474975546734468e-02	3.673911067546835625e+02	1.322656007639817499e-01	0.000000000000000000e+00	3.087766550448935998e+00	1.000000000000000000e+00
2.450000000000000000e+02	6.689115629968968335e+01	2.385465292438220075e+01	-1.571512673512088717e-02	4.138310279710029249e+02	2.078416171575814264e-02	0.000000000000000000e+00	8.123415855969158272e+00	1.000000000000000000e+00
2.460000000000000000e+02	5.429299215802280543e+01	2.423934668155875016e+01	-1.621912970750014407e-02	4.269776023187785086e+02	8.640305291345518057e-03	0.000000000000000000e+00	9.705897934413535211e+00	1.000000000000000000e+00
2.460000000000000000e+02	1.155363164845630024e+02	2.744672973362390422e+01	-1.601394474025161913e-02	4.216254921630692252e+02	7.475603592157931132e-03	0.000000000000000000e+00	1.090393753409850497e+01	1.000000000000000000e+00
2.460000000000000000e+02	4.061697714757471545e+01	3.662392461588044057e+01	-6.618544935436225518e-03	1.765528857893586405e+02	7.976383444051249327e-02	0.000000000000000000e+00	4.414978036223800473e+00	1.000000000000000000e+00
2.460000000000000000e+02	1.369039499751362428e+02	4.726639353716169012e+01	-1.551161499887996308e-02	4.085225629067870727e+02	1.472977580083523197e-02	0.000000000000000000e+00	4.040402192605055731e+00	1.000000000000000000e+00
2.470000000000000000e+02	1.017556510561667977e+02	4.143246767674973086e+01	-1.596976586816469326e-02	4.204731163670500109e+02	3.856635290802989946e-02	0.000000000000000000e+00	3.687165502314875720e+00	1.000000000000000000e+00
2.470000000000000000e+02	7.527054369981360082e+01	2.489508157097477437e+01	-1.509179674378931073e-02	3.975718895862544287e+02	2.705218701085210231e-02	0.000000000000000000e+00	8.222153318741112216e+00	1.000000000000000000e+00
2.480000000000000000e+02	9.694722831403868213e+01	2.329440993908928093e+01	-1.512309670668551299e-02	3.983883278055669734e+02	1.530099759984779872e-01	0.000000000000000000e+00	3.605177933024318548e+00	1.000000000000000000e+00
2.480000000000000000e+02	1.195803208175646546e+02	5.152791634307273938e+01	-1.760345706874759386e-02	4.630868389178929760e+02	1.045893438425549160e-02	0.000000000000000000e+00	1.313887169567852276e+01	1.000000000000000000e+00
2.490000000000000000e+02	7.360076234280299445e+01	8.866379236328665314e+00	-1.577310309421648890e-02	4.153433018206303586e+02	1.699057806862602771e-02	0.000000000000000000e+00	3.200013992609870517e+00	1.000000000000000000e+00
2.490000000000000000e+02	1.262972996017320781e+02	1.415827807656386561e+01	-1.707898887303175087e-02	4.494064431546044602e+02	3.518298262194552439e-02	0.000000000000000000e+00	8.338843103671921497e+00	1.000000000000000000e+00
2.490000000000000000e+02	1.181656246258617315e+01	2.381348278502230187e+01	3.297772388463252480e-03	-8.993279508882004336e+01	3.787120031359089145e-01	0.000000000000000000e+00	5.417953187797252212e+00	1.000000000000000000e+00
2.500000000000000000e+02	9.886266577388968813e+01	1.734424717462053422e+01	-1.657522238488155081e-02	4.362660373369163835e+02	4.711804806550290436e-02	0.000000000000000000e+00	3.087766550448935998e+00	1.000000000000000000e+00
2.500000000000000000e+02	1.949999340304275108e+01	3.385156726012650807e+01	-3.913277727945783241e-03	1.059878327580641013e+02	2.739261762709223058e-01	0.000000000000000000e+00	7.268372123169656973e+00	1.000000000000000000e+00
2.500000000000000000e+02	7.433282721408933469e+01	5.101332507619785872e+01	-1.705659561720741096e-02	4.488223303244881208e+02	8.035127606277336909e-02	0.000000000000000000e+00	6.358468985231023218e+00	1.000000000000000000e+00
2.510000000000000000e+02	1.315058119932576233e+02	4.601315346023078234e+01	-1.571815397708846776e-02	4.139099915164114236e+02	1.864880576630623121e-02	0.000000000000000000e+00	5.541705907193773761e+00	1.000000000000000000e+00
2.510000000000000000e+02	1.418736120999095931e+02	9.845904568687657843e+00	-1.663693877199307752e-02	4.378758672706717334e+02	7.044420819407359868e-02	0.000000000000000000e+00	6.075927277910222912e+00	1.000000000000000000e+00
2.510000000000000000e+02	4.467376268206126610e+01	2.553351784568102190e+01	-1.745364873503419192e-02	4.591791905407766876e+02	1.595723115545353288e-01	0.000000000000000000e+00	7.044525557906121449e+00	1.000000000000000000e+00
2.510000000000000000e+02	4.099069312577162805e+01	3.153854398879855125e+01	-1.811669447378860820e-02	4.764742871537216615e+02	2.333737931390198472e-01	0.000000000000000000e+00	5.099094013122278390e+00	1.000000000000000000e+00
2.510000000000000000e+02	9.748045809498350422e+01	3.585814880792874959e+01	-1.631269075636859744e-02	4.294180785707307564e+02	1.282769879464129570e-02	0.000000000000000000e+00	7.024977274457533838e+00	1.000000000000000000e+00
2.510000000000000000e+02	4.502930702048853817e+01	3.677681723483523513e+01	-1.710032009292026742e-02	4.499628535004983974e+02	1.735071787455073622e-01	0.000000000000000000e+00	4.414978036223800473e+00	1.000000000000000000e+00
2.510000000000000000e+02	3.092660666726397167e+01	3.906228932652575025e+01	-4.467728735244176977e-03	1.204503097455259990e+02	1.232461559063802170e-01	0.000000000000000000e+00	9.992442269425341195e+00	1.000000000000000000e+00
2.520000000000000000e+02	6.805070107092333842e+01	5.003097129191483816e+01	-1.741220844195156409e-02	4.580982487133256313e+02	5.712079389021473830e-02	0.000000000000000000e+00	6.358468985231023218e+00	1.000000000000000000e+00
2.520000000000000000e+02	5.513674433920426665e+00	4.928209321732130377e+01	-1.796742779662012165e-02	4.725807675187536461e+02	5.039590942512428562e-02	0.000000000000000000e+00	2.082590333266946914e+01	1.000000000000000000e+00
2.520000000000000000e+02	1.054423934386429238e+02	4.137661029840840143e+01	-3.405094408093561984e-03	9.273221689294700809e+01	2.537482819813802193e-01	0.000000000000000000e+00	3.687165502314875720e+00	1.000000000000000000e+00
2.530000000000000000e+02	1.311549046020712979e+02	7.380374420687943804e+00	-1.530977489120344606e-02	4.032577011354250658e+02	1.405719789276127507e-02	0.000000000000000000e+00	8.338843103671921497e+00	1.000000000000000000e+00
2.530000000000000000e+02	3.718336502472728711e+01	1.016936628624870309e+01	-4.612792575049111735e-03	1.242342012296704894e+02	7.557141610380047059e-02	0.000000000000000000e+00	1.660954326548172588e+01	1.000000000000000000e+00
2.530000000000000000e+02	1.420217746268149028e+02	1.592002509367516971e+01	-1.639825005770606525e-02	4.316498346869037164e+02	1.004267040811205325e-01	0.000000000000000000e+00	5.683927048604112464e+00	1.000000000000000000e+00
2.530000000000000000e+02	1.551411615797949928e+01	2.777357286162984806e+01	-1.666451897180902184e-02	4.385952780029045357e+02	1.649377800852391829e-02	0.000000000000000000e+00	5.417953187797252212e+00	1.000000000000000000e+00
2.540000000000000000e+02	7.178559872207091530e+01	6.230991108771402942e+00	-1.518726354439962727e-02	4.000620760747249278e+02	2.004541098042266212e-01	0.000000000000000000e+00	3.200013992609870517e+00	1.000000000000000000e+00
2.550000000000000000e+02	1.205074178221761372e+01	1.301666736172241201e+01	-1.655548170400025429e-02	4.357511151179927538e+02	4.280411061414224339e-02	0.000000000000000000e+00	8.224785600256536711e+00	1.000000000000000000e+00
2.550000000000000000e+02	2.781294530415375021e+01	2.388330670278092427e+01	-4.259539309504216213e-03	1.150198303358697558e+02	8.671717159740510716e-02	0.000000000000000000e+00	1.289943290046002033e+01	1.000000000000000000e+00
2.550000000000000000e+02	7.819078343794113550e+01	2.833933143049773307e+01	-2.980594885466284535e-03	8.165943589629979726e+01	2.046600057287708552e-01	0.000000000000000000e+00	4.895546391585812174e+00	1.000000000000000000e+00
2.550000000000000000e+02	8.822240789600796518e+01	3.610934060390048472e+01	-4.987678064710426851e-03	1.340128339596896296e+02	1.403437623821446323e-01	0.000000000000000000e+00	9.261457272217722192e+00	1.000000000000000000e+00
2.550000000000000000e+02	4.655692964850510407e+01	4.441988211649211848e+01	-1.680958651025064865e-02	4.423792659634685265e+02	1.865284628695329516e-02	0.000000000000000000e+00	7.794233232258641841e+00	1.000000000000000000e+00
2.560000000000000000e+02	1.417747181654510769e+02	2.159858034996631915e+01	-1.621448865124020672e-02	4.268565435264354733e+02	5.306030276174378280e-02	0.000000000000000000e+00	5.683927048604112464e+00	1.000000000000000000e+00
2.560000000000000000e+02	5.581169816752973389e+01	2.399316847599816782e+01	-1.625008759619044757e-02	4.277851177653559489e+02	9.947451356355108132e-03	0.000000000000000000e+00	1.124394428388633038e+01	1.000000000000000000e+00
2.570000000000000000e+02	7.819070487312595219e+01	3.323487782145313219e+01	2.185451801497840900e-03	-6.091866998144200096e+01	3.454157666187546161e-01	0.000000000000000000e+00	4.895546391585812174e+00	1.000000000000000000e+00
2.570000000000000000e+02	8.525287612135142012e+01	5.077973947760391127e+01	-1.584707575721863368e-02	4.172728283654239476e+02	3.071719653084736823e-02	0.000000000000000000e+00	7.027943153391130515e+00	1.000000000000000000e+00
2.580000000000000000e+02	3.471132877012977502e+01	4.868252977222822153e+01	-1.639418634913680436e-02	4.315438356159434079e+02	3.487301028689482330e-02	0.000000000000000000e+00	5.431848763489141696e+00	1.000000000000000000e+00
2.580000000000000000e+02	1.064629302915922722e+02	3.063447528584692847e+01	-1.908089760785931614e-03	5.368387001140129655e+01	2.496103442810482242e-01	0.000000000000000000e+00	1.648419624859176835e+01	1.000000000000000000e+00
2.590000000000000000e+02	1.010602120005642313e+01	2.100823541983878684e+01	-1.708819948517585272e-02	4.496466957006744565e+02	4.888189583853197462e-02	0.000000000000000000e+00	8.224785600256536711e+00	1.000000000000000000e+00
2.590000000000000000e+02	9.337561157768894304e+01	4.425639192935685173e+01	-1.601744886902824530e-02	4.217168949761690442e+02	2.736791367944693132e-01	0.000000000000000000e+00	3.600363693398970444e+00	1.000000000000000000e+00
2.610000000000000000e+02	9.620596122675810591e+01	5.098847981470114199e+00	-1.521061238475385387e-02	4.006711146766246543e+02	1.177469706909528568e-02	0.000000000000000000e+00	1.148152031134939932e+01	1.000000000000000000e+00
2.620000000000000000e+02	1.419325597582130456e+02	4.590438976617527089e+01	-4.338047490709240860e-03	1.170676627846511053e+02	1.099203521456318944e-01	0.000000000000000000e+00	3.516378563399580326e+00	1.000000000000000000e+00
2.620000000000000000e+02	8.204309533153244161e+01	1.317006012049654728e+01	1.077164755291920616e-03	-3.200975703824844487e+01	4.898082043962738164e-01	0.000000000000000000e+00	8.011245522208316316e+00	1.000000000000000000e+00
2.630000000000000000e+02	3.982523539233992693e+01	5.051363327796831726e+01	-1.674520200756152502e-02	4.406998400516504262e+02	1.515542387935664426e-02	0.000000000000000000e+00	5.431848763489141696e+00	1.000000000000000000e+00
2.630000000000000000e+02	9.627764319409212135e+01	1.767343162788543154e+01	-1.580208110292314130e-02	4.160991734459782947e+02	1.031180231937400826e-02	0.000000000000000000e+00	1.257478795785982051e+01	1.000000000000000000e+00
2.640000000000000000e+02	5.805322976159108350e+01	2.111738503799299949e+01	-1.702586918782078226e-02	4.480208523362413189e+02	1.120856656574231724e-02	0.000000000000000000e+00	1.479429465891459117e+01	1.000000000000000000e+00
2.640000000000000000e+02	5.602277968956317267e+01	3.577168225620822994e+01	-4.646035534820837538e-03	1.251013211994516325e+02	1.878641820849091815e-01	0.000000000000000000e+00	8.868030679399467431e+00	1.000000000000000000e+00
2.640000000000000000e+02	5.176818494407710602e+01	4.355245289172066236e+01	7.472384702179221336e-03	-1.988247147065250431e+02	1.043567128657324483e-01	0.000000000000000000e+00	8.868030679399467431e+00	1.000000000000000000e+00
2.650000000000000000e+02	1.122560763130561945e+01	3.768803392545047615e+01	-1.765403752529321607e-02	4.644061956855373410e+02	2.544161686016699342e-02	0.000000000000000000e+00	9.166237106091720932e+00	1.000000000000000000e+00
2.650000000000000000e+02	7.972223284232082108e+01	5.502358240319329852e+00	-3.842329137597101478e-03	1.041371870892783420e+02	1.096913666097950601e-01	0.000000000000000000e+00	8.011245522208316316e+00	1.000000000000000000e+00
2.670000000000000000e+02	4.229114368222003861e+01	3.155123818755328458e+01	-1.675770941206417702e-02	4.410260871815344785e+02	8.926713207361491875e-03	0.000000000000000000e+00	9.185860291967541613e+00	1.000000000000000000e+00
2.670000000000000000e+02	8.310496341375876739e+01	3.517582413324397095e+01	-1.702318259544760917e-02	4.479507744035470864e+02	1.309920783299727276e-01	0.000000000000000000e+00	6.177237862461399054e+00	1.000000000000000000e+00
2.670000000000000000e+02	1.121724393775645154e+02	3.986976744199831302e+01	-4.359679009749762614e-03	1.176319062294448230e+02	1.806983990097684734e-01	0.000000000000000000e+00	2.397356331515015171e+01	1.000000000000000000e+00
2.670000000000000000e+02	1.425343624568468215e+02	4.243989099823593136e+01	-1.657126767458214425e-02	4.361628814116058948e+02	1.048718028728257146e-02	0.000000000000000000e+00	3.516378563399580326e+00	1.000000000000000000e+00
2.680000000000000000e+02	6.718754888544411585e+01	4.332309348820942319e+01	-1.556318288744585644e-02	4.098676761663159596e+02	9.600272446837365692e-03	0.000000000000000000e+00	1.347871962732683926e+01	1.000000000000000000e+00
2.680000000000000000e+02	4.014853985925967095e+01	2.261875375368038732e+01	-4.254552897365199496e-03	1.148897631705814746e+02	1.964686282319548782e-01	0.000000000000000000e+00	9.185860291967541613e+00	1.000000000000000000e+00
2.690000000000000000e+02	8.823135256966715190e+01	3.862232987553014851e+01	-1.719768498967913506e-02	4.525025505345482770e+02	1.823261659046457872e-01	0.000000000000000000e+00	6.177237862461399054e+00	1.000000000000000000e+00
2.690000000000000000e+02	2.462013262992325124e+01	5.170601329713991134e+01	4.493258802085650476e-03	-1.211162441551003752e+02	2.336756512841292599e-01	0.000000000000000000e+00	1.244421506398112065e+01	1.000000000000000000e+00
2.700000000000000000e+02	1.819779247423651114e+01	3.173752628314822744e+01	-1.531951066456032663e-02	4.035116521541365273e+02	7.711511337924692455e-03	0.000000000000000000e+00	9.166237106091720932e+00	1.000000000000000000e+00
2.710000000000000000e+02	6.964905624933209083e+01	1.783608233651997566e+01	-1.671465991034319989e-02	4.399031702424978789e+02	9.734867365842836406e-03	0.000000000000000000e+00	1.046581988045016054e+01	1.000000000000000000e+00
2.710000000000000000e+02	3.267909731495463888e+01	3.859501073925672898e+01	-4.790686372925263316e-03	1.288744398154603061e+02	3.630631338568748312e-01	0.000000000000000000e+00	6.672516856116699202e+00	1.000000000000000000e+00
2.730000000000000000e+02	1.151077464568064244e+02	4.602059118875144961e+00	-1.511501806535573561e-02	3.981776019474047530e+02	3.443353165953066952e-02	0.000000000000000000e+00	2.565271525070100722e+01	1.000000000000000000e+00
2.730000000000000000e+02	2.646217634583370781e+01	6.200755707021584406e+00	-1.553069069156614267e-02	4.090201393614462972e+02	1.678801819695499020e-01	0.000000000000000000e+00	4.904347741674840222e+00	1.000000000000000000e+00
2.730000000000000000e+02	1.350086635578682888e+02	3.487810748206597822e+01	-1.596099928454523115e-02	4.202444460026963498e+02	1.049315348103163625e-02	0.000000000000000000e+00	7.546210166766277538e+00	1.000000000000000000e+00
2.740000000000000000e+02	3.632547387563785435e+01	3.300695032683619701e+01	-1.524901424224969076e-02	4.016728009807320632e+02	4.303456085852463975e-02	0.000000000000000000e+00	6.672516856116699202e+00	1.000000000000000000e+00
2.740000000000000000e+02	3.706327416798644236e+01	5.154255925974383956e+01	-4.449924966974523957e-03	1.199859105731904947e+02	1.082029273725997331e-01	0.000000000000000000e+00	1.244421506398112065e+01	1.000000000000000000e+00
2.750000000000000000e+02	8.443418135465542207e+00	4.309050715797300057e+01	-1.689875237105254932e-02	4.447050967274854543e+02	6.630245114405353135e-03	0.000000000000000000e+00	1.496789876652733930e+01	1.000000000000000000e+00
2.750000000000000000e+02	6.641291849669423186e+01	7.883153209073230805e+00	-4.053862085842949159e-03	1.096548800068224523e+02	1.104741273205009922e-01	0.000000000000000000e+00	1.046581988045016054e+01	1.000000000000000000e+00
2.750000000000000000e+02	3.340830502496303467e+01	1.246527165919357039e+01	-1.574917213177588066e-02	4.147190789604870247e+02	2.725611995741561433e-02	0.000000000000000000e+00	8.950151432419222175e+00	1.000000000000000000e+00
2.750000000000000000e+02	6.738530727267269071e+01	3.380914125152675354e+01	-1.653192110800695211e-02	4.351365530144367995e+02	1.399023883371175447e-02	0.000000000000000000e+00	1.613267400438017773e+01	1.000000000000000000e+00
2.750000000000000000e+02	1.046865193625593520e+02	3.557714403359039324e+01	-1.597976575832992310e-02	4.207339566928642967e+02	6.733853397507894023e-02	0.000000000000000000e+00	6.285772389044975483e+00	1.000000000000000000e+00
2.760000000000000000e+02	1.381704695485852312e+02	4.870288614819447304e+01	-1.626277163245271745e-02	4.281159722144172406e+02	9.974072897131813775e-03	0.000000000000000000e+00	1.418173199191040723e+01	1.000000000000000000e+00
2.760000000000000000e+02	1.339642600002473216e+02	2.740452005099678701e+01	-3.652670959300601851e-03	9.919008265084978859e+01	1.739747296745883798e-01	0.000000000000000000e+00	7.546210166766277538e+00	1.000000000000000000e+00
2.770000000000000000e+02	2.462448648591709599e+01	1.074779020766381876e+01	-1.569186815288744347e-02	4.132243436907249361e+02	4.172961706978028928e-02	0.000000000000000000e+00	4.904347741674840222e+00	1.000000000000000000e+00
2.770000000000000000e+02	1.497824760883021078e+01	2.566171603255028799e+01	-4.539850704136270780e-03	1.223315621946373284e+02	2.968469414943974982e-01	0.000000000000000000e+00	6.230338225250185324e+00	1.000000000000000000e+00
2.770000000000000000e+02	5.990400125188333647e+01	5.076099539026167662e+01	-4.424066066290101816e-03	1.193113987567330128e+02	2.471214417190686907e-01	0.000000000000000000e+00	1.852930917540217948e+01	1.000000000000000000e+00
2.770000000000000000e+02	9.122572622574347179e+01	1.396746938306795194e+01	-1.609386526942565773e-02	4.237101647469235104e+02	1.082017608757346316e-02	0.000000000000000000e+00	1.154841451098181260e+01	1.000000000000000000e+00
2.780000000000000000e+02	9.869299775389633567e+01	4.696733609250659214e+01	-1.628340733285399411e-02	4.286542404080811366e+02	3.582553121936815632e-02	0.000000000000000000e+00	7.432165515330113159e+00	1.000000000000000000e+00
2.780000000000000000e+02	9.988264795933559981e+01	3.963100072422083997e+01	-1.778411522675727580e-02	4.677991839554521221e+02	9.331882089623499965e-02	0.000000000000000000e+00	6.285772389044975483e+00	1.000000000000000000e+00
2.790000000000000000e+02	9.937444037262552854e+01	5.784295459103026005e+00	-1.562886772518580492e-02	4.115810204325081259e+02	3.645383237639610030e-02	0.000000000000000000e+00	1.154841451098181260e+01	1.000000000000000000e+00
2.790000000000000000e+02	1.097305393013030681e+02	2.201476013050124791e+01	-1.598943865670028608e-02	4.209862676603653426e+02	1.966537042840488247e-02	0.000000000000000000e+00	1.446998252511784244e+01	1.000000000000000000e+00
2.800000000000000000e+02	5.379162625384810070e+01	2.488816295681620261e+01	-1.685816848591453407e-02	4.436464937181225991e+02	1.180870940455480689e-02	0.000000000000000000e+00	1.625952082246732999e+01	1.000000000000000000e+00
2.810000000000000000e+02	2.879721639431388880e+01	4.830231730630397635e+01	-1.608616831556416993e-02	4.235093949464721277e+02	1.531877381751800549e-02	0.000000000000000000e+00	2.396152436253893825e+01	1.000000000000000000e+00
2.810000000000000000e+02	1.969427356681625696e+01	2.159032639698168765e+01	-1.637926073272250038e-02	4.311545110749575542e+02	3.280885203855854471e-02	0.000000000000000000e+00	6.230338225250185324e+00	1.000000000000000000e+00
2.810000000000000000e+02	9.247495963643264361e+01	4.029920986449036491e+01	-1.641912408294127559e-02	4.321943194215802464e+02	3.846718869833631871e-02	0.000000000000000000e+00	7.437765104143350570e+00	1.000000000000000000e+00
2.820000000000000000e+02	1.426213687656685636e+02	7.704999726618337874e+00	-1.614176531365659958e-02	4.249596047844913187e+02	6.993994600605757395e-02	0.000000000000000000e+00	5.642278573082077919e+00	1.000000000000000000e+00
2.820000000000000000e+02	1.253907702201200181e+02	2.493549386843261928e+01	-1.614993855741181719e-02	4.251727982825042886e+02	1.375835446167406051e-02	0.000000000000000000e+00	1.030745995752525168e+01	1.000000000000000000e+00
2.820000000000000000e+02	8.695891841622761831e+01	4.755759939742493714e+01	-1.568826705297965765e-02	4.131304114516987624e+02	3.116609080844223723e-02	0.000000000000000000e+00	9.116519585610241450e+00	1.000000000000000000e+00
2.820000000000000000e+02	7.605138550834180933e+01	1.381275627862925859e+01	1.790959578714925761e-03	-5.062860896860284043e+01	3.434648735985128543e-01	0.000000000000000000e+00	1.147421453549594617e+01	1.000000000000000000e+00
2.820000000000000000e+02	7.421136313756554159e+01	3.458877829500871570e+01	1.166924883184572957e-03	-3.435108885467795403e+01	4.688939141262192800e-01	0.000000000000000000e+00	9.564340630739797788e+00	1.000000000000000000e+00
2.830000000000000000e+02	1.288014965726378591e+02	3.993642355324313087e+01	-1.610077792042809847e-02	4.238904765413456062e+02	3.570412632651742690e-02	0.000000000000000000e+00	5.347072578579500579e+00	1.000000000000000000e+00
2.850000000000000000e+02	1.429170577757164722e+02	1.333952503986328075e+01	-1.618284837699303022e-02	4.260312285172583984e+02	6.982068045483547092e-02	0.000000000000000000e+00	5.642278573082077919e+00	1.000000000000000000e+00
2.850000000000000000e+02	1.170005588537046890e+02	1.888723249761502743e+01	-1.625456205348909527e-02	4.279018309372345357e+02	3.100221184749296643e-02	0.000000000000000000e+00	9.389854533749380394e+00	1.000000000000000000e+00
2.850000000000000000e+02	7.496654732350447148e+01	4.412325827800348321e+01	-1.626495086603699930e-02	4.281728160385750357e+02	9.141170902674522480e-03	0.000000000000000000e+00	8.749559871236517239e+00	1.000000000000000000e+00
2.860000000000000000e+02	8.424120086171966193e+01	2.961908034833939496e+01	-1.688822346531836799e-02	4.444304573907733129e+02	1.086451677188549070e-02	0.000000000000000000e+00	1.119354914466338435e+01	1.000000000000000000e+00
2.860000000000000000e+02	4.793047856303953580e+00	2.481002323562918832e+01	-1.667465728431184388e-02	4.388597289811401083e+02	1.454593610282983729e-02	0.000000000000000000e+00	1.219976617160627264e+01	1.000000000000000000e+00
2.860000000000000000e+02	1.665945187288002316e+01	2.764246923816058299e+01	-1.426466709803787293e-02	3.759967759876424793e+02	2.824854873097260022e-02	0.000000000000000000e+00	3.541067225479129110e+00	1.000000000000000000e+00
2.860000000000000000e+02	1.037384348729988659e+02	3.419335795105696008e+01	-1.550934407219495791e-02	4.084633273305327634e+02	7.553629576399600865e-03	0.000000000000000000e+00	1.197801656956475469e+01	1.000000000000000000e+00
2.860000000000000000e+02	4.507895255715028782e+01	2.687396426533445748e+01	3.948291501012815043e-03	-1.069011431868674720e+02	2.495289519310122106e-01	0.000000000000000000e+00	5.793381648220613300e+00	1.000000000000000000e+00
2.870000000000000000e+02	1.343666087898487547e+02	6.337839061200138957e+00	-1.531589778618865257e-02	4.034174126818999753e+02	2.169741198339053545e-01	0.000000000000000000e+00	8.367209244632489273e+00	1.000000000000000000e+00
2.870000000000000000e+02	6.595108507456620828e+01	8.368352697514167104e+00	-1.590054146109196043e-02	4.186674448449828674e+02	1.243648509671546609e-02	0.000000000000000000e+00	1.147421453549594617e+01	1.000000000000000000e+00
2.870000000000000000e+02	4.810578873590778670e+01	9.301668348341690873e+00	-1.635249882801667956e-02	4.304564450134773210e+02	1.322355322521018284e-02	0.000000000000000000e+00	1.371597390698183361e+01	1.000000000000000000e+00
2.870000000000000000e+02	1.145734231307017410e+02	9.816489399770356172e+00	-3.989212804684749182e-03	1.079685475289318788e+02	2.088806905678393111e-01	0.000000000000000000e+00	5.839584487755620223e+00	1.000000000000000000e+00
2.870000000000000000e+02	1.263178192005568121e+02	3.520117996161984308e+01	-1.667544545999420647e-02	4.388802880071282289e+02	2.469726663605020800e-02	0.000000000000000000e+00	5.347072578579500579e+00	1.000000000000000000e+00
2.880000000000000000e+02	8.780089874234707992e+00	5.005349919835506256e+01	-1.723583157409817532e-02	4.534975782142685148e+02	1.046597342287847177e-02	0.000000000000000000e+00	1.088156688124953675e+01	1.000000000000000000e+00
2.880000000000000000e+02	7.531942236653486944e+00	7.344383253622857488e+00	-1.661185526006720911e-02	4.372215809420018786e+02	1.567228593633418487e-02	0.000000000000000000e+00	1.757893222174056902e+01	1.000000000000000000e+00
2.880000000000000000e+02	5.884228975654430371e+01	3.227216307180768951e+01	-1.586949658805239180e-02	4.178576604708844116e+02	1.395722136936428104e-02	0.000000000000000000e+00	1.393934227119643232e+01	1.000000000000000000e+00
2.880000000000000000e+02	1.500839943624079531e+01	3.779364542665374671e+01	-4.802207724817686083e-03	1.291749664344316102e+02	2.806077514711515786e-01	0.000000000000000000e+00	6.749479909145217782e+00	1.000000000000000000e+00
2.880000000000000000e+02	2.818204352533819090e+01	4.029379285605514838e+01	-1.685168564956909115e-02	4.434773933463578715e+02	1.184141485683010142e-02	0.000000000000000000e+00	1.340878949625778915e+01	1.000000000000000000e+00
2.880000000000000000e+02	4.552358474223745333e+01	4.966743931879022966e+01	-1.737417160102237151e-02	4.571060836178113505e+02	6.976677752418003475e-02	0.000000000000000000e+00	1.971279533160535635e+01	1.000000000000000000e+00
2.880000000000000000e+02	6.699341791700024373e+01	4.772659081989993268e+01	-1.657169672842114319e-02	4.361740729888439887e+02	2.473925046000025052e-02	0.000000000000000000e+00	8.749559871236517239e+00	1.000000000000000000e+00
2.890000000000000000e+02	9.356705685131213102e+01	2.025945606212493644e+01	-1.617389630079394194e-02	4.257977197052712199e+02	1.362118733610462318e-02	0.000000000000000000e+00	8.351363823397216279e+00	1.000000000000000000e+00
2.890000000000000000e+02	1.021077268385587615e+02	4.605985163062297971e+01	-4.116638659728538881e-03	1.112923641906746468e+02	1.263525220810771676e-01	0.000000000000000000e+00	1.197801656956475469e+01	1.000000000000000000e+00
2.890000000000000000e+02	1.094825364892309665e+02	1.267719214443476616e+01	-4.052303515701602236e-03	1.096142257659501951e+02	1.652613935636125797e-01	0.000000000000000000e+00	5.839584487755620223e+00	1.000000000000000000e+00
2.890000000000000000e+02	1.270315529519434392e+02	1.482401611596616853e+01	-1.636603473040454393e-02	4.308095198103702614e+02	1.375639749298995795e-02	0.000000000000000000e+00	1.082268774209993900e+01	1.000000000000000000e+00
2.900000000000000000e+02	8.402515799016233800e+00	3.917848491749870732e+01	-1.702710993741944276e-02	4.480532164446685783e+02	1.076787670119794260e-02	0.000000000000000000e+00	6.749479909145217782e+00	1.000000000000000000e+00
2.900000000000000000e+02	8.505193769102440626e+01	8.052608253519665027e+00	-1.515859951783611603e-02	3.993143944597835002e+02	1.052898320424244805e-02	0.000000000000000000e+00	1.405695223550288198e+01	1.000000000000000000e+00
2.910000000000000000e+02	1.424791156213904912e+02	3.852797154660697743e+01	-1.617471377584257103e-02	4.258190429852778607e+02	9.596658107672406679e-03	0.000000000000000000e+00	1.069017821781960542e+01	1.000000000000000000e+00
2.910000000000000000e+02	4.236212301827130489e+01	2.175711873526282858e+01	-1.579350206978420365e-02	4.158753952082019509e+02	1.044533049860818519e-02	0.000000000000000000e+00	5.793381648220613300e+00	1.000000000000000000e+00
2.910000000000000000e+02	1.966034149376512730e+01	2.576262387786455221e+01	-1.476121568418185120e-02	3.889489077463267677e+02	1.914423317298519223e-02	0.000000000000000000e+00	3.541067225479129110e+00	1.000000000000000000e+00
2.920000000000000000e+02	9.090977965188790222e+01	2.817678866825990269e+01	-1.668672091607727864e-02	4.391744006013485091e+02	1.384260578043416956e-02	0.000000000000000000e+00	8.351363823397216279e+00	1.000000000000000000e+00
2.920000000000000000e+02	1.183778620620907702e+02	4.268039029717983368e+01	-3.644566489482746127e-03	9.897868307416321443e+01	1.295825092383066091e-01	0.000000000000000000e+00	1.090786443829520813e+01	1.000000000000000000e+00
2.930000000000000000e+02	2.509854483329779384e+01	8.002662273581954366e+00	-1.578729627051249709e-02	4.157135211598650244e+02	1.925324079997170479e-02	0.000000000000000000e+00	1.757893222174056902e+01	1.000000000000000000e+00
2.930000000000000000e+02	6.450149774935151470e+01	1.953330017719614986e+01	-1.631616963162206904e-02	4.295088226628748203e+02	2.867335043529928296e-02	0.000000000000000000e+00	7.810325628073278459e+00	1.000000000000000000e+00
2.930000000000000000e+02	8.051176552102613471e+01	2.135616953679951635e+01	-1.535496502288908813e-02	4.044364549494879384e+02	8.493167891098107880e-03	0.000000000000000000e+00	1.243541487856534822e+01	1.000000000000000000e+00
2.940000000000000000e+02	1.394577070336457325e+02	4.878228773417633590e+01	-1.628393872427406561e-02	4.286681013914376308e+02	4.352077448891122913e-02	0.000000000000000000e+00	1.069017821781960542e+01	1.000000000000000000e+00
2.940000000000000000e+02	1.157877687256249573e+02	1.868606733665400554e+01	-1.672108029534773339e-03	4.752844723687911710e+01	3.445175923038188426e-01	0.000000000000000000e+00	8.709910139061697976e+00	1.000000000000000000e+00
2.950000000000000000e+02	2.021262455723750406e+01	3.818231997440044267e+01	-1.730434910642960830e-02	4.552848113900353724e+02	6.952449399072246905e-03	0.000000000000000000e+00	1.185204680529370513e+01	1.000000000000000000e+00
2.960000000000000000e+02	5.856937348844402180e+01	6.532731903213474745e+00	1.216704030916071141e-02	-3.212816095201156372e+02	7.892550836745149123e-02	0.000000000000000000e+00	1.337189490185596341e+01	1.000000000000000000e+00
2.960000000000000000e+02	5.164270396041847988e+01	2.219854066751383215e+01	-4.026408400095479734e-03	1.089387693079196993e+02	1.602568347291345452e-01	0.000000000000000000e+00	9.291072916838913898e+00	1.000000000000000000e+00
2.960000000000000000e+02	4.768068532740767296e+01	4.015799417323671605e+01	-5.269497986513621383e-03	1.413639147225269710e+02	6.035347418419800825e-02	0.000000000000000000e+00	1.669945236635731689e+01	1.000000000000000000e+00
2.970000000000000000e+02	1.285157640125189573e+02	5.031347377159598722e+01	-5.089532509203017335e-03	1.366696377893416638e+02	3.946583621728788627e-01	0.000000000000000000e+00	1.104855862810954292e+01	1.000000000000000000e+00
2.980000000000000000e+02	8.917665480780837584e+01	3.605379165762229832e+01	-1.660548897365043269e-02	4.370555206957649830e+02	1.141760843097749945e-02	0.000000000000000000e+00	1.706166470068770380e+01	1.000000000000000000e+00
2.980000000000000000e+02	6.979829257167467915e+01	1.379351350635647755e+01	-1.634051602986209654e-03	4.653577126381983220e+01	4.604449197315324538e-01	0.000000000000000000e+00	7.810325628073278459e+00	1.000000000000000000e+00
2.990000000000000000e+02	9.580506726433763731e+01	1.565922962571742438e+01	-1.605648975022647140e-02	4.227352497784278285e+02	1.084537319606271311e-02	0.000000000000000000e+00	6.836118880821032917e+00	1.000000000000000000e+00
3.000000000000000000e+02	3.889842385463241214e+01	2.166800327549803384e+01	-1.680323569855161209e-02	4.422136093647068833e+02	1.213731123213823704e-02	0.000000000000000000e+00	1.275531831586579656e+01	1.000000000000000000e+00
3.000000000000000000e+02	6.030564371602916651e+01	5.108878257214979612e+01	-1.556822549143949824e-02	4.099992090578698480e+02	2.370293186448002576e-02	0.000000000000000000e+00	1.399477918920631758e+01	1.000000000000000000e+00
3.020000000000000000e+02	1.108477072552531268e+02	1.956094852339142065e+01	-1.635228605077602981e-02	4.304508948640395829e+02	8.972703598998821306e-03	0.000000000000000000e+00	9.869342759147931687e+00	1.000000000000000000e+00
3.020000000000000000e+02	7.385643758759205468e+01	2.169288204851062218e+01	-1.581768137836537386e-02	4.165060960083172859e+02	9.216360913593679705e-03	0.000000000000000000e+00	8.880797505572882500e+00	1.000000000000000000e+00
3.020000000000000000e+02	2.985711168723933184e+01	4.406114620583758068e+01	-1.625910794409248308e-02	4.280204073982268369e+02	1.926391251264115700e-01	0.000000000000000000e+00	5.669990926145042742e+00	1.000000000000000000e+00
3.030000000000000000e+02	1.273297880602019632e+02	4.574316458802781682e+01	1.554967030632851055e-03	-4.447290404441162792e+01	4.399827175213237851e-01	0.000000000000000000e+00	1.563054427196576412e+01	1.000000000000000000e+00
3.040000000000000000e+02	1.025029341920166672e+02	1.429134806219619591e+01	-1.585071146471589421e-02	4.173676633198564900e+02	2.285346037619562232e-02	0.000000000000000000e+00	6.836118880821032917e+00	1.000000000000000000e+00
3.040000000000000000e+02	6.188563572325509909e+01	3.718347891448937048e+01	-1.826125520569949270e-02	4.802450554110271810e+02	1.512684298152600082e-02	0.000000000000000000e+00	1.399477918920631758e+01	1.000000000000000000e+00
3.040000000000000000e+02	3.436636087350112945e+01	4.749850985822649108e+01	-1.697320768900165838e-02	4.466472129979201213e+02	1.846709139377716857e-01	0.000000000000000000e+00	5.669990926145042742e+00	1.000000000000000000e+00
3.040000000000000000e+02	8.413799656407874750e+01	1.060093027690873591e+01	-1.662798314790719240e-02	4.376422659144733416e+02	1.292271940708390465e-01	0.000000000000000000e+00	6.345309142774985922e+00	1.000000000000000000e+00
3.050000000000000000e+02	8.312519371069025453e+01	4.220730631692525492e+01	-4.026664481870370974e-03	1.089454490266460027e+02	1.111148531019142682e-01	0.000000000000000000e+00	7.392413746059938617e+00	1.000000000000000000e+00
3.060000000000000000e+02	2.380881626860706390e+01	1.800497493251933534e+01	-1.594002226770848546e-02	4.196972748022231485e+02	5.582795441920973545e-03	0.000000000000000000e+00	1.617168518772228225e+01	1.000000000000000000e+00
3.070000000000000000e+02	1.126541250273189547e+02	4.036368238402780406e+01	-3.870647255712893198e-03	1.048758459178977205e+02	1.348697124105736611e-01	0.000000000000000000e+00	7.557532410859861827e+00	1.000000000000000000e+00
3.070000000000000000e+02	8.062698173067558116e+01	1.588635579970316414e+01	-1.711449917541317881e-02	4.503327052124760712e+02	5.576903420139089906e-02	0.000000000000000000e+00	6.345309142774985922e+00	1.000000000000000000e+00
3.070000000000000000e+02	8.253730432160433850e+01	2.717085213172111935e+01	-1.660274321769787675e-02	4.369838995213883663e+02	9.303194131008440948e-03	0.000000000000000000e+00	1.026477488726520093e+01	1.000000000000000000e+00
3.070000000000000000e+02	5.086654464100399053e+01	5.219484489757552126e+01	-1.610661719864515430e-03	4.592566208927760840e+01	4.776054309675500376e-01	0.000000000000000000e+00	1.565216490014196005e+01	1.000000000000000000e+00
3.080000000000000000e+02	1.088842943919076021e+02	7.231716634670371846e+00	-1.557484559946780561e-02	4.101718900680107254e+02	1.748814257610420420e-02	0.000000000000000000e+00	9.516309888463194255e+00	1.000000000000000000e+00
3.080000000000000000e+02	4.752381846045400948e+01	1.775266263315907267e+01	-1.715052243095679593e-02	4.512723473043023432e+02	5.782023575067263277e-02	0.000000000000000000e+00	7.606582452661744043e+00	1.000000000000000000e+00
3.090000000000000000e+02	1.058648851702488436e+01	8.520734369294530097e+00	-1.625211554417363424e-02	4.278380154076228337e+02	2.786092533731820975e-02	0.000000000000000000e+00	1.500350055276018324e+01	1.000000000000000000e+00
3.090000000000000000e+02	3.323130108008650296e+01	4.861909012109610906e+00	-1.589086111625328396e-02	4.184149396414262583e+02	1.475624913007963501e-01	0.000000000000000000e+00	7.936294167909016650e+00	1.000000000000000000e+00
3.100000000000000000e+02	4.458250470100692553e+01	1.073776634186375389e+01	-2.983557857472986241e-02	7.821533992801845443e+02	1.200128706429626213e-02	0.000000000000000000e+00	7.606582452661744043e+00	1.000000000000000000e+00
3.100000000000000000e+02	5.086779098996689896e+01	2.532644866987671861e+01	-1.656313447349441401e-02	4.359507323993084356e+02	2.037398332975992599e-02	0.000000000000000000e+00	8.279153773672526029e+00	1.000000000000000000e+00
3.100000000000000000e+02	1.202411791329756312e+02	4.661169857054158427e+01	-1.584679728025029100e-02	4.172655644833257611e+02	9.027581887436242347e-03	0.000000000000000000e+00	9.828585669825542936e+00	1.000000000000000000e+00
3.100000000000000000e+02	7.965968755473159035e+01	4.873708794236637942e+01	-1.620862935163111182e-02	4.267037076858586602e+02	8.203628204357493736e-03	0.000000000000000000e+00	7.392413746059938617e+00	1.000000000000000000e+00
3.120000000000000000e+02	1.113922024543235807e+02	2.148761913995343420e+01	-1.656190378332723923e-02	4.359186306843016609e+02	1.058038330684030193e-02	0.000000000000000000e+00	1.216061520374263516e+01	1.000000000000000000e+00
3.120000000000000000e+02	1.148733443127249103e+02	3.313932345714165706e+01	-1.609290819572811379e-02	4.236852001312156517e+02	6.906412436181064152e-03	0.000000000000000000e+00	7.557532410859861827e+00	1.000000000000000000e+00
3.120000000000000000e+02	6.336280943878443850e+01	4.276968536762648654e+01	-1.621410636088742308e-02	4.268465717428930475e+02	1.135775055864463035e-02	0.000000000000000000e+00	1.290399519484764035e+01	1.000000000000000000e+00
3.120000000000000000e+02	6.047874134150869452e+01	3.019211631796799367e+01	-1.632281260639535658e-02	4.296821001364879180e+02	1.358212427215654827e-02	0.000000000000000000e+00	1.077242258368485395e+01	1.000000000000000000e+00
3.120000000000000000e+02	3.657625388506639297e+01	4.036101471580271038e+01	-1.677534233692232202e-02	4.414860300198118352e+02	1.573448518940001595e-02	0.000000000000000000e+00	9.068737128423814298e+00	1.000000000000000000e+00
3.130000000000000000e+02	1.265207342804978374e+01	3.048665143094828522e+01	-1.646888740444093710e-02	4.334923617779559777e+02	1.646199430224515314e-02	0.000000000000000000e+00	1.826182128979877817e+01	1.000000000000000000e+00
3.130000000000000000e+02	2.541598460130240511e+01	6.242341355990468799e+00	-1.412477303876215340e-02	3.723477347083849622e+02	1.522357851621970459e-01	0.000000000000000000e+00	7.936294167909016650e+00	1.000000000000000000e+00
3.130000000000000000e+02	2.753519715107688626e+01	4.106903041989097858e+01	-1.614954254017397089e-02	4.251624684425118517e+02	2.940887627265253990e-02	0.000000000000000000e+00	9.068737128423814298e+00	1.000000000000000000e+00
3.140000000000000000e+02	7.386363787088723143e+01	1.273623964823373989e+01	-1.566366044242050587e-02	4.124885647704469420e+02	5.541805949375100404e-02	0.000000000000000000e+00	7.955831478104457233e+00	1.000000000000000000e+00
3.140000000000000000e+02	3.738950303045145063e+01	2.654111883582648801e+01	-1.612186697491291287e-02	4.244405701675797786e+02	9.225748032165470569e-03	0.000000000000000000e+00	1.317771356981418407e+01	1.000000000000000000e+00
3.150000000000000000e+02	6.755314626550118362e+01	7.891350567320744247e+00	-1.582478174218390765e-02	4.166913041637294555e+02	9.422536716579288374e-02	0.000000000000000000e+00	7.955831478104457233e+00	1.000000000000000000e+00
3.160000000000000000e+02	1.437749198881213317e+02	4.767648438018950685e+01	-1.609961756692315435e-02	4.238602095102795033e+02	1.338375947856529358e-02	0.000000000000000000e+00	2.203655669483320168e+01	1.000000000000000000e+00
3.160000000000000000e+02	5.199427744159321918e+01	1.525289406622492550e+01	-1.551899904136391610e-02	4.087151706270236105e+02	9.653543463110425549e-03	0.000000000000000000e+00	7.921839879237046134e+00	1.000000000000000000e+00
3.180000000000000000e+02	3.107577121058221437e+01	1.497440255873057247e+01	-1.630413131405666557e-02	4.291948113463371328e+02	2.170171836869683180e-02	0.000000000000000000e+00	1.036145722584811679e+01	1.000000000000000000e+00
3.190000000000000000e+02	6.174887707765435607e+01	3.083197950810882304e+01	-3.156190774244884475e-03	8.623973508797695331e+01	1.518222510383734347e-01	0.000000000000000000e+00	1.062273156595127510e+01	1.000000000000000000e+00
3.190000000000000000e+02	9.000355304779323262e+01	2.846725027056651314e+01	-3.638941845696097056e-03	9.883196807093246150e+01	1.078910811748945431e-01	0.000000000000000000e+00	1.326914804133298098e+01	1.000000000000000000e+00
3.190000000000000000e+02	3.152848376069042047e+01	5.063464461924396431e+01	-1.627323487698056209e-02	4.283888988232721431e+02	2.121888184708831115e-02	0.000000000000000000e+00	2.353113385091181797e+01	1.000000000000000000e+00
3.190000000000000000e+02	1.218287304077388313e+02	4.568284493040265204e+01	7.730575733336975293e-03	-2.055594519463087693e+02	2.615635784772828432e-01	0.000000000000000000e+00	5.301208054523387503e+00	1.000000000000000000e+00
3.200000000000000000e+02	2.099996025949124601e+01	1.088673387028071460e+01	-7.338153950095901989e-02	1.918020138635873991e+03	6.269046451502169326e-03	0.000000000000000000e+00	8.251631492182543326e+00	1.000000000000000000e+00
3.200000000000000000e+02	5.511824254248705302e+01	2.253275595507060558e+01	-7.795452744159888682e-03	2.072517245974372315e+02	4.318967119905359198e-02	0.000000000000000000e+00	6.593248034014027148e+00	1.000000000000000000e+00
3.210000000000000000e+02	7.041289882520254650e+01	4.051255935486245363e+01	-1.645163019861762763e-02	4.330422193148669407e+02	1.042058095210030011e-02	0.000000000000000000e+00	1.299149333261425099e+01	1.000000000000000000e+00
3.210000000000000000e+02	3.973544989344509304e+01	9.284959620036978833e+00	-1.639650576785614891e-02	4.316043360738941601e+02	1.446025721555632693e-02	0.000000000000000000e+00	1.036145722584811679e+01	1.000000000000000000e+00
3.210000000000000000e+02	7.646630063815011624e+01	2.560483954846036880e+01	-1.611333440967502653e-02	4.242180040133613943e+02	1.095229738033609568e-02	0.000000000000000000e+00	1.383656741914036203e+01	1.000000000000000000e+00
3.210000000000000000e+02	5.723394644310539903e+00	3.238270479386405043e+01	-1.647566892045755627e-02	4.336692530055656221e+02	1.943025880276372241e-02	0.000000000000000000e+00	1.326173610178567941e+01	1.000000000000000000e+00
3.210000000000000000e+02	8.603544369371691758e+00	4.532791170586958174e+01	-1.691668228574795541e-02	4.451727863434407482e+02	8.845790843758027933e-03	0.000000000000000000e+00	1.326173610178567941e+01	1.000000000000000000e+00
3.210000000000000000e+02	4.562214523623438822e+01	2.300080641747556953e+01	-1.547487525046465674e-03	4.427780623415104344e+01	4.467166085882826598e-01	0.000000000000000000e+00	9.507625112780615950e+00	1.000000000000000000e+00
3.220000000000000000e+02	1.123252546244860781e+02	4.895501103063444504e+01	-1.623306781012991140e-02	4.273411682351144805e+02	7.960415005247412079e-02	0.000000000000000000e+00	7.790919107096982543e+00	1.000000000000000000e+00
3.230000000000000000e+02	5.633160057592942138e+01	7.944660719423755069e+00	-1.592898074560937516e-02	4.194092642166837095e+02	1.042612919167185126e-02	0.000000000000000000e+00	1.463846851011476069e+01	1.000000000000000000e+00
3.230000000000000000e+02	1.331982642969348092e+02	1.057339525228577237e+01	-1.584405668177163440e-03	4.524079085933757938e+01	3.594252231509480477e-01	0.000000000000000000e+00	2.476298559392372312e+01	1.000000000000000000e+00
3.230000000000000000e+02	1.199331997629202249e+02	5.063357926097394568e+01	-1.622540187835797704e-02	4.271412076247455047e+02	3.399098728852800733e-02	0.000000000000000000e+00	5.301208054523387503e+00	1.000000000000000000e+00
3.240000000000000000e+02	2.743648152662376916e+01	1.605012580393531962e+01	-1.584171266600340605e-02	4.171329357829217201e+02	6.664372028745257914e-02	0.000000000000000000e+00	8.251631492182543326e+00	1.000000000000000000e+00
3.250000000000000000e+02	9.157349600303182058e+01	3.328342073331707951e+01	-1.594979718325727908e-02	4.199522468183578781e+02	8.067193417783946607e-03	0.000000000000000000e+00	1.694662092587011060e+01	1.000000000000000000e+00
3.250000000000000000e+02	8.363600635879328138e+01	5.198532589999055986e+00	-1.525637696398657837e-02	4.018648525637991611e+02	1.290188937637681832e-02	0.000000000000000000e+00	2.162919424767298082e+01	1.000000000000000000e+00
3.250000000000000000e+02	6.169721720800222897e+01	2.296635944737586499e+01	-1.606299603703183893e-02	4.229049618394716958e+02	1.154615522916890846e-02	0.000000000000000000e+00	6.593248034014027148e+00	1.000000000000000000e+00
3.250000000000000000e+02	1.080866363804870076e+02	3.853823870478308322e+01	-1.687310907440725538e-02	4.440362087955790003e+02	1.219490191528405099e-02	0.000000000000000000e+00	1.124611178616789964e+01	1.000000000000000000e+00
3.280000000000000000e+02	1.029555321519528803e+02	1.921600452570413253e+01	-4.078618422759529641e-03	1.103006321981557534e+02	9.089527333441826951e-02	0.000000000000000000e+00	1.282628049171272977e+01	1.000000000000000000e+00
3.280000000000000000e+02	7.254289161459860225e+01	4.565568055785697510e+01	-1.745477096864608141e-02	4.592084632403891646e+02	9.105566714927348926e-03	0.000000000000000000e+00	2.269882632549484214e+01	1.000000000000000000e+00
3.280000000000000000e+02	1.756436183659073080e+01	2.417207849625284055e+01	-4.875518260986550639e-03	1.310872218516358316e+02	2.566730613244474490e-01	0.000000000000000000e+00	5.795028574251319675e+00	1.000000000000000000e+00
3.280000000000000000e+02	4.547416607730863092e+01	4.399961230704756332e+01	-1.648370511332439281e-02	4.338788716244761190e+02	8.200845634574904786e-03	0.000000000000000000e+00	2.351010129474003207e+01	1.000000000000000000e+00
3.290000000000000000e+02	1.327939606544131266e+02	4.687421651681318480e+01	-1.591009332286342712e-02	4.189165986552183654e+02	1.300435236048613774e-02	0.000000000000000000e+00	1.545086397576796067e+01	1.000000000000000000e+00
3.290000000000000000e+02	1.416226855305312711e+02	2.528536591287323887e+01	-1.581471050606578221e-02	4.164286028273149327e+02	2.568099566351034202e-02	0.000000000000000000e+00	9.088556700182374826e+00	1.000000000000000000e+00
3.300000000000000000e+02	1.350796624069962206e+02	3.159335380897097778e+01	-1.664230423911699716e-02	4.380158218271344026e+02	2.145004692648355693e-02	0.000000000000000000e+00	9.088556700182374826e+00	1.000000000000000000e+00
3.300000000000000000e+02	2.257981308951433874e+01	3.865419706038884584e+01	-1.705391710873181005e-02	4.487524632547575720e+02	2.584276466488166779e-02	0.000000000000000000e+00	5.476921342066482623e+00	1.000000000000000000e+00
3.310000000000000000e+02	1.061741808283342436e+02	6.800136777128560794e+00	-1.584764420430105972e-02	4.172876559205008675e+02	7.816530871118887447e-03	0.000000000000000000e+00	1.282628049171272977e+01	1.000000000000000000e+00
3.310000000000000000e+02	1.192129277661567421e+01	2.285369776188908730e+01	-1.746624439318713792e-02	4.595077397070349434e+02	1.197748788395158748e-02	0.000000000000000000e+00	5.795028574251319675e+00	1.000000000000000000e+00
3.330000000000000000e+02	5.308455359913946126e+01	1.092985213912970721e+01	-3.482476584884810263e-03	9.475067828331624753e+01	1.493862137023230785e-01	0.000000000000000000e+00	9.053504195612255501e+00	1.000000000000000000e+00
3.330000000000000000e+02	2.148051320649221552e+01	1.322780357917198479e+01	-2.853531654332522663e-02	7.482369495680831051e+02	6.179040021542980821e-02	0.000000000000000000e+00	9.861714936910292550e+00	1.000000000000000000e+00
3.330000000000000000e+02	1.525998750092953493e+01	4.524276137330237191e+01	-1.580446366352983648e-02	4.161613209170658934e+02	1.710723780759226820e-02	0.000000000000000000e+00	8.953993009110828183e+00	1.000000000000000000e+00
3.330000000000000000e+02	1.163133760846380227e+02	3.949941554432411550e+01	6.862311810366341150e-03	-1.829113787356704108e+02	3.105198768233174977e-01	0.000000000000000000e+00	8.174784781238782827e+00	1.000000000000000000e+00
3.340000000000000000e+02	9.715997888264215021e+01	2.000595361082186585e+01	-1.617201194267466405e-02	4.257485675068308524e+02	8.833603622675156863e-03	0.000000000000000000e+00	1.598904108953306036e+01	1.000000000000000000e+00
3.340000000000000000e+02	5.221068420550828648e+01	4.047481567994117313e+01	-1.631769936733557663e-02	4.295487247773307899e+02	8.865611900185088601e-03	0.000000000000000000e+00	1.105657665140849666e+01	1.000000000000000000e+00
3.340000000000000000e+02	8.915039745121420367e+01	4.399952299234335840e+01	1.344776352484461542e-03	-3.899022332837841276e+01	4.039184504215213023e-01	0.000000000000000000e+00	2.365203359622855928e+01	1.000000000000000000e+00
3.350000000000000000e+02	2.174492929568143751e+01	3.324128320203320897e+01	-1.670572637186820350e-02	4.396701449744209071e+02	1.222046070322091449e-02	0.000000000000000000e+00	5.476921342066482623e+00	1.000000000000000000e+00
3.350000000000000000e+02	1.104779917743634741e+02	3.377443552942669669e+01	-1.622608787412235104e-02	4.271591013571496092e+02	1.528768424631565814e-02	0.000000000000000000e+00	8.174784781238782827e+00	1.000000000000000000e+00
3.350000000000000000e+02	4.565975162801252196e+01	5.749287120763637127e+00	-2.956579810230703688e-03	8.103301901117393413e+01	2.777716237974524605e-01	0.000000000000000000e+00	9.053504195612255501e+00	1.000000000000000000e+00
3.360000000000000000e+02	1.384502087651492843e+02	2.498397531089344525e+01	8.259893369936318480e-03	-2.193663420729521931e+02	2.211286511645690345e-01	0.000000000000000000e+00	6.278883070553646029e+00	1.000000000000000000e+00
3.370000000000000000e+02	7.839572372623531749e+01	1.988305802096765262e+01	-1.581088471345779012e-02	4.163288096322019669e+02	1.019829619024026357e-02	0.000000000000000000e+00	1.876465760147906536e+01	1.000000000000000000e+00
3.370000000000000000e+02	1.401687892870095880e+02	1.102492177261007811e+01	-1.605687915521303993e-02	4.227454071423480286e+02	1.367411060081791252e-02	0.000000000000000000e+00	1.234502383126525871e+01	1.000000000000000000e+00
3.370000000000000000e+02	4.774397485543128994e+01	2.949673502730178143e+01	-1.632057259723147108e-02	4.296236710227195772e+02	5.070479219557100237e-02	0.000000000000000000e+00	8.558329556322698650e+00	1.000000000000000000e+00
3.370000000000000000e+02	5.627402008502451025e+01	3.019195670110130791e+01	-1.782432556374093785e-02	4.688480432155658946e+02	2.880530816270476802e-02	0.000000000000000000e+00	8.451853035637322265e+00	1.000000000000000000e+00
3.370000000000000000e+02	1.302007219908194990e+01	3.657346092587556541e+01	-1.644511003811719579e-02	4.328721453679341380e+02	2.296641152783907014e-02	0.000000000000000000e+00	3.566923673526484873e+00	1.000000000000000000e+00
3.370000000000000000e+02	3.943968416686516321e+01	4.652853078659079955e+01	1.670902994619733947e-03	-4.749701472165516236e+01	4.038655434982157955e-01	0.000000000000000000e+00	5.668065520726731421e+00	1.000000000000000000e+00
3.390000000000000000e+02	1.303139115455755075e+02	1.846004101145852516e+01	-2.841119628995764090e-02	7.449993572752069895e+02	1.479058838630231687e-02	0.000000000000000000e+00	7.093148197626976348e+00	1.000000000000000000e+00
3.390000000000000000e+02	5.311833689195648844e+01	2.235132641259772157e+01	-1.706561495491649982e-02	4.490575936071637670e+02	2.954096002562622836e-02	0.000000000000000000e+00	8.451853035637322265e+00	1.000000000000000000e+00
3.390000000000000000e+02	1.321794594062997987e+02	2.530346723907622675e+01	-1.737259266974571642e-02	4.570648982705889125e+02	1.438091941001238272e-01	0.000000000000000000e+00	6.278883070553646029e+00	1.000000000000000000e+00
3.400000000000000000e+02	9.557246832317331098e+01	4.645926984144340111e+01	-3.426886140228359388e-03	9.330063938721227146e+01	1.063473974066012628e-01	0.000000000000000000e+00	4.379165938592907814e+00	1.000000000000000000e+00
3.400000000000000000e+02	1.389495650528205033e+02	3.872418470844459648e+01	-1.723288133557947938e-02	4.534206232513907366e+02	3.926142907753771283e-02	0.000000000000000000e+00	1.303044024323977546e+01	1.000000000000000000e+00
3.400000000000000000e+02	7.747452054236512708e+01	5.162171205708762045e+01	-1.645108016759203040e-02	4.330278721300924190e+02	3.732135886040943706e-02	0.000000000000000000e+00	1.797520447677468169e+01	1.000000000000000000e+00
3.400000000000000000e+02	9.795027437098789846e+01	7.918241504706803546e+00	-1.587303429883696326e-02	4.179499392477945889e+02	1.387187912167964221e-02	0.000000000000000000e+00	1.894677770509718684e+01	1.000000000000000000e+00
3.410000000000000000e+02	3.921079501464430450e+01	3.366442158657848438e+01	3.115788507311405536e-03	-8.518586946581159225e+01	1.375035220314859696e-01	0.000000000000000000e+00	9.496566192660855776e+00	1.000000000000000000e+00
3.420000000000000000e+02	4.473330991467092588e+01	4.855448566995298165e+01	-3.348335911954379226e-03	9.125171016926799439e+01	1.541772805423214932e-01	0.000000000000000000e+00	5.668065520726731421e+00	1.000000000000000000e+00
3.420000000000000000e+02	9.995159262984506654e+01	4.647836498346750744e+01	2.060123277551779812e-03	-5.764956077326448991e+01	3.069852211914633200e-01	0.000000000000000000e+00	4.379165938592907814e+00	1.000000000000000000e+00
3.430000000000000000e+02	1.109546716688311250e+02	3.497113919295139794e+01	-1.637060789073538705e-02	4.309288075836346934e+02	7.480828032552677698e-03	0.000000000000000000e+00	1.592118066388587572e+01	1.000000000000000000e+00
3.430000000000000000e+02	5.552122985981046099e+01	5.015815372375747927e+01	-1.657706539259320641e-02	4.363141109381304545e+02	5.927857609260511751e-03	0.000000000000000000e+00	1.090646450365710862e+01	1.000000000000000000e+00
3.440000000000000000e+02	8.654691610534622725e+01	3.610399267791783728e+01	-1.467224056132729673e-02	3.866280522517888016e+02	1.535958855517879362e-01	0.000000000000000000e+00	4.955630475990736805e+00	1.000000000000000000e+00
3.440000000000000000e+02	7.961209853969624994e+00	3.064839546575786500e+01	-3.286127189480896917e-03	8.962903800283807243e+01	1.292373076307524737e-01	0.000000000000000000e+00	1.382072547104351656e+01	1.000000000000000000e+00
3.450000000000000000e+02	1.377533193841738068e+02	1.649564406926376492e+01	-1.603765960186807199e-02	4.222440781803621803e+02	9.802369837011548626e-03	0.000000000000000000e+00	1.143276795321489026e+01	1.000000000000000000e+00
3.450000000000000000e+02	1.404150893522865431e+02	5.167194943677964858e+01	-6.059152331746982256e-02	1.584401275493601815e+03	8.105391144033080586e-03	0.000000000000000000e+00	1.303044024323977546e+01	1.000000000000000000e+00
3.460000000000000000e+02	8.484808574468721076e+01	2.333546420198794280e+01	-1.572903115488321485e-02	4.141937152926770978e+02	8.016311162749034658e-03	0.000000000000000000e+00	1.263368945333175297e+01	1.000000000000000000e+00
3.460000000000000000e+02	1.865532921251551812e+01	1.002944105103004269e+01	-1.645865111189520960e-02	4.332253550570180209e+02	1.042714526829102706e-02	0.000000000000000000e+00	1.562923810056966012e+01	1.000000000000000000e+00
3.460000000000000000e+02	7.034980955128040137e+01	3.675667941742589306e+01	-1.624464564249943066e-02	4.276431681088720325e+02	9.390141520068562286e-03	0.000000000000000000e+00	1.129963402119136617e+01	1.000000000000000000e+00
3.460000000000000000e+02	8.217977054581916718e+01	4.409656456440509942e+01	-1.369583804995618687e-02	3.611592575966733989e+02	2.806310467680988019e-01	0.000000000000000000e+00	4.749097217913225144e+00	1.000000000000000000e+00
3.470000000000000000e+02	8.158376621749765434e+01	3.554014884468293189e+01	-1.613849443960867214e-02	4.248742862621613199e+02	2.513897327504128754e-01	0.000000000000000000e+00	4.995075242429120266e+00	1.000000000000000000e+00
3.470000000000000000e+02	8.343346794780190478e+00	4.949572882100092386e+01	-1.656456048679619611e-02	4.359879289852815418e+02	1.935261961719259016e-02	0.000000000000000000e+00	1.320726388968382459e+01	1.000000000000000000e+00
3.470000000000000000e+02	8.578049272560024008e+01	4.099999805143887954e+01	-1.440393747971408997e-02	3.796295490613927655e+02	3.542985509085867513e-01	0.000000000000000000e+00	4.749097217913225144e+00	1.000000000000000000e+00
3.490000000000000000e+02	1.271648146126459125e+02	2.080745920623200007e+01	-1.611480714059468008e-02	4.242564191965856253e+02	1.881277027283367875e-02	0.000000000000000000e+00	1.030940964486182487e+01	1.000000000000000000e+00
3.490000000000000000e+02	3.334608717431488856e+01	1.536373707882290418e+01	-1.562728362841361504e-02	4.115397003468520438e+02	1.134162720057108054e-02	0.000000000000000000e+00	8.887778547701611132e+00	1.000000000000000000e+00
3.490000000000000000e+02	8.842415129079874703e+01	5.358615524490910786e+01	2.436393290973173312e-03	-6.746430786281251812e+01	2.853222662605742199e-01	0.000000000000000000e+00	5.476343357825010472e+00	1.000000000000000000e+00
3.500000000000000000e+02	4.394324205378610770e+01	2.155609599607866045e+01	-1.593124814509433093e-02	4.194684077883266013e+02	8.408191288857169710e-03	0.000000000000000000e+00	6.492969932964729907e+00	1.000000000000000000e+00
3.500000000000000000e+02	1.191903741304702464e+02	1.427353035585354313e+01	-1.604696983802223614e-02	4.224869293508984924e+02	1.031996284602743064e-02	0.000000000000000000e+00	1.030940964486182487e+01	1.000000000000000000e+00
3.500000000000000000e+02	6.341640616338089842e+00	2.745596990872688181e+01	-1.634670332005994445e-02	4.303052731347150370e+02	1.173258427073164967e-02	0.000000000000000000e+00	3.589286723967301196e+00	1.000000000000000000e+00
3.500000000000000000e+02	1.055667842777715464e+02	3.586940840626368754e+01	-1.610624599557661935e-02	4.240331075582618041e+02	8.403898063840009591e-03	0.000000000000000000e+00	5.460791652273292662e+00	1.000000000000000000e+00
3.500000000000000000e+02	6.970605245113385706e+01	5.207739262868703634e+01	-1.488687453839552741e-02	3.922266333946058694e+02	1.205275947034634143e-02	0.000000000000000000e+00	3.460950259199074175e+00	1.000000000000000000e+00
3.510000000000000000e+02	3.176067230394401975e+01	3.199372552506159550e+01	-1.225967377942221905e-03	3.589117212709464155e+01	4.652773358295456685e-01	0.000000000000000000e+00	1.462797336963098083e+01	1.000000000000000000e+00
3.520000000000000000e+02	7.414290381581302825e+01	7.290151984303179233e+00	1.731463671469921041e-03	-4.907669874019204315e+01	2.478735974611508963e-01	0.000000000000000000e+00	2.156463607489782319e+01	1.000000000000000000e+00
3.530000000000000000e+02	4.195230489779898875e+01	1.086833409235411807e+01	-4.454173079810732315e-03	1.200967197038892778e+02	1.205570426127494654e-01	0.000000000000000000e+00	9.709563919907234109e+00	1.000000000000000000e+00
3.530000000000000000e+02	9.386844444753306504e+01	5.299454000141889054e+01	-4.118802017870941239e-03	1.113487939147409520e+02	1.764692610364202441e-01	0.000000000000000000e+00	5.476343357825010472e+00	1.000000000000000000e+00
3.540000000000000000e+02	8.862623737641817456e+01	3.235775423797289108e+01	-1.571322437665757105e-02	4.137814062458450621e+02	1.015293362944946765e-02	0.000000000000000000e+00	9.110815516816666459e+00	1.000000000000000000e+00
3.540000000000000000e+02	1.496059707700359453e+01	4.953804102937787235e+01	9.156374201677310379e-03	-2.427504341353499342e+02	1.111646947263423835e-01	0.000000000000000000e+00	1.232996513530532923e+01	1.000000000000000000e+00
3.550000000000000000e+02	1.341924591852507120e+01	9.688545638445603458e+00	-1.580718359793201189e-02	4.162322685538832161e+02	1.447216487246072436e-02	0.000000000000000000e+00	1.496239688402906154e+01	1.000000000000000000e+00
3.550000000000000000e+02	2.519135093308705109e+01	1.892385094153803848e+01	-1.644930009187355394e-02	4.329814400670688315e+02	1.251821797336361008e-02	0.000000000000000000e+00	1.105778135509684468e+01	1.000000000000000000e+00
3.550000000000000000e+02	5.589482688709534131e+00	4.053628986960247715e+01	-1.664265719560323667e-02	4.380250284567420636e+02	2.340792479693321049e-02	0.000000000000000000e+00	3.313380045582664746e+00	1.000000000000000000e+00
3.550000000000000000e+02	7.214554079218319771e+01	4.962238278542072578e+01	-8.136959945101863989e-03	2.161597073942251654e+02	2.735557690591826630e-01	0.000000000000000000e+00	3.454104735927628678e+00	1.000000000000000000e+00
3.550000000000000000e+02	5.026561733446848734e+01	2.007750566721795238e+01	4.627764841130827672e-03	-1.246247425954659320e+02	2.613989030836794125e-01	0.000000000000000000e+00	3.806445877988702264e+00	1.000000000000000000e+00
3.560000000000000000e+02	1.068122913021041853e+02	2.971388226240802055e+01	-1.688126738773507857e-02	4.442490128435598535e+02	9.772952765058739999e-03	0.000000000000000000e+00	1.048548982832073584e+01	1.000000000000000000e+00
3.560000000000000000e+02	2.985515634065869861e+01	5.105682217382886989e+01	-1.728183646463808676e-02	4.546975844582576656e+02	6.760426094291505095e-03	0.000000000000000000e+00	1.146177238570865597e+01	1.000000000000000000e+00
3.560000000000000000e+02	5.004691276098103714e+01	2.387766336547112545e+01	-4.837584870726253060e-03	1.300977551963778467e+02	2.526590126106459389e-01	0.000000000000000000e+00	3.806445877988702264e+00	1.000000000000000000e+00
3.560000000000000000e+02	6.987775246218672009e+01	5.222775715719332368e+01	9.877354183718689215e-03	-2.615567060357316791e+02	3.211209900397403727e-01	0.000000000000000000e+00	3.454104735927628678e+00	1.000000000000000000e+00
3.570000000000000000e+02	9.839023209773360179e+01	1.578501927390384552e+01	-1.622629810517109070e-02	4.271645850909051205e+02	1.017493406502301134e-02	0.000000000000000000e+00	1.182986874684251433e+01	1.000000000000000000e+00
3.570000000000000000e+02	6.020937345032344012e+01	2.374889618295831895e+01	-1.559363927360370335e-02	4.106621102608185083e+02	3.473495972297957479e-02	0.000000000000000000e+00	7.696937358096273663e+00	1.000000000000000000e+00
3.570000000000000000e+02	5.549645247147596905e+01	2.983422448483303668e+01	-4.516318242710241730e-03	1.217177339621112395e+02	4.231061493573080590e-01	0.000000000000000000e+00	7.696937358096273663e+00	1.000000000000000000e+00
3.580000000000000000e+02	1.321381538423038364e+02	2.211372228299284259e+01	4.120142845787956414e-03	-1.113837684979570071e+02	2.839573872109567576e-01	0.000000000000000000e+00	9.399313692806162024e+00	1.000000000000000000e+00
3.580000000000000000e+02	1.095873043928618245e+02	1.960226521635938468e+01	-1.619462003141911369e-02	4.263382841073836858e+02	9.871419134398706774e-03	0.000000000000000000e+00	1.048548982832073584e+01	1.000000000000000000e+00
3.580000000000000000e+02	3.506764698871790387e+01	2.389710990510085153e+01	6.224591631641259067e-03	-1.662768821113583044e+02	2.454800349731511844e-01	0.000000000000000000e+00	5.903275596185448393e+00	1.000000000000000000e+00
3.580000000000000000e+02	6.731862273841929323e+01	4.946420697215022955e+01	-1.647166433209731537e-02	4.335647960450013443e+02	6.350818900545818213e-02	0.000000000000000000e+00	3.766477740319417844e+00	1.000000000000000000e+00
3.590000000000000000e+02	8.358449998124081048e+01	3.994641969505673273e+01	-1.625180640086186512e-02	4.278299516148378530e+02	5.702607738872245147e-02	0.000000000000000000e+00	6.022552512477123976e+00	1.000000000000000000e+00
3.590000000000000000e+02	6.823325587624957222e+01	3.226049556368137416e+01	-1.615533957997014256e-02	4.253136802782628365e+02	2.250959376525940581e-02	0.000000000000000000e+00	7.005132747788122671e+00	1.000000000000000000e+00
3.590000000000000000e+02	1.236800831767431532e+02	1.728902345092900816e+01	-3.569047081011164028e-03	9.700881072701245955e+01	1.024430507009064240e-01	0.000000000000000000e+00	9.737385593871501044e+00	1.000000000000000000e+00
3.600000000000000000e+02	7.932939997921424435e+01	5.168261961982636876e+00	-3.877767825403387412e-03	1.050615811297213327e+02	1.450846200456319401e-01	0.000000000000000000e+00	1.434398841010533054e+01	1.000000000000000000e+00
3.600000000000000000e+02	1.288678200449880080e+02	3.579888153451570076e+01	-4.026022478769260976e-03	1.089287028129076162e+02	1.596077180745660851e-01	0.000000000000000000e+00	1.331767005373628088e+01	1.000000000000000000e+00
3.600000000000000000e+02	5.126065984181762047e+01	5.011477327120757508e+01	-1.660831645896407999e-02	4.371292737248743947e+02	9.908845515991904218e-02	0.000000000000000000e+00	1.171401318575408546e+01	1.000000000000000000e+00
3.610000000000000000e+02	4.265408766162043008e+01	1.560665244231608639e+01	-1.684976113211935841e-02	4.434271936191280474e+02	3.888420710126905266e-02	0.000000000000000000e+00	1.109339824583459766e+01	1.000000000000000000e+00
3.610000000000000000e+02	1.305941884522873409e+01	4.558181032473473238e+01	-1.586372388670235709e-02	4.177070834869284113e+02	5.891393841965641975e-02	0.000000000000000000e+00	4.851906372517428956e+00	1.000000000000000000e+00
3.620000000000000000e+02	3.752169011072466276e+01	2.926612612037250827e+01	5.824211772593968980e-03	-1.558332461155842736e+02	9.545775496279140793e-02	0.000000000000000000e+00	5.903275596185448393e+00	1.000000000000000000e+00
3.620000000000000000e+02	1.124466330873284363e+02	3.714180680920608779e+01	-1.662957164649627242e-02	4.376837008185258355e+02	1.467706043583827391e-02	0.000000000000000000e+00	1.647600768972299079e+01	1.000000000000000000e+00
3.620000000000000000e+02	1.395683045858287414e+02	2.787045380567736785e+01	-3.992905953660047351e-03	1.080648808052059593e+02	1.780437654057401842e-01	0.000000000000000000e+00	7.821935654575070451e+00	1.000000000000000000e+00
3.620000000000000000e+02	8.993561936531472156e+01	2.976748385008907150e+01	-1.618521255603370262e-02	4.260928965177125747e+02	1.462584838946168198e-02	0.000000000000000000e+00	1.199781031550036303e+01	1.000000000000000000e+00
3.620000000000000000e+02	8.394294929654147097e+01	4.595829567963134821e+01	-1.631957348038122826e-02	4.295976097400018148e+02	4.314542138358756773e-02	0.000000000000000000e+00	6.022552512477123976e+00	1.000000000000000000e+00
3.620000000000000000e+02	7.108430311978585792e+01	2.442269840982583062e+01	-1.604407073656440030e-02	4.224113082634329430e+02	1.649747998717265851e-02	0.000000000000000000e+00	8.340235884545586842e+00	1.000000000000000000e+00
3.630000000000000000e+02	1.068594211498268542e+01	1.903308354398197721e+01	-1.674312941740988339e-02	4.406457779488171695e+02	8.505152498498036451e-03	0.000000000000000000e+00	1.720510257119054742e+01	1.000000000000000000e+00
3.630000000000000000e+02	5.772632851722264036e+01	1.949887580033285417e+01	3.477698395092714608e-03	-9.462604245616421395e+01	1.329156131099961113e-01	0.000000000000000000e+00	1.393279909608046196e+01	1.000000000000000000e+00
3.630000000000000000e+02	7.944858845024322136e+01	1.951175517729144460e+01	-3.911406776907367516e-03	1.059390302741988421e+02	2.492840510104679108e-01	0.000000000000000000e+00	9.699414029851469721e+00	1.000000000000000000e+00
3.630000000000000000e+02	6.126464676839633228e+01	3.297489875241896584e+01	-3.998445879842336785e-03	1.082093860074130873e+02	1.236241278341261296e-01	0.000000000000000000e+00	7.005132747788122671e+00	1.000000000000000000e+00
3.630000000000000000e+02	4.139026049828058973e+01	3.993480055158994446e+01	-1.155433095631635621e-03	3.405133340137112441e+01	4.063116101994782570e-01	0.000000000000000000e+00	1.134841182557221373e+01	1.000000000000000000e+00
3.640000000000000000e+02	1.443778310580180744e+02	4.803600143983207715e+01	-1.527890538449732001e-02	4.024524910727236033e+02	2.692320837665318489e-02	0.000000000000000000e+00	1.975620270197196149e+01	1.000000000000000000e+00
3.650000000000000000e+02	9.868300786410350156e+01	7.620850328747195590e+00	-1.629163516525336877e-02	4.288688578137064269e+02	8.603938457882875923e-03	0.000000000000000000e+00	1.084689327578259466e+01	1.000000000000000000e+00
3.650000000000000000e+02	1.206624349887753596e+02	1.016512172419247584e+01	-4.420798872795959726e-03	1.192261762391424043e+02	8.274050824223921907e-02	0.000000000000000000e+00	8.778946365220804182e+00	1.000000000000000000e+00
3.650000000000000000e+02	1.611900245223953476e+01	4.181618373684978707e+01	-1.676112488289114785e-02	4.411151774123867426e+02	6.919581328055635083e-02	0.000000000000000000e+00	4.851906372517428956e+00	1.000000000000000000e+00
3.670000000000000000e+02	1.428291197144893374e+02	2.076061821819639519e+01	-1.622529076449254898e-02	4.271383092952257243e+02	1.160667034272553355e-01	0.000000000000000000e+00	7.821935654575070451e+00	1.000000000000000000e+00
3.680000000000000000e+02	8.809252069927974560e+01	5.276351374189752974e+00	-1.459369701879837528e-02	3.845792974269518822e+02	1.764411896288131665e-02	0.000000000000000000e+00	1.084689327578259466e+01	1.000000000000000000e+00
3.680000000000000000e+02	1.296797769715619886e+01	3.608617323725696480e+01	-1.743313060705409603e-02	4.586439891436616563e+02	5.501389941862910860e-02	0.000000000000000000e+00	6.539264280681121200e+00	1.000000000000000000e+00
3.680000000000000000e+02	1.134367861079900663e+01	4.988621656115576286e+01	-1.646801195709730187e-02	4.334695263301085788e+02	9.962716584917652440e-03	0.000000000000000000e+00	9.377054312309715201e+00	1.000000000000000000e+00
3.690000000000000000e+02	4.517225882615687738e+01	1.225048770993990743e+01	-1.640774651847673460e-02	4.318975433997571258e+02	1.335646084057851013e-02	0.000000000000000000e+00	1.132683190924831251e+01	1.000000000000000000e+00
3.690000000000000000e+02	1.079055278114138972e+01	1.203894498246996925e+01	-1.636633490302142474e-02	4.308173496086874366e+02	1.881517854786229904e-02	0.000000000000000000e+00	2.414560759232842457e+01	1.000000000000000000e+00
3.690000000000000000e+02	1.010927836591216362e+02	3.119060402839948409e+01	-3.940331667211220343e-03	1.066935163421792367e+02	1.147849051335210202e-01	0.000000000000000000e+00	1.120758008414214402e+01	1.000000000000000000e+00
3.700000000000000000e+02	1.127725782473452938e+02	6.315438635529965872e+00	-1.225091681647162093e-03	3.586833018551892138e+01	4.882346301990522219e-01	0.000000000000000000e+00	8.684597007378073386e+00	1.000000000000000000e+00
3.700000000000000000e+02	8.124143704415669731e+01	1.996955328805589502e+01	-1.597200261824080134e-02	4.205314604697328491e+02	1.087280497765386045e-02	0.000000000000000000e+00	1.249442126819116616e+01	1.000000000000000000e+00
3.700000000000000000e+02	5.483963117203065174e+00	3.975699860124832696e+01	-1.700278205448606250e-02	4.474186401837432072e+02	2.191653522968251000e-02	0.000000000000000000e+00	8.335792289031282110e+00	1.000000000000000000e+00
3.700000000000000000e+02	1.325992460663294992e+02	3.726344061954840470e+01	-2.618751410900752551e-03	7.222099524945849680e+01	3.284398240127975876e-01	0.000000000000000000e+00	1.454324638283936721e+01	1.000000000000000000e+00
3.710000000000000000e+02	9.595636772649008606e+01	2.122932485805853986e+01	-1.664095660576511704e-02	4.379806697287837665e+02	9.219720452120605536e-03	0.000000000000000000e+00	7.650829897046127925e+00	1.000000000000000000e+00
3.710000000000000000e+02	1.184243250321998602e+02	4.051576732948384318e+01	-3.271646645837233969e-02	8.572993980649140440e+02	1.028281446171697144e-02	0.000000000000000000e+00	1.454324638283936721e+01	1.000000000000000000e+00
3.710000000000000000e+02	1.341533461039501844e+02	5.183944059633900281e+01	-3.337856349960159966e-03	9.097835793041362251e+01	3.609645865826707212e-01	0.000000000000000000e+00	1.465861529102705241e+01	1.000000000000000000e+00
3.720000000000000000e+02	9.103744487438916622e+01	5.271481192470672994e+01	-1.590720910411722380e-02	4.188413657731518356e+02	1.382207878249164246e-02	0.000000000000000000e+00	2.226282492374847877e+01	1.000000000000000000e+00
3.730000000000000000e+02	4.712895591802531925e+01	3.862597582215021674e+01	-1.657342956940194637e-02	4.362192729658985968e+02	1.049286403007909652e-02	0.000000000000000000e+00	1.078190124025787355e+01	1.000000000000000000e+00
3.730000000000000000e+02	6.106810023458192660e+01	9.596078012212004182e+00	-1.637932025811910525e-02	4.311560637543958023e+02	8.417760457210587965e-02	0.000000000000000000e+00	8.155407191549077339e+00	1.000000000000000000e+00
3.730000000000000000e+02	7.840957222735235632e+01	3.437986698353780213e+01	-1.626962516687185251e-02	4.282947419930176807e+02	9.504533786526492278e-03	0.000000000000000000e+00	1.468593201478366161e+01	1.000000000000000000e+00
3.730000000000000000e+02	1.385155748399350557e+02	1.147269233876573047e+01	-1.448743835749415586e-03	4.170214433559286960e+01	4.531870384275175079e-01	0.000000000000000000e+00	1.728782188840986933e+01	1.000000000000000000e+00
3.730000000000000000e+02	1.143598339582060959e+02	1.485375489161347851e+01	3.585348945126165185e-03	-9.743403375215352469e+01	3.050166980740476319e-01	0.000000000000000000e+00	5.972550336118424674e+00	1.000000000000000000e+00
3.740000000000000000e+02	1.005243439248304469e+02	6.677651207363474839e+00	-1.506717318826253545e-02	3.969296009070604327e+02	8.376118392383691269e-02	0.000000000000000000e+00	5.327379220256997172e+00	1.000000000000000000e+00
3.740000000000000000e+02	5.589481987509989835e+01	1.590066656200396622e+01	-1.563076852131485561e-02	4.116306014052403839e+02	6.289120686365035073e-02	0.000000000000000000e+00	8.155407191549077339e+00	1.000000000000000000e+00
3.740000000000000000e+02	4.588515100194832996e+01	2.791605781660895147e+01	-1.645029615724068195e-02	4.330074217539274173e+02	6.743385453977901456e-03	0.000000000000000000e+00	1.078190124025787355e+01	1.000000000000000000e+00
3.740000000000000000e+02	1.180292131687291715e+02	1.956618671890279870e+01	-4.019496339892952332e-03	1.087584729241109756e+02	2.673684283530602945e-01	0.000000000000000000e+00	5.972550336118424674e+00	1.000000000000000000e+00
3.750000000000000000e+02	1.401094681536947206e+01	5.756948881009909869e+00	-1.419988232856009280e-02	3.743069093891926400e+02	1.081942298093985233e-01	0.000000000000000000e+00	5.309624447968674055e+00	1.000000000000000000e+00
3.750000000000000000e+02	1.430441977462834657e+01	3.117023709484299587e+01	-1.693648199564175977e-02	4.456892482939616116e+02	1.499019292907688428e-02	0.000000000000000000e+00	7.798356697178893349e+00	1.000000000000000000e+00
3.750000000000000000e+02	8.562935758931072883e+01	5.979191481570389044e+00	4.585792319937276318e-03	-1.235299179601473298e+02	2.547058180085592927e-01	0.000000000000000000e+00	3.549641197055983355e+00	1.000000000000000000e+00
3.750000000000000000e+02	8.736227745267605371e+01	9.077084535726864800e+00	-4.142168105910770497e-03	1.119582824107753254e+02	3.974197395970960889e-01	0.000000000000000000e+00	3.549641197055983355e+00	1.000000000000000000e+00
3.760000000000000000e+02	1.036005694620914426e+02	2.154772388281218909e+01	-1.657361307894418545e-02	4.362240596873521099e+02	1.207454240912323451e-01	0.000000000000000000e+00	6.665511842993907088e+00	1.000000000000000000e+00
3.770000000000000000e+02	6.737208337376603140e+01	4.621501556158509771e+01	-1.720515327189373056e-02	4.526973555907979403e+02	1.052402173670641261e-02	0.000000000000000000e+00	1.618322903679909430e+01	1.000000000000000000e+00
3.770000000000000000e+02	1.257454389902308094e+02	2.312569264021092508e+01	4.736254772281608960e-03	-1.274546285763477016e+02	2.673787136927907593e-01	0.000000000000000000e+00	4.419100393338149857e+00	1.000000000000000000e+00
3.780000000000000000e+02	1.057874244806604338e+02	5.852452795301039679e+00	-1.442448918518273934e-02	3.801656263044330331e+02	7.418825515327609477e-02	0.000000000000000000e+00	5.327379220256997172e+00	1.000000000000000000e+00
3.780000000000000000e+02	1.071693697477745388e+02	2.717735199219919195e+01	-1.580960484682795986e-02	4.162954251826522523e+02	1.073720720405845208e-01	0.000000000000000000e+00	6.665511842993907088e+00	1.000000000000000000e+00
3.790000000000000000e+02	9.240106782559108467e+01	1.091950271339833556e+01	-1.600050222760662083e-02	4.212748533740277139e+02	1.395300742303817731e-02	0.000000000000000000e+00	5.365064134154917674e+00	1.000000000000000000e+00
3.790000000000000000e+02	1.008261472256294837e+02	1.491232561174916249e+01	-4.752801708996319194e-03	1.278862441533768362e+02	2.506282039206563228e-01	0.000000000000000000e+00	7.192074037563905620e+00	1.000000000000000000e+00
3.790000000000000000e+02	8.061563651981469292e+00	2.496161773957914320e+01	-1.723079037242734868e-02	4.533660819013502987e+02	1.580618131445787888e-02	0.000000000000000000e+00	8.804556028933347989e+00	1.000000000000000000e+00
3.790000000000000000e+02	1.962841792792621476e+01	5.334295136219203215e+01	-1.577043877245098286e-02	4.152738048015725099e+02	2.150804124188376854e-02	0.000000000000000000e+00	2.150344832756668723e+01	1.000000000000000000e+00
3.800000000000000000e+02	1.206558590104101647e+01	1.069736209160978824e+01	-1.601387608784450578e-02	4.216237014117766080e+02	1.160291088123122094e-02	0.000000000000000000e+00	5.309624447968674055e+00	1.000000000000000000e+00
3.800000000000000000e+02	2.040594039622896716e+01	2.631371433873268728e+01	-3.410794775360989801e-03	9.288090709161210157e+01	1.771103492488572684e-01	0.000000000000000000e+00	7.798356697178893349e+00	1.000000000000000000e+00
3.800000000000000000e+02	1.214448272483016211e+02	2.210923460783468286e+01	-2.959225629096055854e-03	8.110203339468024808e+01	2.675884298309254561e-01	0.000000000000000000e+00	4.419100393338149857e+00	1.000000000000000000e+00
3.810000000000000000e+02	1.138954534059671744e+02	6.261937660472174372e+00	-1.615755792607604518e-02	4.253715443259144422e+02	1.005039594174728101e-02	0.000000000000000000e+00	8.118362575569966211e+00	1.000000000000000000e+00
3.810000000000000000e+02	3.913258409594934051e+01	1.889229060964569840e+01	-1.736177126205734611e-02	4.567826292195728684e+02	9.294301295731610679e-03	0.000000000000000000e+00	1.473447210053067913e+01	1.000000000000000000e+00
3.810000000000000000e+02	8.421462312168536357e+01	3.427373067192272771e+01	-1.606326091451379043e-02	4.229118709882275766e+02	2.693866183705362349e-02	0.000000000000000000e+00	5.402165611705537884e+00	1.000000000000000000e+00
3.810000000000000000e+02	4.514229083927710917e+01	3.847927664940186077e+01	-4.056402717574998304e-03	1.097211506555807858e+02	1.336131902184082287e-01	0.000000000000000000e+00	6.601454820915618527e+00	1.000000000000000000e+00
3.810000000000000000e+02	4.107311902735138887e+01	5.175452927324863595e+01	-4.369660069579903508e-03	1.178922553787903240e+02	1.361993147688531636e-01	0.000000000000000000e+00	1.388490156471847392e+01	1.000000000000000000e+00
3.820000000000000000e+02	1.162972659616942650e+02	4.153492008425219950e+01	-1.683491714259085364e-02	4.430399982598766542e+02	2.777871170486734265e-02	0.000000000000000000e+00	5.938666886738286799e+00	1.000000000000000000e+00
3.820000000000000000e+02	4.546890109536541758e+01	5.589818848193700340e+00	6.751441030997828822e-03	-1.800193899502011732e+02	1.081160735472496137e-01	0.000000000000000000e+00	8.880788591276861155e+00	1.000000000000000000e+00
3.820000000000000000e+02	9.006848133410154844e+01	5.213970589198263639e+01	-1.642728391126511284e-02	4.324071629872004223e+02	1.097262675748345018e-02	0.000000000000000000e+00	1.213917021079440062e+01	1.000000000000000000e+00
3.830000000000000000e+02	5.457947913390531625e+01	2.415892104804497009e+01	-4.297309578749661067e-03	1.160050420905280077e+02	1.697732238306008945e-01	0.000000000000000000e+00	8.378799000948434994e+00	1.000000000000000000e+00
3.830000000000000000e+02	1.089617774692156331e+02	4.234180602995817111e+01	-1.695014870033904192e-02	4.460457349800295788e+02	2.147625033030819974e-02	0.000000000000000000e+00	7.379732810384414421e+00	1.000000000000000000e+00
3.840000000000000000e+02	7.180658377692678584e+01	4.942021500556788993e+01	-1.632851853494912339e-02	4.298309353975204203e+02	7.363865028382932110e-03	0.000000000000000000e+00	9.500236601097446609e+00	1.000000000000000000e+00
3.840000000000000000e+02	9.152291170275108811e+01	4.008798046740594856e+01	-2.761351309298650924e-03	7.594061649975247974e+01	2.904415084102379696e-01	0.000000000000000000e+00	8.611848760595252728e+00	1.000000000000000000e+00
3.850000000000000000e+02	5.324941839797542542e+01	9.871402259355923192e+00	-1.458805498675670893e-02	3.844321288629290621e+02	3.148352323541329101e-01	0.000000000000000000e+00	5.083701417281225154e+00	1.000000000000000000e+00
3.850000000000000000e+02	5.613065567741988104e+01	1.405977805906714906e+01	-1.524056470983237328e-02	4.014524006810992773e+02	2.751937072568776399e-01	0.000000000000000000e+00	5.083701417281225154e+00	1.000000000000000000e+00
3.850000000000000000e+02	8.292975576875797117e+01	3.952087362610981813e+01	-1.624397694255840310e-02	4.276257255262429453e+02	2.838775362757584020e-02	0.000000000000000000e+00	5.402165611705537884e+00	1.000000000000000000e+00
3.850000000000000000e+02	1.392155078064782572e+02	1.671121788906513572e+01	1.750399887015782578e-03	-4.957063702861912446e+01	4.158812050080278322e-01	0.000000000000000000e+00	1.543935888472817197e+01	1.000000000000000000e+00
3.860000000000000000e+02	1.201001071976723438e+02	4.609629739002142657e+01	-3.600672041622802501e-03	9.783372629043402924e+01	3.731359863399633658e-01	0.000000000000000000e+00	5.938666886738286799e+00	1.000000000000000000e+00
3.870000000000000000e+02	2.039600601759527265e+01	2.278658961751165890e+01	-1.659983900820746761e-02	4.369081451943712864e+02	9.162250669460636487e-03	0.000000000000000000e+00	2.300113987935334237e+01	1.000000000000000000e+00
3.870000000000000000e+02	4.935237925643603774e+01	3.070733303640177780e+01	-4.781165114560045892e-03	1.286260842742383659e+02	8.694317524343531112e-02	0.000000000000000000e+00	8.378799000948434994e+00	1.000000000000000000e+00
3.870000000000000000e+02	7.061928983695918305e+01	3.063619807105975923e+01	-1.588161438431238970e-02	4.181737449350517295e+02	2.569865784045433088e-02	0.000000000000000000e+00	5.608735462940971139e+00	1.000000000000000000e+00
3.870000000000000000e+02	5.972726389132818525e+01	5.102746345325542165e+01	3.520009850138981506e-03	-9.572970795024336610e+01	8.443218869864121956e-02	0.000000000000000000e+00	1.218577927221775070e+01	1.000000000000000000e+00
3.870000000000000000e+02	1.242498216687743735e+02	2.050622002334286975e+01	1.198993860861309298e-03	-3.518758630090158590e+01	4.414972092788884694e-01	0.000000000000000000e+00	1.369736999439414582e+01	1.000000000000000000e+00
3.870000000000000000e+02	9.438593139847017710e+01	2.205104073407008514e+01	-2.494385748304230651e-03	6.897700162395020129e+01	1.976303456065677810e-01	0.000000000000000000e+00	1.681526709585001100e+01	1.000000000000000000e+00
3.880000000000000000e+02	1.271643616536622119e+02	4.944483260302219918e+01	-1.700048602291682684e-02	4.473587497636783041e+02	1.056608437337291928e-02	0.000000000000000000e+00	7.817696533613903043e+00	1.000000000000000000e+00
3.890000000000000000e+02	7.496337404934153881e+01	4.045979254606191233e+01	-1.652250808071600158e-02	4.348910206070901268e+02	1.169534683548401066e-02	0.000000000000000000e+00	8.021521454044508559e+00	1.000000000000000000e+00
3.900000000000000000e+02	7.757178085101055842e+01	2.185726542052512045e+01	-1.691070932091900264e-02	4.450169856230010055e+02	9.503675931673227772e-03	0.000000000000000000e+00	9.265148852053652462e+00	1.000000000000000000e+00
3.900000000000000000e+02	9.119021960096081614e+01	4.068989960083541746e+01	3.035908063066668564e-03	-8.310224247004350673e+01	1.479694088556767761e-01	0.000000000000000000e+00	8.342774385821210004e+00	1.000000000000000000e+00
3.910000000000000000e+02	1.408285075745496613e+02	3.508105290570550494e+01	-1.501780045285409622e-03	4.308555774781473247e+01	4.960700921699444654e-01	0.000000000000000000e+00	1.545032926791781591e+01	1.000000000000000000e+00
3.920000000000000000e+02	1.091447491665995102e+02	4.638372830816699377e+01	-1.642389285054933826e-02	4.323187094774775119e+02	9.947929266093891165e-03	0.000000000000000000e+00	1.091046714926071282e+01	1.000000000000000000e+00
3.920000000000000000e+02	1.355865684392179844e+02	4.961497008548040810e+01	-1.622931790323021636e-02	4.272433544670303149e+02	1.315291677455410202e-02	0.000000000000000000e+00	8.423925088793165372e+00	1.000000000000000000e+00
3.930000000000000000e+02	1.645258912642667681e+01	2.175165421393939980e+01	-1.537979626129538577e-02	4.050841608951784565e+02	3.428258498070624327e-02	0.000000000000000000e+00	1.923063464552939905e+01	1.000000000000000000e+00
3.930000000000000000e+02	5.815963174165958982e+00	4.814581449139723901e+01	-1.733604810810399077e-02	4.561116582641623154e+02	2.650995450027204825e-02	0.000000000000000000e+00	4.174168778575106487e+00	1.000000000000000000e+00
3.930000000000000000e+02	2.511625145712556773e+01	5.333481666497154094e+01	-1.611972214201841391e-02	4.243846236619907586e+02	1.734134570159795441e-02	0.000000000000000000e+00	3.872477967136166654e+00	1.000000000000000000e+00
3.940000000000000000e+02	1.334350304747265454e+02	2.034301874757549200e+01	-3.775517080926108632e-03	1.023944400848181147e+02	1.892435414232281898e-01	0.000000000000000000e+00	1.018616297637832524e+01	1.000000000000000000e+00
3.950000000000000000e+02	5.007122558222275188e+01	4.302491182512838463e+01	-1.623673296133440469e-02	4.274367712086013853e+02	2.135337866488362657e-02	0.000000000000000000e+00	7.184946997387437584e+00	1.000000000000000000e+00
3.950000000000000000e+02	1.199315345794478560e+02	6.365526605364812518e+00	-1.137064976260051229e-03	3.357221351482085225e+01	4.666547484553902336e-01	0.000000000000000000e+00	1.382782038530489466e+01	1.000000000000000000e+00
3.960000000000000000e+02	1.232641224028460698e+02	1.978575294502062221e+01	-1.607118165660657849e-02	4.231184781523098764e+02	1.639851047014095897e-02	0.000000000000000000e+00	3.560672819542363587e+00	1.000000000000000000e+00
3.970000000000000000e+02	9.828783639551397755e+01	4.746342201294489627e+01	-4.024558452743613561e-03	1.088905146909162056e+02	1.013212031199260954e-01	0.000000000000000000e+00	1.091046714926071282e+01	1.000000000000000000e+00
3.970000000000000000e+02	6.490604043946144941e+01	4.833571389621354797e+01	-1.690006208987674188e-02	4.447392598511980850e+02	9.701679336505786289e-03	0.000000000000000000e+00	1.575678744182304669e+01	1.000000000000000000e+00
3.970000000000000000e+02	8.028885836301103041e+01	6.754141895482145053e+00	-2.159203500751204555e-03	6.023400092951275298e+01	2.004067281481857199e-01	0.000000000000000000e+00	2.302288297932164340e+01	1.000000000000000000e+00
3.980000000000000000e+02	9.962056325067319307e+00	4.766249619453684971e+01	-4.497241314724594388e-03	1.212201252855065547e+02	2.398531903577838520e-01	0.000000000000000000e+00	4.174168778575106487e+00	1.000000000000000000e+00
3.990000000000000000e+02	1.043758791374316175e+01	3.309660538023349119e+01	-1.569913627697898037e-02	4.134139277586268122e+02	2.565186979127154210e-02	0.000000000000000000e+00	1.038731739758748063e+01	1.000000000000000000e+00
3.990000000000000000e+02	1.027181022230251557e+02	1.194857743243482773e+01	-1.268141874426976547e-03	3.699126515035484175e+01	4.913589424768842751e-01	0.000000000000000000e+00	1.809620706188971440e+01	1.000000000000000000e+00
3.990000000000000000e+02	1.304127183896888198e+02	3.811082177601166165e+01	4.408352845970833246e-03	-1.189015301041830952e+02	2.949765086776889866e-01	0.000000000000000000e+00	4.236872282495508735e+00	1.000000000000000000e+00
3.990000000000000000e+02	1.291589538348967494e+02	4.215793941444592718e+01	-4.540654192821907617e-03	1.223525206498890014e+02	2.733765596278934229e-01	0.000000000000000000e+00	4.236872282495508735e+00	1.000000000000000000e+00
3.990000000000000000e+02	4.257750815858528171e+01	5.210578092428561092e+01	-3.760171271504933639e-03	1.019941550953667786e+02	2.685013236783749813e-01	0.000000000000000000e+00	1.177361390658604812e+01	1.000000000000000000e+00
4.000000000000000000e+02	1.184711720711498657e+02	2.962974385616386641e+01	-1.546344634364275709e-02	4.072661163340240478e+02	1.178373611973737578e-02	0.000000000000000000e+00	8.502453823094409557e+00	1.000000000000000000e+00
4.000000000000000000e+02	5.237927178444074627e+01	3.622076705273458685e+01	-4.021290847264262502e-03	1.088052814269719590e+02	9.730228342091551408e-02	0.000000000000000000e+00	7.184946997387437584e+00	1.000000000000000000e+00
4.000000000000000000e+02	4.673351398392414069e+01	2.581044022891364520e+01	-2.672812197858018702e-03	7.363113406605688738e+01	1.465049941781961795e-01	0.000000000000000000e+00	1.184269756942479468e+01	1.000000000000000000e+00
4.010000000000000000e+02	2.853568291881945029e+01	4.181237735328181060e+01	-1.658255143446848295e-02	4.364572106048800606e+02	1.076385825062375901e-02	0.000000000000000000e+00	9.357044613635597585e+00	1.000000000000000000e+00
4.010000000000000000e+02	1.241625202619197239e+02	1.634028168340202569e+01	-1.530019026134540362e-02	4.030076925919638597e+02	1.463660552649559410e-02	0.000000000000000000e+00	3.560672819542363587e+00	1.000000000000000000e+00
4.020000000000000000e+02	1.393494608120843736e+02	1.582194393031874924e+01	-1.437434901486041652e-02	3.788577541031228293e+02	1.866653143904750678e-02	0.000000000000000000e+00	1.519578353690610939e+01	1.000000000000000000e+00
4.030000000000000000e+02	1.203324908448097688e+02	3.792596067087368539e+01	-1.604343460228818338e-02	4.223947151339957600e+02	9.034852878782584362e-03	0.000000000000000000e+00	8.502453823094409557e+00	1.000000000000000000e+00
4.030000000000000000e+02	6.895473663297998712e+01	9.231278045314885716e+00	1.131792520258062063e-03	-3.343468509014051193e+01	4.177680632488030010e-01	0.000000000000000000e+00	1.531052286670603202e+01	1.000000000000000000e+00
4.040000000000000000e+02	1.708279868147193525e+01	7.125772460132459685e+00	-1.667923011795833729e-02	4.389790082330655991e+02	3.503673596993794881e-02	0.000000000000000000e+00	1.290322779733064174e+01	1.000000000000000000e+00
4.040000000000000000e+02	2.633981563668256598e+01	2.795906986650746973e+01	-1.771763404702826269e-02	4.660650676507221419e+02	1.943118450672853825e-02	0.000000000000000000e+00	8.183135589408539801e+00	1.000000000000000000e+00
4.040000000000000000e+02	8.785850778455878185e+01	4.193782202033689543e+01	2.103789261438749995e-03	-5.878855822982482948e+01	2.443491537167161720e-01	0.000000000000000000e+00	1.222587543967190449e+01	1.000000000000000000e+00
4.040000000000000000e+02	1.101195541736769314e+02	4.227794439169584706e+01	-4.696921749946719911e-03	1.264286534714643295e+02	2.899092293789756747e-01	0.000000000000000000e+00	3.760035282416494873e+00	1.000000000000000000e+00
4.050000000000000000e+02	5.846654291874198606e+00	2.098325074272681690e+01	5.283961183873824366e-03	-1.417411773773578716e+02	1.615999935920280350e-01	0.000000000000000000e+00	1.251466207715299817e+01	1.000000000000000000e+00
4.060000000000000000e+02	2.005178785038932787e+01	3.786550411368644831e+01	-4.233488908266456498e-03	1.143403233578754197e+02	2.180000218390817368e-01	0.000000000000000000e+00	6.375941780203336684e+00	1.000000000000000000e+00
4.060000000000000000e+02	1.006143645662503161e+02	4.100065954870115803e+01	-1.645566467977310071e-02	4.331474560086401766e+02	3.658050762272047063e-02	0.000000000000000000e+00	6.186630108864062727e+00	1.000000000000000000e+00
4.070000000000000000e+02	1.492353713397700687e+01	4.750395134574036859e+01	-4.042754811858936814e-03	1.093651543281372653e+02	2.735646954120851682e-01	0.000000000000000000e+00	5.629499856563725757e+00	1.000000000000000000e+00
4.070000000000000000e+02	1.225883626399472064e+02	1.407205509922397013e+01	-1.582123739709978202e-02	4.165988523356328415e+02	1.531095455829956098e-02	0.000000000000000000e+00	8.133544402889752334e+00	1.000000000000000000e+00
4.070000000000000000e+02	6.059645164942888584e+01	2.205902853344305470e+01	-1.626704379647741713e-02	4.282274087039909318e+02	1.231417763546194255e-02	0.000000000000000000e+00	1.334361539631454008e+01	1.000000000000000000e+00
4.080000000000000000e+02	1.048744172091410434e+02	4.763750056806839694e+01	-1.641830797974124651e-02	4.321730319253100561e+02	2.351838340265022254e-02	0.000000000000000000e+00	7.347539433522153551e+00	1.000000000000000000e+00
4.080000000000000000e+02	1.383450954215169872e+02	2.635423000891050904e+01	-1.660002576868343724e-02	4.369130167142177470e+02	1.129328808254783656e-01	0.000000000000000000e+00	1.403306736133268728e+01	1.000000000000000000e+00
4.080000000000000000e+02	3.488420579920234843e+01	4.896389249158350765e+01	1.594725856697841969e-03	-4.550998594965555100e+01	4.242644353060975870e-01	0.000000000000000000e+00	9.147652581553103346e+00	1.000000000000000000e+00
4.090000000000000000e+02	1.832019188761881878e+01	1.996953147543587193e+01	6.941205011326624305e-03	-1.849692541625992419e+02	2.848412199089763730e-01	0.000000000000000000e+00	6.781156777544770087e+00	1.000000000000000000e+00
4.090000000000000000e+02	1.354950111678850249e+02	1.081347503786717112e+01	-1.573836604180551060e-02	4.144372094617149287e+02	1.103840152113031436e-01	0.000000000000000000e+00	4.058385489789857026e+00	1.000000000000000000e+00
4.090000000000000000e+02	1.167257068632800951e+02	4.941179888702357204e+01	-1.681575866564196178e-02	4.425402624340943589e+02	7.407532199849575782e-03	0.000000000000000000e+00	9.722815092289820882e+00	1.000000000000000000e+00
4.090000000000000000e+02	3.529600478235768435e+01	2.100031544518189364e+01	-4.274066180971594457e-03	1.153987538864292048e+02	1.640544918759467841e-01	0.000000000000000000e+00	7.585305894810430161e+00	1.000000000000000000e+00
4.090000000000000000e+02	1.067840024086504087e+02	4.054244453636732004e+01	-4.896227819614681204e-03	1.316274165868555031e+02	3.818507993617837881e-01	0.000000000000000000e+00	3.760035282416494873e+00	1.000000000000000000e+00
4.100000000000000000e+02	1.289947879973084923e+02	6.214020207649192606e+00	-1.468740265289229102e-02	3.870235450860591868e+02	8.184623369595533937e-02	0.000000000000000000e+00	4.403815736560936500e+00	1.000000000000000000e+00
4.100000000000000000e+02	1.429613009374520516e+02	6.233341990043497205e+00	-1.611149699735679036e-02	4.241700763641746903e+02	2.168741282292174777e-02	0.000000000000000000e+00	8.759172430024872114e+00	1.000000000000000000e+00
4.100000000000000000e+02	1.910721044527987189e+01	1.323420007812968713e+01	-1.598809975288077029e-02	4.209513432659224463e+02	1.889526183660883429e-02	0.000000000000000000e+00	6.781156777544770087e+00	1.000000000000000000e+00
4.100000000000000000e+02	9.900218303014339938e+01	2.944984416335931243e+01	-1.565797777097888491e-02	4.123403361553486093e+02	9.496328765542738637e-03	0.000000000000000000e+00	9.295846347508518903e+00	1.000000000000000000e+00
4.100000000000000000e+02	6.232940797640440422e+01	3.528963449891409709e+01	-1.681698662980753850e-02	4.425722930432054341e+02	7.171703526281492103e-03	0.000000000000000000e+00	1.034461754181266357e+01	1.000000000000000000e+00
4.100000000000000000e+02	3.417569623944326906e+01	3.984371914035135376e+01	-1.660046081483582125e-02	4.369243645968700775e+02	1.568012894759784892e-02	0.000000000000000000e+00	7.689991487615598587e+00	1.000000000000000000e+00
4.100000000000000000e+02	1.509600537002530096e+01	4.187709402192226804e+01	-1.654452314443136812e-02	4.354652685535631349e+02	1.856554362572448991e-02	0.000000000000000000e+00	5.629499856563725757e+00	1.000000000000000000e+00
4.110000000000000000e+02	5.717375310184923620e+01	4.425793059688353281e+01	-1.524174711222604263e-02	4.014832428424142563e+02	1.196351652340663652e-01	0.000000000000000000e+00	1.034461754181266357e+01	1.000000000000000000e+00
4.110000000000000000e+02	1.082966107561850322e+02	2.928744785220650826e+01	-1.563273962860061567e-02	4.116820163966190194e+02	1.849903513207373784e-02	0.000000000000000000e+00	5.072583498557162507e+00	1.000000000000000000e+00
4.110000000000000000e+02	1.250649558240918395e+02	2.181937920203699122e+01	-4.451703597792667361e-03	1.200323049469728147e+02	2.006562639591450425e-01	0.000000000000000000e+00	7.714934737144127475e+00	1.000000000000000000e+00
4.110000000000000000e+02	7.577821235074789108e+00	2.488436779868585447e+01	-7.188127651379547407e-03	1.914100630933093896e+02	2.281713556952128519e-01	0.000000000000000000e+00	1.181330365820571870e+01	1.000000000000000000e+00
4.120000000000000000e+02	5.218218956092902872e+00	4.709329718679180843e+01	-1.642071868117256708e-02	4.322359134306463488e+02	3.605941983869642709e-02	0.000000000000000000e+00	9.714002150104217748e+00	1.000000000000000000e+00
4.130000000000000000e+02	5.690729266012732523e+01	1.186726682094350593e+01	-1.686477028468032907e-02	4.438186971436179533e+02	1.055962030585211320e-02	0.000000000000000000e+00	2.032378177102530614e+01	1.000000000000000000e+00
4.130000000000000000e+02	2.684963076660728021e+01	3.093384902578618778e+01	-1.778758310682480165e-02	4.678896412456575717e+02	1.261471011008904464e-01	0.000000000000000000e+00	6.269386283331393805e+00	1.000000000000000000e+00
4.130000000000000000e+02	4.691372312689029656e+01	3.279628685383744369e+01	-3.814837228486556674e-03	1.034200793599769099e+02	2.828371851229144474e-01	0.000000000000000000e+00	8.740796912265516028e+00	1.000000000000000000e+00
4.130000000000000000e+02	8.517225212801010059e+01	4.041566316107908108e+01	-1.574903416079990667e-02	4.147154800815263229e+02	6.782195100410559618e-03	0.000000000000000000e+00	1.398719415754026052e+01	1.000000000000000000e+00
4.130000000000000000e+02	1.956252340427019476e+01	3.406778990506332150e+01	-1.803259465987529925e-02	4.742806007732107219e+02	1.033398563326292097e-01	0.000000000000000000e+00	7.062251788379356299e+00	1.000000000000000000e+00
4.140000000000000000e+02	1.332210112897311376e+02	7.452014441951615886e+00	-1.417512029623840993e-02	3.736610086370953354e+02	6.158136240764455760e-02	0.000000000000000000e+00	4.058385489789857026e+00	1.000000000000000000e+00
4.140000000000000000e+02	2.884499637575375530e+01	2.499047284254998402e+01	-1.659540394752270775e-02	4.367924596563399859e+02	1.499809387951656081e-01	0.000000000000000000e+00	6.269386283331393805e+00	1.000000000000000000e+00
4.140000000000000000e+02	4.186518468295069795e+01	3.993167683908242083e+01	-1.621550319493368641e-02	4.268830072078547460e+02	1.130085820082460391e-02	0.000000000000000000e+00	7.689991487615598587e+00	1.000000000000000000e+00
4.140000000000000000e+02	1.130953958919623688e+02	3.093145654150134050e+01	-4.167771190081209255e-03	1.126261214276566562e+02	4.878402762083057231e-01	0.000000000000000000e+00	5.072583498557162507e+00	1.000000000000000000e+00
4.150000000000000000e+02	1.158448702031241879e+02	3.797803636972927421e+01	-1.631723531682888195e-02	4.295366203358458961e+02	1.115230107908737889e-02	0.000000000000000000e+00	7.563986796876867480e+00	1.000000000000000000e+00
4.160000000000000000e+02	3.702925513175367911e+01	7.634096673544571665e+00	-1.981026939877367221e-02	5.206500358794467047e+02	3.980576563598203776e-02	0.000000000000000000e+00	1.640262129368072763e+01	1.000000000000000000e+00
4.160000000000000000e+02	1.319962717959963356e+02	2.520716268036242269e+01	-1.616338812529599656e-02	4.255236211026556816e+02	9.211007981527852273e-03	0.000000000000000000e+00	7.714934737144127475e+00	1.000000000000000000e+00
4.160000000000000000e+02	9.630878015667711622e+01	3.195284188992828689e+01	-1.664180474509025301e-02	4.380027928655632650e+02	1.166025967073924807e-02	0.000000000000000000e+00	1.228057033931328235e+01	1.000000000000000000e+00
4.160000000000000000e+02	2.454487836632952025e+01	3.907294118694384366e+01	-1.742258327475456822e-02	4.583688691625396245e+02	8.436014429585536600e-02	0.000000000000000000e+00	4.576045227892573841e+00	1.000000000000000000e+00
4.170000000000000000e+02	7.706792759494894085e+01	2.799304365090108604e+01	-1.599431600436533249e-02	4.211134899531145948e+02	6.753629077192679908e-03	0.000000000000000000e+00	7.657984738093087884e+00	1.000000000000000000e+00
4.180000000000000000e+02	2.028824120850228141e+01	4.861537032384405421e+01	-1.670012756445253196e-02	4.395241038953345765e+02	7.359020266654858755e-02	0.000000000000000000e+00	6.539780971133080989e+00	1.000000000000000000e+00
4.190000000000000000e+02	1.486503443166240501e+01	1.492876405861665212e+01	-1.460563503071346005e-02	3.848906923389013173e+02	9.968586262971701473e-03	0.000000000000000000e+00	1.123362968910122994e+01	1.000000000000000000e+00
4.190000000000000000e+02	1.187304736061488484e+02	2.585034422365100681e+01	-1.571298835633115620e-02	4.137752498163419546e+02	1.148670551526298489e-02	0.000000000000000000e+00	7.587608531779397758e+00	1.000000000000000000e+00
4.190000000000000000e+02	1.307216080079076050e+02	1.201972129587633020e+01	-1.616491594408217547e-02	4.255634732153676509e+02	1.370711121613188421e-02	0.000000000000000000e+00	5.206818862662792924e+00	1.000000000000000000e+00
4.190000000000000000e+02	5.805230136331110913e+01	5.003931551382743947e+01	-1.587527011935680951e-02	4.180082591036353961e+02	1.998088745183956849e-02	0.000000000000000000e+00	1.602662732047402017e+01	1.000000000000000000e+00
4.190000000000000000e+02	5.142250991808005978e+01	1.550049368614196155e+01	-1.699190362584904190e-02	4.471348837801084528e+02	1.522624275348739564e-01	0.000000000000000000e+00	6.149190454282720708e+00	1.000000000000000000e+00
4.190000000000000000e+02	2.617331338945999875e+01	4.576323768749771403e+01	-1.755369987442648508e-02	4.617889563847977001e+02	1.104102776388585783e-01	0.000000000000000000e+00	6.539780971133080989e+00	1.000000000000000000e+00
4.200000000000000000e+02	1.014697750270653529e+02	4.326875716454492249e+01	-1.612836627229076100e-02	4.246100999141661418e+02	7.040687156688152371e-03	0.000000000000000000e+00	8.777394865361760168e+00	1.000000000000000000e+00
4.200000000000000000e+02	1.404295243468271224e+02	5.565092741724132708e+00	-1.629529840568124527e-02	4.289644109458862999e+02	1.601350649997212994e-02	0.000000000000000000e+00	1.165786727560137415e+01	1.000000000000000000e+00
4.200000000000000000e+02	6.947827027712455106e+01	2.697234190853882652e+01	-4.562214055706184657e-03	1.229148949926393328e+02	1.524663694798586988e-01	0.000000000000000000e+00	7.657984738093087884e+00	1.000000000000000000e+00
4.210000000000000000e+02	4.835900877890043859e+01	2.083223861752107808e+01	-1.769130619071179744e-02	4.653783234459249343e+02	1.131050174406414977e-01	0.000000000000000000e+00	6.149190454282720708e+00	1.000000000000000000e+00
4.210000000000000000e+02	1.525160768125227229e+01	2.615574037081033865e+01	-8.664491795250254397e-03	2.299200164972768903e+02	2.417367223558972711e-01	0.000000000000000000e+00	9.637771092281452567e+00	1.000000000000000000e+00
4.210000000000000000e+02	2.012352900257367239e+01	3.789317013655561084e+01	4.414270695644085390e-03	-1.190558931833155327e+02	1.865670693038268269e-01	0.000000000000000000e+00	4.576045227892573841e+00	1.000000000000000000e+00
4.210000000000000000e+02	9.480429875525002714e+00	5.117978925569899218e+01	-4.084718788975819775e-03	1.104597560970338179e+02	1.306569959932368796e-01	0.000000000000000000e+00	1.049327563950160602e+01	1.000000000000000000e+00
4.220000000000000000e+02	6.832485648050646887e+01	3.773779550069297528e+01	-1.637977808685906270e-02	4.311680059053320520e+02	1.302931594143141858e-02	0.000000000000000000e+00	1.082706582740927104e+01	1.000000000000000000e+00
4.230000000000000000e+02	1.281399692197820173e+02	2.194571417928282742e+01	-4.173834400073879805e-03	1.127842761317420752e+02	1.568051984554817979e-01	0.000000000000000000e+00	9.420231412417173544e+00	1.000000000000000000e+00
4.230000000000000000e+02	1.251506797443105654e+02	3.311457282353801901e+01	-1.583153341963402724e-02	4.168674170726498573e+02	9.939200591125307849e-02	0.000000000000000000e+00	7.623509329092661879e+00	1.000000000000000000e+00
4.230000000000000000e+02	7.828216811173801659e+01	2.025347971372064038e+01	-1.581646520721175647e-02	4.164743730118929648e+02	9.856769874338777715e-02	0.000000000000000000e+00	4.953350955349185014e+00	1.000000000000000000e+00
4.240000000000000000e+02	8.782723848939856737e+01	2.265798889438900687e+01	-2.171716918925626488e-02	5.703902184640700170e+02	6.117409008983876184e-02	0.000000000000000000e+00	9.843273485706438564e+00	1.000000000000000000e+00
4.240000000000000000e+02	1.220294006494043799e+02	1.477621547921988210e+01	4.052185213865665443e-03	-1.096111399431141109e+02	2.280594376053433070e-01	0.000000000000000000e+00	6.004308295405806462e+00	1.000000000000000000e+00
4.240000000000000000e+02	1.996939120746976926e+01	5.087891748313583662e+01	-1.677933611622662788e-02	4.415902050335123477e+02	3.398712893866695506e-02	0.000000000000000000e+00	7.419618199685777071e+00	1.000000000000000000e+00
4.250000000000000000e+02	1.121122726992038565e+02	1.161874203148416385e+01	-1.679035627456803431e-02	4.418776583599790797e+02	6.974536000862618934e-03	0.000000000000000000e+00	1.040764456319509890e+01	1.000000000000000000e+00
4.250000000000000000e+02	9.743396483873074487e+01	3.547421441039868739e+01	-1.654372577503820246e-02	4.354444697158888289e+02	7.508645297966687338e-03	0.000000000000000000e+00	8.777394865361760168e+00	1.000000000000000000e+00
4.250000000000000000e+02	3.694641563741641477e+01	4.679402905166282522e+01	-1.641777693766915264e-02	4.321591800544577495e+02	1.072093174457722231e-02	0.000000000000000000e+00	1.064354784849069802e+01	1.000000000000000000e+00
4.250000000000000000e+02	1.198269113923901585e+02	2.765789022090723037e+01	-1.657188533572770406e-02	4.361789926820086407e+02	8.165934981709555007e-02	0.000000000000000000e+00	3.964957710180090356e+00	1.000000000000000000e+00
4.250000000000000000e+02	1.259392764381200607e+02	1.021939757380672908e+01	-3.118048172685341721e-03	8.524481129843474037e+01	3.587966857291376988e-01	0.000000000000000000e+00	6.004308295405806462e+00	1.000000000000000000e+00
4.260000000000000000e+02	7.344221894222310709e+01	2.130731922871835593e+01	-1.524677804483080650e-02	4.016144712937365853e+02	8.753858715551932068e-02	0.000000000000000000e+00	4.953350955349185014e+00	1.000000000000000000e+00
4.260000000000000000e+02	4.913758189878954141e+01	3.434646286614610489e+01	-1.626420281959324587e-02	4.281533037564510664e+02	8.335006161646840717e-03	0.000000000000000000e+00	1.114545242779270318e+01	1.000000000000000000e+00
4.260000000000000000e+02	2.736811934937397695e+01	5.143529515280197728e+01	-1.655630342871974511e-02	4.357725492477702005e+02	3.946573348631976508e-02	0.000000000000000000e+00	6.881760355028171183e+00	1.000000000000000000e+00
4.270000000000000000e+02	1.077782422279488941e+02	3.269485673396007286e+01	3.445045071271775252e-03	-9.377430273866322352e+01	1.487648641529798477e-01	0.000000000000000000e+00	1.071115791120026906e+01	1.000000000000000000e+00
4.270000000000000000e+02	1.898900537386543519e+01	3.946244397583624419e+01	-1.752607779417848788e-02	4.610684532300120964e+02	2.493380761452568262e-02	0.000000000000000000e+00	8.588546390297818078e+00	1.000000000000000000e+00
4.270000000000000000e+02	5.650928643117020300e+01	4.270583378191893331e+01	-1.653945565388803551e-02	4.353330865133063412e+02	8.656642667370650912e-03	0.000000000000000000e+00	1.114545242779270318e+01	1.000000000000000000e+00
4.270000000000000000e+02	1.365050844789684277e+02	4.746388379040446637e+01	-1.501569427049362533e-02	3.955868083901886507e+02	1.842458738921093353e-02	0.000000000000000000e+00	1.541268474970197389e+01	1.000000000000000000e+00
4.280000000000000000e+02	6.684131151487662237e+01	1.502127819044788914e+01	-1.627426527689426056e-02	4.284157761033989686e+02	1.232383870284481375e-02	0.000000000000000000e+00	9.115168171746390158e+00	1.000000000000000000e+00
4.280000000000000000e+02	3.503985730116602326e+01	2.195943769084660957e+01	-1.653738236325142177e-02	4.352790061387996730e+02	1.195946741576947581e-02	0.000000000000000000e+00	7.092434320602427178e+00	1.000000000000000000e+00
4.290000000000000000e+02	1.075824584432124027e+02	4.930216145409490025e+01	-1.557113017435287662e-02	4.100749757338027166e+02	1.064009090646911293e-02	0.000000000000000000e+00	1.660845872914697097e+01	1.000000000000000000e+00
4.290000000000000000e+02	2.576193091331072438e+01	4.474359997953727230e+01	-4.420324866650704974e-03	1.192138121116046676e+02	3.828657819354951419e-01	0.000000000000000000e+00	6.881760355028171183e+00	1.000000000000000000e+00
4.300000000000000000e+02	1.234984380600972287e+02	2.616096618414639252e+01	-1.606069974965900621e-02	4.228450647469440469e+02	9.857559707722840514e-03	0.000000000000000000e+00	3.964957710180090356e+00	1.000000000000000000e+00
4.300000000000000000e+02	4.212531006323195726e+01	2.227405451905425693e+01	-4.751033491789282033e-03	1.278401214115493616e+02	2.384668834684008365e-01	0.000000000000000000e+00	7.092434320602427178e+00	1.000000000000000000e+00
4.300000000000000000e+02	8.570983783646713050e+01	2.572967310472586888e+01	-4.027859745740513565e-03	1.089766266708171543e+02	7.619542398345013900e-02	0.000000000000000000e+00	8.091573621431191299e+00	1.000000000000000000e+00
4.310000000000000000e+02	6.236371934029315334e+00	2.999417264082999779e+01	4.151490289675624501e-03	-1.122014452266010522e+02	2.256171984811600195e-01	0.000000000000000000e+00	1.588325601771020423e+01	1.000000000000000000e+00
4.310000000000000000e+02	7.591754301128410987e+01	3.129715433138036929e+01	-1.723655503142285106e-02	4.535164491059645684e+02	1.086834988825224890e-02	0.000000000000000000e+00	3.564026116706473069e+00	1.000000000000000000e+00
4.310000000000000000e+02	1.366879654036746672e+02	3.205228407586884742e+01	-3.698062220828224854e-03	1.003740827998869634e+02	1.097907346519876315e-01	0.000000000000000000e+00	1.062353524975560504e+01	1.000000000000000000e+00
4.320000000000000000e+02	1.101431733397980111e+02	1.286272365591292832e+01	-1.410740572084572854e-02	3.718947200463247782e+02	9.380656839359136079e-02	0.000000000000000000e+00	3.899554750285836757e+00	1.000000000000000000e+00
4.320000000000000000e+02	9.517361884406150807e+01	2.307448453193286042e+01	-4.852129988557511188e-03	1.304771546909147446e+02	5.298641344920662632e-02	0.000000000000000000e+00	8.508534184687976065e+00	1.000000000000000000e+00
4.320000000000000000e+02	7.892448217287761736e+01	4.781156638322338637e+01	-1.333272419368880871e-02	3.516876799081703666e+02	1.294202395589645338e-01	0.000000000000000000e+00	4.095200398839021538e+00	1.000000000000000000e+00
4.340000000000000000e+02	1.325510863896034266e+02	4.782476750396200771e+01	-1.614195431250882787e-02	4.249645346908582155e+02	2.027489001929383416e-02	0.000000000000000000e+00	1.034152764467282992e+01	1.000000000000000000e+00
4.340000000000000000e+02	1.031142283120972252e+02	2.613093267449072599e+01	1.889084179967918898e-03	-5.318812237708250024e+01	3.718689160041311892e-01	0.000000000000000000e+00	7.867484528880626549e+00	1.000000000000000000e+00
4.340000000000000000e+02	6.590593237592223375e+01	2.773491644876780526e+01	-4.698136504170302187e-03	1.264603395082335453e+02	6.554397438809544951e-02	0.000000000000000000e+00	1.062647101564819074e+01	1.000000000000000000e+00
4.350000000000000000e+02	7.469880572048492695e+01	1.685740809276225249e+01	-1.589682610648649602e-02	4.185705323499662427e+02	1.418786797914051157e-02	0.000000000000000000e+00	1.398695140795490843e+01	1.000000000000000000e+00
4.350000000000000000e+02	1.034000095714196306e+02	3.701157190811697717e+01	-1.555108875910916205e-02	4.095522090638119153e+02	1.254830036151788342e-02	0.000000000000000000e+00	5.354588376756359125e+00	1.000000000000000000e+00
4.350000000000000000e+02	7.465681792255092830e+01	3.914146530927138912e+01	-1.704884626627346800e-02	4.486201937820801504e+02	1.617843768019192607e-01	0.000000000000000000e+00	6.960927946722273774e+00	1.000000000000000000e+00
4.350000000000000000e+02	7.981594460761816379e+01	4.381457238346585115e+01	-1.447079226577102987e-02	3.813734106327900122e+02	2.469394374392087643e-01	0.000000000000000000e+00	4.095200398839021538e+00	1.000000000000000000e+00
4.350000000000000000e+02	1.096264936512913124e+02	8.997549746505816515e+00	-1.451823333402234295e-02	3.826108785944560395e+02	9.754398082990445307e-02	0.000000000000000000e+00	3.899554750285836757e+00	1.000000000000000000e+00
4.350000000000000000e+02	1.297472630202610446e+02	2.237225400196107827e+01	-4.252919167823446950e-03	1.148471484479273386e+02	2.669303737992408943e-01	0.000000000000000000e+00	7.307677701035104612e+00	1.000000000000000000e+00
4.350000000000000000e+02	7.945502490104244941e+01	3.086298381165616078e+01	6.284833913722064243e-03	-1.678482610191378512e+02	2.854987283521919217e-01	0.000000000000000000e+00	3.564026116706473069e+00	1.000000000000000000e+00
4.360000000000000000e+02	8.988637184385120804e+01	4.621147967490678354e+00	-1.366612664079256204e-02	3.603842557197938845e+02	1.591932240544399191e-01	0.000000000000000000e+00	1.919584880128543958e+01	1.000000000000000000e+00
4.360000000000000000e+02	4.165849401209148084e+01	3.520170156868298506e+01	-5.202920426445851489e-03	1.396272844022878985e+02	2.261602383073919587e-01	0.000000000000000000e+00	7.021095288490635689e+00	1.000000000000000000e+00
4.360000000000000000e+02	1.409458014516452806e+02	4.178523498458105934e+01	-2.188532080697013979e-02	5.747763389139922765e+02	7.045779063250756646e-02	0.000000000000000000e+00	9.295514695329105237e+00	1.000000000000000000e+00
4.370000000000000000e+02	7.972823522720726253e+00	6.906312192163873931e+00	-1.640237904466516558e-02	4.317575365002136891e+02	1.359888835400757667e-02	0.000000000000000000e+00	1.879854623818942727e+01	1.000000000000000000e+00
4.370000000000000000e+02	4.886262525903926957e+01	4.807059261655642501e+01	-1.635704551443709770e-02	4.305750422328147806e+02	9.738815128983113745e-03	0.000000000000000000e+00	7.833590432264040615e+00	1.000000000000000000e+00
4.380000000000000000e+02	7.935212942345386544e+00	2.570482080624253740e+01	8.128551832028468177e-03	-2.159403874899752225e+02	1.205057162707067198e-01	0.000000000000000000e+00	1.569506876492649461e+01	1.000000000000000000e+00
4.380000000000000000e+02	6.214796978501051683e+01	8.488523055305348564e+00	-1.755974926245491841e-02	4.619467505523575710e+02	8.814347019561852292e-03	0.000000000000000000e+00	9.670707478579837257e+00	1.000000000000000000e+00
4.380000000000000000e+02	1.331455548539472886e+02	3.672927350666410007e+01	-1.569810543264476416e-02	4.133870388860933076e+02	4.095940158712263468e-02	0.000000000000000000e+00	9.295514695329105237e+00	1.000000000000000000e+00
4.380000000000000000e+02	3.127904845501371156e+01	5.314223425763262298e+01	-3.862620487156432150e-03	1.046664731257061334e+02	9.010877580545217924e-02	0.000000000000000000e+00	1.210091838457730695e+01	1.000000000000000000e+00
4.390000000000000000e+02	1.605182529624416432e+01	4.615335790168153096e+01	-1.625994548287208047e-02	4.280422540269939304e+02	1.131940300746459016e-02	0.000000000000000000e+00	8.573767678510538559e+00	1.000000000000000000e+00
4.390000000000000000e+02	1.355433191274883029e+02	1.118290875884009949e+01	-1.625962163117446180e-02	4.280338065759792698e+02	1.161571235446168249e-02	0.000000000000000000e+00	1.073164685670451313e+01	1.000000000000000000e+00
4.400000000000000000e+02	4.711627700770380756e+01	2.358488534621684352e+01	-1.844299609111242633e-02	4.849856426556471547e+02	8.127491086866001080e-02	0.000000000000000000e+00	1.283502295961123707e+01	1.000000000000000000e+00
4.400000000000000000e+02	3.684078547389344749e+01	4.030909459164872999e+01	3.384344068648769029e-03	-9.219095841789327039e+01	2.091497825569685887e-01	0.000000000000000000e+00	4.412988572772158058e+00	1.000000000000000000e+00
4.400000000000000000e+02	1.269142585054460568e+02	5.310955153571205756e+01	-1.612544129150132385e-02	4.245338037819576016e+02	1.094117262380400746e-02	0.000000000000000000e+00	1.752548323133362373e+01	1.000000000000000000e+00
4.400000000000000000e+02	4.123888770249491387e+01	4.626954716199571038e+01	-4.092060403114760984e-03	1.106512571027811447e+02	2.707213942898089032e-01	0.000000000000000000e+00	4.193822101118776402e+00	1.000000000000000000e+00
4.400000000000000000e+02	7.747223722231072429e+01	5.101252328797263402e+01	1.603422480399877828e-03	-4.573683145720031717e+01	3.794047682967227608e-01	0.000000000000000000e+00	7.313001938795611778e+00	1.000000000000000000e+00
4.410000000000000000e+02	7.305062762243501595e+01	3.130753593433393434e+01	-1.600999888955164860e-02	4.215225673343773565e+02	1.340815155754448984e-02	0.000000000000000000e+00	1.475115625834913224e+01	1.000000000000000000e+00
4.410000000000000000e+02	4.462282013920450652e+01	5.488218443376597477e+00	-1.546972931971744326e-02	4.074300034867152931e+02	2.363267835106341863e-02	0.000000000000000000e+00	9.948545519676267546e+00	1.000000000000000000e+00
4.410000000000000000e+02	5.283682651847175293e+01	1.110103031964928455e+01	-4.659033258304971087e-03	1.254403579660987305e+02	2.387435933878011562e-01	0.000000000000000000e+00	9.670707478579837257e+00	1.000000000000000000e+00
4.410000000000000000e+02	1.012151154326629410e+02	5.080882270064079620e+01	-4.792971481713290821e-03	1.289340453222150416e+02	2.434266047790371035e-01	0.000000000000000000e+00	3.977594248539976007e+00	1.000000000000000000e+00
4.420000000000000000e+02	1.212116752044043295e+02	3.436301583914092816e+01	-1.636347393035496312e-02	4.307427230847821988e+02	7.282839885756731135e-03	0.000000000000000000e+00	7.909216818653483472e+00	1.000000000000000000e+00
4.420000000000000000e+02	1.107013142644516535e+02	4.491094480626231444e+01	-1.607092063873687485e-02	4.231116696789115963e+02	1.694013452100495698e-02	0.000000000000000000e+00	1.117018047899083300e+01	1.000000000000000000e+00
4.420000000000000000e+02	9.841801984916614288e+01	4.798083537697737455e+01	4.191951588242601515e-03	-1.132568506487302784e+02	2.976357815044130550e-01	0.000000000000000000e+00	3.977594248539976007e+00	1.000000000000000000e+00
4.430000000000000000e+02	1.131986296279811199e+02	5.659987546564936522e+00	-1.562113410661004551e-02	4.113792942579509031e+02	3.908716943102541475e-02	0.000000000000000000e+00	2.301711987948069904e+01	1.000000000000000000e+00
4.430000000000000000e+02	1.033108338530778880e+01	1.019369614178604877e+01	-1.634383289693875502e-02	4.302304001021331032e+02	1.239235435651675488e-02	0.000000000000000000e+00	1.569506876492649461e+01	1.000000000000000000e+00
4.440000000000000000e+02	7.211990211778383753e+01	4.602930080792244638e+01	4.331611801020816485e-03	-1.168997922013315787e+02	1.252987401919938293e-01	0.000000000000000000e+00	7.313001938795611778e+00	1.000000000000000000e+00
4.440000000000000000e+02	3.800251221210341157e+01	1.430493248582875054e+01	-1.694995495322652868e-02	4.460406812185264016e+02	1.596619789583508808e-02	0.000000000000000000e+00	1.102555774353436391e+01	1.000000000000000000e+00
4.450000000000000000e+02	8.002541659064782209e+01	1.393380373544701456e+01	6.075393890301762981e-03	-1.623851606205494704e+02	2.648088188401457321e-01	0.000000000000000000e+00	4.024358013002564682e+00	1.000000000000000000e+00
4.450000000000000000e+02	4.087789400661300476e+01	4.209129066348274506e+01	-1.831736879022854763e-03	5.169225708097224015e+01	3.037440132591849862e-01	0.000000000000000000e+00	4.193822101118776402e+00	1.000000000000000000e+00
4.460000000000000000e+02	1.282402453416106312e+02	3.798998599491046946e+01	-1.172085103639439055e-03	3.448568969153524222e+01	4.582176754264201124e-01	0.000000000000000000e+00	7.909216818653483472e+00	1.000000000000000000e+00
4.470000000000000000e+02	6.414048783169610601e+01	2.399572168711268816e+01	-1.661382277290142720e-02	4.372729021745595901e+02	1.288423950347772351e-02	0.000000000000000000e+00	1.036034246879090936e+01	1.000000000000000000e+00
4.480000000000000000e+02	1.082572620431158725e+02	4.273578363798203839e+01	-1.628718603953710833e-02	4.287528053989055365e+02	2.507950933113978209e-02	0.000000000000000000e+00	3.888076833601238569e+00	1.000000000000000000e+00
4.490000000000000000e+02	7.603232181391838651e+01	1.343315263850019647e+01	-1.593274208358269953e-02	4.195073761565400332e+02	1.796600144257254339e-02	0.000000000000000000e+00	4.024358013002564682e+00	1.000000000000000000e+00
4.490000000000000000e+02	5.001224931861378309e+01	2.435655307150219784e+01	-1.666540702177789213e-02	4.386184421816495842e+02	2.151861639710217489e-02	0.000000000000000000e+00	8.058131355700309584e+00	1.000000000000000000e+00
4.490000000000000000e+02	9.977410022436300707e+00	4.449252485310118743e+01	-1.611114284484645512e-02	4.241608385370929568e+02	3.606156079147537774e-02	0.000000000000000000e+00	1.419921936780290039e+01	1.000000000000000000e+00
4.490000000000000000e+02	1.165814220136498989e+02	4.399066025326605001e+01	-1.611190715171470500e-02	4.241807749613177521e+02	1.820877488741423633e-02	0.000000000000000000e+00	8.418215638401507661e+00	1.000000000000000000e+00
4.490000000000000000e+02	6.228185111455018586e+01	4.563086848910437254e+01	-1.725354589411870129e-02	4.539596441899328738e+02	1.015714279186819002e-02	0.000000000000000000e+00	9.846115775010236604e+00	1.000000000000000000e+00
4.500000000000000000e+02	2.612735231426552218e+01	3.017960804508854622e+01	-1.461828618410820251e-03	4.204345198159857233e+01	3.974335571893231611e-01	0.000000000000000000e+00	1.143052122793820224e+01	1.000000000000000000e+00
4.500000000000000000e+02	9.424624937190648666e+01	5.101940933834092107e+01	-1.610791971685308563e-02	4.240767654380848057e+02	1.413025185727734279e-02	0.000000000000000000e+00	1.525200748794262218e+01	1.000000000000000000e+00
4.520000000000000000e+02	1.414027952424136743e+02	1.775903039998867428e+01	-1.604895532668661196e-02	4.225387194707457184e+02	7.204138265293202892e-03	0.000000000000000000e+00	2.744546267574935072e+01	1.000000000000000000e+00
4.520000000000000000e+02	2.391938067940201762e+01	5.207284952595980343e+01	-1.584134181906843991e-02	4.171232624931409987e+02	1.230358390473484942e-02	0.000000000000000000e+00	1.586946337925899009e+01	1.000000000000000000e+00
4.520000000000000000e+02	3.556902603482739522e+01	3.779567886945994815e+01	1.583214985506024115e-03	-4.520973271262299420e+01	3.075238259645233230e-01	0.000000000000000000e+00	1.213052914952146466e+01	1.000000000000000000e+00
4.530000000000000000e+02	1.153552565981606932e+02	2.640652437582342671e+01	-1.598047855688440599e-02	4.207525495577976926e+02	1.070003668542396369e-02	0.000000000000000000e+00	1.137075374864338428e+01	1.000000000000000000e+00
4.540000000000000000e+02	2.623180824350005125e+01	1.874956410373846794e+01	-1.645551298890972347e-02	4.331434992557586270e+02	1.022210036392134924e-02	0.000000000000000000e+00	1.143052122793820224e+01	1.000000000000000000e+00
4.540000000000000000e+02	1.435319599186437642e+02	5.247566958487259114e+01	-1.603397049986475878e-02	4.221478504665967648e+02	8.527844786061611337e-03	0.000000000000000000e+00	2.825467884662576168e+01	1.000000000000000000e+00
4.540000000000000000e+02	9.468415041362477780e+01	1.202632799448035428e+01	4.180441603958520366e-03	-1.129566205460821209e+02	2.266307491730935597e-01	0.000000000000000000e+00	1.675583318289143975e+01	1.000000000000000000e+00
4.560000000000000000e+02	8.068188678723693386e+01	3.837835944717421910e+01	-1.671383974281216017e-02	4.398817767309207625e+02	1.110320984696422375e-02	0.000000000000000000e+00	1.223514384580944458e+01	1.000000000000000000e+00
4.560000000000000000e+02	4.416928114975486430e+00	1.928587932455424792e+01	-4.669707179643537397e-03	1.257187799361068272e+02	2.561320385987087001e-01	0.000000000000000000e+00	1.798943124797538928e+01	1.000000000000000000e+00
4.570000000000000000e+02	5.696227228203748894e+01	2.447728711682861302e+01	-1.615630801144454093e-02	4.253389411538460649e+02	1.608924578147141737e-02	0.000000000000000000e+00	7.509796853010007212e+00	1.000000000000000000e+00
4.580000000000000000e+02	4.241469191377806425e+01	3.854033173026893877e+01	-1.645700821694239674e-02	4.331825012608571797e+02	2.937239183320161651e-02	0.000000000000000000e+00	8.542457960886167712e+00	1.000000000000000000e+00
4.580000000000000000e+02	6.313546933670185979e+01	4.286396249492437960e+01	-3.651350671382510606e-03	9.915564383951952721e+01	1.321466137502756988e-01	0.000000000000000000e+00	1.371822799159362027e+01	1.000000000000000000e+00
4.580000000000000000e+02	8.509196240715674264e+01	4.979107069184512113e+01	-1.659114990764297762e-02	4.366814959227468762e+02	1.668790917711127086e-02	0.000000000000000000e+00	8.495526704361545001e+00	1.000000000000000000e+00
4.580000000000000000e+02	1.039933448210890106e+02	2.595819237570810500e+01	-3.232902013866908227e-03	8.824069553914287667e+01	2.623921028418120249e-01	0.000000000000000000e+00	8.124907131910763525e+00	1.000000000000000000e+00
4.580000000000000000e+02	5.231283530004043314e+01	3.443423107940227368e+01	-1.725642165887564250e-02	4.540346565554459630e+02	2.210155462881879807e-02	0.000000000000000000e+00	1.071603028411440839e+01	1.000000000000000000e+00
4.600000000000000000e+02	1.251548304936871290e+02	2.959092969612337853e+01	-3.714898164323963189e-03	1.008132369220081301e+02	2.546666475745812397e-01	0.000000000000000000e+00	6.965791457762284367e+00	1.000000000000000000e+00
4.600000000000000000e+02	1.423624088325745163e+02	3.034788624825876013e+01	-1.477539252210804954e-02	3.893187009103100991e+02	2.811425182411317891e-01	0.000000000000000000e+00	1.280396564019199701e+01	1.000000000000000000e+00
4.600000000000000000e+02	2.405795017370238043e+01	4.925395058254093072e+01	-3.771040531599224518e-03	1.022776723438074811e+02	1.297651140514491930e-01	0.000000000000000000e+00	2.125444885720621713e+01	1.000000000000000000e+00
4.600000000000000000e+02	7.677928420746333416e+01	5.154416941492436877e+01	-1.606008022547285308e-02	4.228289048803958963e+02	4.102382103229895716e-02	0.000000000000000000e+00	8.495526704361545001e+00	1.000000000000000000e+00
4.600000000000000000e+02	1.345252383584783331e+02	5.034997105982913723e+01	3.949513775624260113e-03	-1.069330253878332826e+02	1.105360248805338230e-01	0.000000000000000000e+00	1.437464097084453307e+01	1.000000000000000000e+00
4.610000000000000000e+02	2.133210872921049628e+01	1.316245696337079885e+01	-4.174227567951435854e-03	1.127945316481114588e+02	7.723526107477363123e-02	0.000000000000000000e+00	1.322325573701671608e+01	1.000000000000000000e+00
4.610000000000000000e+02	1.153105022230118806e+02	1.934007975009378555e+01	-1.597293042477780298e-02	4.205556616714866323e+02	1.228188646155081720e-02	0.000000000000000000e+00	7.258544382584132926e+00	1.000000000000000000e+00
4.610000000000000000e+02	4.553468814349871252e+01	4.649264029697058476e+01	-1.716359866579936569e-02	4.516134319862741222e+02	7.376688746916737482e-02	0.000000000000000000e+00	8.542457960886167712e+00	1.000000000000000000e+00
4.610000000000000000e+02	1.326618088979498111e+02	2.199085944301418039e+01	-4.818641901985786652e-03	1.296036407554678931e+02	2.573101449880201841e-01	0.000000000000000000e+00	3.282233174733258707e+00	1.000000000000000000e+00
4.620000000000000000e+02	6.446818229066026618e+01	2.471887295237247884e+01	-3.726527206328081668e-03	1.011165725642144366e+02	1.158422367762176330e-01	0.000000000000000000e+00	7.509796853010007212e+00	1.000000000000000000e+00
4.630000000000000000e+02	1.068691148218336195e+02	3.355714380370076810e+01	-2.385550656204469405e-03	6.613811235474199179e+01	2.046449370782786881e-01	0.000000000000000000e+00	8.124907131910763525e+00	1.000000000000000000e+00
4.640000000000000000e+02	1.188050364579923155e+02	2.672695233285938343e+01	-1.666010628077984820e-02	4.384801759621071255e+02	2.587869903987671805e-02	0.000000000000000000e+00	6.965791457762284367e+00	1.000000000000000000e+00
4.650000000000000000e+02	1.250878634801488687e+02	3.950717352199056620e+01	-1.669396532356333049e-02	4.393633660377454362e+02	1.175286701631683695e-02	0.000000000000000000e+00	7.376130651423290274e+00	1.000000000000000000e+00
4.650000000000000000e+02	3.891610552984070637e+01	1.202407667066181496e+01	3.995747177186250061e-03	-1.081389921862352139e+02	2.386796248118016051e-01	0.000000000000000000e+00	1.328243443702693938e+01	1.000000000000000000e+00
4.650000000000000000e+02	9.764331131262713370e+01	1.959866664487276822e+01	-1.566159378824666035e-02	4.124346575035526712e+02	1.273289899258178703e-02	0.000000000000000000e+00	1.387076424679815645e+01	1.000000000000000000e+00
4.660000000000000000e+02	1.219375453915189240e+02	1.637886962639641553e+01	-2.902621761361174821e-03	7.962556004763754913e+01	2.062983776469344832e-01	0.000000000000000000e+00	7.258544382584132926e+00	1.000000000000000000e+00
4.670000000000000000e+02	1.249821229852996964e+02	4.688254621322558080e+01	-4.899848649370634572e-03	1.317218634655367282e+02	2.230855976125820650e-01	0.000000000000000000e+00	7.376130651423290274e+00	1.000000000000000000e+00
4.670000000000000000e+02	6.071389370492271453e+00	4.106080253756644538e+01	3.335114345603290478e-03	-9.090683461385592068e+01	3.014059964629345334e-01	0.000000000000000000e+00	1.191609094980823258e+01	1.000000000000000000e+00
4.670000000000000000e+02	1.046821093620181671e+02	4.973058977567277594e+01	-1.631596019951244217e-02	4.295033597689021576e+02	9.734404428440412982e-02	0.000000000000000000e+00	8.785908259436073564e+00	1.000000000000000000e+00
4.680000000000000000e+02	5.185269446099682256e+01	1.503534407828409947e+01	-1.579761767609139111e-02	4.159827479963177552e+02	2.840301288010871339e-02	0.000000000000000000e+00	4.409784790448012970e+00	1.000000000000000000e+00
4.680000000000000000e+02	1.001979928301627467e+02	4.217513592616989371e+01	-1.582478098709725126e-02	4.166912844678082593e+02	2.651622122453334285e-02	0.000000000000000000e+00	8.785908259436073564e+00	1.000000000000000000e+00
4.690000000000000000e+02	8.913834519060611683e+01	3.816140936770659664e+01	-1.605723031634402956e-02	4.227545669413366340e+02	7.975262953794270970e-02	0.000000000000000000e+00	1.176544970654603439e+01	1.000000000000000000e+00
4.700000000000000000e+02	1.090012639562224876e+02	2.756076514565127411e+01	3.388686877318382567e-03	-9.230423762492596040e+01	2.584655669232730490e-01	0.000000000000000000e+00	6.059263643497977192e+00	1.000000000000000000e+00
4.700000000000000000e+02	2.665155474981028050e+01	4.339804096716746074e+01	-5.519622582520446880e-03	1.478882444940122696e+02	4.729136915287779352e-02	0.000000000000000000e+00	2.071245737513739371e+01	1.000000000000000000e+00
4.700000000000000000e+02	7.842741624173902082e+00	5.284450037472599604e+01	-1.796673890326594067e-02	4.725627982046925126e+02	4.296578501700643038e-02	0.000000000000000000e+00	1.191609094980823258e+01	1.000000000000000000e+00
4.700000000000000000e+02	1.073303956958379928e+02	3.338509988516067750e+01	3.182068516979159704e-03	-8.691473838647488037e+01	2.874940040384204032e-01	0.000000000000000000e+00	6.059263643497977192e+00	1.000000000000000000e+00
4.710000000000000000e+02	1.292983962575854378e+02	2.063303203931292629e+01	-1.845825006130979995e-02	4.853835320814810075e+02	2.018420654475650000e-02	0.000000000000000000e+00	8.501765893503758775e+00	1.000000000000000000e+00
4.710000000000000000e+02	1.425115840969069154e+02	2.876807878845136912e+01	-1.525695141749546131e-02	4.018798367924203490e+02	8.394072932846996515e-03	0.000000000000000000e+00	1.551667871961847744e+01	1.000000000000000000e+00
4.720000000000000000e+02	6.288112549375481919e+00	2.549903582668352442e+01	-1.710638995791790781e-02	4.501211817958569554e+02	6.671460510060478466e-02	0.000000000000000000e+00	1.556327575095323823e+01	1.000000000000000000e+00
4.720000000000000000e+02	7.682240459000622934e+01	3.878597936390418965e+01	-1.768037085642064268e-03	5.003069134522822736e+01	2.704913338269954171e-01	0.000000000000000000e+00	1.052111010239135602e+01	1.000000000000000000e+00
4.730000000000000000e+02	2.953045892779780957e+01	2.069691902806613726e+01	-1.668104745633450584e-02	4.390264122671421774e+02	4.018185587760247923e-02	0.000000000000000000e+00	6.379021182970582515e+00	1.000000000000000000e+00
4.740000000000000000e+02	1.182532978795688905e+02	1.236230169201408557e+01	-2.222955426465563367e-03	6.189692650167982890e+01	4.521746625220669502e-01	0.000000000000000000e+00	7.203422466228487586e+00	1.000000000000000000e+00
4.740000000000000000e+02	6.693520160966137666e+01	3.518917870052273145e+01	1.784563382609289164e-03	-5.046176854849827720e+01	2.716639425303710720e-01	0.000000000000000000e+00	1.052111010239135602e+01	1.000000000000000000e+00
4.750000000000000000e+02	9.552045760130367569e+01	1.563733073967504872e+01	-1.596244103059893740e-02	4.202820529667906726e+02	4.345617449820149414e-02	0.000000000000000000e+00	7.659565171305295905e+00	1.000000000000000000e+00
4.750000000000000000e+02	1.029498584037672231e+02	1.750091393605430312e+01	-1.659422181079712663e-02	4.367616244247962527e+02	2.986906251991761074e-02	0.000000000000000000e+00	7.659565171305295905e+00	1.000000000000000000e+00
4.760000000000000000e+02	8.318875892753167989e+01	2.678704976394688231e+01	-1.555442350525185723e-02	4.096391936462420063e+02	1.291189415263016560e-02	0.000000000000000000e+00	1.358325362700927919e+01	1.000000000000000000e+00
4.760000000000000000e+02	1.837291853532717667e+01	3.892271643686177640e+01	-1.619524769255711524e-02	4.263546562207801571e+02	1.040232578056976553e-02	0.000000000000000000e+00	8.547197883650598627e+00	1.000000000000000000e+00
4.770000000000000000e+02	1.225942835625850904e+02	1.811079180045244641e+01	-1.629601165869734580e-02	4.289830156651415791e+02	1.075288277297314909e-02	0.000000000000000000e+00	7.203422466228487586e+00	1.000000000000000000e+00
4.770000000000000000e+02	3.197039785140842127e+01	2.659086586374741046e+01	-1.747323787889740188e-02	4.596901600197684274e+02	1.790470788542219971e-02	0.000000000000000000e+00	6.379021182970582515e+00	1.000000000000000000e+00
4.770000000000000000e+02	1.423629143333275806e+02	4.175224069219640199e+01	4.860773699006734963e-03	-1.307026199922897263e+02	3.205172407980763083e-01	0.000000000000000000e+00	3.649650198016880953e+00	1.000000000000000000e+00
4.780000000000000000e+02	3.751071340069457705e+01	8.303204048960578731e+00	-1.628306233681028545e-02	4.286452414211964879e+02	8.538284420274544484e-02	0.000000000000000000e+00	9.902120317148245476e+00	1.000000000000000000e+00
4.780000000000000000e+02	1.352641237750022185e+02	2.822977085549226572e+01	-1.615512962443137884e-02	4.253082037309974339e+02	7.318423280972652378e-03	0.000000000000000000e+00	1.363392822698787654e+01	1.000000000000000000e+00
4.780000000000000000e+02	9.828035210143295330e+01	2.926347499883994274e+01	-1.574427497048238103e-02	4.145913398427313155e+02	1.597025547949593172e-02	0.000000000000000000e+00	1.265551784255785783e+01	1.000000000000000000e+00
4.780000000000000000e+02	1.441501230045223281e+02	3.857012948523160389e+01	-4.742807796543830820e-03	1.276255597521290355e+02	2.809455270741365585e-01	0.000000000000000000e+00	3.649650198016880953e+00	1.000000000000000000e+00
4.790000000000000000e+02	4.102185861334080386e+01	4.071919494207791246e+01	-1.735783175644884518e-02	4.566798698982713631e+02	1.412487280779706200e-02	0.000000000000000000e+00	8.091583959600287201e+00	1.000000000000000000e+00
4.800000000000000000e+02	8.418176648182903676e+00	6.885397100757987943e+00	-1.594653777851533574e-02	4.198672274650649570e+02	1.414043775658901936e-02	0.000000000000000000e+00	1.525426162253841689e+01	1.000000000000000000e+00
4.810000000000000000e+02	1.131838962486729798e+02	4.976543180904339003e+00	-1.595944656471488809e-02	4.202039443632030498e+02	6.518736124946389321e-02	0.000000000000000000e+00	5.727022913412774585e+00	1.000000000000000000e+00
4.810000000000000000e+02	6.601888599873177554e+00	3.048962887463464710e+01	7.245491055016965547e-03	-1.929063484171850291e+02	8.926312183634077524e-02	0.000000000000000000e+00	1.127607887865773861e+01	1.000000000000000000e+00
4.810000000000000000e+02	1.013417521721632752e+01	4.119817247918935976e+01	-4.449182932825192401e-03	1.199665551176725842e+02	9.525495411403961388e-02	0.000000000000000000e+00	8.547197883650598627e+00	1.000000000000000000e+00
4.820000000000000000e+02	9.562537784702446686e+01	1.176201516199838260e+01	-1.693158113405814763e-02	4.455614126566578079e+02	8.865022152628687646e-02	0.000000000000000000e+00	6.523507924400100855e+00	1.000000000000000000e+00
4.820000000000000000e+02	1.193778079783478745e+02	4.567545083623087976e+01	-1.720037022634545928e-02	4.525725931045525385e+02	3.489391018025789215e-02	0.000000000000000000e+00	6.239454742916679564e+00	1.000000000000000000e+00
4.840000000000000000e+02	8.320641742078238678e+01	8.848235423601874317e+00	-1.604688259120224184e-02	4.224846535770072933e+02	2.536514522021082740e-02	0.000000000000000000e+00	1.247689450206314987e+01	1.000000000000000000e+00
4.840000000000000000e+02	1.066782508786431691e+02	1.964713838365900145e+01	-1.589806719240603738e-02	4.186029052310946668e+02	1.836262275987032844e-02	0.000000000000000000e+00	9.885340619140119856e+00	1.000000000000000000e+00
4.840000000000000000e+02	1.027501800225235087e+02	2.871853400427465886e+01	-1.673404462170662022e-02	4.404088072389351964e+02	2.336403093715629931e-01	0.000000000000000000e+00	3.590254222911785309e+00	1.000000000000000000e+00
4.840000000000000000e+02	4.121401297704252897e+01	5.063546946783785785e+01	4.680916219203292913e-03	-1.260111601005408488e+02	2.363870762502222611e-01	0.000000000000000000e+00	9.918136103609651144e+00	1.000000000000000000e+00
4.840000000000000000e+02	3.464566383366332758e+01	1.533195420646930174e+01	7.860852999382572995e-03	-2.089576457224450508e+02	1.857135002292640280e-01	0.000000000000000000e+00	5.327856867565159860e+00	1.000000000000000000e+00
4.840000000000000000e+02	1.075711451985214637e+02	3.230084793972091717e+01	-1.645011112242487222e-02	4.330025952467512980e+02	1.979813063105644311e-01	0.000000000000000000e+00	3.720370784124412911e+00	1.000000000000000000e+00
4.850000000000000000e+02	1.159303454755652467e+02	1.000205888527317732e+01	-1.605809104736796375e-02	4.227770185240052001e+02	5.019651610237663153e-02	0.000000000000000000e+00	5.727022913412774585e+00	1.000000000000000000e+00
4.850000000000000000e+02	1.251033475808721533e+02	3.665126161399079763e+01	-1.665336647966401268e-02	4.383043728392796652e+02	9.907604489947541282e-03	0.000000000000000000e+00	9.260263609068775992e+00	1.000000000000000000e+00
4.850000000000000000e+02	9.231009253006638460e+01	1.738029238076153860e+01	-1.735383984815730071e-02	4.565757436886648861e+02	1.241669576338627623e-01	0.000000000000000000e+00	6.523507924400100855e+00	1.000000000000000000e+00
4.850000000000000000e+02	1.263920689048949839e+02	2.748111006352815977e+01	-1.646355258159936177e-02	4.333532065567320046e+02	5.941918220214836843e-03	0.000000000000000000e+00	9.018872822904173248e+00	1.000000000000000000e+00
4.850000000000000000e+02	1.380263985456701903e+02	4.746011659295922414e+01	-1.534727120012531129e-02	4.042357668215884132e+02	2.074168887184399956e-01	0.000000000000000000e+00	6.885209432462822576e+00	1.000000000000000000e+00
4.860000000000000000e+02	1.421734826819287321e+02	4.196395410485283861e+01	-1.717543214794470599e-02	4.519221003103563703e+02	1.725192297040735179e-01	0.000000000000000000e+00	6.885209432462822576e+00	1.000000000000000000e+00
4.870000000000000000e+02	6.332316787650237977e+00	7.165986805988625363e+00	-1.938975811454287171e-02	5.096812853656922471e+02	1.958455174168927115e-02	0.000000000000000000e+00	1.615897787085533821e+01	1.000000000000000000e+00
4.870000000000000000e+02	7.708878313531903359e+01	3.432183436296302403e+01	-1.622804944989462983e-02	4.272102677254893024e+02	9.200177916028673408e-03	0.000000000000000000e+00	1.589021382258721360e+01	1.000000000000000000e+00
4.870000000000000000e+02	1.132052990089436690e+02	4.658700363861266425e+01	-3.427993992909548343e-02	8.980815389451659030e+02	4.614283984893496893e-03	0.000000000000000000e+00	6.239454742916679564e+00	1.000000000000000000e+00
4.870000000000000000e+02	5.969649827209721593e+01	1.501503166458608263e+01	-3.629494766968269746e-03	9.858554745504130778e+01	3.254899949274462356e-01	0.000000000000000000e+00	3.190531691827322103e+00	1.000000000000000000e+00
4.870000000000000000e+02	6.288039632770571785e+01	1.480939692032598920e+01	3.515861625946476408e-03	-9.562150434679919897e+01	3.271894480538402039e-01	0.000000000000000000e+00	3.190531691827322103e+00	1.000000000000000000e+00
4.880000000000000000e+02	8.781317731890824518e+01	2.259638065223013825e+01	-1.685547588521449716e-02	4.435762590623133406e+02	4.202137280533513319e-02	0.000000000000000000e+00	6.886931339290216947e+00	1.000000000000000000e+00
4.890000000000000000e+02	3.628098477937887623e+01	3.682345618048341862e+01	-1.631556346958877232e-02	4.294930113389853545e+02	1.369616085481806245e-02	0.000000000000000000e+00	9.792499730777656453e+00	1.000000000000000000e+00
4.890000000000000000e+02	1.273234221153845596e+02	1.851045522717255309e+01	-1.662147465112345790e-02	4.374724962076485895e+02	1.444102893597198900e-02	0.000000000000000000e+00	8.454603444677553981e+00	1.000000000000000000e+00
4.890000000000000000e+02	1.038544846512213837e+02	3.213473608731546705e+01	-1.501202160594603680e-02	3.954910094362630275e+02	2.905875791731127311e-02	0.000000000000000000e+00	3.590254222911785309e+00	1.000000000000000000e+00
4.890000000000000000e+02	5.803232528912451471e+01	1.954700795412339431e+01	3.853793769997808025e-03	-1.044362342189297692e+02	2.450403518528374569e-01	0.000000000000000000e+00	4.827865036036595114e+00	1.000000000000000000e+00
4.900000000000000000e+02	6.911969093696951916e+01	4.827937802906944853e+01	-1.633810173562849632e-02	4.300809066618291467e+02	1.233647915843061327e-02	0.000000000000000000e+00	1.607231954812567309e+01	1.000000000000000000e+00
4.900000000000000000e+02	3.809522682009225036e+01	1.824982393519098167e+01	3.623709217100678278e-03	-9.843463532625365531e+01	2.320439797391152803e-01	0.000000000000000000e+00	7.556024533812219168e+00	1.000000000000000000e+00
4.910000000000000000e+02	1.266903235674152910e+02	4.652773865813172982e+00	-1.479958376654097983e-02	3.899497130489913275e+02	1.584398951252361520e-01	0.000000000000000000e+00	5.142983267649374746e+00	1.000000000000000000e+00
4.910000000000000000e+02	1.353869793951556915e+02	5.305866933532304586e+01	-4.425854091609307712e-03	1.193580381796786298e+02	1.010729496459732424e-01	0.000000000000000000e+00	1.300574230509773166e+01	1.000000000000000000e+00
4.920000000000000000e+02	8.341487994394211114e+01	1.031984823477702129e+01	-1.687650321194162154e-02	4.441247425620199465e+02	1.217060362278576946e-02	0.000000000000000000e+00	1.304063909459238424e+01	1.000000000000000000e+00
4.920000000000000000e+02	1.195096429166401748e+02	1.528165141770640467e+01	-1.660618596077149955e-02	4.370737011302241513e+02	1.882016444888789941e-02	0.000000000000000000e+00	8.454603444677553981e+00	1.000000000000000000e+00
4.920000000000000000e+02	4.188527725522583722e+01	2.879320358031911198e+01	-1.675104289841504099e-02	4.408521957123730317e+02	1.182517833057417089e-02	0.000000000000000000e+00	9.792499730777656453e+00	1.000000000000000000e+00
4.930000000000000000e+02	1.287904657538061883e+02	9.347417589064459520e+00	-1.496716220355196608e-02	3.943208824705699840e+02	1.369781274068498922e-01	0.000000000000000000e+00	5.142983267649374746e+00	1.000000000000000000e+00
4.940000000000000000e+02	7.998331187251928043e+01	3.345211730346082390e+01	-1.625756196891576383e-02	4.279800816884305732e+02	8.456668483853624352e-03	0.000000000000000000e+00	1.838112946628936228e+01	1.000000000000000000e+00
4.940000000000000000e+02	1.414539962615416080e+01	1.041184656263640917e+01	-1.587536247799029021e-02	4.180106682157006048e+02	2.632548751266428066e-02	0.000000000000000000e+00	1.093217031676456408e+01	1.000000000000000000e+00
4.940000000000000000e+02	1.416388043444742664e+02	3.889841661872376477e+01	-1.615956469481658053e-02	4.254238895220582322e+02	8.977693381185813948e-03	0.000000000000000000e+00	3.735632397632781654e+00	1.000000000000000000e+00
4.940000000000000000e+02	9.899682713748782703e+01	4.590215806365385731e+01	-3.853602817827828271e-03	1.044312533615994028e+02	2.420781277028722922e-01	0.000000000000000000e+00	1.459927205018446550e+01	1.000000000000000000e+00
4.940000000000000000e+02	4.389445054173669547e+01	5.297724471074279506e+01	-1.679699274857805345e-03	4.772645970208407817e+01	3.720693953033374912e-01	0.000000000000000000e+00	1.279834044878990795e+01	1.000000000000000000e+00
4.950000000000000000e+02	2.477151548898932276e+01	3.506171621010224726e+01	-2.339642545265995834e-03	6.494063054075692776e+01	1.883757811179214148e-01	0.000000000000000000e+00	1.589192847687592902e+01	1.000000000000000000e+00
4.950000000000000000e+02	2.769274916102436990e+01	4.500962441024761951e+00	-4.726848808575444955e-03	1.272092804178004997e+02	2.727330217419846603e-01	0.000000000000000000e+00	9.817090459091378563e+00	1.000000000000000000e+00
4.950000000000000000e+02	3.273517712456516193e+01	1.292409637765932295e+01	-4.984588544893761054e-03	1.339322459389940718e+02	2.213258091234246994e-01	0.000000000000000000e+00	7.556024533812219168e+00	1.000000000000000000e+00
4.950000000000000000e+02	4.752820528655150412e+01	4.070559670822627396e+01	-4.899740751978597098e-03	1.317190490355351358e+02	2.417664683517815050e-01	0.000000000000000000e+00	1.279834044878990795e+01	1.000000000000000000e+00
4.960000000000000000e+02	1.007067174710893056e+02	5.580613108000993527e+00	4.277414760414975994e-03	-1.154860993010882311e+02	2.410785752476241051e-01	0.000000000000000000e+00	8.532150583690119916e+00	1.000000000000000000e+00
4.960000000000000000e+02	9.577268167023271417e+01	1.945628385404106453e+01	1.393295534193622837e-03	-4.025581314548119849e+01	4.597535748028236391e-01	0.000000000000000000e+00	4.452978324449317071e+00	1.000000000000000000e+00
4.970000000000000000e+02	3.203145152450227329e+01	2.083855072477004100e+01	-4.293249826190807458e-03	1.158991462094053446e+02	1.741340791060899118e-01	0.000000000000000000e+00	7.945679161197211293e+00	1.000000000000000000e+00
4.990000000000000000e+02	8.391004763561267055e+01	1.014305065108093373e+01	-1.659381684127619189e-02	4.367510610705952558e+02	5.655301359760722679e-02	0.000000000000000000e+00	5.691548514391809199e+00	1.000000000000000000e+00
4.990000000000000000e+02	1.432633534819975125e+02	2.516634593686915267e+01	-1.663102448724864194e-02	4.377215971802801278e+02	1.135209536830805721e-02	0.000000000000000000e+00	1.051278967341977832e+01	1.000000000000000000e+00
4.990000000000000000e+02	6.939156536561482014e+00	2.017774164137818005e+01	-1.686404816450291430e-02	4.437998611304977317e+02	1.193484592088012164e-02	0.000000000000000000e+00	1.213683015269205256e+01	1.000000000000000000e+00
4.990000000000000000e+02	1.405535658093925235e+02	3.532389473010463377e+01	-1.482623266529920977e-02	3.906448314272769835e+02	2.627012445274545804e-02	0.000000000000000000e+00	3.735632397632781654e+00	1.000000000000000000e+00
4.990000000000000000e+02	3.983796780510194679e+01	1.734080519439735468e+01	4.567770358493699646e-03	-1.230598273674425656e+02	2.690142294337405371e-01	0.000000000000000000e+00	8.364027272993057593e+00	1.000000000000000000e+00
5.000000000000000000e+02	1.092385447713481454e+02	5.654886261439024508e+00	-1.520152395370242410e-02	4.004340491411612106e+02	1.276741240392786914e-02	0.000000000000000000e+00	8.532150583690119916e+00	1.000000000000000000e+00
5.000000000000000000e+02	6.973629898311909869e+01	2.721110063862462525e+01	-1.668734389725475692e-02	4.391906506411613691e+02	9.775153299581340605e-03	0.000000000000000000e+00	1.201667200356993881e+01	1.000000000000000000e+00
5.000000000000000000e+02	9.134907850398121809e+01	1.894564603175878403e+01	1.181283730914361356e-03	-3.472562962045344648e+01	4.929524202128904298e-01	0.000000000000000000e+00	4.452978324449317071e+00	1.000000000000000000e+00
5.000000000000000000e+02	6.118851672647289774e+01	3.961722461446371568e+01	-2.221467267554377931e-03	6.185810888980177680e+01	2.685753060851637786e-01	0.000000000000000000e+00	6.017384219533620460e+00	1.000000000000000000e+00
5.010000000000000000e+02	1.159540112895088697e+02	1.495029447390761490e+01	-1.596546544025060493e-02	4.203609426331670988e+02	1.220115945304411920e-02	0.000000000000000000e+00	1.082255044912973396e+01	1.000000000000000000e+00
5.010000000000000000e+02	5.634794936124183806e+01	1.612612043847411414e+01	-1.637591026453587284e-02	4.310671163937170149e+02	1.391345504490282270e-02	0.000000000000000000e+00	1.655460510070692237e+01	1.000000000000000000e+00
5.020000000000000000e+02	1.606502568304255973e+01	4.580392506366321115e+00	-3.488437816868122671e-03	9.490617296046664819e+01	1.759159717421681091e-01	0.000000000000000000e+00	7.909340343820129959e+00	1.000000000000000000e+00
5.020000000000000000e+02	7.867058982290076585e+01	1.236606804203580268e+01	-1.679460723844766051e-02	4.419885418582040870e+02	3.431565398245327581e-01	0.000000000000000000e+00	5.691548514391809199e+00	1.000000000000000000e+00
5.030000000000000000e+02	8.685190077500333672e+00	7.425685304928876462e+00	-4.263664193145925811e-03	1.151274251169395200e+02	1.719020365785033366e-01	0.000000000000000000e+00	7.820240137806851344e+00	1.000000000000000000e+00
5.030000000000000000e+02	7.526590112812881728e+01	7.767255060203477335e+00	-1.917418694331451262e-02	5.040582581513643277e+02	2.686029114424375308e-01	0.000000000000000000e+00	5.721973955740923934e+00	1.000000000000000000e+00
5.030000000000000000e+02	4.494166128423164253e+01	3.379826720199491064e+01	1.527488511330455864e-03	-4.375614557913835512e+01	3.321503516837515102e-01	0.000000000000000000e+00	1.238910183601105608e+01	1.000000000000000000e+00
5.040000000000000000e+02	9.875648515526953020e+01	4.664666367267129488e+01	4.463964501889958365e-03	-1.203521222816306988e+02	1.958421368320945044e-01	0.000000000000000000e+00	1.528682612377687633e+01	1.000000000000000000e+00
5.050000000000000000e+02	5.526109668922380536e+01	4.065385596046392891e+01	-1.669875309194230467e-02	4.394882517158138171e+02	1.000334963406390720e-02	0.000000000000000000e+00	6.017384219533620460e+00	1.000000000000000000e+00
5.060000000000000000e+02	1.267706777217706815e+02	1.459346746100255388e+01	-3.303493056797168759e-02	8.656063175145785635e+02	2.896600295861917473e-03	0.000000000000000000e+00	1.082255044912973396e+01	1.000000000000000000e+00
5.060000000000000000e+02	2.502263590197694754e+01	2.023737555185483217e+01	-1.662927281276449856e-02	4.376759059441150157e+02	2.686060692563330132e-02	0.000000000000000000e+00	5.481020144341363753e+00	1.000000000000000000e+00
5.070000000000000000e+02	1.366003164460359542e+01	1.345951553084565155e+01	-1.700974361146897346e-02	4.476002276573647691e+02	1.436987269269496270e-02	0.000000000000000000e+00	7.820240137806851344e+00	1.000000000000000000e+00
5.070000000000000000e+02	1.083108766482172882e+02	2.390623456855671591e+01	-1.612234638066880124e-02	4.244530751402842839e+02	3.246958379637732151e-02	0.000000000000000000e+00	5.797145527991656166e+00	1.000000000000000000e+00
5.070000000000000000e+02	1.258303287630227061e+02	2.997451770773470159e+01	-1.593218185590572836e-02	4.194927629990576179e+02	9.830438035689170739e-03	0.000000000000000000e+00	9.958060686482536283e+00	1.000000000000000000e+00
5.090000000000000000e+02	3.377931907737768569e+01	1.096033199473105668e+01	-1.468784877577247738e-02	3.870351818976139384e+02	1.773580210420653280e-01	0.000000000000000000e+00	3.869966473974632226e+00	1.000000000000000000e+00
5.090000000000000000e+02	1.565296835303139389e+01	3.132533133212623255e+01	-1.703869173752607311e-02	4.483553198141469807e+02	9.125819189299777534e-03	0.000000000000000000e+00	1.451666054445778187e+01	1.000000000000000000e+00
5.090000000000000000e+02	1.032318930748796362e+02	3.202962645948481679e+01	5.760291454385807475e-03	-1.541659281398785026e+02	1.339700244616068847e-01	0.000000000000000000e+00	9.580478586784176187e+00	1.000000000000000000e+00
5.100000000000000000e+02	9.268687874197709675e+01	3.587733124785809480e+01	-1.780891704239832146e-02	4.684461224283456886e+02	7.803144365059910825e-03	0.000000000000000000e+00	1.122506834810330467e+01	1.000000000000000000e+00
5.100000000000000000e+02	3.198929050681903874e+01	4.754786350275684015e+01	-1.672523278942359901e-02	4.401789565940035800e+02	1.247702603365385965e-02	0.000000000000000000e+00	1.537440921631157664e+01	1.000000000000000000e+00
5.100000000000000000e+02	1.079822755138041828e+02	1.811840962587089976e+01	-1.590071680880864730e-02	4.186720186707745484e+02	4.043783373928944158e-02	0.000000000000000000e+00	5.797145527991656166e+00	1.000000000000000000e+00
5.100000000000000000e+02	5.942079178148254925e+01	2.238402258108937559e+01	-4.610700430886921324e-03	1.241796290737868418e+02	6.586302897088680552e-02	0.000000000000000000e+00	7.632792850068942592e+00	1.000000000000000000e+00
5.110000000000000000e+02	2.874958784535328249e+01	1.621849373791215498e+01	-1.632263257677219609e-02	4.296774041863538969e+02	8.958491116427513834e-02	0.000000000000000000e+00	5.481020144341363753e+00	1.000000000000000000e+00
5.110000000000000000e+02	1.160253641510139175e+02	2.823508055942367889e+01	-1.619186400952185578e-02	4.262663951528297162e+02	1.400163572142532065e-02	0.000000000000000000e+00	8.846028772474705093e+00	1.000000000000000000e+00
5.110000000000000000e+02	6.419769986802769779e+01	4.149111428893949238e+01	-3.954888058304109090e-03	1.070732098920695705e+02	1.090292181129459692e-01	0.000000000000000000e+00	1.352750178734052078e+01	1.000000000000000000e+00
5.120000000000000000e+02	1.284755954194627066e+02	1.721071840550010634e+01	-1.448802007994777312e-02	3.818227864347917944e+02	2.247807139688715594e-01	0.000000000000000000e+00	5.131376946956586416e+00	1.000000000000000000e+00
5.120000000000000000e+02	1.391979041421824945e+02	2.355149495446133656e+01	-1.520968403161358264e-02	4.006468992170968022e+02	2.885665344223420359e-02	0.000000000000000000e+00	9.680942012142709885e+00	1.000000000000000000e+00
5.130000000000000000e+02	3.373737670532479882e+01	7.090592811386238203e+00	-1.393763165728529978e-02	3.674662792012544514e+02	4.623441044021769919e-02	0.000000000000000000e+00	3.869966473974632226e+00	1.000000000000000000e+00
5.130000000000000000e+02	1.334073211164079567e+02	1.579328727071881389e+01	-1.443589419420110431e-02	3.804631181987549553e+02	2.999453696752084619e-01	0.000000000000000000e+00	5.131376946956586416e+00	1.000000000000000000e+00
5.130000000000000000e+02	4.514573342090641717e+01	3.959296132869043561e+01	-1.576860440561880447e-02	4.152259565918160433e+02	8.877413083414720241e-03	0.000000000000000000e+00	1.249931718028586758e+01	1.000000000000000000e+00
5.130000000000000000e+02	6.462207603341219908e+01	2.797027076951532365e+01	-3.780868077769089508e-03	1.025340171938555329e+02	3.342953938787095458e-01	0.000000000000000000e+00	4.783255396727962072e+00	1.000000000000000000e+00
5.140000000000000000e+02	6.907468318915600491e+01	2.622275204087570444e+01	4.308770325293705995e-03	-1.163039878602543808e+02	2.450197300418555102e-01	0.000000000000000000e+00	4.783255396727962072e+00	1.000000000000000000e+00
5.140000000000000000e+02	1.181636348709310198e+02	5.107140207464387771e+01	-3.358321079636271585e-03	9.151216646912931196e+01	2.107216109467070497e-01	0.000000000000000000e+00	6.697170988116245560e+00	1.000000000000000000e+00
5.140000000000000000e+02	1.198868075363757839e+02	4.459971178468639863e+01	3.615017218552779923e-03	-9.820791046270520042e+01	2.100441545471135596e-01	0.000000000000000000e+00	5.799727135844648274e+00	1.000000000000000000e+00
5.150000000000000000e+02	1.417056689618397343e+02	3.660157423946860433e+01	-1.559629226749827645e-02	4.107313118000764121e+02	1.067619997932667264e-02	0.000000000000000000e+00	1.328884696787822506e+01	1.000000000000000000e+00
5.150000000000000000e+02	8.114813443463046383e+01	4.995203957147600704e+01	-1.621717618991139545e-02	4.269266461426691990e+02	2.437147198395417380e-02	0.000000000000000000e+00	1.820000095014403385e+01	1.000000000000000000e+00
5.150000000000000000e+02	4.199851335061565294e+01	1.464761857623963870e+01	-1.302237549450721175e-03	3.788062761685227997e+01	4.149213115969093701e-01	0.000000000000000000e+00	7.617919812561464887e+00	1.000000000000000000e+00
5.170000000000000000e+02	1.020313655354789546e+02	4.226730892993639088e+01	-1.650003526825499084e-02	4.343048325962781746e+02	7.661789525203910323e-03	0.000000000000000000e+00	1.281580019283174821e+01	1.000000000000000000e+00
5.180000000000000000e+02	5.029709245141379625e+01	2.482867806585052151e+01	-1.651627097381797374e-02	4.347283299206387710e+02	9.214228774474531036e-03	0.000000000000000000e+00	7.614739046000877032e+00	1.000000000000000000e+00
5.180000000000000000e+02	1.071075739697783575e+02	3.049969054242339794e+01	-1.567508996748648298e-02	4.127866961491773168e+02	1.343165968926129938e-02	0.000000000000000000e+00	1.281580019283174821e+01	1.000000000000000000e+00
5.190000000000000000e+02	8.219049321667762342e+01	1.284751928697606971e+01	-1.651744925877072709e-02	4.347590646813111448e+02	8.635935738217970226e-03	0.000000000000000000e+00	1.438676279230606525e+01	1.000000000000000000e+00
5.190000000000000000e+02	1.195738273966455125e+02	3.461101226233972739e+01	-1.645391006759350239e-02	4.331016881446894899e+02	2.276624668471275426e-01	0.000000000000000000e+00	5.611179955360316995e+00	1.000000000000000000e+00
5.190000000000000000e+02	1.273865429453956608e+02	4.637915268658466772e+01	-1.579354455869548882e-02	4.158765035025211887e+02	2.536892192405715285e-02	0.000000000000000000e+00	5.559280991283654494e+00	1.000000000000000000e+00
5.200000000000000000e+02	5.556944870898331601e+01	1.090365223418146812e+01	-1.648271809874169228e-02	4.338531260211664744e+02	1.567556703466976842e-02	0.000000000000000000e+00	1.407791072821027889e+01	1.000000000000000000e+00
5.200000000000000000e+02	9.439472965614335465e+01	2.067767514424604869e+01	-1.570277693786199108e-02	4.135088919187537613e+02	1.431648953589714779e-02	0.000000000000000000e+00	9.519512555460403647e+00	1.000000000000000000e+00
5.200000000000000000e+02	1.241569421863139695e+02	3.784835674758680568e+01	-1.666516401511029810e-02	4.386121035181940329e+02	2.050738392261430842e-01	0.000000000000000000e+00	3.727638977010052646e+00	1.000000000000000000e+00
5.210000000000000000e+02	1.383808723793168838e+02	8.437960519454742681e+00	-1.559352642164532794e-02	4.106591665943277008e+02	2.182583948257421635e-02	0.000000000000000000e+00	1.120547964643915329e+01	1.000000000000000000e+00
5.210000000000000000e+02	1.283888014513262874e+02	1.350957689658415717e+01	-1.621460432692341941e-02	4.268595608478659642e+02	1.335507471709496130e-02	0.000000000000000000e+00	1.120547964643915329e+01	1.000000000000000000e+00
5.210000000000000000e+02	7.490256934256728982e+01	2.525175683900863532e+01	-1.558392808544106778e-02	4.104088005301582598e+02	2.078084555022441382e-02	0.000000000000000000e+00	4.048337030885342358e+00	1.000000000000000000e+00
5.210000000000000000e+02	1.385004057828520843e+02	4.165223588266454868e+01	-1.559679287290004039e-02	4.107443697511081382e+02	1.514358053352711231e-01	0.000000000000000000e+00	1.066345293696135954e+01	1.000000000000000000e+00
5.210000000000000000e+02	2.919131263134161003e+01	2.877226145571972182e+01	-3.815575871820815496e-03	1.034393463683925063e+02	2.440216939123512896e-01	0.000000000000000000e+00	9.260609024948985635e+00	1.000000000000000000e+00
5.220000000000000000e+02	1.033261870529215685e+02	1.738371277908399648e+01	-1.688081825883513618e-02	4.442372976220266878e+02	1.447889304946492484e-02	0.000000000000000000e+00	9.519512555460403647e+00	1.000000000000000000e+00
5.220000000000000000e+02	3.775592995392518958e+01	2.525001648543899790e+01	-1.650017121236399889e-02	4.343083786057944167e+02	2.123853718242674216e-02	0.000000000000000000e+00	9.260609024948985635e+00	1.000000000000000000e+00
5.220000000000000000e+02	1.097432877765673354e+01	3.932592690015284376e+01	-4.027025192544345968e-03	1.089548579189607977e+02	8.233705580904560062e-02	0.000000000000000000e+00	1.665270854027609815e+01	1.000000000000000000e+00
5.230000000000000000e+02	7.237320887278718473e+00	1.516814055984109899e+01	-4.500749061699407805e-03	1.213116224768423024e+02	7.003531933096351914e-02	0.000000000000000000e+00	4.119229284368047139e+00	1.000000000000000000e+00
5.240000000000000000e+02	1.022867564484970728e+02	4.763260035952815485e+01	-1.662791451771664444e-02	4.376404757426847709e+02	1.079788111935742201e-02	0.000000000000000000e+00	1.816418683972939263e+01	1.000000000000000000e+00
5.240000000000000000e+02	7.359240600260135068e+01	4.966009680499124102e+01	-1.603370925404770664e-02	4.221410360473469154e+02	8.133789487450138189e-02	0.000000000000000000e+00	5.296776867303256253e+00	1.000000000000000000e+00
5.240000000000000000e+02	1.350052389045244752e+02	5.214255328274153811e+01	-1.746179101141202145e-02	4.593915762758367691e+02	2.750279814315770288e-02	0.000000000000000000e+00	7.445457455618617715e+00	1.000000000000000000e+00
5.250000000000000000e+02	5.988496356497211082e+01	4.603792853255706063e+01	-2.177493937128279627e-02	5.718971143252413185e+02	4.543918224852827592e-02	0.000000000000000000e+00	1.417794347480437267e+01	1.000000000000000000e+00
5.250000000000000000e+02	1.179841271087480834e+02	3.849311252358848634e+01	-1.709023714232467753e-02	4.496998465999158725e+02	1.157674689362231391e-02	0.000000000000000000e+00	6.206396377328172065e+00	1.000000000000000000e+00
5.250000000000000000e+02	2.603510100165705055e+01	4.643126586069266182e+01	-1.624695882576121519e-02	4.277035059191582036e+02	1.261091757331267438e-02	0.000000000000000000e+00	1.665270854027609815e+01	1.000000000000000000e+00
5.250000000000000000e+02	1.424283313525875201e+02	5.156589460472112307e+01	-1.683456118192253048e-02	4.430307132682249289e+02	4.851413254129866015e-02	0.000000000000000000e+00	7.445457455618617715e+00	1.000000000000000000e+00
5.260000000000000000e+02	1.436980118887759943e+02	1.977829352609139946e+01	-1.663209485426107859e-02	4.377495169749629440e+02	2.893062172133886722e-02	0.000000000000000000e+00	9.325528419957581860e+00	1.000000000000000000e+00
5.260000000000000000e+02	7.592814382328737111e+01	2.133547930796805758e+01	-1.313961772820026672e-02	3.466506292463521390e+02	3.919451361254918664e-01	0.000000000000000000e+00	4.048337030885342358e+00	1.000000000000000000e+00
5.260000000000000000e+02	7.088197618231426134e+01	2.606989429471650155e+01	-1.644259544144913501e-02	4.328065538260921699e+02	1.580503054504892591e-01	0.000000000000000000e+00	4.102988941821020141e+00	1.000000000000000000e+00
5.270000000000000000e+02	2.451429407580346620e+01	2.157538057872955051e+01	3.853481355979151285e-03	-1.044280851119827105e+02	1.833609052583334842e-01	0.000000000000000000e+00	1.180624332289271194e+01	1.000000000000000000e+00
5.270000000000000000e+02	8.010675139477719142e+01	2.277529961570275674e+01	-1.370381553630213405e-02	3.613673448959610823e+02	2.574393913612704754e-01	0.000000000000000000e+00	4.419710822562636032e+00	1.000000000000000000e+00
5.270000000000000000e+02	1.135647906697051113e+01	1.514393750479655054e+01	1.434511848228956334e-03	-4.133091263199580823e+01	4.676667758350627757e-01	0.000000000000000000e+00	4.119229284368047139e+00	1.000000000000000000e+00
5.280000000000000000e+02	7.801720671220436998e+01	5.257162284167638688e+01	-1.723933926846945089e-02	4.535890740334768338e+02	2.813520899190735669e-02	0.000000000000000000e+00	5.296776867303256253e+00	1.000000000000000000e+00
5.300000000000000000e+02	4.474231827550120499e+01	3.087912485858492317e+01	-1.695412221787337068e-02	4.461493814792569310e+02	2.039825089793489976e-02	0.000000000000000000e+00	1.046006012096019333e+01	1.000000000000000000e+00
5.300000000000000000e+02	2.333097724005114770e+01	9.430715474132737697e+00	-1.646450785217367166e-02	4.333781241391980643e+02	1.092582018896359752e-02	0.000000000000000000e+00	1.093860217372501786e+01	1.000000000000000000e+00
5.300000000000000000e+02	3.519065434937799353e+01	2.661549096523780733e+01	-1.624687526202916316e-02	4.277013262161079865e+02	1.136705614407040876e-02	0.000000000000000000e+00	1.046006012096019333e+01	1.000000000000000000e+00
5.300000000000000000e+02	1.267317724207928507e+02	3.804503199400669899e+01	-1.632545173925997392e-02	4.297509401202177628e+02	8.778414571709580727e-03	0.000000000000000000e+00	8.759113805992537749e+00	1.000000000000000000e+00
5.310000000000000000e+02	1.345524598975531489e+02	2.160157602951109723e+01	-1.627694468602743777e-02	4.284856666661691520e+02	9.582061785261331011e-03	0.000000000000000000e+00	9.325528419957581860e+00	1.000000000000000000e+00
5.310000000000000000e+02	8.162667957858036516e+01	3.981259281946137207e+01	-1.501130826976778895e-02	3.954724025477797795e+02	2.693270084327633596e-01	0.000000000000000000e+00	7.676971166298371507e+00	1.000000000000000000e+00
5.310000000000000000e+02	9.179279994058872205e+01	1.416183679558229080e+01	4.651057153466634474e-03	-1.252323067024963734e+02	7.539304812927294375e-02	0.000000000000000000e+00	9.155072026831513554e+00	1.000000000000000000e+00
5.320000000000000000e+02	9.243102014449202386e+01	5.029037729151315084e+00	-3.797657884857977111e-03	1.029719678792192923e+02	2.287589880478815285e-01	0.000000000000000000e+00	9.155072026831513554e+00	1.000000000000000000e+00
5.320000000000000000e+02	7.408169184096584559e+01	4.123000113304751579e+01	-1.675885434183423464e-02	4.410559518949785911e+02	7.754456882640115012e-02	0.000000000000000000e+00	6.860255554475423345e+00	1.000000000000000000e+00
5.340000000000000000e+02	1.045394186360870208e+02	3.241465904847569846e+01	-1.697990099718269669e-02	4.468218033842013597e+02	1.044579445510050997e-01	0.000000000000000000e+00	5.757850891974508833e+00	1.000000000000000000e+00
5.340000000000000000e+02	1.393097000288605614e+02	3.603355616313229604e+01	-4.389160305125374209e-03	1.184009057448535600e+02	6.204826503009830407e-02	0.000000000000000000e+00	1.172954780751808990e+01	1.000000000000000000e+00
5.340000000000000000e+02	3.712316420517663573e+01	4.318396308162556352e+01	-1.616794947955889003e-02	4.256426009226766496e+02	1.037031399949794874e-02	0.000000000000000000e+00	1.447275206871676545e+01	1.000000000000000000e+00
5.340000000000000000e+02	1.239240428698920660e+01	9.455999175670585899e+00	-1.585086713735299815e-02	4.173717239345945131e+02	2.209522120484098684e-01	0.000000000000000000e+00	5.243075155636301332e+00	1.000000000000000000e+00
5.340000000000000000e+02	5.415650890821642527e+00	3.288172859469293741e+01	-3.124775613042202280e-03	8.542029199928097682e+01	1.821867153391363292e-01	0.000000000000000000e+00	2.194055122392791901e+01	1.000000000000000000e+00
5.350000000000000000e+02	7.391264402630686625e+00	1.103030440170811488e+01	-1.433035433572775984e-02	3.777101828548945832e+02	2.137213885153125270e-01	0.000000000000000000e+00	5.243075155636301332e+00	1.000000000000000000e+00
5.350000000000000000e+02	6.579708816628189538e+01	2.496992790887836478e+01	-1.663429305959650620e-02	4.378068556643311808e+02	1.109964642770655541e-02	0.000000000000000000e+00	1.370901249073495087e+01	1.000000000000000000e+00
5.350000000000000000e+02	6.777259638691428734e+01	3.853585547544530243e+01	-1.635975683805243261e-02	4.306457652631208930e+02	6.962789520122270037e-02	0.000000000000000000e+00	6.860255554475423345e+00	1.000000000000000000e+00
5.360000000000000000e+02	1.178981122833619679e+02	2.328008595811354553e+01	-1.564110485456141758e-02	4.119002176197397489e+02	7.633816213220567803e-03	0.000000000000000000e+00	1.064687206998771707e+01	1.000000000000000000e+00
5.360000000000000000e+02	1.275806504100947762e+02	3.614166171055056509e+01	-1.748294869119288580e-02	4.599434599461899325e+02	3.641764821643889150e-02	0.000000000000000000e+00	6.674745181325886456e+00	1.000000000000000000e+00
5.370000000000000000e+02	1.302254675364151808e+02	5.958924783382787638e+00	-1.540327865713695711e-02	4.056966832010247117e+02	1.612568491597954345e-02	0.000000000000000000e+00	7.415978184027674835e+00	1.000000000000000000e+00
5.370000000000000000e+02	1.084503796608857300e+02	2.818887737442803498e+01	-1.618612122902286440e-02	4.261165986338995140e+02	1.103232199696850824e-01	0.000000000000000000e+00	5.757850891974508833e+00	1.000000000000000000e+00
5.380000000000000000e+02	1.190451092472474386e+02	4.286525751769777770e+01	-1.356095861828744871e-02	3.576410194639735209e+02	2.667171070245163422e-01	0.000000000000000000e+00	4.561337133870580374e+00	1.000000000000000000e+00
5.380000000000000000e+02	7.165189671494837853e+01	4.699939726474001134e+01	-1.672558679896497813e-02	4.401881906918374625e+02	1.512078183530807252e-02	0.000000000000000000e+00	9.310236874227383552e+00	1.000000000000000000e+00
5.390000000000000000e+02	1.422363865656567725e+02	1.910922589439118724e+01	-1.566855825674254646e-02	4.126163209220076737e+02	4.976830371562002142e-02	0.000000000000000000e+00	1.077281587877785363e+01	1.000000000000000000e+00
5.400000000000000000e+02	1.684256350939916302e+01	5.309329649529365369e+00	-4.920865958666072702e-03	1.322700856673588987e+02	9.758429385263334144e-02	0.000000000000000000e+00	1.104792319491176222e+01	1.000000000000000000e+00
5.400000000000000000e+02	3.613165868487738663e+01	1.921557783287995491e+01	-1.667137542874375100e-02	4.387741240133341307e+02	1.441380297903271934e-02	0.000000000000000000e+00	2.377925421928952687e+01	1.000000000000000000e+00
5.400000000000000000e+02	1.316801448472864138e+02	2.125848687002570969e+01	-1.662044431153367890e-02	4.374456205010301346e+02	5.945975502319067463e-02	0.000000000000000000e+00	1.077281587877785363e+01	1.000000000000000000e+00
5.400000000000000000e+02	8.964795423732263657e+01	2.381126865852437291e+01	-4.274213434140293824e-03	1.154025948850668044e+02	1.066560842181556445e-01	0.000000000000000000e+00	1.056966752496740547e+01	1.000000000000000000e+00
5.400000000000000000e+02	1.233228690024038201e+02	4.128204308939341871e+01	-1.435411845473072261e-02	3.783300537175742306e+02	2.317746814376110409e-01	0.000000000000000000e+00	4.561337133870580374e+00	1.000000000000000000e+00
5.410000000000000000e+02	5.869423458405331218e+01	1.009801894149072155e+01	-1.597648136999962540e-02	4.206482856596809370e+02	1.445817094589574303e-02	0.000000000000000000e+00	8.147383947425632655e+00	1.000000000000000000e+00
5.410000000000000000e+02	7.695403859890592280e+00	4.049705070973620025e+01	-1.697299641140624996e-02	4.466417019657075684e+02	3.156012412179798332e-02	0.000000000000000000e+00	7.626966083210093394e+00	1.000000000000000000e+00
5.420000000000000000e+02	8.088093571271559767e+01	3.693231962252155398e+01	-1.654113683618801955e-02	4.353769390088473301e+02	1.007507912642868764e-02	0.000000000000000000e+00	1.351613852353041700e+01	1.000000000000000000e+00
5.430000000000000000e+02	1.033575308587969630e+02	3.226804243088655966e+01	-4.415310367966550006e-03	1.190830123279112200e+02	9.950798555563356018e-02	0.000000000000000000e+00	9.679987381934525459e+00	1.000000000000000000e+00
5.430000000000000000e+02	3.080190840211688297e+01	4.244220785548593966e+01	-4.318967787380643270e-03	1.165699817151153468e+02	6.642939141963732919e-02	0.000000000000000000e+00	1.520081333818338365e+01	1.000000000000000000e+00
5.440000000000000000e+02	5.773822366468102985e+01	4.129506890435098398e+01	-4.638831084723332027e-03	1.249133980243271225e+02	6.928140048031650178e-02	0.000000000000000000e+00	1.042956543609747655e+01	1.000000000000000000e+00
5.440000000000000000e+02	6.823251769325811722e+01	4.169714094050676323e+01	3.989740380928863406e-03	-1.079823089960213025e+02	7.851936672139159246e-02	0.000000000000000000e+00	1.050199357648285670e+01	1.000000000000000000e+00
5.450000000000000000e+02	6.924519465920845107e+01	6.009458982348107270e+00	-1.519837343474144883e-02	4.003518699993220480e+02	1.040225082865797734e-02	0.000000000000000000e+00	1.131543552175619993e+01	1.000000000000000000e+00
5.450000000000000000e+02	1.636248661298855112e+01	3.769164741087102755e+01	-1.599299709649390500e-02	4.210790871393617749e+02	1.238143152547510617e-02	0.000000000000000000e+00	9.109808511617117688e+00	1.000000000000000000e+00
5.450000000000000000e+02	1.131050172378730245e+01	4.721282907630597236e+01	-1.672662552575551395e-02	4.402152851728766905e+02	1.407161072401919011e-02	0.000000000000000000e+00	7.626966083210093394e+00	1.000000000000000000e+00
5.460000000000000000e+02	1.094509804295834243e+02	3.978948032817015701e+01	-1.620099460593099616e-02	4.265045605429377247e+02	1.064176160527996462e-02	0.000000000000000000e+00	9.679987381934525459e+00	1.000000000000000000e+00
5.470000000000000000e+02	1.361106562623670015e+02	1.405573946960582177e+01	-1.620858008657331123e-02	4.267024226403714806e+02	8.313635701223787144e-03	0.000000000000000000e+00	1.205250354707617255e+01	1.000000000000000000e+00
5.470000000000000000e+02	4.657561667003560757e+01	3.359647383340914217e+01	-1.605403670303487754e-02	4.226712637127691323e+02	2.930952708703227216e-02	0.000000000000000000e+00	7.398915745280114642e+00	1.000000000000000000e+00
5.480000000000000000e+02	1.087197388622802379e+02	9.766048230675412611e+00	-1.646068859935281500e-02	4.332785015299795077e+02	1.007540095697734284e-02	0.000000000000000000e+00	1.772572206805666184e+01	1.000000000000000000e+00
5.480000000000000000e+02	9.008853047965830285e+01	8.009052545492952646e+00	-1.700299015913531511e-02	4.474240684518160265e+02	7.855857448417880029e-03	0.000000000000000000e+00	1.578559809205784781e+01	1.000000000000000000e+00
5.480000000000000000e+02	4.684748187452201229e+00	3.526545291540946891e+01	-1.584732528742834393e-02	4.172793371910336191e+02	1.785226613151857933e-02	0.000000000000000000e+00	1.192711174027711429e+01	1.000000000000000000e+00
5.480000000000000000e+02	5.371955264623229453e+01	3.167082252183773505e+01	3.453351913416357645e-03	-9.399098105969267181e+01	4.575975880074770741e-01	0.000000000000000000e+00	7.398915745280114642e+00	1.000000000000000000e+00
5.490000000000000000e+02	3.153876853500043254e+01	2.897343312589496023e+01	-3.536894614297481001e-03	9.617013552610958982e+01	1.234230518673166133e-01	0.000000000000000000e+00	9.169700879022521178e+00	1.000000000000000000e+00
5.500000000000000000e+02	1.400208901043309595e+02	3.563051819617022886e+01	-1.700007451814851758e-02	4.473480159419996198e+02	8.012648639926567284e-03	0.000000000000000000e+00	1.444108824803935143e+01	1.000000000000000000e+00
5.500000000000000000e+02	8.976120980546147621e+01	2.379125671031808409e+01	4.460622961165359134e-03	-1.202649604671582892e+02	6.142562606092150101e-02	0.000000000000000000e+00	7.682856925046247731e+00	1.000000000000000000e+00
5.500000000000000000e+02	9.216229469299624100e+01	3.108927574931649218e+01	-3.860409112005008109e-03	1.046087909106553440e+02	1.159643997119015335e-01	0.000000000000000000e+00	7.682856925046247731e+00	1.000000000000000000e+00
5.510000000000000000e+02	1.305356124806219498e+02	2.474132455344234316e+01	-4.527460920784516854e-03	1.220083831323835142e+02	1.456500062976684440e-01	0.000000000000000000e+00	1.205250354707617255e+01	1.000000000000000000e+00
5.510000000000000000e+02	1.178751621118625366e+02	4.805806782116088982e+01	-1.667700038883864269e-02	4.389208472672501102e+02	9.883598261892112546e-03	0.000000000000000000e+00	8.024705315775209513e+00	1.000000000000000000e+00
5.530000000000000000e+02	1.078269467366389911e+01	1.317670590546948262e+01	-1.476442195141550867e-02	3.890325410438986751e+02	3.322306230700926566e-01	0.000000000000000000e+00	5.861469552876908296e+00	1.000000000000000000e+00
5.540000000000000000e+02	4.049522585765478766e+01	3.093946629911905433e+01	1.671940211568761006e-03	-4.752406981950664289e+01	3.363522115373670518e-01	0.000000000000000000e+00	9.169700879022521178e+00	1.000000000000000000e+00
5.550000000000000000e+02	1.419973747441465832e+02	7.031687343809362112e+00	-1.580073388937927245e-02	4.160640322980339079e+02	1.228360919832027776e-02	0.000000000000000000e+00	1.875339292152731829e+01	1.000000000000000000e+00
5.550000000000000000e+02	1.105597399651148010e+02	3.638198158218416722e+01	-1.597382288702681868e-02	4.205789409415548903e+02	1.258709006508607064e-02	0.000000000000000000e+00	1.097052620014898672e+01	1.000000000000000000e+00
5.550000000000000000e+02	2.937891469567979286e+01	4.342786617491471901e+01	-4.001859917402356311e-03	1.082984388524727422e+02	8.267463936997909713e-02	0.000000000000000000e+00	5.326064854230251555e+00	1.000000000000000000e+00
5.550000000000000000e+02	8.492496697832271479e+01	4.582868045022311776e+01	8.060753284529594692e-03	-2.141719085439930836e+02	3.044520313326862793e-01	0.000000000000000000e+00	3.862025017252863179e+00	1.000000000000000000e+00
5.560000000000000000e+02	1.098712657739938123e+02	4.863559601760026396e+01	-1.432871804206862359e-02	3.776675012489844789e+02	2.275892202018112709e-01	0.000000000000000000e+00	4.783438649028980194e+00	1.000000000000000000e+00
5.570000000000000000e+02	8.096173026608094858e+01	3.083862634971898942e+01	2.630306734017141997e-03	-7.252240798467521188e+01	1.573975323573286733e-01	0.000000000000000000e+00	9.624823128630669800e+00	1.000000000000000000e+00
5.570000000000000000e+02	7.265005796933634485e+01	3.569180302988963405e+01	-1.968680025713977818e-03	5.526432581480195694e+01	2.343486214636243403e-01	0.000000000000000000e+00	9.624823128630669800e+00	1.000000000000000000e+00
5.580000000000000000e+02	8.461569328144040014e+01	4.197905877864242541e+01	-1.582347434267830644e-02	4.166572015378629885e+02	5.568656484356493408e-02	0.000000000000000000e+00	3.862025017252863179e+00	1.000000000000000000e+00
5.580000000000000000e+02	1.233126106364938295e+02	8.634602285583353520e+00	-1.574601988486131615e-02	4.146368547461550520e+02	1.288651733579426750e-02	0.000000000000000000e+00	1.741718146381578691e+01	1.000000000000000000e+00
5.580000000000000000e+02	1.209100728588866787e+02	2.588528407995480762e+01	3.315224185481786476e-03	-9.038801333073509170e+01	1.701012067244479509e-01	0.000000000000000000e+00	1.235284618396642387e+01	1.000000000000000000e+00
5.580000000000000000e+02	7.934581541757125045e+00	3.194973281452844560e+01	-1.872398223075817311e-02	4.923149747786482067e+02	5.826245967001841830e-02	0.000000000000000000e+00	6.565928132116063409e+00	1.000000000000000000e+00
5.580000000000000000e+02	1.051052185699519015e+02	4.904312436982680623e+01	-1.411023563116532015e-02	3.719685363300629888e+02	1.786965748494622197e-01	0.000000000000000000e+00	4.783438649028980194e+00	1.000000000000000000e+00
5.580000000000000000e+02	4.797182820811649151e+01	2.001879900282407831e+01	4.182688295220212370e-03	-1.130152239578217319e+02	2.783748080077860232e-01	0.000000000000000000e+00	1.323482364458612892e+01	1.000000000000000000e+00
5.590000000000000000e+02	9.146558315833159725e+01	5.769485974605124134e+00	-1.395578107313866917e-02	3.679396943554521044e+02	6.173963858487996337e-02	0.000000000000000000e+00	3.424702873784909229e+00	1.000000000000000000e+00
5.590000000000000000e+02	1.270166455909671477e+01	1.028439449717474830e+01	-1.579462660541488053e-02	4.159047279544070648e+02	8.605978281598924973e-03	0.000000000000000000e+00	7.414439219930634373e+00	1.000000000000000000e+00
5.590000000000000000e+02	2.196850038069009159e+01	4.022905573992493089e+01	-4.029006028962498973e-03	1.090065266881331212e+02	1.111329466083659234e-01	0.000000000000000000e+00	8.071346140440505579e+00	1.000000000000000000e+00
5.590000000000000000e+02	5.688401876009130831e+01	4.786211425671123720e+01	-4.122373276198572183e-03	1.114419477564686645e+02	1.835079247243051048e-01	0.000000000000000000e+00	8.898976513711717828e+00	1.000000000000000000e+00
5.600000000000000000e+02	7.129832963709016269e+01	6.069247776289683927e+00	-1.598094304335593435e-02	4.207646653711283875e+02	9.010306854956628975e-03	0.000000000000000000e+00	1.145967468853102922e+01	1.000000000000000000e+00
5.600000000000000000e+02	1.077609899396005062e+02	2.577446333318552973e+01	-1.596301119927361414e-02	4.202969254284292333e+02	1.159061764481705836e-02	0.000000000000000000e+00	9.712635367725804159e+00	1.000000000000000000e+00
5.600000000000000000e+02	9.556802134763137246e+01	1.782206888289172753e+01	-3.295072106767400061e-03	8.986236007946507698e+01	1.180939987697423588e-01	0.000000000000000000e+00	1.273164380031689191e+01	1.000000000000000000e+00
5.600000000000000000e+02	9.976726678616394395e+00	3.819000968948481045e+01	-1.754726461488789052e-02	4.616210970216434930e+02	5.796664681821106502e-02	0.000000000000000000e+00	6.565928132116063409e+00	1.000000000000000000e+00
5.600000000000000000e+02	3.016493806535178734e+01	3.816012148730919762e+01	3.875994411685135428e-03	-1.050153228404372499e+02	1.410137606146826261e-01	0.000000000000000000e+00	5.326064854230251555e+00	1.000000000000000000e+00
5.610000000000000000e+02	1.322525463011686497e+02	4.631692511284428093e+01	-1.645693480783178703e-02	4.331805864341928327e+02	9.046416748841767941e-03	0.000000000000000000e+00	1.286573465957931539e+01	1.000000000000000000e+00
5.610000000000000000e+02	6.487048037824935420e+01	5.178744402798920277e+01	-1.600617085958023350e-02	4.214227157791628997e+02	1.297380589403562823e-02	0.000000000000000000e+00	8.898976513711717828e+00	1.000000000000000000e+00
5.620000000000000000e+02	1.120472730342504946e+02	3.449014248164641572e+01	-1.559287478895806690e-02	4.106421691993915601e+02	1.285726331155423452e-02	0.000000000000000000e+00	9.712635367725804159e+00	1.000000000000000000e+00
5.630000000000000000e+02	9.470777905537816821e+01	4.666419549186873184e+00	-1.461167111810684344e-02	3.850481395684527115e+02	2.518891546913559765e-02	0.000000000000000000e+00	3.424702873784909229e+00	1.000000000000000000e+00
5.630000000000000000e+02	6.379857220577468269e+01	1.473399142156777053e+01	-1.624285710396299043e-02	4.275965152990042952e+02	1.073054549384966361e-02	0.000000000000000000e+00	9.922329458320652051e+00	1.000000000000000000e+00
5.630000000000000000e+02	8.100218166429090161e+01	3.993664296805084746e+01	-1.522348197340399681e-02	4.010068091333769758e+02	1.380301319436050278e-02	0.000000000000000000e+00	4.150774451910009155e+00	1.000000000000000000e+00
5.640000000000000000e+02	2.938285121755550122e+01	4.957700559253819250e+01	-1.776225322708667453e-02	4.672289285803621510e+02	6.457238141941079590e-02	0.000000000000000000e+00	1.144364026478141128e+01	1.000000000000000000e+00
5.650000000000000000e+02	1.440510359052575495e+02	1.986601494973569260e+01	-1.640349149865177186e-02	4.317865541049597482e+02	2.158756748132484304e-02	0.000000000000000000e+00	1.063532882302927263e+01	1.000000000000000000e+00
5.650000000000000000e+02	6.155029033408531092e+01	2.602320720742038063e+01	-1.611910126792289247e-02	4.243684285839760264e+02	1.193269184385847836e-02	0.000000000000000000e+00	1.151091501289583974e+01	1.000000000000000000e+00
5.650000000000000000e+02	1.704503025593979970e+01	3.497580677752683442e+01	-1.596764550005228683e-02	4.204178080086431919e+02	6.200284494997998497e-02	0.000000000000000000e+00	7.764793353363756978e+00	1.000000000000000000e+00
5.660000000000000000e+02	1.202566976714751519e+02	5.096738143283924671e+01	-1.639975518047367617e-02	4.316890947894256669e+02	1.286755125761407381e-02	0.000000000000000000e+00	1.286573465957931539e+01	1.000000000000000000e+00
5.660000000000000000e+02	9.499993479364592019e+01	2.087558984747199275e+01	-1.534665053382538308e-02	4.042195771637801158e+02	1.428778242535833076e-02	0.000000000000000000e+00	9.268155381823326877e+00	1.000000000000000000e+00
5.670000000000000000e+02	1.329717819072414500e+02	2.366149214108085630e+01	-4.197470365248912733e-03	1.134008041890829475e+02	3.566763357676371315e-01	0.000000000000000000e+00	7.776625109139860825e+00	1.000000000000000000e+00
5.680000000000000000e+02	1.086495899960371680e+01	1.133041665630602068e+01	-1.595093147769627295e-02	4.199818341164329354e+02	4.087733926140801888e-02	0.000000000000000000e+00	2.443967583087218998e+01	1.000000000000000000e+00
5.680000000000000000e+02	9.494969689596121043e+01	3.156119120016169077e+01	-1.596132449158699229e-02	4.202529288069400195e+02	2.668322469880879400e-02	0.000000000000000000e+00	8.321027444177573784e+00	1.000000000000000000e+00
5.680000000000000000e+02	5.176523516212581910e+01	5.310087622916529426e+01	-1.630507544318027247e-02	4.292194383116479912e+02	7.354427100428773123e-03	0.000000000000000000e+00	1.219845143631540729e+01	1.000000000000000000e+00
5.680000000000000000e+02	5.995175027972655357e+01	5.587703488819689923e+00	-2.752874099949166337e-03	7.571949426618995460e+01	1.654459486262496171e-01	0.000000000000000000e+00	9.922329458320652051e+00	1.000000000000000000e+00
5.690000000000000000e+02	7.552485942452845791e+01	4.794446340364411085e+00	-3.848544856553364011e-03	1.042993198858323467e+02	1.442957435084823992e-01	0.000000000000000000e+00	9.105015889613689239e+00	1.000000000000000000e+00
5.690000000000000000e+02	4.997244774189505989e+01	1.062061772641714619e+01	-5.199092292054627654e-03	1.395274301233539518e+02	8.811886309193339706e-02	0.000000000000000000e+00	1.117661419503157383e+01	1.000000000000000000e+00
5.690000000000000000e+02	8.801311627107746460e+01	2.696517695287700889e+01	-1.625514676062872824e-02	4.279170826248319486e+02	2.182897161216712512e-02	0.000000000000000000e+00	8.321027444177573784e+00	1.000000000000000000e+00
5.690000000000000000e+02	1.196644792631282996e+02	2.698462090740940056e+01	-4.095247029029798307e-03	1.107343780699310400e+02	1.207485752316828087e-01	0.000000000000000000e+00	1.371595743867780826e+01	1.000000000000000000e+00
5.690000000000000000e+02	5.855953352118216060e+01	3.888009740633499689e+01	-2.006294938382258489e-02	5.272410212340741964e+02	1.870294249008497278e-02	0.000000000000000000e+00	7.728397265995819332e+00	1.000000000000000000e+00
5.690000000000000000e+02	7.411526050082960637e+01	4.321337225000303306e+01	2.775054514181011459e-03	-7.629805526829449036e+01	2.811476589651225044e-01	0.000000000000000000e+00	1.275872463697899661e+01	1.000000000000000000e+00
5.690000000000000000e+02	1.284494328552752940e+01	5.011465182884879965e+01	-2.387138965095363888e-03	6.617954231064642556e+01	2.300403816000468060e-01	0.000000000000000000e+00	1.571067662600699322e+01	1.000000000000000000e+00
5.700000000000000000e+02	1.386180766461833400e+02	2.900894516182836824e+01	-1.571387112803617619e-02	4.137982763151686640e+02	1.015658100308536316e-02	0.000000000000000000e+00	7.776625109139860825e+00	1.000000000000000000e+00
5.700000000000000000e+02	8.833055439388145658e+01	1.319393913813956409e+01	-1.555013811672113951e-02	4.095274122044337446e+02	1.033966237811700939e-02	0.000000000000000000e+00	1.017292448300633900e+01	1.000000000000000000e+00
5.710000000000000000e+02	6.287409337647930130e+01	3.187487104723633280e+01	-1.646535812573254182e-02	4.334003029460110952e+02	4.751519651075386541e-02	0.000000000000000000e+00	8.227309589844811200e+00	1.000000000000000000e+00
5.710000000000000000e+02	9.449413742182572662e+01	4.657531450034977638e+01	-1.620973738039786088e-02	4.267326098617579646e+02	1.249213656404923878e-02	0.000000000000000000e+00	9.000482617777308292e+00	1.000000000000000000e+00
5.710000000000000000e+02	4.280475034470327955e+01	2.203324586707315902e+01	-3.042099973437857163e-03	8.326375423586766544e+01	2.212663709337534534e-01	0.000000000000000000e+00	7.410613139452785880e+00	1.000000000000000000e+00
5.720000000000000000e+02	7.166949867064985824e+01	1.304293152296432901e+01	-1.568553881803440297e-02	4.130592473008670709e+02	1.031249853130766780e-02	0.000000000000000000e+00	9.105015889613689239e+00	1.000000000000000000e+00
5.720000000000000000e+02	6.491050590371008866e+01	2.368960838179812001e+01	-1.608739899244463270e-02	4.235414963149040659e+02	2.283089365372548141e-02	0.000000000000000000e+00	8.434779243304424412e+00	1.000000000000000000e+00
5.730000000000000000e+02	1.057611843852808704e+02	8.130968112484557864e+00	-1.602315994842080579e-02	4.218658645933240905e+02	3.713997391752044130e-02	0.000000000000000000e+00	7.573101687371761592e+00	1.000000000000000000e+00
5.730000000000000000e+02	1.133329486013553691e+02	7.988645157741647296e+00	-1.610917022934989229e-02	4.241093842050623834e+02	3.689720610692215352e-02	0.000000000000000000e+00	7.573101687371761592e+00	1.000000000000000000e+00
5.730000000000000000e+02	6.165592318673847672e+01	4.596109276998887339e+01	-3.001475543195512418e-03	8.220409363506642819e+01	1.994106003120407200e-01	0.000000000000000000e+00	7.728397265995819332e+00	1.000000000000000000e+00
5.740000000000000000e+02	1.683098974673349701e+01	3.002914186327492274e+01	-1.658497561382984639e-02	4.365204436728441237e+02	7.904634757209261231e-03	0.000000000000000000e+00	1.838024807071916200e+01	1.000000000000000000e+00
5.740000000000000000e+02	4.988750989431105864e+01	3.505770009607732618e+01	-1.744389100293112366e-02	4.589246667431230549e+02	1.467843948883174043e-02	0.000000000000000000e+00	7.330606524877504526e+00	1.000000000000000000e+00
5.750000000000000000e+02	1.165831175293007647e+02	5.018765685695906598e+01	-1.606171904180500945e-02	4.228716522885141558e+02	3.586943559801469839e-02	0.000000000000000000e+00	6.540934015308354610e+00	1.000000000000000000e+00
5.750000000000000000e+02	5.014074392509318301e+01	2.308223837949085677e+01	-4.806226339638549304e-03	1.292797892656703880e+02	9.497239481540620254e-02	0.000000000000000000e+00	7.099008787062402348e+00	1.000000000000000000e+00
5.750000000000000000e+02	5.564627806737982496e+01	3.959359925185965778e+01	-4.547975156751266589e-03	1.225434830089805587e+02	3.825699714938908258e-01	0.000000000000000000e+00	7.330606524877504526e+00	1.000000000000000000e+00
5.760000000000000000e+02	8.847354962738565121e+01	5.326569639993896743e+01	-1.560527813657247749e-02	4.109657020762005573e+02	8.728356848035190296e-03	0.000000000000000000e+00	9.000482617777308292e+00	1.000000000000000000e+00
5.760000000000000000e+02	3.745575375267260654e+01	1.213709424252853530e+01	-3.567955702782616648e-03	9.698034286906430168e+01	1.114027014082427103e-01	0.000000000000000000e+00	1.124924804231522657e+01	1.000000000000000000e+00
5.770000000000000000e+02	9.668154762857346896e+01	2.428872797094043179e+01	3.793626345225199151e-03	-1.028668079130625017e+02	2.647751923778153271e-01	0.000000000000000000e+00	3.279338165336641797e+00	1.000000000000000000e+00
5.770000000000000000e+02	9.762866904122155631e+01	2.742831708933426782e+01	-3.911911285573044933e-03	1.059521900392119562e+02	2.838763665166916805e-01	0.000000000000000000e+00	3.279338165336641797e+00	1.000000000000000000e+00
5.780000000000000000e+02	3.497701386860487105e+01	3.295409104396809141e+01	-1.363557469700163796e-02	3.595873290694998445e+02	3.505012200941538536e-01	0.000000000000000000e+00	9.493918805664279148e+00	1.000000000000000000e+00
5.790000000000000000e+02	6.753358236971682516e+01	2.837346913244656577e+01	-1.673895103583472599e-02	4.405367877105812795e+02	1.487123332925832653e-02	0.000000000000000000e+00	1.411552623949800278e+01	1.000000000000000000e+00
5.790000000000000000e+02	6.607071181895035750e+01	4.439426198754843966e+01	-1.648645907305642741e-02	4.339507067888544043e+02	1.612774064079336434e-02	0.000000000000000000e+00	1.147672347591915276e+01	1.000000000000000000e+00
5.790000000000000000e+02	2.813489371977050979e+01	4.785330442252976013e+01	-1.687922259319638019e-02	4.441956757703635503e+02	6.906895347680941377e-02	0.000000000000000000e+00	7.169595758421403175e+00	1.000000000000000000e+00
5.800000000000000000e+02	5.190522245215613140e+01	1.620600821418058146e+01	-1.639642515475473947e-02	4.316022333360351695e+02	1.245677657307253661e-02	0.000000000000000000e+00	7.099008787062402348e+00	1.000000000000000000e+00
5.800000000000000000e+02	1.231227764237002589e+02	5.031680536651091273e+01	-1.837126053916018215e-02	4.831144696292919889e+02	1.001744536987825285e-02	0.000000000000000000e+00	6.540934015308354610e+00	1.000000000000000000e+00
5.800000000000000000e+02	1.109170546579195076e+02	2.930082097133619357e+01	3.941929649108674195e-03	-1.067351986118732015e+02	2.731408288402165097e-01	0.000000000000000000e+00	8.204240830641214899e+00	1.000000000000000000e+00
5.810000000000000000e+02	1.405012638544580454e+02	1.654413373001859355e+01	-1.534833023147579370e-02	4.042633909332479334e+02	1.191556583522335178e-02	0.000000000000000000e+00	7.379008717968080333e+00	1.000000000000000000e+00
5.810000000000000000e+02	9.833388712308057222e+01	3.251413892280231011e+01	-1.570091461426540574e-02	4.134603144758340818e+02	6.965569709421970401e-03	0.000000000000000000e+00	5.134483057208500512e+00	1.000000000000000000e+00
5.810000000000000000e+02	3.240271909974888587e+01	4.209233489777209059e+01	-1.662157530099043698e-02	4.374751215908941049e+02	7.929546143082788490e-02	0.000000000000000000e+00	7.169595758421403175e+00	1.000000000000000000e+00
5.820000000000000000e+02	4.549907346286947707e+00	1.398002183256345710e+01	-4.315439845188668959e-03	1.164779577452913344e+02	8.196283576708240926e-02	0.000000000000000000e+00	1.800060483241222187e+01	1.000000000000000000e+00
5.820000000000000000e+02	1.249622010378957242e+02	2.979550504848048220e+01	2.087870268388670580e-03	-5.837332213570689277e+01	2.484206410408715815e-01	0.000000000000000000e+00	8.024367530978734564e+00	1.000000000000000000e+00
5.840000000000000000e+02	4.441575267682542716e+01	9.395548596434680988e+00	-1.584999395068890579e-02	4.173489474550337377e+02	2.919135687584717420e-02	0.000000000000000000e+00	1.012296980735099261e+01	1.000000000000000000e+00
5.840000000000000000e+02	1.417828480818408821e+02	3.920386860988359956e+01	-3.299004178941234138e-03	8.996492550468489924e+01	2.786697485076283787e-01	0.000000000000000000e+00	9.061117621610316419e+00	1.000000000000000000e+00
5.850000000000000000e+02	1.229608069253105285e+01	3.022867017088993080e+01	-1.743252560652495606e-02	4.586282081168172908e+02	4.035673232484238149e-02	0.000000000000000000e+00	1.147135057897083676e+01	1.000000000000000000e+00
5.850000000000000000e+02	8.114402682442724313e+01	4.054131664122468948e+01	-1.594402440938676169e-02	4.198016679427544773e+02	1.866068272461529620e-02	0.000000000000000000e+00	9.297410019641674239e+00	1.000000000000000000e+00
5.850000000000000000e+02	4.647267020257262260e+01	4.449338129303419720e+01	-1.642488519628769461e-02	4.323445941403523420e+02	1.367123271906278692e-02	0.000000000000000000e+00	1.301396650919818043e+01	1.000000000000000000e+00
5.860000000000000000e+02	1.179939630189654594e+02	7.393611113832005977e+00	-1.591959147150170603e-02	4.191643513949490512e+02	8.427671686175641774e-03	0.000000000000000000e+00	1.506643324773767212e+01	1.000000000000000000e+00
5.860000000000000000e+02	1.190122861085304180e+02	2.441136290645436446e+01	-1.582203318252999383e-02	4.166196098567120885e+02	9.372857772479870064e-03	0.000000000000000000e+00	7.871675951272822935e+00	1.000000000000000000e+00
5.870000000000000000e+02	1.361576658116228487e+02	4.630747170827540771e+01	-4.987941737464308446e-03	1.340197116839340481e+02	1.745720815023039663e-01	0.000000000000000000e+00	9.061117621610316419e+00	1.000000000000000000e+00
5.870000000000000000e+02	1.345374205417477356e+02	7.369793711145840476e+00	-1.571648203748446035e-02	4.138663801103014634e+02	9.259067200353521265e-03	0.000000000000000000e+00	3.566542153055958675e+00	1.000000000000000000e+00
5.870000000000000000e+02	8.529027813444780293e+01	9.309850119999261153e+00	3.375507166585787946e-03	-9.196045384482188467e+01	2.434101105218240413e-01	0.000000000000000000e+00	5.456618688374226700e+00	1.000000000000000000e+00
5.870000000000000000e+02	1.435584094309726879e+02	1.688771423751483169e+01	-1.546064732787254953e-02	4.071931059135697524e+02	1.254848303372890772e-02	0.000000000000000000e+00	9.661096335718550421e+00	1.000000000000000000e+00
5.870000000000000000e+02	1.033528777733078101e+02	1.700804495751005874e+01	-2.762840498057906897e-03	7.597946097451621483e+01	2.812699960622107032e-01	0.000000000000000000e+00	5.735302992979865344e+00	1.000000000000000000e+00
5.870000000000000000e+02	8.381484383396836790e+01	4.960745392475899962e+01	4.110262816902507388e-03	-1.111260546720095874e+02	1.958648263214058938e-01	0.000000000000000000e+00	3.738373898981842469e+00	1.000000000000000000e+00
5.880000000000000000e+02	4.963127442369321329e+01	2.786107708852041398e+01	-1.561190474237332711e-02	4.111385525763137139e+02	1.044434908402114282e-02	0.000000000000000000e+00	1.120589097075531448e+01	1.000000000000000000e+00
5.880000000000000000e+02	7.071495595130275547e+01	3.979018260950393682e+01	-4.328954706126072853e-03	1.168304836902766937e+02	1.498120407122432995e-01	0.000000000000000000e+00	9.577885131682551290e+00	1.000000000000000000e+00
5.890000000000000000e+02	9.916767094895718060e+01	2.583180870971633780e+01	3.605127843153688432e-03	-9.794995283931366714e+01	2.994030268203554668e-01	0.000000000000000000e+00	4.223861297373650459e+00	1.000000000000000000e+00
5.890000000000000000e+02	2.354406540269837222e+01	3.248138499205499841e+01	-1.589802115539154861e-02	4.186017043869194367e+02	3.925484667624390411e-02	0.000000000000000000e+00	4.515635522191145945e+00	1.000000000000000000e+00
5.890000000000000000e+02	1.000588091950847058e+02	2.170302234012299536e+01	-3.831646445985125316e-03	1.038585363526602094e+02	2.900142131229074272e-01	0.000000000000000000e+00	4.223861297373650459e+00	1.000000000000000000e+00
5.900000000000000000e+02	3.138454774132127412e+01	4.813105502222513365e+01	-1.654948394187288549e-02	4.355946675769088188e+02	9.190527050079611016e-03	0.000000000000000000e+00	9.952075242294105450e+00	1.000000000000000000e+00
5.900000000000000000e+02	1.039791964143406062e+02	4.279614001867255979e+01	-1.647613358408045459e-02	4.336813734397692315e+02	4.849963465071405189e-02	0.000000000000000000e+00	6.653221527946978853e+00	1.000000000000000000e+00
5.900000000000000000e+02	1.040177258646247935e+02	3.614303005555020576e+01	-1.671489305117749777e-02	4.399092515624097928e+02	3.884123562519736783e-02	0.000000000000000000e+00	6.653221527946978853e+00	1.000000000000000000e+00
5.900000000000000000e+02	9.089360558499744513e+01	4.276156381116039285e+01	1.547439361474462621e-03	-4.427654992017098579e+01	2.912660699621473226e-01	0.000000000000000000e+00	9.638332713953648323e+00	1.000000000000000000e+00
5.900000000000000000e+02	8.008034757864079722e+01	4.977768061929617716e+01	-2.995575273538958298e-03	8.205018911869893827e+01	1.783511648934890115e-01	0.000000000000000000e+00	3.738373898981842469e+00	1.000000000000000000e+00
5.910000000000000000e+02	1.707280330532103463e+01	4.459425826745587784e+01	-3.224933095710595839e-03	8.803283173524755512e+01	1.320778972270370000e-01	0.000000000000000000e+00	8.016288658055415794e+00	1.000000000000000000e+00
5.910000000000000000e+02	7.268608963681272428e+01	7.885033164853969545e+00	-1.571767776099304917e-02	4.138975697438285124e+02	3.063650499500480962e-02	0.000000000000000000e+00	9.525358687603867835e+00	1.000000000000000000e+00
5.910000000000000000e+02	3.669479111825042850e+01	1.364692674628598468e+01	-1.637896034834349784e-02	4.311466757529695997e+02	9.374577597641708948e-03	0.000000000000000000e+00	1.199218795045861619e+01	1.000000000000000000e+00
5.910000000000000000e+02	6.050604576193058648e+01	2.042184668476415155e+01	-1.589427374434858667e-02	4.185039557215586115e+02	1.283444271803091397e-02	0.000000000000000000e+00	8.708149830681263026e+00	1.000000000000000000e+00
5.910000000000000000e+02	7.076139169349188762e+01	4.936795517506180886e+01	-1.648112363852559381e-02	4.338115356121325590e+02	9.256510258243255684e-03	0.000000000000000000e+00	9.327958711797803559e+00	1.000000000000000000e+00
5.920000000000000000e+02	1.378832864254253536e+02	3.027813333415003783e+01	-4.222095100367789962e-03	1.140431236371337320e+02	1.338478063354299197e-01	0.000000000000000000e+00	1.454339522641207161e+01	1.000000000000000000e+00
5.920000000000000000e+02	8.733500553102830111e+01	1.436887941265887214e+01	3.693676173242976726e-03	-1.002596757351822845e+02	3.053598168978213234e-01	0.000000000000000000e+00	5.456618688374226700e+00	1.000000000000000000e+00
5.920000000000000000e+02	8.123144968629239315e+01	1.600417813960556401e+01	-4.434579852819351721e-03	1.195856437192794175e+02	2.329515589234407713e-01	0.000000000000000000e+00	3.546143051641037491e+00	1.000000000000000000e+00
5.930000000000000000e+02	1.125931946207893617e+02	7.535276291446109553e+00	-3.935028838961765647e-03	1.065551956781048943e+02	2.469452945818912948e-01	0.000000000000000000e+00	1.848069731453180964e+01	1.000000000000000000e+00
5.930000000000000000e+02	2.031856138385178667e+01	2.932114955878756035e+01	-1.458526423688017055e-02	3.843593340526826978e+02	6.550769380185106350e-02	0.000000000000000000e+00	4.515635522191145945e+00	1.000000000000000000e+00
5.940000000000000000e+02	1.166039331015602727e+02	3.132830860893735903e+01	-1.562066437740726628e-02	4.113670416915453529e+02	1.983975848525942887e-02	0.000000000000000000e+00	1.007097691988882282e+01	1.000000000000000000e+00
5.940000000000000000e+02	7.349242642639150347e+01	3.395369792163371159e+01	-1.963721867104788188e-02	5.161361254807758314e+02	2.533697570963144852e-02	0.000000000000000000e+00	1.301901639356923823e+01	1.000000000000000000e+00
5.940000000000000000e+02	7.153467049125022470e+01	2.042145550412036670e+01	-1.589149441113971162e-02	4.184314587073142775e+02	1.294916540141355377e-02	0.000000000000000000e+00	1.065550871955241163e+01	1.000000000000000000e+00
5.940000000000000000e+02	8.629899586820232571e+01	2.446864593528609788e+01	-1.547611220811168954e-02	4.075964967842297142e+02	3.179204986876693617e-02	0.000000000000000000e+00	9.865456875882779642e+00	1.000000000000000000e+00
5.940000000000000000e+02	2.430500558562245672e+01	4.113649395708554835e+01	4.183023019120537742e-03	-1.130239550028408360e+02	1.261541123716984902e-01	0.000000000000000000e+00	8.016288658055415794e+00	1.000000000000000000e+00
5.950000000000000000e+02	1.083714948922666821e+02	2.552731410358775577e+01	-1.655875445083927755e-02	4.358364824908031210e+02	1.169500260671485492e-02	0.000000000000000000e+00	8.667370853360868210e+00	1.000000000000000000e+00
5.950000000000000000e+02	8.428055288062937223e+01	4.977333900964752189e+01	-1.619986455729261268e-02	4.264750839936806415e+02	1.568325105665424601e-02	0.000000000000000000e+00	4.200207545875236370e+00	1.000000000000000000e+00
5.950000000000000000e+02	4.730683398656982774e+01	4.349713946031482692e+01	4.217494963341560620e-03	-1.139231321951392744e+02	2.088097894301914614e-01	0.000000000000000000e+00	1.200908241450442304e+01	1.000000000000000000e+00
5.960000000000000000e+02	2.274485956741770210e+01	5.882002073776541273e+00	-1.552799235935936779e-02	4.089497552031864416e+02	9.031237492696297942e-03	0.000000000000000000e+00	7.759248042093953579e+00	1.000000000000000000e+00
5.960000000000000000e+02	3.154696780143900625e+01	2.447801565451758066e+01	-1.438363632026861717e-02	3.791000071407647170e+02	4.094476573898153671e-02	0.000000000000000000e+00	7.576288350875322486e+00	1.000000000000000000e+00
5.960000000000000000e+02	6.141926834182088868e+01	2.908197936233743519e+01	-1.603740701618328393e-02	4.222374896547657386e+02	1.088618831341114923e-02	0.000000000000000000e+00	8.708149830681263026e+00	1.000000000000000000e+00
5.960000000000000000e+02	8.103907254281959638e+01	1.246325713266806723e+01	1.943882396203720081e-03	-5.461749653427960993e+01	3.616011987760933133e-01	0.000000000000000000e+00	3.546143051641037491e+00	1.000000000000000000e+00
5.970000000000000000e+02	2.512099478483785830e+01	2.849137035669916784e+01	-1.586338903077652920e-02	4.176983489981139996e+02	7.822941515728887296e-02	0.000000000000000000e+00	4.873592114152055288e+00	1.000000000000000000e+00
5.980000000000000000e+02	1.401735913289461735e+02	2.839324665880819154e+01	-1.599929070620051408e-02	4.212432516631010913e+02	1.055717347404561135e-02	0.000000000000000000e+00	9.746187229072093672e+00	1.000000000000000000e+00
5.980000000000000000e+02	3.455948847563111315e+01	1.280721817686400321e+01	-1.620612992388422227e-02	4.266385118149964910e+02	9.333637276718320663e-03	0.000000000000000000e+00	1.205333126471018268e+01	1.000000000000000000e+00
5.990000000000000000e+02	9.676798844808274680e+01	2.252037134760046655e+01	-1.617184330591811200e-02	4.257441687318647041e+02	9.355858135853045709e-03	0.000000000000000000e+00	1.060714284810543795e+01	1.000000000000000000e+00
5.990000000000000000e+02	1.192210543200674948e+02	4.729409974671034433e+01	-1.627927788088073466e-02	4.285465264651936650e+02	7.645402936437450947e-03	0.000000000000000000e+00	4.475592133641584702e+00	1.000000000000000000e+00
6.000000000000000000e+02	1.274382143248542860e+02	3.064080701240462545e+01	-1.543539853650870847e-02	4.065345083833026933e+02	1.052783929525580309e-02	0.000000000000000000e+00	1.087226300158667058e+01	1.000000000000000000e+00
6.000000000000000000e+02	1.148555013237113656e+02	1.977570753614301324e+01	-1.625047206262380042e-02	4.277951463104783443e+02	8.296752384121863777e-03	0.000000000000000000e+00	5.641307804679817295e+00	1.000000000000000000e+00
6.000000000000000000e+02	1.442951925217958546e+02	3.722503974465593757e+01	-3.771885890882489302e-03	1.022997229650876676e+02	2.064685980260210219e-01	0.000000000000000000e+00	9.746187229072093672e+00	1.000000000000000000e+00
6.010000000000000000e+02	2.205707100867695303e+01	1.361070682148195310e+01	-1.648774500233576162e-02	4.339842493784881867e+02	1.286408013324591426e-02	0.000000000000000000e+00	7.759248042093953579e+00	1.000000000000000000e+00
6.020000000000000000e+02	9.910635330246923047e+01	4.040025784020538424e+01	-1.546270623548423422e-02	4.072468111166649578e+02	1.068002166847614731e-02	0.000000000000000000e+00	7.913488978120438055e+00	1.000000000000000000e+00
6.020000000000000000e+02	2.997383903817419437e+01	4.068409847547035696e+01	-1.643339591106136519e-02	4.325665903400902721e+02	8.890276778608985353e-03	0.000000000000000000e+00	7.643591604215191460e+00	1.000000000000000000e+00
6.020000000000000000e+02	6.937404619444466292e+00	5.027448056470431226e+01	3.492848917496977918e-03	-9.502123351675464846e+01	1.692017389573214903e-01	0.000000000000000000e+00	1.558240462313132113e+01	1.000000000000000000e+00
6.030000000000000000e+02	1.408264267046010048e+02	5.325111399839061477e+01	-1.559619268159287246e-02	4.107287141695441619e+02	8.965920265975091397e-03	0.000000000000000000e+00	1.295098574585903961e+01	1.000000000000000000e+00
6.040000000000000000e+02	1.067519243593248888e+02	2.610261968074598826e+01	5.992710919122475229e-03	-1.602284316179960229e+02	6.964376522972126615e-02	0.000000000000000000e+00	1.001885735153167722e+01	1.000000000000000000e+00
6.040000000000000000e+02	5.937365462337365329e+01	1.264104265088035817e+01	-1.610278812335553741e-02	4.239429113159164331e+02	9.589982839338428988e-03	0.000000000000000000e+00	1.162182067515047201e+01	1.000000000000000000e+00
6.040000000000000000e+02	5.143888729568223539e+01	2.162075166127178960e+01	-1.623835302088898203e-02	4.274790293589482530e+02	1.492513338582224236e-02	0.000000000000000000e+00	1.143343686405960113e+01	1.000000000000000000e+00
6.040000000000000000e+02	4.632245822273922187e+01	5.244071401814807132e+01	-1.604556531263696961e-02	4.224502932625961193e+02	1.262931899887165255e-02	0.000000000000000000e+00	1.314280741231396732e+01	1.000000000000000000e+00
6.040000000000000000e+02	1.204844463805287660e+02	1.940243646242798548e+01	-3.877505502792285511e-03	1.050547386230319944e+02	3.835502537999205819e-01	0.000000000000000000e+00	5.641307804679817295e+00	1.000000000000000000e+00
6.040000000000000000e+02	1.280620387536525584e+02	5.106058163681132100e+01	3.196649232175164702e-03	-8.729506641403219191e+01	2.673038580739629522e-01	0.000000000000000000e+00	9.609859082387838924e+00	1.000000000000000000e+00
6.050000000000000000e+02	7.677985774342506886e+01	3.802078832311607215e+01	-1.686757120552307559e-02	4.438917572565922001e+02	1.111938297981918122e-02	0.000000000000000000e+00	7.670404414240237223e+00	1.000000000000000000e+00
6.050000000000000000e+02	1.148477174022117566e+02	4.765688486887150077e+01	-1.562859598314084164e-02	4.115739322263003714e+02	1.512069484315936574e-01	0.000000000000000000e+00	5.105968436318939041e+00	1.000000000000000000e+00
6.050000000000000000e+02	9.375621683094567516e+01	2.470636682574430765e+01	-3.868801439212584976e-03	1.048276990513443252e+02	1.196800676190686863e-01	0.000000000000000000e+00	1.307049869738230541e+01	1.000000000000000000e+00
6.060000000000000000e+02	7.929908154291671174e+00	3.472371625640421655e+01	-3.991842499533823814e-03	1.080371413284527904e+02	2.047076442889951275e-01	0.000000000000000000e+00	9.357490471850608671e+00	1.000000000000000000e+00
6.060000000000000000e+02	1.057294130053653021e+02	3.606916236922949537e+01	-1.632712095436327643e-02	4.297944804595819619e+02	1.376649181757150231e-02	0.000000000000000000e+00	7.913488978120438055e+00	1.000000000000000000e+00
6.070000000000000000e+02	3.660861426007754460e+01	3.688880528958256377e+01	-3.991115914920419748e-03	1.080181888635596295e+02	1.646551826766655680e-01	0.000000000000000000e+00	7.121104419448174738e+00	1.000000000000000000e+00
6.070000000000000000e+02	4.315795369442047758e+01	3.968456656809775751e+01	4.346783562766078426e-03	-1.172955372756696164e+02	2.284974011413132278e-01	0.000000000000000000e+00	7.121104419448174738e+00	1.000000000000000000e+00
6.070000000000000000e+02	1.335168730967304214e+02	4.171436950568890012e+01	-4.702454658134808813e-03	1.265729756140714386e+02	2.327868516509483676e-01	0.000000000000000000e+00	3.576851095667707536e+00	1.000000000000000000e+00
6.070000000000000000e+02	1.307869377423803030e+02	3.940324062099887215e+01	4.922378683350412537e-03	-1.323095440607023079e+02	2.320887007377966382e-01	0.000000000000000000e+00	3.576851095667707536e+00	1.000000000000000000e+00
6.070000000000000000e+02	1.097923282165536136e+02	4.837379061875496689e+01	-1.445117547831604662e-02	3.808617200895299106e+02	1.970791383231544902e-01	0.000000000000000000e+00	4.133848132287983645e+00	1.000000000000000000e+00
6.080000000000000000e+02	5.412122793660232745e+00	2.571131453385739363e+01	3.454434671293926413e-03	-9.401922406165533630e+01	2.649730965196072097e-01	0.000000000000000000e+00	9.357490471850608671e+00	1.000000000000000000e+00
6.090000000000000000e+02	1.015636298202165761e+02	1.162415596913226068e+01	-1.613484390265898169e-02	4.247790644915598364e+02	1.495085506390991803e-02	0.000000000000000000e+00	1.011327907455913255e+01	1.000000000000000000e+00
6.090000000000000000e+02	7.506987467873821629e+01	3.054341834454203664e+01	-1.582207169988200310e-02	4.166206145556119509e+02	1.676919436457161572e-01	0.000000000000000000e+00	7.670404414240237223e+00	1.000000000000000000e+00
6.090000000000000000e+02	4.965642419218777093e+01	3.291439163291591541e+01	-1.668406383388649702e-02	4.391050924216679050e+02	9.720202571235292410e-03	0.000000000000000000e+00	9.384316035988790716e+00	1.000000000000000000e+00
6.100000000000000000e+02	1.209695751864272069e+02	3.172544463988191055e+01	-1.665708087553524619e-02	4.384012603263667529e+02	1.034511056111997451e-02	0.000000000000000000e+00	6.746334596416161844e+00	1.000000000000000000e+00
6.100000000000000000e+02	3.930515272923560843e+01	4.961294548319747122e+01	-1.737354636214598347e-02	4.570897746874596805e+02	1.866517522267001628e-01	0.000000000000000000e+00	5.793185273274405134e+00	1.000000000000000000e+00
6.110000000000000000e+02	1.235701762031097672e+02	7.906507249381739655e+00	-1.620769396886937927e-02	4.266793088634415767e+02	4.020874264283824662e-02	0.000000000000000000e+00	6.738823533387646059e+00	1.000000000000000000e+00
6.110000000000000000e+02	1.068729505776308173e+02	2.023168329902241425e+01	-1.633130624543552636e-02	4.299036509273446995e+02	7.917096261981337868e-03	0.000000000000000000e+00	1.011327907455913255e+01	1.000000000000000000e+00
6.110000000000000000e+02	3.402351173139690843e+01	5.199312698477100980e+01	-1.635964913140759008e-02	4.306429558086298925e+02	1.771013144162946196e-01	0.000000000000000000e+00	5.793185273274405134e+00	1.000000000000000000e+00
6.110000000000000000e+02	1.168319482300608882e+02	7.816917086078190025e+00	-1.702887096833338373e-02	4.480991517369339476e+02	5.151324854151206889e-02	0.000000000000000000e+00	6.738823533387646059e+00	1.000000000000000000e+00
6.110000000000000000e+02	1.412295133090759691e+02	2.391393725164401474e+01	-1.565520493161387744e-03	4.474818392838316328e+01	4.433062887239386241e-01	0.000000000000000000e+00	1.753518320910333372e+01	1.000000000000000000e+00
6.120000000000000000e+02	7.674192415456714400e+01	3.922223488834536909e+01	-1.618321085156128325e-02	4.260406834195542274e+02	1.248794166737432487e-02	0.000000000000000000e+00	8.838416489994925129e+00	1.000000000000000000e+00
6.120000000000000000e+02	1.853154109081057044e+01	4.155495130745246257e+01	-1.664660385853287961e-02	4.381279744718918892e+02	1.403058681730851021e-02	0.000000000000000000e+00	3.640508938265778482e+00	1.000000000000000000e+00
6.130000000000000000e+02	4.535583898177174689e+01	4.248707485512254323e+01	-2.381111669903793540e-02	6.250094134416932548e+02	5.642297864617118464e-03	0.000000000000000000e+00	8.421916358700881844e+00	1.000000000000000000e+00
6.140000000000000000e+02	4.650804264048007752e+01	1.832853418733174067e+01	-1.612287351868644386e-02	4.244668251765344849e+02	1.186649386193150413e-02	0.000000000000000000e+00	1.048984856433399671e+01	1.000000000000000000e+00
6.140000000000000000e+02	9.226086367436109015e+01	2.183063126602020532e+01	-1.566015221025067114e-02	4.123970549231295308e+02	1.342507271843740302e-02	0.000000000000000000e+00	8.453799043380586298e+00	1.000000000000000000e+00
6.140000000000000000e+02	9.913586934050812260e+01	2.675008401569762384e+01	8.586781519718379371e-03	-2.278929968746680856e+02	2.044700387396134467e-01	0.000000000000000000e+00	8.453799043380586298e+00	1.000000000000000000e+00
6.140000000000000000e+02	9.750068344428434841e+01	3.760992477950131274e+01	-1.665696432462835178e-02	4.383982201753225922e+02	1.474535088687323192e-02	0.000000000000000000e+00	6.980869412442721078e+00	1.000000000000000000e+00
6.140000000000000000e+02	1.271675149173101147e+02	3.438975948222782364e+01	-3.615910989446470460e-03	9.823122386787881055e+01	2.551557604599787865e-01	0.000000000000000000e+00	6.746334596416161844e+00	1.000000000000000000e+00
6.160000000000000000e+02	3.724246260219464233e+01	1.341061293371385865e+01	-1.649164839741898425e-02	4.340860667813262239e+02	1.091464355069293735e-02	0.000000000000000000e+00	1.048984856433399671e+01	1.000000000000000000e+00
6.160000000000000000e+02	2.473984225157985861e+01	2.096979639078831426e+01	4.338950365347317775e-03	-1.170912136547980964e+02	2.264004321272840015e-01	0.000000000000000000e+00	9.478429130679950632e+00	1.000000000000000000e+00
6.170000000000000000e+02	1.116405932839872008e+02	3.436506321369257932e+01	-1.593906916373603877e-02	4.196724137340913785e+02	2.887020220577374285e-02	0.000000000000000000e+00	4.569600169122848499e+00	1.000000000000000000e+00
6.170000000000000000e+02	1.199101605534740429e+02	4.977843192196999667e+01	-1.672913516221668020e-02	4.402807473310994055e+02	1.050783467804261573e-02	0.000000000000000000e+00	1.633256158497728094e+01	1.000000000000000000e+00
6.170000000000000000e+02	1.002849332740612169e+02	5.792781553745808054e+00	-3.416547124205784360e-03	9.303095319432739529e+01	1.214109853948628359e-01	0.000000000000000000e+00	1.793316247443076250e+01	1.000000000000000000e+00
6.180000000000000000e+02	1.422314503484208501e+02	5.078558345085833992e+01	-1.564967938528960198e-02	4.121238784151974528e+02	1.299539328638876778e-02	0.000000000000000000e+00	1.901557872832810148e+01	1.000000000000000000e+00
6.180000000000000000e+02	8.117221996379410598e+01	7.951818577065787430e+00	-4.462237279056252039e-03	1.203070688501175738e+02	2.294643234836390988e-01	0.000000000000000000e+00	1.776455631292205695e+01	1.000000000000000000e+00
6.190000000000000000e+02	5.700561515691666159e+01	2.756389029417473679e+01	-1.656704725933595690e-02	4.360527947536828037e+02	7.638870684094978269e-02	0.000000000000000000e+00	6.812152196868535903e+00	1.000000000000000000e+00
6.190000000000000000e+02	7.794499133548630709e+01	4.744095183206217570e+01	-1.571194184978103384e-02	4.137479524055714819e+02	1.192049331264177781e-02	0.000000000000000000e+00	1.475634873398038671e+01	1.000000000000000000e+00
6.190000000000000000e+02	6.078456234029194327e+00	4.902510578559964216e+01	-1.658857629217227667e-02	4.366143649156251172e+02	7.939711733729426513e-03	0.000000000000000000e+00	9.666091900133851667e+00	1.000000000000000000e+00
6.190000000000000000e+02	2.138815710017917837e+01	4.168230035798929833e+01	-1.630774069191663275e-02	4.292889595101094073e+02	1.325838164338655201e-02	0.000000000000000000e+00	7.631155383649631752e+00	1.000000000000000000e+00
6.190000000000000000e+02	1.008275628606998993e+02	4.374705856508957424e+01	-1.581122425579596646e-02	4.163376663628914685e+02	4.356876373103846234e-02	0.000000000000000000e+00	6.980869412442721078e+00	1.000000000000000000e+00
6.200000000000000000e+02	7.152783626623877922e+01	3.415298928033607240e+01	-7.905342871568750429e-03	2.101181337442864958e+02	3.718550965036537814e-02	0.000000000000000000e+00	1.475634873398038671e+01	1.000000000000000000e+00
6.200000000000000000e+02	5.483269910196040264e+00	3.881908641021558992e+01	-3.981997460913002350e-03	1.077803401997325352e+02	1.132680530828588106e-01	0.000000000000000000e+00	9.648377632839508777e+00	1.000000000000000000e+00
6.210000000000000000e+02	2.607559760627214374e+01	3.035363230248951893e+01	-1.703912998535795156e-02	4.483667512104289017e+02	1.210564022691229535e-02	0.000000000000000000e+00	9.478429130679950632e+00	1.000000000000000000e+00
6.210000000000000000e+02	1.161840111286265085e+02	3.387659622948518034e+01	-1.522855544943252197e-02	4.011391473009393280e+02	4.869906204825846796e-02	0.000000000000000000e+00	4.569600169122848499e+00	1.000000000000000000e+00
6.210000000000000000e+02	4.621528491125899052e+01	4.646040298520034639e+01	1.331117798810702631e-03	-3.863394925620878695e+01	3.845648657497268141e-01	0.000000000000000000e+00	1.000738239451310463e+01	1.000000000000000000e+00
6.220000000000000000e+02	9.107906381644880867e+00	1.178107257347682868e+01	-1.414549547645889763e-02	3.728882653853398210e+02	6.303687134739277553e-02	0.000000000000000000e+00	1.224783077917995655e+01	1.000000000000000000e+00
6.220000000000000000e+02	6.129869477403678957e+01	2.227476135318941530e+01	-2.280624070120910313e-02	5.987979072805528631e+02	3.435554626014447610e-02	0.000000000000000000e+00	6.812152196868535903e+00	1.000000000000000000e+00
6.220000000000000000e+02	1.288582974294190535e+02	2.031337319499314020e+01	-1.617007954998669200e-02	4.256981623593738391e+02	8.893142107842977317e-03	0.000000000000000000e+00	1.769691442022590877e+01	1.000000000000000000e+00
6.220000000000000000e+02	1.509744565551140205e+01	2.246446052310396979e+01	4.304471654183595133e-03	-1.161918599514070820e+02	4.959895651040981956e-01	0.000000000000000000e+00	4.379134867608457604e+00	1.000000000000000000e+00
6.230000000000000000e+02	1.153728316373471046e+02	5.067153698383726379e+01	-4.619853521914056398e-03	1.244183812206881470e+02	2.826531887309933211e-01	0.000000000000000000e+00	7.940715603314496107e+00	1.000000000000000000e+00
6.230000000000000000e+02	1.232402428985403589e+02	5.174801473092350790e+01	4.013487765745044240e-03	-1.086017433588334171e+02	3.096776854972617121e-01	0.000000000000000000e+00	7.940715603314496107e+00	1.000000000000000000e+00
6.240000000000000000e+02	9.055940292994398533e+01	1.501143189570270131e+01	-1.585847347693329287e-02	4.175701301232221567e+02	7.800654492443381827e-03	0.000000000000000000e+00	1.523118464565203567e+01	1.000000000000000000e+00
6.240000000000000000e+02	1.395944723665772003e+01	4.342838233001230464e+01	-1.684572506819364060e-02	4.433219156398706104e+02	1.219240595529147431e-02	0.000000000000000000e+00	7.631155383649631752e+00	1.000000000000000000e+00
6.240000000000000000e+02	6.169516993519742698e+01	4.595986895862660049e+01	5.117518946811180393e-03	-1.373996449577681176e+02	2.760518848501997136e-01	0.000000000000000000e+00	1.536501659339240788e+01	1.000000000000000000e+00
6.240000000000000000e+02	1.935375604693929574e+01	2.143458478277066348e+01	-4.127926674379112960e-03	1.115868043665767999e+02	2.476755859371402302e-01	0.000000000000000000e+00	4.379134867608457604e+00	1.000000000000000000e+00
6.250000000000000000e+02	1.079318326618225825e+02	1.583410456233398023e+01	-1.604976708348461109e-02	4.225598935940785168e+02	1.581938210270594780e-02	0.000000000000000000e+00	8.125438835633783441e+00	1.000000000000000000e+00
6.250000000000000000e+02	9.285060363184395982e+00	2.403438144777291186e+01	-1.692990648566010045e-02	4.455177305934998344e+02	1.372089399087295103e-02	0.000000000000000000e+00	6.020670601865932170e+00	1.000000000000000000e+00
6.250000000000000000e+02	1.331795104225331841e+02	3.747460561766434495e+01	2.148461712634651757e-03	-5.995380870081286417e+01	2.428221606418280443e-01	0.000000000000000000e+00	4.851144133438572759e+00	1.000000000000000000e+00
6.270000000000000000e+02	5.061497318774221554e+01	1.925727695250567351e+01	-1.634704777315270155e-02	4.303142579590939363e+02	1.696010241537571073e-02	0.000000000000000000e+00	1.110167190299850226e+01	1.000000000000000000e+00
6.280000000000000000e+02	1.151573541462226444e+02	1.955090366237945076e+01	-1.588811408616836590e-02	4.183432852321745372e+02	7.663068373299775082e-03	0.000000000000000000e+00	8.125438835633783441e+00	1.000000000000000000e+00
6.280000000000000000e+02	4.289964442654099486e+01	3.242208224523043469e+01	-1.645266597679967066e-02	4.330692368834613148e+02	1.225464320860525369e-02	0.000000000000000000e+00	1.194960092360088844e+01	1.000000000000000000e+00
6.280000000000000000e+02	1.145703799135325340e+01	3.210908615236974128e+01	-3.597264711424123795e-03	9.774484840232776151e+01	1.594654568650365478e-01	0.000000000000000000e+00	8.361718895281292419e+00	1.000000000000000000e+00
6.280000000000000000e+02	4.501031521866429586e+01	4.418380112643996682e+01	-1.608378737704926204e-02	4.234472897865442746e+02	1.007513205692378566e-02	0.000000000000000000e+00	7.991600952660951052e+00	1.000000000000000000e+00
6.280000000000000000e+02	1.455877341304478456e+01	1.843042654791467427e+01	3.347320966586346536e-03	-9.122523601044154873e+01	2.859452302314481331e-01	0.000000000000000000e+00	5.658341202101813572e+00	1.000000000000000000e+00
6.290000000000000000e+02	1.335002354792048891e+02	1.747026946025460603e+01	-1.540956802919521418e-02	4.058607371885922248e+02	8.747885939286437207e-03	0.000000000000000000e+00	6.325585106313174499e+00	1.000000000000000000e+00
6.290000000000000000e+02	9.118726733587320155e+01	4.668538153607016028e+01	-1.615025736909049894e-02	4.251811142680567741e+02	1.891427868538086976e-02	0.000000000000000000e+00	1.958812047692145342e+01	1.000000000000000000e+00
6.290000000000000000e+02	6.800105139786501240e+01	5.875124898110987814e+00	-4.963795968963009668e-03	1.333898857539638527e+02	3.234721037264632892e-01	0.000000000000000000e+00	6.730361000018262096e+00	1.000000000000000000e+00
6.300000000000000000e+02	9.501715105282698914e+01	6.636525792570825644e+00	1.776758785998215759e-03	-5.025819096022035382e+01	2.362569311118355442e-01	0.000000000000000000e+00	1.331136238552981510e+01	1.000000000000000000e+00
6.300000000000000000e+02	1.298824152523233977e+02	4.103308321938882131e+01	-1.616164029903962088e-02	4.254780302448916132e+02	4.438750505020183645e-03	0.000000000000000000e+00	4.851144133438572759e+00	1.000000000000000000e+00
6.300000000000000000e+02	1.173198420438121303e+02	4.384958264355595503e+01	-1.592202514673880798e-02	4.192278321563656505e+02	2.520301973436633869e-02	0.000000000000000000e+00	4.580749470650960831e+00	1.000000000000000000e+00
6.300000000000000000e+02	1.182265538535943961e+01	4.461494452384232545e+01	-1.290198818780778287e-02	3.404522244924080496e+02	3.383335615984073286e-01	0.000000000000000000e+00	1.251120176826074548e+01	1.000000000000000000e+00
6.300000000000000000e+02	1.272939322174826628e+02	5.347707546353974806e+01	3.990754308491404299e-03	-1.080087566060845461e+02	1.402175602645127084e-01	0.000000000000000000e+00	1.177797690736917069e+01	1.000000000000000000e+00
6.310000000000000000e+02	1.013547884169399396e+02	2.994274199254378743e+01	-1.558431179251395376e-02	4.104188092678799080e+02	7.348707430086198755e-03	0.000000000000000000e+00	1.249280985235945174e+01	1.000000000000000000e+00
6.310000000000000000e+02	2.789874610425412982e+01	4.030039470329330697e+01	3.902824246718878884e-03	-1.057151608182661704e+02	7.762990795867619198e-02	0.000000000000000000e+00	1.445320301067595992e+01	1.000000000000000000e+00
6.310000000000000000e+02	4.743662200809696117e+01	5.179817707921012016e+01	-4.986485704721671346e-03	1.339817320612871470e+02	1.421883715826952610e-01	0.000000000000000000e+00	7.991600952660951052e+00	1.000000000000000000e+00
6.320000000000000000e+02	1.425384784411935755e+02	5.136421503482313256e+01	2.911748590681108653e-03	-7.986362717578869308e+01	2.811782459948696244e-01	0.000000000000000000e+00	1.539026863826928881e+01	1.000000000000000000e+00
6.340000000000000000e+02	1.272634850998278040e+02	1.852666505024485133e+01	-5.196830041127416082e-03	1.394684208483341763e+02	1.095584678285645985e-01	0.000000000000000000e+00	3.873566816700436899e+00	1.000000000000000000e+00
6.340000000000000000e+02	3.424698929191787755e+01	2.511496273024301473e+01	-1.702620336579558150e-02	4.480295691411648136e+02	1.060299821761134798e-02	0.000000000000000000e+00	1.068555824473376781e+01	1.000000000000000000e+00
6.350000000000000000e+02	4.319511965804914411e+01	5.432711416951614858e+00	4.497259408098770034e-03	-1.212205972388517523e+02	1.235447591724665450e-01	0.000000000000000000e+00	1.351455205905030432e+01	1.000000000000000000e+00
6.350000000000000000e+02	7.869371168174794207e+00	2.039207762293810333e+01	-1.637263844908647820e-02	4.309817733155708765e+02	3.292604281222377693e-02	0.000000000000000000e+00	5.099959379445537344e+00	1.000000000000000000e+00
6.350000000000000000e+02	1.166738141702416840e+02	4.838454832142377171e+01	-1.622487712930073891e-02	4.271275199029007581e+02	1.831731462371088970e-02	0.000000000000000000e+00	4.580749470650960831e+00	1.000000000000000000e+00
6.350000000000000000e+02	1.026807924635275384e+02	1.752050341507142051e+01	3.709043503135466425e-03	-1.006605220714740909e+02	2.289083364514731267e-01	0.000000000000000000e+00	1.140604593159951996e+01	1.000000000000000000e+00
6.360000000000000000e+02	4.411262883569907700e+01	2.101004965031324900e+01	3.324714281948797090e-03	-9.063555603506112845e+01	2.402230358261887577e-01	0.000000000000000000e+00	1.068555824473376781e+01	1.000000000000000000e+00
6.370000000000000000e+02	1.296026071852567725e+02	3.977143094188865291e+01	-1.598937205781650328e-02	4.209845304738305458e+02	8.817191997319895336e-03	0.000000000000000000e+00	8.528416511084870422e+00	1.000000000000000000e+00
6.370000000000000000e+02	1.774239442590987537e+01	3.253880593480800343e+01	-3.607122500584960135e-03	9.800198212020217170e+01	1.391546018356506487e-01	0.000000000000000000e+00	1.098486325049441881e+01	1.000000000000000000e+00
6.380000000000000000e+02	1.238178649154528443e+02	1.189009927545069978e+01	-1.603899833100978431e-02	4.222789980184536489e+02	1.136321809766216440e-02	0.000000000000000000e+00	7.477720490773991813e+00	1.000000000000000000e+00
6.390000000000000000e+02	7.460334554472348501e+00	5.082591680591055194e+01	-1.903321691663669921e-02	5.003811509950732557e+02	8.124058756161511852e-03	0.000000000000000000e+00	2.097949425538715928e+01	1.000000000000000000e+00
6.390000000000000000e+02	5.624323573069153070e+01	8.952623960131093739e+00	-2.011195179542834936e-03	5.637330465292197346e+01	2.518738540273863791e-01	0.000000000000000000e+00	1.351455205905030432e+01	1.000000000000000000e+00
6.400000000000000000e+02	1.096666343495084988e+02	8.504079681803782265e+00	-1.523885879841421938e-02	4.014079031433494151e+02	3.482389866358659436e-02	0.000000000000000000e+00	1.140604593159951996e+01	1.000000000000000000e+00
6.400000000000000000e+02	5.602722724573030888e+01	2.287512910027326996e+01	-1.605294905019762769e-02	4.226428930291161805e+02	1.017204014276507085e-02	0.000000000000000000e+00	1.048025634615731327e+01	1.000000000000000000e+00
6.400000000000000000e+02	1.222962642798841060e+01	2.303740553101721389e+01	-1.583564172988123631e-02	4.169745795480092170e+02	2.636290023370035929e-02	0.000000000000000000e+00	5.099959379445537344e+00	1.000000000000000000e+00
6.400000000000000000e+02	8.457907508057414248e+01	4.736787131812438645e+01	-1.664753467532380238e-02	4.381522541940694850e+02	8.006795023088086882e-02	0.000000000000000000e+00	7.055073237233905559e+00	1.000000000000000000e+00
6.410000000000000000e+02	7.632526573364214073e+01	2.839860681060663339e+01	-1.610886585531800391e-02	4.241014448156955723e+02	1.188453188625948620e-02	0.000000000000000000e+00	1.055379194688931577e+01	1.000000000000000000e+00
6.410000000000000000e+02	8.690266784450835758e+01	4.070641689359165838e+01	-1.650048985125747089e-02	4.343166900843623921e+02	4.744077992615669537e-02	0.000000000000000000e+00	7.055073237233905559e+00	1.000000000000000000e+00
6.410000000000000000e+02	1.216547200324312854e+02	4.286416080278769414e+01	-1.612248817520352262e-02	4.244567737541713655e+02	1.112472049530432994e-02	0.000000000000000000e+00	8.528416511084870422e+00	1.000000000000000000e+00
6.410000000000000000e+02	9.224394856209886484e+01	3.177404487763724816e+01	-3.404662057801272155e-03	9.272093932996948240e+01	2.793247443716009304e-01	0.000000000000000000e+00	4.526591736362822971e+00	1.000000000000000000e+00
6.420000000000000000e+02	6.042135147913364079e+01	3.849087185191498861e+01	4.719439578168660269e-03	-1.270160156877478812e+02	1.081409865692870564e-01	0.000000000000000000e+00	8.368815417794685629e+00	1.000000000000000000e+00
6.420000000000000000e+02	5.494441136527960623e+01	4.481860434360382328e+01	-4.444941713259444559e-03	1.198559257932399760e+02	1.273024466339200966e-01	0.000000000000000000e+00	8.368815417794685629e+00	1.000000000000000000e+00
6.430000000000000000e+02	4.388680493788106673e+01	3.343267865255609195e+01	-1.688987246123906105e-02	4.444734703265269218e+02	8.328005328726684198e-03	0.000000000000000000e+00	6.050987007907509430e+00	1.000000000000000000e+00
6.440000000000000000e+02	8.683317178529981106e+01	1.355742972768808485e+01	-1.505932707139129648e-02	3.967249402910681511e+02	1.563924315409026544e-02	0.000000000000000000e+00	1.131509430967008711e+01	1.000000000000000000e+00
6.450000000000000000e+02	1.925030970482553627e+01	1.236687216228223640e+01	-1.602598594646245309e-02	4.219395788279560975e+02	1.381621264608090538e-02	0.000000000000000000e+00	5.461769217738273063e+00	1.000000000000000000e+00
6.450000000000000000e+02	6.645861258612330857e+01	2.186420231686872029e+01	-1.658040041767144812e-02	4.364011027964041887e+02	7.913356156951656395e-03	0.000000000000000000e+00	1.048025634615731327e+01	1.000000000000000000e+00
6.450000000000000000e+02	9.101577778057742307e+01	2.741725370991699506e+01	-3.440015494466634131e-03	9.364310965245086038e+01	3.513813020877146753e-01	0.000000000000000000e+00	4.526591736362822971e+00	1.000000000000000000e+00
6.450000000000000000e+02	1.298386245174788201e+02	5.181094262303477649e+01	4.266623143659516344e-03	-1.152046073262718835e+02	2.625283851970361404e-01	0.000000000000000000e+00	1.212522979408987744e+01	1.000000000000000000e+00
6.460000000000000000e+02	8.657031087988141849e+01	2.586452425280690903e+01	3.693785060735199632e-03	-1.002625159912730197e+02	2.845774718456630659e-01	0.000000000000000000e+00	4.708836876784023850e+00	1.000000000000000000e+00
6.470000000000000000e+02	4.290030058526077283e+01	3.940270821128749645e+01	-4.300779914480708406e-03	1.160955634350442551e+02	2.101265938410091794e-01	0.000000000000000000e+00	6.050987007907509430e+00	1.000000000000000000e+00
6.470000000000000000e+02	7.551960721950129596e+01	1.337137583163473664e+01	-1.570772914966531847e-02	4.136380669915733392e+02	7.861933321542724507e-03	0.000000000000000000e+00	1.131509430967008711e+01	1.000000000000000000e+00
6.470000000000000000e+02	4.012069791249528805e+01	2.518409722070457235e+01	-1.529291347943946035e-02	4.028178826908686005e+02	1.689122089282868444e-02	0.000000000000000000e+00	9.067671022073186649e+00	1.000000000000000000e+00
6.470000000000000000e+02	1.095755757794193244e+02	3.300673927237166794e+01	-1.634076399164273441e-02	4.301503497971717138e+02	1.534094374341177236e-02	0.000000000000000000e+00	1.133482503183430978e+01	1.000000000000000000e+00
6.480000000000000000e+02	1.078736743609959632e+02	4.426282375739226893e+01	-5.026675758127957527e-03	1.350300622380965478e+02	3.682374203843744587e-01	0.000000000000000000e+00	7.057669093601417032e+00	1.000000000000000000e+00
6.480000000000000000e+02	1.036431959597962305e+02	2.334831661760933130e+01	-1.612125759845670428e-02	4.244246749976575188e+02	1.504433640434533759e-01	0.000000000000000000e+00	5.171718795533529089e+00	1.000000000000000000e+00
6.480000000000000000e+02	8.203698109396043492e+01	4.216861165805064360e+01	3.664950155927936080e-03	-9.951037713369805715e+01	1.912909392913881845e-01	0.000000000000000000e+00	1.651956687187616168e+01	1.000000000000000000e+00
6.480000000000000000e+02	2.876989233092359655e+01	4.795689578646485529e+01	-1.648588506825199307e-02	4.339357342643831998e+02	6.717999675924379854e-02	0.000000000000000000e+00	7.125490582377659088e+00	1.000000000000000000e+00
6.490000000000000000e+02	6.639807233327019276e+01	4.749032401491420785e+01	2.262956151167208087e-03	-6.294031816814675295e+01	2.382108807390137528e-01	0.000000000000000000e+00	1.440371508426832037e+01	1.000000000000000000e+00
6.490000000000000000e+02	2.236586108532245021e+01	3.801880320631852328e+01	-4.150927797534138992e-03	1.121867730021037062e+02	1.924032891136956414e-01	0.000000000000000000e+00	8.403746899441863150e+00	1.000000000000000000e+00
6.500000000000000000e+02	2.329554418669655647e+01	1.603661343034393028e+01	-4.182333159727733528e-03	1.130059604903200068e+02	2.227068489485594105e-01	0.000000000000000000e+00	5.461769217738273063e+00	1.000000000000000000e+00
6.500000000000000000e+02	1.144807823448440232e+01	5.106940988008852145e+01	-1.620306239759905856e-02	4.265584974805942693e+02	1.702092815017892669e-01	0.000000000000000000e+00	1.701517901555853030e+01	1.000000000000000000e+00
6.510000000000000000e+02	5.897083955461312144e+01	3.514920488088018402e+01	-1.628825498905027425e-02	4.287806882190851070e+02	1.085416193421373521e-02	0.000000000000000000e+00	1.440371508426832037e+01	1.000000000000000000e+00
6.510000000000000000e+02	1.019719902875121562e+02	4.813332994283678090e+01	-2.203942136483546393e-02	5.787959470354412588e+02	2.939610751257049071e-02	0.000000000000000000e+00	7.057669093601417032e+00	1.000000000000000000e+00
6.510000000000000000e+02	3.143170713733710642e+01	4.134725449696127697e+01	-1.303890130921268355e-02	3.440235100370915688e+02	3.177196092898530999e-01	0.000000000000000000e+00	3.304540394850129292e+00	1.000000000000000000e+00
6.520000000000000000e+02	1.779749549738706094e+01	2.296181995200982229e+01	2.587509751758629729e-03	-7.140607784387083257e+01	2.929801830295652998e-01	0.000000000000000000e+00	8.842342718858033024e+00	1.000000000000000000e+00
6.520000000000000000e+02	2.623503112454543285e+01	3.055874387964705718e+01	-2.704367408871100661e-03	7.445423025869415312e+01	2.463995067525042160e-01	0.000000000000000000e+00	8.403746899441863150e+00	1.000000000000000000e+00
6.560000000000000000e+02	1.363709773766821058e+02	1.586493604941236057e+01	-1.639405103492504873e-02	4.315403060368681167e+02	2.576770492090441067e-02	0.000000000000000000e+00	2.273153249237816098e+01	1.000000000000000000e+00
6.560000000000000000e+02	1.311283340781302229e+02	4.630781858775421256e+01	-1.581675680670115505e-02	4.164819791860174973e+02	2.925456744057919334e-02	0.000000000000000000e+00	8.787074363549072231e+00	1.000000000000000000e+00
6.560000000000000000e+02	1.198087532920335434e+02	4.773524976966103850e+01	-1.865145850539503408e-02	4.904232427855544074e+02	9.802499252785645822e-03	0.000000000000000000e+00	9.755185136054521422e+00	1.000000000000000000e+00
6.560000000000000000e+02	5.568883758727039890e+01	1.594324527263096947e+01	-4.690769177807984497e-03	1.262681678166474484e+02	2.762417163348613869e-01	0.000000000000000000e+00	1.149735694355076099e+01	1.000000000000000000e+00
6.570000000000000000e+02	1.352940839954262628e+02	3.857094560850158871e+01	-1.579917408793481137e-02	4.160233459394582383e+02	2.172725337584280325e-02	0.000000000000000000e+00	8.787074363549072231e+00	1.000000000000000000e+00
6.570000000000000000e+02	6.695029354392551113e+01	1.826031808627580588e+01	-3.870223605353946550e-03	1.048647952867574702e+02	3.962951506340465224e-01	0.000000000000000000e+00	9.099044913673898449e+00	1.000000000000000000e+00
6.570000000000000000e+02	1.037440475404520157e+02	3.364756526876639953e+01	3.225377809216716830e-03	-8.804443178423949234e+01	1.563941647218773934e-01	0.000000000000000000e+00	5.023964103722238228e+00	1.000000000000000000e+00
6.580000000000000000e+02	6.995643311468663228e+01	9.672201690804737240e+00	-1.592173523697335696e-02	4.192202700575397785e+02	7.198220477686256835e-03	0.000000000000000000e+00	9.099044913673898449e+00	1.000000000000000000e+00
6.580000000000000000e+02	6.275735441255932301e+01	3.601680296881463050e+01	-4.968766730930156139e-03	1.335195446951754263e+02	1.831703130036727023e-01	0.000000000000000000e+00	5.640029805518580908e+00	1.000000000000000000e+00
6.580000000000000000e+02	7.613913454846255036e+01	3.745554167866936268e+01	7.685324225422307878e-03	-2.043790971751041923e+02	1.090583691024974433e-01	0.000000000000000000e+00	1.224322758383963183e+01	1.000000000000000000e+00
6.590000000000000000e+02	1.166661969808359487e+02	3.850010077954446075e+01	-1.595461401413505662e-02	4.200778905719184877e+02	1.711507282282476172e-02	0.000000000000000000e+00	9.755185136054521422e+00	1.000000000000000000e+00
6.590000000000000000e+02	3.766241751576886543e+01	3.953911013821252851e+01	-1.684000505184214680e-02	4.431727129082270835e+02	1.493562521434410595e-02	0.000000000000000000e+00	3.264387006663379331e+00	1.000000000000000000e+00
6.590000000000000000e+02	8.141852131638337653e+01	1.594072013910994201e+01	-8.492695580410611692e-03	2.254388292130156515e+02	2.046356249121323856e-01	0.000000000000000000e+00	1.306421790541701000e+01	1.000000000000000000e+00
6.600000000000000000e+02	5.240772687856035361e+01	4.611290223579974423e+01	-1.702403143414140188e-02	4.479729157828816710e+02	8.561162121241139289e-03	0.000000000000000000e+00	1.335468628802356328e+01	1.000000000000000000e+00
6.600000000000000000e+02	6.563489473229333271e+01	3.116606097243479212e+01	-4.314758011810457261e-03	1.164601725858960606e+02	3.355425862022850536e-01	0.000000000000000000e+00	5.012466043020629591e+00	1.000000000000000000e+00
6.610000000000000000e+02	6.231506084369665643e+01	2.741059578359866578e+01	3.512035480490370305e-03	-9.552170194788347146e+01	3.404754272776018276e-01	0.000000000000000000e+00	5.012466043020629591e+00	1.000000000000000000e+00
6.620000000000000000e+02	1.146729384581088595e+02	9.132778195957673262e+00	-1.331087212726127060e-02	3.511176836349619066e+02	2.833299621967937387e-01	0.000000000000000000e+00	4.381384227138889642e+00	1.000000000000000000e+00
6.620000000000000000e+02	1.759571090838182883e+01	3.923752907859248040e+01	4.480286492951916257e-03	-1.207778703044782418e+02	2.582180505079899602e-01	0.000000000000000000e+00	4.395313150543178615e+00	1.000000000000000000e+00
6.640000000000000000e+02	1.413500173066660750e+02	1.256438185565436250e+01	-1.571846523554059141e-02	4.139181104811923433e+02	1.858533567285924892e-02	0.000000000000000000e+00	7.747873861105446736e+00	1.000000000000000000e+00
6.640000000000000000e+02	1.148773121762468747e+02	1.350939322690977740e+01	-1.329905848230831557e-02	3.508095327505354248e+02	1.956086246528763173e-01	0.000000000000000000e+00	4.381384227138889642e+00	1.000000000000000000e+00
6.640000000000000000e+02	2.539706132174254449e+01	1.282809054371630886e+01	-4.133703875031429116e-03	1.117374987117691489e+02	1.096089033963171255e-01	0.000000000000000000e+00	1.495359213891313921e+01	1.000000000000000000e+00
6.640000000000000000e+02	7.469409149811812654e+01	3.309573182303844163e+01	2.638715143047913603e-03	-7.274173560877177636e+01	1.784829942216041854e-01	0.000000000000000000e+00	9.262433569726685079e+00	1.000000000000000000e+00
6.640000000000000000e+02	1.313257959128266172e+01	5.256294564071566811e+01	-1.615837382978672215e-02	4.253928266186406404e+02	1.072738670358752699e-02	0.000000000000000000e+00	1.388034239312273854e+01	1.000000000000000000e+00
6.650000000000000000e+02	8.779698781056582391e+01	3.241668346691652403e+01	-1.630733690462829455e-02	4.292784269936406645e+02	1.385218991460579474e-02	0.000000000000000000e+00	9.360850410839793412e+00	1.000000000000000000e+00
6.650000000000000000e+02	3.492968567536031088e+01	3.610560868019067016e+01	-1.631687405453106227e-02	4.295271970547987053e+02	2.150554269945526009e-02	0.000000000000000000e+00	6.122855222874491687e+00	1.000000000000000000e+00
6.650000000000000000e+02	5.067367536738696288e+01	3.287127426911370520e+01	-1.623601305264654390e-02	4.274179928806803446e+02	7.758868124357443108e-03	0.000000000000000000e+00	1.285849389820600663e+01	1.000000000000000000e+00
6.660000000000000000e+02	1.052851348067348347e+01	1.442063660421358762e+01	-1.566327966385660381e-02	4.124786324208880615e+02	3.871601026469195794e-02	0.000000000000000000e+00	8.403179811816068323e+00	1.000000000000000000e+00
6.660000000000000000e+02	1.323552071427788235e+01	3.868298497522685153e+01	-1.781510722748074621e-02	4.686075891911871736e+02	1.720144846792703852e-02	0.000000000000000000e+00	4.395313150543178615e+00	1.000000000000000000e+00
6.660000000000000000e+02	1.190064212860339268e+02	3.981794859935475017e+01	-1.636541419367031069e-02	4.307933335321949357e+02	1.592850537235679376e-02	0.000000000000000000e+00	9.509976533990631253e+00	1.000000000000000000e+00
6.660000000000000000e+02	6.126275030780370656e+01	4.470945319108225391e+01	6.779878049536345978e-03	-1.807611502153854417e+02	3.723943506454874264e-02	0.000000000000000000e+00	1.588304090161270921e+01	1.000000000000000000e+00
6.660000000000000000e+02	8.545672190195899631e+00	6.254745877140983623e+00	-1.590667467069850627e-02	4.188274254413319682e+02	2.934914094554930131e-02	0.000000000000000000e+00	8.403179811816068323e+00	1.000000000000000000e+00
6.670000000000000000e+02	6.779780889707208757e+01	6.143244458975100741e+00	-3.419491560575590484e-03	9.310775681210213861e+01	2.147976385235422780e-01	0.000000000000000000e+00	1.063238756062915513e+01	1.000000000000000000e+00
6.670000000000000000e+02	1.382338258764533805e+02	4.569314861967887964e+01	-1.508716616488227184e-02	3.974511040885275861e+02	1.176391501998452771e-02	0.000000000000000000e+00	1.555779234267857269e+01	1.000000000000000000e+00
6.670000000000000000e+02	1.198369786266247417e+02	3.034431000686858937e+01	-4.240692106938597633e-03	1.145282138904214122e+02	2.620097556733881339e-01	0.000000000000000000e+00	8.984465056595830390e+00	1.000000000000000000e+00
6.680000000000000000e+02	9.481751476653552402e+01	2.622493721286005197e+01	-3.608189031871078620e-03	9.802980186257589423e+01	2.241415348901268922e-01	0.000000000000000000e+00	9.360850410839793412e+00	1.000000000000000000e+00
6.680000000000000000e+02	2.200677445229007034e+01	4.128980134789892276e+01	-1.666835216839408773e-02	4.386952643257178011e+02	4.009095813180085788e-02	0.000000000000000000e+00	9.150430795182483479e+00	1.000000000000000000e+00
6.690000000000000000e+02	3.089159059375784722e+01	3.150309369463989739e+01	8.035892448272938943e-03	-2.135234305585298102e+02	2.316537316386130252e-01	0.000000000000000000e+00	6.122855222874491687e+00	1.000000000000000000e+00
6.690000000000000000e+02	1.280886736751619992e+02	3.389820099832249412e+01	-1.619804699448708710e-02	4.264276741055170987e+02	1.434336052681706164e-02	0.000000000000000000e+00	8.984465056595830390e+00	1.000000000000000000e+00
6.700000000000000000e+02	5.590448909539410494e+01	5.828343533735096393e+00	1.334295896482834464e-03	-3.871684776994955968e+01	4.199293900817305802e-01	0.000000000000000000e+00	7.146054091836257172e+00	1.000000000000000000e+00
6.700000000000000000e+02	6.546566986506064723e+01	1.651671026239829132e+01	1.285818000120519900e-03	-3.745233485300717291e+01	4.049455399315582405e-01	0.000000000000000000e+00	1.024628422103556247e+01	1.000000000000000000e+00
6.700000000000000000e+02	1.978746372727788838e+01	2.252521340470569200e+01	-1.674888953446154738e-02	4.407960266799190663e+02	8.954383699616652592e-03	0.000000000000000000e+00	1.046220770176293868e+01	1.000000000000000000e+00
6.700000000000000000e+02	4.889450953321489379e+01	1.829013431683024393e+01	1.531818572750390847e-03	-4.386909228284305584e+01	3.717137315238470130e-01	0.000000000000000000e+00	8.123604150454426076e+00	1.000000000000000000e+00
6.700000000000000000e+02	8.326372563338051691e+01	4.278813912849394541e+01	-3.546134380865367287e-03	9.641114854547211621e+01	2.649409125516937191e-01	0.000000000000000000e+00	1.131890270773475571e+01	1.000000000000000000e+00
6.720000000000000000e+02	6.502763141759849930e+01	4.387498383291547555e+01	-4.294532593566323039e-03	1.159326063229310790e+02	1.751651039895329998e-01	0.000000000000000000e+00	3.622878509581068940e+00	1.000000000000000000e+00
6.730000000000000000e+02	3.185599947252846320e+01	4.731744226559467847e+01	-1.668518817586950656e-02	4.391344201167054280e+02	9.705088703953645979e-02	0.000000000000000000e+00	7.221150049488127998e+00	1.000000000000000000e+00
6.730000000000000000e+02	5.585125585518325408e+01	1.297419934711297174e+01	1.423543114782723244e-03	-4.104480068890328681e+01	3.852451958248054309e-01	0.000000000000000000e+00	7.146054091836257172e+00	1.000000000000000000e+00
6.740000000000000000e+02	5.299088969993944431e+01	3.331148515259883425e+01	-5.294040796090377504e-03	1.420040971985964404e+02	2.285407933661769420e-01	0.000000000000000000e+00	7.679265980077623510e+00	1.000000000000000000e+00
6.740000000000000000e+02	2.058717102344307293e+01	1.209361437889531921e+01	-2.638989633981219524e-03	7.274889551786012021e+01	2.454223928899049723e-01	0.000000000000000000e+00	1.046220770176293868e+01	1.000000000000000000e+00
6.750000000000000000e+02	4.969838721479259647e+01	2.637386644168084615e+01	-4.013658324723232487e-03	1.086061922736420939e+02	2.246934015569828080e-01	0.000000000000000000e+00	7.679265980077623510e+00	1.000000000000000000e+00
6.750000000000000000e+02	2.652033609006331361e+01	4.245167364118979947e+01	-1.649951134986573503e-02	4.342911665418420171e+02	9.057103377019837254e-02	0.000000000000000000e+00	7.221150049488127998e+00	1.000000000000000000e+00
6.750000000000000000e+02	9.367526507176742712e+01	4.751790167041912838e+01	-4.591728626831177891e-03	1.236847624833124968e+02	1.374558943484408546e-01	0.000000000000000000e+00	1.143550642429466713e+01	1.000000000000000000e+00
6.750000000000000000e+02	5.734455960122229357e+00	5.277310492960398136e+01	-4.928335283389648387e-03	1.324649179167454633e+02	2.461284629927209533e-01	0.000000000000000000e+00	1.489467888670206897e+01	1.000000000000000000e+00
6.750000000000000000e+02	9.512597313951912881e+00	3.836556846258608999e+01	1.577028711054565555e-03	-4.504836795592738241e+01	3.523486585296288220e-01	0.000000000000000000e+00	1.489467888670206897e+01	1.000000000000000000e+00
6.750000000000000000e+02	7.001845049907456087e+01	4.641444677757469606e+01	-3.447419296429487905e-03	9.383623278523990052e+01	3.038765563620485777e-01	0.000000000000000000e+00	5.599745275574848691e+00	1.000000000000000000e+00
6.760000000000000000e+02	6.824561548358619234e+01	9.429554978342686411e+00	-1.694818259236878857e-02	4.459944503923919115e+02	8.363624022305726768e-03	0.000000000000000000e+00	1.289126271159033976e+01	1.000000000000000000e+00
6.760000000000000000e+02	6.492713626600858845e+01	4.025349941079085880e+01	5.048479973091633995e-03	-1.355988103384532906e+02	1.612742433352233329e-01	0.000000000000000000e+00	3.622878509581068940e+00	1.000000000000000000e+00
6.770000000000000000e+02	5.884101040893910550e+01	2.662911667750938349e+01	-1.690274239227499212e-02	4.448091737141794511e+02	1.834600107229789057e-02	0.000000000000000000e+00	7.468990725871011094e+00	1.000000000000000000e+00
6.770000000000000000e+02	7.086832128161739774e+01	3.518665388229533875e+01	4.454366693793703445e-03	-1.201017699927990492e+02	1.341064213011244899e-01	0.000000000000000000e+00	7.808367498992968336e+00	1.000000000000000000e+00
6.780000000000000000e+02	8.128448847202049876e+01	6.502194926208621162e+00	-1.663885626361063033e-02	4.379258837338533681e+02	3.170509260135745411e-02	0.000000000000000000e+00	1.336344437947612995e+01	1.000000000000000000e+00
6.790000000000000000e+02	6.837923687990992150e+00	1.930244858051705847e+01	-1.625624749687749199e-02	4.279457945803652592e+02	1.082865405502897449e-02	0.000000000000000000e+00	1.244612542183007875e+01	1.000000000000000000e+00
6.790000000000000000e+02	1.149055285428325135e+02	1.841084300920546113e+01	-2.408408450151760388e-03	6.673434234548115285e+01	3.306593764086022125e-01	0.000000000000000000e+00	1.328843568376900919e+01	1.000000000000000000e+00
6.800000000000000000e+02	3.195146521658434580e+01	3.253995063587284875e+01	-3.314185089260280031e-03	9.036090921334063353e+01	1.486713818739364701e-01	0.000000000000000000e+00	1.130218636030544310e+01	1.000000000000000000e+00
6.810000000000000000e+02	5.288510537603050921e+01	2.212212014965169971e+01	-1.664510609518201137e-02	4.380889063347447063e+02	2.070028837101645092e-02	0.000000000000000000e+00	7.468990725871011094e+00	1.000000000000000000e+00
6.810000000000000000e+02	8.278628109578852090e+00	4.109450565220178220e+01	-1.578750375772476275e-02	4.157189333225143741e+02	7.962336856371510230e-02	0.000000000000000000e+00	1.880432264749557447e+01	1.000000000000000000e+00
6.820000000000000000e+02	1.013750926847166767e+02	1.580267171082230071e+01	-1.555315084172850457e-02	4.096059970848200464e+02	1.004252863156351872e-02	0.000000000000000000e+00	8.106255869909837486e+00	1.000000000000000000e+00
6.820000000000000000e+02	1.086187801806695461e+02	3.011807658304803681e+01	-1.713560718419027129e-02	4.508832932485178731e+02	1.792072612872752657e-02	0.000000000000000000e+00	3.620332450547441461e+00	1.000000000000000000e+00
6.820000000000000000e+02	1.927717655429271204e+01	1.971600165344647237e+01	4.350238881774193787e-03	-1.173856669191933975e+02	3.876714297088119654e-01	0.000000000000000000e+00	5.244920610012968609e+00	1.000000000000000000e+00
6.830000000000000000e+02	6.613803498026587135e+01	4.288129889417142948e+01	-1.850339117821984958e-02	4.865610073784977772e+02	9.544004690796858981e-03	0.000000000000000000e+00	1.586027531964090542e+01	1.000000000000000000e+00
6.840000000000000000e+02	1.047463485005922337e+02	5.049089799211908058e+01	-1.591903902733367640e-02	4.191499412649974374e+02	1.064111399416245440e-02	0.000000000000000000e+00	1.254372142279468960e+01	1.000000000000000000e+00
6.850000000000000000e+02	5.054205759872674264e+01	4.576466892407226084e+01	-1.611759417808425465e-02	4.243291171717457928e+02	3.518156814985262670e-02	0.000000000000000000e+00	1.586027531964090542e+01	1.000000000000000000e+00
6.860000000000000000e+02	1.709996670487743842e+01	2.448768369198884898e+01	-1.575633850279180986e-02	4.149060088686974836e+02	2.420133454212591850e-02	0.000000000000000000e+00	5.244920610012968609e+00	1.000000000000000000e+00
6.860000000000000000e+02	1.035732713422772235e+02	3.673804310223620462e+01	4.171946060999185898e-03	-1.127350200927904069e+02	2.225840074706879612e-01	0.000000000000000000e+00	6.525625526079028127e+00	1.000000000000000000e+00
[truncated: 5,057 more rows]
