# Supplementary material for: Layered entrenchment maintains essentiality in the evolution of Form I Rubisco complexes
Source: EMBO J. 2024 Nov 18;44(1):269–80. doi: 10.1038/s44318-024-00311-1 (PMC11696622; doi:10.1038/s44318-024-00311-1)
Supplement: Supplementary file 5 — Source data Fig. 3 [file 44318_2024_311_MOESM5_ESM.zip › Figure 3/3C/Figure_3C.xlsx]

## Sheet: Source Data
rawdata (s-1)
R11K		P12E		E15Q		N65D		G158C		L192I		V312I		E327S		V373M		D375E		AncL+7
0.273312	0.252546	0.250536	0.233789	0.250536	0.260584	0.119909	0.121249	0.181538	0.166131	0.11522	0.11388	0.223741	0.221731	0.28269	0.2847	0.260584	0.243167	0.234459	0.206994	0.294078	0.288719
normalized to AncL+7 control
R11K		P12E		E15Q		N65D		G158C		L192I		V312I		E327S		V373M		D375E
93.7932	86.6669	85.9771	80.23	85.9771	89.4253	41.1495	41.6093	62.2989	57.0116	39.5404	39.0805	76.7818	76.092	97.0115	97.7013	89.4253	83.4483	80.4599	71.0347

## Sheet: Description
raw data and normalized data for assays presented in Figure 3C. Rawdata is given in turnovers/s (s-1), whereas normalized data is given relative to the activity of AncL+7.
