# Supplementary material for: Layered entrenchment maintains essentiality in the evolution of Form I Rubisco complexes
Source: EMBO J. 2024 Nov 18;44(1):269–80. doi: 10.1038/s44318-024-00311-1 (PMC11696622; doi:10.1038/s44318-024-00311-1)
Supplement: Supplementary file 5 — Source data Fig. 3 [file 44318_2024_311_MOESM5_ESM.zip › Figure 3/3D/Figure_3D.xlsx]

## Sheet: Source Data
rawdata (s-1)	no SSU												with SSU
AncL+7	0.294078	0.288719								0.293408	0.271972	0.280011	0.17283	0.175509							0.211683	0.199625	0.195606
L192I	0.116559	0.105171	0.109861	0.107851	0.098473	0.091104	0.11522	0.096463	0.086415	0.135316	0.139335	0.135316	0.179528	0.164121	0.160102	0.151393		0.182878	0.147374	0.132637	0.178189	0.184887	0.187567
G158C L192I	0.042203	0.035504	0.032824	0.035504	0.032154	0.027465	0.042872	0.045552		0.05895	0.068328	0.064309	0.128617	0.11254	0.107851	0.107181	0.110531	0.099812	0.122588	0.121249	0.133976	0.125938	0.139335
normalized data (normalized to AncL+7 no SSU activity)
	no SSU												with SSU
AncL+7	102.955	101.079								102.72	95.2158	98.0302	60.5067	61.4446							74.1089	69.8875	68.4805
L192I	40.8066	36.8197	38.4617	37.758	34.4748	31.895	40.3378	33.7711	30.2534	47.3733	48.7803	47.3733	62.8517	57.4578	56.0507	53.0018		64.0245	51.5947	46.4354	62.3829	64.7278	65.6661
G158C L192I	14.775	12.4297	11.4915	12.4297	11.2569	9.61533	15.0092	15.9475		20.638	23.9212	22.5142	45.028	39.3996	37.758	37.5234	38.6962	34.9436	42.9173	42.4485	46.9042	44.0901	48.7803

## Sheet: Description
Raw data and normalized data for assays presented in Figure 3D. Rawdata is given in turnovers/s (s-1), whereas normalized data is given relative to the activity of AncL+7 with no AncSSU present.
