# Supplementary material for: Layered entrenchment maintains essentiality in the evolution of Form I Rubisco complexes
Source: EMBO J. 2024 Nov 18;44(1):269–80. doi: 10.1038/s44318-024-00311-1 (PMC11696622; doi:10.1038/s44318-024-00311-1)
Supplement: Supplementary file 5 — Source data Fig. 3 [file 44318_2024_311_MOESM5_ESM.zip › Figure 3/3F/Figure_3F.xlsx]

## Sheet: Source Data
rawdata (s-1)	no SSU			with SSU
AncL7	0.349678	0.334941	0.329582	0.198285	0.190247	0.186227
FIR catrev	0.0924437	0.0844051	0.0844051	0.408628	0.422026	0.418006
FIR	0.0200965	0.0174169	0.0200965	0.482315	0.51313	0.515809
normalized data (%)	no SSU			with SSU
AncL7	103.435	99.0753	97.4901	58.6526	56.2748	55.0859
FIR catrev	27.3448	24.967	24.967	120.872	124.835	123.646
FIR	5.94452	5.15192	5.94452	142.668	151.783	152.576

## Sheet: Description
Raw data and normalized data for assays presented in Figure 3F. Rawdata is given in turnovers/s (s-1), whereas normalized data is given relative to the activity of AncL+7 with no AncSSU present.
