# Supplementary material for: Layered entrenchment maintains essentiality in the evolution of Form I Rubisco complexes
Source: EMBO J. 2024 Nov 18;44(1):269–80. doi: 10.1038/s44318-024-00311-1 (PMC11696622; doi:10.1038/s44318-024-00311-1)
Supplement: Supplementary file 5 — Source data Fig. 3 [file 44318_2024_311_MOESM5_ESM.zip › Figure 3/3G/Figure_3G.xlsx]

## Sheet: Source Data
|RuBP] (µM)	AncL7 no SSU		AncL7 with SSU		L192I no SSU		L192I with SSU		L192I G158C no SSU		L192I G158C with SSU
0	0	0	0	0	0	0	0	0	0	0	0	0
25	0.05694	0.063639									0.014737	0.014068
50	0.117229	0.120579			0.013398	0.017417	0.020096	0.020096			0.029475	0.029475
100	0.177519	0.180868	0.060289	0.063639	0.030815	0.030815	0.034834	0.037513	0.008039	0.008708	0.048901	0.048232
250	0.278001	0.278001	0.093783	0.107181	0.05627	0.060289	0.064309	0.076367	0.017417	0.017417	0.079716	0.078376
500	0.33829	0.351688	0.144025	0.144025	0.071008	0.080386	0.092444	0.092444	0.028805	0.026125	0.099812	0.094453
1000	0.361736	0.368435	0.194266	0.167471	0.091104	0.095659	0.107181	0.11522	0.038853	0.037513	0.107181	0.108521
2000			0.237808	0.221061	0.103162	0.099143	0.128617	0.125938	0.044212	0.042203
3000			0.234459	0.22776					0.043542	0.040863
								AncL7-	AncL7+	L192I-	L192I+	L192I G158C -	L192I G158C +
							Michaelis-Menten
							Best-fit values
							Vmax	0.4228	0.2645	0.1164	0.1448	0.05113	0.1271
							Km	132	401.6	267.5	284.3	434.7	161.3
							95% CI (profile likelihood)
							Vmax	0.4093 to 0.4369	0.2476 to 0.2833	0.1107 to 0.1226	0.1381 to 0.1519	0.04778 to 0.05484	0.1231 to 0.1313
							Km	118.9 to 146.5	318.5 to 504.9	227.3 to 314.8	244.9 to 330.0	346.9 to 543.7	146.4 to 177.7
							Goodness of Fit
							Degrees of Freedom	12	12	12	12	12	12
							R squared	0.9973	0.9878	0.9938	0.995	0.9875	0.9979
							Sum of Squares	0.0006438	0.001104	0.0001149	0.0001403	4.424e-05	4.506e-05
							Sy.x	0.007324	0.009592	0.003095	0.003419	0.00192	0.001938
							Constraints
							Km	Km > 0	Km > 0	Km > 0	Km > 0	Km > 0	Km > 0
							Number of points
							# of X values	14	18	16	16	18	14
							# Y values analyzed	14	14	14	14	14	14

## Sheet: Description
Individual data points for michaelis menten kinetics data at differing RuBP concentrations
Data analysis results underlaid with orange background
