# Supplementary material for: Layered entrenchment maintains essentiality in the evolution of Form I Rubisco complexes
Source: EMBO J. 2024 Nov 18;44(1):269–80. doi: 10.1038/s44318-024-00311-1 (PMC11696622; doi:10.1038/s44318-024-00311-1)
Supplement: Supplementary file 6 — Appendix Figure Source Data [file 44318_2024_311_MOESM6_ESM.zip]

Archive with 95 entries (77 files):
- source data extended/
- source data extended/Appendix Figure S7/
- source data extended/Appendix Figure S8/
- source data extended/Appendix Figure S6/
- source data extended/Appendix Figure S1/
- source data extended/.DS_Store
- __MACOSX/source data extended/._.DS_Store
- source data extended/Appendix Figure S4/
- source data extended/Appendix Figure S3/
- source data extended/Appendix Figure S2/
- source data extended/Appendix Figure S5/
- source data extended/Appendix Figure S7/S7.xlsx
- __MACOSX/source data extended/Appendix Figure S7/._S7.xlsx
- source data extended/Appendix Figure S8/S8A_and_B.xlsx
- __MACOSX/source data extended/Appendix Figure S8/._S8A_and_B.xlsx
- source data extended/Appendix Figure S6/S6A/
- source data extended/Appendix Figure S6/.DS_Store
- __MACOSX/source data extended/Appendix Figure S6/._.DS_Store
- source data extended/Appendix Figure S6/S6B/
- source data extended/Appendix Figure S1/.DS_Store
- __MACOSX/source data extended/Appendix Figure S1/._.DS_Store
- source data extended/Appendix Figure S1/S1A/
- source data extended/Appendix Figure S1/S1D/
- source data extended/Appendix Figure S1/S1C/
- source data extended/Appendix Figure S1/S1B/
- source data extended/Appendix Figure S1/S1E/
- source data extended/Appendix Figure S4/LS_MP_analysis.py
- __MACOSX/source data extended/Appendix Figure S4/._LS_MP_analysis.py
- source data extended/Appendix Figure S4/AncL7_R269W_E271R_L273N.csv
- __MACOSX/source data extended/Appendix Figure S4/._AncL7_R269W_E271R_L273N.csv
- source data extended/Appendix Figure S4/readme.txt
- __MACOSX/source data extended/Appendix Figure S4/._readme.txt
- source data extended/Appendix Figure S4/AncL7_R269W_E271R_L273N_RuBP.csv
- __MACOSX/source data extended/Appendix Figure S4/._AncL7_R269W_E271R_L273N_RuBP.csv
- source data extended/Appendix Figure S3/AncL7_XuBP.csv
- __MACOSX/source data extended/Appendix Figure S3/._AncL7_XuBP.csv
- source data extended/Appendix Figure S3/AncL7_CABP.csv
- __MACOSX/source data extended/Appendix Figure S3/._AncL7_CABP.csv
- source data extended/Appendix Figure S3/.DS_Store
- __MACOSX/source data extended/Appendix Figure S3/._.DS_Store
- source data extended/Appendix Figure S3/LS_MP_analysis.py
- __MACOSX/source data extended/Appendix Figure S3/._LS_MP_analysis.py
- source data extended/Appendix Figure S3/AncL7_E271R.csv
- __MACOSX/source data extended/Appendix Figure S3/._AncL7_E271R.csv
- source data extended/Appendix Figure S3/AncL7_E271R_XuBP.csv
- __MACOSX/source data extended/Appendix Figure S3/._AncL7_E271R_XuBP.csv
- source data extended/Appendix Figure S3/AncL7_E271R_CABP.csv
- __MACOSX/source data extended/Appendix Figure S3/._AncL7_E271R_CABP.csv
- source data extended/Appendix Figure S3/AncL7_R269W_E271R_L273N_XuBP.csv
- __MACOSX/source data extended/Appendix Figure S3/._AncL7_R269W_E271R_L273N_XuBP.csv
- source data extended/Appendix Figure S3/AncL7_R269W_E271R_L273N.csv
- __MACOSX/source data extended/Appendix Figure S3/._AncL7_R269W_E271R_L273N.csv
- source data extended/Appendix Figure S3/AncL7_R269W_E271R_L273N_CABP.csv
- __MACOSX/source data extended/Appendix Figure S3/._AncL7_R269W_E271R_L273N_CABP.csv
- source data extended/Appendix Figure S3/readme.txt
- __MACOSX/source data extended/Appendix Figure S3/._readme.txt
- source data extended/Appendix Figure S3/AncL7.csv
- __MACOSX/source data extended/Appendix Figure S3/._AncL7.csv
- source data extended/Appendix Figure S2/AncL7_E271R_L273N.csv
- __MACOSX/source data extended/Appendix Figure S2/._AncL7_E271R_L273N.csv
- source data extended/Appendix Figure S2/MP_analysis.py
- source data extended/Appendix Figure S2/AncL7_L273N.csv
- __MACOSX/source data extended/Appendix Figure S2/._AncL7_L273N.csv
- source data extended/Appendix Figure S2/AncL7_E271R.csv
- __MACOSX/source data extended/Appendix Figure S2/._AncL7_E271R.csv
- source data extended/Appendix Figure S2/AncL7_R269W_L273N.csv
- __MACOSX/source data extended/Appendix Figure S2/._AncL7_R269W_L273N.csv
- source data extended/Appendix Figure S2/readme.txt
- __MACOSX/source data extended/Appendix Figure S2/._readme.txt
- source data extended/Appendix Figure S2/AncL7_R269W E271R.csv
- __MACOSX/source data extended/Appendix Figure S2/._AncL7_R269W E271R.csv
- source data extended/Appendix Figure S2/AncL7_R269W.csv
- __MACOSX/source data extended/Appendix Figure S2/._AncL7_R269W.csv
- source data extended/Appendix Figure S5/S5A/
- source data extended/Appendix Figure S5/.DS_Store
- __MACOSX/source data extended/Appendix Figure S5/._.DS_Store
- source data extended/Appendix Figure S5/S5B/
- source data extended/Appendix Figure S6/S6A/S6A.xlsx
- __MACOSX/source data extended/Appendix Figure S6/S6A/._S6A.xlsx
- source data extended/Appendix Figure S6/S6B/S6B.xlsx
- __MACOSX/source data extended/Appendix Figure S6/S6B/._S6B.xlsx
- source data extended/Appendix Figure S1/S1A/S1A.xlsx
- __MACOSX/source data extended/Appendix Figure S1/S1A/._S1A.xlsx
- source data extended/Appendix Figure S1/S1D/S1D.xlsx
- __MACOSX/source data extended/Appendix Figure S1/S1D/._S1D.xlsx
- source data extended/Appendix Figure S1/S1C/S1C.xlsx
- __MACOSX/source data extended/Appendix Figure S1/S1C/._S1C.xlsx
- source data extended/Appendix Figure S1/S1B/S1B.xlsx
- __MACOSX/source data extended/Appendix Figure S1/S1B/._S1B.xlsx
- source data extended/Appendix Figure S1/S1E/S1E.xlsx
- __MACOSX/source data extended/Appendix Figure S1/S1E/._S1E.xlsx
- source data extended/Appendix Figure S5/S5A/S5A.xlsx
- __MACOSX/source data extended/Appendix Figure S5/S5A/._S5A.xlsx
- source data extended/Appendix Figure S5/S5B/S5B.xlsx
- __MACOSX/source data extended/Appendix Figure S5/S5B/._S5B.xlsx
