# Supplementary material for: Layered entrenchment maintains essentiality in the evolution of Form I Rubisco complexes
Source: EMBO J. 2024 Nov 18;44(1):269–80. doi: 10.1038/s44318-024-00311-1 (PMC11696622; doi:10.1038/s44318-024-00311-1)
Supplement: Supplementary file 6 — Appendix Figure Source Data [file 44318_2024_311_MOESM6_ESM.zip › source data extended/Appendix Figure S7/S7.xlsx]

## Sheet: Source Data
temperature (°C)	AncL+7 R269W L273N no AncSSU			AncL+7 R269W L273N with AncSSU			AncL+7 R269W E271R no AncSSU			AncL+7 R269W E271R with AncSSU			AncL+7 R269W E271R L273N no AncSSU			AncL+7 R269W E271R L273N with AncSSU			AncL+7 E271R no AncSSU			AncL+7 E271R with AncSSU			AncL+7 no AncSSU			AncL+7 with AncSSU
30	100	100	100	100	100	100	100	100	100	100	100	100	100	100	100	100	100	100	100	100	100	100	100	100	100	100	100	100	100	100
40	98.1644	104.744	104.264	101.851	106.027	98.7718	113.953	109.912	117.08	96.8219	105.042	97.139	98.7839	97.7338	95.9547	101.052	106	97.4823	109.017	109.873	75.8535	96.5413	100.716	101.73	117.152	112.653	93.5537	98.8388	92.795	91.4507
50	104.506	103.704	98.105	101.886	106.321	97.9961	106.261	103.009	108.448	92.7732	103.77	104.995	91.823	98.9247	88.8431	100.243	103.5	93.2337	93.2575	97.384	93.8385	95.7895	101.432	101.965	118.332	114.558	99.3645	100.668	107.066	84.3824
60	102.378	110.653	101.02	96.9751	108.6	99.192	72.1735	78.6814	85.8953	96.7349	112.064	112.988	88.499	78.6681	73.8469	100.647	102.5	93.9418	55.8327	64.0253	72.4646	98.9474	100.955	109.198	111.349	129.517	89.1774	98.5222	83.7104	89.3638
65	101.752	115.106	103.28	97.7936	106.211	96.8326	28.4794	28.8584	24.1598	95.0805	107.116	96.0036	44.8575	49.4392	50.6957	95.7929	102.25	95.2006	37.6523	44.8608	40.4496	101.278	103.978	106.368	106.983	115.26	89.7585	95.7424	109.154	80.0404
70	98.9153	106.534	99.016	100.925	105.035	98.9334	5.84436	3.40796	11.6621	98.8246	108.812	117.711	1.32036	-5.41219	-8.41665	97.0874	97.8333	96.1448	0.576361	9.01266	1.0383	99.6993	102.625	105.424	95.476	107.139	93.4992	104.398	105.36	96.9371
75	95.9116	105.66	96.3921	98.8612	107.019	97.1558	1.82737	-6.96195	-4.41781	95.8642	104.618	108.765	6.73268	10.8648	0.00631796	93.4466	94.8333	92.6829	0.900894	3.88776	2.46378	86.7669	100.08	84.0409	99.7443	101.243	80.7155	93.8072	97.9464	92.3258
80	64.4556	89.0553	84.9125	97.5089	101.948	89.4312	13.2826	12.8407	-4.99174	-0.481062	7.77097	5.17711	-7.4253	10.8117	-6.54599	-0.182686	-3.15167	-0.159402	1.013	-2.78228	4.76187	-2.91504	-0.00858	9.14308	93.0763	90.9565	75.631	92.9979	99.2691	80.5116
85	2.85398	17.9817	8.65889	21.4911	17.7582	18.1092	-7.70394	0.259823	2.7787	1.06095	0.377286	0.0940055	2.99398	-0.991328	2.50193	4.90291	0.068775	-14.3273	8.13972	-2.29283	5.30391	-1.40226	-0.93397	-1.23035	45.1613	38.8009	43.708	51.9704	40.2367	39.4143
90	2.12808	-1.43779	-0.598396	-0.402847	-0.879456	-1.17906	-0.247048	5.76726	0.580349	1.35089	-0.416824	14.6776	3.68659	-4.21898	1.44937	1.57201	-0.7755	4.80173	1.91552	-1.44641	2.26811	0.254962	-1.65394	6.59827	-16.8371	-2.28193	-1.76321	2.29733	-13.3449	-9.10804

## Sheet: Description
Relative activity of AncL+7, AncL+7 E271R, AncL+7 R269W E271R, AncL+7 R269W L273N, and AncL+7 R269W E271R L273N, all with and without AncSSU, respectively. Data is given relative to the respective condition's activity after incubation for 60 min at 30 °C.
