# Supplementary material for: Layered entrenchment maintains essentiality in the evolution of Form I Rubisco complexes
Source: EMBO J. 2024 Nov 18;44(1):269–80. doi: 10.1038/s44318-024-00311-1 (PMC11696622; doi:10.1038/s44318-024-00311-1)
Supplement: Supplementary file 6 — Appendix Figure Source Data [file 44318_2024_311_MOESM6_ESM.zip › source data extended/Appendix Figure S4/AncL7_R269W_E271R_L273N.csv]

frame_indices	x_coords	y_coords	contrasts	masses_kDa	fit_errors	diffblur_errors	neareast_neighbour_distances	selections
5.000000000000000000e+00	4.301905106946578172e+01	1.152782652702802224e+01	-3.904469720949824401e-03	1.051567962328681034e+02	1.236099531376205762e-01	0.000000000000000000e+00	1.544027696195639088e+01	0.000000000000000000e+00
5.000000000000000000e+00	1.299642305128514579e+02	4.183312051094269179e+01	-3.993066029778827818e-03	1.075490356549385353e+02	3.574596844883104474e-01	0.000000000000000000e+00	6.723804650351222989e+00	0.000000000000000000e+00
6.000000000000000000e+00	1.258549090241621684e+02	4.715505868032057180e+01	-4.954911010168452229e-03	1.335203600861811424e+02	2.344170924695092584e-01	0.000000000000000000e+00	6.723804650351222989e+00	0.000000000000000000e+00
7.000000000000000000e+00	8.330012466981746400e+01	3.471220744003547765e+01	2.996896545545788861e-03	-8.065089573530231348e+01	2.177815303922409074e-01	0.000000000000000000e+00	1.035228120953180131e+01	0.000000000000000000e+00
7.000000000000000000e+00	3.083478160937573520e+01	2.101179881641385094e+01	-3.136410510091987378e-03	8.441799179526246633e+01	3.218411878309935803e-01	0.000000000000000000e+00	1.544027696195639088e+01	0.000000000000000000e+00
7.000000000000000000e+00	6.028786834382979976e+01	2.778322522817425266e+01	-4.141820600159585274e-03	1.115656425788773447e+02	9.924559428784474058e-02	0.000000000000000000e+00	1.396356103678277982e+01	0.000000000000000000e+00
7.000000000000000000e+00	7.423666730139132142e+01	2.842513212912546905e+01	-3.631935563487715454e-03	9.779794614126956276e+01	1.281154149393367581e-01	0.000000000000000000e+00	1.103057457407964392e+01	0.000000000000000000e+00
7.000000000000000000e+00	1.159517305835701606e+01	3.271438927410417818e+01	-4.070780592053194202e-03	1.096474508372291155e+02	8.527177150845810516e-02	0.000000000000000000e+00	2.251917317791346562e+01	0.000000000000000000e+00
7.000000000000000000e+00	4.694753738420994438e+01	4.093149600745945804e+01	-3.862996478212867794e-03	1.040369535718388221e+02	1.008223173986778631e-01	0.000000000000000000e+00	1.873076225351219293e+01	0.000000000000000000e+00
8.000000000000000000e+00	1.155502474448667414e+02	4.721290897753561211e+01	-4.554349812271697891e-03	1.227045789184822695e+02	6.434874086686392936e-02	0.000000000000000000e+00	1.030482396359565200e+01	0.000000000000000000e+00
9.000000000000000000e+00	1.287371551293132370e+02	2.258817865298366456e+01	-1.262866481362933096e-03	3.382936182016084103e+01	4.329076235953238649e-01	0.000000000000000000e+00	1.928402191227516838e+01	0.000000000000000000e+00
9.000000000000000000e+00	9.582272156608688363e+01	3.626476815250648400e+01	-3.310933565605565267e-03	8.913038827066833392e+01	2.211432937489468120e-01	0.000000000000000000e+00	3.414420186359927278e+00	0.000000000000000000e+00
1.000000000000000000e+01	9.360009547958668463e+01	3.367281937048339557e+01	2.859039435080325351e-03	-7.692853733654882831e+01	2.977645196946859807e-01	0.000000000000000000e+00	3.414420186359927278e+00	0.000000000000000000e+00
1.400000000000000000e+01	3.010805244016689386e+01	3.478664381104439229e+01	-1.941503513319021426e-03	5.215362704723261089e+01	3.182420904011168394e-01	0.000000000000000000e+00	1.477971080584900854e+01	0.000000000000000000e+00
1.600000000000000000e+01	5.528245300503498072e+01	2.033394539223675679e+01	-3.972763065809532985e-03	1.070008237549826902e+02	1.257708144398381744e-01	0.000000000000000000e+00	1.336382137643818702e+01	0.000000000000000000e+00
1.600000000000000000e+01	1.416874189552540884e+02	3.287090890998057802e+01	3.055854938190128659e-03	-8.224286489304587633e+01	2.884733326951025578e-01	0.000000000000000000e+00	8.377724758921932136e+00	0.000000000000000000e+00
1.600000000000000000e+01	1.270353918827130997e+02	5.325443732314624157e+01	-3.793961370535324854e-03	1.021728972891799003e+02	1.501152568174741742e-01	0.000000000000000000e+00	5.778643485569344485e+00	0.000000000000000000e+00
1.700000000000000000e+01	4.317113828307430623e+01	1.468524841975143147e+01	3.039450576096356348e-03	-8.179992136398325897e+01	2.253133708453339823e-01	0.000000000000000000e+00	7.029613522258490121e+00	0.000000000000000000e+00
1.700000000000000000e+01	7.594381209277977973e+01	1.743594423884469435e+01	-3.681470566391243423e-03	9.913546898262070783e+01	1.716420312477048293e-01	0.000000000000000000e+00	1.499796056494252561e+01	0.000000000000000000e+00
1.800000000000000000e+01	9.328815075089808317e+01	2.725457964096816710e+01	-3.131434188591104319e-03	8.428362330261695945e+01	2.310273412072585408e-01	0.000000000000000000e+00	1.993067195674369074e+01	0.000000000000000000e+00
1.800000000000000000e+01	1.333327813071204844e+02	3.224937700843235433e+01	1.974784886803158078e-03	-5.305227637835843524e+01	2.900489529969441094e-01	0.000000000000000000e+00	7.714538127826003233e+00	0.000000000000000000e+00
1.800000000000000000e+01	4.198089068494080323e+01	4.926836788498240338e+01	-1.682523517745561272e-03	4.516076060474672005e+01	4.071114541559597289e-01	0.000000000000000000e+00	1.702025327818340728e+01	0.000000000000000000e+00
1.900000000000000000e+01	1.551898857100088058e+01	3.242040905389860939e+01	-4.759332562602470486e-03	1.282394349713696897e+02	6.542776226390223382e-02	0.000000000000000000e+00	1.477971080584900854e+01	0.000000000000000000e+00
2.000000000000000000e+01	1.255760704205954141e+02	8.388181318135051967e+00	1.454181177975854243e-03	-3.899515896575306328e+01	4.129306302459430089e-01	0.000000000000000000e+00	1.744226133366345621e+01	0.000000000000000000e+00
2.000000000000000000e+01	1.252554463920187686e+02	4.679047208950226633e+01	-3.749352985187249122e-03	1.009684008559194552e+02	1.070079877816283442e-01	0.000000000000000000e+00	6.704554607996052518e+00	0.000000000000000000e+00
2.000000000000000000e+01	1.134113232809271636e+02	5.156910144114082328e+01	-3.613344861359012866e-03	9.729596799901888460e+01	1.542366806313073546e-01	0.000000000000000000e+00	1.277178729665647872e+01	0.000000000000000000e+00
2.100000000000000000e+01	5.185908905912483391e+01	3.540798482628662214e+01	-3.691159091507638119e-03	9.939707437037893101e+01	1.016513337323248223e-01	0.000000000000000000e+00	1.545788101796128622e+01	0.000000000000000000e+00
2.100000000000000000e+01	7.548001004163397454e+01	3.702538701975085900e+01	-3.680659139497534805e-03	9.911355918266499998e+01	2.140277210391698937e-01	0.000000000000000000e+00	1.079717941786203639e+01	0.000000000000000000e+00
2.200000000000000000e+01	1.373493598109885454e+02	2.125760777629035658e+01	-4.232868541259131138e-03	1.140240799209687026e+02	8.329233725513995878e-02	0.000000000000000000e+00	1.170264473229869751e+01	0.000000000000000000e+00
2.200000000000000000e+01	1.298501588673560150e+02	3.913308527271332338e+01	1.388357277253765305e-03	-3.721781031203260426e+01	4.476486622597516396e-01	0.000000000000000000e+00	7.714538127826003233e+00	0.000000000000000000e+00
2.400000000000000000e+01	6.814112125100149342e+01	4.494497000752442517e+01	-4.247566073196117932e-03	1.144209363563159059e+02	1.022914426709600200e-01	0.000000000000000000e+00	1.079717941786203639e+01	0.000000000000000000e+00
2.400000000000000000e+01	6.492171059040504133e+01	2.179942708624015779e+01	-1.713075907762399855e-03	4.598572309813702219e+01	2.885065082990247998e-01	0.000000000000000000e+00	1.660623504057298661e+01	0.000000000000000000e+00
2.500000000000000000e+01	1.160526280706109929e+02	2.504735407950978399e+01	-4.153505836836144695e-03	1.118811623133150590e+02	7.330949411764953183e-02	0.000000000000000000e+00	7.986736211362098103e+00	0.000000000000000000e+00
2.800000000000000000e+01	1.515798808714752965e+01	2.038643918935921562e+01	-3.963777280319961613e-03	1.067581934403506239e+02	1.350095014616988776e-01	0.000000000000000000e+00	3.349496654042463462e+01	0.000000000000000000e+00
2.800000000000000000e+01	1.086322781283282239e+02	2.209331243390850474e+01	-4.478439730949122267e-03	1.206548875546701822e+02	6.456202773872332656e-02	0.000000000000000000e+00	7.986736211362098103e+00	0.000000000000000000e+00
2.800000000000000000e+01	7.530286899533740552e+01	8.837999989100884690e+00	-1.677731112758391614e-03	4.503135814669441572e+01	3.910629398161128423e-01	0.000000000000000000e+00	1.660623504057298661e+01	0.000000000000000000e+00
2.800000000000000000e+01	1.147686388581805090e+02	3.936667953454856672e+01	-4.129804425998434385e-03	1.112411870128305793e+02	9.854013308854103759e-02	0.000000000000000000e+00	5.414906002775447647e+00	0.000000000000000000e+00
2.900000000000000000e+01	1.131426746770314793e+02	1.333293125472717300e+01	-4.249486763820958107e-03	1.144727980183995015e+02	1.496860427070204613e-01	0.000000000000000000e+00	5.615203503710310073e+00	0.000000000000000000e+00
2.900000000000000000e+01	4.361776572230432691e+01	3.804865424018437636e+01	1.214825457187306132e-03	-3.253217874979854685e+01	4.428413048499787452e-01	0.000000000000000000e+00	2.547457826048833240e+01	0.000000000000000000e+00
2.900000000000000000e+01	1.359902208770445498e+02	4.822513783579424285e+01	-3.792413174100792497e-03	1.021310935549978609e+02	1.131073384327581088e-01	0.000000000000000000e+00	1.799280630205783282e+01	0.000000000000000000e+00
3.000000000000000000e+01	1.294263146718398616e+02	5.781127316717112663e+00	2.676202773896897442e-03	-7.199166045687070437e+01	2.454703740532278022e-01	0.000000000000000000e+00	1.325873978177521728e+01	0.000000000000000000e+00
3.000000000000000000e+01	1.187493541031314805e+02	1.364221462160535836e+01	-2.904358028536615892e-03	7.815221050365745725e+01	3.200102823800785590e-01	0.000000000000000000e+00	5.615203503710310073e+00	0.000000000000000000e+00
3.200000000000000000e+01	8.604335999540629132e+01	2.675591863083395339e+01	-4.117362071853647443e-03	1.109052239181832675e+02	2.123843560906465422e-01	0.000000000000000000e+00	7.577286980205815148e+00	0.000000000000000000e+00
3.200000000000000000e+01	1.187674098213907286e+02	4.301784890923941873e+01	-4.153335496543486202e-03	1.118765628580030835e+02	1.466206689354563331e-01	0.000000000000000000e+00	5.414906002775447647e+00	0.000000000000000000e+00
3.500000000000000000e+01	7.452986061450187094e+01	1.019712179710626820e+01	1.069942139461111654e-03	-2.862010172485263126e+01	4.314614085105397123e-01	0.000000000000000000e+00	2.016815362334282824e+01	0.000000000000000000e+00
3.500000000000000000e+01	3.096428266485008152e+01	2.259029818618627417e+01	-3.829127880088200979e-03	1.031224482535589715e+02	1.206766618692977078e-01	0.000000000000000000e+00	2.293767767711924321e+01	0.000000000000000000e+00
3.600000000000000000e+01	5.142646810188379902e+01	4.142068352369186357e+01	1.551281060683185964e-03	-4.161700823194789223e+01	3.409495798941734046e-01	0.000000000000000000e+00	1.049134620519389749e+01	0.000000000000000000e+00
3.600000000000000000e+01	1.380722549825675287e+02	4.619920466579562657e+01	3.078085667509768749e-03	-8.284312948378025965e+01	1.719674683390713943e-01	0.000000000000000000e+00	1.956522606940141173e+01	0.000000000000000000e+00
3.700000000000000000e+01	4.786724922879043476e+01	7.084596700676857317e+00	2.776426534996376001e-03	-7.469785934370121083e+01	2.777632959246484345e-01	0.000000000000000000e+00	2.293767767711924321e+01	0.000000000000000000e+00
3.700000000000000000e+01	4.132778556938074388e+01	4.426408928174927837e+01	1.921652549231060193e-03	-5.161761985364873340e+01	2.655234964979835688e-01	0.000000000000000000e+00	1.049134620519389749e+01	0.000000000000000000e+00
4.300000000000000000e+01	1.365127949135673475e+02	3.154826905451950125e+01	5.455310467807616970e-03	-1.470319309988869918e+02	1.101996996866519973e-01	0.000000000000000000e+00	1.141805566190221732e+01	0.000000000000000000e+00
4.400000000000000000e+01	1.369151923432400508e+02	2.013730628151519753e+01	-5.119902276733024477e-03	1.379753832964019296e+02	1.194032687993505926e-01	0.000000000000000000e+00	1.141805566190221732e+01	0.000000000000000000e+00
4.400000000000000000e+01	8.004277064005459863e+01	3.695781349447226205e+01	3.576490977980746611e-03	-9.630085529241577547e+01	2.151471416231478528e-01	0.000000000000000000e+00	4.002727695100975147e+00	0.000000000000000000e+00
4.500000000000000000e+01	3.658993503679880632e+01	3.461227383154065507e+01	-5.379899202982960787e-03	1.449957084635901481e+02	6.417302125956891867e-02	0.000000000000000000e+00	1.325656532884658034e+01	0.000000000000000000e+00
4.500000000000000000e+01	5.231451612145753671e+01	1.031426866354547478e+01	-4.114984530705355879e-03	1.108410265747757109e+02	1.154262287545241294e-01	0.000000000000000000e+00	2.894227885692361113e+01	0.000000000000000000e+00
4.700000000000000000e+01	7.623652854900281284e+01	3.819650237608624366e+01	-4.073891731474059766e-03	1.097314564856418144e+02	1.863055517458044319e-01	0.000000000000000000e+00	4.002727695100975147e+00	0.000000000000000000e+00
4.700000000000000000e+01	2.582775218745292634e+01	4.235255448764238650e+01	1.411096371732961175e-03	-3.783180156013648343e+01	4.289012811576513595e-01	0.000000000000000000e+00	1.325656532884658034e+01	0.000000000000000000e+00
4.700000000000000000e+01	6.400724493652805336e+01	4.992677178451381081e+01	-3.565331353064026508e-03	9.599952790062992847e+01	1.799567097528644855e-01	0.000000000000000000e+00	1.232464347403957561e+01	0.000000000000000000e+00
4.800000000000000000e+01	7.630665382298654720e+01	4.913849657502657209e+01	-4.889801019288740787e-03	1.317622881189424504e+02	1.115458041483187168e-01	0.000000000000000000e+00	1.094221890677092546e+01	0.000000000000000000e+00
4.800000000000000000e+01	1.600787551607565007e+01	2.399668986504461543e+01	1.570770938433081656e-03	-4.214326552754946675e+01	4.576993392689164830e-01	0.000000000000000000e+00	2.081748649295096953e+01	0.000000000000000000e+00
4.900000000000000000e+01	9.599692042133942493e+01	2.888067266909017050e+01	3.144706059595283286e-03	-8.464198465469212351e+01	2.522873033800960840e-01	0.000000000000000000e+00	1.788225654543421328e+01	0.000000000000000000e+00
5.000000000000000000e+01	1.117514548532410146e+01	4.972116249334273874e+01	-4.499442764190716114e-03	1.212220024239879450e+02	1.159079347833168461e-01	0.000000000000000000e+00	1.640107518149166665e+01	0.000000000000000000e+00
5.200000000000000000e+01	4.009075180490381740e+01	1.339749479171570634e+01	-2.784015364409154689e-03	7.490276965123621267e+01	3.202375178821558199e-01	0.000000000000000000e+00	1.021626238798495301e+01	0.000000000000000000e+00
5.200000000000000000e+01	1.436581625193547325e+02	5.082967726322941360e+01	-4.421290724689119073e-03	1.191117746697846940e+02	1.705326518859477947e-01	0.000000000000000000e+00	1.917921010802858106e+01	0.000000000000000000e+00
5.300000000000000000e+01	1.102135212675445501e+02	1.723435102403182384e+01	-4.858247284631119454e-03	1.309102877482814051e+02	1.013218464836769250e-01	0.000000000000000000e+00	1.180877959985688896e+01	0.000000000000000000e+00
5.300000000000000000e+01	6.454734457041655560e+01	2.196443896469818569e+01	-1.353487849570150564e-03	3.627628102450015035e+01	4.278333411193910862e-01	0.000000000000000000e+00	1.525426062908413627e+01	0.000000000000000000e+00
5.300000000000000000e+01	3.945494747558427662e+01	2.359395349241049900e+01	-4.488740775334080536e-03	1.209330319242483398e+02	1.031696017777806729e-01	0.000000000000000000e+00	1.021626238798495301e+01	0.000000000000000000e+00
5.300000000000000000e+01	7.740745032637023826e+01	3.016871512324583193e+01	-1.856100534289520897e-03	4.984761254282538090e+01	2.983587285168676217e-01	0.000000000000000000e+00	7.488930978412577488e+00	0.000000000000000000e+00
5.400000000000000000e+01	1.188077623819156940e+02	3.825884754192729531e+01	-4.290966906877512546e-03	1.155928269988904589e+02	1.253314178498258213e-01	0.000000000000000000e+00	1.914600643463668916e+01	0.000000000000000000e+00
5.600000000000000000e+01	1.000815417932840461e+02	2.329984915453685801e+01	1.462161513485264307e-03	-3.921064055250636216e+01	4.089165908669585292e-01	0.000000000000000000e+00	1.180877959985688896e+01	0.000000000000000000e+00
5.600000000000000000e+01	8.739257397789592119e+01	5.110007636312236201e+01	-1.673728232341172104e-03	4.492327409147279127e+01	2.937334255398664773e-01	0.000000000000000000e+00	1.769274238668067412e+01	0.000000000000000000e+00
5.700000000000000000e+01	7.603810801331249536e+01	3.753139050853189218e+01	3.961455728131478733e-03	-1.066955078867526510e+02	1.293470770378072343e-01	0.000000000000000000e+00	7.488930978412577488e+00	0.000000000000000000e+00
5.700000000000000000e+01	1.647542350450978432e+01	2.696504437396502496e+01	-4.840471933148838418e-03	1.304303253534694420e+02	9.085273385718861672e-02	0.000000000000000000e+00	1.329220211921587946e+01	0.000000000000000000e+00
5.700000000000000000e+01	1.391553370812515027e+02	3.218653741389405099e+01	-4.359268394900081729e-03	1.174370743991858888e+02	1.058519544037005433e-01	0.000000000000000000e+00	1.142746745490292959e+01	0.000000000000000000e+00
5.800000000000000000e+01	1.366248062007896067e+02	1.946496462246184933e+01	-1.699385192919195898e-03	4.561605230488253682e+01	4.443999756563357106e-01	0.000000000000000000e+00	1.147654058759328066e+01	0.000000000000000000e+00
6.000000000000000000e+01	1.168731538079059895e+01	3.936490960604159994e+01	-4.254393583052620484e-03	1.146052898406673108e+02	1.018883549638238684e-01	0.000000000000000000e+00	1.329220211921587946e+01	0.000000000000000000e+00
6.000000000000000000e+01	1.280418286677270601e+02	4.638584578927967073e+01	-2.160859638772525109e-03	5.807658679260194390e+01	2.408254964549763066e-01	0.000000000000000000e+00	9.543565582158350935e+00	0.000000000000000000e+00
6.200000000000000000e+01	8.284515855330394629e+01	4.217108738913374566e+01	-4.586113344527446671e-03	1.235622441536453522e+02	1.194200008389521006e-01	0.000000000000000000e+00	8.237883478046073904e+00	0.000000000000000000e+00
6.200000000000000000e+01	1.414160433660361491e+02	4.338815424035266943e+01	-4.018659190517096837e-03	1.082400911725181629e+02	1.855880982308000249e-01	0.000000000000000000e+00	1.142746745490292959e+01	0.000000000000000000e+00
6.400000000000000000e+01	6.396483374504726527e+01	4.160194432376036389e+01	-4.170107945763448613e-03	1.123294453173176208e+02	4.781850289183187108e-02	0.000000000000000000e+00	1.888890120399107175e+01	0.000000000000000000e+00
6.400000000000000000e+01	1.062703990482820586e+02	8.294940566045083230e+00	-4.351273507483842395e-03	1.172211998881037545e+02	1.546065965274845411e-01	0.000000000000000000e+00	8.728141580276497891e+00	0.000000000000000000e+00
6.400000000000000000e+01	1.268342703710902555e+02	3.691898532864220073e+01	2.461478824341458392e-03	-6.619377673261081441e+01	3.995846263053423053e-01	0.000000000000000000e+00	9.543565582158350935e+00	0.000000000000000000e+00
6.400000000000000000e+01	3.230525748122613550e+01	5.049355395951269543e+01	-4.525153626169830905e-03	1.219162360598447350e+02	1.197606142639827675e-01	0.000000000000000000e+00	2.342960225020809517e+01	0.000000000000000000e+00
6.500000000000000000e+01	1.322628564998275102e+01	2.594298026156037551e+01	-4.151321076484543009e-03	1.118221703540567376e+02	1.829541046477350941e-01	0.000000000000000000e+00	1.350987108812306658e+01	0.000000000000000000e+00
6.500000000000000000e+01	1.375244506387482488e+02	1.696326330827094608e+01	-4.582465856760730913e-03	1.234637562579035688e+02	1.812187167873647864e-01	0.000000000000000000e+00	1.084789502396737682e+01	0.000000000000000000e+00
6.600000000000000000e+01	3.331486265476198838e+01	2.498177008335443006e+01	-2.190920357709099167e-03	5.888827339497097313e+01	4.767482893183488946e-01	0.000000000000000000e+00	1.320658759447212383e+01	0.000000000000000000e+00
6.600000000000000000e+01	8.895150743160665741e+01	3.502217756714754415e+01	-4.804621091227168420e-03	1.294622963408277769e+02	1.505264574687626977e-01	0.000000000000000000e+00	6.612010024646030715e+00	0.000000000000000000e+00
6.700000000000000000e+01	4.010421947286839384e+01	1.365399051775124661e+01	2.534932104014718870e-03	-6.817713059505992135e+01	4.115890468297616067e-01	0.000000000000000000e+00	5.977437803743132605e+00	0.000000000000000000e+00
6.700000000000000000e+01	9.552076078266210857e+01	3.427145326644433254e+01	-6.586783730355631576e-03	1.775834853408427989e+02	1.111303338982485567e-01	0.000000000000000000e+00	6.612010024646030715e+00	0.000000000000000000e+00
6.800000000000000000e+01	7.603932278500437292e+01	1.032584105941982955e+01	-4.102230516002784017e-03	1.104966481558051612e+02	1.465456326926711794e-01	0.000000000000000000e+00	2.059868315750747669e+01	0.000000000000000000e+00
6.900000000000000000e+01	1.116469256058918091e+02	1.517050727873637683e+01	-4.285621729438135637e-03	1.154484988168539132e+02	1.407273198706836537e-01	0.000000000000000000e+00	8.728141580276497891e+00	0.000000000000000000e+00
6.900000000000000000e+01	1.374445557849241766e+02	2.781086411505530265e+01	-3.330456856429522654e-03	8.965754777172338663e+01	2.962319823633111637e-01	0.000000000000000000e+00	1.084789502396737682e+01	0.000000000000000000e+00
7.100000000000000000e+01	9.842697379842269356e+01	2.646099503569086053e+01	-1.538046370366661329e-03	4.125965081680782021e+01	3.812152675842999106e-01	0.000000000000000000e+00	3.854922007815020368e+00	0.000000000000000000e+00
7.200000000000000000e+01	4.265252974147723108e+01	5.829351367955020180e+00	3.618942780627587303e-03	-9.744712060721272451e+01	2.361339638361062976e-01	0.000000000000000000e+00	8.229147164173275186e+00	0.000000000000000000e+00
7.200000000000000000e+01	6.537730564077197926e+01	5.325458624177382916e+01	-1.928439928977988826e-03	5.180088976204303464e+01	2.944741913879603823e-01	0.000000000000000000e+00	2.949991878694226699e+01	0.000000000000000000e+00
7.200000000000000000e+01	1.229540337682178404e+02	8.351493573929284153e+00	-1.702843292523167689e-03	4.570942642291756641e+01	4.140546333300622051e-01	0.000000000000000000e+00	1.320415248703554312e+01	0.000000000000000000e+00
7.400000000000000000e+01	6.691940169570537478e+01	2.167764825505109627e+01	-3.684531050219806616e-03	9.921810685051912060e+01	1.498629348651173698e-01	0.000000000000000000e+00	1.697297965201520498e+01	0.000000000000000000e+00
7.700000000000000000e+01	8.974442582696366344e+01	6.828764671196799974e+00	-4.691124746470874338e-03	1.263977168591821680e+02	8.854099006349358536e-02	0.000000000000000000e+00	2.659009982585850906e+01	0.000000000000000000e+00
7.700000000000000000e+01	9.626227800837636295e+00	1.253733827518417954e+01	-4.464770117729157002e-03	1.202857865383697060e+02	2.421384610558492412e-01	0.000000000000000000e+00	8.576085278094238262e+00	0.000000000000000000e+00
7.700000000000000000e+01	1.290335224643895913e+02	3.634182179406231938e+01	-2.698902260753397592e-03	7.260458223698343261e+01	3.702446312357586811e-01	0.000000000000000000e+00	1.144665860402555779e+01	0.000000000000000000e+00
7.700000000000000000e+01	1.447618379581238344e+02	3.372894496095845795e+01	-4.149065498428883628e-03	1.117612662056150725e+02	2.257809076036235707e-01	0.000000000000000000e+00	1.594387134968830289e+01	0.000000000000000000e+00
7.800000000000000000e+01	1.261488929923150266e+02	2.021021124152950676e+01	-4.080467093259830362e-03	1.099090015762466095e+02	1.524896182771927622e-01	0.000000000000000000e+00	1.638749359144799556e+01	0.000000000000000000e+00
7.800000000000000000e+01	1.765323326381410851e+01	3.733949359275894864e+01	-4.026536307362384506e-03	1.084527856933014505e+02	1.440166652931940128e-01	0.000000000000000000e+00	1.320854512348345722e+01	0.000000000000000000e+00
7.800000000000000000e+01	8.778253003325330539e+00	4.712215118949784198e+01	-4.204384527276510894e-03	1.132549668275604233e+02	1.206694801861056821e-01	0.000000000000000000e+00	1.320854512348345722e+01	0.000000000000000000e+00
7.900000000000000000e+01	4.997723424365723588e+01	2.269990081410040617e+01	-3.707426434116701565e-03	9.983631815825317801e+01	1.154741736833345689e-01	0.000000000000000000e+00	1.447976019877062015e+01	0.000000000000000000e+00
8.000000000000000000e+01	9.153662705651726128e+01	3.335839760310724955e+01	-4.095076963155014522e-03	1.103034909988481189e+02	1.596048828195487657e-01	0.000000000000000000e+00	2.163116006174033146e+01	0.000000000000000000e+00
8.000000000000000000e+01	6.384809571445133969e+01	1.854506538150606687e+01	1.427013001207112081e-03	-3.826157554279801332e+01	4.303359733726395131e-01	0.000000000000000000e+00	1.447976019877062015e+01	0.000000000000000000e+00
8.100000000000000000e+01	1.203684669716280240e+02	4.382131419023967567e+01	-3.925552446468400132e-03	1.057260629187699976e+02	1.925659367619044771e-01	0.000000000000000000e+00	1.144665860402555779e+01	0.000000000000000000e+00
8.300000000000000000e+01	1.079489001242610016e+02	4.744897524798907540e+01	-4.098074725257264996e-03	1.103844352816718413e+02	1.601493978240248195e-01	0.000000000000000000e+00	1.293853026530175576e+01	0.000000000000000000e+00
8.300000000000000000e+01	2.009219054764074031e+01	5.090248627966308170e+00	-4.611095129022513978e-03	1.242367915528842133e+02	1.184288769440563494e-01	0.000000000000000000e+00	3.234134062514314678e+01	0.000000000000000000e+00
8.300000000000000000e+01	3.653383976861093174e+01	3.323242622267751756e+01	-4.006145777076981773e-03	1.079022093653439498e+02	1.059326189286269315e-01	0.000000000000000000e+00	1.707802525159240759e+01	0.000000000000000000e+00
8.300000000000000000e+01	9.004690657442013446e+01	6.748505274565639311e+00	-3.688697992966298491e-03	9.933062084618578069e+01	1.515635587361545689e-01	0.000000000000000000e+00	7.910746072427270903e+00	0.000000000000000000e+00
8.600000000000000000e+01	8.371766985501366776e+01	1.149409964957709462e+01	-4.440641354851653649e-03	1.196342720619284847e+02	1.085860671847228565e-01	0.000000000000000000e+00	7.910746072427270903e+00	0.000000000000000000e+00
8.600000000000000000e+01	6.300555803783781528e+01	1.956231594516266625e+01	-1.575167364640795570e-03	4.226197593692572951e+01	4.278580128347937439e-01	0.000000000000000000e+00	4.032604530893593164e+00	0.000000000000000000e+00
8.600000000000000000e+01	1.371914782411759006e+02	3.145725452102705333e+01	-2.353990969730994105e-03	6.329143591738321106e+01	3.684718397187642935e-01	0.000000000000000000e+00	6.831396930547901647e+00	0.000000000000000000e+00
8.600000000000000000e+01	5.165860956709414609e+01	4.125605737949258867e+01	-3.630552656467645432e-03	9.776060548075903966e+01	9.149062491475845604e-02	0.000000000000000000e+00	1.078719522357867433e+01	0.000000000000000000e+00
8.600000000000000000e+01	9.273616406766215903e+01	5.232922255486708707e+01	-1.414785184854841938e-03	3.793140530534267896e+01	4.780928943758420147e-01	0.000000000000000000e+00	1.597636229258815277e+01	0.000000000000000000e+00
8.800000000000000000e+01	1.261927762048082684e+02	1.261033657402135688e+01	-4.872683358541680769e-03	1.313000844064629860e+02	1.617364813691745118e-01	0.000000000000000000e+00	1.304790886331866950e+01	0.000000000000000000e+00
8.800000000000000000e+01	6.124346239021613769e+01	1.593506929912158476e+01	1.654934797265655887e-03	-4.441582184139605971e+01	4.216935990887085151e-01	0.000000000000000000e+00	4.032604530893593164e+00	0.000000000000000000e+00
8.900000000000000000e+01	1.093172583964999518e+02	3.897431909513035464e+01	-3.582840778246509667e-03	9.647230986788065366e+01	1.379860717378201818e-01	0.000000000000000000e+00	1.230499153224742592e+01	0.000000000000000000e+00
9.000000000000000000e+01	1.409156418140626386e+02	2.573024922112704616e+01	-4.320721861505546178e-03	1.163962574849221312e+02	2.103801056820159276e-01	0.000000000000000000e+00	6.831396930547901647e+00	0.000000000000000000e+00
9.100000000000000000e+01	9.012757843723346696e+01	2.670445637056726085e+01	-3.313460259835530972e-03	8.919861298143035810e+01	1.283277049464129904e-01	0.000000000000000000e+00	1.650581350955431503e+01	0.000000000000000000e+00
9.200000000000000000e+01	1.368468923107111266e+02	2.014278210700805261e+01	4.781686685218583532e-03	-1.288430313748189064e+02	1.754643949190515251e-01	0.000000000000000000e+00	6.911910826420173848e+00	0.000000000000000000e+00
9.200000000000000000e+01	6.272454596300134710e+01	4.522561125937657067e+01	-3.662743135332845613e-03	9.862979894462316111e+01	9.305405745466677203e-02	0.000000000000000000e+00	9.818754154633195341e+00	0.000000000000000000e+00
9.300000000000000000e+01	1.399016937086803694e+02	6.561227774766856591e+00	1.846798313395803205e-03	-4.959643797552248401e+01	4.628931748256068790e-01	0.000000000000000000e+00	1.392086310760415557e+01	0.000000000000000000e+00
9.400000000000000000e+01	2.422548293879287939e+01	4.062268470748738025e+01	-3.022245814164820424e-03	8.133536578278636853e+01	3.579466526661001513e-01	0.000000000000000000e+00	6.463432400012831813e+00	0.000000000000000000e+00
9.400000000000000000e+01	1.227996701087003402e+02	4.072114503128389629e+01	1.737648214251260237e-03	-4.664921394838568602e+01	4.152350151458631400e-01	0.000000000000000000e+00	1.144416809115372224e+01	0.000000000000000000e+00
9.500000000000000000e+01	9.912253773814342139e+01	1.120722508515177473e+01	-4.122510232761763226e-03	1.110442323445876553e+02	2.033669578636698727e-01	0.000000000000000000e+00	6.634540154495312869e+00	0.000000000000000000e+00
9.500000000000000000e+01	2.982890495631146521e+01	3.740125333570191657e+01	-4.462292039180898624e-03	1.202188745273335400e+02	1.234159884069284674e-01	0.000000000000000000e+00	6.463432400012831813e+00	0.000000000000000000e+00
9.500000000000000000e+01	9.128747227457652968e+01	4.656747890115510558e+01	-1.056087286101566308e-03	2.824599893398264783e+01	4.716193061523644703e-01	0.000000000000000000e+00	7.951460374564793376e+00	0.000000000000000000e+00
9.500000000000000000e+01	8.643293864747261068e+01	5.286503599510759699e+01	-1.249511819070364725e-03	3.346876497332853972e+01	4.220713134991208593e-01	0.000000000000000000e+00	7.951460374564793376e+00	0.000000000000000000e+00
9.600000000000000000e+01	1.317260445416409880e+02	2.665661772436603272e+01	-3.795540829901346454e-03	1.022155451715905201e+02	1.458243874987646960e-01	0.000000000000000000e+00	8.285718817577146567e+00	0.000000000000000000e+00
9.600000000000000000e+01	4.506482794217750154e+01	3.014862034069505015e+01	-4.088193731411920127e-03	1.101176329360832540e+02	1.342820380269488245e-01	0.000000000000000000e+00	5.938893476212014910e+00	0.000000000000000000e+00
9.700000000000000000e+01	6.829927408870617001e+01	5.330832982886803961e+01	-4.253164736183488552e-03	1.145721090460847904e+02	9.286021900222152237e-02	0.000000000000000000e+00	9.818754154633195341e+00	0.000000000000000000e+00
9.700000000000000000e+01	1.043999708253578405e+02	4.502316509335214789e+01	2.345880311569437191e-03	-6.307243541443379087e+01	3.297641520051636244e-01	0.000000000000000000e+00	1.205069675231672832e+01	0.000000000000000000e+00
9.900000000000000000e+01	9.786010980761534483e+01	4.693900374849571122e+00	-4.350389212212796460e-03	1.171973225275668824e+02	1.046480012571062712e-01	0.000000000000000000e+00	6.634540154495312869e+00	0.000000000000000000e+00
9.900000000000000000e+01	3.681832161425369065e+01	5.564241141882812158e+00	-4.575451044173903595e-03	1.232743453057945828e+02	1.659303541565761986e-01	0.000000000000000000e+00	1.782796663851384267e+01	0.000000000000000000e+00
9.900000000000000000e+01	5.120282075477773276e+01	1.682651876104937472e+01	-2.377177529941397471e-03	6.391750944268766688e+01	2.919211985051546332e-01	0.000000000000000000e+00	5.546581858418377919e+00	0.000000000000000000e+00
1.010000000000000000e+02	2.085775795425264434e+01	1.350759069474882246e+01	-3.567774424909798871e-03	9.606549467574339474e+01	2.324468716166416815e-01	0.000000000000000000e+00	1.179448426597617150e+01	0.000000000000000000e+00
1.010000000000000000e+02	6.800595330453492693e+01	1.867039488439603900e+01	-4.338555765123099442e-03	1.168778008793050560e+02	8.123465110766336927e-02	0.000000000000000000e+00	1.511405140873064035e+01	0.000000000000000000e+00
1.010000000000000000e+02	2.161002823457540245e+01	3.680996793868369821e+01	-4.033341632058950500e-03	1.086365401435069913e+02	1.825051792050560451e-01	0.000000000000000000e+00	1.902532269116997909e+01	0.000000000000000000e+00
1.020000000000000000e+02	9.059395032595747921e+01	1.052409133084444726e+01	2.306143624330268555e-03	-6.199948247799156320e+01	2.344829440259658115e-01	0.000000000000000000e+00	9.316018473374285236e+00	0.000000000000000000e+00
1.020000000000000000e+02	5.432656284913718991e+01	1.224320057003724926e+01	-4.402327370578253997e-03	1.185997343390046694e+02	1.354857781052520860e-01	0.000000000000000000e+00	5.546581858418377919e+00	0.000000000000000000e+00
1.020000000000000000e+02	1.298456482153429192e+02	4.403210325642852752e+01	-2.264198279818983341e-03	6.086689232792232218e+01	2.921518230626436452e-01	0.000000000000000000e+00	2.218492640765991197e+01	0.000000000000000000e+00
1.030000000000000000e+02	9.107656903487949762e+00	1.452983547814362630e+01	-4.083056620024047567e-03	1.099789228640716203e+02	9.515822546440932950e-02	0.000000000000000000e+00	1.179448426597617150e+01	0.000000000000000000e+00
1.060000000000000000e+02	1.422762301111888803e+02	2.565680479779246781e+01	-4.398789416942194483e-03	1.185042040367437153e+02	1.007259000813200966e-01	0.000000000000000000e+00	2.218492640765991197e+01	0.000000000000000000e+00
1.070000000000000000e+02	2.849204896175766066e+01	1.078848658979401343e+01	-3.223851882579661498e-03	8.677904612303011334e+01	1.444549804876232857e-01	0.000000000000000000e+00	1.974214646316515953e+01	0.000000000000000000e+00
1.070000000000000000e+02	1.195295871331024102e+02	1.285699757819388012e+01	3.316577598882034916e-03	-8.928278602946782883e+01	2.679409418492465500e-01	0.000000000000000000e+00	1.242238725494848417e+01	0.000000000000000000e+00
1.100000000000000000e+02	1.193260172034710109e+02	3.858928445028981713e+01	-2.601322565126447904e-03	6.996977726872042069e+01	2.252389863609068898e-01	0.000000000000000000e+00	1.648222139918431139e+01	0.000000000000000000e+00
1.120000000000000000e+02	5.840406190298368827e+00	2.633437806503634704e+01	-4.521100450353414402e-03	1.218067939498881174e+02	1.090123722514001470e-01	0.000000000000000000e+00	2.287835762588446187e+01	0.000000000000000000e+00
1.120000000000000000e+02	1.027409588775903586e+02	4.326854787511634015e+01	1.164743450356696582e-03	-3.117988594369731103e+01	4.345182277012500371e-01	0.000000000000000000e+00	1.723251768813200258e+01	0.000000000000000000e+00
1.130000000000000000e+02	1.316489203002170996e+02	2.764352355760012969e+01	-4.357192859834710559e-03	1.173810316941240615e+02	1.847324511729535601e-01	0.000000000000000000e+00	1.479240316497510044e+01	0.000000000000000000e+00
1.140000000000000000e+02	5.582484152271163680e+01	4.254570775192014764e+01	-4.240379329298508450e-03	1.142268829889079313e+02	1.053917456307011946e-01	0.000000000000000000e+00	1.415051765579911347e+01	0.000000000000000000e+00
1.140000000000000000e+02	3.644370234912829432e+01	1.122307943192486235e+01	-2.306947551555198379e-03	6.202118977511682374e+01	3.372265756803463077e-01	0.000000000000000000e+00	2.114499325393883211e+01	0.000000000000000000e+00
1.150000000000000000e+02	1.059884605824136372e+02	2.425507186097273404e+01	-2.694263219247263266e-03	7.247932083367807365e+01	3.152134387840621610e-01	0.000000000000000000e+00	1.086368908618812412e+01	0.000000000000000000e+00
1.160000000000000000e+02	1.159403230698427336e+02	1.989844775592711557e+01	-3.778864418264011801e-03	1.017652558777723897e+02	2.051321673341579555e-01	0.000000000000000000e+00	1.086368908618812412e+01	0.000000000000000000e+00
1.160000000000000000e+02	7.564906840300184854e+01	4.014303279242530920e+01	-2.959868131949231537e-03	7.965107043881756965e+01	2.929494051178004321e-01	0.000000000000000000e+00	7.736881884269668497e+00	0.000000000000000000e+00
1.170000000000000000e+02	6.871578069487021878e+01	3.670954144287875209e+01	-2.877106864228731915e-03	7.741638628686686729e+01	2.010883345618784679e-01	0.000000000000000000e+00	7.736881884269668497e+00	0.000000000000000000e+00
1.180000000000000000e+02	1.332497215378553506e+02	4.234905404081430191e+01	-4.478791393589722641e-03	1.206643829980270510e+02	1.161488630667553146e-01	0.000000000000000000e+00	1.153155350282751357e+01	0.000000000000000000e+00
1.180000000000000000e+02	8.648463565109780404e+01	1.621613375009552982e+01	-1.210046203552507353e-02	3.264614552763442248e+02	1.693721976534623419e-02	0.000000000000000000e+00	1.111577702765425713e+01	0.000000000000000000e+00
1.180000000000000000e+02	6.153935373293040101e+01	1.865252219783547361e+01	1.804089239951427474e-03	-4.844322594531328008e+01	3.338310782279253486e-01	0.000000000000000000e+00	1.943082725866091565e+01	0.000000000000000000e+00
1.190000000000000000e+02	1.127529057019354894e+02	4.302343526690368947e+01	-4.316872144968688339e-03	1.162923090949159217e+02	7.200979695015341520e-02	0.000000000000000000e+00	1.028190644473492732e+01	0.000000000000000000e+00
1.190000000000000000e+02	1.072520704126101379e+02	1.051822733275758281e+01	-1.312971254242952445e-03	3.518226934533561945e+01	4.308855436842362607e-01	0.000000000000000000e+00	1.278570566778213013e+01	0.000000000000000000e+00
1.210000000000000000e+02	1.315902597560866525e+02	2.853516749178271894e+01	-2.595399809481870393e-03	6.980985356842728606e+01	2.978391776901153642e-01	0.000000000000000000e+00	1.391320505831300558e+01	0.000000000000000000e+00
1.210000000000000000e+02	2.297436899201170846e+01	4.530482003528713442e+00	-1.752412865780768976e-03	4.704788271809926670e+01	3.095922596233910973e-01	0.000000000000000000e+00	1.693673343617299309e+01	0.000000000000000000e+00
1.230000000000000000e+02	1.210533140023174496e+02	4.909145159724030805e+01	-3.559004796321657213e-03	9.582870093678573653e+01	1.498609154327290582e-01	0.000000000000000000e+00	1.028190644473492732e+01	0.000000000000000000e+00
1.230000000000000000e+02	1.161359811614741062e+02	2.724736801629144267e+01	1.481342739719371769e-03	-3.972856377264238859e+01	4.215585492756178665e-01	0.000000000000000000e+00	1.550784170569764164e+01	0.000000000000000000e+00
1.230000000000000000e+02	8.165963893007659635e+01	3.334700054198699348e+01	-2.774807238082712627e-03	7.465413578496493585e+01	2.526185591861187518e-01	0.000000000000000000e+00	4.600577072151111224e+00	0.000000000000000000e+00
1.230000000000000000e+02	1.442246892976707215e+02	3.880973082025550980e+01	3.216807433813844135e-03	-8.658883494756378241e+01	1.914793963349950001e-01	0.000000000000000000e+00	1.153155350282751357e+01	0.000000000000000000e+00
1.240000000000000000e+02	6.874234970116870613e+01	3.714623851221445960e+01	3.617834638154086326e-03	-9.741719902080107829e+01	2.568688971672057342e-01	0.000000000000000000e+00	1.346441867210307386e+01	0.000000000000000000e+00
1.250000000000000000e+02	9.694175831114002051e+01	9.208076495458936250e+00	-3.969456803840178995e-03	1.069115494914459674e+02	1.462974188095517158e-01	0.000000000000000000e+00	5.845156903053882580e+00	0.000000000000000000e+00
1.260000000000000000e+02	7.967967451005324619e+01	2.919428452806982577e+01	-4.124529921958863463e-03	1.110987671235360352e+02	1.486682110232581122e-01	0.000000000000000000e+00	4.600577072151111224e+00	0.000000000000000000e+00
1.270000000000000000e+02	1.410825979398248933e+02	2.329573890373286460e+01	-3.167002269945961342e-03	8.524401733606050868e+01	1.823734733697179866e-01	0.000000000000000000e+00	7.393370788106096825e+00	0.000000000000000000e+00
1.270000000000000000e+02	4.234471155504414952e+01	3.346914581063458627e+01	-3.423671840760102690e-03	9.217449868300435867e+01	1.317367987358045722e-01	0.000000000000000000e+00	2.370762566950194383e+01	0.000000000000000000e+00
1.280000000000000000e+02	9.885859542738914740e+01	1.472999597070377042e+01	1.863626467618696974e-03	-5.005082455736513936e+01	4.254781328439793953e-01	0.000000000000000000e+00	5.845156903053882580e+00	0.000000000000000000e+00
1.300000000000000000e+02	6.603494691397161276e+00	1.982473165241372470e+01	-2.888660398899566949e-03	7.772834986039647731e+01	2.144226482641519160e-01	0.000000000000000000e+00	1.521280442087729945e+01	0.000000000000000000e+00
1.300000000000000000e+02	1.125461133872365167e+02	1.321374443735857085e+01	-3.939418723090945713e-03	1.061004741556738935e+02	1.527209677975548408e-01	0.000000000000000000e+00	5.201788900047042752e+00	0.000000000000000000e+00
1.300000000000000000e+02	1.294205459841250843e+02	2.165569829925240697e+01	-1.286144397098840488e-03	3.445790208806917576e+01	4.938818702300862284e-01	0.000000000000000000e+00	9.855272296976597346e+00	0.000000000000000000e+00
1.300000000000000000e+02	1.902686898766876666e+01	2.918782207978637544e+01	-1.777317485473427564e-03	4.772034654653526076e+01	4.700470303647253933e-01	0.000000000000000000e+00	9.726176127761682721e+00	0.000000000000000000e+00
1.320000000000000000e+02	6.302938079950735784e+01	1.159081615433935220e+01	-3.980216361210881480e-03	1.072020744314398257e+02	1.175205190457450088e-01	0.000000000000000000e+00	1.586410376124845101e+01	0.000000000000000000e+00
1.320000000000000000e+02	7.590091138788280034e+01	3.828920911245094771e+01	-5.441061519178196602e-03	1.466471870170564955e+02	1.384359471868985558e-01	0.000000000000000000e+00	2.035067370440749102e+01	0.000000000000000000e+00
1.320000000000000000e+02	1.436270622505518588e+02	3.023747017063288212e+01	2.246144765339088377e-03	-6.037941909549815733e+01	2.609289452867350478e-01	0.000000000000000000e+00	7.393370788106096825e+00	0.000000000000000000e+00
1.330000000000000000e+02	1.322927490616939679e+02	1.222824681283476522e+01	-3.726327450245267483e-03	1.003466752656493099e+02	1.058160613672306516e-01	0.000000000000000000e+00	7.238918338029168176e+00	0.000000000000000000e+00
1.330000000000000000e+02	4.535809783098236636e+01	6.354927718187457941e+00	2.550835530305226376e-03	-6.860654807103594521e+01	1.491005583089025643e-01	0.000000000000000000e+00	1.663649757872146751e+01	0.000000000000000000e+00
1.340000000000000000e+02	5.473870012034121046e+00	4.599029210907693965e+01	2.672482003120567069e-03	-7.189119380482536315e+01	2.536142301068767813e-01	0.000000000000000000e+00	1.273865891992436516e+01	0.000000000000000000e+00
1.340000000000000000e+02	9.435759163408924621e+01	4.686247421464831575e+01	-2.102548160517588461e-03	5.650208533893646745e+01	2.170609769394746813e-01	0.000000000000000000e+00	1.747442796515768038e+01	0.000000000000000000e+00
1.350000000000000000e+02	1.133898847554718401e+02	8.080844902125203788e+00	-3.631645125971401464e-03	9.779010387238322721e+01	1.402883277036135468e-01	0.000000000000000000e+00	5.201788900047042752e+00	0.000000000000000000e+00
1.350000000000000000e+02	1.083829643379252872e+01	3.443622960951822876e+01	-4.026669833744598616e-03	1.084563911152387732e+02	6.374852060630331607e-02	0.000000000000000000e+00	9.726176127761682721e+00	0.000000000000000000e+00
1.350000000000000000e+02	1.061061338359555748e+02	3.392696537887186281e+01	3.025354311405559823e-03	-8.141930008818781062e+01	1.694311693715134792e-01	0.000000000000000000e+00	1.322347676694179164e+01	0.000000000000000000e+00
1.350000000000000000e+02	3.033013281510785575e+01	4.950163535366950640e+01	-2.985268231760284264e-03	8.033691300828398596e+01	2.143963121460937815e-01	0.000000000000000000e+00	1.057333774137036997e+01	0.000000000000000000e+00
1.360000000000000000e+02	2.189723722980352960e+01	4.312341122461587872e+01	1.556657353572848219e-03	-4.176217657998900279e+01	2.844743737319327392e-01	0.000000000000000000e+00	1.057333774137036997e+01	0.000000000000000000e+00
1.360000000000000000e+02	5.104763630484225700e+01	2.198829599381102184e+01	2.160508354557484287e-03	-5.806710156732925299e+01	2.999168326001357965e-01	0.000000000000000000e+00	1.586410376124845101e+01	0.000000000000000000e+00
1.370000000000000000e+02	1.383065508042214731e+02	1.625765462369582437e+01	-3.787473197452826627e-03	1.019977064304374039e+02	1.387385376143760451e-01	0.000000000000000000e+00	5.261361478113468770e+00	0.000000000000000000e+00
1.370000000000000000e+02	1.210861620664858549e+02	3.636761383990906182e+01	-4.261502781870596390e-03	1.147972493691903679e+02	1.651690934142607814e-01	0.000000000000000000e+00	1.517754956169959080e+01	0.000000000000000000e+00
1.370000000000000000e+02	1.445837290885128255e+02	3.993413139243141075e+01	1.693976593430359572e-03	-4.547001162794692419e+01	3.858125284046970416e-01	0.000000000000000000e+00	9.743739030227850151e+00	0.000000000000000000e+00
1.380000000000000000e+02	6.898911598358988329e+01	1.775769148589554902e+01	-4.856869517910859801e-03	1.308730858839353175e+02	7.102447813862566850e-02	0.000000000000000000e+00	1.151361596700904855e+01	0.000000000000000000e+00
1.400000000000000000e+02	1.839528259985980796e+01	1.354141030378819366e+01	-3.180144029008591302e-03	8.559886546145648367e+01	1.538587958285936308e-01	0.000000000000000000e+00	2.221939499026111520e+01	0.000000000000000000e+00
1.400000000000000000e+02	8.699210523743239776e+01	1.878836404301080876e+01	-3.827402587951695290e-03	1.030758626574084218e+02	9.684473605960308706e-02	0.000000000000000000e+00	6.654293886738674502e+00	0.000000000000000000e+00
1.400000000000000000e+02	1.114648044820201704e+02	2.183792130116021823e+01	-4.072101152979675648e-03	1.096831080553381952e+02	1.051476882021435966e-01	0.000000000000000000e+00	1.322347676694179164e+01	0.000000000000000000e+00
1.400000000000000000e+02	1.087988230550571132e+02	4.958726485569781772e+01	-2.114711759158401962e-03	5.683052159736973152e+01	2.232861594162651730e-01	0.000000000000000000e+00	1.589010871374204648e+01	0.000000000000000000e+00
1.410000000000000000e+02	1.435046639218506925e+02	1.707100855631518499e+01	-2.193641706897514129e-03	5.896175409519191390e+01	2.413668085844883349e-01	0.000000000000000000e+00	5.261361478113468770e+00	0.000000000000000000e+00
1.420000000000000000e+02	5.647384979969577046e+01	1.996005050665024783e+01	-4.343506217307562152e-03	1.170114708597960345e+02	7.959876377470520570e-02	0.000000000000000000e+00	1.270756754497189789e+01	0.000000000000000000e+00
1.420000000000000000e+02	7.619119781032564731e+01	2.674064033339368862e+01	-2.851491931967247134e-03	7.672474290398218955e+01	2.089184983702062626e-01	0.000000000000000000e+00	1.151361596700904855e+01	0.000000000000000000e+00
1.420000000000000000e+02	9.338424789884085442e+01	4.511940182188774884e+01	-3.853990032305501003e-03	1.037937653934923503e+02	9.233103518809926413e-02	0.000000000000000000e+00	9.613935428520861137e+00	0.000000000000000000e+00
1.440000000000000000e+02	8.655802960788575717e+01	1.214824314961425955e+01	-4.451035355114156718e-03	1.199149263861279451e+02	8.557695054651270894e-02	0.000000000000000000e+00	6.654293886738674502e+00	0.000000000000000000e+00
1.440000000000000000e+02	1.413927872674640867e+02	3.245986792227845541e+01	-3.929298332674027554e-03	1.058272077268340325e+02	8.405932637137614183e-02	0.000000000000000000e+00	6.596505960271219493e+00	0.000000000000000000e+00
1.460000000000000000e+02	1.920262098053576238e+01	1.825758473068528431e+01	3.861368337857824622e-03	-1.039929912263023368e+02	3.216092300162397555e-01	0.000000000000000000e+00	1.603325701585400154e+01	0.000000000000000000e+00
1.460000000000000000e+02	1.024769787143366955e+02	2.867764107626698689e+01	-3.146300538262828284e-03	8.468503808182205717e+01	1.253562583429461696e-01	0.000000000000000000e+00	1.225957727842423850e+01	0.000000000000000000e+00
1.470000000000000000e+02	1.060555633676347753e+02	1.695198685465379285e+01	-2.339337394289614340e-03	6.289576637642287693e+01	2.038698993454117758e-01	0.000000000000000000e+00	1.225957727842423850e+01	0.000000000000000000e+00
1.470000000000000000e+02	8.949495544317747431e+01	1.889008420161073332e+01	-4.314770560152923935e-03	1.162355630056990492e+02	9.725856545168898304e-02	0.000000000000000000e+00	7.353771422364776100e+00	0.000000000000000000e+00
1.470000000000000000e+02	6.307427459801086655e+01	3.640087652838060706e+01	-1.827997178905559680e-03	4.908877782916111698e+01	2.557414920953086090e-01	0.000000000000000000e+00	1.451892656442102769e+01	0.000000000000000000e+00
1.480000000000000000e+02	1.351852190760402834e+02	3.022827924317176596e+01	-4.175339511762420769e-03	1.124707058121093297e+02	9.744268864764327187e-02	0.000000000000000000e+00	6.596505960271219493e+00	0.000000000000000000e+00
1.490000000000000000e+02	2.094491199800442160e+01	3.419589557427468662e+01	-1.724949654836383395e-03	4.630633290923987744e+01	3.116207295301122171e-01	0.000000000000000000e+00	9.223103106285527986e+00	0.000000000000000000e+00
1.510000000000000000e+02	1.159999534656892308e+02	7.256585498123359734e+00	-4.118695334094210105e-03	1.109412240917118027e+02	1.177284721553253366e-01	0.000000000000000000e+00	1.101506794666981470e+01	0.000000000000000000e+00
1.510000000000000000e+02	9.155268765653731577e+01	4.554686942803515137e+01	-3.404222896984665514e-03	9.164934666897370619e+01	1.235832700917994798e-01	0.000000000000000000e+00	8.616031656093859681e+00	0.000000000000000000e+00
1.510000000000000000e+02	7.721435448755291020e+01	3.969592877385703389e+01	2.883486905714131073e-03	-7.758865742273636101e+01	2.855917102287208742e-01	0.000000000000000000e+00	1.169719499919426475e+01	0.000000000000000000e+00
1.530000000000000000e+02	1.180410471445717633e+02	1.808089418107298130e+01	-4.644881886577135501e-03	1.251490870472947137e+02	8.006188210090703361e-02	0.000000000000000000e+00	1.101506794666981470e+01	0.000000000000000000e+00
1.540000000000000000e+02	8.435889508878791787e+01	1.159740492440775306e+01	-3.133730876908273361e-03	8.434563749265667809e+01	2.116446780846440445e-01	0.000000000000000000e+00	8.902903438191376750e+00	0.000000000000000000e+00
1.540000000000000000e+02	1.321513458183730094e+01	2.916437771127484169e+01	1.343869824567507296e-03	-3.601657925048843367e+01	4.918045276670608423e-01	0.000000000000000000e+00	9.223103106285527986e+00	0.000000000000000000e+00
1.550000000000000000e+02	1.253825664534177662e+02	3.166459404063534322e+01	-4.136509168039946560e-03	1.114222255734491114e+02	1.194426953639785571e-01	0.000000000000000000e+00	6.330727097921347024e+00	0.000000000000000000e+00
1.560000000000000000e+02	8.382086209790033138e+01	4.934882616498250485e+01	-4.563643246375814755e-03	1.229555162286719252e+02	8.619246493311194524e-02	0.000000000000000000e+00	7.285455017373744901e+00	0.000000000000000000e+00
1.570000000000000000e+02	1.182783482663582788e+02	4.613741734711177855e+01	2.371425699510835029e-03	-6.376220099150136633e+01	2.173421878336350144e-01	0.000000000000000000e+00	1.492715571089830640e+01	0.000000000000000000e+00
1.570000000000000000e+02	1.043212822571379803e+02	9.870668443358747268e+00	1.297797247570841922e-03	-3.477254734414205473e+01	3.907037843607285010e-01	0.000000000000000000e+00	1.358672607652606423e+01	0.000000000000000000e+00
1.570000000000000000e+02	3.124079643640479631e+01	3.098558846165050795e+01	-1.378140328321540882e-03	3.694193665169624552e+01	4.392241684308616501e-01	0.000000000000000000e+00	1.250582071757930436e+01	0.000000000000000000e+00
1.580000000000000000e+02	3.320397560179600305e+01	4.333635683389397997e+01	-3.606813030985618965e-03	9.711959832488642519e+01	9.938845209318758478e-02	0.000000000000000000e+00	1.250582071757930436e+01	0.000000000000000000e+00
1.580000000000000000e+02	3.197828687225321431e+01	1.487085774543758454e+01	-3.693144072065726417e-03	9.945067196158633749e+01	8.289696271710322861e-02	0.000000000000000000e+00	1.613159750920609170e+01	0.000000000000000000e+00
1.580000000000000000e+02	1.368396309008770295e+01	5.302030861118645788e+01	-4.171243408029517118e-03	1.123601045810167989e+02	1.554409273904847621e-01	0.000000000000000000e+00	6.507954985123470593e+00	0.000000000000000000e+00
1.590000000000000000e+02	1.160614761210322001e+02	2.801407173695672626e+01	-2.311239098791957776e-03	6.213706828763215384e+01	2.065013162087283582e-01	0.000000000000000000e+00	1.001044644729428157e+01	0.000000000000000000e+00
1.590000000000000000e+02	7.939575652440497322e+01	1.898854456728385287e+01	-3.144992952114710957e-03	8.464973120309738874e+01	2.181561184387666996e-01	0.000000000000000000e+00	3.188501207552334904e+00	0.000000000000000000e+00
1.590000000000000000e+02	1.098753190855908279e+01	4.709724040529235367e+01	-3.797165051008923129e-03	1.022594016912927515e+02	1.834886509274070709e-01	0.000000000000000000e+00	6.507954985123470593e+00	0.000000000000000000e+00
1.600000000000000000e+02	9.098195161762697580e+01	5.068921853314844128e+01	2.449715790084980391e-03	-6.587615634138408893e+01	2.480741790730669472e-01	0.000000000000000000e+00	7.285455017373744901e+00	0.000000000000000000e+00
1.610000000000000000e+02	8.511629535098734323e+01	3.464763773865807650e+01	-5.616884300393408871e-03	1.513946781267922006e+02	9.147456669405418239e-02	0.000000000000000000e+00	1.475815328757290423e+01	0.000000000000000000e+00
1.610000000000000000e+02	9.075366161280517474e+01	1.059094306461622637e+01	-4.160904074357954681e-03	1.120809263405915601e+02	1.075260258145408487e-01	0.000000000000000000e+00	1.358672607652606423e+01	0.000000000000000000e+00
1.610000000000000000e+02	7.635034324961827679e+01	1.804408814355872082e+01	3.544255163435960573e-03	-9.543043769403222143e+01	2.293994050825052256e-01	0.000000000000000000e+00	3.188501207552334904e+00	0.000000000000000000e+00
1.610000000000000000e+02	5.369671530704985152e+00	3.341919803610947071e+01	-3.286698635258965013e-03	8.847600710589357220e+01	1.810729925042254829e-01	0.000000000000000000e+00	4.677889389556340483e+00	0.000000000000000000e+00
1.620000000000000000e+02	5.842473716439890552e+01	5.270733617201868171e+00	-3.809155841320241605e-03	1.025831718535449966e+02	1.474295339030448071e-01	0.000000000000000000e+00	1.212067185023806815e+01	0.000000000000000000e+00
1.630000000000000000e+02	1.155319273023783495e+02	6.061028517484214895e+00	1.488482960530807192e-03	-3.992136094368899535e+01	3.749269963037481501e-01	0.000000000000000000e+00	1.240753450203285269e+01	0.000000000000000000e+00
1.630000000000000000e+02	1.275400054788140665e+02	9.184003209623730513e+00	1.161658698279999886e-03	-3.109659279500157680e+01	4.958020218812593249e-01	0.000000000000000000e+00	1.240753450203285269e+01	0.000000000000000000e+00
1.650000000000000000e+02	9.139421934273531889e+00	3.064942710050512531e+01	-3.814685005379369644e-03	1.027324679631478261e+02	1.105872667031202461e-01	0.000000000000000000e+00	4.677889389556340483e+00	0.000000000000000000e+00
1.660000000000000000e+02	7.831138769166078362e+01	4.882217587835992845e+01	-3.990793679037984119e-03	1.074876786176661483e+02	1.046768204566214111e-01	0.000000000000000000e+00	5.541110531747119872e+00	0.000000000000000000e+00
1.670000000000000000e+02	4.648329530738350002e+01	7.347426294675833525e+00	-4.282243077980647794e-03	1.153572699234963039e+02	1.043721974885890580e-01	0.000000000000000000e+00	1.212067185023806815e+01	0.000000000000000000e+00
1.680000000000000000e+02	1.164505999990137219e+01	4.536300040705268088e+01	-4.597077678906751758e-03	1.238582983943424409e+02	1.987326393625050702e-01	0.000000000000000000e+00	5.553167442079642413e+00	0.000000000000000000e+00
1.680000000000000000e+02	9.959517061588059050e+00	5.065418303883505757e+01	-3.673142073189145616e-03	9.891058659160646016e+01	3.182104676496965157e-01	0.000000000000000000e+00	5.553167442079642413e+00	0.000000000000000000e+00
1.690000000000000000e+02	1.294168788031307713e+02	1.098741566830332061e+01	-4.204575062150706782e-03	1.132601115682765567e+02	1.617840105991208421e-01	0.000000000000000000e+00	1.283070898982331087e+01	0.000000000000000000e+00
1.690000000000000000e+02	1.422475252526106431e+02	1.102747649683060516e+01	-4.709488611268589954e-03	1.268935700373936442e+02	9.186499144877080525e-02	0.000000000000000000e+00	1.283070898982331087e+01	0.000000000000000000e+00
1.690000000000000000e+02	2.997353502148211035e+01	2.758928002140343594e+01	-1.268482982361687772e-02	3.422403029296864929e+02	1.465811748799705772e-02	0.000000000000000000e+00	9.299478649764592930e+00	0.000000000000000000e+00
1.700000000000000000e+02	1.054445595257741246e+02	4.364867422080832426e+01	5.199910321216066195e-02	-1.403787402274981559e+03	6.697267975350862379e-03	0.000000000000000000e+00	1.507161454944737677e+01	0.000000000000000000e+00
1.700000000000000000e+02	2.006345131585709396e+01	6.902638856559841329e+00	-3.738403476791744492e-03	1.006727469400596675e+02	1.630286300734502536e-01	0.000000000000000000e+00	4.256939310761146622e+00	0.000000000000000000e+00
1.710000000000000000e+02	7.995278991719837336e+01	4.352975633158936830e+01	-1.859917333894642397e-03	4.995067212399977308e+01	3.211039460309894622e-01	0.000000000000000000e+00	5.541110531747119872e+00	0.000000000000000000e+00
1.720000000000000000e+02	2.877663915747170975e+01	1.836714667558034009e+01	-4.580642529221857530e-03	1.234145235519873722e+02	1.199163447895863488e-01	0.000000000000000000e+00	8.279612850112329170e+00	0.000000000000000000e+00
1.720000000000000000e+02	1.305107595897323769e+01	1.770521576273534237e+01	-1.192757000159967370e-02	3.217930989442925807e+02	1.296789913503360037e-02	0.000000000000000000e+00	9.400152960825694848e+00	0.000000000000000000e+00
1.720000000000000000e+02	1.191449442169134301e+02	3.736750996233604383e+01	-5.236202961192462126e-03	1.411156843524495343e+02	1.078321240167445794e-01	0.000000000000000000e+00	1.507161454944737677e+01	0.000000000000000000e+00
1.750000000000000000e+02	1.978914761812521306e+01	1.115073134341958472e+01	-3.792110861764033843e-03	1.021229306473177161e+02	1.075958075176377537e-01	0.000000000000000000e+00	4.256939310761146622e+00	0.000000000000000000e+00
1.750000000000000000e+02	8.983795212370289107e+01	1.480779062244634758e+01	-4.755523212079805322e-03	1.281365765271156363e+02	7.803131297730081517e-02	0.000000000000000000e+00	1.348636886575131477e+01	0.000000000000000000e+00
1.750000000000000000e+02	1.144247577016269446e+02	1.415620239051104789e+01	-3.797559343990082343e-03	1.022700482207683308e+02	1.579625676076560348e-01	0.000000000000000000e+00	6.798155831369061985e+00	0.000000000000000000e+00
1.750000000000000000e+02	6.027956727873856835e+01	1.553251519473209186e+01	-4.526004685991013264e-03	1.219392160110603385e+02	1.022627659566343050e-01	0.000000000000000000e+00	2.369544826675868165e+01	0.000000000000000000e+00
1.750000000000000000e+02	3.695074940035621580e+01	1.968468630872835590e+01	-3.613522023352654534e-03	9.730075165096650380e+01	1.154240939510029484e-01	0.000000000000000000e+00	8.279612850112329170e+00	0.000000000000000000e+00
1.780000000000000000e+02	9.859244757055746788e+01	2.506649203413140015e+01	-3.707052871202284969e-03	9.982623137312293693e+01	1.306622191650265163e-01	0.000000000000000000e+00	8.295796916456975367e+00	0.000000000000000000e+00
1.780000000000000000e+02	1.372270640986907608e+02	2.594212520680458312e+01	-2.608404820134847552e-03	7.016100927208694316e+01	1.692734216205165065e-01	0.000000000000000000e+00	1.350151487105737402e+01	0.000000000000000000e+00
1.780000000000000000e+02	1.038010648564454073e+02	1.860966987084965041e+01	-2.627483096237540408e-03	7.067615267705761539e+01	3.065227946587049113e-01	0.000000000000000000e+00	8.295796916456975367e+00	0.000000000000000000e+00
1.780000000000000000e+02	8.686399629043370041e+00	4.769837556940878898e+01	-1.213638343229487540e-03	3.250012480933624914e+01	4.619651835325969680e-01	0.000000000000000000e+00	4.703273587765179009e+00	0.000000000000000000e+00
1.790000000000000000e+02	3.077172525874553699e+01	3.716028460973453917e+01	-4.172011850842311312e-03	1.123808537433088901e+02	8.941653714134256692e-02	0.000000000000000000e+00	1.853582680434670493e+01	0.000000000000000000e+00
1.790000000000000000e+02	7.176960958414333902e+01	4.097167531973718724e+01	-3.519635042227637310e-03	9.476565577129571238e+01	2.283052253456202552e-01	0.000000000000000000e+00	1.791989916465346511e+01	0.000000000000000000e+00
1.810000000000000000e+02	5.808686738748229317e+01	1.791917122143714991e+01	-4.381783723133672939e-03	1.180450236073770469e+02	1.106001175269157866e-01	0.000000000000000000e+00	1.298489787779335636e+01	0.000000000000000000e+00
1.810000000000000000e+02	4.466070883472706754e+00	4.562241609950589805e+01	2.601076180872327875e-03	-6.996312450707071662e+01	2.882120668006913355e-01	0.000000000000000000e+00	4.703273587765179009e+00	0.000000000000000000e+00
1.820000000000000000e+02	1.251726298308338414e+02	1.986088205303246923e+01	-3.458339681524619669e-03	9.311058480725819209e+01	1.202752175937124024e-01	0.000000000000000000e+00	5.391354089688439544e+00	0.000000000000000000e+00
1.820000000000000000e+02	2.467614832048061757e+01	1.226963708531634012e+01	3.090584548690623705e-03	-8.318061889714087442e+01	1.583789032428138954e-01	0.000000000000000000e+00	1.795829473216535632e+01	0.000000000000000000e+00
1.820000000000000000e+02	8.841064466169706293e+01	3.432346220499917422e+01	-3.515950563812216424e-03	9.466616906996880232e+01	1.359963326650197590e-01	0.000000000000000000e+00	1.376083599274455338e+01	0.000000000000000000e+00
1.840000000000000000e+02	1.091031616980270655e+02	3.547015194470904476e+01	-2.585757390536975314e-03	6.954949311967972392e+01	2.151632610892141306e-01	0.000000000000000000e+00	1.308574390199041027e+01	0.000000000000000000e+00
1.850000000000000000e+02	6.514763374185135625e+00	1.267843380173721357e+01	3.493791467061125883e-03	-9.406783867103825969e+01	2.758263841055169641e-01	0.000000000000000000e+00	9.240456410098362383e+00	0.000000000000000000e+00
1.850000000000000000e+02	1.639955048689887818e+01	2.820696051142738980e+01	-4.060638050434542054e-03	1.093735862911681807e+02	2.302783693708464474e-01	0.000000000000000000e+00	1.064531682205306673e+01	0.000000000000000000e+00
1.850000000000000000e+02	5.897933883761727714e+01	4.080936334097179241e+01	2.231741669225381468e-03	-5.999051288960214379e+01	2.163214745456649712e-01	0.000000000000000000e+00	8.721378456298834791e+00	0.000000000000000000e+00
1.860000000000000000e+02	5.821740549045261837e+00	2.189286563613498515e+01	1.832597728871178952e-03	-4.921299990044628458e+01	3.193735591419338826e-01	0.000000000000000000e+00	6.067861274415972339e+00	0.000000000000000000e+00
1.860000000000000000e+02	6.543423077944579802e+01	2.862542285696099142e+01	-4.498063053690357777e-03	1.211847480745277181e+02	1.235781618397840953e-01	0.000000000000000000e+00	1.298489787779335636e+01	0.000000000000000000e+00
1.880000000000000000e+02	1.024478467241376194e+02	2.033980218893116998e+01	-3.962522853510071219e-03	1.067243219472107256e+02	1.259429208113904686e-01	0.000000000000000000e+00	6.810202495921040544e+00	0.000000000000000000e+00
1.880000000000000000e+02	4.973733928198389442e+00	2.790117864533789316e+01	1.373920667594824303e-03	-3.682799918780374071e+01	3.949359310132525280e-01	0.000000000000000000e+00	6.067861274415972339e+00	0.000000000000000000e+00
1.890000000000000000e+02	1.246449513306722992e+02	1.084366343291460666e+01	-4.327358866562353891e-03	1.165754670406161608e+02	1.548402205771242102e-01	0.000000000000000000e+00	1.576224964617004431e+01	0.000000000000000000e+00
1.890000000000000000e+02	9.956605416634981509e+01	2.651022597416083570e+01	-3.679706007389903395e-03	9.908782311947621224e+01	1.579839292308349297e-01	0.000000000000000000e+00	6.810202495921040544e+00	0.000000000000000000e+00
1.890000000000000000e+02	5.203489572498642701e+01	3.553327084430085137e+01	-4.175589292005819214e-03	1.124774502708007731e+02	6.106300670985087553e-02	0.000000000000000000e+00	8.721378456298834791e+00	0.000000000000000000e+00
1.890000000000000000e+02	4.062294235055601632e+01	4.220676429764053950e+01	-4.495419509172629037e-03	1.211133682225576536e+02	8.191512530375133494e-02	0.000000000000000000e+00	1.321999223494255027e+01	0.000000000000000000e+00
1.900000000000000000e+02	1.018835494037002398e+01	3.685241134551731079e+01	-2.482264774080162033e-03	6.675503000656011920e+01	3.047729614261959208e-01	0.000000000000000000e+00	1.035938411071542475e+01	0.000000000000000000e+00
1.920000000000000000e+02	3.753580300593817753e+01	2.385018403935649189e+01	-7.581475347108882282e-03	2.044417205184815884e+02	3.213284499594559751e-02	0.000000000000000000e+00	1.861436187764466865e+01	0.000000000000000000e+00
1.920000000000000000e+02	7.046607228129792588e+01	4.111008505199349372e+01	1.523232490723468169e-03	-4.085965281074357591e+01	4.366325510267459187e-01	0.000000000000000000e+00	1.721995192516972040e+01	0.000000000000000000e+00
1.940000000000000000e+02	2.512609501932958622e+01	4.567198851766340084e+01	-4.364984101294928746e-03	1.175914074446982482e+02	1.515501424087798421e-01	0.000000000000000000e+00	8.510803041941908731e+00	0.000000000000000000e+00
1.940000000000000000e+02	1.162766202179672916e+02	3.924520148284736365e+01	-4.962889771580158114e-03	1.337357991698253272e+02	1.085213628181788126e-01	0.000000000000000000e+00	1.272714694096188737e+01	0.000000000000000000e+00
1.940000000000000000e+02	1.039140150435187451e+02	4.226948033201679067e+01	-3.555624680102664574e-03	9.573743249256803267e+01	1.924864041396250336e-01	0.000000000000000000e+00	3.474358375016397549e+00	0.000000000000000000e+00
1.950000000000000000e+02	4.391296227857086620e+01	5.327191663976112324e+01	-3.726887464914001302e-03	1.003617965408490278e+02	9.312220903275891803e-02	0.000000000000000000e+00	1.114246530231438825e+01	0.000000000000000000e+00
1.950000000000000000e+02	6.142078886763836465e+01	2.645711292099796452e+01	-3.876518846401804351e-03	1.044020787411476334e+02	1.195196246690336528e-01	0.000000000000000000e+00	1.721995192516972040e+01	0.000000000000000000e+00
1.960000000000000000e+02	1.353075059083771805e+02	2.936688688448636597e+01	-5.185576565208687913e-03	1.397486921845988093e+02	6.858432737822095504e-02	0.000000000000000000e+00	1.881036307961749543e+01	0.000000000000000000e+00
1.970000000000000000e+02	1.019566703574803768e+02	3.939894590475695679e+01	-3.726174445835174834e-03	1.003425439063814935e+02	2.167730317183746980e-01	0.000000000000000000e+00	3.474358375016397549e+00	0.000000000000000000e+00
1.980000000000000000e+02	1.000001879040953554e+02	5.212082262791222220e+00	-3.611256918427395955e-03	9.723959026208981982e+01	9.135067724087764240e-02	0.000000000000000000e+00	1.041886854670949347e+01	0.000000000000000000e+00
1.980000000000000000e+02	8.858927841634670131e+01	7.942420991622530124e+00	-1.069525841659332063e-03	2.860886103067585395e+01	4.907138143952339826e-01	0.000000000000000000e+00	1.043184760842560266e+01	0.000000000000000000e+00
1.980000000000000000e+02	4.514737481501016703e+01	4.219803932857686135e+01	-4.249707336481638696e-03	1.144787538265057947e+02	1.084794101999414506e-01	0.000000000000000000e+00	1.114246530231438825e+01	0.000000000000000000e+00
1.980000000000000000e+02	3.329369674825061054e+01	4.327948973679559685e+01	-3.020720067950736793e-03	8.129416823980012907e+01	2.474283616399091112e-01	0.000000000000000000e+00	8.510803041941908731e+00	0.000000000000000000e+00
1.990000000000000000e+02	5.019055172618061533e+01	8.602707252998708753e+00	-1.678771390352382922e-03	4.505944727482102508e+01	3.657392665022882738e-01	0.000000000000000000e+00	1.278586721654124858e+01	0.000000000000000000e+00
1.990000000000000000e+02	3.859606694176487451e+01	1.628963983453742870e+01	-3.689388815710583757e-03	9.934927414477557761e+01	1.051568968270967241e-01	0.000000000000000000e+00	1.115095006385327281e+01	0.000000000000000000e+00
1.990000000000000000e+02	1.324536030313300827e+01	4.847872953086818626e+01	-4.259049990176652471e-03	1.147310201429174725e+02	1.011259073219734628e-01	0.000000000000000000e+00	8.931244908063698418e+00	0.000000000000000000e+00
1.990000000000000000e+02	2.826676210265171818e+01	2.648663759490668212e+01	-3.106194305674855275e-03	8.360210684082812804e+01	2.505391556980863799e-01	0.000000000000000000e+00	1.451458927370327068e+01	0.000000000000000000e+00
2.000000000000000000e+02	9.767816806646874284e+01	3.395462314568040085e+01	-4.108935989796526182e-03	1.106777064748826689e+02	1.202749651999440728e-01	0.000000000000000000e+00	6.924321783336672809e+00	0.000000000000000000e+00
2.000000000000000000e+02	7.851120325157887692e+01	5.248753324907694306e+00	-2.703152164106742417e-03	7.271933629927154641e+01	2.335705064081871063e-01	0.000000000000000000e+00	1.043184760842560266e+01	0.000000000000000000e+00
2.010000000000000000e+02	6.294155465015043660e+01	7.659136952524312036e+00	-4.418051329055725472e-03	1.190243059022896119e+02	1.072417907941991544e-01	0.000000000000000000e+00	1.278586721654124858e+01	0.000000000000000000e+00
2.010000000000000000e+02	1.000171730778008055e+02	1.563093696460401816e+01	-4.461297060758272898e-03	1.201920085479470970e+02	1.019309128790191199e-01	0.000000000000000000e+00	1.041886854670949347e+01	0.000000000000000000e+00
2.010000000000000000e+02	1.123568852050238007e+02	2.416039851834305807e+01	-4.309601999245705854e-03	1.160960037472937927e+02	5.772160289385330767e-02	0.000000000000000000e+00	1.019721031647859988e+01	0.000000000000000000e+00
2.010000000000000000e+02	4.450217855208514806e+01	2.574805053470209160e+01	1.910276385670531783e-03	-5.131044557854497867e+01	3.066547400847347005e-01	0.000000000000000000e+00	1.115095006385327281e+01	0.000000000000000000e+00
2.020000000000000000e+02	6.548349813274882081e+01	2.219109996648817074e+01	-4.484607189004681527e-03	1.208214186042080485e+02	8.657313467085803182e-02	0.000000000000000000e+00	1.475260742065408515e+01	0.000000000000000000e+00
2.030000000000000000e+02	1.216724616221217872e+02	1.644181233405787168e+01	-3.723744881149580570e-03	1.002769418457971682e+02	9.320324136513447044e-02	0.000000000000000000e+00	1.083374851448868625e+01	0.000000000000000000e+00
2.030000000000000000e+02	7.542871640981235259e+01	3.833210817703297835e+01	3.480025460335552535e-03	-9.369613487876218016e+01	1.595241363266154400e-01	0.000000000000000000e+00	1.491840596354321313e+01	0.000000000000000000e+00
2.040000000000000000e+02	1.220689408486883281e+02	2.726830350608987885e+01	-4.603764494993018569e-03	1.240388529260281416e+02	6.209094007999671483e-02	0.000000000000000000e+00	9.384045227786176113e+00	0.000000000000000000e+00
2.040000000000000000e+02	1.010446074330097410e+01	4.011799478068859059e+01	-4.115572757713209517e-03	1.108569096274210466e+02	1.046984328473760106e-01	0.000000000000000000e+00	8.931244908063698418e+00	0.000000000000000000e+00
2.040000000000000000e+02	1.066460181667282683e+02	4.583235855780106505e+01	-3.865263510251453795e-03	1.040981669958006393e+02	1.219920204332211044e-01	0.000000000000000000e+00	1.488297463348876448e+01	0.000000000000000000e+00
2.040000000000000000e+02	5.249868675756316883e+00	2.952489823570212124e+01	3.284328363501480205e-03	-8.841200604744970803e+01	1.630824896618427999e-01	0.000000000000000000e+00	1.165250009884882054e+01	0.000000000000000000e+00
2.040000000000000000e+02	6.057823221208057873e+01	3.975406302371431622e+01	-3.078037192899131611e-03	8.284182059319476821e+01	2.147865766284949851e-01	0.000000000000000000e+00	1.491840596354321313e+01	0.000000000000000000e+00
2.050000000000000000e+02	8.173399279421208519e+01	2.102772791135281594e+01	-3.686613386889349593e-03	9.927433320957113949e+01	1.419310956364460141e-01	0.000000000000000000e+00	6.866869564319715735e+00	0.000000000000000000e+00
2.060000000000000000e+02	1.316437628814526022e+02	1.032415348346120609e+01	1.907463208544039543e-03	-5.123448537983907158e+01	3.375597246336348167e-01	0.000000000000000000e+00	1.169840154109167152e+01	0.000000000000000000e+00
2.070000000000000000e+02	8.860071674843447909e+01	2.098300934821825692e+01	-4.448733804953021627e-03	1.198527809186687278e+02	1.020568054699679816e-01	0.000000000000000000e+00	6.866869564319715735e+00	0.000000000000000000e+00
2.080000000000000000e+02	4.220495456207496687e+01	1.684615632966517040e+01	-4.219997527704876829e-03	1.136765423493310578e+02	1.158670038820506232e-01	0.000000000000000000e+00	1.758549608083449556e+01	0.000000000000000000e+00
2.090000000000000000e+02	1.230052609379438877e+02	3.660551987541499841e+01	-4.123748143827995517e-03	1.110776578867213971e+02	1.296482603406809986e-01	0.000000000000000000e+00	9.384045227786176113e+00	0.000000000000000000e+00
2.100000000000000000e+02	5.839453928526285154e+01	9.979787646018264624e+00	-3.756775697549369786e-03	1.011688257423063817e+02	1.237161058383174916e-01	0.000000000000000000e+00	1.758549608083449556e+01	0.000000000000000000e+00
2.100000000000000000e+02	1.165915196301882730e+02	1.914771675426497310e+01	1.043409355454541368e-03	-2.790367490395308891e+01	4.358428356775216894e-01	0.000000000000000000e+00	1.744778770185807204e+01	0.000000000000000000e+00
2.100000000000000000e+02	6.012266914687897668e+01	4.087379163195977583e+01	1.824719705035873904e-03	-4.900028088950869432e+01	3.014608273083518863e-01	0.000000000000000000e+00	1.419475069432073511e+01	0.000000000000000000e+00
2.110000000000000000e+02	8.118272996995477797e+01	6.893698247865010842e+00	-4.046626417043875344e-03	1.089952501933354228e+02	1.266158134560093629e-01	0.000000000000000000e+00	6.161756922904067402e+00	0.000000000000000000e+00
2.120000000000000000e+02	1.330530322205584355e+02	4.721284808123776600e+01	-4.328888795488153134e-03	1.166167775233849966e+02	1.876304923423958160e-01	0.000000000000000000e+00	5.931719906979359358e+00	0.000000000000000000e+00
2.120000000000000000e+02	8.705957968189146357e+01	5.041703150607487416e+00	-3.094984093987728467e-03	8.329941352682720890e+01	3.408955202621396507e-01	0.000000000000000000e+00	6.161756922904067402e+00	0.000000000000000000e+00
2.140000000000000000e+02	7.430295774259515440e+01	4.151438714874141311e+01	-4.288242425613929786e-03	1.155192617277230767e+02	8.339662639579792369e-02	0.000000000000000000e+00	1.419475069432073511e+01	0.000000000000000000e+00
2.140000000000000000e+02	1.121512251754433152e+02	4.635050002881256859e+01	-3.994317666734662972e-03	1.075828318176392600e+02	1.081509774726963080e-01	0.000000000000000000e+00	1.458679987261612787e+01	0.000000000000000000e+00
2.160000000000000000e+02	1.278233870967989816e+02	4.441354228615317368e+01	-4.977343455577041761e-03	1.341260713279829133e+02	1.200893185203595337e-01	0.000000000000000000e+00	5.931719906979359358e+00	0.000000000000000000e+00
2.160000000000000000e+02	7.642665207486065526e+01	1.239410302415587495e+01	-4.056475487854134185e-03	1.092611905668620267e+02	1.496110690839160817e-01	0.000000000000000000e+00	7.210766382730341206e+00	0.000000000000000000e+00
2.170000000000000000e+02	8.295076467345786853e+01	1.795689377728326619e+01	-4.916980384408500306e-03	1.324961736449391196e+02	2.269001254764758668e-01	0.000000000000000000e+00	3.608562612331143171e+00	0.000000000000000000e+00
2.170000000000000000e+02	2.645755254973088455e+01	2.282240117533518386e+01	1.544443654046455611e-03	-4.143238751899378514e+01	3.721197834524606618e-01	0.000000000000000000e+00	4.224145189152388902e+00	0.000000000000000000e+00
2.170000000000000000e+02	1.313446787476551378e+02	1.921845853845435315e+01	-3.962404791751389377e-03	1.067211340943860307e+02	2.209573518254379643e-01	0.000000000000000000e+00	1.493444204957012467e+01	0.000000000000000000e+00
2.180000000000000000e+02	4.646375397211055258e+01	1.238344061431028820e+01	-4.326019380256570547e-03	1.165392988075557668e+02	1.221975278341733695e-01	0.000000000000000000e+00	1.118316634397303844e+01	0.000000000000000000e+00
2.180000000000000000e+02	5.183099120139841887e+01	4.308643782997266669e+01	-3.855431836335802571e-03	1.038326963657391104e+02	1.198677179040131824e-01	0.000000000000000000e+00	9.819268400880401870e+00	0.000000000000000000e+00
2.180000000000000000e+02	4.207841527307288487e+01	5.276972255546213120e+01	1.947123764064170263e-03	-5.230538264035123319e+01	2.825761136399190798e-01	0.000000000000000000e+00	1.228418064745561011e+01	0.000000000000000000e+00
2.190000000000000000e+02	1.093054614025020328e+02	2.775878459905791829e+01	-4.791647376909779002e-03	1.291119856873598053e+02	1.034419502225862875e-01	0.000000000000000000e+00	1.316501962569968676e+01	0.000000000000000000e+00
2.200000000000000000e+02	3.043551117752560131e+01	4.885259626170911673e+01	-4.808890808284710557e-03	1.295775854042339574e+02	1.927222030040726120e-01	0.000000000000000000e+00	3.791157320930920172e+00	0.000000000000000000e+00
2.200000000000000000e+02	1.375716985233114826e+02	4.006946435793732064e+01	-1.883522205418611912e-03	5.058804071146017378e+01	3.028148426198856713e-01	0.000000000000000000e+00	7.160262755156514558e+00	0.000000000000000000e+00
2.200000000000000000e+02	5.539650164739871485e+01	5.223549063274909088e+01	-3.124803745709706874e-03	8.410459093596070090e+01	2.735244503624201240e-01	0.000000000000000000e+00	9.819268400880401870e+00	0.000000000000000000e+00
2.210000000000000000e+02	9.833116506851405347e+01	3.503082432109436439e+01	-3.669106213108831466e-03	9.880161203370785472e+01	1.199527186190015859e-01	0.000000000000000000e+00	1.316501962569968676e+01	0.000000000000000000e+00
2.210000000000000000e+02	9.784741770992802401e+00	5.120772797652541897e+01	-3.115743069210446213e-03	8.385993844649871676e+01	1.683548846355091833e-01	0.000000000000000000e+00	1.704463359807214573e+01	0.000000000000000000e+00
2.220000000000000000e+02	7.735704688675457419e+01	5.042573268434318123e+01	-4.010780982502338415e-03	1.080273671884461919e+02	1.012083649041202182e-01	0.000000000000000000e+00	1.413529457457932459e+01	0.000000000000000000e+00
2.220000000000000000e+02	3.520992554933507535e+01	4.925576824516625152e+00	-2.055817328722258763e-03	5.524027951965911853e+01	3.125765597507428328e-01	0.000000000000000000e+00	1.342795861453234529e+01	0.000000000000000000e+00
2.220000000000000000e+02	3.068161981785287651e+01	2.284805840471955563e+01	-4.008207094957218046e-03	1.079578681840881558e+02	1.069522532360578371e-01	0.000000000000000000e+00	4.224145189152388902e+00	0.000000000000000000e+00
2.240000000000000000e+02	5.201041304319440428e+01	2.880960833411147348e+01	-4.889253834020560602e-03	1.317475132576980457e+02	1.070768921478237878e-01	0.000000000000000000e+00	6.378832589762679639e+00	0.000000000000000000e+00
2.240000000000000000e+02	9.149012881208842884e+01	5.017563669890319034e+01	-4.535711414686795749e-03	1.222013129240390725e+02	8.204835116372644066e-02	0.000000000000000000e+00	1.413529457457932459e+01	0.000000000000000000e+00
2.240000000000000000e+02	6.298563709711731207e+01	3.944056133847197287e+01	-1.873103092963724920e-03	5.030670831864375714e+01	2.871794179927350532e-01	0.000000000000000000e+00	1.144807834837288851e+01	0.000000000000000000e+00
2.270000000000000000e+02	8.162411088423861827e+01	1.754925684044160761e+01	-4.931203809448381908e-03	1.328802284497836297e+02	8.605722365213708258e-02	0.000000000000000000e+00	1.681556834654591270e+01	0.000000000000000000e+00
2.270000000000000000e+02	5.838755475206225753e+01	2.895647164891965986e+01	-4.318527823635564221e-03	1.163370150181031590e+02	1.100367133115202067e-01	0.000000000000000000e+00	6.378832589762679639e+00	0.000000000000000000e+00
2.270000000000000000e+02	3.886648878751920222e+01	5.007850919747803431e+01	-4.617678983255431996e-03	1.244145659528939376e+02	7.221930165891110587e-02	0.000000000000000000e+00	9.251570717835663871e+00	0.000000000000000000e+00
2.270000000000000000e+02	3.203194495315051427e+01	3.714631865420030010e+01	-3.170937952823585197e-03	8.535028695222240458e+01	3.035942011143456520e-01	0.000000000000000000e+00	1.020319174494020587e+01	0.000000000000000000e+00
2.280000000000000000e+02	7.671104539699744862e+01	4.645283186805848175e+01	-4.958725658641676554e-03	1.336233615834173349e+02	1.232424132789657900e-01	0.000000000000000000e+00	1.130468547943968716e+01	0.000000000000000000e+00
2.280000000000000000e+02	3.008654160442802450e+01	4.716233221223801308e+01	-4.705848646585454771e-03	1.267952852767187295e+02	1.055755623213213701e-01	0.000000000000000000e+00	9.251570717835663871e+00	0.000000000000000000e+00
2.300000000000000000e+02	9.835379395391171897e+01	1.585189323600969047e+01	-3.734059901165727620e-03	1.005554635793571805e+02	1.289766776313647778e-01	0.000000000000000000e+00	1.681556834654591270e+01	0.000000000000000000e+00
2.300000000000000000e+02	8.915748912167716256e+00	3.193898743907674032e+01	-1.679164412124084342e-03	4.507005947964561443e+01	4.633849871895957540e-01	0.000000000000000000e+00	1.737286635574555049e+01	0.000000000000000000e+00
2.310000000000000000e+02	1.167349133232486764e+02	2.181903958023254120e+01	-4.434479789058360169e-03	1.194679001127218214e+02	1.675042086125441143e-01	0.000000000000000000e+00	3.516376803162359899e+00	0.000000000000000000e+00
2.310000000000000000e+02	1.355257462171912550e+02	2.234753629318055701e+01	-4.759842143848531416e-03	1.282531944649838920e+02	1.758516822254754253e-01	0.000000000000000000e+00	8.559534211298132078e+00	0.000000000000000000e+00
2.310000000000000000e+02	5.150121950399748982e+01	4.885808086628717462e+01	-3.900963462599551460e-03	1.050621217530805183e+02	1.157694506232369580e-01	0.000000000000000000e+00	9.538462312663140708e+00	0.000000000000000000e+00
2.320000000000000000e+02	7.830512977702917965e+01	3.526110238694639776e+01	-4.108921991840266789e-03	1.106773285080888485e+02	9.295213858365869442e-02	0.000000000000000000e+00	1.121882934468295723e+01	0.000000000000000000e+00
2.340000000000000000e+02	1.383923489419024406e+02	1.136301890684261195e+01	-1.775441672882017248e-03	4.766969666180644083e+01	4.017467741040322560e-01	0.000000000000000000e+00	1.135240209788581112e+01	0.000000000000000000e+00
2.350000000000000000e+02	6.289652585238604843e+01	1.809962092422603419e+01	1.246791873085471890e-03	-3.339532216180553092e+01	4.058649837500750701e-01	0.000000000000000000e+00	1.477665359602400486e+01	0.000000000000000000e+00
2.350000000000000000e+02	9.613576178138281136e+01	4.993965538443897145e+01	-4.239314206945649956e-03	1.141981230132891483e+02	1.831941114223474276e-01	0.000000000000000000e+00	5.517976960194418190e+00	0.000000000000000000e+00
2.360000000000000000e+02	1.360001321283662321e+02	3.089391470287327479e+01	-1.874988288445732969e-03	5.035761155614852669e+01	4.218824120160259428e-01	0.000000000000000000e+00	8.559534211298132078e+00	0.000000000000000000e+00
2.360000000000000000e+02	5.702843082768371374e+01	4.108426595509911294e+01	-1.507522895734165732e-03	4.043546908418784369e+01	4.268118549083937951e-01	0.000000000000000000e+00	8.049219293012344068e+00	0.000000000000000000e+00
2.360000000000000000e+02	2.555814526320228097e+01	5.312125983401632823e+01	2.641599305752312041e-03	-7.105731249441095088e+01	4.292619135315519641e-01	0.000000000000000000e+00	2.621173714715033398e+01	0.000000000000000000e+00
2.370000000000000000e+02	1.166221935666019682e+01	1.205213072901027793e+01	-4.325417307172977829e-03	1.165230418891290753e+02	2.553924800630525960e-01	0.000000000000000000e+00	2.696408153437231547e+01	0.000000000000000000e+00
2.370000000000000000e+02	1.204144329204635824e+02	5.109380432632611502e+01	-4.522200013706204232e-03	1.218364838865725517e+02	1.070110583709946717e-01	0.000000000000000000e+00	1.353990173700903021e+01	0.000000000000000000e+00
2.370000000000000000e+02	4.898399804684282088e+01	4.136181317907114874e+01	-2.455253484991475055e-03	6.602568279725804246e+01	3.579242927509220795e-01	0.000000000000000000e+00	6.174885118635990544e+00	0.000000000000000000e+00
2.370000000000000000e+02	1.014749688513365982e+02	4.854648001952903513e+01	-3.564854331416447350e-03	9.598664756728869918e+01	2.950910284496365277e-01	0.000000000000000000e+00	5.517976960194418190e+00	0.000000000000000000e+00
2.380000000000000000e+02	5.044009581015256316e+01	3.536106443145335021e+01	2.815281803085190136e-03	-7.574701257938033905e+01	2.877750305241548734e-01	0.000000000000000000e+00	6.174885118635990544e+00	0.000000000000000000e+00
2.390000000000000000e+02	7.839392456659498976e+01	3.490639633816584819e+01	-1.243492191807288273e-03	3.330622558726116722e+01	4.584092335261150675e-01	0.000000000000000000e+00	1.089392460964081266e+01	0.000000000000000000e+00
2.400000000000000000e+02	5.936814808905387508e+01	3.244883838916509688e+01	-4.110385191394048433e-03	1.107168371930575148e+02	9.728270896724189321e-02	0.000000000000000000e+00	8.946780767943662838e+00	0.000000000000000000e+00
2.410000000000000000e+02	1.069058196104670628e+02	1.015235615588125384e+01	-4.256955978263569744e-03	1.146744785339613912e+02	1.009857818140164065e-01	0.000000000000000000e+00	2.054434422284696282e+01	0.000000000000000000e+00
2.410000000000000000e+02	7.765436210379982640e+01	1.939149079595073033e+01	-4.533980302513383222e-03	1.221545701777554171e+02	7.831687906529882781e-02	0.000000000000000000e+00	1.089374179404974896e+01	0.000000000000000000e+00
2.410000000000000000e+02	4.627239916996128954e+01	2.928325325649830191e+01	3.827434408789440450e-03	-1.030767218699817676e+02	1.696440139107791012e-01	0.000000000000000000e+00	7.369496859560365820e+00	0.000000000000000000e+00
2.410000000000000000e+02	6.373054933717319415e+01	1.530999194981717082e+01	-1.105265345255231329e-03	2.957388373373624191e+01	4.426637894864834388e-01	0.000000000000000000e+00	1.450969313221559354e+01	0.000000000000000000e+00
2.420000000000000000e+02	1.215774861305726944e+02	2.453332556234467532e+01	-4.345117249187346008e-03	1.170549712496426338e+02	2.118500354808228181e-01	0.000000000000000000e+00	1.645782145671721608e+01	0.000000000000000000e+00
2.420000000000000000e+02	1.054106494365897930e+02	3.617944853763847135e+01	-4.642476141234419540e-03	1.250841281463610954e+02	1.076528704150876425e-01	0.000000000000000000e+00	9.114487786519346102e+00	0.000000000000000000e+00
2.420000000000000000e+02	7.731690565569775231e+01	5.261145479670422986e+01	-4.516893090243417029e-03	1.216931886219572618e+02	8.394222409174278976e-02	0.000000000000000000e+00	1.200102777137251309e+01	0.000000000000000000e+00
2.420000000000000000e+02	1.140253721820650554e+02	3.915609759810923407e+01	-2.505299514763091422e-03	6.737700416628756273e+01	1.633927069690398470e-01	0.000000000000000000e+00	9.114487786519346102e+00	0.000000000000000000e+00
2.420000000000000000e+02	1.425510434960564226e+02	3.873327324678661654e+01	-4.442414534105296881e-03	1.196821506854177528e+02	1.730203855207289587e-01	0.000000000000000000e+00	9.913776513427968951e+00	0.000000000000000000e+00
2.440000000000000000e+02	3.226703786419333397e+01	3.672013883260306955e+01	3.393673191251048247e-03	-9.136448805261858297e+01	1.431037099294962811e-01	0.000000000000000000e+00	1.397869715543584945e+01	0.000000000000000000e+00
2.440000000000000000e+02	1.361618610255823683e+02	5.067120127890796510e+01	-3.599424976269847021e-03	9.692010924935851790e+01	1.431585862363476958e-01	0.000000000000000000e+00	4.661515873521122622e+00	0.000000000000000000e+00
2.450000000000000000e+02	3.553594987617538692e+01	4.735801154414313707e+00	-3.577827917878366633e-03	9.633695476845825567e+01	1.305561105367994967e-01	0.000000000000000000e+00	1.258668705960618617e+01	0.000000000000000000e+00
2.450000000000000000e+02	6.426859881121703921e+00	2.156408259715092157e+01	-3.919077053004358692e-03	1.055512171297880286e+02	8.472527592892364900e-02	0.000000000000000000e+00	2.438342882195332706e+01	0.000000000000000000e+00
2.450000000000000000e+02	8.926120078497295651e+01	5.144591567937399645e+01	-2.303667295665385532e-03	6.193261771655359382e+01	2.047487688000558803e-01	0.000000000000000000e+00	1.200102777137251309e+01	0.000000000000000000e+00
2.460000000000000000e+02	3.019810456445160085e+01	1.613457734155678480e+01	-3.800690984015779247e-03	1.023546074176945240e+02	1.023461499138152986e-01	0.000000000000000000e+00	8.811574295292933456e+00	0.000000000000000000e+00
2.460000000000000000e+02	8.196878160106788869e+01	6.671989852782045816e+00	-3.257251398146737004e-03	8.768088547586167181e+01	2.655628013968296397e-01	0.000000000000000000e+00	1.343130372829368469e+01	0.000000000000000000e+00
2.480000000000000000e+02	6.459287090767092820e+01	3.726998957957373193e+01	-3.525552574907373383e-03	9.492543844333881964e+01	2.270141704712955733e-01	0.000000000000000000e+00	9.713617249761831829e+00	0.000000000000000000e+00
2.490000000000000000e+02	6.370942418688325404e+01	2.759663018552658897e+01	-4.396075873176701239e-03	1.184309340951950844e+02	7.529580774981980973e-02	0.000000000000000000e+00	9.713617249761831829e+00	0.000000000000000000e+00
2.490000000000000000e+02	7.400686077353012315e+00	5.301276593141201232e+01	3.307139532526121896e-03	-8.902794342142748008e+01	1.598935680652819880e-01	0.000000000000000000e+00	2.738330607339013056e+01	0.000000000000000000e+00
2.500000000000000000e+02	1.352836432286816546e+02	4.193447937730167041e+01	-4.660740417841675344e-03	1.255772922870907706e+02	5.945225381164997991e-02	0.000000000000000000e+00	8.743727980790648502e+00	0.000000000000000000e+00
2.500000000000000000e+02	1.197772580403606781e+02	2.050636915112842829e+01	-4.282259809140024145e-03	1.153577216910650236e+02	1.313065233471572002e-01	0.000000000000000000e+00	3.416809233340784235e+00	0.000000000000000000e+00
2.510000000000000000e+02	1.014272048969693287e+02	1.498735402655217896e+01	-3.515004817017969296e-03	9.464063242183529212e+01	1.202339420075533294e-01	0.000000000000000000e+00	1.916204525384981139e+01	0.000000000000000000e+00
2.520000000000000000e+02	3.395999692234497047e+01	4.634579818377311256e+01	-4.640076446806042608e-03	1.250193326296137144e+02	1.706829951368309395e-01	0.000000000000000000e+00	7.026024133526993509e+00	0.000000000000000000e+00
2.530000000000000000e+02	4.293823251778876227e+01	1.904453802133193463e+01	-3.716889371274241082e-03	1.000918323169810833e+02	2.086821885163865353e-01	0.000000000000000000e+00	8.442058035793294835e+00	0.000000000000000000e+00
2.540000000000000000e+02	3.503266748473715353e+01	1.197019177054158234e+01	-3.821148796105953201e-03	1.029070004600037720e+02	9.366406647668457097e-02	0.000000000000000000e+00	1.060869140694929413e+01	0.000000000000000000e+00
2.540000000000000000e+02	1.199494785799558798e+02	2.391883533012337537e+01	3.120383884585777902e-03	-8.398524774705711593e+01	2.644843924963138360e-01	0.000000000000000000e+00	3.416809233340784235e+00	0.000000000000000000e+00
2.550000000000000000e+02	4.091488410289999678e+01	4.734307418902697151e+01	-3.885627063630707912e-03	1.046480149049422010e+02	1.831333881877998948e-01	0.000000000000000000e+00	7.026024133526993509e+00	0.000000000000000000e+00
2.550000000000000000e+02	8.120325823793953646e+01	3.293638993461532749e+01	3.614257702112527032e-03	-9.732061613239477538e+01	1.247088519993972966e-01	0.000000000000000000e+00	3.231034530550445094e+00	0.000000000000000000e+00
2.560000000000000000e+02	1.261006909582185784e+02	2.486425061600258601e+01	-3.977102200602006948e-03	1.071179872062080420e+02	1.028719930621955214e-01	0.000000000000000000e+00	6.223441474398736517e+00	0.000000000000000000e+00
2.560000000000000000e+02	1.113835322982611586e+01	4.217356443932197152e+01	-4.076508230353228200e-03	1.098021060629129266e+02	1.317316556538171701e-01	0.000000000000000000e+00	1.384396186287878372e+01	0.000000000000000000e+00
2.580000000000000000e+02	6.025372526096199266e+01	3.574924524016678617e+01	1.391532061373007166e-03	-3.730353446721464650e+01	3.873516042861941955e-01	0.000000000000000000e+00	6.445438563393780740e+00	0.000000000000000000e+00
2.590000000000000000e+02	8.401749041609619439e+01	3.134903950542933160e+01	-3.998729483152833192e-03	1.077019577868583013e+02	1.333177700446066538e-01	0.000000000000000000e+00	3.231034530550445094e+00	0.000000000000000000e+00
2.600000000000000000e+02	3.554867511549081627e+01	2.095218163851257742e+01	-3.927726625683977159e-03	1.057847691707447666e+02	8.738075870126194022e-02	0.000000000000000000e+00	7.590592070628715327e+00	0.000000000000000000e+00
2.600000000000000000e+02	7.054828168202305960e+01	2.065928696287514299e+01	1.345138202302872650e-03	-3.605082744051713917e+01	4.531969960739440362e-01	0.000000000000000000e+00	6.741988184460365297e+00	0.000000000000000000e+00
2.600000000000000000e+02	6.218943763429891902e+01	1.243205925290093106e+01	-1.214548963920162846e-03	3.252471299753030820e+01	4.315190907359665040e-01	0.000000000000000000e+00	9.880572942898091071e+00	0.000000000000000000e+00
2.610000000000000000e+02	7.124450143403595348e+01	4.266088451647410551e+01	-3.308914632018417241e-03	8.907587389437485115e+01	1.219414890009935526e-01	0.000000000000000000e+00	1.298337084013255271e+01	0.000000000000000000e+00
2.610000000000000000e+02	2.336405519340900483e+01	4.866875431787730832e+01	-4.083055137680103794e-03	1.099788828384580768e+02	1.005760021863137954e-01	0.000000000000000000e+00	1.179828669802848395e+01	0.000000000000000000e+00
2.610000000000000000e+02	5.059007423366099232e+01	6.053372544148022172e+00	9.084508177037896532e-04	-2.425958251884645023e+01	4.497022227076994394e-01	0.000000000000000000e+00	1.323755549293296419e+01	0.000000000000000000e+00
2.620000000000000000e+02	7.759282502472419196e+01	1.563389557444632594e+01	-4.219824135861182171e-03	1.136718604973506075e+02	1.150301993949296442e-01	0.000000000000000000e+00	5.872532659392633470e+00	0.000000000000000000e+00
2.620000000000000000e+02	1.068722849848747956e+02	4.519574121192716376e+01	-4.137553786447126583e-03	1.114504319103462819e+02	2.920042853553187490e-01	0.000000000000000000e+00	9.089432117125582522e+00	0.000000000000000000e+00
2.620000000000000000e+02	9.100946640616773209e+01	9.660045364552185987e+00	-4.160457583373853782e-03	1.120688703830930848e+02	1.040708704859405476e-01	0.000000000000000000e+00	1.468649557547733941e+01	0.000000000000000000e+00
2.620000000000000000e+02	7.193474290164931517e+01	1.406139866692198659e+01	2.044202552530595667e-03	-5.492666232892661071e+01	4.712592848220958919e-01	0.000000000000000000e+00	5.872532659392633470e+00	0.000000000000000000e+00
2.620000000000000000e+02	1.345414282161853237e+02	3.502335380222779548e+01	-4.013873359494364232e-03	1.081108662218258587e+02	2.024379402058709143e-01	0.000000000000000000e+00	1.593100202087394912e+01	0.000000000000000000e+00
2.620000000000000000e+02	1.262687456519260394e+02	4.863803516390829174e+01	-4.208698329432468584e-03	1.133714462578311810e+02	1.133068463106207124e-01	0.000000000000000000e+00	1.593100202087394912e+01	0.000000000000000000e+00
2.630000000000000000e+02	5.626031439564247449e+01	4.919806045729406918e+01	-4.264512871393661038e-03	1.148785265117283814e+02	1.476684664173888439e-01	0.000000000000000000e+00	6.591676545032018275e+00	0.000000000000000000e+00
2.640000000000000000e+02	5.688809355458285211e+01	4.263634627562436208e+01	-4.444370218328386191e-03	1.197349572295890852e+02	2.201850805093849006e-01	0.000000000000000000e+00	3.344491044569549931e+00	0.000000000000000000e+00
2.650000000000000000e+02	3.485877599529415249e+01	1.339300660504209972e+01	-4.279565228719210170e-03	1.152849637895924957e+02	1.233237723863301882e-01	0.000000000000000000e+00	7.590592070628715327e+00	0.000000000000000000e+00
2.650000000000000000e+02	3.152942694438214843e+01	4.015251846057006446e+01	3.491326979314132283e-03	-9.400129363297186558e+01	1.982031679274711689e-01	0.000000000000000000e+00	4.159107994503288275e+00	0.000000000000000000e+00
2.650000000000000000e+02	1.038638970329638767e+02	3.661859843926497149e+01	2.523310321033321851e-03	-6.786332421000493298e+01	3.004446228953876474e-01	0.000000000000000000e+00	7.791013247647465612e+00	0.000000000000000000e+00
2.670000000000000000e+02	8.085114512356238947e+01	2.944917145621547050e+01	-4.740119208500489546e-03	1.277206442483648772e+02	1.161222440690641289e-01	0.000000000000000000e+00	1.068590466802315753e+01	0.000000000000000000e+00
2.670000000000000000e+02	5.922844209828053152e+01	1.108336497859638925e+01	-3.628030266507200827e-03	9.769249699203118098e+01	1.229645691897084392e-01	0.000000000000000000e+00	1.090632313272016418e+01	0.000000000000000000e+00
2.680000000000000000e+02	5.060751222870293731e+01	1.776374314597073578e+01	-3.968086497980800702e-03	1.068745490820561628e+02	1.009484400880971133e-01	0.000000000000000000e+00	6.651593035218198224e+00	0.000000000000000000e+00
2.680000000000000000e+02	9.618358708912850830e+01	3.792731024544762874e+01	-3.778635333186651686e-03	1.017590702210524540e+02	2.002516016524831244e-01	0.000000000000000000e+00	7.791013247647465612e+00	0.000000000000000000e+00
2.690000000000000000e+02	8.489210368807449925e+01	1.455272870787361583e+01	-3.207976255659800158e-03	8.635037927370261457e+01	1.723567794087053073e-01	0.000000000000000000e+00	1.543480977125181042e+01	0.000000000000000000e+00
2.690000000000000000e+02	3.388225558548732153e+01	3.672288630893392281e+01	-4.943727922862357904e-03	1.332183991730495336e+02	1.061702225838174751e-01	0.000000000000000000e+00	4.159107994503288275e+00	0.000000000000000000e+00
2.690000000000000000e+02	9.018438957519562393e+01	4.608606813349472020e+01	-3.487018849243384531e-03	9.388496735790614878e+01	1.947054742486951096e-01	0.000000000000000000e+00	9.745327470768225808e+00	0.000000000000000000e+00
2.690000000000000000e+02	1.189009976168673148e+02	1.836500982467565279e+01	-4.097193245664599616e-03	1.103606339488714525e+02	1.622382678671452361e-01	0.000000000000000000e+00	1.363119902810356088e+01	0.000000000000000000e+00
2.700000000000000000e+02	1.116793811851482872e+02	6.803961297102680383e+00	-3.816394022129858572e-03	1.027786140983258605e+02	1.394790919720744204e-01	0.000000000000000000e+00	1.363119902810356088e+01	0.000000000000000000e+00
2.700000000000000000e+02	7.085418620023604319e+01	2.567433757120743820e+01	-1.893148402750302172e-03	5.084796315118556009e+01	3.090710276963637426e-01	0.000000000000000000e+00	1.068590466802315753e+01	0.000000000000000000e+00
2.710000000000000000e+02	7.909806732513905558e+01	4.619502331281665164e+01	-3.800150941037988821e-03	1.023400254095029993e+02	1.388732771467072746e-01	0.000000000000000000e+00	1.108685763700429128e+01	0.000000000000000000e+00
2.730000000000000000e+02	3.817719444176651677e+01	9.308741523571109511e+00	-4.631748015580024018e-03	1.247944519120508886e+02	9.035284680962785142e-02	0.000000000000000000e+00	7.906552813897071097e+00	0.000000000000000000e+00
2.730000000000000000e+02	3.833549101412042148e+01	2.266553779977220984e+01	-4.276925211853806197e-03	1.152136791897731172e+02	1.073767702996129003e-01	0.000000000000000000e+00	6.920927585766913914e+00	0.000000000000000000e+00
2.730000000000000000e+02	1.236854152286203714e+02	3.138527236386572739e+01	-3.333100830968625371e-03	8.972893923494562785e+01	2.100035705044623890e-01	0.000000000000000000e+00	1.163602224956797926e+01	0.000000000000000000e+00
2.730000000000000000e+02	4.685577650650945003e+01	2.325629892420190004e+01	-4.099355494120100578e-03	1.104190180515945627e+02	1.183884434598447832e-01	0.000000000000000000e+00	6.651593035218198224e+00	0.000000000000000000e+00
2.730000000000000000e+02	1.041326459161990385e+02	4.112790082679389769e+01	2.001741646790958055e-03	-5.378015121633357154e+01	3.067316930475763037e-01	0.000000000000000000e+00	8.569207449095298301e+00	0.000000000000000000e+00
2.730000000000000000e+02	9.778459833754216390e+01	5.218592340073350044e+01	-1.542894992048587108e-03	4.139057121387080684e+01	4.303296319505541812e-01	0.000000000000000000e+00	9.682269729376631773e+00	0.000000000000000000e+00
2.760000000000000000e+02	6.424635474146188585e+01	2.749672577584711775e+01	-3.952457119287260991e-03	1.064525313214142841e+02	1.246079994003682634e-01	0.000000000000000000e+00	1.047386747384010519e+01	0.000000000000000000e+00
2.760000000000000000e+02	4.608351373688541486e+01	9.369508311986377791e+00	-1.732715832927807795e-03	4.651603190951067290e+01	4.898243402627903142e-01	0.000000000000000000e+00	5.728756618767000930e+00	0.000000000000000000e+00
2.760000000000000000e+02	4.361959902351476615e+01	4.792541346297011984e+01	-2.985130823456781397e-03	8.033320276837777385e+01	3.518329222176159732e-01	0.000000000000000000e+00	5.941052367538646628e+00	0.000000000000000000e+00
2.770000000000000000e+02	2.974404846173935368e+01	3.915108899505948159e+01	-4.954475986332601382e-03	1.335086137596871936e+02	2.986949935761504804e-01	0.000000000000000000e+00	9.688134879063344584e+00	0.000000000000000000e+00
2.770000000000000000e+02	4.983457176226310992e+01	3.983140828318884274e+01	-4.060894943500352287e-03	1.093805228072308751e+02	1.036300545122234018e-01	0.000000000000000000e+00	1.020484228166762186e+01	0.000000000000000000e+00
2.770000000000000000e+02	9.229710784376536026e+01	4.420884403588371470e+01	-4.152631843982259457e-03	1.118575631342148711e+02	1.268776637589466016e-01	0.000000000000000000e+00	9.682269729376631773e+00	0.000000000000000000e+00
2.770000000000000000e+02	1.343967851013747250e+01	2.623918177000480156e+01	-4.012389018609004848e-03	1.080707866877156818e+02	2.264279576238149572e-01	0.000000000000000000e+00	1.076553020289088813e+01	0.000000000000000000e+00
2.780000000000000000e+02	5.197213108535517279e+01	5.709657801228700258e+00	-2.444435220903108750e-03	6.573357268372602391e+01	2.776977608286897992e-01	0.000000000000000000e+00	6.933276284541979528e+00	0.000000000000000000e+00
2.780000000000000000e+02	4.681725826519954126e+01	5.293251627876135501e+01	4.137881305944587744e-03	-1.114592754509370707e+02	4.438518042879834313e-01	0.000000000000000000e+00	5.941052367538646628e+00	0.000000000000000000e+00
2.790000000000000000e+02	6.474029628311832596e+01	3.795893976777978907e+01	3.844594621297200976e-03	-1.035400745468004118e+02	1.964625652351834617e-01	0.000000000000000000e+00	9.454879876332947575e+00	0.000000000000000000e+00
2.800000000000000000e+02	4.941510163149651191e+01	1.402989182598471807e+01	-4.216991532920516539e-03	1.135953757711662320e+02	1.232502760967733035e-01	0.000000000000000000e+00	5.728756618767000930e+00	0.000000000000000000e+00
2.800000000000000000e+02	2.483876076879715811e+01	4.750561531822069128e+01	3.662210792609129750e-03	-9.861542485537997038e+01	2.047712043178413488e-01	0.000000000000000000e+00	6.537212869670956827e+00	0.000000000000000000e+00
2.800000000000000000e+02	8.906846522809418332e+01	9.693742603964361493e+00	-3.371096430349951930e-03	9.075488006596417279e+01	1.532659604951109866e-01	0.000000000000000000e+00	1.489985249280483792e+01	0.000000000000000000e+00
2.810000000000000000e+02	7.303470041147429015e+01	1.637615397118465665e+01	-1.988199459838998432e-03	5.341449090931048715e+01	3.557932347547350105e-01	0.000000000000000000e+00	9.215357962460632990e+00	0.000000000000000000e+00
2.810000000000000000e+02	7.319557586378230951e+01	3.372774600139512557e+01	-3.907778426196097284e-03	1.052461364687172392e+02	1.644331284931161985e-01	0.000000000000000000e+00	9.454879876332947575e+00	0.000000000000000000e+00
2.820000000000000000e+02	6.563003217058729888e+01	2.186192744615481232e+01	-4.478410400665716259e-03	1.206540955909738244e+02	8.276549932040666580e-02	0.000000000000000000e+00	9.215357962460632990e+00	0.000000000000000000e+00
2.820000000000000000e+02	2.748343531582126786e+01	5.348398036593351890e+01	3.625457460196323655e-03	-9.762302718269509683e+01	2.253558853078102553e-01	0.000000000000000000e+00	6.537212869670956827e+00	0.000000000000000000e+00
2.830000000000000000e+02	8.372503869167042012e+01	2.360249514174376273e+01	-3.468710747088742281e-03	9.339061985859713388e+01	1.721435620552028700e-01	0.000000000000000000e+00	1.097954216514923687e+01	0.000000000000000000e+00
2.830000000000000000e+02	9.964711908804386553e+01	2.035756884303960135e+01	-3.909381221004510666e-03	1.052894144447057982e+02	1.391843690547391876e-01	0.000000000000000000e+00	5.618510056943031294e+00	0.000000000000000000e+00
2.830000000000000000e+02	1.571059649444689654e+01	7.486499830493508867e+00	2.259028728295180838e-03	-6.072730632131415263e+01	4.071828117624983756e-01	0.000000000000000000e+00	6.846231971181942377e+00	0.000000000000000000e+00
2.840000000000000000e+02	2.091339352499301540e+01	1.719289095861220318e+01	-2.058538828563151197e-03	5.531376428773344855e+01	3.623174845022067991e-01	0.000000000000000000e+00	8.554754025883841706e+00	0.000000000000000000e+00
2.850000000000000000e+02	1.044327934452692688e+02	3.661577082754652679e+01	-4.293488140067643066e-03	1.156609042530038778e+02	7.915051032302733436e-02	0.000000000000000000e+00	1.218998359442603885e+01	0.000000000000000000e+00
2.850000000000000000e+02	3.301124713200529470e+01	3.831128586162749627e+01	-4.513838748574638959e-03	1.216107166020153727e+02	1.675306431268046570e-01	0.000000000000000000e+00	5.169852462661946646e+00	0.000000000000000000e+00
2.860000000000000000e+02	7.288124774250684368e+01	6.429486624507594783e+00	-4.219760618610221559e-03	1.136701454318615703e+02	1.161047017827518957e-01	0.000000000000000000e+00	6.042283463874183802e+00	0.000000000000000000e+00
2.870000000000000000e+02	9.917079875798616229e+01	9.135804181291140580e+00	-4.101566030604829501e-03	1.104787060069122049e+02	1.919514942071190999e-01	0.000000000000000000e+00	5.529960993988731310e+00	0.000000000000000000e+00
2.870000000000000000e+02	1.306063454741911123e+01	1.379907409798046558e+01	-3.471220181031364066e-03	9.345837851450465905e+01	1.558578075080627734e-01	0.000000000000000000e+00	5.930868544533325348e+00	0.000000000000000000e+00
2.880000000000000000e+02	9.404997425151437085e+01	1.986805383930508384e+01	2.878590309778007381e-03	-7.745644164549722177e+01	2.028743649158150086e-01	0.000000000000000000e+00	5.618510056943031294e+00	0.000000000000000000e+00
2.890000000000000000e+02	3.750724643244628709e+01	3.575915640250401850e+01	-4.267944952098102693e-03	1.149711980786300956e+02	1.469878121676660987e-01	0.000000000000000000e+00	5.169852462661946646e+00	0.000000000000000000e+00
2.890000000000000000e+02	6.688408409967927071e+01	7.166519662406522606e+00	-4.070376656110796451e-03	1.096365439326620219e+02	1.788009495125678638e-01	0.000000000000000000e+00	6.042283463874183802e+00	0.000000000000000000e+00
2.900000000000000000e+02	1.038321086712062851e+02	1.211114592434396897e+01	-4.446499085171176126e-03	1.197924399763645766e+02	1.440286028295282295e-01	0.000000000000000000e+00	5.529960993988731310e+00	0.000000000000000000e+00
2.900000000000000000e+02	1.059524184110534577e+02	4.871066396455858438e+01	-3.304379881140029514e-03	8.895342850174020555e+01	1.191194377344892974e-01	0.000000000000000000e+00	1.218998359442603885e+01	0.000000000000000000e+00
2.910000000000000000e+02	1.388480522726170534e+02	2.148274492935285451e+01	-5.462629416513383775e-03	1.472295541036581028e+02	8.365735071644186949e-02	0.000000000000000000e+00	6.577062384957074848e+00	0.000000000000000000e+00
2.910000000000000000e+02	1.296145169471795384e+02	7.138617976733550918e+00	-3.439814820007292342e-03	9.261038446487509646e+01	1.329609136036602468e-01	0.000000000000000000e+00	1.133607493701304847e+01	0.000000000000000000e+00
2.910000000000000000e+02	8.649046829367753375e+00	4.738848695622264273e+01	-1.741399882756782197e-03	4.675051488762426999e+01	3.826064579692881606e-01	0.000000000000000000e+00	6.688405517309172765e+00	0.000000000000000000e+00
2.920000000000000000e+02	1.140446658817547245e+02	2.308978257978361270e+01	-4.027257327387928632e-03	1.084722543658907057e+02	1.408936257987050134e-01	0.000000000000000000e+00	8.240067620080409938e+00	0.000000000000000000e+00
2.920000000000000000e+02	1.832671732399302655e+01	1.107078271273467251e+01	-3.152336936954895120e-03	8.484803032280095181e+01	2.130755011730304238e-01	0.000000000000000000e+00	5.930868544533325348e+00	0.000000000000000000e+00
2.930000000000000000e+02	6.880747964934278116e+01	1.977252081366442837e+01	-4.405285078147605678e-03	1.186795970865601646e+02	1.019860861293924170e-01	0.000000000000000000e+00	9.679050833618003225e+00	0.000000000000000000e+00
2.950000000000000000e+02	5.887772928867997990e+01	3.893182722635683746e+01	-4.046877460285685374e-03	1.090020287549667160e+02	1.344054204655716900e-01	0.000000000000000000e+00	2.157959602125395548e+01	0.000000000000000000e+00
2.960000000000000000e+02	8.504681954611131189e+00	4.070163963129378004e+01	-2.038012459552884098e-03	5.475952010095700473e+01	3.990764139025929635e-01	0.000000000000000000e+00	6.688405517309172765e+00	0.000000000000000000e+00
2.970000000000000000e+02	1.105716279509968984e+02	4.650237905293560914e+01	-3.988283571290764280e-03	1.074199017679766968e+02	1.701666478063488253e-01	0.000000000000000000e+00	3.089591266069642739e+00	0.000000000000000000e+00
3.000000000000000000e+02	1.249409959048663978e+02	3.446835572995077257e+01	-3.504608771167808633e-03	9.435992286355779868e+01	2.029445854374041236e-01	0.000000000000000000e+00	1.042145043140501670e+01	0.000000000000000000e+00
3.010000000000000000e+02	1.125557824142109453e+01	2.822108830741466790e+01	-4.695322154425206167e-03	1.265110534632865864e+02	3.591391852243956961e-01	0.000000000000000000e+00	5.648379835430152873e+00	0.000000000000000000e+00
3.020000000000000000e+02	4.418417801693073699e+01	2.504161639193088718e+01	2.560272260029741818e-03	-6.886135458793025066e+01	4.335458889471575095e-01	0.000000000000000000e+00	5.504885143799060465e+00	0.000000000000000000e+00
3.020000000000000000e+02	2.102795877193472407e+01	4.500978159442131954e+01	-4.093953386484640300e-03	1.102731526648913984e+02	2.294297349212238712e-01	0.000000000000000000e+00	1.934012262080683442e+01	0.000000000000000000e+00
3.020000000000000000e+02	6.893348635971794813e+00	3.180928390334246103e+01	-5.213240464956828309e-03	1.404956609062126347e+02	2.471045696184418494e-01	0.000000000000000000e+00	5.648379835430152873e+00	0.000000000000000000e+00
3.020000000000000000e+02	7.177389544097965768e+01	4.223488576365242153e+01	2.643038481433705733e-03	-7.109617249711105558e+01	1.989921851284758292e-01	0.000000000000000000e+00	1.408508567574557446e+01	0.000000000000000000e+00
3.020000000000000000e+02	7.271379486253405844e+01	1.583309238792321416e+01	2.241092476951385155e-03	-6.024299937765122337e+01	3.320623145047529867e-01	0.000000000000000000e+00	6.755713181429780612e+00	0.000000000000000000e+00
3.020000000000000000e+02	9.050388045231476042e+01	4.719603317332857273e+01	-2.337331805250181423e-03	6.284161232386676232e+01	4.178885817124027291e-01	0.000000000000000000e+00	7.869947386320082394e+00	0.000000000000000000e+00
3.020000000000000000e+02	1.095424115336649749e+02	4.941550242101809687e+01	2.463773970714340338e-03	-6.625574928773416161e+01	4.199487531630797799e-01	0.000000000000000000e+00	3.089591266069642739e+00	0.000000000000000000e+00
3.030000000000000000e+02	5.182301806474658434e+01	2.886153507320991807e+01	-3.743621811240467959e-03	1.008136501622230128e+02	2.491817316245008573e-01	0.000000000000000000e+00	3.195105882232051719e+00	0.000000000000000000e+00
3.040000000000000000e+02	1.044358405244939547e+02	1.160581730266580891e+01	-4.659691034252568323e-03	1.255489572828009130e+02	1.157837098547386256e-01	0.000000000000000000e+00	9.797191771399496929e+00	0.000000000000000000e+00
3.050000000000000000e+02	8.968914166311384406e+01	3.102883579994444574e+01	-3.596743534832431716e-03	9.684770612106410681e+01	1.844146358510666550e-01	0.000000000000000000e+00	1.024069830072317444e+01	0.000000000000000000e+00
3.050000000000000000e+02	4.638976594140194010e+01	1.999789332718532009e+01	-4.270861270563366778e-03	1.150499432554001800e+02	1.759280532034520617e-01	0.000000000000000000e+00	5.504885143799060465e+00	0.000000000000000000e+00
3.050000000000000000e+02	7.647680570769121289e+01	2.895812887364527555e+01	-3.085351619479521131e-03	8.303932159348158848e+01	2.202692296257330318e-01	0.000000000000000000e+00	9.923694698999216968e+00	0.000000000000000000e+00
3.050000000000000000e+02	1.002928062814606989e+02	3.427955995589142191e+01	1.335753153102783777e-03	-3.579741637891348205e+01	4.377488106482054775e-01	0.000000000000000000e+00	1.109075790360776637e+01	0.000000000000000000e+00
3.060000000000000000e+02	1.285642030920980972e+02	4.636283553597939289e+01	-3.978870800991802202e-03	1.071657421931852525e+02	1.258372893942513171e-01	0.000000000000000000e+00	1.145801129344692448e+01	0.000000000000000000e+00
3.060000000000000000e+02	4.862808301476592021e+01	2.882849532322734376e+01	-3.561927851427617100e-03	9.590762801343016974e+01	2.443397090624790380e-01	0.000000000000000000e+00	3.195105882232051719e+00	0.000000000000000000e+00
3.070000000000000000e+02	8.615154747953000935e+01	4.063910786054233171e+01	-3.739714294371456350e-03	1.007081410725102870e+02	9.995078415693969820e-02	0.000000000000000000e+00	7.869947386320082394e+00	0.000000000000000000e+00
3.080000000000000000e+02	9.737228914671440805e+01	4.816766666601391300e+00	-4.415841255682504025e-03	1.189646304517096951e+02	1.251972509466615646e-01	0.000000000000000000e+00	9.797191771399496929e+00	0.000000000000000000e+00
3.080000000000000000e+02	3.372226624652295612e+01	5.956974199757360644e+00	-3.786880902039513677e-03	1.019817135244578310e+02	1.235268847228209177e-01	0.000000000000000000e+00	1.296140692255842275e+01	0.000000000000000000e+00
3.080000000000000000e+02	6.223335174383663571e+01	3.589873110868182948e+01	2.055017663993628872e-03	-5.521868731662546992e+01	3.989370940441601121e-01	0.000000000000000000e+00	7.977761764352014673e+00	0.000000000000000000e+00
3.080000000000000000e+02	4.308338086500499742e+01	4.183377882381488178e+01	-2.889061877146768473e-03	7.773919040333504427e+01	3.216831811417363296e-01	0.000000000000000000e+00	1.413793198668807705e+01	0.000000000000000000e+00
3.090000000000000000e+02	7.694466389056800892e+01	1.904546902879735626e+01	3.416596938077615629e-03	-9.198346520397957704e+01	1.430964455907309807e-01	0.000000000000000000e+00	8.230902980606028763e+00	0.000000000000000000e+00
3.090000000000000000e+02	1.172144688224329343e+02	4.479135381201774635e+01	1.099952173395970503e-03	-2.943041975260706167e+01	4.924850520836729917e-01	0.000000000000000000e+00	1.145801129344692448e+01	0.000000000000000000e+00
3.100000000000000000e+02	3.172553576530865982e+01	1.876365748613307716e+01	-4.661856418318698937e-03	1.256074260519334871e+02	1.159216903646801411e-01	0.000000000000000000e+00	1.296140692255842275e+01	0.000000000000000000e+00
3.110000000000000000e+02	2.289866505399806229e+01	3.807081595876175584e+01	-3.683428842592168656e-03	9.918834551426265023e+01	1.167076464840999250e-01	0.000000000000000000e+00	1.931447128175478412e+01	0.000000000000000000e+00
3.110000000000000000e+02	5.264952855535524279e+00	4.595123441183413604e+01	-4.279278168323757785e-03	1.152772127082710227e+02	1.269237133349248037e-01	0.000000000000000000e+00	1.931447128175478412e+01	0.000000000000000000e+00
3.110000000000000000e+02	6.223903260196632914e+01	9.713024113646842039e+00	-3.762057071389391869e-03	1.013114311269977179e+02	1.798970744278185485e-01	0.000000000000000000e+00	9.198683321437435723e+00	0.000000000000000000e+00
3.120000000000000000e+02	7.017821808592961474e+01	1.435900180400631143e+01	-3.944712395629403762e-03	1.062434116245302249e+02	1.061362756240497029e-01	0.000000000000000000e+00	8.230902980606028763e+00	0.000000000000000000e+00
3.120000000000000000e+02	5.913603684437672570e+01	2.854677060944486655e+01	-4.542661725708057804e-03	1.223889822326194690e+02	9.621901140714816947e-02	0.000000000000000000e+00	7.977761764352014673e+00	0.000000000000000000e+00
3.130000000000000000e+02	1.253693760632801286e+02	3.247132527102674260e+01	3.269981139873770915e-03	-8.802460848638754953e+01	2.057632898621495343e-01	0.000000000000000000e+00	6.524645097563539053e+00	0.000000000000000000e+00
3.140000000000000000e+02	5.131996542196196742e+01	1.697218966048456323e+01	-2.241450610442392247e-03	6.025266954412740006e+01	2.273683655863791842e-01	0.000000000000000000e+00	1.311188439995732224e+01	0.000000000000000000e+00
3.140000000000000000e+02	9.184738890219402663e+01	2.474241417400190457e+01	-3.497209681351504118e-03	9.416013582299196116e+01	1.299471629614072921e-01	0.000000000000000000e+00	1.595451023252087630e+01	0.000000000000000000e+00
3.150000000000000000e+02	1.231265979611590069e+02	1.275373056935604232e+01	-4.025474809081520770e-03	1.084241235733157964e+02	9.243238219989791116e-02	0.000000000000000000e+00	1.577803360486913675e+01	0.000000000000000000e+00
3.160000000000000000e+02	3.549623129360765006e+01	1.746822080974035885e+01	-3.790972959229991102e-03	1.020922054925523526e+02	1.614104211767712904e-01	0.000000000000000000e+00	1.283955523009877098e+01	0.000000000000000000e+00
3.160000000000000000e+02	1.185162723359825208e+02	3.505757415750404959e+01	-4.695756550843952631e-03	1.265227828485337369e+02	1.087605164446313610e-01	0.000000000000000000e+00	7.017045455979732616e+00	0.000000000000000000e+00
3.160000000000000000e+02	5.501763711470874796e+01	5.011089177611572154e+01	-4.321411031539585008e-03	1.164148661577407609e+02	1.411320755723973752e-01	0.000000000000000000e+00	1.098231928158192261e+01	0.000000000000000000e+00
3.160000000000000000e+02	5.666714707011542451e+00	2.262005141095829330e+01	-3.698576798667637961e-03	9.959736410845114563e+01	8.675257605738284639e-02	0.000000000000000000e+00	2.314446451903065949e+01	0.000000000000000000e+00
3.170000000000000000e+02	1.203625019820392197e+02	2.828776152898122120e+01	-2.821977526957364282e-03	7.592780763526950238e+01	2.861339561008532373e-01	0.000000000000000000e+00	6.524645097563539053e+00	0.000000000000000000e+00
3.180000000000000000e+02	4.323548668013764740e+01	2.771312708402237845e+01	-1.250243256559283207e-03	3.348851493378285227e+01	4.149255058609166991e-01	0.000000000000000000e+00	1.283955523009877098e+01	0.000000000000000000e+00
3.190000000000000000e+02	5.806006712985568186e+01	3.168463924779135965e+01	1.359784453489427817e-03	-3.644629921509915960e+01	4.240984673962279183e-01	0.000000000000000000e+00	3.676148060794164341e+00	0.000000000000000000e+00
3.200000000000000000e+02	3.565378573526514572e+01	4.553118029359538355e+01	-4.004296898820217110e-03	1.078522867499336542e+02	4.687799935546488328e-02	0.000000000000000000e+00	8.873288506504399820e+00	0.000000000000000000e+00
3.220000000000000000e+02	1.426889613082039432e+02	2.241626505366232536e+01	-4.632105792228269174e-03	1.248041124432123041e+02	9.068985091302661505e-02	0.000000000000000000e+00	2.308560713740424930e+01	0.000000000000000000e+00
3.220000000000000000e+02	9.114247640270349393e+01	1.187633869017316535e+01	-3.404887582060452892e-03	9.166729420948162499e+01	9.646074350039224310e-02	0.000000000000000000e+00	1.324859500100302334e+01	0.000000000000000000e+00
3.220000000000000000e+02	5.922016781565845633e+01	2.819634009724812884e+01	-1.409888164061881468e-03	3.779917805630199013e+01	4.051569184729019169e-01	0.000000000000000000e+00	3.676148060794164341e+00	0.000000000000000000e+00
3.230000000000000000e+02	2.444228463910811655e+01	3.030030146392578416e+01	-4.967360249817962849e-03	1.338565091002652423e+02	7.356337427717751787e-02	0.000000000000000000e+00	1.891236174445719342e+01	0.000000000000000000e+00
3.240000000000000000e+02	7.947240605038363981e+01	1.814807907642222062e+01	-4.378538736366869785e-03	1.179574038705026169e+02	1.233540419581885539e-01	0.000000000000000000e+00	1.324859500100302334e+01	0.000000000000000000e+00
3.240000000000000000e+02	4.811449919733819058e+01	4.239642176958709285e+01	-2.439772861610978952e-03	6.560768166359316922e+01	3.676174084693157873e-01	0.000000000000000000e+00	4.311045417035590965e+00	0.000000000000000000e+00
3.250000000000000000e+02	4.429033839243038528e+01	5.783519381461166731e+00	-4.853700538798161324e-03	1.307875184730429794e+02	1.663308178359430567e-01	0.000000000000000000e+00	1.404375073791558748e+01	0.000000000000000000e+00
3.250000000000000000e+02	4.381712447142385969e+01	4.205337213350464509e+01	2.986318949965900173e-03	-8.036528404931473801e+01	2.919840472235282203e-01	0.000000000000000000e+00	4.311045417035590965e+00	0.000000000000000000e+00
3.250000000000000000e+02	6.589918887712678952e+01	4.435885545498896931e+01	-1.881623803913462078e-03	5.053678089059898326e+01	2.611341307583061599e-01	0.000000000000000000e+00	1.748817386203448265e+01	0.000000000000000000e+00
3.260000000000000000e+02	5.292122633597839609e+01	1.686208914901790834e+01	-4.001085067628323659e-03	1.077655622656313597e+02	1.418110394418683473e-01	0.000000000000000000e+00	7.212834423347794122e+00	0.000000000000000000e+00
3.270000000000000000e+02	1.198532441780549220e+02	2.767095286021953982e+01	2.422027244433304968e-03	-6.512852214168422904e+01	2.718699945276903396e-01	0.000000000000000000e+00	6.834560845579054522e+00	0.000000000000000000e+00
3.280000000000000000e+02	9.010078445163192384e+01	3.666283186066305433e+01	-3.664541953342858541e-03	9.867836985478362521e+01	1.966954798657063463e-01	0.000000000000000000e+00	4.421048110990033919e+00	0.000000000000000000e+00
3.280000000000000000e+02	1.823580206230548484e+01	8.627824259677492336e+00	-3.404718648471013586e-03	9.166273273736489102e+01	2.234349879423292995e-01	0.000000000000000000e+00	2.052757495519339059e+01	0.000000000000000000e+00
3.290000000000000000e+02	6.161981394104535070e+01	1.106541887076717678e+01	-4.483077937201498941e-03	1.207801264048128473e+02	2.194096895709822803e-01	0.000000000000000000e+00	3.393591738412192083e+00	0.000000000000000000e+00
3.290000000000000000e+02	1.997112967239668180e+01	4.643716026492362658e+01	2.226681255218597444e-03	-5.985387376728395736e+01	2.680875944693777990e-01	0.000000000000000000e+00	1.812079062047075340e+01	0.000000000000000000e+00
3.300000000000000000e+02	1.526225120246315647e+01	2.893888845693249223e+01	-4.584276746311097966e-03	1.235126531186042200e+02	9.177226917331915423e-02	0.000000000000000000e+00	1.812079062047075340e+01	0.000000000000000000e+00
3.300000000000000000e+02	4.204855606206432128e+01	3.275847354515465071e+01	-3.910461379251726002e-03	1.053185804130764467e+02	8.984427746381518087e-02	0.000000000000000000e+00	9.461658099207307160e+00	0.000000000000000000e+00
3.310000000000000000e+02	8.153601218972065112e+01	1.459446698969521172e+01	-4.601877745851339768e-03	1.239879077372732326e+02	1.783067898607167967e-01	0.000000000000000000e+00	5.631777954571481004e+00	0.000000000000000000e+00
3.310000000000000000e+02	1.356284201684437960e+02	6.056020086145815107e+00	1.156172712967497556e-03	-3.094846257934217348e+01	4.487547884513387597e-01	0.000000000000000000e+00	2.669505361942768573e+01	0.000000000000000000e+00
3.320000000000000000e+02	6.260214216073858751e+01	2.343671996279971026e+01	-4.132115081398382399e-03	1.113035783360316913e+02	1.047611794148726183e-01	0.000000000000000000e+00	1.134126475532335121e+01	0.000000000000000000e+00
3.330000000000000000e+02	8.337329350177182619e+01	1.991812365687284370e+01	-5.457289189698845758e-03	1.470853595962639702e+02	1.534671833648317829e-01	0.000000000000000000e+00	5.631777954571481004e+00	0.000000000000000000e+00
3.340000000000000000e+02	7.392132047881793255e+01	2.414417204871232059e+01	-4.527349519402233853e-03	1.219755286243617434e+02	6.886503678925770533e-02	0.000000000000000000e+00	1.035370846783012233e+01	0.000000000000000000e+00
3.340000000000000000e+02	3.985716980885290184e+01	1.758173716235424777e+01	-1.795789564249555608e-03	4.821912167204452260e+01	3.361703569137846070e-01	0.000000000000000000e+00	7.747806417033522131e+00	0.000000000000000000e+00
3.350000000000000000e+02	1.093129288177305796e+02	1.054164186184838314e+01	1.291445279410335586e-03	-3.460103423211582196e+01	3.841222971823546883e-01	0.000000000000000000e+00	8.484216431927629642e+00	0.000000000000000000e+00
3.350000000000000000e+02	7.373600824278370602e+00	5.140064232729531568e+01	-3.832054043018812573e-03	1.032014592463478522e+02	1.203801294817601342e-01	0.000000000000000000e+00	2.380674676897274367e+01	0.000000000000000000e+00
3.360000000000000000e+02	4.311557788199500152e+01	2.461105299710717276e+01	-3.981236402385002031e-03	1.072296171444615993e+02	9.526105413253704857e-02	0.000000000000000000e+00	7.747806417033522131e+00	0.000000000000000000e+00
3.380000000000000000e+02	6.883330260478351192e+01	3.359088038163509538e+01	-4.140070067603500957e-03	1.115183754517742898e+02	1.059112301923904598e-01	0.000000000000000000e+00	1.072978211399496828e+01	0.000000000000000000e+00
3.380000000000000000e+02	1.829650826622790660e+01	7.007903599286770202e+00	-1.504560562498691344e-03	4.035548143638539642e+01	3.916093019455346713e-01	0.000000000000000000e+00	6.413090384241742825e+00	0.000000000000000000e+00
3.390000000000000000e+02	8.481030630780901447e+01	4.703555599283992805e+00	-3.137904734183708140e-03	8.445833819145963162e+01	1.974571722366755822e-01	0.000000000000000000e+00	2.228245005195236317e+01	0.000000000000000000e+00
3.390000000000000000e+02	1.171771477232447580e+02	3.924436027663800530e+01	-3.977118355888770683e-03	1.071184234243121836e+02	1.952199202799318467e-01	0.000000000000000000e+00	4.475768036436965858e+00	0.000000000000000000e+00
3.390000000000000000e+02	1.234389119651883107e+02	4.852517024778788368e+01	-3.682098561650387625e-03	9.915242584048142760e+01	1.397088484234390027e-01	0.000000000000000000e+00	1.119567439425950539e+01	0.000000000000000000e+00
3.390000000000000000e+02	1.138744102791997790e+02	3.011178131069192077e+01	-4.018210642491788429e-03	1.082279796716778151e+02	1.975950662192464957e-01	0.000000000000000000e+00	5.237052354199249748e+00	0.000000000000000000e+00
3.400000000000000000e+02	1.159082152703208521e+02	1.587869395753472901e+01	2.716351301800461887e-03	-7.307573373778328119e+01	3.036933522846263500e-01	0.000000000000000000e+00	5.994255557369666754e+00	0.000000000000000000e+00
3.400000000000000000e+02	4.696608936266365930e+01	4.047934653631075008e+01	-3.767367497985590896e-03	1.014548209817145477e+02	7.819116105620960155e-02	0.000000000000000000e+00	1.632878374249261455e+01	0.000000000000000000e+00
3.400000000000000000e+02	1.155785016145842690e+02	3.506383038973903865e+01	2.970613472625303463e-03	-7.994121150573818113e+01	4.880563049191471992e-01	0.000000000000000000e+00	4.475768036436965858e+00	0.000000000000000000e+00
3.410000000000000000e+02	3.001614951438132550e+01	4.184753920116610715e+01	-4.772653106055594827e-03	1.285991105559752441e+02	5.895599123127581720e-02	0.000000000000000000e+00	1.700507018593435049e+01	0.000000000000000000e+00
3.410000000000000000e+02	8.419743809280174673e+01	4.943839335349221642e+01	-3.937457356164630884e-03	1.060475141695944359e+02	2.015484135410388067e-01	0.000000000000000000e+00	1.376465025250205620e+01	0.000000000000000000e+00
3.420000000000000000e+02	1.105723207038958975e+02	1.860987115117372426e+01	-3.716620080830234773e-03	1.000845610522449647e+02	2.424055198656744903e-01	0.000000000000000000e+00	5.994255557369666754e+00	0.000000000000000000e+00
3.430000000000000000e+02	6.930513029538963110e+01	4.860466910333249047e+01	-4.335116655305739329e-03	1.167849395153198202e+02	7.441434921764844557e-02	0.000000000000000000e+00	8.704707248981403467e+00	0.000000000000000000e+00
3.440000000000000000e+02	4.454671454656782714e+01	6.706905451757810610e+00	-3.645290882725821073e-03	9.815856072666268517e+01	1.877883993074752622e-01	0.000000000000000000e+00	3.478121580513094724e+00	0.000000000000000000e+00
3.440000000000000000e+02	1.412357297996137362e+01	1.872889879896746379e+01	-1.361648635625979176e-03	3.649663505928861440e+01	3.344632273167411629e-01	0.000000000000000000e+00	2.658573009484211980e+01	0.000000000000000000e+00
3.450000000000000000e+02	6.188239272912066724e+01	1.128475759516199695e+01	-6.438777721255729315e-03	1.735870907466225219e+02	1.672559499905253988e-01	0.000000000000000000e+00	4.753069483800387296e+00	0.000000000000000000e+00
3.450000000000000000e+02	7.254648235897529673e+01	1.724887183374081800e+01	-3.701897807069848018e-03	9.968703654882479270e+01	1.497389657352199421e-01	0.000000000000000000e+00	3.956120592689194915e+00	0.000000000000000000e+00
3.450000000000000000e+02	1.426299182953879949e+02	5.290162944543541101e+01	-3.314471480136235281e-03	8.922591751702238128e+01	2.616042242181123578e-01	0.000000000000000000e+00	1.050042618551220741e+01	0.000000000000000000e+00
3.460000000000000000e+02	1.381389964789027829e+02	4.341002413781712477e+01	-4.678953239071581560e-03	1.260690670518543328e+02	8.018960521885720727e-02	0.000000000000000000e+00	1.050042618551220741e+01	0.000000000000000000e+00
3.460000000000000000e+02	6.857639299347688677e+01	8.278160111676394095e+00	-1.211260212485663901e-02	3.267892567465215166e+02	3.128858615868879145e-02	0.000000000000000000e+00	5.918339692189008794e+00	0.000000000000000000e+00
3.460000000000000000e+02	8.750551576227469752e+01	8.317310678357960896e+00	-3.240281399768247823e-03	8.722266887914264544e+01	2.005230361407632778e-01	0.000000000000000000e+00	5.545960234825458635e+00	0.000000000000000000e+00
3.460000000000000000e+02	1.266866434462286861e+02	2.567461764355452658e+01	-3.248711193752746966e-03	8.745028655030965581e+01	1.766832658887012020e-01	0.000000000000000000e+00	4.890043019301052674e+00	0.000000000000000000e+00
3.460000000000000000e+02	7.338782221552716578e+01	4.091678545594857042e+01	-4.032529925400703957e-03	1.086146227894695642e+02	1.011973699215764633e-01	0.000000000000000000e+00	7.363694380782276561e+00	0.000000000000000000e+00
3.470000000000000000e+02	3.986832686500294898e+01	1.209499406084898432e+01	-3.613023332129320503e-03	9.728728620506171865e+01	2.050572194503824663e-01	0.000000000000000000e+00	7.135741738490543717e+00	0.000000000000000000e+00
3.470000000000000000e+02	1.440139039871781108e+02	3.231342790105725271e+01	-3.241527218401660162e-03	8.725630793800401364e+01	3.316238240199539389e-01	0.000000000000000000e+00	1.255583475012566197e+01	0.000000000000000000e+00
3.470000000000000000e+02	9.437754218358148250e+01	3.702157853410534472e+01	-3.274451835184796159e-03	8.814532427814521043e+01	2.022351107259027225e-01	0.000000000000000000e+00	1.770293103389877487e+01	0.000000000000000000e+00
3.480000000000000000e+02	7.880518069352685018e+01	7.032614055847700385e+00	-3.375098443265734001e-03	9.086294069728513989e+01	2.813633825259941323e-01	0.000000000000000000e+00	3.323454914996871512e+00	0.000000000000000000e+00
3.480000000000000000e+02	1.021910487789769206e+02	1.060423323632440606e+01	-3.604022306504753130e-03	9.704424438285990107e+01	1.584000496034183580e-01	0.000000000000000000e+00	7.661448196953570822e+00	0.000000000000000000e+00
3.480000000000000000e+02	8.212787156303944869e+01	6.961354265822243370e+00	3.491198418231812508e-03	-9.399782228192650280e+01	2.976637175596285045e-01	0.000000000000000000e+00	3.323454914996871512e+00	0.000000000000000000e+00
3.480000000000000000e+02	1.107574294998028250e+02	4.373671507023530580e+01	-4.651540601412694834e-03	1.253288828010963272e+02	4.358224704641200375e-02	0.000000000000000000e+00	1.770293103389877487e+01	0.000000000000000000e+00
3.490000000000000000e+02	6.113947888066780223e+01	1.597940865052398607e+01	-3.530423864388620991e-03	9.505697090656873627e+01	2.106903162548393604e-01	0.000000000000000000e+00	4.753069483800387296e+00	0.000000000000000000e+00
3.490000000000000000e+02	9.922135454896969975e+01	1.766671896408803377e+01	-3.777756689151112214e-03	1.017353454527459036e+02	1.434376872314925278e-01	0.000000000000000000e+00	7.661448196953570822e+00	0.000000000000000000e+00
3.500000000000000000e+02	7.146589445951956066e+01	1.344318924904601076e+01	-4.162283506925355987e-03	1.121181731854256327e+02	3.262414255750768488e-01	0.000000000000000000e+00	3.956120592689194915e+00	0.000000000000000000e+00
3.510000000000000000e+02	6.706358044738328772e+01	4.468878240605720720e+01	-4.051211273562533612e-03	1.091190485169161377e+02	1.199566460736577467e-01	0.000000000000000000e+00	7.363694380782276561e+00	0.000000000000000000e+00
3.510000000000000000e+02	1.300365620527017825e+02	2.923699972028637362e+01	-3.893392195197920187e-03	1.048576856474163748e+02	1.083599086969282421e-01	0.000000000000000000e+00	4.890043019301052674e+00	0.000000000000000000e+00
3.520000000000000000e+02	1.439916492937708767e+02	1.532415740537470583e+01	-1.998912068567879063e-03	5.370374816227241155e+01	3.155342738004092151e-01	0.000000000000000000e+00	1.547843841204151616e+01	0.000000000000000000e+00
3.520000000000000000e+02	5.282913650987737242e+01	3.419570928887715411e+01	-3.770278745311601669e-03	1.015334292297638257e+02	9.659058581831958534e-02	0.000000000000000000e+00	1.102296698630221528e+01	0.000000000000000000e+00
3.520000000000000000e+02	1.434316214932009075e+02	4.959533270371539260e+01	1.844341091809481017e-03	-4.953008913520106660e+01	3.251989801983919959e-01	0.000000000000000000e+00	1.296314875790785770e+01	0.000000000000000000e+00
3.530000000000000000e+02	1.346809347041291005e+02	3.769715995023157262e+01	-4.261732550931404510e-03	1.148034534945371519e+02	1.660537572381743932e-01	0.000000000000000000e+00	6.372327763176111937e+00	0.000000000000000000e+00
3.530000000000000000e+02	6.068579967317955948e+01	8.254925113520906521e+00	-4.366182331904732566e-03	1.176237615522157114e+02	9.426106816491863771e-02	0.000000000000000000e+00	7.737794953133532161e+00	0.000000000000000000e+00
3.540000000000000000e+02	5.267373628204322245e+01	1.686946050671359032e+01	-5.292727177149689557e-03	1.426419269183275844e+02	1.106754329876552534e-01	0.000000000000000000e+00	8.512402131764771340e+00	0.000000000000000000e+00
3.540000000000000000e+02	1.288645886375873033e+02	1.204481424255912358e+01	-2.193431071817029780e-03	5.895606661735151732e+01	2.372675898565670405e-01	0.000000000000000000e+00	1.547843841204151616e+01	0.000000000000000000e+00
3.540000000000000000e+02	7.086967713206739461e+01	5.363383541260765952e+01	-2.587518581031447804e-03	6.959704802785071820e+01	2.667794901294505694e-01	0.000000000000000000e+00	9.721128806016338331e+00	0.000000000000000000e+00
3.550000000000000000e+02	4.256300481626823284e+01	3.018169119841188319e+01	-3.951542543420363991e-03	1.064278363372531686e+02	8.001486201514773633e-02	0.000000000000000000e+00	1.102296698630221528e+01	0.000000000000000000e+00
3.550000000000000000e+02	1.409983761815936134e+02	3.686259760974641608e+01	-2.920925051754703818e-03	7.859954613843157745e+01	2.098124040302318249e-01	0.000000000000000000e+00	6.372327763176111937e+00	0.000000000000000000e+00
3.560000000000000000e+02	5.810531507812322971e+00	8.188792787390799077e+00	-4.004425365791419549e-03	1.078557555598311239e+02	1.786846345116419599e-01	0.000000000000000000e+00	1.786965491590500577e+01	0.000000000000000000e+00
3.560000000000000000e+02	7.019913022212591613e+01	1.289329505339970794e+01	-3.621440241533390586e-03	9.751455597233018580e+01	1.531860311156021393e-01	0.000000000000000000e+00	1.058385250429574320e+01	0.000000000000000000e+00
3.570000000000000000e+02	4.147814818916140922e+01	5.718306780629671238e+00	-3.933605225535073864e-03	1.059435005952955606e+02	1.058612836544027269e-01	0.000000000000000000e+00	9.013040258186697073e+00	0.000000000000000000e+00
3.570000000000000000e+02	2.191438812321677077e+01	3.749301101056193630e+01	-3.500507427831327147e-03	9.424918015494321821e+01	1.168865662151691298e-01	0.000000000000000000e+00	9.482120296333429010e+00	0.000000000000000000e+00
3.570000000000000000e+02	9.546620822410658036e+01	3.850401940496380604e+01	-4.501515911257022301e-03	1.212779806493261958e+02	1.325742558429697793e-01	0.000000000000000000e+00	2.009064893890062820e+01	0.000000000000000000e+00
3.590000000000000000e+02	5.858610479029836426e+01	3.682906149436644938e+01	2.188830210463822701e-03	-5.883183613811264934e+01	2.826450632144488218e-01	0.000000000000000000e+00	1.438724045411286490e+01	0.000000000000000000e+00
3.600000000000000000e+02	1.209206357230172415e+02	4.329868374699411504e+01	-4.306946807030964490e-03	1.160243093892191411e+02	8.696550291516402797e-02	0.000000000000000000e+00	1.367129241817804619e+01	0.000000000000000000e+00
3.600000000000000000e+02	2.115560985296087892e+01	1.734592866029236546e+01	-4.603107007425618659e-03	1.240210997295457531e+02	8.394810705701871711e-02	0.000000000000000000e+00	1.466687851076202698e+01	0.000000000000000000e+00
3.610000000000000000e+02	4.421158415494421234e+01	3.743391221003057723e+01	-4.486340598015858307e-03	1.208682233687170680e+02	1.371987343837374196e-01	0.000000000000000000e+00	1.424929374937118709e+01	0.000000000000000000e+00
3.620000000000000000e+02	7.140257386979799037e+01	2.014363682826818547e+01	-3.839879384075022689e-03	1.034127557395453607e+02	1.167008320357041384e-01	0.000000000000000000e+00	1.252696775966290765e+01	0.000000000000000000e+00
3.630000000000000000e+02	3.621050222082644865e+01	5.465843525512216416e+00	-2.048552620949321834e-03	5.504412100522502982e+01	3.970115388256421074e-01	0.000000000000000000e+00	1.917775291888080602e+01	0.000000000000000000e+00
3.630000000000000000e+02	7.897564157909089033e+01	7.145152373383483635e+00	4.359660079846502251e-03	-1.174476505076292625e+02	2.487335013045154364e-01	0.000000000000000000e+00	3.463127106548744116e+00	0.000000000000000000e+00
3.630000000000000000e+02	5.842587041798294933e+01	8.582886245802130887e+00	-3.866404706898355758e-03	1.041289810967845000e+02	1.814754341775536295e-01	0.000000000000000000e+00	1.728667845687320792e+01	0.000000000000000000e+00
3.640000000000000000e+02	7.161417378676102174e+00	3.304833965213268243e+01	-3.738746410277564349e-03	1.006820066825339239e+02	1.684172313442755531e-01	0.000000000000000000e+00	1.742490512748827669e+01	0.000000000000000000e+00
3.650000000000000000e+02	1.255836905156009209e+02	1.024480324336935055e+01	-4.596008843172283247e-03	1.238294381515907077e+02	1.226916054182217719e-01	0.000000000000000000e+00	1.980181739478370773e+01	0.000000000000000000e+00
3.650000000000000000e+02	3.044775017961316266e+01	3.374619656814718383e+01	-4.154296011735726137e-03	1.119024982760667086e+02	7.664235129383567546e-02	0.000000000000000000e+00	1.424929374937118709e+01	0.000000000000000000e+00
3.650000000000000000e+02	1.408093449633167609e+02	3.625882600697311631e+01	3.030396839213897898e-03	-8.155545625506914575e+01	1.642272426820927667e-01	0.000000000000000000e+00	1.454041743733734116e+01	0.000000000000000000e+00
3.660000000000000000e+02	1.165659768215518000e+02	4.288684763826834256e+01	-1.231745222792278134e-03	3.298903898277423963e+01	4.553687611337728924e-01	0.000000000000000000e+00	7.241273376819020946e+00	0.000000000000000000e+00
3.680000000000000000e+02	8.999664072290359229e+01	4.610112054114704705e+00	-4.680818086576533921e-03	1.261194208620351418e+02	9.415688799603882941e-02	0.000000000000000000e+00	6.152729556300974068e+00	0.000000000000000000e+00
3.680000000000000000e+02	1.093970146145468334e+02	4.390764193310076990e+01	-4.408539467354644081e-03	1.187674707040814468e+02	1.180095812279472467e-01	0.000000000000000000e+00	7.241273376819020946e+00	0.000000000000000000e+00
3.680000000000000000e+02	1.409733423246593986e+02	5.079831857437368825e+01	1.370807053493964828e-03	-3.674392671914631592e+01	4.359400495280864041e-01	0.000000000000000000e+00	1.203883117949769144e+01	0.000000000000000000e+00
3.690000000000000000e+02	5.828404440060764813e+01	2.949746404014940993e+01	-4.191664127990005206e-03	1.129114960775951317e+02	8.928637382308501902e-02	0.000000000000000000e+00	1.246848020950512392e+01	0.000000000000000000e+00
3.690000000000000000e+02	6.167312644769665297e+01	1.123378206918136257e+01	-3.897194560355969183e-03	1.049603554758597710e+02	1.471062527372252182e-01	0.000000000000000000e+00	8.042997273402251679e+00	0.000000000000000000e+00
3.690000000000000000e+02	7.778855570114058082e+01	4.348373850996058110e+01	-6.352029228018203633e-03	1.712447452463314050e+02	8.438292757277709999e-02	0.000000000000000000e+00	1.027114193027026978e+01	0.000000000000000000e+00
3.690000000000000000e+02	7.616324021855255921e+01	1.843730321060330368e+01	-3.074310336156691262e-03	8.274118961051036081e+01	1.344604037021706056e-01	0.000000000000000000e+00	8.993765028610189560e+00	0.000000000000000000e+00
3.690000000000000000e+02	1.291334206460120981e+02	4.861893544790338240e+01	-3.930837811293025341e-03	1.058687760663109003e+02	8.638050245527106874e-02	0.000000000000000000e+00	1.203883117949769144e+01	0.000000000000000000e+00
3.700000000000000000e+02	8.733087573291753358e+01	3.534896763562243649e+01	-3.107128389528497799e-03	8.362732857125615737e+01	1.464612534556557488e-01	0.000000000000000000e+00	1.253915343102682733e+01	0.000000000000000000e+00
3.700000000000000000e+02	4.334486933361743866e+01	5.310913587055316754e+01	-2.957615619337055843e-03	7.959024906216227180e+01	1.763952369715998669e-01	0.000000000000000000e+00	1.759567113147100770e+01	0.000000000000000000e+00
3.710000000000000000e+02	7.678134982760097671e+01	5.514312861448964043e+00	2.278588053253894578e-03	-6.125543880057612967e+01	2.349918903439769391e-01	0.000000000000000000e+00	1.118595040924174633e+01	0.000000000000000000e+00
3.710000000000000000e+02	8.702865324310231188e+01	9.999651117218563812e+00	-3.802178491800663803e-03	1.023947724630634610e+02	2.031808336020771710e-01	0.000000000000000000e+00	6.152729556300974068e+00	0.000000000000000000e+00
3.710000000000000000e+02	9.940633213087764375e+01	2.871719115862142147e+01	-2.920623153964431278e-03	7.859139442415734322e+01	1.986986987797536575e-01	0.000000000000000000e+00	1.377668706402013576e+01	0.000000000000000000e+00
3.720000000000000000e+02	1.991333063852442820e+01	3.986648850517257614e+01	-3.745933126066371219e-03	1.008760592909601144e+02	1.433266853372512362e-01	0.000000000000000000e+00	2.691476759816927355e+01	0.000000000000000000e+00
3.720000000000000000e+02	1.321329105999804199e+02	1.183999822145189640e+01	2.436972793073449283e-03	-6.553207541736787789e+01	2.475896569722428886e-01	0.000000000000000000e+00	1.827998949359589176e+01	0.000000000000000000e+00
3.720000000000000000e+02	6.728595781732474279e+01	1.699450504082953373e+01	-4.896455660844661190e-03	1.319419738877993495e+02	1.592024913315199797e-01	0.000000000000000000e+00	8.042997273402251679e+00	0.000000000000000000e+00
3.730000000000000000e+02	1.092416598237431913e+01	6.191650714684254098e+00	-3.969380948594591549e-03	1.069095012807330960e+02	1.406312654539608742e-01	0.000000000000000000e+00	1.582267245839571146e+01	0.000000000000000000e+00
3.740000000000000000e+02	2.624716937171974251e+01	1.013658808500876418e+01	-4.042537049939143659e-03	1.088848308617790792e+02	1.410736291127125952e-01	0.000000000000000000e+00	4.216724838383501428e+00	0.000000000000000000e+00
3.740000000000000000e+02	1.363366932550110562e+02	3.156023471466036412e+01	-3.937119862173209771e-03	1.060384013020081824e+02	1.029088307677953340e-01	0.000000000000000000e+00	1.623978359751316347e+01	0.000000000000000000e+00
3.740000000000000000e+02	5.689886763345366205e+01	4.188876276379245667e+01	-3.137880946978398918e-03	8.445769589957373569e+01	1.783855211283927877e-01	0.000000000000000000e+00	1.062250548739450728e+01	0.000000000000000000e+00
3.760000000000000000e+02	9.684753579296553028e+01	5.282084198111355988e+01	-3.573171439483812176e-03	9.621122254179211097e+01	9.919274742256600774e-02	0.000000000000000000e+00	1.526774853572396751e+01	0.000000000000000000e+00
3.780000000000000000e+02	7.611958536806726272e+01	5.317222144176474075e+01	-3.458154067675589700e-03	9.310557294194686051e+01	1.251193563452650537e-01	0.000000000000000000e+00	1.296993610564093657e+01	0.000000000000000000e+00
3.780000000000000000e+02	1.114248564637392178e+02	8.602221194564046769e+00	-4.132094494675830031e-03	1.113030224622045239e+02	9.026613670920269339e-02	0.000000000000000000e+00	1.321095208458958936e+01	0.000000000000000000e+00
3.780000000000000000e+02	6.349039263257157018e+01	5.021879403718693879e+01	-4.192225235882130613e-03	1.129266468715426299e+02	7.066316397280625328e-02	0.000000000000000000e+00	1.062250548739450728e+01	0.000000000000000000e+00
3.780000000000000000e+02	7.625085087502368708e+01	7.297171532023217111e+00	3.594107203773165907e-03	-9.677652104379663456e+01	2.813490095953348202e-01	0.000000000000000000e+00	2.236485626696113016e+01	0.000000000000000000e+00
3.780000000000000000e+02	9.395855099961917745e+01	3.782891374576254861e+01	3.002670742648341513e-03	-8.080680812174486505e+01	3.028428423469171626e-01	0.000000000000000000e+00	1.526774853572396751e+01	0.000000000000000000e+00
3.790000000000000000e+02	3.029721458739356876e+01	1.131042883810856914e+01	-2.721554897697338934e-03	7.321623899590932183e+01	3.171962428847383553e-01	0.000000000000000000e+00	4.216724838383501428e+00	0.000000000000000000e+00
3.790000000000000000e+02	1.171057092420372214e+02	5.168319867299067027e+01	2.897234256109780352e-03	-7.795985746481667888e+01	3.141199789704199885e-01	0.000000000000000000e+00	3.232236590796093267e+00	0.000000000000000000e+00
3.800000000000000000e+02	9.729654804397063117e+01	1.486456385136342639e+01	2.517913105225828580e-03	-6.771759091033635514e+01	2.138941396738167633e-01	0.000000000000000000e+00	1.545399735845949607e+01	0.000000000000000000e+00
3.800000000000000000e+02	6.124903628564180735e+01	3.838784275397309642e+01	-1.945607153259404322e-03	5.226443176775786981e+01	3.154856171249027508e-01	0.000000000000000000e+00	1.204139055672979985e+01	0.000000000000000000e+00
3.810000000000000000e+02	1.419498476414267998e+02	2.752496652551311840e+01	-4.282248717175233046e-03	1.153574221906028470e+02	6.946031436660804470e-02	0.000000000000000000e+00	8.146764747594527734e+00	0.000000000000000000e+00
3.810000000000000000e+02	5.401752101177036280e+01	2.325757730015777369e+01	-4.589468154657883915e-03	1.236528292937450715e+02	1.551688504632651178e-01	0.000000000000000000e+00	5.933858503997051947e+00	0.000000000000000000e+00
3.820000000000000000e+02	1.368712309675205461e+02	9.162578178258783623e+00	-3.778320072472516646e-03	1.017505576868560269e+02	2.326771476718224596e-01	0.000000000000000000e+00	1.667695595954757337e+01	0.000000000000000000e+00
3.820000000000000000e+02	5.998319119450865600e+00	2.256352142336832145e+01	-3.915941182717009098e-03	1.054665437091562978e+02	2.076025325372015118e-01	0.000000000000000000e+00	1.187729311833456691e+01	0.000000000000000000e+00
3.820000000000000000e+02	1.155956916565190653e+02	4.280027654896180422e+01	-4.189594007566492181e-03	1.128555995763636872e+02	1.113454149896694334e-01	0.000000000000000000e+00	9.010352854918368237e+00	0.000000000000000000e+00
3.820000000000000000e+02	1.204834519632939305e+02	1.821841080151175518e+01	1.276732971308907694e-03	-3.420377881713221058e+01	3.997915130632638814e-01	0.000000000000000000e+00	5.849145893308437039e+00	0.000000000000000000e+00
3.830000000000000000e+02	5.926862766587139930e+01	2.602100916157827015e+01	-4.066710633267735416e-03	1.095375555607614615e+02	1.495418102302785712e-01	0.000000000000000000e+00	5.933858503997051947e+00	0.000000000000000000e+00
3.830000000000000000e+02	1.388298105517338001e+02	3.505059901797439892e+01	-4.244874633890552071e-03	1.143482632698861892e+02	1.152322905359958183e-01	0.000000000000000000e+00	8.146764747594527734e+00	0.000000000000000000e+00
3.840000000000000000e+02	6.982066728488233309e+01	2.240618963980485390e+01	-2.947534478041537263e-03	7.931804242121577886e+01	2.594711160368240455e-01	0.000000000000000000e+00	7.478570496136591750e+00	0.000000000000000000e+00
3.840000000000000000e+02	3.174953925917071729e+01	2.926893130276930677e+01	-1.859724976890612773e-03	4.994547818291765395e+01	3.320707494379758762e-01	0.000000000000000000e+00	1.140184561575162014e+01	0.000000000000000000e+00
3.840000000000000000e+02	8.749946667098963360e+01	4.267281783341669410e+01	-4.106462285070798524e-03	1.106109125639211044e+02	1.047064072580472516e-01	0.000000000000000000e+00	2.228792396397950881e+01	0.000000000000000000e+00
3.850000000000000000e+02	7.603986372945561811e+01	1.825280400282245097e+01	2.918983182752760835e-03	-7.854711262691914442e+01	1.768193797679341595e-01	0.000000000000000000e+00	7.478570496136591750e+00	0.000000000000000000e+00
3.850000000000000000e+02	3.049611567517982280e+01	1.180974608498292788e+01	3.118487295149375074e-03	-8.393403685489678878e+01	1.726729570352737442e-01	0.000000000000000000e+00	3.269108712127577032e+00	0.000000000000000000e+00
3.850000000000000000e+02	1.343273320036911684e+02	4.502848523322755625e+01	-3.769479470853953108e-03	1.015118475646593339e+02	2.353144978102813534e-01	0.000000000000000000e+00	1.094671304091429320e+01	0.000000000000000000e+00
3.860000000000000000e+02	4.800050487002220478e+00	1.074682797285826297e+01	-4.090072417372539459e-03	1.101683604062914981e+02	1.165102775716559957e-01	0.000000000000000000e+00	1.187729311833456691e+01	0.000000000000000000e+00
3.860000000000000000e+02	3.279570346269902359e+01	4.062268063524491879e+01	-4.019268337285847141e-03	1.082565390915487882e+02	7.723292026514805286e-02	0.000000000000000000e+00	1.122613557910263538e+01	0.000000000000000000e+00
3.870000000000000000e+02	6.506167125796856965e+01	9.994761560356259622e+00	-4.121259056395206594e-03	1.110104486185204991e+02	1.167719432550861081e-01	0.000000000000000000e+00	1.240122040332402698e+01	0.000000000000000000e+00
3.870000000000000000e+02	1.263789385059846637e+02	2.212531936129127530e+01	-4.034489505373104086e-03	1.086675345249880564e+02	8.069831473606681183e-02	0.000000000000000000e+00	7.072531093570817440e+00	0.000000000000000000e+00
3.870000000000000000e+02	1.245789444401457189e+02	3.378936733536692572e+01	-4.164426940590354453e-03	1.121760492592686091e+02	8.570092226607883834e-02	0.000000000000000000e+00	1.180211819033319642e+01	0.000000000000000000e+00
3.870000000000000000e+02	8.276310245725640868e+01	7.074558361610667312e+00	-3.943325826949829922e-03	1.062059720934648084e+02	1.158910354845980040e-01	0.000000000000000000e+00	1.081564674380186553e+01	0.000000000000000000e+00
3.870000000000000000e+02	1.160832714376730763e+02	1.436472178666456045e+01	-4.181605945217580986e-03	1.126399093528138167e+02	8.707959127594189219e-02	0.000000000000000000e+00	5.849145893308437039e+00	0.000000000000000000e+00
3.870000000000000000e+02	4.788952436377364563e+01	4.629357918266367022e+01	-3.570404523136048482e-03	9.613651145673475185e+01	1.517624664084946673e-01	0.000000000000000000e+00	1.073252155940765640e+01	0.000000000000000000e+00
3.890000000000000000e+02	5.653162154317408294e+01	3.992952580726296219e+01	-4.232542629678461878e-03	1.140152797966554914e+02	2.355615819041827486e-01	0.000000000000000000e+00	5.428222472319268022e+00	0.000000000000000000e+00
3.890000000000000000e+02	2.164557910019712850e+01	3.931851548422462628e+01	-4.175919783951305073e-03	1.124863740721545611e+02	1.623610174532023054e-01	0.000000000000000000e+00	8.100979259289704970e+00	0.000000000000000000e+00
3.890000000000000000e+02	4.382311133847567675e+01	1.990234726904997231e+01	-4.129627731327539623e-03	1.112364159793307437e+02	1.247228626291531084e-01	0.000000000000000000e+00	1.166332643056898632e+01	0.000000000000000000e+00
3.890000000000000000e+02	1.584173659844396376e+01	3.366685403167056023e+01	-3.741121951524175020e-03	1.007461500254565436e+02	2.141181722915377339e-01	0.000000000000000000e+00	8.100979259289704970e+00	0.000000000000000000e+00
3.890000000000000000e+02	3.374163577265986191e+01	1.220175510090167137e+01	-3.475224246620224090e-03	9.356649457122112779e+01	1.687410293649084236e-01	0.000000000000000000e+00	3.269108712127577032e+00	0.000000000000000000e+00
3.900000000000000000e+02	9.100575355558306967e+01	1.407719481925761329e+01	-4.022914840953076970e-03	1.083550004150595498e+02	1.065253384113452606e-01	0.000000000000000000e+00	1.081564674380186553e+01	0.000000000000000000e+00
3.900000000000000000e+02	5.525365887209129312e+01	1.758377734175361340e+01	-3.514504555758700237e-03	9.462712458249552583e+01	2.474478520966585382e-01	0.000000000000000000e+00	1.166332643056898632e+01	0.000000000000000000e+00
3.900000000000000000e+02	6.139106379841851435e+01	3.751055491514027551e+01	3.042989643523273148e-03	-8.189548174034584349e+01	4.216026102771393003e-01	0.000000000000000000e+00	5.428222472319268022e+00	0.000000000000000000e+00
3.910000000000000000e+02	1.420641823855187909e+02	1.981453385157691471e+01	-4.235016882245368208e-03	1.140820885001889167e+02	2.525045081819927706e-01	0.000000000000000000e+00	1.585454525466967368e+01	0.000000000000000000e+00
3.910000000000000000e+02	6.940269873096779918e+01	3.965979007596385486e+01	-3.436900621975459962e-03	9.253169654313644799e+01	2.438860113732854717e-01	0.000000000000000000e+00	8.294908442470257270e+00	0.000000000000000000e+00
4.050000000000000000e+02	3.038867103343187992e+01	1.373735095713243837e+01	-3.592226458915123797e-03	9.672573798012579971e+01	2.084355610864102593e-01	0.000000000000000000e+00	5.286927664427502549e+01	0.000000000000000000e+00
4.050000000000000000e+02	8.319827263385363381e+01	1.624860396979699217e+01	-3.247759691591827879e-03	8.742459449824089290e+01	1.489680567076610007e-01	0.000000000000000000e+00	5.286927664427502549e+01	0.000000000000000000e+00
4.210000000000000000e+02	1.385604937373509529e+02	4.187058941514888488e+01	-4.563737830224458628e-03	1.229580701410685890e+02	2.904182662056825626e-01	0.000000000000000000e+00	1.076134064805576784e+01	0.000000000000000000e+00
4.210000000000000000e+02	7.708721340634015817e+00	5.049981081166783525e+01	-5.638577249277704900e-03	1.519804218015330264e+02	3.337780396345675360e-01	0.000000000000000000e+00	4.348008570810975471e+01	0.000000000000000000e+00
4.220000000000000000e+02	3.305532977105374215e+01	1.135710916405928828e+01	-2.190689598511661243e-03	5.888204253438081537e+01	4.879790646168440382e-01	0.000000000000000000e+00	1.424339329987136793e+01	0.000000000000000000e+00
4.220000000000000000e+02	7.354380738357723146e+01	2.120052270721366838e+01	4.589589227654518322e-03	-1.236560984547217004e+02	2.443161540182597902e-01	0.000000000000000000e+00	1.821212225857230749e+01	0.000000000000000000e+00
4.230000000000000000e+02	1.141836303456343842e+02	1.383263008833838015e+01	-3.878665165828618089e-03	1.044600327350898539e+02	1.751945189042585227e-01	0.000000000000000000e+00	7.275714193278237651e+00	0.000000000000000000e+00
4.230000000000000000e+02	5.948225267773494807e+01	5.966321146465087821e+00	2.563486343774571113e-03	-6.894813989469800219e+01	3.580125181990295724e-01	0.000000000000000000e+00	2.073181656148128837e+01	0.000000000000000000e+00
4.240000000000000000e+02	6.415556719496343874e+01	3.680636595011732481e+01	-2.754857839456667686e-03	7.411547070432447981e+01	3.117630757306109057e-01	0.000000000000000000e+00	7.398066554738260692e+00	0.000000000000000000e+00
4.240000000000000000e+02	1.289492588468200722e+02	3.703007121742054863e+01	-2.530600786397372171e-03	6.806017821983486726e+01	3.249118748366330856e-01	0.000000000000000000e+00	1.076134064805576784e+01	0.000000000000000000e+00
4.250000000000000000e+02	1.909395088123007156e+01	8.536798509254301948e+00	2.783032817808529184e-03	-7.487623935055998459e+01	4.102545610777559304e-01	0.000000000000000000e+00	3.983997604631025702e+00	0.000000000000000000e+00
4.250000000000000000e+02	1.175376302628433081e+02	3.112599619630616132e+01	3.090878290081074207e-03	-8.318855037581550960e+01	3.107549166223848580e-01	0.000000000000000000e+00	1.284847729474517841e+01	0.000000000000000000e+00
4.260000000000000000e+02	1.071347778568932938e+02	1.130133430535695638e+01	-7.260357860671646200e-03	1.957710442755923452e+02	1.024234264255443616e-01	0.000000000000000000e+00	4.867251706164960723e+00	0.000000000000000000e+00
4.270000000000000000e+02	4.526354689947794441e+01	5.276331911416210829e+01	3.894736608808947471e-03	-1.048939869254535324e+02	3.149978624320950438e-01	0.000000000000000000e+00	6.970848201067197714e+00	0.000000000000000000e+00
4.270000000000000000e+02	1.023684579749431478e+01	2.717721941248068518e+01	3.805156197261409107e-03	-1.024751751850804453e+02	3.784985793835872192e-01	0.000000000000000000e+00	1.416517339747293569e+01	0.000000000000000000e+00
4.280000000000000000e+02	1.040682200986207704e+02	2.519086082889023004e+01	-3.147146127710359186e-03	8.470787032436135178e+01	2.867132588237576440e-01	0.000000000000000000e+00	1.296629972223755090e+01	0.000000000000000000e+00
4.280000000000000000e+02	7.417142507704944876e+01	3.783864527232672970e+01	-3.770373573432358929e-03	1.015359897378910148e+02	3.256817673875602726e-01	0.000000000000000000e+00	4.886492909953989106e+00	0.000000000000000000e+00
4.280000000000000000e+02	1.381838125743653656e+01	4.088213608970464463e+01	-4.074805471042333531e-03	1.097561288884272273e+02	3.870994390121383910e-01	0.000000000000000000e+00	1.416517339747293569e+01	0.000000000000000000e+00
4.290000000000000000e+02	9.408920278741749144e+01	1.691172186462571858e+01	-5.116965739379099841e-03	1.378960921778972022e+02	2.259884797015266900e-01	0.000000000000000000e+00	1.296629972223755090e+01	0.000000000000000000e+00
4.290000000000000000e+02	1.718944133425060983e+01	1.203609562427180713e+01	-4.152910902398075643e-03	1.118650981495241865e+02	3.035782291914715936e-01	0.000000000000000000e+00	3.983997604631025702e+00	0.000000000000000000e+00
4.300000000000000000e+02	5.840163074105322494e+01	1.835588948934112352e+01	-3.995149402055813911e-03	1.076052899770172786e+02	3.557335227250489895e-01	0.000000000000000000e+00	1.222337104233231386e+01	0.000000000000000000e+00
4.300000000000000000e+02	9.371748633064126466e+01	4.598189102043877341e+01	-4.873488103019078983e-03	1.313218137706878679e+02	2.927907484317157083e-01	0.000000000000000000e+00	2.117453569368896638e+01	0.000000000000000000e+00
4.320000000000000000e+02	8.132007241322870073e+01	8.004699399175770225e+00	-4.071838219793725254e-03	1.096760084465495737e+02	1.619725017632842601e-01	0.000000000000000000e+00	1.556874239343245314e+01	0.000000000000000000e+00
4.320000000000000000e+02	4.031966351838774187e+01	4.784897869488894884e+01	-4.431329356006588269e-03	1.193828334745892050e+02	2.073874799624780829e-01	0.000000000000000000e+00	6.970848201067197714e+00	0.000000000000000000e+00
4.330000000000000000e+02	3.404029706323783699e+01	1.680668683410272024e+01	-4.209475501938541794e-03	1.133924311355461896e+02	3.039177531710821611e-01	0.000000000000000000e+00	5.817074765794020941e+00	0.000000000000000000e+00
4.330000000000000000e+02	1.441027176465184141e+02	3.315238871242461016e+01	-5.511657947803534977e-03	1.485534014163592076e+02	9.002515794901599921e-02	0.000000000000000000e+00	9.379078028560103419e+00	0.000000000000000000e+00
4.340000000000000000e+02	3.925329172329189475e+01	1.938797440140037409e+01	-5.505683622149985974e-03	1.483920852448661947e+02	2.372815782551888075e-01	0.000000000000000000e+00	5.817074765794020941e+00	0.000000000000000000e+00
4.340000000000000000e+02	2.290766090547928613e+01	2.231701726952037390e+01	-2.842103345418651051e-03	7.647123632841569929e+01	3.826160886982452602e-01	0.000000000000000000e+00	1.176415678833477507e+01	0.000000000000000000e+00
4.350000000000000000e+02	4.783951401414270777e+01	2.450832720829815514e+01	3.030146161637371077e-03	-8.154868756697455012e+01	2.254299347642232387e-01	0.000000000000000000e+00	9.997060872827042033e+00	0.000000000000000000e+00
4.350000000000000000e+02	1.140548601210149400e+02	2.521722165350960765e+01	2.532996782997733089e-03	-6.812487388942074062e+01	3.278453438769743933e-01	0.000000000000000000e+00	8.099493834434117190e+00	0.000000000000000000e+00
4.350000000000000000e+02	1.068572417129063155e+02	9.763350926011167275e+00	-3.089478325894950018e-03	8.315074914504418757e+01	2.033695310050604999e-01	0.000000000000000000e+00	1.704781015881445327e+01	0.000000000000000000e+00
4.360000000000000000e+02	3.685055897163688599e+01	2.950423590822832765e+01	-3.991749504361472023e-03	1.075134874019110214e+02	1.392047857135910727e-01	0.000000000000000000e+00	1.039768587477062667e+01	0.000000000000000000e+00
4.360000000000000000e+02	7.906307475105948868e+01	4.088306798931125030e+01	-4.074922773855440584e-03	1.097592962485299637e+02	1.058540224197429547e-01	0.000000000000000000e+00	2.719809121865228718e+01	0.000000000000000000e+00
4.370000000000000000e+02	1.221281087661836722e+02	4.982634841752152255e+01	-4.789977827454666368e-03	1.290669052311150153e+02	1.289016429873460767e-01	0.000000000000000000e+00	9.526233321377834073e+00	0.000000000000000000e+00
4.370000000000000000e+02	4.671487847990610476e+01	3.496638245173043913e+01	-4.264820930908427496e-03	1.148868446022369909e+02	1.840859100788504454e-01	0.000000000000000000e+00	7.246530255933099518e+00	0.000000000000000000e+00
4.370000000000000000e+02	2.467376623562963545e+01	4.886223514117523337e+01	3.688115083543748798e-03	-9.931488137669150262e+01	3.130329123619579601e-01	0.000000000000000000e+00	1.567867310739522502e+01	0.000000000000000000e+00
4.390000000000000000e+02	6.880851017612222620e+01	9.210288154452662468e+00	-4.448126655079606175e-03	1.198363869189469852e+02	1.101987800400564543e-01	0.000000000000000000e+00	2.595628630860149855e+01	0.000000000000000000e+00
4.390000000000000000e+02	1.501013038518613385e+01	1.073132625842380605e+01	-4.024377342804368214e-03	1.083944902609656822e+02	1.997911282407918154e-01	0.000000000000000000e+00	7.959742121232400436e+00	0.000000000000000000e+00
4.390000000000000000e+02	1.089389766536681066e+02	3.785051718660820086e+01	-3.120510639972299497e-03	8.398867034148125299e+01	2.899474891262936449e-01	0.000000000000000000e+00	3.733038851380748202e+00	0.000000000000000000e+00
4.390000000000000000e+02	1.126151434751243414e+02	4.932374254367022104e+01	-4.507056206633359464e-03	1.214275773219682719e+02	1.619341896494083111e-01	0.000000000000000000e+00	9.526233321377834073e+00	0.000000000000000000e+00
4.390000000000000000e+02	8.981053982684603199e+00	4.100418749582441080e+01	-3.462850239269332601e-03	9.323237694730380554e+01	2.167420099872847672e-01	0.000000000000000000e+00	1.360742621348763848e+01	0.000000000000000000e+00
4.400000000000000000e+02	1.228164698445631586e+02	2.125959251804228245e+01	2.440435622094790525e-03	-6.562557723709639390e+01	3.756570171016855308e-01	0.000000000000000000e+00	9.613981137992446691e+00	0.000000000000000000e+00
4.400000000000000000e+02	1.127467626437797179e+02	3.321038631865238955e+01	-2.814677800116562219e-03	7.573070355102805706e+01	3.527391156998114230e-01	0.000000000000000000e+00	6.002503529215673872e+00	0.000000000000000000e+00
4.400000000000000000e+02	4.521445675645220774e+01	4.205587717293176553e+01	-3.503045488511689638e-03	9.431771177770968961e+01	1.080807053622134806e-01	0.000000000000000000e+00	7.246530255933099518e+00	0.000000000000000000e+00
4.410000000000000000e+02	5.255879513717851381e+01	2.997813062993273547e+01	3.315325269723344397e-03	-8.924897117620334086e+01	2.206881657763597460e-01	0.000000000000000000e+00	7.683359820730383483e+00	0.000000000000000000e+00
4.420000000000000000e+02	1.071492453682356150e+01	2.750767901929610559e+01	-4.330775425422491755e-03	1.166677194933545678e+02	2.143541796033436864e-01	0.000000000000000000e+00	1.360742621348763848e+01	0.000000000000000000e+00
4.420000000000000000e+02	3.843220234304942551e+01	2.812338692605948509e+01	-4.529056169144499676e-03	1.220216108466018881e+02	9.691326102237618478e-02	0.000000000000000000e+00	7.129438378374232776e+00	0.000000000000000000e+00
4.420000000000000000e+02	8.199501310872369686e+01	3.913246256937269152e+01	-4.114051094622679129e-03	1.108158223351806697e+02	7.397463738445608783e-02	0.000000000000000000e+00	1.461810437080524672e+01	0.000000000000000000e+00
4.430000000000000000e+02	1.400353821417810991e+02	1.541214291652927848e+01	4.294055334183233784e-03	-1.156762193845394506e+02	3.111479381838400116e-01	0.000000000000000000e+00	1.468736880838647707e+01	0.000000000000000000e+00
4.430000000000000000e+02	1.291153859450359960e+02	5.590102111450301337e+00	-2.469157039765755828e-03	6.640110060278023241e+01	3.339540932127660344e-01	0.000000000000000000e+00	1.468736880838647707e+01	0.000000000000000000e+00
4.430000000000000000e+02	3.162022742917059048e+01	1.699885667646262633e+01	-4.458112417282050245e-03	1.201060181746487814e+02	1.890365650075587212e-01	0.000000000000000000e+00	9.084310945665217574e+00	0.000000000000000000e+00
4.430000000000000000e+02	3.622277423099286153e+01	4.763082224496921668e+01	-3.385270317170028208e-03	9.113759726110595238e+01	2.592173080743240821e-01	0.000000000000000000e+00	1.057971489194702386e+01	0.000000000000000000e+00
4.430000000000000000e+02	2.403755943453055011e+01	5.226582577821390174e+01	-4.490291546739532541e-03	1.209749051866875504e+02	1.672344020838405498e-01	0.000000000000000000e+00	1.303697500914666918e+01	0.000000000000000000e+00
4.430000000000000000e+02	7.753807011852984488e+01	5.305455417149617858e+01	-3.798756604383867960e-03	1.023023761309301989e+02	9.999395521972143097e-02	0.000000000000000000e+00	1.461810437080524672e+01	0.000000000000000000e+00
4.440000000000000000e+02	2.100106576832341787e+01	1.597214564775549661e+01	-2.121292606619271191e-03	5.700821480981392853e+01	3.598155491570242948e-01	0.000000000000000000e+00	7.959742121232400436e+00	0.000000000000000000e+00
4.440000000000000000e+02	4.032349711305143813e+01	1.960227791920715390e+01	2.883792687843542580e-03	-7.759691402026520279e+01	3.522942295585161920e-01	0.000000000000000000e+00	8.728476076251620697e+00	0.000000000000000000e+00
4.440000000000000000e+02	1.312870436382867183e+02	3.437209238192401273e+01	3.342719840241729565e-03	-8.998866758580494718e+01	3.270113198355992790e-01	0.000000000000000000e+00	9.137394875893402713e+00	0.000000000000000000e+00
4.440000000000000000e+02	1.361433692386073631e+02	4.211212382770466434e+01	-4.694030645540242866e-03	1.264761806959060948e+02	1.338588437490773053e-01	0.000000000000000000e+00	6.158731356575148475e+00	0.000000000000000000e+00
4.450000000000000000e+02	6.902679815956408049e+01	9.492392852254361912e+00	-4.295176261302832178e-03	1.157064861764658019e+02	2.938771982941906780e-01	0.000000000000000000e+00	4.321464874046121452e+00	0.000000000000000000e+00
4.450000000000000000e+02	5.317065354453588810e+01	5.044569506862251274e+01	-4.128930182749594377e-03	1.112175810726735108e+02	2.392692520401932255e-01	0.000000000000000000e+00	9.153505873710008345e+00	0.000000000000000000e+00
4.460000000000000000e+02	6.955072905610353473e+01	5.202806033775707384e+00	3.273202186795835539e-03	-8.811158180987186483e+01	3.570804466826598134e-01	0.000000000000000000e+00	4.321464874046121452e+00	0.000000000000000000e+00
4.460000000000000000e+02	6.678957125745347412e+01	3.537108326322545082e+01	-3.993399723424561482e-03	1.075580459072252211e+02	2.613925094840717778e-01	0.000000000000000000e+00	7.188759079578052713e+00	0.000000000000000000e+00
4.460000000000000000e+02	7.616659497784856114e+01	1.918118580293551645e+01	-3.904728684921966037e-03	1.051637886666527777e+02	1.262296119701015185e-01	0.000000000000000000e+00	1.120919336391787802e+01	0.000000000000000000e+00
4.460000000000000000e+02	6.234548265537550549e+01	2.972056703892376461e+01	-4.399315094713372558e-03	1.185183981618053650e+02	2.112683252459095495e-01	0.000000000000000000e+00	7.188759079578052713e+00	0.000000000000000000e+00
4.460000000000000000e+02	1.421316909835759930e+02	4.067338319743184627e+01	-4.063560835226277812e-03	1.094525060689042135e+02	2.036935422372395665e-01	0.000000000000000000e+00	6.158731356575148475e+00	0.000000000000000000e+00
4.470000000000000000e+02	8.658658024128526165e+01	1.504960947186494025e+01	-1.845101069849196772e-03	4.955060973533154112e+01	3.733145083540192477e-01	0.000000000000000000e+00	1.120919336391787802e+01	0.000000000000000000e+00
4.470000000000000000e+02	1.107097411548120647e+02	4.764543121338238763e+01	-1.992728323475707192e-03	5.353677733717766074e+01	3.032652650010454476e-01	0.000000000000000000e+00	2.095210378573186105e+01	0.000000000000000000e+00
4.470000000000000000e+02	6.211274228385529739e+01	5.240163953567177657e+01	-4.073575022025743494e-03	1.097229048333481813e+02	1.461782999663336913e-01	0.000000000000000000e+00	9.153505873710008345e+00	0.000000000000000000e+00
4.480000000000000000e+02	6.048061805501806276e+01	5.289846545706549108e+00	-4.598238140103080331e-03	1.238896326684034364e+02	9.226944563600525395e-02	0.000000000000000000e+00	9.070528629728748626e+00	0.000000000000000000e+00
4.490000000000000000e+02	1.436951618514277982e+02	2.922800974021089004e+01	-3.718422256465349698e-03	1.001332226235541896e+02	4.589242397679190733e-01	0.000000000000000000e+00	9.018781701890416613e+00	0.000000000000000000e+00
4.490000000000000000e+02	8.686300095785632891e+01	4.773339646360390276e+01	-3.680757918073374480e-03	9.911622635928107172e+01	1.396672174296745839e-01	0.000000000000000000e+00	2.357476124165983578e+01	0.000000000000000000e+00
4.510000000000000000e+02	6.147976685479368797e+01	1.974566409058265748e+01	-3.816846224305725076e-03	1.027908242669677890e+02	1.636186858485683127e-01	0.000000000000000000e+00	5.979872414484304066e+00	0.000000000000000000e+00
4.510000000000000000e+02	5.370992476327993614e+01	2.612878090738139392e+01	3.070238727989015298e-03	-8.263124979813355253e+01	3.041165266311399717e-01	0.000000000000000000e+00	9.352742256818274313e+00	0.000000000000000000e+00
4.520000000000000000e+02	1.291345110431327896e+02	1.921072966510727653e+01	-1.919591039175513316e-03	5.156195584586944136e+01	4.577100712137690541e-01	0.000000000000000000e+00	1.171988903946278526e+01	0.000000000000000000e+00
4.520000000000000000e+02	1.285007309140318341e+02	3.657875436640539135e+01	-2.534342523164098172e-03	6.816121098653452748e+01	4.225137653724740927e-01	0.000000000000000000e+00	6.414709746771584342e+00	0.000000000000000000e+00
4.530000000000000000e+02	1.407593355597685729e+02	2.070044576381318535e+01	-4.367906749964458983e-03	1.176703235469210398e+02	1.312227302516022487e-01	0.000000000000000000e+00	9.018781701890416613e+00	0.000000000000000000e+00
4.530000000000000000e+02	1.348512102286454422e+02	3.567326355475071864e+01	2.501560477521123666e-03	-6.727604429099424976e+01	2.889410538840166964e-01	0.000000000000000000e+00	6.414709746771584342e+00	0.000000000000000000e+00
4.540000000000000000e+02	4.284768733986428657e+01	5.778678404367440180e+00	-3.893662690865385290e-03	1.048649894550779180e+02	1.223882821761812512e-01	0.000000000000000000e+00	1.584654446421174967e+01	0.000000000000000000e+00
4.540000000000000000e+02	6.665268969366920260e+01	2.274562132303621809e+01	-4.287331698819609946e-03	1.154946706745640483e+02	1.574750627510030920e-01	0.000000000000000000e+00	5.979872414484304066e+00	0.000000000000000000e+00
4.550000000000000000e+02	9.435041237632601963e+01	4.783079855993396912e+00	-4.405001742567724726e-03	1.186719465811065533e+02	1.636163913639816503e-01	0.000000000000000000e+00	7.052161874730439095e+00	0.000000000000000000e+00
4.560000000000000000e+02	3.229357385650488510e+01	2.756688636385147007e+01	-4.387948438622787418e-03	1.182114806033154650e+02	1.321568616224089165e-01	0.000000000000000000e+00	6.012543984705845723e+00	0.000000000000000000e+00
4.560000000000000000e+02	7.174395267684069211e+01	4.017327608444392695e+01	-4.516025376813250641e-03	1.216697589971552844e+02	1.370317519000352480e-01	0.000000000000000000e+00	6.959833266756561443e+00	0.000000000000000000e+00
4.560000000000000000e+02	1.110094537846413942e+02	4.766846949950299717e+01	2.959594830013995755e-03	-7.964369085752078092e+01	2.431611328555127738e-01	0.000000000000000000e+00	6.896665725897562993e+00	0.000000000000000000e+00
4.570000000000000000e+02	9.713082665844005703e+01	1.126399672995635726e+01	-3.185097365659592030e-03	8.573261332707220106e+01	2.726319854194192427e-01	0.000000000000000000e+00	7.052161874730439095e+00	0.000000000000000000e+00
4.570000000000000000e+02	7.805983296816977202e+01	4.309713231323702587e+01	-3.788248630262616972e-03	1.020186443336216939e+02	2.176789564842173119e-01	0.000000000000000000e+00	6.959833266756561443e+00	0.000000000000000000e+00
4.570000000000000000e+02	2.868827784202348141e+01	1.289373948131510517e+01	-3.524420657943616586e-03	9.489487490836768302e+01	1.964206418965044332e-01	0.000000000000000000e+00	6.591228618753510737e+00	0.000000000000000000e+00
4.570000000000000000e+02	6.414268997964242658e+01	3.934745093291902407e+01	2.300698038133597734e-03	-6.185244310188051742e+01	2.467096967356665616e-01	0.000000000000000000e+00	7.645991222379802110e+00	0.000000000000000000e+00
4.580000000000000000e+02	1.903283940740598368e+01	4.629852198895943616e+01	-5.044634866480837698e-03	1.359430450603931035e+02	6.846459842430330234e-02	0.000000000000000000e+00	8.268033282412149632e+00	0.000000000000000000e+00
4.590000000000000000e+02	9.872285746265056616e+01	5.139118508260033735e+01	-3.804041793422390048e-03	1.024450845319703518e+02	1.208758517250621001e-01	0.000000000000000000e+00	7.502751321235162862e+00	0.000000000000000000e+00
4.590000000000000000e+02	8.099760924941676876e+01	3.291836611566885296e+01	-3.924618838777479274e-03	1.057008540454829699e+02	1.653489276818070897e-01	0.000000000000000000e+00	1.059423478989463696e+01	0.000000000000000000e+00
4.600000000000000000e+02	1.314334368232677264e+02	3.644094641775166110e+01	-4.528512618408348997e-03	1.220069341234279534e+02	2.046107115300691559e-01	0.000000000000000000e+00	8.922710504426641265e+00	0.000000000000000000e+00
4.600000000000000000e+02	4.827985029559550867e+01	5.883541928429623979e+00	-4.538761205859508790e-03	1.222836620734435797e+02	1.894105290658228968e-01	0.000000000000000000e+00	1.223970943754898855e+01	0.000000000000000000e+00
4.600000000000000000e+02	1.237964969247019269e+02	1.944150356364198728e+01	-3.951914253713016689e-03	1.064378730986874331e+02	3.174041692463943631e-01	0.000000000000000000e+00	5.086713396695306422e+00	0.000000000000000000e+00
4.600000000000000000e+02	1.369750464778996388e+02	2.944771217446366052e+01	-2.568937339728082775e-03	6.909532534273631654e+01	4.718609076617226172e-01	0.000000000000000000e+00	8.922710504426641265e+00	0.000000000000000000e+00
4.600000000000000000e+02	1.526802263997727849e+01	3.893737200633017892e+01	-2.511164860648062123e-03	6.753537771294611503e+01	3.450183858168964779e-01	0.000000000000000000e+00	5.345549518712529924e+00	0.000000000000000000e+00
4.610000000000000000e+02	3.217512446952243010e+01	4.022380655088487345e+01	-3.725464895119154959e-03	1.003233849231545918e+02	2.038162739134389279e-01	0.000000000000000000e+00	9.390488121127964050e+00	0.000000000000000000e+00
4.610000000000000000e+02	1.173290079082883608e+02	5.043021420404517841e+01	-2.161303633960114708e-03	5.808857535967657526e+01	3.959397708561389617e-01	0.000000000000000000e+00	6.896665725897562993e+00	0.000000000000000000e+00
4.620000000000000000e+02	9.531979981259266310e+01	3.065984904812323464e+01	-3.143619970040205987e-03	8.461265853169787476e+01	1.860183835769824157e-01	0.000000000000000000e+00	1.449917383412998184e+01	0.000000000000000000e+00
4.630000000000000000e+02	3.710057676537241633e+01	3.218115117587405649e+01	-3.359024154163051199e-03	9.042890965714990159e+01	1.247627077387518657e-01	0.000000000000000000e+00	9.431033124736879714e+00	0.000000000000000000e+00
4.630000000000000000e+02	7.497868095246280973e+01	4.250194643650985427e+01	2.583382988161394677e-03	-6.948538052806279097e+01	1.851213290525072219e-01	0.000000000000000000e+00	1.131691254759371290e+01	0.000000000000000000e+00
4.640000000000000000e+02	5.880085361395900634e+01	1.570338439998882052e+01	-4.027563602474889919e-03	1.084805242740472693e+02	2.049570508264918489e-01	0.000000000000000000e+00	6.913064076179488815e+00	0.000000000000000000e+00
4.640000000000000000e+02	1.235179283725381225e+02	2.452058347459681187e+01	-3.494521102214998183e-03	9.408753996561691224e+01	1.820314990737393890e-01	0.000000000000000000e+00	5.086713396695306422e+00	0.000000000000000000e+00
4.640000000000000000e+02	6.013677198772255394e+01	8.920628542669147620e+00	-4.422044933469133562e-03	1.191321394908463134e+02	1.993165043982109141e-01	0.000000000000000000e+00	6.913064076179488815e+00	0.000000000000000000e+00
4.650000000000000000e+02	1.920117234930990335e+01	2.978458894629149256e+01	-5.224888685966481115e-03	1.408101811595344941e+02	9.305247528355042874e-02	0.000000000000000000e+00	9.962083335334755319e+00	0.000000000000000000e+00
4.650000000000000000e+02	5.195503148087276202e+01	4.667427457328342655e+01	-4.406368649392645477e-03	1.187088552112300022e+02	9.461522673777278403e-02	0.000000000000000000e+00	4.453156190221212007e+00	0.000000000000000000e+00
4.650000000000000000e+02	6.405726428278811113e+01	4.668637430924073328e+01	-3.699008273034524834e-03	9.960901459371088151e+01	1.417720546502442280e-01	0.000000000000000000e+00	9.514719246301620359e+00	0.000000000000000000e+00
4.650000000000000000e+02	8.091787413596689760e+01	3.279714348584001726e+01	3.541098038503615129e-03	-9.534519036461881569e+01	1.819223795306427194e-01	0.000000000000000000e+00	1.132926670944625158e+01	0.000000000000000000e+00
4.650000000000000000e+02	4.916162699098758537e+01	3.954477606128702405e+01	-3.115389061502371864e-03	8.385037968263861785e+01	1.763810768146855112e-01	0.000000000000000000e+00	7.657209522839869109e+00	0.000000000000000000e+00
4.650000000000000000e+02	2.052173214139187962e+01	3.992400067596921787e+01	-2.564404304115539338e-03	6.897292626497218748e+01	1.368535663485223042e-01	0.000000000000000000e+00	5.345549518712529924e+00	0.000000000000000000e+00
4.660000000000000000e+02	1.994180725990798919e+01	1.511968502466693387e+01	-2.201306685713849947e-03	5.916872055616676107e+01	4.163784718010080654e-01	0.000000000000000000e+00	1.468359448845125215e+01	0.000000000000000000e+00
4.670000000000000000e+02	1.406657799735606886e+02	4.932278345133579656e+00	-4.455121793427314555e-03	1.200252666357140043e+02	2.217250603223107630e-01	0.000000000000000000e+00	8.815783759666734554e+00	0.000000000000000000e+00
4.680000000000000000e+02	4.216036401718267967e+01	6.265234932007289537e+00	-4.696522066360184558e-03	1.265434529692231962e+02	1.695023110129676436e-01	0.000000000000000000e+00	1.082911342340337058e+01	0.000000000000000000e+00
4.700000000000000000e+02	9.999460756344296897e+01	3.727451417258166089e+01	-4.604532385996771594e-03	1.240595871886098536e+02	2.713115889227761812e-01	0.000000000000000000e+00	1.866186091839595562e+01	0.000000000000000000e+00
4.700000000000000000e+02	8.258779624546053810e+01	4.400266196210836966e+01	-4.569752611087472133e-03	1.231204786667261004e+02	2.855769811832903349e-01	0.000000000000000000e+00	1.132926670944625158e+01	0.000000000000000000e+00
4.700000000000000000e+02	1.370573578771735583e+02	1.297574359784082709e+01	-4.309099351971505155e-03	1.160824314818051732e+02	2.095905917207901981e-01	0.000000000000000000e+00	8.815783759666734554e+00	0.000000000000000000e+00
4.700000000000000000e+02	3.551368237608309641e+01	1.481458114670726545e+01	-4.708754029680099415e-03	1.268737351813150980e+02	3.221894157785800683e-01	0.000000000000000000e+00	1.082911342340337058e+01	0.000000000000000000e+00
4.700000000000000000e+02	5.508206510350846941e+01	4.984480462004395207e+01	2.934932440960592165e-03	-7.897776763661254051e+01	3.934111059989576775e-01	0.000000000000000000e+00	4.453156190221212007e+00	0.000000000000000000e+00
4.750000000000000000e+02	8.146778137502542450e+01	2.905132264441127887e+01	-3.035030757774216659e-02	8.192359345952359035e+02	2.242031582585224392e-01	0.000000000000000000e+00	1.499323116285848201e+01	0.000000000000000000e+00
4.900000000000000000e+02	7.208199770604240086e+01	3.724349698752964599e+01	-4.253908893368228174e-03	1.145922024582943948e+02	3.905625817741856798e-01	0.000000000000000000e+00	1.031618467622548430e+01	0.000000000000000000e+00
4.910000000000000000e+02	4.766299333501945767e+01	2.524696608828506683e+01	-3.778761824110436415e-03	1.017624856745675288e+02	1.153150702206617861e-01	0.000000000000000000e+00	1.924392823113105067e+01	0.000000000000000000e+00
4.910000000000000000e+02	6.557027817877747111e+01	4.524482032009321131e+01	-3.697818435180570684e-03	9.957688710377679797e+01	1.382183449150296006e-01	0.000000000000000000e+00	1.022461004780010363e+01	0.000000000000000000e+00
4.910000000000000000e+02	1.321898236920311831e+01	4.683558889802700520e+01	-4.646372916316138593e-03	1.251893471909538249e+02	1.402352679438905181e-01	0.000000000000000000e+00	3.331687077225087279e+01	0.000000000000000000e+00
4.920000000000000000e+02	4.883034003879858531e+00	1.457840608697654972e+01	-3.841104880464979270e-03	1.034458460659303825e+02	2.129748677924070410e-01	0.000000000000000000e+00	3.331687077225087279e+01	0.000000000000000000e+00
4.920000000000000000e+02	8.045185883943794636e+01	4.553950620159282892e+01	-5.748440334823879186e-03	1.549468975808017603e+02	7.406410162643650708e-02	0.000000000000000000e+00	4.557731288209489584e+00	0.000000000000000000e+00
4.920000000000000000e+02	5.761710669334072321e+01	5.757659481792678946e+00	-1.857645030989916145e-03	4.988931637837765010e+01	3.777486577860686978e-01	0.000000000000000000e+00	2.094753817116867012e+01	0.000000000000000000e+00
4.940000000000000000e+02	1.365974127395569155e+02	2.044622474997965611e+01	-4.296142966169209931e-03	1.157325887254480676e+02	4.152514672191136569e-01	0.000000000000000000e+00	1.958494022492143216e+01	0.000000000000000000e+00
4.940000000000000000e+02	1.186371212038309721e+02	2.825633432446557336e+01	-5.345154380770837134e-03	1.440575437194009396e+02	2.521592683809538160e-01	0.000000000000000000e+00	1.170859162854822522e+01	0.000000000000000000e+00
4.940000000000000000e+02	1.375437011636135765e+02	4.871244392703250981e+01	3.929839322988985459e-03	-1.058418153146162553e+02	4.228402678776256307e-01	0.000000000000000000e+00	2.082231806297179233e+01	0.000000000000000000e+00
4.950000000000000000e+02	1.186479404920723937e+02	3.996492095424764557e+01	5.013917467602236992e-03	-1.351136270686946261e+02	3.273297224054779742e-01	0.000000000000000000e+00	1.170859162854822522e+01	0.000000000000000000e+00
4.960000000000000000e+02	8.318967937786581501e+01	4.189570966571348976e+01	5.571596948259765689e-03	-1.501718485244395254e+02	3.768959124998018106e-01	0.000000000000000000e+00	4.557731288209489584e+00	0.000000000000000000e+00
4.960000000000000000e+02	5.565385610775942382e+01	4.275339022093309183e+01	-5.609947846084255285e-03	1.512073829711918336e+02	4.274924453184852924e-01	0.000000000000000000e+00	8.700136263085619603e+00	0.000000000000000000e+00
4.970000000000000000e+02	5.962200762490610373e+01	2.660903180322938510e+01	5.488860934726388224e-03	-1.479378462751866437e+02	3.178595643319571673e-01	0.000000000000000000e+00	1.662487699750930759e+01	0.000000000000000000e+00
4.990000000000000000e+02	6.241688419906059693e+01	4.822639872015256657e+01	5.781604395275721960e-03	-1.558423792758907780e+02	4.216202900753798222e-01	0.000000000000000000e+00	8.700136263085619603e+00	0.000000000000000000e+00
5.000000000000000000e+02	2.646585872834710429e+01	2.267168677059707349e+01	-1.395582756111583833e-02	3.765592371290304641e+02	2.488253163652329736e-01	0.000000000000000000e+00	1.648597441375306971e+01	0.000000000000000000e+00
5.000000000000000000e+02	1.037360261030433151e+01	2.700820781119226410e+01	-9.800989544812961640e-03	2.643720881801930318e+02	2.939013291307862596e-01	0.000000000000000000e+00	1.638996007164884006e+01	0.000000000000000000e+00
5.000000000000000000e+02	8.880161421072250505e+01	3.567077476298098304e+01	-9.463359290339659613e-03	2.552555412776171977e+02	3.260375585223895811e-01	0.000000000000000000e+00	8.371293610388857331e+00	0.000000000000000000e+00
5.020000000000000000e+02	1.351005947172760102e+02	2.696597281933320644e+01	5.383422372654938712e-03	-1.450908395756121649e+02	4.934501400315126629e-01	0.000000000000000000e+00	1.674264021303831740e+01	0.000000000000000000e+00
5.030000000000000000e+02	8.326234404450696047e+01	4.194732180231811469e+01	6.801263932366183491e-03	-1.833747874987415400e+02	3.873950841905936526e-01	0.000000000000000000e+00	8.371293610388857331e+00	0.000000000000000000e+00
5.040000000000000000e+02	5.864397923032635163e+01	1.824111012769349571e+01	8.057555707631690323e-03	-2.172966376314993511e+02	3.651187161927519353e-01	0.000000000000000000e+00	1.561940188249791817e+01	0.000000000000000000e+00
5.040000000000000000e+02	7.210973065532900250e+01	3.136468624862969889e+01	-6.918378811777246319e-03	1.865370730966540691e+02	3.308026126296765845e-01	0.000000000000000000e+00	1.324853107310679512e+01	0.000000000000000000e+00
5.060000000000000000e+02	7.374388089890402398e+01	1.424627787010560631e+01	-6.492004326257703149e-03	1.750242926399254202e+02	3.895567914475847049e-01	0.000000000000000000e+00	1.561940188249791817e+01	0.000000000000000000e+00
5.060000000000000000e+02	1.185556418876760603e+02	2.953122859012106360e+01	-5.534293597495993679e-03	1.491645994928274774e+02	3.630467656870000059e-01	0.000000000000000000e+00	7.038076597223952291e+00	0.000000000000000000e+00
5.060000000000000000e+02	1.175169610681356573e+02	3.649223888630008616e+01	-7.436459680877306223e-03	2.005260698761219373e+02	2.952845496334322029e-01	0.000000000000000000e+00	7.038076597223952291e+00	0.000000000000000000e+00
5.060000000000000000e+02	3.410753264874067270e+01	3.693012928268602479e+01	-6.504282665606255127e-03	1.753558270775943413e+02	3.127292806125213653e-01	0.000000000000000000e+00	1.963873245833923420e+01	0.000000000000000000e+00
5.070000000000000000e+02	6.830225993451793265e+00	1.263483285108881660e+01	-7.602681107704770472e-03	2.050143093446186242e+02	3.867396435689020029e-01	0.000000000000000000e+00	3.652824779627195539e+01	0.000000000000000000e+00
5.070000000000000000e+02	4.489656378921098678e+01	5.333977948066979735e+01	-6.551170557307355903e-03	1.766218737608893719e+02	4.049826952236755817e-01	0.000000000000000000e+00	1.963873245833923420e+01	0.000000000000000000e+00
5.090000000000000000e+02	6.452994562046735894e+01	4.223070826316490667e+01	-3.704238356046418799e-03	9.975023504552341080e+01	4.274456803508764891e-01	0.000000000000000000e+00	1.324853107310679512e+01	0.000000000000000000e+00
5.130000000000000000e+02	7.357919264686712424e+00	4.362618266580703619e+01	5.160428879038638644e-03	-1.390696651796932315e+02	4.276591255702340000e-01	0.000000000000000000e+00	2.212080625589606342e+01	0.000000000000000000e+00
5.150000000000000000e+02	1.833132111275956433e+01	2.441903500428265161e+01	-4.041260670904371632e-03	1.088503666241054901e+02	4.583573874196275044e-01	0.000000000000000000e+00	1.852098580933309790e+01	0.000000000000000000e+00
5.150000000000000000e+02	3.414680751567805572e+01	3.666890699719083813e+01	-3.178476036076469894e-03	8.555382703377595988e+01	4.483299480088726030e-01	0.000000000000000000e+00	1.463005778481320007e+01	0.000000000000000000e+00
5.160000000000000000e+02	1.331254933724810599e+02	8.049672551424992051e+00	-4.488094649642776837e-03	1.209155855162570958e+02	2.889123276008661589e-01	0.000000000000000000e+00	1.050262123191142649e+01	0.000000000000000000e+00
5.160000000000000000e+02	1.175259708418463589e+02	1.879372607392591021e+01	-2.620903141356325464e-03	7.049848356566531038e+01	4.842926163560203889e-01	0.000000000000000000e+00	8.704959099612922913e+00	0.000000000000000000e+00
5.160000000000000000e+02	3.919108684059948189e+01	2.293595986705363643e+01	-4.746380557233176832e-03	1.278897104935802957e+02	3.344873034124274946e-01	0.000000000000000000e+00	1.463005778481320007e+01	0.000000000000000000e+00
5.160000000000000000e+02	4.490445016171437942e+01	5.325211220139919988e+01	-5.468580696422946016e-03	1.473902480038848921e+02	2.628574326996924171e-01	0.000000000000000000e+00	5.452560036983591374e+00	0.000000000000000000e+00
5.170000000000000000e+02	1.277413497070556048e+02	2.748100383817821069e+01	-3.478489032618816909e-03	9.365464891843588191e+01	3.835601150546481541e-01	0.000000000000000000e+00	5.426474535584448589e+00	0.000000000000000000e+00
5.170000000000000000e+02	8.353763201075281586e+01	4.171975715613569946e+01	3.770751818682118329e-03	-1.015462029534261177e+02	3.606732067840306977e-01	0.000000000000000000e+00	3.326456606046757081e+00	0.000000000000000000e+00
5.180000000000000000e+02	1.254746299309152562e+02	1.524476402683436049e+01	-3.125411284535811393e-03	8.412099543801564039e+01	4.378458820102615334e-01	0.000000000000000000e+00	8.704959099612922913e+00	0.000000000000000000e+00
5.180000000000000000e+02	2.880679627230701101e+01	8.766413798843439409e+00	-4.146234910119808888e-03	1.116848358776463357e+02	3.794312207497910761e-01	0.000000000000000000e+00	5.579282948169903555e+00	0.000000000000000000e+00
5.200000000000000000e+02	1.287048540109876740e+02	4.709802276057414616e+01	-2.881800623554745065e-03	7.754312515720819476e+01	4.252662566316882664e-01	0.000000000000000000e+00	1.964066628058569108e+01	0.000000000000000000e+00
5.210000000000000000e+02	1.062222726831962092e+02	3.637902783876918278e+01	2.739587070265054550e-03	-7.370313596320085026e+01	4.441821134191713538e-01	0.000000000000000000e+00	4.101460761981437386e+00	0.000000000000000000e+00
5.220000000000000000e+02	1.368166811555560116e+02	1.098956334839785853e+01	-4.234883574018607003e-03	1.140784889687912766e+02	2.237561441679243313e-01	0.000000000000000000e+00	1.211399433697000383e+01	0.000000000000000000e+00
5.220000000000000000e+02	8.251852788051473908e+01	4.488626001001784971e+01	-4.399671862367319011e-03	1.185280314485367228e+02	2.525011192407264904e-01	0.000000000000000000e+00	3.326456606046757081e+00	0.000000000000000000e+00
5.230000000000000000e+02	3.959963813029532531e+01	2.000048130739282470e+01	2.234667406088814128e-03	-6.006951237790833176e+01	4.089244775203396687e-01	0.000000000000000000e+00	4.082330700890601349e+00	0.000000000000000000e+00
5.230000000000000000e+02	6.625828311632782963e+00	3.550817264028748355e+01	-4.452234765363221811e-03	1.199473123457573394e+02	2.617512405516299046e-01	0.000000000000000000e+00	1.973512562732686959e+01	0.000000000000000000e+00
5.240000000000000000e+02	7.887260133135745832e+01	9.954641957640143701e+00	-5.299764230608433602e-03	1.428319384088933361e+02	1.638872554477887045e-01	0.000000000000000000e+00	6.916729827819477094e+00	0.000000000000000000e+00
5.240000000000000000e+02	1.021424065268788013e+02	3.595870352516220692e+01	-4.498798700157440739e-03	1.212046116839999854e+02	2.180121394369859411e-01	0.000000000000000000e+00	4.101460761981437386e+00	0.000000000000000000e+00
5.250000000000000000e+02	1.215492569621972194e+02	1.344423305951064407e+01	-3.672235011145946401e-03	9.888609449248082228e+01	2.093388737937244004e-01	0.000000000000000000e+00	7.991135441585758059e+00	0.000000000000000000e+00
5.250000000000000000e+02	2.138474198797122838e+01	2.240665934522252556e+01	-2.459591968139817134e-03	6.614282865306886094e+01	3.580083257976975908e-01	0.000000000000000000e+00	1.516119894412853597e+01	0.000000000000000000e+00
5.250000000000000000e+02	8.440661013244691446e+01	3.648336330448584874e+01	-1.920542765884835495e-03	5.158765396109760815e+01	4.503093201688206371e-01	0.000000000000000000e+00	8.612405449925232048e+00	0.000000000000000000e+00
5.250000000000000000e+02	7.026343074493944130e+01	4.885779546913688876e+01	-3.337777590528999937e-03	8.985521908492748366e+01	2.705090935337277624e-01	0.000000000000000000e+00	1.288256572680402634e+01	0.000000000000000000e+00
5.260000000000000000e+02	6.772922880139344670e+01	1.138243872408392043e+01	-4.356327683281467980e-03	1.173576705689815611e+02	1.216915329513403865e-01	0.000000000000000000e+00	7.947825655601536532e+00	0.000000000000000000e+00
5.260000000000000000e+02	9.697751717992714759e+01	1.966985476027259239e+01	-3.802251129150942092e-03	1.023967337855513478e+02	1.713638651770996724e-01	0.000000000000000000e+00	1.535471425410836588e+01	0.000000000000000000e+00
5.260000000000000000e+02	3.760862949731068738e+01	4.988416043379793763e+01	-4.854720292403828449e-03	1.308150534212650768e+02	1.127105696531225387e-01	0.000000000000000000e+00	8.023087820524416713e+00	0.000000000000000000e+00
5.260000000000000000e+02	1.190738347905211612e+02	5.320746543600164813e+01	-5.240649327375625742e-03	1.412357432195616411e+02	2.124202311013645428e-01	0.000000000000000000e+00	1.469367001911502157e+01	0.000000000000000000e+00
5.260000000000000000e+02	1.194352254521828343e+02	2.653580054572333324e+01	-3.439279266056520512e-03	9.259592366746021241e+01	2.266624990185731603e-01	0.000000000000000000e+00	7.955471573267058893e+00	0.000000000000000000e+00
5.270000000000000000e+02	6.436938188651241433e+01	3.314214274406074878e+01	-6.287288367893301144e-03	1.694966403889557114e+02	1.171505119388805971e-01	0.000000000000000000e+00	6.733349063338747165e+00	0.000000000000000000e+00
5.270000000000000000e+02	1.122855290371988133e+02	7.329099551996502093e+00	-3.965983928971131972e-03	1.068177764180588269e+02	1.804500060122522509e-01	0.000000000000000000e+00	7.060197157064756368e+00	0.000000000000000000e+00
5.280000000000000000e+02	3.594517469803246001e+01	1.818105255811807908e+01	-4.553567159918421939e-03	1.226834460762902097e+02	7.283271452798512069e-02	0.000000000000000000e+00	4.082330700890601349e+00	0.000000000000000000e+00
5.280000000000000000e+02	1.126804602864724103e+02	2.233310194730287535e+01	-3.710639449498633578e-03	9.992307461754553799e+01	2.075824990073885656e-01	0.000000000000000000e+00	7.955471573267058893e+00	0.000000000000000000e+00
5.290000000000000000e+02	1.052504239381713802e+02	6.734389419021217904e+00	-4.274093958416703282e-03	1.151372309023034575e+02	1.128554058796069626e-01	0.000000000000000000e+00	7.060197157064756368e+00	0.000000000000000000e+00
5.290000000000000000e+02	3.987673732524937265e+01	2.705551264000541423e+01	-3.290333316041817602e-03	8.857414919296589062e+01	1.705376560276107289e-01	0.000000000000000000e+00	9.706349799834153913e+00	0.000000000000000000e+00
5.300000000000000000e+02	1.083569859815197418e+02	4.315494882394651199e+01	-3.391750385590781326e-03	9.131256928125814909e+01	1.531459238645184184e-01	0.000000000000000000e+00	1.469367001911502157e+01	0.000000000000000000e+00
5.310000000000000000e+02	1.258504780222628199e+02	3.299016249447235793e+01	-4.080381755927406720e-03	1.099066973343036153e+02	1.823416996296327586e-01	0.000000000000000000e+00	5.600051818190655339e+00	0.000000000000000000e+00
5.310000000000000000e+02	1.548604044263381496e+01	3.088551588434093631e+01	-3.826335380054307189e-03	1.030470463688133265e+02	2.259199483068281555e-01	0.000000000000000000e+00	5.566427091236260338e+00	0.000000000000000000e+00
5.310000000000000000e+02	8.824318645701363550e+01	5.139999397752626464e+01	-3.806604782164024845e-03	1.025142892515247013e+02	1.718607854696877490e-01	0.000000000000000000e+00	2.015322044314470418e+01	0.000000000000000000e+00
5.320000000000000000e+02	7.110266377148499828e+01	3.317222041459606885e+01	-4.011960251078175790e-03	1.080592092912788473e+02	1.929547661431018080e-01	0.000000000000000000e+00	6.733349063338747165e+00	0.000000000000000000e+00
5.320000000000000000e+02	3.723408112986174956e+01	3.891779795302799272e+01	-3.703560341731699634e-03	9.973192759463930201e+01	1.155908081686092270e-01	0.000000000000000000e+00	7.866802131335687065e+00	0.000000000000000000e+00
5.330000000000000000e+02	1.837999047823946697e+01	1.422315571267765577e+01	-8.098128696110045918e-03	2.183921720142743936e+02	9.385701237088739379e-02	0.000000000000000000e+00	1.194466537895057634e+01	0.000000000000000000e+00
5.330000000000000000e+02	6.677480304837997949e+01	1.390492839790170265e+01	-4.118570990150224181e-03	1.109378666100217572e+02	1.276982389468088730e-01	0.000000000000000000e+00	1.219617405482814654e+01	0.000000000000000000e+00
5.330000000000000000e+02	1.844019594848294474e+01	2.616766936189976533e+01	-4.115977590142494598e-03	1.108678407385414602e+02	2.534716737056424973e-01	0.000000000000000000e+00	5.566427091236260338e+00	0.000000000000000000e+00
5.330000000000000000e+02	1.000081341241110700e+01	5.130775180753168030e+01	1.541975096921916789e-03	-4.136573260134532859e+01	4.940859536978990940e-01	0.000000000000000000e+00	1.586239021118549175e+01	0.000000000000000000e+00
5.340000000000000000e+02	1.202391268660836374e+02	1.256243487019286498e+01	-3.638573322810776788e-03	9.797717606333652896e+01	1.506722403759980233e-01	0.000000000000000000e+00	1.608189445438963006e+01	0.000000000000000000e+00
5.340000000000000000e+02	1.269142998640882070e+02	2.749208433430805343e+01	-4.551216266360989977e-03	1.226199682596688092e+02	1.121443513208381093e-01	0.000000000000000000e+00	5.600051818190655339e+00	0.000000000000000000e+00
5.340000000000000000e+02	8.490301495508964535e+01	3.102283429054688568e+01	-3.403573433678198402e-03	9.163181014013346726e+01	1.669148464632848050e-01	0.000000000000000000e+00	1.073306155793172856e+01	0.000000000000000000e+00
5.350000000000000000e+02	6.372924327473739226e+01	2.571472209808263898e+01	-3.683604126938747319e-03	9.919307846679193119e+01	1.900588232986869519e-01	0.000000000000000000e+00	5.840653461549329961e+00	0.000000000000000000e+00
5.360000000000000000e+02	2.570121274074126205e+01	4.904658305158193343e+01	-4.160369825319416674e-03	1.120665007778555236e+02	1.288749721080267863e-01	0.000000000000000000e+00	1.496273231332099130e+01	0.000000000000000000e+00
5.360000000000000000e+02	1.368216657382893970e+02	1.006031121524640248e+01	-2.119867676387756673e-03	5.696973945662389838e+01	3.658502417400445461e-01	0.000000000000000000e+00	1.677024800749403610e+01	0.000000000000000000e+00
5.380000000000000000e+02	7.991162935200557627e+01	8.377498515718350802e+00	-3.870288274344772968e-03	1.042338435144899478e+02	2.852424156464656857e-01	0.000000000000000000e+00	1.425232214181544599e+01	0.000000000000000000e+00
5.380000000000000000e+02	8.233627171395227151e+01	4.370286415133557512e+01	1.579519977877462530e-03	-4.237950332730355285e+01	3.299762224093878427e-01	0.000000000000000000e+00	7.649874806187903609e+00	0.000000000000000000e+00
5.390000000000000000e+02	6.193066928436297758e+01	2.015789166526782950e+01	-3.891005425785746402e-03	1.047932391263969265e+02	1.506128685021791425e-01	0.000000000000000000e+00	5.840653461549329961e+00	0.000000000000000000e+00
5.390000000000000000e+02	3.613893435642202689e+01	3.465425818685461934e+01	-3.321003383361508226e-03	8.940228915826993727e+01	1.845044180150555713e-01	0.000000000000000000e+00	1.223284868564926775e+01	0.000000000000000000e+00
5.410000000000000000e+02	5.341422602899923788e+01	4.724180409839178907e+01	-3.896534130395280619e-03	1.049425228301394526e+02	1.451149274282442780e-01	0.000000000000000000e+00	1.066452969653887983e+01	0.000000000000000000e+00
5.420000000000000000e+02	4.826513383591955808e+00	2.151383834832022046e+01	-3.123942755049395614e-03	8.408134283649860663e+01	1.452383354927299086e-01	0.000000000000000000e+00	1.753089449838715197e+01	0.000000000000000000e+00
5.420000000000000000e+02	8.251670059538096780e+01	5.135061087629285481e+01	-1.440794569834272666e-03	3.863369953084693265e+01	4.256565160999329356e-01	0.000000000000000000e+00	7.030261830519382471e+00	0.000000000000000000e+00
5.430000000000000000e+02	1.161205535754786524e+02	3.735239669906687254e+01	-4.313196046420710202e-03	1.161930486631651860e+02	1.057489872179550039e-01	0.000000000000000000e+00	1.017883668390149765e+01	0.000000000000000000e+00
5.430000000000000000e+02	1.099430161149991676e+02	5.688365233844703717e+00	-3.722845216059031577e-03	1.002526494760052600e+02	1.046715671350932908e-01	0.000000000000000000e+00	1.611439386315321798e+01	0.000000000000000000e+00
5.430000000000000000e+02	7.710507515729446482e+01	2.337486603362864201e+01	3.618408915463160614e-03	-9.743270540968032378e+01	1.583061774794956023e-01	0.000000000000000000e+00	7.776265853325697641e+00	0.000000000000000000e+00
5.430000000000000000e+02	5.275754870611093850e+01	3.659751132987194211e+01	-4.476797240792242290e-03	1.206105377419569464e+02	1.921064709089881362e-01	0.000000000000000000e+00	3.961927133717507488e+00	0.000000000000000000e+00
5.440000000000000000e+02	8.442682258136117923e+01	2.599447006473175392e+01	-4.640736840752925085e-03	1.250371643029047419e+02	1.286734793983764780e-01	0.000000000000000000e+00	7.776265853325697641e+00	0.000000000000000000e+00
5.440000000000000000e+02	8.091049005787081683e+01	4.450629432057678514e+01	-4.070023516462996371e-03	1.096270086077920638e+02	9.990209199583810484e-02	0.000000000000000000e+00	7.030261830519382471e+00	0.000000000000000000e+00
5.450000000000000000e+02	4.221395745892198192e+01	4.592206650014618674e+01	-3.664044156144899943e-03	9.866492854896748099e+01	1.820533462057452034e-01	0.000000000000000000e+00	6.905178725406333484e+00	0.000000000000000000e+00
5.450000000000000000e+02	2.521577036347499146e+01	4.694925232854944852e+01	1.405149969899068896e-03	-3.767123937561066072e+01	4.285279055255111214e-01	0.000000000000000000e+00	1.658936738015225032e+01	0.000000000000000000e+00
5.460000000000000000e+02	2.930864596779913356e+01	2.228514852483996833e+01	-4.602624485137675296e-03	1.240080708702794681e+02	1.452617609934397924e-01	0.000000000000000000e+00	1.147122756682967371e+01	0.000000000000000000e+00
5.460000000000000000e+02	1.298145722363483685e+02	5.111270109866460132e+01	-3.246621890129914537e-03	8.739387207258168644e+01	1.754543781226255428e-01	0.000000000000000000e+00	1.344778688315542681e+01	0.000000000000000000e+00
5.470000000000000000e+02	3.580459347409536264e+01	1.283042865138856925e+01	-3.797465829402549981e-03	1.022675231801002553e+02	9.065529815526318647e-02	0.000000000000000000e+00	1.147122756682967371e+01	0.000000000000000000e+00
5.470000000000000000e+02	1.160444157330707498e+02	2.060300945613260737e+01	-4.503980656526878311e-03	1.213445326409141529e+02	1.425012942637551294e-01	0.000000000000000000e+00	1.420245129889657854e+01	0.000000000000000000e+00
5.470000000000000000e+02	1.313070192969620109e+02	2.066130141047194968e+01	-3.616023569765100011e-03	9.736829733117696151e+01	1.656818462865551345e-01	0.000000000000000000e+00	6.862729441778234296e+00	0.000000000000000000e+00
5.470000000000000000e+02	6.509116482972719098e+01	2.138104896182423431e+01	-1.188405519601559279e-03	3.181879895941417047e+01	4.890286635661172943e-01	0.000000000000000000e+00	8.051206738712217259e+00	0.000000000000000000e+00
5.480000000000000000e+02	7.433968477387346674e+00	1.414682709720305276e+01	-4.251356096546344242e-03	1.145232729365731927e+02	1.761744632393549281e-01	0.000000000000000000e+00	9.273980076077581458e+00	0.000000000000000000e+00
5.480000000000000000e+02	1.670725707389323844e+01	1.426007486714887840e+01	-5.053287890026617567e-03	1.361766902801535650e+02	1.079204930365170734e-01	0.000000000000000000e+00	9.259464184631298167e+00	0.000000000000000000e+00
5.490000000000000000e+02	4.528162922117548561e+01	2.735827548331871739e+01	-4.070217441898504006e-03	1.096322448989863005e+02	1.124642276757852333e-01	0.000000000000000000e+00	6.607723393051835536e+00	0.000000000000000000e+00
5.490000000000000000e+02	4.078470938824533931e+01	5.267771178259488352e+01	-4.240916696754108359e-03	1.142413927538001133e+02	1.719058213296958959e-01	0.000000000000000000e+00	6.905178725406333484e+00	0.000000000000000000e+00
5.500000000000000000e+02	1.184784026933072880e+02	4.387846083819530207e+01	-4.463454175822518383e-03	1.202502540410475973e+02	1.096358266637330603e-01	0.000000000000000000e+00	1.344778688315542681e+01	0.000000000000000000e+00
5.500000000000000000e+02	1.180315744786131660e+02	6.540263528770362100e+00	-2.843232351147236946e-03	7.650172125546700386e+01	1.867915330764551296e-01	0.000000000000000000e+00	4.101089907316867844e+00	0.000000000000000000e+00
5.500000000000000000e+02	7.066464971382166027e+01	4.410758292693013516e+01	-4.258508679003593193e-03	1.147164038914628037e+02	9.021236191126180692e-02	0.000000000000000000e+00	7.435368869514104695e+00	0.000000000000000000e+00
5.520000000000000000e+02	9.199481990619544547e+01	5.233868542951105596e+00	-3.785404062016450594e-03	1.019418365254049519e+02	1.417190522774146588e-01	0.000000000000000000e+00	1.532408941502683675e+01	0.000000000000000000e+00
5.520000000000000000e+02	4.775939349904673747e+01	1.694188060823564257e+01	-4.111709356213551561e-03	1.107525917219357865e+02	5.922061811177803392e-02	0.000000000000000000e+00	1.015675006242321743e+01	0.000000000000000000e+00
5.530000000000000000e+02	4.619909085247186198e+01	3.390199557163113298e+01	-2.096566776710997396e-03	5.634057858623102533e+01	3.972994629603961991e-01	0.000000000000000000e+00	6.607723393051835536e+00	0.000000000000000000e+00
5.530000000000000000e+02	3.176129566169059615e+01	4.227373777032569535e+01	-3.220843435165184412e-03	8.669781332000185614e+01	2.547713702800808999e-01	0.000000000000000000e+00	8.487375915489554501e+00	0.000000000000000000e+00
5.530000000000000000e+02	1.198521152544003741e+02	1.021511994931149481e+01	1.072020121030980077e-03	-2.867621048937655104e+01	4.764106880618654838e-01	0.000000000000000000e+00	4.101089907316867844e+00	0.000000000000000000e+00
5.530000000000000000e+02	2.484802201949245770e+01	1.867206116438198649e+01	-1.381962133992629960e-03	3.704513140451058462e+01	4.378911163502026138e-01	0.000000000000000000e+00	9.259464184631298167e+00	0.000000000000000000e+00
5.530000000000000000e+02	7.061720221564684152e+01	2.853787029325503255e+01	-3.942532734730262202e-03	1.061845573584937483e+02	1.282408712968865494e-01	0.000000000000000000e+00	8.538885958011015020e+00	0.000000000000000000e+00
5.540000000000000000e+02	9.753172271458075215e+01	2.863013587735463261e+01	-3.680190607345948991e-03	9.910090807904289534e+01	1.523023152324044505e-01	0.000000000000000000e+00	4.671057525371399066e+00	0.000000000000000000e+00
5.540000000000000000e+02	6.212787685841535534e+01	2.945652604106494010e+01	-3.498324426416995168e-03	9.419023568975246974e+01	1.705744589884619078e-01	0.000000000000000000e+00	8.538885958011015020e+00	0.000000000000000000e+00
5.540000000000000000e+02	1.343881741233558103e+02	3.277368292598637822e+01	-4.900458321599189017e-03	1.320500520117834355e+02	8.983647137883254974e-02	0.000000000000000000e+00	3.135168540081465949e+00	0.000000000000000000e+00
5.540000000000000000e+02	4.007170875575670976e+01	4.399785613540583995e+01	-4.183473015257475891e-03	1.126903231749271441e+02	2.922886741123043031e-01	0.000000000000000000e+00	6.813061565061415692e+00	0.000000000000000000e+00
5.550000000000000000e+02	7.622804965313731884e+01	4.904046153287230680e+01	-4.319803891328305098e-03	1.163714708490531393e+02	9.857713350031338528e-02	0.000000000000000000e+00	7.435368869514104695e+00	0.000000000000000000e+00
5.560000000000000000e+02	3.985605766688362195e+01	2.947491932863917086e+01	-4.012996803043671068e-03	1.080871978215873668e+02	1.558511410223806237e-01	0.000000000000000000e+00	7.735184164241826643e+00	0.000000000000000000e+00
5.560000000000000000e+02	1.378063325527284064e+02	4.945595552604503098e+01	-4.231836674453182644e-03	1.139962178973229925e+02	1.273296685790166194e-01	0.000000000000000000e+00	1.702885862737014477e+01	0.000000000000000000e+00
5.560000000000000000e+02	8.299295621789251243e+01	4.290753651707711924e+01	3.371595775950552744e-03	-9.076836318108243518e+01	1.858852648950898301e-01	0.000000000000000000e+00	9.131085920044466064e+00	0.000000000000000000e+00
5.570000000000000000e+02	4.845476296239331049e+01	5.005456020012164942e+01	-3.939084792882673394e-03	1.060914575158273010e+02	2.191031169543458113e-01	0.000000000000000000e+00	1.034211109778620674e+01	0.000000000000000000e+00
5.570000000000000000e+02	7.721018049288899476e+01	9.264024100524910210e+00	-4.022603186908974005e-03	1.083465852666159464e+02	1.462941615652521010e-01	0.000000000000000000e+00	1.020450916347962966e+01	0.000000000000000000e+00
5.570000000000000000e+02	6.748608546561671062e+01	1.235820948089858362e+01	-4.677124696249410074e-03	1.260196935251018147e+02	1.607085363674017886e-01	0.000000000000000000e+00	7.512147696562503363e+00	0.000000000000000000e+00
5.570000000000000000e+02	1.139975787682289194e+02	2.140341480501814786e+01	-1.565807156716598472e-03	4.200923562876844386e+01	4.069694138839067277e-01	0.000000000000000000e+00	7.495366937330052437e+00	0.000000000000000000e+00
5.570000000000000000e+02	1.021971743575540614e+02	2.885891387543668074e+01	-3.411132728255062037e-03	9.183592296073324235e+01	1.858995020900204853e-01	0.000000000000000000e+00	4.671057525371399066e+00	0.000000000000000000e+00
5.570000000000000000e+02	1.316117579339228598e+02	3.131738799783096994e+01	3.822406780573963953e-03	-1.029409680154979441e+02	2.080665394989771322e-01	0.000000000000000000e+00	3.135168540081465949e+00	0.000000000000000000e+00
5.570000000000000000e+02	2.353486776449084417e+01	5.176959093728124373e+01	-3.246600491240923467e-03	8.739329426898569864e+01	1.631306545943397301e-01	0.000000000000000000e+00	1.173899680053081518e+01	0.000000000000000000e+00
5.590000000000000000e+02	5.789404891842132628e+01	1.738434316780793765e+01	-4.626735174327128129e-03	1.246590973287701871e+02	2.448793323550175760e-01	0.000000000000000000e+00	1.082908975682707009e+01	0.000000000000000000e+00
5.590000000000000000e+02	7.931394441952919294e+01	2.423177750869945157e+01	2.835951621301361237e-03	-7.630513011991118333e+01	3.002021480164469569e-01	0.000000000000000000e+00	1.511487561136224400e+01	0.000000000000000000e+00
5.590000000000000000e+02	3.420368771230947402e+01	4.053604491539722687e+01	-4.984760895637923607e-03	1.343263538539596311e+02	2.797594622573733592e-01	0.000000000000000000e+00	6.813061565061415692e+00	0.000000000000000000e+00
5.600000000000000000e+02	6.324713070759582934e+01	6.156304485300743146e+00	-4.393132598254448698e-03	1.183514610517684815e+02	2.739402698125803504e-01	0.000000000000000000e+00	7.512147696562503363e+00	0.000000000000000000e+00
5.600000000000000000e+02	3.464429812861853719e+01	4.797688703802014487e+01	-3.949224535396126182e-03	1.063652464816536565e+02	2.204463250034267574e-01	0.000000000000000000e+00	7.453876107956153518e+00	0.000000000000000000e+00
5.610000000000000000e+02	9.897397800298945469e+01	4.698236283759990073e+01	1.329874606457484044e-03	-3.563868639100272162e+01	4.064136163850330385e-01	0.000000000000000000e+00	9.427458105850066161e+00	0.000000000000000000e+00
5.620000000000000000e+02	1.285793309293177629e+02	1.978589634209760462e+01	-4.031019019970209782e-03	1.085738259709381737e+02	1.788368593593513411e-01	0.000000000000000000e+00	1.050644096378140624e+01	0.000000000000000000e+00
5.620000000000000000e+02	2.504377516516925795e+01	2.136349117232483508e+01	-4.014080180496219265e-03	1.081164507135556931e+02	1.473976757634346546e-01	0.000000000000000000e+00	6.785197674422038361e+00	0.000000000000000000e+00
5.620000000000000000e+02	1.200152114722115471e+02	2.587204123437865277e+01	-4.334756157435636949e-03	1.167752055068963273e+02	1.053402081601679807e-01	0.000000000000000000e+00	7.495366937330052437e+00	0.000000000000000000e+00
5.620000000000000000e+02	6.314439740262640299e+01	4.807283815308506547e+01	3.921650191578701303e-03	-1.056206959107592951e+02	1.133448872158396847e-01	0.000000000000000000e+00	1.241268130365943634e+01	0.000000000000000000e+00
5.620000000000000000e+02	3.005806273173586618e+01	2.593468660467705078e+01	-2.764867935017958304e-03	7.438575899891505117e+01	3.949059622756789789e-01	0.000000000000000000e+00	6.785197674422038361e+00	0.000000000000000000e+00
5.630000000000000000e+02	1.106426134711050651e+02	9.889319723336942758e+00	-3.699306474689783870e-03	9.961706650653734130e+01	8.312250494540129875e-02	0.000000000000000000e+00	5.388000700535340748e+00	0.000000000000000000e+00
5.630000000000000000e+02	5.165786724302859056e+01	5.277754664977923937e+01	-4.573565079428618119e-03	1.232234212969736831e+02	1.456169554385882137e-01	0.000000000000000000e+00	1.241268130365943634e+01	0.000000000000000000e+00
5.640000000000000000e+02	1.755561750026273415e+01	6.098620826132768791e+00	-3.579325872095372001e-03	9.637740188389388152e+01	2.224167848083112853e-01	0.000000000000000000e+00	1.419496187518810082e+01	0.000000000000000000e+00
5.640000000000000000e+02	4.802784774321759897e+01	2.528827432872215653e+01	-3.884500790855029400e-03	1.046176037719097565e+02	1.749464527587454299e-01	0.000000000000000000e+00	1.023956486571079516e+01	0.000000000000000000e+00
5.650000000000000000e+02	7.780103288445822329e+01	3.120989390726876422e+01	-3.112870583873039547e-03	8.378237683299259686e+01	2.383074908129840797e-01	0.000000000000000000e+00	1.368168200466771722e+01	0.000000000000000000e+00
5.650000000000000000e+02	1.106342529375130823e+01	4.424899259758426240e+01	3.462556630485022578e-03	-9.322444904920313036e+01	1.123217666572138285e-01	0.000000000000000000e+00	2.033704611289969932e+01	0.000000000000000000e+00
5.650000000000000000e+02	8.944969524288276830e+01	3.838604104457521515e+01	-3.775372185021089524e-03	1.016709600979007035e+02	9.001095591371399696e-02	0.000000000000000000e+00	8.109022194066808353e+00	0.000000000000000000e+00
5.650000000000000000e+02	8.955916070375627669e+01	4.649432435590220791e+01	-1.514570765835065308e-03	4.062577264107241604e+01	3.841874709780928043e-01	0.000000000000000000e+00	8.109022194066808353e+00	0.000000000000000000e+00
5.650000000000000000e+02	1.404219621145468579e+02	5.194834909661014422e+01	-3.379724224239527303e-03	9.098784404540012360e+01	2.449017062587013349e-01	0.000000000000000000e+00	9.639439838791627579e+00	0.000000000000000000e+00
5.660000000000000000e+02	3.055440800428843318e+01	1.180198720665708123e+01	-3.525201637688002605e-03	9.491596258749395076e+01	1.489146794804779850e-01	0.000000000000000000e+00	1.103582495208486236e+01	0.000000000000000000e+00
5.660000000000000000e+02	4.998441988044911000e+01	3.880947191401845231e+01	-3.756684603269075905e-03	1.011663660537332987e+02	1.480310329613563347e-01	0.000000000000000000e+00	1.348179401717009007e+01	0.000000000000000000e+00
5.660000000000000000e+02	9.536215587209663624e+01	1.197470285033380399e+01	2.297194599394825239e-03	-6.175784475602982582e+01	2.025048413206723685e-01	0.000000000000000000e+00	9.320608906783341752e+00	0.000000000000000000e+00
5.670000000000000000e+02	1.223264508092538705e+02	4.217823553475781040e+01	-4.144788680912466113e-03	1.116457854186725598e+02	1.886208462326887103e-01	0.000000000000000000e+00	5.993729024273326544e+00	0.000000000000000000e+00
5.670000000000000000e+02	2.941118812372837965e+01	5.302139498992357858e+01	-3.790188776877289820e-03	1.020710313379739205e+02	1.181943761716919283e-01	0.000000000000000000e+00	8.538626183662332281e+00	0.000000000000000000e+00
5.680000000000000000e+02	3.987199695834049606e+01	1.909708812461567007e+01	-4.119401137147567574e-03	1.109602818821635282e+02	2.224110939778010110e-01	0.000000000000000000e+00	1.023956486571079516e+01	0.000000000000000000e+00
5.680000000000000000e+02	1.362242481605247235e+02	4.327090719441967082e+01	-2.637439406313223187e-03	7.094498867910117212e+01	2.043697057010964713e-01	0.000000000000000000e+00	9.639439838791627579e+00	0.000000000000000000e+00
5.680000000000000000e+02	1.169594627951960035e+02	3.950986013512310535e+01	-3.604740130800407772e-03	9.706362676572530290e+01	3.138199611827567903e-01	0.000000000000000000e+00	5.993729024273326544e+00	0.000000000000000000e+00
5.690000000000000000e+02	5.043183380952766193e+00	1.792789258972012689e+01	-6.409415119949669025e-03	1.727942544162234242e+02	6.052034511561432684e-02	0.000000000000000000e+00	1.422524544446582162e+01	0.000000000000000000e+00
5.690000000000000000e+02	9.722217518320206864e+01	3.161187479193625549e+01	-3.899756535008171762e-03	1.050295328134074708e+02	9.828820266540505557e-02	0.000000000000000000e+00	8.408224614678507791e+00	0.000000000000000000e+00
5.690000000000000000e+02	1.119447419985748127e+02	2.394242392144814957e+01	-4.342015024717899886e-03	1.169712063189134739e+02	8.763336014538691821e-02	0.000000000000000000e+00	1.114462763167310122e+01	0.000000000000000000e+00
5.690000000000000000e+02	1.212554271367218490e+02	3.456685325404297515e+01	-3.736258091987918264e-03	1.006148181824053438e+02	2.944401887760509373e-01	0.000000000000000000e+00	4.333734952615118097e+00	0.000000000000000000e+00
5.700000000000000000e+02	7.740489512922613358e+01	9.381100686153034829e+00	-4.198205780612152167e-03	1.130881309678634636e+02	9.683534736079379979e-02	0.000000000000000000e+00	1.277872698628133108e+01	0.000000000000000000e+00
5.710000000000000000e+02	1.184821350889738198e+02	6.856411749275517664e+00	-3.871763429175226028e-03	1.042736750106968486e+02	1.127395800320347696e-01	0.000000000000000000e+00	4.443720003009750563e+00	0.000000000000000000e+00
5.710000000000000000e+02	1.026843759079273894e+02	1.774175098088444358e+01	-3.742364781121561724e-03	1.007797083756528593e+02	1.222521195430219532e-01	0.000000000000000000e+00	9.320608906783341752e+00	0.000000000000000000e+00
5.710000000000000000e+02	9.313421658680329074e+01	4.147989838630171278e+01	-4.223373809075463628e-03	1.137677072466216401e+02	1.132377396102109968e-01	0.000000000000000000e+00	9.017465145769126167e+00	0.000000000000000000e+00
5.710000000000000000e+02	2.316424807989588075e+01	4.720040906028193461e+01	2.258540889576060237e-03	-6.071413391006003479e+01	3.268122856664946729e-01	0.000000000000000000e+00	8.538626183662332281e+00	0.000000000000000000e+00
5.720000000000000000e+02	2.661339989744463352e+01	3.731496894482634019e+01	-3.986611566454714012e-03	1.073747550125919759e+02	1.107753882667065204e-01	0.000000000000000000e+00	1.046988894577008189e+01	0.000000000000000000e+00
5.730000000000000000e+02	1.709201840896342262e+01	1.036593633336165610e+01	-4.424484896913633003e-03	1.191980223342456782e+02	1.750373248791352587e-01	0.000000000000000000e+00	1.422524544446582162e+01	0.000000000000000000e+00
5.730000000000000000e+02	1.435451302588371618e+02	1.637264747503190776e+01	-4.223023239284917629e-03	1.137582413119318545e+02	2.203462027771903031e-01	0.000000000000000000e+00	1.312288338500375495e+01	0.000000000000000000e+00
5.740000000000000000e+02	1.234064194875047775e+02	3.080460784120886686e+01	-3.673187490715546389e-03	9.891181293611838043e+01	1.471260088064226812e-01	0.000000000000000000e+00	4.333734952615118097e+00	0.000000000000000000e+00
5.740000000000000000e+02	6.081695579100938431e+01	3.454610033135572422e+01	1.913959500819032095e-03	-5.140989546952489775e+01	4.684164114616862218e-01	0.000000000000000000e+00	9.032196040197195686e+00	0.000000000000000000e+00
5.740000000000000000e+02	1.374950400247536493e+02	4.089876963143917266e+01	-3.795270152775676118e-03	1.022082364642725878e+02	2.146587536303359300e-01	0.000000000000000000e+00	8.532424785524627353e+00	0.000000000000000000e+00
5.750000000000000000e+02	9.838099975939246633e+01	6.302338362288086415e+00	-3.609480812872545730e-03	9.719163262387408508e+01	1.354818865002961337e-01	0.000000000000000000e+00	7.540981938638027238e+00	0.000000000000000000e+00
5.750000000000000000e+02	8.247465669071856098e+01	2.111112119336139159e+01	-3.235603208245479111e-03	8.709635036392818108e+01	1.963683449914193080e-01	0.000000000000000000e+00	5.658451843987476693e+00	0.000000000000000000e+00
5.750000000000000000e+02	1.374293787861367946e+02	3.236659749754628734e+01	-4.158674305980666376e-03	1.120207190939834589e+02	1.966211293754562828e-01	0.000000000000000000e+00	7.077319133736811096e+00	0.000000000000000000e+00
5.760000000000000000e+02	1.345311985950880285e+02	2.590989573108922883e+01	-4.429163065718487793e-03	1.193243402360408112e+02	1.596327803966577363e-01	0.000000000000000000e+00	7.077319133736811096e+00	0.000000000000000000e+00
5.760000000000000000e+02	5.626641870974336257e+01	4.315990414491236749e+01	-3.792265620093920615e-03	1.021271093651733821e+02	1.414990347867348675e-01	0.000000000000000000e+00	9.741919927120118672e+00	0.000000000000000000e+00
5.760000000000000000e+02	4.156496435094099695e+01	4.879479757187283440e+01	-3.491924820340638284e-03	9.401743627921347013e+01	2.357842223428291417e-01	0.000000000000000000e+00	5.864748437641419621e+00	0.000000000000000000e+00
5.770000000000000000e+02	8.805930322633727769e+01	2.202205496863110668e+01	-4.694981851915677740e-03	1.265018647613024569e+02	1.481242083099317819e-01	0.000000000000000000e+00	5.658451843987476693e+00	0.000000000000000000e+00
5.780000000000000000e+02	3.547579416470635039e+01	2.531976814716180968e+01	-3.915032879496553424e-03	1.054420180962962661e+02	1.364675200430860436e-01	0.000000000000000000e+00	8.853590749473582378e+00	0.000000000000000000e+00
5.780000000000000000e+02	1.096990368704380785e+02	6.003001331423763354e+00	-4.105762794390508882e-03	1.105920252174517344e+02	1.457828535125781366e-01	0.000000000000000000e+00	1.132199482004175728e+01	0.000000000000000000e+00
5.780000000000000000e+02	3.882452049967554331e+01	4.360969952700629193e+01	-4.326860478535528992e-03	1.165620097814931029e+02	2.143324511140951572e-01	0.000000000000000000e+00	5.864748437641419621e+00	0.000000000000000000e+00
5.780000000000000000e+02	2.818375258367848346e+01	4.755676632739574927e+01	-1.370685870665911202e-02	3.698366872127735405e+02	2.890448495413178165e-02	0.000000000000000000e+00	4.000192782385631141e+00	0.000000000000000000e+00
5.780000000000000000e+02	1.005867915107824047e+02	4.941302686918461262e+01	-3.553006099326613387e-03	9.566672670081280216e+01	1.406388332681597353e-01	0.000000000000000000e+00	1.226446926264168624e+01	0.000000000000000000e+00
5.790000000000000000e+02	2.099718744081516064e+01	4.449103559099639682e+01	-6.214609673436939305e-03	1.675342015433522249e+02	1.873976885327385267e-01	0.000000000000000000e+00	4.251397661537342998e+00	0.000000000000000000e+00
5.790000000000000000e+02	2.041322064713848405e+01	5.671768568185783010e+00	-3.275712199578771546e-03	8.817935609537657626e+01	1.277054663943437696e-01	0.000000000000000000e+00	7.201927185311448376e+00	0.000000000000000000e+00
5.790000000000000000e+02	9.149303316681246656e+01	9.371918922945649655e+00	-4.201026934657037595e-03	1.131643065558886292e+02	9.791953792025931413e-02	0.000000000000000000e+00	7.540981938638027238e+00	0.000000000000000000e+00
5.790000000000000000e+02	2.830011692640963972e+01	2.013365926564431163e+01	-3.614629133666973602e-03	9.733064536745989415e+01	1.004603813350181118e-01	0.000000000000000000e+00	8.853590749473582378e+00	0.000000000000000000e+00
5.790000000000000000e+02	9.671723898802962083e+01	1.749847416295139624e+01	-4.023356485046607547e-03	1.083669254989036972e+02	1.118713125905206329e-01	0.000000000000000000e+00	8.164954737450276667e+00	0.000000000000000000e+00
5.790000000000000000e+02	6.472978511811639635e+01	2.640544114640729845e+01	2.997596725615171188e-03	-8.066980169635941422e+01	1.499983505087569835e-01	0.000000000000000000e+00	9.032196040197195686e+00	0.000000000000000000e+00
5.800000000000000000e+02	1.099646851339713436e+02	1.768170511739924677e+01	-3.407352496459183436e-03	9.173385076781470104e+01	1.445674053791293767e-01	0.000000000000000000e+00	6.805452507613581226e+00	0.000000000000000000e+00
5.800000000000000000e+02	1.166431519369939167e+02	1.637316967870855677e+01	-4.050247197142543484e-03	1.090930169401126477e+02	1.123884409153218522e-01	0.000000000000000000e+00	6.805452507613581226e+00	0.000000000000000000e+00
5.800000000000000000e+02	1.974886831070983817e+01	2.933714016210256403e+01	-4.170943932405004641e-03	1.123520182690205473e+02	8.428359336544366531e-02	0.000000000000000000e+00	1.256295799161088311e+01	0.000000000000000000e+00
5.800000000000000000e+02	7.950308670220402973e+01	1.434953838763118306e+01	-2.499677236729922186e-03	6.722519383320984332e+01	2.410581252298045207e-01	0.000000000000000000e+00	7.385745069753399505e+00	0.000000000000000000e+00
5.810000000000000000e+02	4.650196978691958094e+01	8.747530239879106162e+00	-3.649795789565741730e-03	9.828020028340779390e+01	1.461114384760028306e-01	0.000000000000000000e+00	1.723790094663186068e+01	0.000000000000000000e+00
5.810000000000000000e+02	1.409540783469902863e+02	1.876342039304097753e+01	-4.322750219311672325e-03	1.164510263299227120e+02	8.007452144941495931e-02	0.000000000000000000e+00	7.047701018222818803e+00	0.000000000000000000e+00
5.820000000000000000e+02	9.350215019018332896e+01	2.500378494176495536e+01	-4.309285676840365377e-03	1.160874625457681191e+02	1.032196614198029883e-01	0.000000000000000000e+00	6.206069344160839663e+00	0.000000000000000000e+00
5.820000000000000000e+02	6.703853468055370968e+01	4.404400105236526031e+01	-1.408216217802795659e-03	3.775403288258727486e+01	4.244816850459015578e-01	0.000000000000000000e+00	5.912862230913712658e+00	0.000000000000000000e+00
5.820000000000000000e+02	3.052327695426652099e+01	5.230056599921094573e+01	-3.617826023186616023e-03	9.741696640315510081e+01	3.359504858429924745e-01	0.000000000000000000e+00	5.289329788062880233e+00	0.000000000000000000e+00
5.830000000000000000e+02	2.523288761398607605e+01	4.485603712458915737e+01	2.533279223045193252e-03	-6.813250021409314172e+01	3.522117152622734615e-01	0.000000000000000000e+00	4.000192782385631141e+00	0.000000000000000000e+00
5.830000000000000000e+02	1.149433466037644962e+02	5.033227736249456541e+01	2.759364189362460001e-03	-7.423714922611353018e+01	1.799259237387432764e-01	0.000000000000000000e+00	7.821047911282127174e+00	0.000000000000000000e+00
5.840000000000000000e+02	2.515541233126239717e+01	1.109204284293923770e+01	-3.928705932683897346e-03	1.058112119971162315e+02	1.523586030347582332e-01	0.000000000000000000e+00	7.201927185311448376e+00	0.000000000000000000e+00
5.840000000000000000e+02	8.621467348368552663e+00	5.311330109922186438e+01	-3.725182457852714134e-03	1.003157586735740807e+02	1.034392485128338146e-01	0.000000000000000000e+00	1.508316645472432782e+01	0.000000000000000000e+00
5.840000000000000000e+02	1.326402974205045098e+02	5.069375319192280216e+01	-2.507383374588257729e-03	6.743327165293256087e+01	2.865539037821325241e-01	0.000000000000000000e+00	1.513897246115322481e+01	0.000000000000000000e+00
5.850000000000000000e+02	6.933152509213374515e+01	3.859385107881701771e+01	-3.184266331115968244e-03	8.571017408978752883e+01	1.964173161374136445e-01	0.000000000000000000e+00	5.912862230913712658e+00	0.000000000000000000e+00
5.860000000000000000e+02	5.399054690468830131e+01	2.427384473486220529e+01	-3.986864990560888208e-03	1.073815978612987152e+02	1.164120530001957476e-01	0.000000000000000000e+00	3.706552104550409066e+00	0.000000000000000000e+00
5.860000000000000000e+02	2.695506121224239138e+01	2.333989583858681627e+01	1.501896367545552981e-03	-4.028354399024100019e+01	4.507275574202052049e-01	0.000000000000000000e+00	9.454673590066610345e+00	0.000000000000000000e+00
5.860000000000000000e+02	8.818923385172024609e+01	4.340396083313413556e+01	-4.027019539879533178e-03	1.084658337298712354e+02	1.055270460483905826e-01	0.000000000000000000e+00	7.383303295095258179e+00	0.000000000000000000e+00
5.870000000000000000e+02	5.684800704630790591e+01	4.080357858199046461e+01	-4.191382511634151285e-03	1.129038919938891752e+02	9.574714500619041502e-02	0.000000000000000000e+00	1.069332461168355586e+01	0.000000000000000000e+00
5.870000000000000000e+02	8.252830677621530242e+01	2.511377572484851228e+01	1.979518533960751905e-03	-5.318009228277070832e+01	4.277224576589927496e-01	0.000000000000000000e+00	9.055776467127948592e+00	0.000000000000000000e+00
5.880000000000000000e+02	1.180822409694825410e+02	4.316874941940437083e+01	-1.812925166739173637e-03	4.868180983973908127e+01	4.964463298133553470e-01	0.000000000000000000e+00	6.330147072338193404e+00	0.000000000000000000e+00
5.880000000000000000e+02	7.347668891642440769e+01	1.532327637963941136e+01	-4.481304780550537589e-03	1.207322483916314724e+02	2.671021921615227557e-01	0.000000000000000000e+00	7.927162033465637414e+00	0.000000000000000000e+00
5.890000000000000000e+02	8.639658470505729326e+01	5.208335108407311509e+01	-4.471987684388259790e-03	1.204806721687253912e+02	7.553001902467637585e-02	0.000000000000000000e+00	8.862584616866911347e+00	0.000000000000000000e+00
5.890000000000000000e+02	1.314112634688893024e+02	6.061787272389729253e+00	3.711608859993396729e-03	-9.994925022274165372e+01	2.043344973745013782e-01	0.000000000000000000e+00	7.940736348495441632e+00	0.000000000000000000e+00
5.890000000000000000e+02	1.114225685713760896e+02	2.488375804018467008e+01	-3.914483102640947676e-03	1.054271732581229344e+02	1.305720744660255894e-01	0.000000000000000000e+00	1.838936970453465847e+01	0.000000000000000000e+00
5.890000000000000000e+02	9.148971293016140294e+01	3.679941653393099443e+01	-3.672550796135962831e-03	9.889462118294908066e+01	1.689532547346493940e-01	0.000000000000000000e+00	7.383303295095258179e+00	0.000000000000000000e+00
5.890000000000000000e+02	1.010509502434281188e+02	4.157452740214028353e+01	1.525686165303617422e-03	-4.092590587633002741e+01	3.682541766588921517e-01	0.000000000000000000e+00	1.018122884966234665e+01	0.000000000000000000e+00
5.900000000000000000e+02	8.825871626023082683e+01	8.587265462934794868e+00	-5.810098117659758324e-03	1.566117545113781091e+02	1.263303808636080383e-01	0.000000000000000000e+00	1.022270105438131971e+01	0.000000000000000000e+00
5.900000000000000000e+02	1.081811024566431314e+02	4.884215083112874112e+01	-3.788441417146438082e-03	1.020238498821330353e+02	1.083025953135042796e-01	0.000000000000000000e+00	1.018122884966234665e+01	0.000000000000000000e+00
5.900000000000000000e+02	1.744469962678286379e+01	9.921737723360037009e+00	4.350376621350684862e-03	-1.171969825545239985e+02	2.074055107734575909e-01	0.000000000000000000e+00	8.243864731947509128e+00	0.000000000000000000e+00
5.900000000000000000e+02	1.602281165463653778e+01	2.053991623899239016e+01	-3.697757409274401996e-03	9.957523930850820193e+01	1.440644083687928623e-01	0.000000000000000000e+00	4.109729460456546413e+00	0.000000000000000000e+00
5.900000000000000000e+02	3.483127877384882254e+01	2.857019694052592840e+01	-4.979296257721097310e-03	1.341788000514958981e+02	1.159173547401302073e-01	0.000000000000000000e+00	9.454673590066610345e+00	0.000000000000000000e+00
5.910000000000000000e+02	1.406550188495269254e+02	7.842987577789918063e+00	-3.005699679114587613e-03	8.088859416133581703e+01	3.473662459386807067e-01	0.000000000000000000e+00	9.413803060667072842e+00	0.000000000000000000e+00
5.910000000000000000e+02	8.136234939373487407e+01	1.613337312781380462e+01	-4.767168979079185361e-03	1.284510305183076753e+02	1.440673083979652214e-01	0.000000000000000000e+00	7.927162033465637414e+00	0.000000000000000000e+00
5.910000000000000000e+02	1.295595337611442233e+02	2.792010647789666677e+01	-4.442176099680126937e-03	1.196757125816298100e+02	1.971463102530027767e-01	0.000000000000000000e+00	6.180038667419887943e+00	0.000000000000000000e+00
5.920000000000000000e+02	1.465457543157985221e+01	3.311681642445424956e+01	-4.303547608307253108e-03	1.159325256874172112e+02	1.105393692141841688e-01	0.000000000000000000e+00	9.909088659901581053e+00	0.000000000000000000e+00
5.920000000000000000e+02	6.911544984036517292e+01	2.246394639311405328e+01	-4.083760123239724496e-03	1.099979185552955556e+02	2.111070910263621592e-01	0.000000000000000000e+00	8.367172432780499491e+00	0.000000000000000000e+00
5.920000000000000000e+02	1.240982575254629268e+02	4.513809112555942704e+01	-3.777992483555174617e-03	1.017417122718194804e+02	1.855508264170310229e-01	0.000000000000000000e+00	6.330147072338193404e+00	0.000000000000000000e+00
5.920000000000000000e+02	4.894789054561434938e+01	1.020310108780036806e+01	-3.404296309497167709e-03	9.165132892205853921e+01	2.061040926596277023e-01	0.000000000000000000e+00	1.113000333451699397e+01	0.000000000000000000e+00
5.920000000000000000e+02	4.326424141617431829e+00	1.209287134716697309e+01	2.979492713765687431e-03	-8.018096495568262583e+01	1.425157338662986772e-01	0.000000000000000000e+00	1.329672790265023785e+01	0.000000000000000000e+00
5.920000000000000000e+02	8.219912583548111229e+01	3.540153512044431494e+01	-3.792745634670361115e-03	1.021400705122923398e+02	1.002742697667839966e-01	0.000000000000000000e+00	9.395162638827041945e+00	0.000000000000000000e+00
5.920000000000000000e+02	1.295988264570581237e+02	3.831896936258709729e+01	-3.955469692708826583e-03	1.065338755331111855e+02	1.838264318117722729e-01	0.000000000000000000e+00	8.761088984222975995e+00	0.000000000000000000e+00
5.930000000000000000e+02	1.352260351526280715e+02	2.545360289770129469e+01	-4.074852920073422299e-03	1.097574100867549021e+02	1.759681448856019736e-01	0.000000000000000000e+00	6.180038667419887943e+00	0.000000000000000000e+00
5.930000000000000000e+02	2.209014325923133626e+01	4.429787467828089120e+01	-3.286300843545402178e-03	8.846526610515059019e+01	2.633033511682876249e-01	0.000000000000000000e+00	6.525594385670032693e+00	0.000000000000000000e+00
5.930000000000000000e+02	2.002348409308906696e+01	5.048756788370621251e+01	-4.074521111637746142e-03	1.097484507380992795e+02	1.895707478005766999e-01	0.000000000000000000e+00	6.525594385670032693e+00	0.000000000000000000e+00
5.940000000000000000e+02	1.237750385860526308e+02	8.239713647422362897e+00	3.512068470101603179e-03	-9.456134644544361834e+01	1.110002467169793894e-01	0.000000000000000000e+00	7.940736348495441632e+00	0.000000000000000000e+00
5.940000000000000000e+02	2.565490662130038757e+01	1.066591970770492459e+01	-4.152405047721244129e-03	1.118514392791293659e+02	1.103998004403031752e-01	0.000000000000000000e+00	8.243864731947509128e+00	0.000000000000000000e+00
5.940000000000000000e+02	4.198543681449832832e+01	1.888648823040940883e+01	-2.472168785103276423e-02	6.672543658363634904e+02	9.924965442435262908e-03	0.000000000000000000e+00	1.113000333451699397e+01	0.000000000000000000e+00
5.940000000000000000e+02	1.301812028654226872e+01	2.334378963496522630e+01	-3.244758921748973519e-03	8.734356900169913729e+01	2.337736631397521192e-01	0.000000000000000000e+00	4.109729460456546413e+00	0.000000000000000000e+00
5.940000000000000000e+02	1.397195565562260526e+02	4.063223363965772705e+01	-3.707176283185786413e-03	9.982956369041684752e+01	1.211832514381417925e-01	0.000000000000000000e+00	1.038173248334663867e+01	0.000000000000000000e+00
5.960000000000000000e+02	9.919067472634114324e+01	7.774309271030911184e+00	-4.224159183320145422e-03	1.137889135841546420e+02	9.436249136393948245e-02	0.000000000000000000e+00	1.724384813201088917e+01	0.000000000000000000e+00
5.960000000000000000e+02	7.295517548588202317e+01	4.622908148638086345e+01	-3.996386245430211953e-03	1.076386866897953780e+02	1.024462378820424346e-01	0.000000000000000000e+00	9.284010019218765564e+00	0.000000000000000000e+00
5.980000000000000000e+02	1.438442188682687686e+02	1.314371248014341376e+01	-3.761202303561748603e-03	1.012883510537866272e+02	1.298580600771376270e-01	0.000000000000000000e+00	7.319287677278270898e+00	0.000000000000000000e+00
5.980000000000000000e+02	1.247646680039819813e+02	2.597953471455786811e+01	-4.314504818621922241e-03	1.162283875671853508e+02	1.018645252822070191e-01	0.000000000000000000e+00	7.364793397576802292e+00	0.000000000000000000e+00
5.980000000000000000e+02	1.126726467311463722e+02	3.561958770082484449e+01	-4.119710380441602218e-03	1.109686319365707448e+02	1.641190727327815901e-01	0.000000000000000000e+00	7.591490198047297078e+00	0.000000000000000000e+00
5.980000000000000000e+02	1.202100524714403207e+02	3.652415286333776834e+01	-3.995572816622085244e-03	1.076167228350076499e+02	1.249364339516441103e-01	0.000000000000000000e+00	4.635341896392572103e+00	0.000000000000000000e+00
5.980000000000000000e+02	3.746451494639847368e+01	5.173172774716994837e+01	-3.268275714082458268e-03	8.797855931274456509e+01	1.973862172430138617e-01	0.000000000000000000e+00	3.776722677473418610e+00	0.000000000000000000e+00
5.990000000000000000e+02	1.190740047671309867e+02	4.437835409873965631e+01	-4.342805687435867708e-03	1.169925554535273591e+02	1.041637822897190091e-01	0.000000000000000000e+00	7.935936077908833930e+00	0.000000000000000000e+00
5.990000000000000000e+02	1.808031780868124372e+01	3.542029898527157172e+01	-2.478639964023030169e-03	6.665715444457789829e+01	3.529671233764533067e-01	0.000000000000000000e+00	3.242476024644476151e+00	0.000000000000000000e+00
5.990000000000000000e+02	1.499126894400747290e+01	3.640590939616014055e+01	2.335512075455291412e-03	-6.279247676268605716e+01	4.193609448518667016e-01	0.000000000000000000e+00	3.242476024644476151e+00	0.000000000000000000e+00
6.000000000000000000e+02	1.027874245286305523e+02	2.612638116178714043e+01	-4.382667410764579281e-03	1.180688845606762527e+02	1.821794782910444166e-01	0.000000000000000000e+00	9.003160628009666766e+00	0.000000000000000000e+00
6.000000000000000000e+02	1.428897410754032933e+02	2.040049856254133687e+01	-3.996651302954543766e-03	1.076458436590551884e+02	1.139511497852260247e-01	0.000000000000000000e+00	7.319287677278270898e+00	0.000000000000000000e+00
6.000000000000000000e+02	3.048831988008464933e+01	3.327531904309227428e+01	-3.700148938764193443e-03	9.963981435909596485e+01	1.438685452206254212e-01	0.000000000000000000e+00	1.259203932476001597e+01	0.000000000000000000e+00
6.000000000000000000e+02	6.383945173150371488e+01	4.798874692924705698e+01	-3.930927250179756111e-03	1.058711910566590433e+02	1.812261932715835133e-01	0.000000000000000000e+00	4.099207997365994061e+00	0.000000000000000000e+00
6.010000000000000000e+02	7.574707502577336982e+01	8.611949706111870384e+00	-3.658856673568776970e-03	9.852485837579743588e+01	1.226835144909533826e-01	0.000000000000000000e+00	4.816656637013625897e+00	0.000000000000000000e+00
6.010000000000000000e+02	1.275054552777836250e+02	1.914372701474961502e+01	-1.317949195915449128e-03	3.531668158515813616e+01	4.181578437049366936e-01	0.000000000000000000e+00	7.364793397576802292e+00	0.000000000000000000e+00
6.020000000000000000e+02	4.150178773357492190e+01	2.522112215132996127e+01	-4.180940817495251358e-03	1.126219498601543592e+02	1.209138686586261890e-01	0.000000000000000000e+00	9.733135690910863502e+00	0.000000000000000000e+00
6.020000000000000000e+02	1.888945492197214904e+01	5.112333750755131234e+01	-4.731708820996359706e-03	1.274935505826332758e+02	1.233120421280713419e-01	0.000000000000000000e+00	1.146913480564988852e+01	0.000000000000000000e+00
6.020000000000000000e+02	7.484826718529851064e+01	3.427601767612311789e+01	-4.158841390053001977e-03	1.120252306262349151e+02	1.261665287722563145e-01	0.000000000000000000e+00	8.469316678899282635e+00	0.000000000000000000e+00
6.020000000000000000e+02	8.971688992715147037e+01	4.509187200218355684e+01	-4.576251958970947720e-03	1.232959712626378490e+02	1.414817609647618379e-01	0.000000000000000000e+00	6.866530135761155229e+00	0.000000000000000000e+00
6.030000000000000000e+02	1.109377716130425426e+02	4.688059864618917771e+01	-3.885277898078841243e-03	1.046385868869012228e+02	1.181647733769322084e-01	0.000000000000000000e+00	8.512315649277161000e+00	0.000000000000000000e+00
6.030000000000000000e+02	3.440975521226982181e+01	7.837013395062697008e+00	-3.598631294094041359e-03	9.689867858464288020e+01	1.970206020771102517e-01	0.000000000000000000e+00	8.833637722726276564e+00	0.000000000000000000e+00
6.030000000000000000e+02	5.192546676699533492e+01	1.517056063850341197e+01	-3.220159428001075769e-03	8.667934405277631527e+01	4.026733823840776827e-01	0.000000000000000000e+00	5.944620933448879541e+00	0.000000000000000000e+00
6.030000000000000000e+02	9.388499478576460433e+01	3.518968326349182973e+01	-3.296571000104628855e-03	8.874257645494446933e+01	2.591576125260379726e-01	0.000000000000000000e+00	7.901467742283211138e+00	0.000000000000000000e+00
6.030000000000000000e+02	1.248097103822841376e+02	3.709821000305835526e+01	2.520146414011777570e-03	-6.777789375353623313e+01	3.246509286748735512e-01	0.000000000000000000e+00	4.635341896392572103e+00	0.000000000000000000e+00
6.030000000000000000e+02	3.493623675508371207e+01	4.742846341292782597e+01	-4.269180899580593200e-03	1.150045706009202604e+02	2.016272708471372743e-01	0.000000000000000000e+00	4.991019389166720721e+00	0.000000000000000000e+00
6.030000000000000000e+02	3.404562315277803464e+01	5.333635015947036351e+01	-6.386980235562022580e-03	1.721884773181582204e+02	2.072478780983085800e-01	0.000000000000000000e+00	3.776722677473418610e+00	0.000000000000000000e+00
6.040000000000000000e+02	1.603558671724615436e+01	4.001494025771262386e+01	-4.180699461030508435e-03	1.126154328567107541e+02	1.311177721410951014e-01	0.000000000000000000e+00	3.757087085913827451e+00	0.000000000000000000e+00
6.040000000000000000e+02	9.165169624211068822e+01	1.846803412136636169e+01	-7.327815436895861179e-03	1.975925047325099229e+02	8.187448658853890837e-02	0.000000000000000000e+00	7.127188321103751001e+00	0.000000000000000000e+00
6.040000000000000000e+02	8.082223253897488746e+01	2.827259673797827944e+01	4.128472757063593457e-03	-1.112052298610577878e+02	1.733991226879972869e-01	0.000000000000000000e+00	7.968138518347670285e+00	0.000000000000000000e+00
6.040000000000000000e+02	4.399826529654854568e+01	3.462864733892590863e+01	-3.891772401518065264e-03	1.048139486752130694e+02	1.717285472465593932e-01	0.000000000000000000e+00	9.733135690910863502e+00	0.000000000000000000e+00
6.040000000000000000e+02	1.445620310201184111e+02	4.247709856350729751e+01	-3.934559903826344296e-03	1.059692784078699077e+02	1.000842947373555836e-01	0.000000000000000000e+00	1.015236538347523521e+01	0.000000000000000000e+00
6.040000000000000000e+02	5.606453385567616010e+01	1.943748478568459603e+01	-4.237275502330938547e-03	1.141430747882137382e+02	2.083306074355494308e-01	0.000000000000000000e+00	5.944620933448879541e+00	0.000000000000000000e+00
6.040000000000000000e+02	1.143872567210011937e+02	2.506729628166463897e+01	-3.483140554649687311e-03	9.378024731550176796e+01	1.666481929807495099e-01	0.000000000000000000e+00	5.800367443740666040e+00	0.000000000000000000e+00
6.040000000000000000e+02	8.264662790561582995e+01	3.868857910385062837e+01	-3.895501201862155462e-03	1.049146321381932125e+02	3.836676245617113290e-01	0.000000000000000000e+00	6.370099923893151050e+00	0.000000000000000000e+00
6.040000000000000000e+02	6.781162248183971997e+01	4.900135037376244185e+01	1.838709516337213657e-03	-4.937802775667202582e+01	3.775398922691595160e-01	0.000000000000000000e+00	4.099207997365994061e+00	0.000000000000000000e+00
6.050000000000000000e+02	4.315706088175584654e+01	9.069003224951851294e+00	-4.963372476044050283e-03	1.337488329481282108e+02	1.227198574619472460e-01	0.000000000000000000e+00	8.833637722726276564e+00	0.000000000000000000e+00
6.050000000000000000e+02	8.051239314892910670e+01	9.313322890665499898e+00	-4.791039575141032431e-03	1.290955740854407452e+02	2.372070263105654497e-01	0.000000000000000000e+00	4.816656637013625897e+00	0.000000000000000000e+00
6.050000000000000000e+02	8.285045656256629343e+01	4.505541716673469210e+01	-7.430921931621037313e-03	2.003765419527187532e+02	9.492602112358239363e-02	0.000000000000000000e+00	6.370099923893151050e+00	0.000000000000000000e+00
6.070000000000000000e+02	1.385107216847656844e+02	5.062891910909459625e+01	-4.161323422985236872e-03	1.120922494118462822e+02	7.608428055626836883e-02	0.000000000000000000e+00	1.015236538347523521e+01	0.000000000000000000e+00
6.080000000000000000e+02	9.927020116946576422e+01	7.941360572508877169e+00	-4.327782675416982396e-03	1.165869105450111505e+02	1.644626697102119506e-01	0.000000000000000000e+00	1.010125404557217799e+01	0.000000000000000000e+00
6.080000000000000000e+02	8.873672674821348494e+01	2.919564216454433492e+01	-4.507822436899555467e-03	1.214482667420288209e+02	2.548603842754393334e-01	0.000000000000000000e+00	6.327722913049040443e+00	0.000000000000000000e+00
6.080000000000000000e+02	1.065357445834114145e+02	1.495899637050091080e+01	-3.962774479965436823e-03	1.067311162565235776e+02	8.573649715003794913e-02	0.000000000000000000e+00	1.010125404557217799e+01	0.000000000000000000e+00
6.080000000000000000e+02	2.173358011236334875e+01	3.224542044616634229e+01	-3.745987023076400701e-03	1.008775145948415997e+02	1.966135322930182561e-01	0.000000000000000000e+00	6.414700928050350193e+00	0.000000000000000000e+00
6.080000000000000000e+02	6.091943131852916338e+01	5.298788417942872542e+01	2.429675365876036996e-03	-6.533503342710807260e+01	3.567916240692758922e-01	0.000000000000000000e+00	7.962082065347996895e+00	0.000000000000000000e+00
6.090000000000000000e+02	1.291576567031600291e+02	4.705773476730571225e+00	-4.433739836231438171e-03	1.194479202247735401e+02	1.459956302505439618e-01	0.000000000000000000e+00	5.933638476957323604e+00	0.000000000000000000e+00
6.090000000000000000e+02	8.747788699129243639e+01	1.269082634405198817e+01	-2.417654779847355512e-03	6.501045873371197104e+01	3.062998546017743351e-01	0.000000000000000000e+00	7.127188321103751001e+00	0.000000000000000000e+00
6.090000000000000000e+02	9.477823537021606626e+01	3.107719759412761107e+01	-4.870257709802142641e-03	1.312345880825696440e+02	1.009873306155831818e-01	0.000000000000000000e+00	6.327722913049040443e+00	0.000000000000000000e+00
6.100000000000000000e+02	1.212999430436954924e+02	6.539833162391684773e+00	-3.398455742883797325e-03	9.149362445463314941e+01	2.841910014866265710e-01	0.000000000000000000e+00	8.030697254224151038e+00	0.000000000000000000e+00
6.100000000000000000e+02	6.468793390242093722e+01	2.050985763436639076e+01	-1.331795792419067847e-03	3.569056142795600550e+01	3.915869256588720981e-01	0.000000000000000000e+00	1.439523109624630592e+01	0.000000000000000000e+00
6.100000000000000000e+02	7.372432249388992886e+01	3.171549726529802626e+01	-3.507988909711591725e-03	9.445119191057987962e+01	2.852759728229039560e-01	0.000000000000000000e+00	1.000326781028277345e+01	0.000000000000000000e+00
6.100000000000000000e+02	1.783907411649353136e+01	3.734259721811216792e+01	-4.117113996758429637e-03	1.108985255011695443e+02	1.973972743305451027e-01	0.000000000000000000e+00	6.414700928050350193e+00	0.000000000000000000e+00
6.100000000000000000e+02	7.071179078870514445e+01	4.408817065590141482e+01	-3.630941385274675387e-03	9.777110176879814674e+01	1.259329557367017127e-01	0.000000000000000000e+00	7.684686207489188625e+00	0.000000000000000000e+00
6.110000000000000000e+02	5.378621195217172613e+01	6.942026911913523612e+00	-3.899722078816260807e-03	1.050286024421345275e+02	1.348063667766381535e-01	0.000000000000000000e+00	1.299117635306761009e+01	0.000000000000000000e+00
6.110000000000000000e+02	4.938691840970487590e+01	2.216454758759858379e+01	-3.989873894052667520e-03	1.074628429791301159e+02	1.059548726592659529e-01	0.000000000000000000e+00	1.114492373547903981e+01	0.000000000000000000e+00
6.110000000000000000e+02	7.233296183549650493e+01	5.159990857362857497e+01	-4.117790467830026099e-03	1.109167912820666544e+02	1.070183038138154963e-01	0.000000000000000000e+00	4.235409328841552856e+00	0.000000000000000000e+00
6.120000000000000000e+02	4.107981624982573265e+01	1.473478455133858844e+01	-3.723816315556072610e-03	1.002788706869143738e+02	1.140487254933592043e-01	0.000000000000000000e+00	6.934558731697381795e+00	0.000000000000000000e+00
6.120000000000000000e+02	1.696596948182245868e+01	1.144586266867138669e+01	-2.759042412646631453e-03	7.422846074964218133e+01	2.808534109134578349e-01	0.000000000000000000e+00	2.133897173867094565e+01	0.000000000000000000e+00
6.120000000000000000e+02	7.884931356064699060e+01	2.312481432097399292e+01	-3.791509995843313826e-03	1.021067063241836763e+02	1.705105856938934350e-01	0.000000000000000000e+00	1.000326781028277345e+01	0.000000000000000000e+00
6.130000000000000000e+02	1.214495158067054348e+02	1.493803269693183289e+01	-4.382537832450635051e-03	1.180653857427801086e+02	1.685497262257674711e-01	0.000000000000000000e+00	8.080192457892326985e+00	0.000000000000000000e+00
6.130000000000000000e+02	9.282606976476286320e+01	5.208193827084086536e+01	-4.617961538361010573e-03	1.244221953843161543e+02	6.825298186737704942e-02	0.000000000000000000e+00	1.630294453331478266e+01	0.000000000000000000e+00
6.130000000000000000e+02	5.931042382282029735e+01	3.645750380142300173e+01	-3.750079026875442756e-03	1.009880051212835497e+02	9.800023759902698473e-02	0.000000000000000000e+00	1.371926548087781939e+01	0.000000000000000000e+00
6.140000000000000000e+02	4.080446703183122281e+01	6.447090694086843321e+00	1.405030895547574286e-03	-3.766802418119039686e+01	4.585275662262893182e-01	0.000000000000000000e+00	8.292266678259842649e+00	0.000000000000000000e+00
6.150000000000000000e+02	1.274383387694233249e+02	3.470154308669906129e+01	-4.721984559158283294e-03	1.272309802472880307e+02	1.894687813063359316e-01	0.000000000000000000e+00	6.563842930155506572e+00	0.000000000000000000e+00
6.150000000000000000e+02	1.244646095521638216e+02	4.055312138269490418e+01	-4.357470622583949245e-03	1.173885317244017727e+02	1.697097731736264548e-01	0.000000000000000000e+00	6.563842930155506572e+00	0.000000000000000000e+00
6.160000000000000000e+02	7.652365782248740800e+01	5.221371581328642719e+01	-3.343765050721599075e-03	9.001688990959421233e+01	1.366905623373727563e-01	0.000000000000000000e+00	4.235409328841552856e+00	0.000000000000000000e+00
6.170000000000000000e+02	1.059264691151073663e+02	3.878758367142189911e+01	-3.510282523136183663e-03	9.451312307369288135e+01	1.251407587235354724e-01	0.000000000000000000e+00	6.281729034921806232e+00	0.000000000000000000e+00
6.170000000000000000e+02	5.743160254503904127e+01	1.741804553878922235e+01	-4.144651087589937104e-03	1.116420701829622004e+02	1.161566305801653431e-01	0.000000000000000000e+00	1.082754747602731982e+01	0.000000000000000000e+00
6.170000000000000000e+02	4.669339856363849606e+01	1.880612320212765454e+01	-3.251982513155510755e-03	8.753861730969354937e+01	2.658470493261650969e-01	0.000000000000000000e+00	6.934558731697381795e+00	0.000000000000000000e+00
6.170000000000000000e+02	2.069216468131606135e+01	3.536169487173980031e+01	-3.278338465503974775e-03	8.825026939822350869e+01	2.681902042743324888e-01	0.000000000000000000e+00	4.505729175105630979e+00	0.000000000000000000e+00
6.170000000000000000e+02	3.130278164868649782e+01	4.725978657428812113e+01	-4.159856312691185415e-03	1.120526351307510140e+02	9.412151731446039005e-02	0.000000000000000000e+00	1.145903452245765841e+01	0.000000000000000000e+00
6.180000000000000000e+02	1.364144978334906284e+02	2.538471543818168996e+01	-4.364201960271622480e-03	1.175702884092180796e+02	1.350527930368939922e-01	0.000000000000000000e+00	3.381375276903193949e+00	0.000000000000000000e+00
6.180000000000000000e+02	4.376906081408777993e+01	2.911417202133877780e+01	-4.032942558355165352e-03	1.086257645270154626e+02	2.428386703278730963e-01	0.000000000000000000e+00	1.071483185741555033e+01	0.000000000000000000e+00
6.190000000000000000e+02	7.369050517052848193e+00	2.998220321031777047e+01	-3.832649016385640713e-03	1.032175244612763407e+02	3.487696175662993170e-01	0.000000000000000000e+00	1.436816973623642113e+01	0.000000000000000000e+00
6.190000000000000000e+02	1.332137981648709513e+02	4.876556232449685524e+01	-4.054934269119497142e-03	1.092195752415311745e+02	1.034847652431200027e-01	0.000000000000000000e+00	1.199968697938863116e+01	0.000000000000000000e+00
6.200000000000000000e+02	1.427706246100108274e+02	1.832856993645939170e+01	-4.725970536163909622e-03	1.273386078838606750e+02	1.229682540194203533e-01	0.000000000000000000e+00	7.559544895978843826e+00	0.000000000000000000e+00
6.200000000000000000e+02	2.339450619348269100e+01	3.896709994621049589e+01	-4.135218254803176355e-03	1.113873688895049270e+02	2.376535819856140375e-01	0.000000000000000000e+00	4.505729175105630979e+00	0.000000000000000000e+00
6.200000000000000000e+02	8.560998622834677008e+01	3.924239393768398543e+01	3.523809752398432762e-03	-9.487837949961232198e+01	1.659147173011255028e-01	0.000000000000000000e+00	9.935933093596988286e+00	0.000000000000000000e+00
6.200000000000000000e+02	1.099196584816528599e+02	4.807609283964170288e+01	-4.197168281346007508e-03	1.130601168589502947e+02	1.800365761553673893e-01	0.000000000000000000e+00	6.162085325169750050e+00	0.000000000000000000e+00
6.210000000000000000e+02	3.597242972214032619e+01	1.568397727449766599e+01	-3.840614276217127303e-03	1.034325989810590158e+02	1.056799955423909365e-01	0.000000000000000000e+00	6.659458866575233671e+00	0.000000000000000000e+00
6.210000000000000000e+02	7.568248273711839147e+01	3.965158933365535887e+01	-4.182770256247136074e-03	1.126713475784156202e+02	1.197000636191136724e-01	0.000000000000000000e+00	9.935933093596988286e+00	0.000000000000000000e+00
6.210000000000000000e+02	2.946366597815229227e+01	2.225877530100613200e+01	-4.063856346613309474e-03	1.094604853402651941e+02	1.107435913247042381e-01	0.000000000000000000e+00	9.251593082514640187e+00	0.000000000000000000e+00
6.210000000000000000e+02	1.046200593277313260e+02	4.493196428590434977e+01	-3.585902870380904689e-03	9.655499116256133618e+01	2.911939302576743716e-01	0.000000000000000000e+00	6.162085325169750050e+00	0.000000000000000000e+00
6.220000000000000000e+02	1.361693151240245641e+02	2.201224094573092671e+01	2.584580522132580178e-03	-6.951771582524393978e+01	3.456093636987951356e-01	0.000000000000000000e+00	3.381375276903193949e+00	0.000000000000000000e+00
6.230000000000000000e+02	6.650600580410629448e+01	4.803011532030980391e+01	-5.390070410992681138e-03	1.452703470472121126e+02	7.816684346628799407e-02	0.000000000000000000e+00	1.226567133477914062e+01	0.000000000000000000e+00
6.240000000000000000e+02	3.321698251453403827e+01	5.114905691462237947e+00	4.440872647464078234e-03	-1.196405173255606798e+02	2.912488362597154268e-01	0.000000000000000000e+00	5.212183718716095981e+00	0.000000000000000000e+00
6.240000000000000000e+02	1.040099648846254752e+02	3.069986321123422002e+01	1.585693983262231833e-03	-4.254621116500846512e+01	4.053524710998911429e-01	0.000000000000000000e+00	1.084940785883880920e+01	0.000000000000000000e+00
6.250000000000000000e+02	1.505901169751247259e+01	5.043403624299497778e+01	-3.988416584824120391e-03	1.074234933421897580e+02	1.523736641324217045e-01	0.000000000000000000e+00	1.417642749520707746e+01	0.000000000000000000e+00
6.250000000000000000e+02	1.119572177255247567e+02	1.742450226464196561e+01	-4.663669385416686908e-03	1.256563790096813449e+02	1.480365086152287679e-01	0.000000000000000000e+00	4.332094459801847819e+00	0.000000000000000000e+00
6.250000000000000000e+02	1.268074825868490478e+02	4.426355205530574466e+01	-4.037873382759148144e-03	1.087589045266206540e+02	2.340219777495802234e-01	0.000000000000000000e+00	9.422904069918597969e+00	0.000000000000000000e+00
6.250000000000000000e+02	1.357879529223733925e+02	2.621549928540067498e+01	-4.184087654505432019e-03	1.127069193995187391e+02	1.091815752607799839e-01	0.000000000000000000e+00	4.220523403424214948e+00	0.000000000000000000e+00
6.250000000000000000e+02	5.427835066195017788e+01	4.899507284130530138e+01	-3.824251684731301906e-03	1.029907833239849282e+02	9.301550961243165716e-02	0.000000000000000000e+00	1.226567133477914062e+01	0.000000000000000000e+00
6.250000000000000000e+02	1.350198578757202768e+02	4.888394308049242909e+01	-4.176967297988848186e-03	1.125146585956172629e+02	2.417419071682307408e-01	0.000000000000000000e+00	9.422904069918597969e+00	0.000000000000000000e+00
6.260000000000000000e+02	3.216551680351715703e+01	1.021993056664207522e+01	-4.231560133864632582e-03	1.139887508673024854e+02	2.151338167942780100e-01	0.000000000000000000e+00	5.212183718716095981e+00	0.000000000000000000e+00
6.260000000000000000e+02	1.179223471650305726e+02	3.941879532361977567e+01	-4.634003905228738576e-03	1.248553644739942001e+02	1.228629443700115509e-01	0.000000000000000000e+00	6.834346742157058507e+00	0.000000000000000000e+00
6.260000000000000000e+02	9.849343369447801422e+01	2.135761859253772954e+01	-4.233330719197589062e-03	1.140365594508611338e+02	1.554852531416844874e-01	0.000000000000000000e+00	6.416532107669557838e+00	0.000000000000000000e+00
6.270000000000000000e+02	5.029495308377656215e+01	6.796406212680053294e+00	-4.090431352929426410e-03	1.101780522298055587e+02	2.300045563107450119e-01	0.000000000000000000e+00	5.377449882983866836e+00	0.000000000000000000e+00
6.270000000000000000e+02	2.115195117842765171e+01	9.560262563045032636e+00	-3.903264800025185027e-03	1.051242614763472289e+02	3.192055612286939237e-01	0.000000000000000000e+00	6.242223290920403400e+00	0.000000000000000000e+00
6.270000000000000000e+02	1.063396331218854272e+02	1.707155221816646673e+01	-1.488463262039992985e-03	3.992082905351316668e+01	4.551064087419405269e-01	0.000000000000000000e+00	5.628661520677247232e+00	0.000000000000000000e+00
6.270000000000000000e+02	2.357775851919137011e+01	2.083603521391345836e+01	-3.457172604940065598e-03	9.307907190732987601e+01	2.009493965381976555e-01	0.000000000000000000e+00	3.599555011703933438e+00	0.000000000000000000e+00
6.280000000000000000e+02	4.583286637630667570e+00	3.257345572645228771e+01	-4.661746653513469500e-03	1.256044622298770577e+02	7.584671733007042338e-02	0.000000000000000000e+00	1.797984952833713024e+01	0.000000000000000000e+00
6.290000000000000000e+02	1.624491677313373117e+01	1.341854779860899960e+01	-3.892073511428911173e-03	1.048220791155059288e+02	2.364266369329530715e-01	0.000000000000000000e+00	6.242223290920403400e+00	0.000000000000000000e+00
6.290000000000000000e+02	8.754947652927249635e+01	1.481244738148201634e+01	-4.929571435487595417e-03	1.328361517902459070e+02	1.205971823285962863e-01	0.000000000000000000e+00	3.517783673021693591e+00	0.000000000000000000e+00
6.290000000000000000e+02	6.692973159321711307e+01	3.353143769605473778e+01	-4.495560080750613668e-03	1.211171638758407596e+02	7.052509127325179428e-02	0.000000000000000000e+00	1.096325574301299710e+01	0.000000000000000000e+00
6.290000000000000000e+02	9.121721839362719209e+01	8.697623126230837443e+00	-2.924603910656131678e-03	7.869888110405882742e+01	3.984228156332494386e-01	0.000000000000000000e+00	3.667031258961465756e+00	0.000000000000000000e+00
6.300000000000000000e+02	1.248492047866594561e+02	2.569599403097075196e+01	-4.649998371478280233e-03	1.252872401717840347e+02	1.481057009223244458e-01	0.000000000000000000e+00	1.095107741210724051e+01	0.000000000000000000e+00
6.300000000000000000e+02	1.129376825157013684e+02	3.474317624955476447e+01	-5.291870507840720599e-03	1.426187955021356402e+02	2.397021851168834594e-01	0.000000000000000000e+00	6.834346742157058507e+00	0.000000000000000000e+00
6.300000000000000000e+02	9.762245859098985079e+01	1.313019513513679648e+01	-3.806385480026513567e-03	1.025083677495385217e+02	1.431135792661548667e-01	0.000000000000000000e+00	6.834589652367194290e+00	0.000000000000000000e+00
6.300000000000000000e+02	9.504615036958437457e+00	1.528023405298684523e+01	-4.835498388107858925e-03	1.302960318295999684e+02	1.207982569651709914e-01	0.000000000000000000e+00	6.992677827873031049e+00	0.000000000000000000e+00
6.300000000000000000e+02	9.248872194617591447e+01	2.361932615731198126e+01	-4.113671278299395849e-03	1.108055666981940561e+02	1.741233219145151834e-01	0.000000000000000000e+00	6.416532107669557838e+00	0.000000000000000000e+00
6.300000000000000000e+02	7.987406573131323739e+01	2.728922848778660892e+01	-4.575390167656905212e-03	1.232727015442680880e+02	1.578839146198787180e-01	0.000000000000000000e+00	1.313764569983513653e+01	0.000000000000000000e+00
6.300000000000000000e+02	4.108948641581057615e+01	2.967177907803198877e+01	-4.048236510086183557e-03	1.090387252330963292e+02	1.580187583735378487e-01	0.000000000000000000e+00	1.080642718065517016e+01	0.000000000000000000e+00
6.300000000000000000e+02	3.657344019122810863e+01	5.226499694429262632e+01	-2.413284043449273608e-03	6.489244198952513898e+01	2.954110081219633033e-01	0.000000000000000000e+00	1.199418985101863733e+01	0.000000000000000000e+00
6.310000000000000000e+02	5.381293032380946784e+01	1.086344486292837175e+01	-4.785120368321424053e-03	1.289357462089929243e+02	1.007103511498583792e-01	0.000000000000000000e+00	5.377449882983866836e+00	0.000000000000000000e+00
6.310000000000000000e+02	2.676911905649341961e+01	2.250097191037794531e+01	4.172845742434578772e-03	-1.124033701253920867e+02	2.592658868248158832e-01	0.000000000000000000e+00	3.599555011703933438e+00	0.000000000000000000e+00
6.310000000000000000e+02	4.213054100850155947e+01	4.163582855307136299e+01	-4.179655412906865819e-03	1.125872419183643558e+02	9.885493221029151290e-02	0.000000000000000000e+00	1.196248316509183418e+01	0.000000000000000000e+00
6.310000000000000000e+02	2.322754704287249794e+01	4.809946377631823822e+01	2.196663661548079079e-03	-5.904335161479900762e+01	2.853213424936401621e-01	0.000000000000000000e+00	1.367441055078735701e+01	0.000000000000000000e+00
6.320000000000000000e+02	4.759004840092371325e+01	2.103919184774553131e+01	-4.103275740663808908e-03	1.105248708625078820e+02	1.162828766486544430e-01	0.000000000000000000e+00	1.080642718065517016e+01	0.000000000000000000e+00
6.320000000000000000e+02	1.336953663123937019e+02	9.365353261590430023e+00	3.260889620305807909e-03	-8.777912318565134342e+01	2.030599490694700027e-01	0.000000000000000000e+00	1.857267890418416911e+01	0.000000000000000000e+00
6.320000000000000000e+02	2.986634257539582649e+01	1.862112488143862521e+01	-4.206672081486310596e-03	1.133167343823619291e+02	2.893812675333002904e-01	0.000000000000000000e+00	4.964474442880280947e+00	0.000000000000000000e+00
6.320000000000000000e+02	9.891403303286230653e+01	2.072969853019041508e+01	-4.148250620108146283e-03	1.117392632117113322e+02	1.403037010202710100e-01	0.000000000000000000e+00	7.045180649502131409e+00	0.000000000000000000e+00
6.320000000000000000e+02	7.711905880016783499e+01	4.856825974629965970e+01	-4.021228212354758733e-03	1.083094587951363508e+02	1.341808324917475037e-01	0.000000000000000000e+00	7.095897673489170998e+00	0.000000000000000000e+00
6.330000000000000000e+02	6.144225852180052527e+01	1.201495813408949154e+01	-3.837915766447474401e-03	1.033597349809993204e+02	2.511661940077296595e-01	0.000000000000000000e+00	4.547663663665454159e+00	0.000000000000000000e+00
6.330000000000000000e+02	1.111779664475670018e+02	4.297809462295155924e+01	-3.599581699645113247e-03	9.692434102652426020e+01	1.743680892784865710e-01	0.000000000000000000e+00	8.420836137638493923e+00	0.000000000000000000e+00
6.340000000000000000e+02	8.416417923529822076e+01	4.772088624710507787e+01	-4.224491189439551209e-03	1.137978782705812932e+02	1.495703508105826751e-01	0.000000000000000000e+00	7.095897673489170998e+00	0.000000000000000000e+00
6.340000000000000000e+02	8.896650986711773612e+01	1.159269296699429397e+01	-4.575224205222273334e-03	1.232682202979954553e+02	1.072154017008039029e-01	0.000000000000000000e+00	3.517783673021693591e+00	0.000000000000000000e+00
6.340000000000000000e+02	5.695096664531034492e+01	2.899081806861018507e+01	-2.960757872548311874e-03	7.967509483175976470e+01	2.038694473471474033e-01	0.000000000000000000e+00	1.096325574301299710e+01	0.000000000000000000e+00
6.340000000000000000e+02	7.260277688671749274e+00	3.480794438333625607e+01	-3.486324835228545461e-03	9.386622789000155365e+01	1.870982553131750326e-01	0.000000000000000000e+00	1.234401431365450108e+01	0.000000000000000000e+00
6.350000000000000000e+02	6.959161404285396202e+01	6.933713321063184054e+00	-3.763056674291733426e-03	1.013384219745962582e+02	1.177860030229971322e-01	0.000000000000000000e+00	8.112751135897541488e+00	0.000000000000000000e+00
6.350000000000000000e+02	1.425444166533161194e+02	4.608529728830797723e+01	-1.718883420431632910e-03	4.614253505718068027e+01	4.470685356921368925e-01	0.000000000000000000e+00	2.699711485187869542e+01	0.000000000000000000e+00
6.350000000000000000e+02	9.340816643506136074e+01	5.110290381913442559e+01	-3.632997629198871613e-03	9.782662358276388659e+01	2.201412007360223910e-01	0.000000000000000000e+00	9.843238400389379805e+00	0.000000000000000000e+00
6.360000000000000000e+02	3.644870356869876815e+01	7.357955220764061721e+00	2.738053051534414164e-03	-7.366171504928090030e+01	3.243376920397946783e-01	0.000000000000000000e+00	5.011747259342092420e+00	0.000000000000000000e+00
6.360000000000000000e+02	6.093678628621675841e+01	1.653444290747650314e+01	-3.432078059182263989e-03	9.240147977697793635e+01	2.864315695083271551e-01	0.000000000000000000e+00	4.547663663665454159e+00	0.000000000000000000e+00
6.360000000000000000e+02	3.630804829043966464e+01	5.208568893602489425e+01	2.485027105068389214e-03	-6.682961727971161281e+01	3.466105277473591206e-01	0.000000000000000000e+00	1.196248316509183418e+01	0.000000000000000000e+00
6.370000000000000000e+02	1.658367536867337932e+01	4.289799661284920518e+01	-4.177236070562684138e-03	1.125219158770457994e+02	1.153231330858887071e-01	0.000000000000000000e+00	1.234401431365450108e+01	0.000000000000000000e+00
6.370000000000000000e+02	1.158899078313222191e+02	2.206452660691523349e+01	-1.098771849547085146e-03	2.939854915574548144e+01	4.654769135652637724e-01	0.000000000000000000e+00	1.378907930757004152e+01	0.000000000000000000e+00
6.370000000000000000e+02	2.709232729267732509e+01	2.320276957857343803e+01	3.474633097734128491e-03	-9.355053262327632524e+01	1.571042684600882922e-01	0.000000000000000000e+00	5.355990003681799116e+00	0.000000000000000000e+00
6.380000000000000000e+02	7.809865161573291914e+01	2.578859803437174847e+01	-4.061554054816455400e-03	1.093983198474772962e+02	2.466846493877705715e-01	0.000000000000000000e+00	1.260630588031974675e+01	0.000000000000000000e+00
6.390000000000000000e+02	6.430804957076490780e+01	4.382194345104989708e+01	-4.597905982583027316e-03	1.238806638939216214e+02	7.191707497028720919e-02	0.000000000000000000e+00	6.626959209466319223e+00	0.000000000000000000e+00
6.390000000000000000e+02	1.354003992985958860e+02	1.032888016937880771e+01	-3.351886861088625852e-03	9.023619153959869266e+01	3.788882685985645038e-01	0.000000000000000000e+00	1.968579871385674807e+01	0.000000000000000000e+00
6.390000000000000000e+02	6.675254391925398068e+01	1.644883137789575400e+01	-3.824194280928206856e-03	1.029892333311855026e+02	2.815449927616507919e-01	0.000000000000000000e+00	4.500056353324962011e+00	0.000000000000000000e+00
6.400000000000000000e+02	3.444714994887881687e+01	1.195266888959138285e+01	-3.407956287184266998e-03	9.175015406525808714e+01	1.718530531027586683e-01	0.000000000000000000e+00	5.011747259342092420e+00	0.000000000000000000e+00
6.400000000000000000e+02	7.344654219534400852e+01	1.407207867541053048e+01	-4.753053949549030689e-03	1.280699025623914054e+02	2.305379567190483092e-01	0.000000000000000000e+00	3.411248859576294645e+00	0.000000000000000000e+00
6.410000000000000000e+02	5.756498195146459551e+01	2.400563702537193222e+01	-3.929718460695265370e-03	1.058385518429490872e+02	1.522579819487164254e-01	0.000000000000000000e+00	8.196816822348095499e+00	0.000000000000000000e+00
6.410000000000000000e+02	9.702616070949808602e+00	3.077744183190027272e+01	-4.411357615689237739e-03	1.188435651332101912e+02	1.074518479753172606e-01	0.000000000000000000e+00	1.145458870977240728e+01	0.000000000000000000e+00
6.420000000000000000e+02	1.015665925060621504e+02	1.195529949274713033e+01	-3.842815896211492898e-03	1.034920461771392155e+02	2.076175958612159755e-01	0.000000000000000000e+00	3.747565683716159501e+00	0.000000000000000000e+00
6.420000000000000000e+02	7.009513502524623618e+01	1.343592715086798073e+01	4.704590228386976679e-03	-1.267613060098210411e+02	2.947840390176539316e-01	0.000000000000000000e+00	3.411248859576294645e+00	0.000000000000000000e+00
6.430000000000000000e+02	3.562809470270924095e+01	2.511183946839602754e+01	-2.433574342429769416e-03	6.544031191490115873e+01	2.132107283602484582e-01	0.000000000000000000e+00	1.113528103825044013e+01	0.000000000000000000e+00
6.430000000000000000e+02	1.157157437040367256e+02	1.054102428566461391e+01	3.044003042057969941e-03	-8.192284509167518536e+01	1.958587724257879747e-01	0.000000000000000000e+00	1.179148196605009069e+01	0.000000000000000000e+00
6.430000000000000000e+02	1.509929125802807093e+01	2.067380390117357436e+01	-3.094873519982349001e-03	8.329642785509639680e+01	2.389099109082355454e-01	0.000000000000000000e+00	5.102289283667531983e+00	0.000000000000000000e+00
6.440000000000000000e+02	4.621046884453165404e+01	1.420379912401284983e+01	-1.687617804690790110e-03	4.529831434957864644e+01	3.797827675558197447e-01	0.000000000000000000e+00	8.737603647789450534e+00	0.000000000000000000e+00
6.440000000000000000e+02	4.571229717455165797e+01	2.983448113463612827e+01	-1.483840636803237904e-03	3.979601091525227474e+01	4.323530833989699396e-01	0.000000000000000000e+00	7.957638909006519157e+00	0.000000000000000000e+00
6.440000000000000000e+02	3.820240665519509804e+01	3.666494854910266810e+01	-1.835111995707906047e-03	4.928088905208161918e+01	3.205139456513991236e-01	0.000000000000000000e+00	9.577004505116141431e+00	0.000000000000000000e+00
6.440000000000000000e+02	6.977009652400647610e+01	4.757462668368690828e+01	1.497198591297674167e-03	-4.015669665670330346e+01	4.118383980212205753e-01	0.000000000000000000e+00	6.626959209466319223e+00	0.000000000000000000e+00
6.450000000000000000e+02	1.031283307583421021e+02	6.371333713839665513e+00	-4.194762171924131498e-03	1.129951481273078002e+02	1.516119503040646022e-01	0.000000000000000000e+00	5.798249752179021499e+00	0.000000000000000000e+00
6.450000000000000000e+02	1.642186977604502118e+01	4.333674898245803320e+01	1.222514264703260896e-03	-3.273978862307079396e+01	4.240128944999763672e-01	0.000000000000000000e+00	1.424375534946760524e+01	0.000000000000000000e+00
6.460000000000000000e+02	2.018191248731100629e+01	2.112137219079087913e+01	3.454115169409788938e-03	-9.299651634827060320e+01	2.871644740255556716e-01	0.000000000000000000e+00	5.102289283667531983e+00	0.000000000000000000e+00
6.470000000000000000e+02	3.795458845212508692e+01	4.623874619837654620e+01	-4.256861112002022045e-03	1.146719169959729783e+02	1.508534437739791345e-01	0.000000000000000000e+00	6.043003759775284145e+00	0.000000000000000000e+00
6.470000000000000000e+02	6.124124843193477830e+01	1.263723150221531100e+01	-3.271531805581071733e-03	8.806647889481074287e+01	1.609693141955105267e-01	0.000000000000000000e+00	7.643620190293049177e+00	0.000000000000000000e+00
6.470000000000000000e+02	8.481718791874136798e+01	4.347044437289258667e+01	-3.864010070108006827e-03	1.040643221442036435e+02	1.309018649693374226e-01	0.000000000000000000e+00	1.281571136499313646e+01	0.000000000000000000e+00
6.480000000000000000e+02	1.296619174384387350e+02	7.525277014384153418e+00	-3.668481508160852285e-03	9.878474401941392102e+01	1.323842634690148845e-01	0.000000000000000000e+00	1.074894134261982792e+01	0.000000000000000000e+00
6.480000000000000000e+02	5.671022926179291090e+01	3.785951263150012380e+01	-3.704573704258632815e-03	9.975928997370249363e+01	3.418308001018947051e-01	0.000000000000000000e+00	4.606937742337934516e+00	0.000000000000000000e+00
6.480000000000000000e+02	7.257833534105033380e+01	3.966874141601132209e+01	-2.744693327847889334e-03	7.384101293404035005e+01	4.222087790219392067e-01	0.000000000000000000e+00	8.389828789623884120e+00	0.000000000000000000e+00
6.480000000000000000e+02	3.192296415743443916e+01	4.586806735037498584e+01	-3.843297769994626079e-03	1.035050575257575787e+02	1.868414181975248667e-01	0.000000000000000000e+00	6.043003759775284145e+00	0.000000000000000000e+00
6.480000000000000000e+02	5.604516166359961460e+01	2.843460791359273543e+01	3.887750696990845394e-03	-1.047053563394702422e+02	1.687753110497529629e-01	0.000000000000000000e+00	3.343613631512176720e+00	0.000000000000000000e+00
6.480000000000000000e+02	1.035206503618699969e+02	3.801435066032934884e+01	-4.316981926908382630e-03	1.162952733796298048e+02	9.479843382902541915e-02	0.000000000000000000e+00	1.023846152489324446e+01	0.000000000000000000e+00
6.490000000000000000e+02	6.028687881617507571e+01	3.495581613790517395e+01	-3.622689461953108262e-03	9.754828688476212051e+01	3.477000774485383694e-01	0.000000000000000000e+00	4.606937742337934516e+00	0.000000000000000000e+00
6.500000000000000000e+02	1.156790186255664707e+02	1.967953062278147058e+01	1.889453309791492295e-03	-5.074818984052382120e+01	3.557855943614038896e-01	0.000000000000000000e+00	5.892058619174719958e+00	0.000000000000000000e+00
6.500000000000000000e+02	6.932164567172924308e+01	5.480482854858739650e+00	-3.525099406265026682e-03	9.491320217858471153e+01	1.185649255346146180e-01	0.000000000000000000e+00	8.206688295798567623e+00	0.000000000000000000e+00
6.510000000000000000e+02	2.764460036912923258e+01	1.116775844516113914e+01	-3.870813586660792286e-03	1.042480277716885979e+02	8.110064268639771701e-02	0.000000000000000000e+00	8.401663973700289390e+00	0.000000000000000000e+00
6.510000000000000000e+02	4.242359297542709129e+01	4.115203770828507146e+01	-3.899419630964542655e-03	1.050204358753377392e+02	1.589850910589328814e-01	0.000000000000000000e+00	6.771012087750431618e+00	0.000000000000000000e+00
6.520000000000000000e+02	1.191777369648284406e+02	9.896289410777388440e+00	-7.175369987529918968e-03	1.934762382818125843e+02	6.685064243949123686e-02	0.000000000000000000e+00	1.039003554516263961e+01	0.000000000000000000e+00
6.520000000000000000e+02	1.048821611174470974e+02	1.812168388555027221e+01	-4.710548864225951385e-03	1.269221985316897445e+02	5.493063471335535297e-02	0.000000000000000000e+00	9.816493500749208678e+00	0.000000000000000000e+00
6.520000000000000000e+02	9.290657442515389164e+01	2.414900504540015547e+01	-3.506240777517355932e-03	9.440398959701495585e+01	1.051054277354258604e-01	0.000000000000000000e+00	1.076895210951686721e+01	0.000000000000000000e+00
6.520000000000000000e+02	1.375595025640272695e+02	2.453366929472740665e+01	-2.661357141848549445e-03	7.159080508602049520e+01	2.482639312205819904e-01	0.000000000000000000e+00	3.430168709731757470e+00	0.000000000000000000e+00
6.520000000000000000e+02	1.797655768078268679e+01	2.958659037698841843e+01	-3.723998897515383693e-03	1.002838006864436551e+02	1.433454809758410997e-01	0.000000000000000000e+00	9.890658714493797632e+00	0.000000000000000000e+00
6.520000000000000000e+02	8.031926015488761550e+01	2.913448305656264026e+01	-3.963517127456627452e-03	1.067511689046373533e+02	1.458858632717355830e-01	0.000000000000000000e+00	5.330433208413313473e+00	0.000000000000000000e+00
6.530000000000000000e+02	8.552003423470978305e+01	1.341450292799460087e+01	-4.078495425756907718e-03	1.098557634584282852e+02	1.183965877177979298e-01	0.000000000000000000e+00	1.303036882415960029e+01	0.000000000000000000e+00
6.530000000000000000e+02	5.912967712817768984e+01	2.972515681449217340e+01	-3.892701754705201692e-03	1.048390426702189586e+02	1.394206812204645818e-01	0.000000000000000000e+00	3.343613631512176720e+00	0.000000000000000000e+00
6.530000000000000000e+02	8.810088003323663486e+00	3.330155517612398341e+01	-3.918761595693801350e-03	1.055426992871795733e+02	1.297536712731000019e-01	0.000000000000000000e+00	9.571353841337074897e+00	0.000000000000000000e+00
6.530000000000000000e+02	5.564886266576263552e+01	5.150525501539517848e+01	-4.242150200933353377e-03	1.142746993030670097e+02	1.973326705402912440e-01	0.000000000000000000e+00	1.368695672013318010e+01	0.000000000000000000e+00
6.530000000000000000e+02	2.544346810022156191e+01	2.067223362196449798e+01	-2.225007088020974824e-03	5.980866862474218948e+01	4.701111554094072886e-01	0.000000000000000000e+00	4.740546768293940616e+00	0.000000000000000000e+00
6.540000000000000000e+02	2.728137593731085531e+01	5.164722585797351684e+01	-4.163094184707247757e-03	1.121400627581862892e+02	8.953185237495853155e-02	0.000000000000000000e+00	1.842378113001721474e+01	0.000000000000000000e+00
6.540000000000000000e+02	3.604267993122908820e+01	1.141315036763217883e+01	-1.206397519882109696e-03	3.230461121188743334e+01	4.154543292568636526e-01	0.000000000000000000e+00	8.401663973700289390e+00	0.000000000000000000e+00
6.540000000000000000e+02	2.137252264853185579e+01	1.824320361149755954e+01	3.181826448082080133e-03	-8.564429341760092029e+01	2.710789388972960623e-01	0.000000000000000000e+00	4.740546768293940616e+00	0.000000000000000000e+00
6.540000000000000000e+02	1.356217407646305162e+02	2.170327416577076463e+01	3.762822028337057829e-03	-1.013320861654590317e+02	2.876487690473922276e-01	0.000000000000000000e+00	3.430168709731757470e+00	0.000000000000000000e+00
6.550000000000000000e+02	9.937913701451431336e+01	4.368413259645166846e+01	-4.548747687042162431e-03	1.225533127427397204e+02	8.895593056920847452e-02	0.000000000000000000e+00	1.020978426073181033e+01	0.000000000000000000e+00
6.550000000000000000e+02	6.869708645677317804e+01	1.366337101072465288e+01	-3.366723505939924789e-03	9.063680424201996289e+01	1.986991578021078952e-01	0.000000000000000000e+00	8.206688295798567623e+00	0.000000000000000000e+00
6.550000000000000000e+02	1.179760103496491297e+02	2.510541154584704060e+01	-1.670806939512686556e-03	4.484439459908668368e+01	3.525389651493087140e-01	0.000000000000000000e+00	5.892058619174719958e+00	0.000000000000000000e+00
6.550000000000000000e+02	1.423818369640916899e+02	4.038959610662529087e+01	-4.137150687168267629e-03	1.114395475970081719e+02	9.540714569649488830e-02	0.000000000000000000e+00	9.384420356076214276e+00	0.000000000000000000e+00
6.550000000000000000e+02	9.725933057830157935e+00	4.282899146256610123e+01	-3.778429649149497860e-03	1.017535164291544305e+02	1.166208132344825898e-01	0.000000000000000000e+00	7.557394743095195544e+00	0.000000000000000000e+00
6.560000000000000000e+02	6.801720560048410746e+00	1.921121481391820041e+01	-2.840868814358400458e-03	7.643790205174960306e+01	2.462698001645441392e-01	0.000000000000000000e+00	5.704518337522935134e+00	0.000000000000000000e+00
6.570000000000000000e+02	1.049875040974110618e+02	8.305755630574903847e+00	-3.599328153889929174e-03	9.691749489310328158e+01	1.144726958759787472e-01	0.000000000000000000e+00	9.816493500749208678e+00	0.000000000000000000e+00
6.570000000000000000e+02	5.816283803843226252e+01	2.645440593157716336e+01	3.746668869456997158e-03	-1.008959255175201832e+02	2.276630434815695159e-01	0.000000000000000000e+00	3.410658171606923972e+00	0.000000000000000000e+00
6.570000000000000000e+02	6.345010388630140596e+01	3.350943156513395849e+01	-4.036393991949984925e-03	1.087189586523386851e+02	1.785526120859719512e-01	0.000000000000000000e+00	5.743415600551325717e+00	0.000000000000000000e+00
6.570000000000000000e+02	6.719151871566781153e+01	3.999301793208154265e+01	-3.437755399783309559e-03	9.255477688582877249e+01	1.618792123907696334e-01	0.000000000000000000e+00	7.485658094187273015e+00	0.000000000000000000e+00
6.580000000000000000e+02	8.922572137099879797e+01	4.261275711572540814e+01	-3.902305439764371196e-03	1.050983572432452036e+02	1.306631727303404489e-01	0.000000000000000000e+00	7.909006159613964471e+00	0.000000000000000000e+00
6.590000000000000000e+02	9.185989232470269883e+00	3.529090974581490769e+01	-4.685511924617302704e-03	1.262461618577984552e+02	1.385193789356911065e-01	0.000000000000000000e+00	7.557394743095195544e+00	0.000000000000000000e+00
6.590000000000000000e+02	1.391314975146816266e+02	1.282168354945831545e+01	-5.397964605929899892e-03	1.454835027032877406e+02	1.188335058053676674e-01	0.000000000000000000e+00	9.549923786098959866e+00	0.000000000000000000e+00
6.590000000000000000e+02	1.330527388416149392e+02	4.140708008229192671e+01	-3.843579473971263892e-03	1.035126639753622300e+02	1.000243792000031773e-01	0.000000000000000000e+00	6.210672352547600639e+00	0.000000000000000000e+00
6.600000000000000000e+02	1.396500590292241952e+02	2.907047955511849224e+01	-3.567710953912455515e-03	9.606378085917462784e+01	1.729992435508079796e-01	0.000000000000000000e+00	1.164409765469287450e+01	0.000000000000000000e+00
6.600000000000000000e+02	1.277909786304082189e+02	3.022521692675730520e+01	-4.956115749373111827e-03	1.335528899359772765e+02	1.642098443680040099e-01	0.000000000000000000e+00	6.096178797353503320e+00	0.000000000000000000e+00
6.600000000000000000e+02	3.332797325628536100e+01	3.689858329477953447e+01	3.806358614041267189e-03	-1.025076423257610685e+02	3.047319325878937724e-01	0.000000000000000000e+00	1.001165466751998601e+01	0.000000000000000000e+00
6.610000000000000000e+02	1.116338221772148955e+02	2.547554243860623302e+01	-5.535738568786789486e-03	1.492036159860797113e+02	7.119972593529821925e-02	0.000000000000000000e+00	8.173989151039528167e+00	0.000000000000000000e+00
6.610000000000000000e+02	1.272177923153095236e+02	2.415604454681241009e+01	-4.650553854835485362e-03	1.253022390944589546e+02	2.036707902607677312e-01	0.000000000000000000e+00	6.027751491214715429e+00	0.000000000000000000e+00
6.610000000000000000e+02	8.214740537142431265e+01	5.037166394079962828e+01	-3.553822495752106785e-03	9.568877068592816215e+01	1.513911216154301131e-01	0.000000000000000000e+00	8.066127005731926758e+00	0.000000000000000000e+00
6.620000000000000000e+02	6.329584230100213915e+01	2.616084570792826369e+01	-3.301368480689248659e-03	8.887211596209589004e+01	2.894477288000931736e-01	0.000000000000000000e+00	5.141391870346911475e+00	0.000000000000000000e+00
6.620000000000000000e+02	1.235648597257908961e+02	4.886580770892600611e+01	-1.367941545380972710e-03	3.666655350165265048e+01	3.845844403367201236e-01	0.000000000000000000e+00	6.004225382081622264e+00	0.000000000000000000e+00
6.630000000000000000e+02	9.021304981484557572e+01	5.045989423551519337e+01	-4.049595828951193729e-03	1.090754289763901710e+02	1.416295139095131717e-01	0.000000000000000000e+00	7.909006159613964471e+00	0.000000000000000000e+00
6.640000000000000000e+02	1.266663341234211089e+02	1.138306326429412607e+01	-2.704734803871636662e-03	7.276207005744451806e+01	2.362910953534769209e-01	0.000000000000000000e+00	1.222988928229745120e+01	0.000000000000000000e+00
6.640000000000000000e+02	2.169285264021252857e+01	2.477985881866129958e+01	-4.991955992599718742e-03	1.345206327672137547e+02	8.826090016223342438e-02	0.000000000000000000e+00	1.153938822902934369e+01	0.000000000000000000e+00
6.640000000000000000e+02	1.037033053252699659e+02	2.745569422630569889e+01	-3.974956861288191784e-03	1.070600596768554169e+02	1.239705936010194742e-01	0.000000000000000000e+00	8.173989151039528167e+00	0.000000000000000000e+00
6.640000000000000000e+02	1.216715241658175728e+02	2.651670073816521978e+01	-4.174860503406396285e-03	1.124577718345212247e+02	2.028919811878487911e-01	0.000000000000000000e+00	6.027751491214715429e+00	0.000000000000000000e+00
6.640000000000000000e+02	3.988533058449228008e+01	2.933324826902649463e+01	-3.824980132774468029e-03	1.030104525647109170e+02	1.364392702604627639e-01	0.000000000000000000e+00	1.001165466751998601e+01	0.000000000000000000e+00
6.640000000000000000e+02	6.191095323291504826e+01	4.143295106871750022e+01	-4.611319023246089090e-03	1.242428370484030467e+02	1.886106793930046877e-01	0.000000000000000000e+00	6.268103230484272537e+00	0.000000000000000000e+00
6.640000000000000000e+02	7.394956257501803520e+01	4.120546738886505267e+01	-2.200292523522019532e-03	5.914133658489598844e+01	3.151044317507569748e-01	0.000000000000000000e+00	1.204075843609398788e+01	0.000000000000000000e+00
6.640000000000000000e+02	1.317486372278122815e+02	5.129567836660090308e+01	-1.081493474326528570e-03	2.893200590018257046e+01	4.996632115466933532e-01	0.000000000000000000e+00	5.784871513162674006e+00	0.000000000000000000e+00
6.650000000000000000e+02	8.502898494575295274e+01	1.737492345333353683e+01	-4.355590026682891469e-03	1.173377526828033552e+02	8.909175995336704457e-02	0.000000000000000000e+00	1.638577994655025805e+01	0.000000000000000000e+00
6.650000000000000000e+02	9.739304832958376323e+01	4.216233574915850113e+01	-3.870821703149999581e-03	1.042482469296389240e+02	9.320722247916179981e-02	0.000000000000000000e+00	7.586534900233725232e+00	0.000000000000000000e+00
6.650000000000000000e+02	6.173049233423433435e+01	5.132708149873828063e+01	-3.221273792239084856e-03	8.670943363659696956e+01	1.400688515987669192e-01	0.000000000000000000e+00	9.895776023244252428e+00	0.000000000000000000e+00
6.650000000000000000e+02	4.420641226278701197e+01	1.855044971637211049e+01	-2.513072063878861277e-03	6.758687519421729917e+01	2.379357727647180010e-01	0.000000000000000000e+00	9.902468691750229368e+00	0.000000000000000000e+00
6.660000000000000000e+02	1.551483888763986663e+01	8.788123462773130612e+00	2.554047264859759386e-03	-6.869326994597781777e+01	2.658786221214587409e-01	0.000000000000000000e+00	3.598096596983014095e+00	0.000000000000000000e+00
6.660000000000000000e+02	1.053763162275322287e+02	1.437841608108115032e+01	2.839986519766067932e-03	-7.641407871267877283e+01	2.414243917093517044e-01	0.000000000000000000e+00	9.661587068974533565e+00	0.000000000000000000e+00
6.660000000000000000e+02	5.448639069945970448e+01	1.707471312059051272e+01	-2.191239727113582659e-03	5.889689687025687448e+01	2.729369064539769463e-01	0.000000000000000000e+00	1.038536254343509135e+01	0.000000000000000000e+00
6.670000000000000000e+02	5.788025545266363281e+01	3.663268091879013610e+01	-4.451765325909952560e-03	1.199346367435654486e+02	2.230741613610849328e-01	0.000000000000000000e+00	6.268103230484272537e+00	0.000000000000000000e+00
6.670000000000000000e+02	5.716010609952654420e+01	2.887539704983378996e+01	-1.779038147581801961e-03	4.776680712465777390e+01	4.251022450246443318e-01	0.000000000000000000e+00	6.709399952450238125e+00	0.000000000000000000e+00
6.680000000000000000e+02	3.412300828835339672e+01	4.971669275154507517e+01	-4.781802809895373783e-03	1.288461669233915643e+02	2.514649897080474261e-01	0.000000000000000000e+00	3.961794070596273531e+00	0.000000000000000000e+00
6.680000000000000000e+02	4.465457921736297209e+01	8.658127816437817259e+00	-3.795981041804316440e-03	1.022274315840412129e+02	1.399328138394326793e-01	0.000000000000000000e+00	3.482177511317217533e+00	0.000000000000000000e+00
6.680000000000000000e+02	1.150116838240689816e+02	1.508972190207903452e+01	-2.242608749005906444e-03	6.028394110345619339e+01	3.643783053487880119e-01	0.000000000000000000e+00	9.661587068974533565e+00	0.000000000000000000e+00
6.680000000000000000e+02	1.006704060203544344e+02	4.900444349160239454e+01	-3.372774681748202854e-03	9.080019548833452347e+01	1.434822707308913703e-01	0.000000000000000000e+00	7.586534900233725232e+00	0.000000000000000000e+00
6.690000000000000000e+02	9.239499736992607382e+01	5.164066837846879565e+01	-4.047897478491680259e-03	1.090295708478130337e+02	9.512260174210240837e-02	0.000000000000000000e+00	8.685163785773893252e+00	0.000000000000000000e+00
6.690000000000000000e+02	5.223284060465950773e+01	4.460223951003630560e+01	-4.121424229944066660e-03	1.110149085636388548e+02	8.343236486503857741e-02	0.000000000000000000e+00	8.627493648514393598e+00	0.000000000000000000e+00
6.690000000000000000e+02	1.267420401296432573e+02	4.839762317036903738e+01	-1.368074690480460941e-03	3.667014862835782907e+01	3.819933366486386594e-01	0.000000000000000000e+00	5.784871513162674006e+00	0.000000000000000000e+00
6.700000000000000000e+02	3.745551450472802202e+01	3.093341595444564973e+01	-4.236978876636076849e-03	1.141350654287920321e+02	1.239816149191773631e-01	0.000000000000000000e+00	7.779340610834835523e+00	0.000000000000000000e+00
6.700000000000000000e+02	1.166565021620586435e+02	4.624191456665023736e+01	2.996833373492096587e-03	-8.064918999068142114e+01	1.646210304109156919e-01	0.000000000000000000e+00	5.479837105164426347e+00	0.000000000000000000e+00
6.700000000000000000e+02	7.013828188782362361e+01	1.053674044193769888e+01	-5.220986894280857209e-03	1.407048266587609930e+02	6.127085008029098390e-02	0.000000000000000000e+00	1.638577994655025805e+01	0.000000000000000000e+00
6.700000000000000000e+02	2.483865581683500068e+01	2.030919586144709044e+01	-3.914582065912572059e-03	1.054298454218151448e+02	3.038802257955852681e-01	0.000000000000000000e+00	5.914541237425408049e+00	0.000000000000000000e+00
6.700000000000000000e+02	7.503741541357031508e+01	3.590583485109804940e+01	-3.653951551237641371e-03	9.839241237250774930e+01	1.915606750615987952e-01	0.000000000000000000e+00	4.776384612855517631e+00	0.000000000000000000e+00
6.720000000000000000e+02	4.791847656519254883e+01	2.571149757913407186e+01	-4.004181287630890346e-03	1.078491650663286094e+02	2.240064564842939587e-01	0.000000000000000000e+00	3.550336963024736114e+00	0.000000000000000000e+00
6.720000000000000000e+02	7.285605599573030133e+01	4.901154099373426476e+01	-4.333627696849882971e-03	1.167447352995572913e+02	1.394942033580296448e-01	0.000000000000000000e+00	3.142955132321180400e+00	0.000000000000000000e+00
6.720000000000000000e+02	9.442454966280556050e+01	3.226782097268051075e+01	-4.284276228667567576e-03	1.154121681838024642e+02	2.878687767198575553e-01	0.000000000000000000e+00	6.351011204996929393e+00	0.000000000000000000e+00
6.730000000000000000e+02	9.949476555790322152e+01	2.844313090640120834e+01	-4.593214715764439883e-03	1.237539923251936784e+02	2.332302022718200085e-01	0.000000000000000000e+00	6.351011204996929393e+00	0.000000000000000000e+00
6.730000000000000000e+02	8.775316667038930518e+01	3.362823363649201980e+01	-4.429959020968289411e-03	1.193458322773227422e+02	1.324375253309716394e-01	0.000000000000000000e+00	6.808676350610270767e+00	0.000000000000000000e+00
6.730000000000000000e+02	4.899620781211459075e+01	3.660487401748945757e+01	-3.361443340579212385e-03	9.049423148816713081e+01	1.670122685868437040e-01	0.000000000000000000e+00	8.627493648514393598e+00	0.000000000000000000e+00
6.740000000000000000e+02	1.443385216438104806e+02	5.210110692187134518e+00	-3.181383600105640828e-03	8.563233582702829949e+01	1.649191437182155884e-01	0.000000000000000000e+00	2.479502995771931495e+01	0.000000000000000000e+00
6.740000000000000000e+02	1.203976729474475746e+02	1.166218588564673908e+01	-4.084820035956072612e-03	1.100265378625501711e+02	1.524234858184785324e-01	0.000000000000000000e+00	8.666197419808785440e+00	0.000000000000000000e+00
6.740000000000000000e+02	1.261693361343957207e+02	3.826755795610404220e+01	-4.182659084725988408e-03	1.126683457728210414e+02	8.430994755363330206e-02	0.000000000000000000e+00	1.014624123069396511e+01	0.000000000000000000e+00
6.740000000000000000e+02	3.601321584745265625e+01	4.396855267962999392e+01	-3.913128034157668106e-03	1.053905842818083158e+02	3.404806957844013215e-01	0.000000000000000000e+00	5.542023507275022354e+00	0.000000000000000000e+00
6.750000000000000000e+02	6.578062070752523027e+01	2.788622205848792390e+01	-4.910834371178202963e-03	1.323302216393486503e+02	2.328825063414700081e-01	0.000000000000000000e+00	5.745100244840212866e+00	0.000000000000000000e+00
6.750000000000000000e+02	7.342163681966410138e+01	4.040062177657042497e+01	4.451866396517300400e-03	-1.199373658086304175e+02	2.303253263066615819e-01	0.000000000000000000e+00	4.776384612855517631e+00	0.000000000000000000e+00
6.750000000000000000e+02	7.047487003093313263e+01	4.696017063106519629e+01	2.834582492162793146e-03	-7.626816148383052507e+01	3.051678887272600837e-01	0.000000000000000000e+00	3.142955132321180400e+00	0.000000000000000000e+00
6.750000000000000000e+02	1.167332545393114316e+02	1.951553010637292829e+01	-3.619929161974905739e-03	9.747375445206968436e+01	1.458147925869833772e-01	0.000000000000000000e+00	8.666197419808785440e+00	0.000000000000000000e+00
6.750000000000000000e+02	1.211068818799203370e+02	4.943921578267323014e+01	-1.667126414156254541e-03	4.474501463655821709e+01	3.710105078750987051e-01	0.000000000000000000e+00	5.479837105164426347e+00	0.000000000000000000e+00
6.760000000000000000e+02	7.492366260520724097e+01	1.295612871128036225e+01	-4.625145207613148672e-03	1.246161657314696498e+02	1.786856707077522088e-01	0.000000000000000000e+00	5.776866299145201999e+00	0.000000000000000000e+00
6.760000000000000000e+02	1.072638519860143731e+02	3.837994399626251152e+01	-4.210381010104268136e-03	1.134168812775406820e+02	7.358353646738469145e-02	0.000000000000000000e+00	9.270272178370570160e+00	0.000000000000000000e+00
6.760000000000000000e+02	4.956505188658000094e+01	4.996540879438648552e+00	2.172618195286280061e-03	-5.839408627774572125e+01	4.143514081235256663e-01	0.000000000000000000e+00	8.960917667072404669e+00	0.000000000000000000e+00
6.760000000000000000e+02	6.980334840546626651e+01	2.378453476037741510e+01	-4.938485512067001051e-03	1.330768458517306385e+02	3.089350149856784356e-01	0.000000000000000000e+00	5.745100244840212866e+00	0.000000000000000000e+00
6.770000000000000000e+02	7.272554431879680692e+01	1.829845594172475387e+01	-3.888218897369503935e-03	1.047179984847024770e+02	3.775667398575431877e-01	0.000000000000000000e+00	5.776866299145201999e+00	0.000000000000000000e+00
6.780000000000000000e+02	8.307959707439826502e+01	9.972120262771220212e+00	-5.006306201705498955e-03	1.349081109408706141e+02	8.415845595513538058e-02	0.000000000000000000e+00	8.684674633313109737e+00	0.000000000000000000e+00
6.780000000000000000e+02	6.208896304159576118e+01	1.760784450190983108e+01	1.369205207349808839e-03	-3.670067435858197769e+01	4.939269882550720858e-01	0.000000000000000000e+00	9.882471557831463471e+00	0.000000000000000000e+00
6.780000000000000000e+02	3.174126517896266009e+01	3.924748504030714003e+01	2.117937749078114499e-03	-5.691762838955035164e+01	2.976367546477722836e-01	0.000000000000000000e+00	6.366949204216536984e+00	0.000000000000000000e+00
6.790000000000000000e+02	3.955879670519976798e+01	9.824471604136499892e+00	-3.574175668188784433e-03	9.623833829332355094e+01	1.017014945298895245e-01	0.000000000000000000e+00	1.111008811114386674e+01	0.000000000000000000e+00
6.790000000000000000e+02	5.737547255023225290e+01	3.849890296374588416e+01	-3.591239397141912214e-03	9.669908576270155720e+01	1.841322942157034293e-01	0.000000000000000000e+00	7.209258987909930028e+00	0.000000000000000000e+00
6.790000000000000000e+02	8.482904466761472406e+01	3.998785206497573341e+01	-4.411231386545911431e-03	1.188401567481784724e+02	1.750029756704163386e-01	0.000000000000000000e+00	7.588619771509700129e+00	0.000000000000000000e+00
6.790000000000000000e+02	4.813168748435455768e+01	5.080887711807339713e+01	-1.581787565319274546e-03	4.244073174802437620e+01	4.037269582778632016e-01	0.000000000000000000e+00	1.371754146655199946e+01	0.000000000000000000e+00
6.800000000000000000e+02	3.311978593035448171e+01	2.142325719586697375e+01	-4.083046104297223533e-03	1.099786389229391688e+02	7.871368061128725113e-02	0.000000000000000000e+00	1.326622353804985899e+01	0.000000000000000000e+00
6.800000000000000000e+02	1.231008413071919136e+02	4.116815952939563061e+01	-1.058662017999647403e-02	2.855853486592454828e+02	2.064700352262416327e-02	0.000000000000000000e+00	8.508010680675457849e+00	0.000000000000000000e+00
6.800000000000000000e+02	8.679378702693998093e+01	4.731771819595117989e+01	-7.602450357693416733e-03	2.050080787320671334e+02	8.445304383036578155e-02	0.000000000000000000e+00	3.480607662217280129e+00	0.000000000000000000e+00
6.800000000000000000e+02	1.361140590582947425e+02	3.401417783141088336e+01	-4.367467961747710861e-03	1.176584755762333288e+02	1.289749091495262512e-01	0.000000000000000000e+00	1.485002661185219885e+01	0.000000000000000000e+00
6.800000000000000000e+02	1.369994880738655922e+02	5.371497829828187776e+01	1.532257381484064800e-03	-4.110333902908308090e+01	4.155665058476596396e-01	0.000000000000000000e+00	1.645773607534496463e+01	0.000000000000000000e+00
6.810000000000000000e+02	9.832801945660160925e+01	4.084750215512323734e+01	-3.482727476726564173e-03	9.376909356310346766e+01	1.007924612568456002e-01	0.000000000000000000e+00	9.270272178370570160e+00	0.000000000000000000e+00
6.810000000000000000e+02	1.362961745665083413e+02	1.470793364165299266e+01	-2.783649792788125965e-03	7.489289864357263582e+01	1.411879438345607918e-01	0.000000000000000000e+00	1.371744207101511037e+01	0.000000000000000000e+00
6.810000000000000000e+02	1.964172145609641973e+01	5.343898665806125337e+01	-3.549605944539387624e-03	9.557491718379509393e+01	1.080113825161235219e-01	0.000000000000000000e+00	1.093536497770461580e+01	0.000000000000000000e+00
6.820000000000000000e+02	1.156709334936575715e+02	1.648073310301315075e+01	-4.052537418521175334e-03	1.091548565126596912e+02	1.077555850313391961e-01	0.000000000000000000e+00	7.927583927103809991e+00	0.000000000000000000e+00
6.820000000000000000e+02	5.286544923240918337e+01	3.287457146325159840e+01	-4.402523065699829458e-03	1.186050184145009041e+02	1.196203473525691008e-01	0.000000000000000000e+00	7.209258987909930028e+00	0.000000000000000000e+00
6.820000000000000000e+02	3.469607254958603448e+01	4.804207477399484105e+01	-4.145829455861973351e-03	1.116738879761788752e+02	7.360384077612802667e-02	0.000000000000000000e+00	6.265380053254958170e+00	0.000000000000000000e+00
6.850000000000000000e+02	7.156972805699037110e+01	4.834301281267706862e+00	-4.439252275245927915e-03	1.195967647319151723e+02	1.503994078182716576e-01	0.000000000000000000e+00	5.255023466936957988e+00	0.000000000000000000e+00
6.850000000000000000e+02	9.761686666112623811e+01	2.848273499913119622e+01	-4.091095029699736048e-03	1.101959725444826717e+02	7.262657278965900520e-02	0.000000000000000000e+00	1.238520105288614026e+01	0.000000000000000000e+00
6.850000000000000000e+02	8.704357524142767488e+01	5.078935117571570146e+01	-3.263431990131940210e-03	8.784777116211833459e+01	1.645721807942205350e-01	0.000000000000000000e+00	3.480607662217280129e+00	0.000000000000000000e+00
6.860000000000000000e+02	1.232276528505514932e+02	1.887710108026943701e+01	-3.314935481295934287e-03	8.923844627675050845e+01	1.772878184567321380e-01	0.000000000000000000e+00	7.927583927103809991e+00	0.000000000000000000e+00
6.870000000000000000e+02	6.184170192290302026e+01	3.054475575799092724e+01	-5.031534391024524225e-03	1.355893116571771202e+02	1.438238810702238135e-01	0.000000000000000000e+00	6.544396210105435152e+00	0.000000000000000000e+00
6.870000000000000000e+02	6.050723369098461291e+01	3.695165175315449346e+01	-3.869552231237979346e-03	1.042139691951228428e+02	2.084586594132907811e-01	0.000000000000000000e+00	6.544396210105435152e+00	0.000000000000000000e+00
6.870000000000000000e+02	2.722035500702002864e+01	5.005946364282971217e+01	-4.471452770127991652e-03	1.204662286439583454e+02	2.476783215717137665e-01	0.000000000000000000e+00	5.509652983607788990e+00	0.000000000000000000e+00
6.880000000000000000e+02	1.148618325798851636e+01	5.113016331292383754e+00	-4.053056616176191861e-03	1.091688756644120986e+02	1.159449384901909408e-01	0.000000000000000000e+00	2.014013150309802924e+01	0.000000000000000000e+00
6.880000000000000000e+02	1.383550245382380410e+02	5.246003317929006471e+01	-3.372516900346045864e-03	9.079323498579590535e+01	1.700280353838652392e-01	0.000000000000000000e+00	1.620018303174317609e+01	0.000000000000000000e+00
6.890000000000000000e+02	1.420929691618427171e+02	3.669698460825392772e+01	-4.336576015618415388e-03	1.168243445347515745e+02	5.285837472603394094e-02	0.000000000000000000e+00	1.406674093366081735e+01	0.000000000000000000e+00
6.890000000000000000e+02	5.280839042633540714e+01	4.738648873674085138e+01	-4.304119875366383026e-03	1.159479777963921379e+02	6.420398860189824308e-02	0.000000000000000000e+00	8.488581934861237244e+00	0.000000000000000000e+00
6.890000000000000000e+02	1.324568310330393217e+01	5.069570531715263684e+01	-3.682644988290339431e-03	9.916718021757274926e+01	1.109721867082887892e-01	0.000000000000000000e+00	1.332828841290688970e+01	0.000000000000000000e+00
6.890000000000000000e+02	6.244878532705131846e+01	1.440368156985081782e+01	-2.653314298512285570e-03	7.137363568981368189e+01	2.901856006622304252e-01	0.000000000000000000e+00	4.009119467294264716e+00	0.000000000000000000e+00
6.890000000000000000e+02	3.391382003244359566e+01	2.981973333798833536e+01	-3.971488015498217741e-03	1.069663953949283410e+02	1.011271884428303069e-01	0.000000000000000000e+00	1.274072291360249132e+01	0.000000000000000000e+00
6.900000000000000000e+02	7.600322318671874200e+01	7.655540826703886026e+00	-4.039385576224042811e-03	1.087997361241028926e+02	1.352756307346790754e-01	0.000000000000000000e+00	5.255023466936957988e+00	0.000000000000000000e+00
6.900000000000000000e+02	6.898232282657640724e+01	1.333580225407949804e+01	-4.587051899475210436e-03	1.235875866106336360e+02	1.671907648529695756e-01	0.000000000000000000e+00	6.620232510324147945e+00	0.000000000000000000e+00
6.900000000000000000e+02	7.263607639418280826e+01	2.011680486203373164e+01	-4.019713134601577559e-03	1.082685493173424476e+02	1.475745348466881435e-01	0.000000000000000000e+00	7.702721045311106352e+00	0.000000000000000000e+00
6.900000000000000000e+02	2.525399406005812608e+01	4.491264903318606372e+01	-4.540544876491893478e-03	1.223318239806288403e+02	1.297993487305596494e-01	0.000000000000000000e+00	5.509652983607788990e+00	0.000000000000000000e+00
6.920000000000000000e+02	8.873317573723706175e+01	1.889644252332790586e+01	-4.560999324577599649e-03	1.228841261895364454e+02	1.200583496316065535e-01	0.000000000000000000e+00	6.570343943067998183e+00	0.000000000000000000e+00
6.920000000000000000e+02	8.387056330890888489e+01	5.177606225392058548e+01	-4.125753446078760101e-03	1.111318041955332490e+02	1.051707523793969923e-01	0.000000000000000000e+00	6.642737399219556416e+00	0.000000000000000000e+00
6.920000000000000000e+02	3.514825886935644661e+01	1.713895334939470061e+01	-1.375254705974984218e-03	3.686402031831983805e+01	4.244902878814342806e-01	0.000000000000000000e+00	1.274072291360249132e+01	0.000000000000000000e+00
6.920000000000000000e+02	1.411522519914786642e+02	1.837825907279540516e+01	-4.254389411629568019e-03	1.146051772056963500e+02	1.923727236309080713e-01	0.000000000000000000e+00	1.307372448065567916e+01	0.000000000000000000e+00
6.920000000000000000e+02	7.724525069593386206e+01	5.129523698904334594e+01	-3.920117891797020651e-03	1.055793214111597536e+02	1.617360195439379034e-01	0.000000000000000000e+00	6.642737399219556416e+00	0.000000000000000000e+00
6.930000000000000000e+02	1.236885937292000648e+02	3.019356185001532467e+01	-4.312717445525702034e-03	1.161801256876641730e+02	1.191017900163972021e-01	0.000000000000000000e+00	7.194275330705778515e+00	0.000000000000000000e+00
6.930000000000000000e+02	7.679708635542104389e+01	4.112611118191633608e+01	3.038359665801652551e-03	-8.177046507345121995e+01	1.405499949772293089e-01	0.000000000000000000e+00	1.017899655944945536e+01	0.000000000000000000e+00
6.930000000000000000e+02	6.111532674506040763e+01	4.913315191591996012e+01	-3.833101196064576249e-03	1.032297340224658058e+02	1.123082978049628755e-01	0.000000000000000000e+00	8.488581934861237244e+00	0.000000000000000000e+00
6.930000000000000000e+02	1.133525759228691356e+02	1.163826558263534672e+01	-4.138185428429553940e-03	1.114674872354604958e+02	1.034993018452428082e-01	0.000000000000000000e+00	1.857803792495962725e+01	0.000000000000000000e+00
6.930000000000000000e+02	1.306757843602433411e+02	2.847986274589500155e+01	-2.717244207102404840e-03	7.309984358267091409e+01	2.674376105577929152e-01	0.000000000000000000e+00	6.612566738884833484e+00	0.000000000000000000e+00
6.950000000000000000e+02	8.550052582939321155e+01	1.317635562682646544e+01	-3.394237098584656966e-03	9.137971443588085663e+01	2.230919216560156570e-01	0.000000000000000000e+00	6.570343943067998183e+00	0.000000000000000000e+00
6.950000000000000000e+02	7.531483900490556493e+01	3.005169170037114412e+01	-4.005028266293237348e-03	1.078720348198488068e+02	1.406445105814755347e-01	0.000000000000000000e+00	6.732092582824516391e+00	0.000000000000000000e+00
6.950000000000000000e+02	1.153869449870599340e+02	3.803969711759703642e+01	-4.457567765127834307e-03	1.200913117114580189e+02	7.087859814594166252e-02	0.000000000000000000e+00	8.961735189867228613e+00	0.000000000000000000e+00
6.950000000000000000e+02	9.091954531780177717e+01	6.419198723545611607e+00	-3.907623217420062682e-03	1.052419455881084502e+02	1.000061722249500074e-01	0.000000000000000000e+00	8.661693923898946323e+00	0.000000000000000000e+00
6.950000000000000000e+02	9.201060271849783589e+01	4.106693104292334340e+01	-3.932524212438031318e-03	1.059143115446375845e+02	1.063545153409209965e-01	0.000000000000000000e+00	6.072465408348989513e+00	0.000000000000000000e+00
6.950000000000000000e+02	1.248558055872589279e+02	4.371352907520550701e+01	-4.113275000249484031e-03	1.107948665687458885e+02	1.619441938076525700e-01	0.000000000000000000e+00	5.820964422273919858e+00	0.000000000000000000e+00
6.960000000000000000e+02	1.286455270563355668e+02	2.218668436322260717e+01	-4.305443230163821106e-03	1.159837104534030345e+02	1.039737300521045293e-01	0.000000000000000000e+00	6.612566738884833484e+00	0.000000000000000000e+00
6.960000000000000000e+02	1.053583816229769923e+02	4.128646792796920550e+01	-4.040648120872855978e-03	1.088338268116375644e+02	1.112012252290762726e-01	0.000000000000000000e+00	8.888533658300472595e+00	0.000000000000000000e+00
6.960000000000000000e+02	2.152340283070198979e+01	4.492175361929140820e+01	-4.010159409666047732e-03	1.080105837460848193e+02	2.469996932014923985e-01	0.000000000000000000e+00	1.723444985377338412e+01	0.000000000000000000e+00
6.960000000000000000e+02	5.250927475892041230e+01	4.852660549596428297e+01	-4.224059026897422284e-03	1.137862092035096850e+02	1.683983130376406345e-01	0.000000000000000000e+00	3.718945490440797030e+00	0.000000000000000000e+00
6.970000000000000000e+02	1.262804631734973100e+02	4.935746188552068503e+01	-3.521089816985175074e-03	9.480493697354005178e+01	2.283640388447127911e-01	0.000000000000000000e+00	5.820964422273919858e+00	0.000000000000000000e+00
6.970000000000000000e+02	6.963471174752385195e+01	2.643821347521602760e+01	-4.039122229521984776e-03	1.087926253497302156e+02	1.814230819549985663e-01	0.000000000000000000e+00	6.732092582824516391e+00	0.000000000000000000e+00
6.970000000000000000e+02	1.080952144427799340e+02	3.282976782029187035e+01	-3.269420572520167004e-03	8.800947228782870013e+01	1.590471324914625173e-01	0.000000000000000000e+00	8.888533658300472595e+00	0.000000000000000000e+00
6.970000000000000000e+02	5.936377810895184126e+00	3.756846096945446334e+01	-1.625223586888520713e-03	4.361357251881093333e+01	4.082927666035623959e-01	0.000000000000000000e+00	1.419838041796488426e+01	0.000000000000000000e+00
6.980000000000000000e+02	7.525429309701006275e+01	1.772383387499539253e+01	-4.786318506763029453e-03	1.289680978278243515e+02	7.212007159247357801e-02	0.000000000000000000e+00	1.036919024612022611e+01	0.000000000000000000e+00
6.980000000000000000e+02	3.416992460885078486e+01	3.003938881490378776e+01	-5.967511552276262045e-03	1.608621643628755180e+02	6.095237917949591910e-02	0.000000000000000000e+00	1.208867241449153873e+01	0.000000000000000000e+00
6.980000000000000000e+02	5.242087917063188662e+00	1.644578589753614395e+01	2.736494521620007944e-03	-7.361963229492016580e+01	2.358228263144619419e-01	0.000000000000000000e+00	1.033425338113285363e+01	0.000000000000000000e+00
6.990000000000000000e+02	9.345166799775243760e+01	4.696592816078345578e+01	-4.243680793754687521e-03	1.143160277120575046e+02	1.371007240171334685e-01	0.000000000000000000e+00	6.072465408348989513e+00	0.000000000000000000e+00
7.000000000000000000e+02	7.218866386008048863e+00	6.302357491411723522e+00	-4.193725405529272199e-03	1.129671538070698347e+02	2.345912009211897908e-01	0.000000000000000000e+00	1.033425338113285363e+01	0.000000000000000000e+00
7.000000000000000000e+02	1.396151243263215349e+02	1.192874631250523620e+01	-3.883653363227107178e-03	1.045947218956141995e+02	1.556527205122391067e-01	0.000000000000000000e+00	1.501856708604515589e+01	0.000000000000000000e+00
7.000000000000000000e+02	5.115362862668169441e+01	5.198966471073612183e+01	3.041652261903498179e-03	-8.185937033711174138e+01	3.644569514277629096e-01	0.000000000000000000e+00	3.718945490440797030e+00	0.000000000000000000e+00
7.010000000000000000e+02	5.419561016822846966e+01	4.351644938676732011e+01	-4.116136195974211091e-03	1.108721233449865622e+02	1.596583530991405597e-01	0.000000000000000000e+00	5.286340071468144330e+00	0.000000000000000000e+00
7.010000000000000000e+02	6.453462638987375044e+01	1.969936294729461679e+01	-3.132754403774010935e-03	8.431927118510674291e+01	2.012493999150074542e-01	0.000000000000000000e+00	8.451211575447844737e+00	0.000000000000000000e+00
7.020000000000000000e+02	9.017626584844977344e+01	1.613926196410223923e+01	-3.781142282100097979e-03	1.018267617772711020e+02	1.009788579247309359e-01	0.000000000000000000e+00	1.500587014922829532e+01	0.000000000000000000e+00
7.020000000000000000e+02	6.983330970358808543e+01	4.786836336380940793e+01	-3.903017388756578523e-03	1.051175809836941255e+02	1.607791813298493633e-01	0.000000000000000000e+00	1.555854167975051006e+01	0.000000000000000000e+00
7.020000000000000000e+02	2.347935258363019884e+01	8.842375564267740629e+00	-4.203074791530186233e-03	1.132196019063095918e+02	7.555071252779277380e-02	0.000000000000000000e+00	8.517299308567507055e+00	0.000000000000000000e+00
7.020000000000000000e+02	5.442280716734288148e+01	5.000953845728354707e+01	-4.143480795139663914e-03	1.116104704496110287e+02	1.770022070121951563e-01	0.000000000000000000e+00	3.822097370597946853e+00	0.000000000000000000e+00
7.020000000000000000e+02	1.021464969511154308e+01	5.110693932479308899e+01	-3.487115013049458916e-03	9.388756393163374980e+01	3.546536710963069661e-01	0.000000000000000000e+00	1.419838041796488426e+01	0.000000000000000000e+00
7.040000000000000000e+02	1.180404041389353438e+02	1.961596556064476715e+01	-4.285358332712738832e-03	1.154413866917725500e+02	8.247053015576977231e-02	0.000000000000000000e+00	7.729377756055106907e+00	0.000000000000000000e+00
7.040000000000000000e+02	4.641201601476485195e+01	2.547815808955276395e+01	-4.205098112274123154e-03	1.132742347427235927e+02	2.448773267372881257e-01	0.000000000000000000e+00	1.376900106748644426e+01	0.000000000000000000e+00
7.040000000000000000e+02	5.592746857375853864e+01	3.642686935360931955e+01	-3.374380071264868313e-03	9.084354352551922318e+01	1.197034876486900989e-01	0.000000000000000000e+00	7.298046216855422763e+00	0.000000000000000000e+00
7.040000000000000000e+02	1.171722566093879010e+02	4.244589042188203365e+01	-3.743244970026384476e-03	1.008034748578552922e+02	9.633011285662940182e-02	0.000000000000000000e+00	8.681181083027386336e+00	0.000000000000000000e+00
7.040000000000000000e+02	1.095348670570394063e+02	4.657301845745236335e+01	-3.867072377492782303e-03	1.041470092509825207e+02	1.911613606603141946e-01	0.000000000000000000e+00	8.681181083027386336e+00	0.000000000000000000e+00
7.050000000000000000e+02	7.661575577538630455e+01	5.318292576917414749e+00	-4.074894806417248862e-03	1.097585410837938582e+02	1.425200031931282973e-01	0.000000000000000000e+00	1.139984702889015722e+01	0.000000000000000000e+00
7.060000000000000000e+02	4.266297813883041812e+01	4.909298427798567133e+01	-4.116756846030701286e-03	1.108888818708446848e+02	1.154855246161058391e-01	0.000000000000000000e+00	7.880198187585659042e+00	0.000000000000000000e+00
7.060000000000000000e+02	1.109030127781288968e+02	2.258260086996153149e+01	-3.286504701903529210e-03	8.847077060084883726e+01	1.157851591557464976e-01	0.000000000000000000e+00	7.729377756055106907e+00	0.000000000000000000e+00
7.060000000000000000e+02	1.009793478033391096e+02	4.111226696577180917e+01	1.386435204613854820e-03	-3.716591133337254149e+01	4.771852599088779456e-01	0.000000000000000000e+00	1.014971509719991438e+01	0.000000000000000000e+00
7.070000000000000000e+02	1.637976546443130488e+01	1.354771829871649302e+01	-4.035022450119336856e-03	1.086819248697842966e+02	1.441510257359704950e-01	0.000000000000000000e+00	8.517299308567507055e+00	0.000000000000000000e+00
7.070000000000000000e+02	3.474735282906679146e+01	1.816235169786475012e+01	-3.442170969872957158e-03	9.267400421007043576e+01	2.047336871644355183e-01	0.000000000000000000e+00	1.224570832140299714e+01	0.000000000000000000e+00
7.080000000000000000e+02	1.263866326005034679e+01	5.159356698914113082e+01	-3.448905944076732961e-03	9.285585908653031595e+01	1.576796979344510241e-01	0.000000000000000000e+00	6.112374267045538545e+00	0.000000000000000000e+00
7.090000000000000000e+02	1.399318880623029884e+02	4.508754920349100104e+01	-3.823883149747196557e-03	1.029808323008662256e+02	3.018559474386899311e-01	0.000000000000000000e+00	1.047832288616000440e+01	0.000000000000000000e+00
7.090000000000000000e+02	7.302782701143496524e+01	5.108898128161923324e+01	2.540982927648398424e-03	-6.834051233210746545e+01	2.313497753221851472e-01	0.000000000000000000e+00	1.478941806162682404e+01	0.000000000000000000e+00
7.100000000000000000e+02	6.860187713945110488e+01	1.342595941088371347e+01	-2.971868656473958432e-03	7.997510344011317329e+01	2.063959961865203807e-01	0.000000000000000000e+00	9.202128525877286691e+00	0.000000000000000000e+00
7.100000000000000000e+02	1.188166065811027465e+02	1.700298948055409554e+01	-3.891039149882977340e-03	1.047941497299642322e+02	1.122727992763417060e-01	0.000000000000000000e+00	9.682821393337341931e+00	0.000000000000000000e+00
7.100000000000000000e+02	6.236060279737744594e+01	2.263547161101305605e+01	-3.828319412602042542e-03	1.031006183622529591e+02	2.027184866918825268e-01	0.000000000000000000e+00	1.112513462288696076e+01	0.000000000000000000e+00
7.100000000000000000e+02	3.079770417943900185e+01	2.975362634034354770e+01	-4.531180190977414542e-03	1.220789627705047593e+02	1.216593729157672277e-01	0.000000000000000000e+00	1.121385705588408221e+01	0.000000000000000000e+00
7.100000000000000000e+02	2.400454124856027960e+01	3.867570723351731488e+01	-4.531691137082842491e-03	1.220927591174645102e+02	1.392799909963398086e-01	0.000000000000000000e+00	5.483901215865580880e+00	0.000000000000000000e+00
7.100000000000000000e+02	1.499048352787597516e+01	4.595175339701624750e+01	-4.094019266644591780e-03	1.102749315326326354e+02	1.947118860686013475e-01	0.000000000000000000e+00	6.042525735576237622e+00	0.000000000000000000e+00
7.100000000000000000e+02	1.008358087310535751e+02	5.508288936574785133e+00	-4.247000847648093984e-03	1.144056743791950055e+02	1.057350788221127491e-01	0.000000000000000000e+00	1.765828355993147269e+01	0.000000000000000000e+00
7.100000000000000000e+02	1.173914162243770960e+02	2.940754598264010866e+01	-3.670546983963186762e-03	9.884051510858213874e+01	1.145024505371474710e-01	0.000000000000000000e+00	9.416966341256651774e+00	0.000000000000000000e+00
7.100000000000000000e+02	1.346135565457399821e+02	3.605922707883477329e+01	-4.229081959297654320e-03	1.139218362636101460e+02	1.541129569698505009e-01	0.000000000000000000e+00	1.047832288616000440e+01	0.000000000000000000e+00
7.110000000000000000e+02	7.778410853661098656e+01	1.403077010504823718e+01	-1.340571745356651653e-03	3.592752593427695018e+01	4.744964234657208513e-01	0.000000000000000000e+00	7.144662528884778929e+00	0.000000000000000000e+00
7.110000000000000000e+02	4.890454167234142346e+01	4.428253646798150100e+01	-3.623387603099449770e-03	9.756713779169629674e+01	1.029945071410791613e-01	0.000000000000000000e+00	7.566581761852058996e+00	0.000000000000000000e+00
7.110000000000000000e+02	7.690449228559774042e+01	2.116844319355491066e+01	-3.014778284300699811e-03	8.113373075348829389e+01	2.649949183787142504e-01	0.000000000000000000e+00	6.737811660895723698e+00	0.000000000000000000e+00
7.120000000000000000e+02	1.088674849485692704e+02	4.910660048201415862e+01	-4.389198025905424044e-03	1.182452214216221336e+02	5.705678939126868077e-02	0.000000000000000000e+00	9.670891933959843811e+00	0.000000000000000000e+00
7.130000000000000000e+02	8.485778253965011686e+01	1.302611158078309828e+01	-4.202365533206059607e-03	1.132004508181228175e+02	8.637699790422026513e-02	0.000000000000000000e+00	7.144662528884778929e+00	0.000000000000000000e+00
7.130000000000000000e+02	5.246616479833276259e+01	6.240760816085516360e+00	-3.929605081577186923e-03	1.058354904287717773e+02	7.214815128694362922e-02	0.000000000000000000e+00	1.481081060606858735e+01	0.000000000000000000e+00
7.130000000000000000e+02	8.578224658102914191e+01	4.360221508757211240e+01	-4.282273740407430314e-03	1.153580978571551157e+02	8.784415227926145597e-02	0.000000000000000000e+00	1.381856511927153797e+01	0.000000000000000000e+00
7.130000000000000000e+02	5.069819312493849139e+01	5.163345301120171627e+01	-3.958758387085868288e-03	1.066226754440768332e+02	1.474726499515505163e-01	0.000000000000000000e+00	7.566581761852058996e+00	0.000000000000000000e+00
7.130000000000000000e+02	1.094202124456202085e+01	4.146599031748501574e+01	-3.710762867830044200e-03	9.992640710624296219e+01	1.873895171748051203e-01	0.000000000000000000e+00	4.546093201430886133e+00	0.000000000000000000e+00
7.140000000000000000e+02	3.133947229649858812e+01	1.241192230018756781e+01	-4.282767944155762077e-03	1.153714421341901328e+02	1.344618644742309188e-01	0.000000000000000000e+00	6.095693253727080929e+00	0.000000000000000000e+00
7.140000000000000000e+02	1.345782469911596309e+02	2.420258715503057090e+01	-1.232227005674881373e-02	3.324506200566398775e+02	1.453802616322696917e-02	0.000000000000000000e+00	1.185669250033045152e+01	0.000000000000000000e+00
7.140000000000000000e+02	1.854724471649647199e+01	3.921523212311587514e+01	-3.661801585113097848e-03	9.860437561058914469e+01	1.613305094186029409e-01	0.000000000000000000e+00	3.583560562789214199e+00	0.000000000000000000e+00
7.140000000000000000e+02	2.208397952008012055e+01	2.009975485995943956e+01	-3.848331420301863599e-03	1.036409739861727815e+02	1.223017948587514780e-01	0.000000000000000000e+00	7.097866955098104391e+00	0.000000000000000000e+00
7.140000000000000000e+02	8.558187072735378820e+01	2.978510281789680647e+01	2.742642418845866840e-03	-7.378563517134837468e+01	2.300380188013460003e-01	0.000000000000000000e+00	5.458367887566160093e+00	0.000000000000000000e+00
7.150000000000000000e+02	8.343826233077490429e+01	2.281402970736935742e+01	-3.928400929555992370e-03	1.058029764338509864e+02	2.236299861305014458e-01	0.000000000000000000e+00	6.107230996942757173e+00	0.000000000000000000e+00
7.160000000000000000e+02	4.111458301541839688e+01	1.575399905732811057e+01	-4.163841085980593895e-03	1.121602302650961036e+02	9.918140399380082073e-02	0.000000000000000000e+00	1.033064696027117080e+01	0.000000000000000000e+00
7.160000000000000000e+02	2.561174193359721585e+01	1.032611762730193128e+01	-2.473617725614779203e-03	6.652154612335040440e+01	3.738748085844770808e-01	0.000000000000000000e+00	6.095693253727080929e+00	0.000000000000000000e+00
7.160000000000000000e+02	5.975710228996339879e+01	3.826549898476088174e+01	1.379322834471620376e-03	-3.697386617411597598e+01	3.181745829330966391e-01	0.000000000000000000e+00	1.231682658259055074e+01	0.000000000000000000e+00
7.170000000000000000e+02	1.006450575267770553e+01	3.404727071468246180e+01	-4.503527038978467380e-03	1.213322842549915919e+02	8.566795103044488879e-02	0.000000000000000000e+00	7.470437335491400432e+00	0.000000000000000000e+00
7.170000000000000000e+02	2.755020402682500347e+01	3.449930586246233588e+01	-1.793924048772446711e-03	4.816874982556686291e+01	2.514645478549569768e-01	0.000000000000000000e+00	9.436629734290095328e+00	0.000000000000000000e+00
7.180000000000000000e+02	1.416541413504481284e+02	4.697479116200941718e+00	-4.274641488486377247e-03	1.151520150737295012e+02	6.783149039553226789e-02	0.000000000000000000e+00	1.835444592535440123e+01	0.000000000000000000e+00
7.180000000000000000e+02	7.295554435853827790e+00	6.410328382205681130e+00	-3.783789727497800359e-03	1.018982469591242932e+02	1.459312598066094813e-01	0.000000000000000000e+00	1.873008622149141900e+01	0.000000000000000000e+00
7.180000000000000000e+02	1.546904776369490442e+01	4.105006449337243168e+01	-3.902239088079632618e-03	1.050965656435944879e+02	2.240478700012012991e-01	0.000000000000000000e+00	3.583560562789214199e+00	0.000000000000000000e+00
7.180000000000000000e+02	9.722553706100167403e+01	4.993260284791389836e+00	-4.221219069513458370e-03	1.137095258958108133e+02	1.064620937007803025e-01	0.000000000000000000e+00	1.380001672581095562e+01	0.000000000000000000e+00
7.180000000000000000e+02	2.159311280169315950e+01	2.718062805308002083e+01	-3.206766936690216060e-03	8.631772576306393319e+01	1.284528461950346090e-01	0.000000000000000000e+00	7.097866955098104391e+00	0.000000000000000000e+00
7.190000000000000000e+02	1.021541479044287257e+02	1.788314999676004646e+01	-4.122509028538734639e-03	1.110441998286754171e+02	1.054218525902884673e-01	0.000000000000000000e+00	1.277179895031328627e+01	0.000000000000000000e+00
7.190000000000000000e+02	7.004333063637608348e+01	2.290911808185919440e+01	-3.642831082954721671e-03	9.809214227130489405e+01	1.058799777945714782e-01	0.000000000000000000e+00	1.157673094974405181e+01	0.000000000000000000e+00
7.190000000000000000e+02	8.038843175314902112e+01	2.810523031760864399e+01	-4.412547752709394984e-03	1.188757007011014082e+02	1.110438951504278959e-01	0.000000000000000000e+00	5.458367887566160093e+00	0.000000000000000000e+00
7.190000000000000000e+02	5.640866257049002996e+01	2.641255974967398501e+01	-4.180759910963863409e-03	1.126170650998091958e+02	8.227275801575562042e-02	0.000000000000000000e+00	1.231682658259055074e+01	0.000000000000000000e+00
7.200000000000000000e+02	1.243038755356702296e+02	2.099402801892581394e+01	-2.575968387898797812e-03	6.928517468109784261e+01	1.825130191492391196e-01	0.000000000000000000e+00	1.463085918158694732e+01	0.000000000000000000e+00
7.200000000000000000e+02	9.701406997307167046e+01	4.671914980785177818e+01	-2.009510635123298080e-03	5.398992609752077243e+01	2.553556989642318253e-01	0.000000000000000000e+00	9.036648807727727828e+00	0.000000000000000000e+00
7.200000000000000000e+02	5.003829502219011260e+01	5.285014515955557357e+01	-3.406509008182270239e-03	9.171107526018062117e+01	1.880984902056722641e-01	0.000000000000000000e+00	9.667305144446073584e+00	0.000000000000000000e+00
7.210000000000000000e+02	1.105430242519783768e+01	4.632056440343343695e+01	-4.317372329961013250e-03	1.163058148749284726e+02	1.282760632071521245e-01	0.000000000000000000e+00	6.875183321609296350e+00	0.000000000000000000e+00
7.210000000000000000e+02	6.061065171868230550e+01	6.516219022835104902e+00	-3.985552727077141394e-03	1.073461646871692921e+02	8.459945591585726898e-02	0.000000000000000000e+00	1.864167364388272219e+01	0.000000000000000000e+00
7.210000000000000000e+02	1.427510639290780148e+02	2.301911785522346321e+01	-5.161914023262961955e-03	1.391097664052165612e+02	6.883092280495894943e-02	0.000000000000000000e+00	1.476584994160051600e+01	0.000000000000000000e+00
7.210000000000000000e+02	1.057304146714098181e+02	3.014402942845703137e+01	-3.958171660089430076e-03	1.066068328940945094e+02	1.212767510707009055e-01	0.000000000000000000e+00	6.090033286018772252e+00	0.000000000000000000e+00
7.210000000000000000e+02	9.286167731375689982e+01	3.869302640504542978e+01	-2.893027553948009263e-03	7.784626990252083090e+01	2.526528775744044664e-01	0.000000000000000000e+00	9.036648807727727828e+00	0.000000000000000000e+00
7.220000000000000000e+02	8.143694730481257693e+01	3.586822055645342999e+01	-4.380768561824160273e-03	1.180176126583603775e+02	1.002243880184261471e-01	0.000000000000000000e+00	4.590579251017614659e+00	0.000000000000000000e+00
7.230000000000000000e+02	1.113744187103924332e+02	4.793532073142525007e+01	-4.035723456657601231e-03	1.087008531467986643e+02	8.059000383518932775e-02	0.000000000000000000e+00	1.441175518709694003e+01	0.000000000000000000e+00
7.240000000000000000e+02	4.196948799908707173e+01	6.378337101329587533e+00	-6.384847521419699003e-03	1.721308906882556187e+02	8.679442000058834594e-02	0.000000000000000000e+00	4.181388239867766643e+00	0.000000000000000000e+00
7.240000000000000000e+02	1.270849971566922676e+01	1.489246211112117813e+01	-3.566008343519300097e-03	9.601780770570167078e+01	1.595414920757478594e-01	0.000000000000000000e+00	1.417278060762062530e+01	0.000000000000000000e+00
7.240000000000000000e+02	3.596705051079455018e+01	5.453512537177223507e+00	-4.071261900881380409e-03	1.096604469311770060e+02	3.008815974711511743e-01	0.000000000000000000e+00	6.073265701030956976e+00	0.000000000000000000e+00
7.250000000000000000e+02	1.110199602510602119e+02	2.712588215146447368e+01	-3.546618084811726732e-03	9.549424028063062053e+01	1.647483059424410534e-01	0.000000000000000000e+00	6.090033286018772252e+00	0.000000000000000000e+00
7.250000000000000000e+02	5.267459588097873535e+01	3.791547738641290266e+01	-4.452881201183010035e-03	1.199647671277045191e+02	1.946891046562223559e-01	0.000000000000000000e+00	6.491392199006958741e+00	0.000000000000000000e+00
7.260000000000000000e+02	1.020066593153960497e+02	1.826091788231667223e+01	-3.946972969225193140e-03	1.063044506603976913e+02	1.255757057121813514e-01	0.000000000000000000e+00	1.172475020671640600e+01	0.000000000000000000e+00
7.260000000000000000e+02	6.294271184980898681e+01	4.254716615391775747e+01	-3.992437068282742897e-03	1.075320527071635581e+02	1.420903623383427128e-01	0.000000000000000000e+00	1.126440173237697806e+01	0.000000000000000000e+00
7.260000000000000000e+02	1.424720170688385110e+02	3.778233083030630723e+01	-3.294418547066469295e-03	8.868445684386699668e+01	3.392442902611064737e-01	0.000000000000000000e+00	3.166242433277889567e+00	0.000000000000000000e+00
7.270000000000000000e+02	3.889304783939409305e+01	1.347579429889440306e+01	-3.699277759058701692e-03	9.961629113941864944e+01	1.400700031445987204e-01	0.000000000000000000e+00	7.735527307652424689e+00	0.000000000000000000e+00
7.270000000000000000e+02	4.998922141256009155e+01	3.200557580976260397e+01	-4.878578112600753108e-03	1.314592520199889520e+02	1.533260266687215267e-01	0.000000000000000000e+00	3.611003897152373021e+00	0.000000000000000000e+00
7.270000000000000000e+02	1.404638691488282518e+02	3.533438616637945273e+01	-3.301442897350560530e-03	8.887412532877495153e+01	3.527110835762541363e-01	0.000000000000000000e+00	3.166242433277889567e+00	0.000000000000000000e+00
7.270000000000000000e+02	7.866904998328850240e+01	3.953048246371420049e+01	-4.119126166529108075e-03	1.109528572438000964e+02	1.616299650460900628e-01	0.000000000000000000e+00	4.590579251017614659e+00	0.000000000000000000e+00
7.280000000000000000e+02	8.058181389069807210e+01	1.503036947016010139e+01	-3.432612608188534073e-03	9.241591343931364122e+01	1.868608336311680107e-01	0.000000000000000000e+00	1.765225859638459127e+01	0.000000000000000000e+00
7.280000000000000000e+02	3.201191009147384392e+01	4.564563568987743025e+01	-3.871091338755133001e-03	1.042555275142673423e+02	1.142923967831752652e-01	0.000000000000000000e+00	8.347931046577407699e+00	0.000000000000000000e+00
7.280000000000000000e+02	1.441300474355308552e+02	2.021843443318581990e+01	-4.668382375822128193e-03	1.257836371493573182e+02	9.017939724382884048e-02	0.000000000000000000e+00	1.306027014860615587e+01	0.000000000000000000e+00
7.280000000000000000e+02	1.905320295517435270e+01	5.236288232062390335e+01	3.288037433630188345e-03	-8.851215676364088836e+01	2.594588053673139161e-01	0.000000000000000000e+00	6.848330781706378545e+00	0.000000000000000000e+00
7.280000000000000000e+02	5.691540667365541850e+01	5.332729433145417630e+01	1.520421888988495547e-03	-4.078376215165169327e+01	3.745116006921529461e-01	0.000000000000000000e+00	8.745203729142458471e+00	0.000000000000000000e+00
7.290000000000000000e+02	2.583728404934583978e+01	9.553667109292129922e+00	-3.850081318151421864e-03	1.036882239752032433e+02	1.498142048542338012e-01	0.000000000000000000e+00	5.709597271981064814e+00	0.000000000000000000e+00
7.290000000000000000e+02	9.520852522473886381e+01	3.618096389978146021e+01	-4.292013435370905031e-03	1.156210849111139254e+02	1.482098672124998462e-01	0.000000000000000000e+00	1.135733245763873711e+01	0.000000000000000000e+00
7.300000000000000000e+02	1.048086249658652065e+02	2.964594119821231288e+01	-4.145225502306702087e-03	1.116575802820648136e+02	1.093091494535096686e-01	0.000000000000000000e+00	5.953928930504495121e+00	0.000000000000000000e+00
7.300000000000000000e+02	8.927773872077834483e+01	4.586676649934821626e+01	-4.099376058602314035e-03	1.104195733248976552e+02	1.894011573911338342e-01	0.000000000000000000e+00	6.407869040382376369e+00	0.000000000000000000e+00
7.300000000000000000e+02	5.688203560445476370e+01	3.102457197373216147e+01	-4.007168039947206321e-03	1.079298120676482853e+02	1.621864119903936308e-01	0.000000000000000000e+00	6.728494228247345887e+00	0.000000000000000000e+00
7.300000000000000000e+02	9.139908528736974347e+01	5.191330884874938789e+01	-4.708969457626617505e-03	1.268795520740625165e+02	1.325983694594673468e-01	0.000000000000000000e+00	6.407869040382376369e+00	0.000000000000000000e+00
7.300000000000000000e+02	1.165164413249424342e+02	5.271436243503727326e+01	-4.373980515201696812e-03	1.178343247432797369e+02	1.232452602948225229e-01	0.000000000000000000e+00	1.432358117022813104e+01	0.000000000000000000e+00
7.310000000000000000e+02	6.356517855221768798e+01	1.972465911938438410e+01	-4.730530411176790684e-03	1.274617316675679888e+02	1.542733585289536302e-01	0.000000000000000000e+00	6.887737300415969877e+00	0.000000000000000000e+00
7.310000000000000000e+02	1.405758373138976580e+01	4.767850156468390566e+01	-3.891878829729305753e-03	1.048168224039938252e+02	1.960088673961493111e-01	0.000000000000000000e+00	6.848330781706378545e+00	0.000000000000000000e+00
7.320000000000000000e+02	2.925370043458647373e+01	4.978997712398738784e+00	-4.238201611101141512e-03	1.141680811788691301e+02	1.632361202027641234e-01	0.000000000000000000e+00	5.709597271981064814e+00	0.000000000000000000e+00
7.320000000000000000e+02	3.782173505178275263e+01	5.196777392828852271e+01	-3.297126310079812571e-03	8.875757069603263005e+01	1.365130991731736687e-01	0.000000000000000000e+00	8.259176299079102890e+00	0.000000000000000000e+00
7.320000000000000000e+02	4.851702098099882221e+01	5.088891248654388022e+01	3.655972045260970707e-03	-9.844696888302779314e+01	1.989728758546381870e-01	0.000000000000000000e+00	8.745203729142458471e+00	0.000000000000000000e+00
7.320000000000000000e+02	5.862704017930005307e+01	2.452629577051281373e+01	-3.573655413752462214e-03	9.622429060681687929e+01	3.006750636158728174e-01	0.000000000000000000e+00	6.728494228247345887e+00	0.000000000000000000e+00
7.320000000000000000e+02	1.041372504663411291e+02	4.550876660773501214e+01	-1.798663518856636083e-03	4.829672295813838190e+01	3.917351866307140495e-01	0.000000000000000000e+00	1.186869502557911282e+01	0.000000000000000000e+00
7.330000000000000000e+02	1.310993469444225923e+02	1.934008309937689418e+01	-3.804115155269073047e-03	1.024470654169985266e+02	1.537792501368236975e-01	0.000000000000000000e+00	7.445951406391037253e+00	0.000000000000000000e+00
7.340000000000000000e+02	7.024376604950246872e+01	4.881292469154736580e+01	-4.501122182590726155e-03	1.212673493572378334e+02	8.023281260453729580e-02	0.000000000000000000e+00	1.508850162634965564e+01	0.000000000000000000e+00
7.340000000000000000e+02	8.500753911939072793e+01	1.974010567312054931e+01	-4.822103465095851915e-03	1.299343478801391711e+02	1.420203541028584038e-01	0.000000000000000000e+00	1.934843499486895269e+01	0.000000000000000000e+00
7.340000000000000000e+02	4.993655521756915761e+01	2.779946777425731952e+01	-4.010535829430349024e-03	1.080207476706467986e+02	1.773202672434877059e-01	0.000000000000000000e+00	5.341985679913157092e+00	0.000000000000000000e+00
7.350000000000000000e+02	5.034262740483957543e+01	2.210883431347381745e+01	-3.803713322533376108e-03	1.024362153023140962e+02	2.694510665461937737e-01	0.000000000000000000e+00	5.705103312496926371e+00	0.000000000000000000e+00
7.350000000000000000e+02	9.929140839417870268e+01	3.467438908884326310e+01	-3.882265938951009587e-03	1.045572592620994783e+02	9.868811997480586573e-02	0.000000000000000000e+00	7.464915732122032743e+00	0.000000000000000000e+00
7.350000000000000000e+02	1.054303143306375290e+02	2.372455858574523901e+01	-4.538633829037163822e-03	1.222802226992766492e+02	8.548371391035181066e-02	0.000000000000000000e+00	5.953928930504495121e+00	0.000000000000000000e+00
7.360000000000000000e+02	1.258523291351935711e+02	2.462316898321127923e+01	-4.211882771502998765e-03	1.134574311928596302e+02	1.440183666453758171e-01	0.000000000000000000e+00	7.445951406391037253e+00	0.000000000000000000e+00
7.360000000000000000e+02	1.347887950354244424e+02	5.505975915811728072e+00	2.374397377017923270e-03	-6.384244094930657099e+01	2.122159410908825983e-01	0.000000000000000000e+00	1.431763069724060600e+01	0.000000000000000000e+00
7.360000000000000000e+02	1.173361889259317223e+02	5.091454646281819407e+01	-4.215273350805421454e-03	1.135489821567554998e+02	9.859777963364735331e-02	0.000000000000000000e+00	1.175293302261646389e+01	0.000000000000000000e+00
7.370000000000000000e+02	1.443673335301569409e+02	2.055821207531780459e+01	-3.480295902931572396e-03	9.370343725341137997e+01	3.036480970063917262e-01	0.000000000000000000e+00	8.532600816821735989e+00	0.000000000000000000e+00
7.370000000000000000e+02	2.572950954486640285e+01	9.534984467634378902e+00	-3.320290413106771928e-03	8.938303784212948244e+01	1.587054824515884421e-01	0.000000000000000000e+00	5.759942425152226875e+00	0.000000000000000000e+00
7.370000000000000000e+02	6.184658708826859197e+01	3.627696574053897649e+01	-4.371800653944823110e-03	1.177754650672699626e+02	9.343521178202085498e-02	0.000000000000000000e+00	1.218374848080522099e+01	0.000000000000000000e+00
7.370000000000000000e+02	2.582644700222185818e+01	4.134954764210559830e+01	4.186023460420725505e-03	-1.127591891981734449e+02	2.499520728003632453e-01	0.000000000000000000e+00	6.488513310070604057e+00	0.000000000000000000e+00
7.370000000000000000e+02	1.196821403943349509e+02	1.120378437600163046e+01	2.219209443159644597e-03	-5.965212311200297535e+01	3.367110658392454825e-01	0.000000000000000000e+00	1.148083240368802116e+01	0.000000000000000000e+00
7.380000000000000000e+02	4.502770416183815172e+01	2.569233884677190716e+01	-4.084470013334501673e-03	1.100170867022816878e+02	1.636228470735318075e-01	0.000000000000000000e+00	5.341985679913157092e+00	0.000000000000000000e+00
7.380000000000000000e+02	1.225483891980207858e+02	3.444097294493216310e+01	-3.542289033281676141e-03	9.537734909331999233e+01	1.561778423989165221e-01	0.000000000000000000e+00	7.555799662402195693e+00	0.000000000000000000e+00
7.380000000000000000e+02	3.793420518411866738e+01	7.576649979152904280e+00	-3.346015589534437253e-03	9.007765799056879530e+01	1.074060395928390088e-01	0.000000000000000000e+00	1.236081185098936963e+01	0.000000000000000000e+00
7.380000000000000000e+02	1.270503242220230504e+02	4.429888246867964341e+01	-4.527423558944298869e-03	1.219775278082291123e+02	9.766733026235785431e-02	0.000000000000000000e+00	4.097519268242908019e+00	0.000000000000000000e+00
7.390000000000000000e+02	1.139529862042521131e+02	2.888163262354298411e+01	-3.654164941111713409e-03	9.839817423409965613e+01	1.165912563505672184e-01	0.000000000000000000e+00	7.245855098516099879e+00	0.000000000000000000e+00
7.390000000000000000e+02	1.658449100341703186e+01	2.051502400631063239e+01	-3.663098877736066170e-03	9.863940454797541690e+01	1.525920835640588447e-01	0.000000000000000000e+00	9.579687779764466171e+00	0.000000000000000000e+00
7.400000000000000000e+02	9.926243022026804397e+01	4.804755955585964244e+01	-2.364245314878667906e-03	6.356831933424347625e+01	2.968692109123183265e-01	0.000000000000000000e+00	4.016916660382601201e+00	0.000000000000000000e+00
7.400000000000000000e+02	1.083878559061939058e+02	9.142558870990248110e+00	-3.982415116909536305e-03	1.072614442870392963e+02	2.614025098111036893e-01	0.000000000000000000e+00	6.145390092311558305e+00	0.000000000000000000e+00
7.400000000000000000e+02	8.046975540368180191e+01	2.000596700275825768e+01	1.830867718051943987e-03	-4.916628689245438721e+01	2.946110403078850970e-01	0.000000000000000000e+00	1.870089087938343297e+01	0.000000000000000000e+00
7.400000000000000000e+02	1.343109382945160348e+02	4.037773020319728090e+01	-4.202816419773267205e-03	1.132126254632656241e+02	2.862636306657783125e-01	0.000000000000000000e+00	5.183842570948668182e+00	0.000000000000000000e+00
7.400000000000000000e+02	2.012577206784082051e+01	4.444843619568140269e+01	-4.330673222693313604e-03	1.166649598592229182e+02	1.952393058212058552e-01	0.000000000000000000e+00	6.488513310070604057e+00	0.000000000000000000e+00
7.410000000000000000e+02	1.033371150888662129e+02	2.575902419451397307e+01	-4.251196379330511067e-03	1.145189603210122442e+02	9.977388722479185734e-02	0.000000000000000000e+00	1.106559546249218862e+01	0.000000000000000000e+00
7.410000000000000000e+02	1.318249560547630495e+02	3.524150919209652244e+01	-4.682319002420548895e-03	1.261599479460493711e+02	2.393373752964774726e-01	0.000000000000000000e+00	5.706213628251239456e+00	0.000000000000000000e+00
7.410000000000000000e+02	7.640204746606763742e+00	4.215320829237266054e+01	-3.795926090768850583e-03	1.022259478198182734e+02	1.663505532232747441e-01	0.000000000000000000e+00	8.067415271954633482e+00	0.000000000000000000e+00
7.420000000000000000e+02	8.563408906946388299e+01	3.797964157061099399e+01	-4.868310495030698550e-03	1.311820102268885648e+02	1.002335464460734071e-01	0.000000000000000000e+00	1.327794489075706608e+01	0.000000000000000000e+00
7.420000000000000000e+02	1.209643228167989264e+02	2.705308811649582523e+01	-4.483913375620353359e-03	1.208026845536422087e+02	1.425898200907435021e-01	0.000000000000000000e+00	7.245855098516099879e+00	0.000000000000000000e+00
7.430000000000000000e+02	1.136883694665104798e+02	6.032836152871929869e+00	-7.254922886891141710e-03	1.956242914513777862e+02	1.399109495652427482e-01	0.000000000000000000e+00	6.145390092311558305e+00	0.000000000000000000e+00
7.430000000000000000e+02	1.291423935664193436e+02	4.077568647471916563e+01	-4.091228355410107299e-03	1.101995725479652322e+02	3.093175542244042120e-01	0.000000000000000000e+00	4.097519268242908019e+00	0.000000000000000000e+00
7.430000000000000000e+02	4.027999210513748096e+01	4.347060310526540405e+01	-3.958106749765252785e-03	1.066050802134416813e+02	2.291170191741545015e-01	0.000000000000000000e+00	7.929648432589814888e+00	0.000000000000000000e+00
7.440000000000000000e+02	1.490394383307728710e+01	9.044029989411908943e+00	-5.062855986811345965e-03	1.364350439139013531e+02	1.636584827177887114e-01	0.000000000000000000e+00	1.159344394593182237e+01	0.000000000000000000e+00
7.440000000000000000e+02	5.850659373705102695e+01	3.770751634363351457e+01	-4.093114211368123652e-03	1.102504936193590765e+02	2.338227394172057716e-01	0.000000000000000000e+00	5.801536582538974862e+00	0.000000000000000000e+00
7.440000000000000000e+02	1.208900391673012962e+02	4.569966831231329252e+01	-3.813800273120596020e-03	1.027085788032562874e+02	2.915481772992295495e-01	0.000000000000000000e+00	9.609732060031632273e+00	0.000000000000000000e+00
7.440000000000000000e+02	9.511104928394974678e+00	3.430572960938462046e+01	-3.775666154262376315e-03	1.016788977289056248e+02	1.638880637406241458e-01	0.000000000000000000e+00	8.067415271954633482e+00	0.000000000000000000e+00
7.440000000000000000e+02	4.787877303155080000e+01	4.573728629813803082e+01	-4.060128016571239694e-03	1.093598145761779108e+02	2.655681068433249914e-01	0.000000000000000000e+00	7.846169367045178866e+00	0.000000000000000000e+00
7.450000000000000000e+02	5.314326691897656474e+01	3.991942777067151127e+01	-4.360363684370056198e-03	1.174666489343249225e+02	2.608851956508999592e-01	0.000000000000000000e+00	5.801536582538974862e+00	0.000000000000000000e+00
7.450000000000000000e+02	2.837362033631447744e+01	2.613845595663349997e+01	-4.558976660615079307e-03	1.228295110872517597e+02	2.176958383249470996e-01	0.000000000000000000e+00	1.131578920729039339e+01	0.000000000000000000e+00
7.450000000000000000e+02	3.968927580936642840e+01	2.608344142201610438e+01	-3.995626548417919102e-03	1.076181736778464852e+02	2.012298820126026122e-01	0.000000000000000000e+00	1.131578920729039339e+01	0.000000000000000000e+00
7.460000000000000000e+02	7.501451317441332378e+01	1.506288402070232735e+01	-3.902442978090915008e-03	1.051020709939776197e+02	1.904052999916387989e-01	0.000000000000000000e+00	1.322198800251608297e+01	0.000000000000000000e+00
7.460000000000000000e+02	6.275076235643238931e+01	4.962622920347832434e+01	-3.545004746221485682e-03	9.545067760598047357e+01	1.930541007786509278e-01	0.000000000000000000e+00	9.310574050907847621e+00	0.000000000000000000e+00
7.460000000000000000e+02	2.353734450378290433e+01	4.928463414087785566e+01	-3.849907581489960852e-03	1.036835328126017828e+02	2.501184989669829051e-01	0.000000000000000000e+00	1.247787611448061007e+01	0.000000000000000000e+00
7.460000000000000000e+02	1.361053807504356996e+02	3.916605319050106004e+01	-4.727129079979203001e-03	1.273698903856237052e+02	1.414826595863027947e-01	0.000000000000000000e+00	5.807243853217925356e+00	0.000000000000000000e+00
7.480000000000000000e+02	8.174982897734967224e+00	4.300391735621972344e+01	3.416013378596666466e-03	-9.196770818188801400e+01	3.849129338107831755e-01	0.000000000000000000e+00	8.800209779318180381e+00	0.000000000000000000e+00
7.490000000000000000e+02	9.482005054922183263e+01	2.918561251922478306e+01	-4.123949969209182546e-03	1.110831074888507715e+02	1.992782803716954820e-01	0.000000000000000000e+00	9.073353262860209156e+00	0.000000000000000000e+00
7.490000000000000000e+02	1.001041194677269885e+02	4.542302535184128942e+01	2.600954704134501947e-03	-6.995984444444809469e+01	3.912683925301642107e-01	0.000000000000000000e+00	3.088929535001241788e+00	0.000000000000000000e+00
7.500000000000000000e+02	1.414401087863712974e+02	2.090642663108750554e+01	-4.904560173501009215e-03	1.321608084524605431e+02	1.984970846632827524e-01	0.000000000000000000e+00	6.131900637337412974e+00	0.000000000000000000e+00
7.510000000000000000e+02	1.019367457751929038e+02	2.355725676525039702e+01	-3.771008259860553387e-03	1.015531272678202868e+02	2.030168882680513098e-01	0.000000000000000000e+00	9.073353262860209156e+00	0.000000000000000000e+00
7.510000000000000000e+02	3.424965287489443710e+01	4.288589663332689383e+01	-3.870870273639664093e-03	1.042495584091086727e+02	2.571980124308346216e-01	0.000000000000000000e+00	1.247787611448061007e+01	0.000000000000000000e+00
7.510000000000000000e+02	4.936383116669856008e+01	4.248490188131892609e+01	-3.572903756155612620e-03	9.620399467170571484e+01	2.698361283467149985e-01	0.000000000000000000e+00	1.316468807057814949e+01	0.000000000000000000e+00
7.520000000000000000e+02	7.419057558067078162e+01	2.109983925533441607e+01	-4.999677234745598942e-03	1.347291184264117874e+02	2.689785817665609757e-01	0.000000000000000000e+00	6.046267160686665143e+00	0.000000000000000000e+00
7.530000000000000000e+02	9.524284288764395967e+01	1.379240624579816554e+01	-3.662339164601294533e-03	9.861889110069429876e+01	1.512042544541930544e-01	0.000000000000000000e+00	4.470740029353255096e+00	0.000000000000000000e+00
7.530000000000000000e+02	1.415058716021063105e+02	2.703797461493673637e+01	-3.968784040601919770e-03	1.068933838278697408e+02	2.041177966109597453e-01	0.000000000000000000e+00	6.131900637337412974e+00	0.000000000000000000e+00
7.530000000000000000e+02	1.157301925452433977e+02	3.384662075475558396e+01	-3.879397079608282780e-03	1.044797955561420224e+02	2.236907047370855217e-01	0.000000000000000000e+00	6.335653891975749019e+00	0.000000000000000000e+00
7.530000000000000000e+02	6.863840762567164688e+01	1.870593500121757558e+01	-5.845354086151563835e-03	1.575637210075461496e+02	2.671221734498603340e-01	0.000000000000000000e+00	6.046267160686665143e+00	0.000000000000000000e+00
7.530000000000000000e+02	5.174021876551361743e+01	2.498404095206987918e+01	-3.338139998751193244e-03	8.986500467585641161e+01	2.033072511220340717e-01	0.000000000000000000e+00	6.169799352990432695e+00	0.000000000000000000e+00
7.530000000000000000e+02	7.457598883859388650e+01	4.641825761444365384e+01	-3.715499890772146728e-03	1.000543141621364640e+02	1.559047916950112578e-01	0.000000000000000000e+00	2.165537773145715406e+01	0.000000000000000000e+00
7.540000000000000000e+02	3.702638741508144449e+01	1.119795052658958667e+01	-1.335688443002468065e-03	3.579566910461924323e+01	4.629904697842432970e-01	0.000000000000000000e+00	8.070932107421533885e+00	0.000000000000000000e+00
7.540000000000000000e+02	1.160040479384590242e+02	2.622586880324711345e+01	-2.740818130264261951e-03	7.373637651576972019e+01	3.500999939662212679e-01	0.000000000000000000e+00	4.696651230439060853e+00	0.000000000000000000e+00
7.550000000000000000e+02	1.751759983731239956e+01	4.579532852058201264e+00	-4.205521484849037046e-03	1.132856664668813806e+02	1.692548206682763512e-01	0.000000000000000000e+00	1.305831749922406892e+01	0.000000000000000000e+00
7.550000000000000000e+02	3.020107191704863681e+01	2.298850482463969414e+01	-3.628605410116656806e-03	9.770802677238069123e+01	1.691940826029625367e-01	0.000000000000000000e+00	8.586328641641939541e+00	0.000000000000000000e+00
7.550000000000000000e+02	8.001991948339558292e+00	4.651527007883199616e+01	-4.193054866847871140e-03	1.129490482100210187e+02	8.651619796838561083e-02	0.000000000000000000e+00	1.367491797949539922e+01	0.000000000000000000e+00
7.550000000000000000e+02	2.896221693739676795e+01	1.086764825677192015e+01	-3.508223774416665761e-03	9.445753362632127903e+01	2.655718601470173912e-01	0.000000000000000000e+00	8.070932107421533885e+00	0.000000000000000000e+00
7.550000000000000000e+02	1.091158330835665566e+02	3.175072214598509035e+01	-5.013498615326689688e-03	1.351023173997159574e+02	1.279115061772119200e-01	0.000000000000000000e+00	6.938482691952184922e+00	0.000000000000000000e+00
7.550000000000000000e+02	1.978704744087857037e+01	5.345182893634215304e+01	-3.779611389529872762e-03	1.017854252745899828e+02	1.989969537377622721e-01	0.000000000000000000e+00	4.952136456600687353e+00	0.000000000000000000e+00
7.560000000000000000e+02	1.655240435380125774e+01	1.951719485023514622e+01	-3.788702882707362194e-03	1.020309098627419644e+02	1.336376986519629551e-01	0.000000000000000000e+00	1.408318569040547885e+01	0.000000000000000000e+00
7.560000000000000000e+02	1.012040577533123269e+02	3.330432244523455410e+01	-4.637844894648354005e-03	1.249590772181345244e+02	1.156515507937709852e-01	0.000000000000000000e+00	8.062869387894576079e+00	0.000000000000000000e+00
7.560000000000000000e+02	5.464634917618096921e+01	3.042654314245580238e+01	-2.152794242683402429e-03	5.785880843666330975e+01	3.307257872941443688e-01	0.000000000000000000e+00	6.169799352990432695e+00	0.000000000000000000e+00
7.570000000000000000e+02	1.198002781471835618e+02	2.899122031485499562e+01	-3.803551625623068175e-03	1.024318492318944749e+02	2.208583988589475355e-01	0.000000000000000000e+00	4.696651230439060853e+00	0.000000000000000000e+00
7.570000000000000000e+02	1.260855712340654691e+02	4.338428309327964882e+01	-4.175456562589735347e-03	1.124738663682000777e+02	1.347844102884544482e-01	0.000000000000000000e+00	1.177871511389444414e+01	0.000000000000000000e+00
7.570000000000000000e+02	1.632903625923590951e+01	3.509150767267976789e+01	-4.430234099587628850e-03	1.193532598318794697e+02	1.315514737489122954e-01	0.000000000000000000e+00	9.071122846170151632e+00	0.000000000000000000e+00
7.580000000000000000e+02	3.327864273543362827e+01	3.100433899209262734e+01	-4.316180762328931074e-03	1.162736406782694161e+02	1.728940565662663298e-01	0.000000000000000000e+00	6.700118607730517262e+00	0.000000000000000000e+00
7.580000000000000000e+02	1.147253136723944635e+02	4.649598325023278278e+01	-3.675216069614634616e-03	9.896658775097601790e+01	7.741430128102610997e-02	0.000000000000000000e+00	7.846626083658715167e+00	0.000000000000000000e+00
7.580000000000000000e+02	2.464465705984684263e+01	5.248887292774127644e+01	-3.714694296335766845e-03	1.000325618476847609e+02	2.161277156680531109e-01	0.000000000000000000e+00	4.952136456600687353e+00	0.000000000000000000e+00
7.590000000000000000e+02	7.281994974905072127e+01	5.075505126683059842e+01	-3.843081843169651214e-03	1.034992271625086460e+02	1.394052221346134823e-01	0.000000000000000000e+00	1.632100685050258448e+01	0.000000000000000000e+00
7.590000000000000000e+02	6.209165507566561359e+01	1.696487959909048726e+01	-2.674573595419872229e-03	7.194767008041100098e+01	2.566104566428476508e-01	0.000000000000000000e+00	1.538339901620157768e+01	0.000000000000000000e+00
7.600000000000000000e+02	5.243199315612878308e+01	5.191613250172354554e+01	-4.599341198558519299e-03	1.239194169783462200e+02	1.108574755290504532e-01	0.000000000000000000e+00	1.509547810980870430e+01	0.000000000000000000e+00
7.610000000000000000e+02	1.111035252005539178e+02	1.188864730740705333e+01	-3.738284409037589094e-03	1.006695319237779245e+02	1.148250270331375722e-01	0.000000000000000000e+00	1.304123371096474848e+01	0.000000000000000000e+00
7.610000000000000000e+02	1.023674512964334014e+02	2.335988350463029306e+01	-4.822161896302891437e-03	1.299359256144580002e+02	7.322681664563579496e-02	0.000000000000000000e+00	1.001226000359470270e+01	0.000000000000000000e+00
7.610000000000000000e+02	3.447422080578501635e+01	2.441175357851233940e+01	-4.353087306542231978e-03	1.172701753100885327e+02	1.381918065202352164e-01	0.000000000000000000e+00	6.700118607730517262e+00	0.000000000000000000e+00
7.610000000000000000e+02	2.467223801907499947e+01	3.153113492745659485e+01	-3.805928929596091165e-03	1.024960401711974498e+02	2.484686099256869785e-01	0.000000000000000000e+00	8.622512168693996060e+00	0.000000000000000000e+00
7.610000000000000000e+02	5.000689538424489200e+01	3.701672445440443227e+01	-4.305336384982914356e-03	1.159808254657867082e+02	9.473179556773791976e-02	0.000000000000000000e+00	8.059467799542783695e+00	0.000000000000000000e+00
7.620000000000000000e+02	1.289253435959062131e+02	2.011764645922052708e+01	-9.700619106266945282e-04	2.592317874847590531e+01	4.912152499020193686e-01	0.000000000000000000e+00	1.272820224599183092e+01	0.000000000000000000e+00
7.630000000000000000e+02	1.237000268875690523e+02	4.132683292905984729e+01	-3.627339771776987628e-03	9.767385255033624958e+01	1.560554899410481200e-01	0.000000000000000000e+00	1.035691036639362217e+01	0.000000000000000000e+00
7.630000000000000000e+02	6.458919185180950429e+00	1.824856696148002655e+01	-3.894256156920456249e-03	1.048810139702226962e+02	3.462646186155413641e-01	0.000000000000000000e+00	1.148151742244887608e+01	0.000000000000000000e+00
7.640000000000000000e+02	1.057498776419820388e+02	5.039689590294229760e+01	-3.973822744387355693e-03	1.070294367401295546e+02	1.859335613792861830e-01	0.000000000000000000e+00	7.115606480510654031e+00	0.000000000000000000e+00
7.640000000000000000e+02	1.236210787000213713e+02	8.230146098992129566e+00	-4.439480896557540870e-03	1.196029378662318834e+02	3.112622767679886771e-01	0.000000000000000000e+00	1.301721517453508703e+01	0.000000000000000000e+00
7.640000000000000000e+02	6.533759362870038956e+01	3.625023787601414682e+01	-4.093490413581782512e-03	1.102606516697121890e+02	1.700228296579082699e-01	0.000000000000000000e+00	1.387013817463786047e+01	0.000000000000000000e+00
7.640000000000000000e+02	1.017803948420157809e+02	3.914765692470871272e+01	-2.311133609380645187e-02	6.237723403665164597e+02	1.414912683898461587e-02	0.000000000000000000e+00	7.164194287884455115e+00	0.000000000000000000e+00
7.640000000000000000e+02	3.415579011112186691e+01	3.605514768331800468e+01	1.517333482781927550e-03	-4.070037033571296803e+01	4.894881292916046789e-01	0.000000000000000000e+00	8.472268912977048316e+00	0.000000000000000000e+00
7.650000000000000000e+02	9.359290852250279613e+01	5.229539889458084900e+01	-4.376175133005638131e-03	1.178935828692260372e+02	1.486561523647496053e-01	0.000000000000000000e+00	1.230431679457386451e+01	0.000000000000000000e+00
7.660000000000000000e+02	3.305184058965298277e+01	1.284970439200135672e+01	2.968560184900805900e-03	-7.988576951380512980e+01	3.163246198233268247e-01	0.000000000000000000e+00	1.164921228540981879e+01	0.000000000000000000e+00
7.660000000000000000e+02	1.634569843557963864e+01	2.408610397428628502e+01	2.954332426658823774e-03	-7.950159770570137141e+01	2.431033613062595355e-01	0.000000000000000000e+00	1.116959029370276824e+01	0.000000000000000000e+00
7.670000000000000000e+02	1.226909728224904228e+01	4.638103779392213966e+00	-4.531231405298357523e-03	1.220803456375694793e+02	1.200693613150830563e-01	0.000000000000000000e+00	1.479874581005490697e+01	0.000000000000000000e+00
7.670000000000000000e+02	5.244885962320015693e+00	3.389384927052823571e+01	-3.584030791179911284e-03	9.650444208523465761e+01	1.661083061841861497e-01	0.000000000000000000e+00	9.857749359470245665e+00	0.000000000000000000e+00
7.670000000000000000e+02	4.837931071350966761e+01	3.882160107487270295e+01	-3.842826065901861800e-03	1.034923207747441580e+02	1.466936283959783260e-01	0.000000000000000000e+00	8.816350297822411974e+00	0.000000000000000000e+00
7.670000000000000000e+02	1.773818779529270273e+01	3.977056532555412360e+01	-6.427710632863748927e-03	1.732882619862739091e+02	1.870049039918514344e-01	0.000000000000000000e+00	6.371746603989194568e+00	0.000000000000000000e+00
7.670000000000000000e+02	1.156890518830770276e+02	5.070779868899957421e+01	-4.359780913499299373e-03	1.174509132059465486e+02	1.136737175410884593e-01	0.000000000000000000e+00	9.944035656473900531e+00	0.000000000000000000e+00
7.680000000000000000e+02	1.274124233175706280e+02	2.174575948541945891e+01	-4.909709555973539724e-03	1.322998498630217910e+02	1.914921365078458004e-01	0.000000000000000000e+00	4.764381630241867782e+00	0.000000000000000000e+00
7.680000000000000000e+02	7.767779112192710045e+01	2.991776136111828066e+01	-4.109936677133498376e-03	1.107047266039186439e+02	2.733718526840549501e-01	0.000000000000000000e+00	6.990362017680310736e+00	0.000000000000000000e+00
7.680000000000000000e+02	4.115866955843818431e+01	3.128660283397958253e+01	-3.949265522159215586e-03	1.063663531886004989e+02	1.568836636409040031e-01	0.000000000000000000e+00	8.472268912977048316e+00	0.000000000000000000e+00
7.680000000000000000e+02	1.074946555556926597e+02	3.432490486800821827e+01	-4.268947498979867340e-03	1.149982684182946997e+02	4.105794425014791527e-01	0.000000000000000000e+00	7.477413517004381838e+00	0.000000000000000000e+00
7.680000000000000000e+02	6.265426331778437685e+01	5.922167820347402412e+00	-3.746169336006692670e-03	1.008824373301650184e+02	1.261409633921616313e-01	0.000000000000000000e+00	1.109096669689950154e+01	0.000000000000000000e+00
7.680000000000000000e+02	3.259421511000526550e+01	5.034412260167997744e+01	-3.912441269300103060e-03	1.053720405525302652e+02	1.519114529735250407e-01	0.000000000000000000e+00	1.401983858639667346e+01	0.000000000000000000e+00
7.690000000000000000e+02	1.081918529152387549e+02	7.936263631956322229e+00	-3.436181839908140391e-03	9.251228829893253192e+01	1.929765676678135700e-01	0.000000000000000000e+00	1.543202433973688947e+01	0.000000000000000000e+00
7.690000000000000000e+02	1.014855843441425378e+02	2.956810111160309873e+01	-3.909760901690743744e-03	1.052996664192791201e+02	1.924720166751143768e-01	0.000000000000000000e+00	3.703385178985366011e+00	0.000000000000000000e+00
7.700000000000000000e+02	8.441363423529418242e+01	2.804864962279635776e+01	-5.091244102140029919e-03	1.372015675931060059e+02	1.246413781557590417e-01	0.000000000000000000e+00	6.990362017680310736e+00	0.000000000000000000e+00
7.700000000000000000e+02	1.158877613744088109e+01	4.143906496526758332e+01	-4.361185795435441534e-03	1.174888472236885377e+02	1.925462472527077473e-01	0.000000000000000000e+00	6.371746603989194568e+00	0.000000000000000000e+00
7.700000000000000000e+02	4.629907703249507733e+01	4.738901961293221632e+01	-3.109972636590188893e-03	8.370412770698784755e+01	2.166546883757689557e-01	0.000000000000000000e+00	8.816350297822411974e+00	0.000000000000000000e+00
7.700000000000000000e+02	1.284190712484055723e+02	1.232362802260283985e+01	-4.121441495203908255e-03	1.110153747527586034e+02	2.781266099630050892e-01	0.000000000000000000e+00	6.411867641635164539e+00	0.000000000000000000e+00
7.710000000000000000e+02	1.213947573259534636e+02	3.657264904483716350e+01	-3.560663089052970662e-03	9.587347744381648340e+01	1.730263142836012680e-01	0.000000000000000000e+00	1.043971078667129859e+01	0.000000000000000000e+00
7.710000000000000000e+02	1.249111240097084305e+02	1.769078302542930814e+01	-4.233556944691175411e-03	1.140426678943300232e+02	2.715142213565758800e-01	0.000000000000000000e+00	4.764381630241867782e+00	0.000000000000000000e+00
7.710000000000000000e+02	9.436783597805293766e+01	4.590536870336582354e+01	-2.956755144343649160e-03	7.956701488651611953e+01	3.855760271235203485e-01	0.000000000000000000e+00	1.248519937908142552e+01	0.000000000000000000e+00
7.720000000000000000e+02	2.366847848772421159e+01	2.495641424449905799e+01	-4.307226719878142276e-03	1.160318674755165631e+02	1.109845887631879524e-01	0.000000000000000000e+00	8.933094114046664203e+00	0.000000000000000000e+00
7.730000000000000000e+02	1.266429369924735937e+02	2.754800658669702429e+01	-4.086976869648795661e-03	1.100847757581778552e+02	1.652917689151963687e-01	0.000000000000000000e+00	5.516808627460192405e+00	0.000000000000000000e+00
7.730000000000000000e+02	5.908601171432941612e+01	2.269856557191378954e+01	-4.293832542431372419e-03	1.156702036574876189e+02	1.342011263167576240e-01	0.000000000000000000e+00	7.781930121017652802e+00	0.000000000000000000e+00
7.740000000000000000e+02	8.474092926018111882e+01	3.795534539643082894e+01	-4.422134378171797137e-03	1.191345546382337801e+02	8.630650274446949322e-02	0.000000000000000000e+00	8.225214381767518290e+00	0.000000000000000000e+00
7.740000000000000000e+02	1.399248105037609946e+02	2.148392983181584626e+01	-1.642515778599990895e-03	4.408048884131844858e+01	3.787823657466148353e-01	0.000000000000000000e+00	1.452926529757305119e+01	0.000000000000000000e+00
7.750000000000000000e+02	6.063809397105117682e+01	1.507298512995585860e+01	-3.826236298459991751e-03	1.030443710102227044e+02	1.414784427006502421e-01	0.000000000000000000e+00	7.781930121017652802e+00	0.000000000000000000e+00
7.750000000000000000e+02	2.617200380385454039e+01	1.638130308242601529e+01	-2.480012179476509364e-03	6.669420641600622446e+01	3.114813177237266695e-01	0.000000000000000000e+00	8.933094114046664203e+00	0.000000000000000000e+00
7.760000000000000000e+02	3.709541561023691258e+01	1.229561878860790713e+01	-3.821640292210483087e-03	1.029202716264055226e+02	1.138312020605278807e-01	0.000000000000000000e+00	5.656436124229144546e+00	0.000000000000000000e+00
7.760000000000000000e+02	8.717763538681084867e+01	1.607597767821273749e+01	-4.246767750583120213e-03	1.143993803925112616e+02	1.098922938733407628e-01	0.000000000000000000e+00	7.927882111866212611e+00	0.000000000000000000e+00
7.760000000000000000e+02	1.765263983855079388e+01	3.468007386043680640e+01	-3.808358185222483587e-03	1.025616338866981465e+02	1.374244783547292625e-01	0.000000000000000000e+00	9.373558042625353082e+00	0.000000000000000000e+00
7.770000000000000000e+02	1.299000083439605930e+02	3.200072077507043389e+01	-4.394878000382501822e-03	1.183985896492606571e+02	9.303891868465630210e-02	0.000000000000000000e+00	5.516808627460192405e+00	0.000000000000000000e+00
7.770000000000000000e+02	7.547554328582221217e+01	4.531881451106658432e+01	-4.328943071793356877e-03	1.166182430688316174e+02	8.785324805862693154e-02	0.000000000000000000e+00	8.835300358737628201e+00	0.000000000000000000e+00
7.770000000000000000e+02	1.247233467038539523e+01	2.686803003419355562e+01	-5.336067755474118053e-03	1.438121905716716356e+02	1.955439494150333912e-01	0.000000000000000000e+00	3.976586031183198422e+00	0.000000000000000000e+00
7.770000000000000000e+02	3.294115937284541218e+01	4.304962480622223353e+01	-3.854235864178447678e-03	1.038004032399832113e+02	1.133179899273335511e-01	0.000000000000000000e+00	1.379014933898031892e+01	0.000000000000000000e+00
7.770000000000000000e+02	7.760918984165780898e+01	5.375339245589725756e+00	-4.044267119613270504e-03	1.089315454589454646e+02	1.131455000099658159e-01	0.000000000000000000e+00	6.613089808526885882e+00	0.000000000000000000e+00
7.770000000000000000e+02	5.960414817311306734e+01	3.513853130371512634e+01	-3.194841712326321539e-03	8.599572598432141035e+01	3.538425463409026195e-01	0.000000000000000000e+00	6.873074720075194044e+00	0.000000000000000000e+00
7.780000000000000000e+02	1.143730385262873597e+02	3.252769389325074201e+01	-4.286952357187690139e-03	1.154844278549894483e+02	8.926753555494293391e-02	0.000000000000000000e+00	8.436778039529924555e+00	0.000000000000000000e+00
7.780000000000000000e+02	6.408782790421521725e+01	2.992933058031806581e+01	-3.794070056962348548e-03	1.021758319933318688e+02	2.290381958251862526e-01	0.000000000000000000e+00	6.873074720075194044e+00	0.000000000000000000e+00
7.790000000000000000e+02	1.422637902966391898e+01	4.865942939582018312e+01	-5.380095543257063136e-03	1.450010099592174129e+02	1.119648083686947126e-01	0.000000000000000000e+00	1.235452220082512120e+01	0.000000000000000000e+00
7.790000000000000000e+02	4.106909776461333905e+01	1.632117710559634105e+01	-1.694504084962131186e-03	4.548425472739193509e+01	3.829881233300330701e-01	0.000000000000000000e+00	5.656436124229144546e+00	0.000000000000000000e+00
7.790000000000000000e+02	7.711154575056035299e+01	3.488180364640335540e+01	-3.884669398476566296e-03	1.046221564423813959e+02	1.136357079141641080e-01	0.000000000000000000e+00	6.874385188726159335e+00	0.000000000000000000e+00
7.790000000000000000e+02	8.690157130485941650e+01	4.756068923756900801e+01	-3.683088234725867376e-03	9.917914856716629401e+01	1.226421121518146418e-01	0.000000000000000000e+00	8.565166020703617988e+00	0.000000000000000000e+00
7.800000000000000000e+02	1.118135171972282649e+01	6.582259080964101727e+00	-3.680387751370976530e-03	9.910623127720691627e+01	1.634951764974875710e-01	0.000000000000000000e+00	9.565516333315661868e+00	0.000000000000000000e+00
7.800000000000000000e+02	1.196722714015906774e+02	1.321457648220736480e+01	-3.703609368622462917e-03	9.973325139765520930e+01	1.400844191384006399e-01	0.000000000000000000e+00	1.825303413170377098e+01	0.000000000000000000e+00
7.800000000000000000e+02	1.172181516825858409e+02	4.047027249318613684e+01	-3.545448922302546491e-03	9.546267105746279924e+01	1.632311494635256821e-01	0.000000000000000000e+00	8.436778039529924555e+00	0.000000000000000000e+00
7.800000000000000000e+02	7.271327878516817123e+01	9.820900148623749715e+00	-4.117091667929197001e-03	1.108979225877271517e+02	1.800154304885013268e-01	0.000000000000000000e+00	4.346829339885575294e+00	0.000000000000000000e+00
7.800000000000000000e+02	1.417729391121691549e+02	4.410723137718935050e+01	-1.492430636435178532e-03	4.002795439040043846e+01	3.515764640372349703e-01	0.000000000000000000e+00	7.670866959693019460e+00	0.000000000000000000e+00
7.810000000000000000e+02	2.042702578074409203e+01	9.035137773498087554e+00	-3.990376772258334877e-03	1.074764214801308668e+02	1.552492238562663829e-01	0.000000000000000000e+00	9.565516333315661868e+00	0.000000000000000000e+00
7.810000000000000000e+02	9.658081543521723233e+01	1.017189681333202422e+01	-4.501431969652552878e-03	1.212757140942290732e+02	1.923771763453780981e-01	0.000000000000000000e+00	6.457303305055793530e+00	0.000000000000000000e+00
7.810000000000000000e+02	4.997683132126212513e+01	4.435356357959564377e+01	-3.413383979828766603e-03	9.189671028737015490e+01	3.031954885180355719e-01	0.000000000000000000e+00	8.098455241204296939e+00	0.000000000000000000e+00
7.810000000000000000e+02	8.014216737838519578e+01	5.282115761224637396e+01	-4.006021369912510580e-03	1.078988501766015560e+02	1.020198666191696191e-01	0.000000000000000000e+00	7.407514658568800314e+00	0.000000000000000000e+00
7.820000000000000000e+02	2.017619607570757623e+01	3.783196912439507287e+01	-3.835268963604755634e-03	1.032882671491394149e+02	1.601933341774834929e-01	0.000000000000000000e+00	1.235452220082512120e+01	0.000000000000000000e+00
7.820000000000000000e+02	9.734994908834445937e+01	3.833947724558535697e+01	-4.148317226946442865e-03	1.117410617009086735e+02	1.299234077280624344e-01	0.000000000000000000e+00	8.985228430305268077e+00	0.000000000000000000e+00
7.820000000000000000e+02	4.828563840031705467e+01	5.227346533390640104e+01	-5.966784547329224628e-03	1.608425340880104670e+02	7.652553551376628516e-02	0.000000000000000000e+00	5.465816620094329004e+00	0.000000000000000000e+00
7.830000000000000000e+02	9.219243599684429569e+01	1.490886756248702660e+01	-4.386209720884082751e-03	1.181645324948292455e+02	2.220116984158360118e-01	0.000000000000000000e+00	6.457303305055793530e+00	0.000000000000000000e+00
7.830000000000000000e+02	5.611197077313326531e+01	1.945864007994640943e+01	-4.199784133754707639e-03	1.131307489805038955e+02	1.337777383136428133e-01	0.000000000000000000e+00	1.316243353373547187e+01	0.000000000000000000e+00
7.830000000000000000e+02	3.585390441427579589e+01	3.439560485323764993e+01	-4.165258553876334362e-03	1.121985041235054297e+02	1.240649787557557282e-01	0.000000000000000000e+00	5.881972758083745312e+00	0.000000000000000000e+00
7.830000000000000000e+02	7.883719599555804791e+01	8.298902602333969369e+00	-2.265874185024387491e-03	6.091214439940262082e+01	3.524541956681016552e-01	0.000000000000000000e+00	5.365711910280009711e+00	0.000000000000000000e+00
7.830000000000000000e+02	7.036924779604150615e+01	3.354068843305717706e+01	-3.869068182000346898e-03	1.042008991058178538e+02	1.477825184038384920e-01	0.000000000000000000e+00	6.874385188726159335e+00	0.000000000000000000e+00
7.840000000000000000e+02	1.376528217288121425e+02	1.635671984994201367e+01	-3.786075804594739649e-03	1.019599746295596958e+02	1.920435330494131287e-01	0.000000000000000000e+00	7.170843554967898825e+00	0.000000000000000000e+00
7.840000000000000000e+02	9.001833051084429371e+01	3.314508613797509895e+01	-3.638292842187458229e-03	9.796960264619197289e+01	1.287095853798915224e-01	0.000000000000000000e+00	8.985228430305268077e+00	0.000000000000000000e+00
7.840000000000000000e+02	1.181307439797922854e+02	5.113763484007149884e+01	-3.440570944893584816e-03	9.263080102381422876e+01	1.098752856348986784e-01	0.000000000000000000e+00	1.070632729467337541e+01	0.000000000000000000e+00
7.860000000000000000e+02	7.648699499544837010e+01	1.312253396917827075e+01	-4.213330708369966357e-03	1.134965277613240602e+02	1.891127181922889200e-01	0.000000000000000000e+00	5.365711910280009711e+00	0.000000000000000000e+00
7.860000000000000000e+02	7.317684333171551714e+01	2.047987004578019210e+01	-4.333279761581470407e-03	1.167353405011009357e+02	1.806701041529517049e-01	0.000000000000000000e+00	7.253828631703970409e+00	0.000000000000000000e+00
7.860000000000000000e+02	7.707804426138439169e+01	2.659531452058977052e+01	-5.112093870365868632e-03	1.377645440663939382e+02	8.845692341442368267e-02	0.000000000000000000e+00	7.253828631703970409e+00	0.000000000000000000e+00
7.860000000000000000e+02	7.635904016729281807e+01	4.645254536768288034e+01	-6.541223115103308484e-03	1.763532772053012820e+02	6.219271952457583463e-02	0.000000000000000000e+00	7.407514658568800314e+00	0.000000000000000000e+00
7.860000000000000000e+02	8.716813561385080789e+01	1.017365286660665369e+01	-3.806379183779368819e-03	1.025081977409814016e+02	1.484387621482458064e-01	0.000000000000000000e+00	6.904046100268303121e+00	0.000000000000000000e+00
7.870000000000000000e+02	1.437441019573087431e+02	2.014054099631654182e+01	-4.418211894622841966e-03	1.190286414246670148e+02	2.796719353333479985e-01	0.000000000000000000e+00	7.170843554967898825e+00	0.000000000000000000e+00
7.870000000000000000e+02	1.089204123692074262e+02	3.746750318793320389e+01	-4.044187528156719183e-03	1.089293963646712342e+02	8.441009165854784779e-02	0.000000000000000000e+00	8.190370517167032460e+00	0.000000000000000000e+00
7.870000000000000000e+02	2.237562882186324487e+01	7.396638972011100321e+00	-3.272358228598735812e-03	8.808879361365504224e+01	1.647744455948788600e-01	0.000000000000000000e+00	7.162605761758896072e+00	0.000000000000000000e+00
7.870000000000000000e+02	1.402885900631905542e+02	9.092184605932867925e+00	-4.223267774570290019e-03	1.137648441485227551e+02	1.171627369127559160e-01	0.000000000000000000e+00	7.727919967492090869e+00	0.000000000000000000e+00
7.870000000000000000e+02	4.155891293710259049e+01	3.296365468604853532e+01	-3.328287247503954483e-03	8.959896492475357377e+01	1.612975670257068561e-01	0.000000000000000000e+00	5.881972758083745312e+00	0.000000000000000000e+00
7.870000000000000000e+02	5.355045629368989779e+01	5.080484561657977594e+01	-3.911569956890087289e-03	1.053485137496224553e+02	2.114442534679883412e-01	0.000000000000000000e+00	5.465816620094329004e+00	0.000000000000000000e+00
7.880000000000000000e+02	1.061514471622146232e+02	1.437976067929084678e+01	-3.302528338434128699e-03	8.890343394202044180e+01	1.556936667951552833e-01	0.000000000000000000e+00	7.105702485795951873e+00	0.000000000000000000e+00
7.880000000000000000e+02	8.640033191425724013e+00	3.097861396659401834e+01	-4.758141235744621327e-03	1.282072672759929333e+02	9.977084534615288103e-02	0.000000000000000000e+00	2.158792311431988864e+01	0.000000000000000000e+00
7.880000000000000000e+02	1.307968624054614963e+02	1.323729070076807091e+01	-2.857913632669033168e-03	7.689813890409321573e+01	1.612379482957972954e-01	0.000000000000000000e+00	7.532265028539205431e+00	0.000000000000000000e+00
7.880000000000000000e+02	8.649801678399109051e+01	2.381247118671600660e+01	-4.619133612231983953e-03	1.244538432188228114e+02	1.784157710521363516e-01	0.000000000000000000e+00	5.829929221314817056e+00	0.000000000000000000e+00
7.880000000000000000e+02	1.012023200986989480e+02	4.842771057727855322e+01	-4.325036298139115810e-03	1.165127540470844565e+02	7.133620167859133776e-02	0.000000000000000000e+00	1.340503988481731845e+01	0.000000000000000000e+00
7.900000000000000000e+02	9.709110197611776982e+01	6.354086528750871210e+00	-3.555635404082722276e-03	9.573772205686472603e+01	2.629244179978361684e-01	0.000000000000000000e+00	1.063270184082873016e+01	0.000000000000000000e+00
7.900000000000000000e+02	1.601476647124584218e+01	1.068941158105652001e+01	-4.096393161310754941e-03	1.103390304152982537e+02	1.197381060569892020e-01	0.000000000000000000e+00	7.162605761758896072e+00	0.000000000000000000e+00
7.900000000000000000e+02	1.179208301272236241e+02	5.621367396993877996e+00	-1.739135294178069868e-03	4.668936744091492841e+01	4.036064282316106366e-01	0.000000000000000000e+00	1.338431472274544909e+01	0.000000000000000000e+00
7.910000000000000000e+02	1.248739094893575441e+02	2.986274825496914431e+01	-3.851226186633320905e-03	1.037191372214962684e+02	1.915146057273653390e-01	0.000000000000000000e+00	1.713567891266161425e+01	0.000000000000000000e+00
7.910000000000000000e+02	8.289721167572706406e+01	3.281244367431540354e+01	-3.852049320745380093e-03	1.037413631347261287e+02	2.150299974497181799e-01	0.000000000000000000e+00	4.555623821420114794e+00	0.000000000000000000e+00
7.910000000000000000e+02	2.994141680564029429e+01	1.462268791173422144e+01	4.020386849390561283e-03	-1.082867406742820435e+02	1.295547100567288057e-01	0.000000000000000000e+00	1.019184322401713594e+01	0.000000000000000000e+00
7.910000000000000000e+02	1.036391987810736168e+02	3.120723544246178704e+01	-3.307713575768129240e-03	8.904344349012845328e+01	1.499723864337099144e-01	0.000000000000000000e+00	8.190370517167032460e+00	0.000000000000000000e+00
7.920000000000000000e+02	3.960478065310345386e+01	1.786198836931545841e+01	-3.421221458401067003e-03	9.210833451255629711e+01	2.661267643571935126e-01	0.000000000000000000e+00	5.369471650575337485e+00	0.000000000000000000e+00
7.920000000000000000e+02	8.290801483646353631e+01	1.921900182878090035e+01	-4.529371266983796968e-03	1.220301189829220050e+02	1.219167485544178087e-01	0.000000000000000000e+00	5.829929221314817056e+00	0.000000000000000000e+00
7.920000000000000000e+02	5.335267889046823342e+01	3.994194083747642310e+01	-4.372718431864190507e-03	1.178002465118745477e+02	1.996650600554885635e-01	0.000000000000000000e+00	6.113799454006196399e+00	0.000000000000000000e+00
7.930000000000000000e+02	6.656729282020386051e+01	3.523282664943731390e+01	-3.651837174908423907e-03	9.833532089234677187e+01	2.301457217842038938e-01	0.000000000000000000e+00	7.093584408352743509e+00	0.000000000000000000e+00
7.930000000000000000e+02	9.950570733554940261e+01	1.689474576332663247e+01	-1.161383884875481255e-03	3.108917240166135798e+01	4.982062891031882046e-01	0.000000000000000000e+00	7.105702485795951873e+00	0.000000000000000000e+00
7.930000000000000000e+02	7.355293766046503379e+01	3.646559018075935654e+01	-4.283034094227727850e-03	1.153786286039512134e+02	2.506444971235517460e-01	0.000000000000000000e+00	5.796025898839737067e+00	0.000000000000000000e+00
7.940000000000000000e+02	5.682797625746444226e+01	3.491194561135983321e+01	-3.714927882779454817e-03	1.000388690483620593e+02	3.414973607931882649e-01	0.000000000000000000e+00	6.113799454006196399e+00	0.000000000000000000e+00
7.950000000000000000e+02	1.302197052204787155e+02	1.090128709695240694e+01	-3.779574501494437511e-03	1.017844292397242185e+02	1.824077097656061630e-01	0.000000000000000000e+00	1.274622023702093010e+01	0.000000000000000000e+00
7.950000000000000000e+02	5.100293523761115466e+01	1.952611239405709398e+01	-4.520500125781770628e-03	1.217905842440289774e+02	1.416057024574202128e-01	0.000000000000000000e+00	1.151899460465435787e+01	0.000000000000000000e+00
7.950000000000000000e+02	1.414269013206484544e+02	3.429331856036463932e+01	-5.425830644809408534e-03	1.462359294987783755e+02	1.042804755435687847e-01	0.000000000000000000e+00	1.713567891266161425e+01	0.000000000000000000e+00
7.950000000000000000e+02	7.010912784434366074e+01	4.872261474457086905e+01	-5.099494832299036537e-03	1.374243502598798159e+02	1.195311594354588891e-01	0.000000000000000000e+00	6.942148765686171785e+00	0.000000000000000000e+00
7.950000000000000000e+02	3.403468580061125692e+01	3.661232879483721092e+01	-2.161027850051874637e-03	5.808112876121232659e+01	3.604166411167578632e-01	0.000000000000000000e+00	1.641008449022501736e+01	0.000000000000000000e+00
7.950000000000000000e+02	7.179043362746588741e+01	4.198713849202882642e+01	-4.829093010981571135e-03	1.301230765916531027e+02	1.967150448879135816e-01	0.000000000000000000e+00	5.796025898839737067e+00	0.000000000000000000e+00
7.960000000000000000e+02	1.417598466068466223e+02	5.489146382477173347e+00	-4.026507452807795949e-03	1.084520065750299835e+02	3.338002282508558682e-01	0.000000000000000000e+00	1.274622023702093010e+01	0.000000000000000000e+00
7.960000000000000000e+02	8.000292595634809345e+01	3.633051396595105587e+01	-3.988161522917434663e-03	1.074166062702980895e+02	2.405536324210862942e-01	0.000000000000000000e+00	4.555623821420114794e+00	0.000000000000000000e+00
7.970000000000000000e+02	4.549014208201799647e+01	4.831977699395145542e+00	-5.185479087247316793e-03	1.397460601266151627e+02	3.572706699338040748e-01	0.000000000000000000e+00	1.429750527914545621e+01	0.000000000000000000e+00
7.970000000000000000e+02	3.478038447166731117e+01	2.021919588900408371e+01	-4.704216729274559791e-03	1.267512209474449492e+02	3.090778061933869836e-01	0.000000000000000000e+00	5.369471650575337485e+00	0.000000000000000000e+00
8.040000000000000000e+02	4.946249283413410325e+01	3.353930767071678076e+01	-2.282225144022730356e-01	6.162096150265457254e+03	3.931943849418353398e-01	0.000000000000000000e+00	inf	0.000000000000000000e+00
8.240000000000000000e+02	8.098330742107987135e+01	1.546200105936869384e+01	-6.201426841592249349e-03	1.671782443883621454e+02	2.419685261814904509e-01	0.000000000000000000e+00	4.489348618125543311e+00	0.000000000000000000e+00
8.250000000000000000e+02	1.385069202583485151e+02	7.283958569083692325e+00	-2.475423799963583690e-03	6.657031296604968418e+01	4.816011438989236115e-01	0.000000000000000000e+00	2.461022266507935541e+01	0.000000000000000000e+00
8.250000000000000000e+02	4.877454700648133468e+01	1.631571948371864877e+01	-5.101072722721009672e-03	1.374669557783381038e+02	2.218841138297460436e-01	0.000000000000000000e+00	3.567815171942892327e+00	0.000000000000000000e+00
8.250000000000000000e+02	1.041941288446666363e+02	2.351263674562996897e+01	-4.457993982225066411e-03	1.201028202421839097e+02	2.049460056519470941e-01	0.000000000000000000e+00	9.153769138554400442e+00	0.000000000000000000e+00
8.250000000000000000e+02	6.360916118369888750e+01	3.476627003374868252e+01	-5.473892418187596698e-03	1.475336728301831499e+02	1.826826685553979424e-01	0.000000000000000000e+00	9.722545907622036410e+00	0.000000000000000000e+00
8.250000000000000000e+02	2.679888487213686687e+01	4.897096100098394089e+01	-5.730089442152037048e-03	1.544513946703532952e+02	3.227683898006928898e-01	0.000000000000000000e+00	4.555028527071055322e+00	0.000000000000000000e+00
8.250000000000000000e+02	1.158916181277312916e+02	5.336188498904142108e+01	-4.906608477379784811e-03	1.322161158727351733e+02	1.804339300936221857e-01	0.000000000000000000e+00	8.185640574878149778e+00	0.000000000000000000e+00
8.260000000000000000e+02	2.315203556547556474e+01	1.652356553444192500e+01	-3.818388775435245779e-03	1.028324755690521783e+02	2.762087938328015024e-01	0.000000000000000000e+00	6.792358024239202763e+00	0.000000000000000000e+00
8.260000000000000000e+02	1.181583847099801119e+02	2.407016964597833919e+01	-1.613314040950542460e-03	4.329199608218106476e+01	4.880958693860134590e-01	0.000000000000000000e+00	5.192133597028074199e+00	0.000000000000000000e+00
8.260000000000000000e+02	1.244525828860868586e+02	2.748640051681454111e+01	-4.238908524186194016e-03	1.141871689419192251e+02	1.655792886767895045e-01	0.000000000000000000e+00	7.161533637633755944e+00	0.000000000000000000e+00
8.260000000000000000e+02	7.555676379479774596e+01	4.109360602874600943e+01	-4.438497866602505483e-03	1.195763945142277862e+02	2.359402764802307484e-01	0.000000000000000000e+00	1.351962976365570057e+01	0.000000000000000000e+00
8.270000000000000000e+02	9.576954503134820129e+01	5.287349776002390200e+01	-4.307556959359530764e-03	1.160407844599433815e+02	1.436469257514033648e-01	0.000000000000000000e+00	6.505282312535567435e+00	0.000000000000000000e+00
8.270000000000000000e+02	1.075318651862111778e+02	5.394695099686312112e+00	-3.889899985433171309e-03	1.047633905014922391e+02	2.086128263456848986e-01	0.000000000000000000e+00	1.842281990824115567e+01	0.000000000000000000e+00
8.270000000000000000e+02	6.864841884334272493e+01	7.129445192826715072e+00	-4.148652999640227435e-03	1.117501280907565473e+02	1.793924566105827845e-01	0.000000000000000000e+00	1.488559583940909903e+01	0.000000000000000000e+00
8.270000000000000000e+02	7.854943023144511471e+01	1.923433360579687701e+01	-4.911506611273098490e-03	1.323483731772328156e+02	1.518237660824526269e-01	0.000000000000000000e+00	4.489348618125543311e+00	0.000000000000000000e+00
8.280000000000000000e+02	6.495526277705482698e+01	2.513735994868803658e+01	-4.423233928394536968e-03	1.191642442203862515e+02	8.938237739729248954e-02	0.000000000000000000e+00	7.272064303775542804e+00	0.000000000000000000e+00
8.280000000000000000e+02	1.226678761110246825e+02	4.876982234084681522e+01	-4.526036923373046202e-03	1.219400864709833598e+02	1.325487559903046897e-01	0.000000000000000000e+00	8.185640574878149778e+00	0.000000000000000000e+00
8.290000000000000000e+02	9.846128754592392340e+01	3.064888366438081491e+01	-4.544684350847528337e-03	1.224435962866208740e+02	8.005077809791993904e-02	0.000000000000000000e+00	9.153769138554400442e+00	0.000000000000000000e+00
8.290000000000000000e+02	4.336067479201854979e+01	4.120897337896645496e+01	-8.304260756027392540e-03	2.239580612302529801e+02	2.735561477620507276e-02	0.000000000000000000e+00	8.852330947727768518e+00	0.000000000000000000e+00
8.290000000000000000e+02	9.817107566469321966e+01	4.682772662782797823e+01	-4.231469701175882836e-03	1.139863090427397054e+02	1.400008536898975642e-01	0.000000000000000000e+00	6.505282312535567435e+00	0.000000000000000000e+00
8.290000000000000000e+02	3.272172143024056368e+01	4.968708278875229922e+01	-3.577285793571580771e-03	9.632231656111648022e+01	2.601987213207158645e-01	0.000000000000000000e+00	4.273207461458657264e+00	0.000000000000000000e+00
8.290000000000000000e+02	4.542990411498114867e+01	1.755776176539957589e+01	-3.849146616872736390e-03	1.036629855733297774e+02	1.946459398379253303e-01	0.000000000000000000e+00	3.567815171942892327e+00	0.000000000000000000e+00
8.300000000000000000e+02	6.421955732870702427e+00	4.303296236087310689e+01	-4.127129676953334748e-03	1.111689645896347969e+02	3.486223447629516192e-01	0.000000000000000000e+00	1.417997108063754474e+01	0.000000000000000000e+00
8.310000000000000000e+02	3.127218584692434078e+01	2.131956108581275799e+01	-4.946290561944619198e-03	1.332875944512518913e+02	2.295079343624489843e-01	0.000000000000000000e+00	5.299884046944251637e+00	0.000000000000000000e+00
8.310000000000000000e+02	1.129732606505285304e+02	2.380046651754998521e+01	-3.527375431976552313e-03	9.497465844583470584e+01	1.781679038232208967e-01	0.000000000000000000e+00	5.192133597028074199e+00	0.000000000000000000e+00
8.310000000000000000e+02	8.545090271791099212e+01	1.618954941578186890e+01	-4.289829327847860183e-03	1.155621105792514953e+02	1.680463869485838702e-01	0.000000000000000000e+00	7.158295725177533875e+00	0.000000000000000000e+00
8.310000000000000000e+02	3.657139352872238192e+01	2.140423018423013701e+01	-4.054200253670046765e-03	1.091997556720954634e+02	3.041799064890995385e-01	0.000000000000000000e+00	5.299884046944251637e+00	0.000000000000000000e+00
8.310000000000000000e+02	6.283193436169749901e+01	3.209253037641894934e+01	-3.914135324024421887e-03	1.054177826895134444e+02	1.389749980053001099e-01	0.000000000000000000e+00	5.207100206692781619e+00	0.000000000000000000e+00
8.320000000000000000e+02	2.104756529455926994e+01	4.363189591572640325e+01	-5.135661869252765820e-03	1.384009170347685540e+02	1.391656484712038289e-01	0.000000000000000000e+00	9.638551053941304403e+00	0.000000000000000000e+00
8.320000000000000000e+02	5.853139122595631960e+01	5.303254684775369299e+01	-3.832805821517534014e-03	1.032217584459993560e+02	1.541540007166750659e-01	0.000000000000000000e+00	8.250253474711579216e+00	0.000000000000000000e+00
8.330000000000000000e+02	2.854853664156538784e+01	3.497364800339650515e+01	-7.811995011648219245e-03	2.106661133443475364e+02	6.209255735387420039e-02	0.000000000000000000e+00	3.360345103577825565e+00	0.000000000000000000e+00
8.330000000000000000e+02	7.439932532297225976e+01	1.808269239188124189e+01	-4.658542915949343173e-03	1.255179562862303158e+02	2.140516524707453128e-01	0.000000000000000000e+00	1.086723446235630064e+01	0.000000000000000000e+00
8.330000000000000000e+02	1.625606107472711059e+01	3.281719259188416515e+01	-3.421888820624493371e-03	9.212635434025320080e+01	3.237578712368821554e-01	0.000000000000000000e+00	6.049038958960039736e+00	0.000000000000000000e+00
8.340000000000000000e+02	7.991944036330058054e+01	3.544171338318093945e+01	-4.241588455083781552e-03	1.142595312832669521e+02	1.868646713138119031e-01	0.000000000000000000e+00	7.697753264936431528e+00	0.000000000000000000e+00
8.340000000000000000e+02	3.566186430741974789e+01	4.557842189454944304e+01	-4.507539130069744548e-03	1.214406170128722380e+02	1.195672086583554616e-01	0.000000000000000000e+00	5.052280127009913357e+00	0.000000000000000000e+00
8.340000000000000000e+02	2.255581338305571037e+01	1.217905536438988712e+01	-4.517024896196882890e-03	1.216967475896175728e+02	1.308295307954339126e-01	0.000000000000000000e+00	6.338509967235162357e+00	0.000000000000000000e+00
8.350000000000000000e+02	7.454533310268969615e+01	2.993041802915672633e+01	-4.059701702235923686e-03	1.093483034198711010e+02	2.236485927142515262e-01	0.000000000000000000e+00	6.756822402663703819e+00	0.000000000000000000e+00
8.350000000000000000e+02	6.802416760065929680e+01	3.169932997616446713e+01	-3.872948427713104273e-03	1.043056718314998363e+02	2.377557562520504764e-01	0.000000000000000000e+00	5.207100206692781619e+00	0.000000000000000000e+00
8.350000000000000000e+02	9.206583966543060171e+01	1.345389467341489720e+01	-3.568005108341795999e-03	9.607172349054772553e+01	2.311165982780215566e-01	0.000000000000000000e+00	5.239857461792583493e+00	0.000000000000000000e+00
8.350000000000000000e+02	1.353089720621248375e+02	1.322781370873200579e+01	-4.350242258171220337e-03	1.171933545377472399e+02	9.958835964606316260e-02	0.000000000000000000e+00	1.320408513132575123e+01	0.000000000000000000e+00
8.350000000000000000e+02	9.964855793627953062e+01	3.948319768946311825e+01	-3.642201142533487042e-03	9.807513289101410692e+01	1.411053372288324503e-01	0.000000000000000000e+00	1.282361987424865113e+01	0.000000000000000000e+00
8.360000000000000000e+02	1.175111705121798593e+02	5.183317104956998378e+00	-4.004713193289575340e-03	1.078635273541298290e+02	2.726045492718279784e-01	0.000000000000000000e+00	1.220202794624061937e+01	0.000000000000000000e+00
8.360000000000000000e+02	1.138987604741772230e+01	2.922398850541672743e+01	-3.810300857306167435e-03	1.026140890826783192e+02	1.899173182378255387e-01	0.000000000000000000e+00	6.049038958960039736e+00	0.000000000000000000e+00
8.360000000000000000e+02	1.121423272101849022e+02	4.237299976047819428e+01	-3.953476619819478767e-03	1.064800594362559565e+02	1.162488774745316089e-01	0.000000000000000000e+00	1.214733979437806966e+01	0.000000000000000000e+00
8.360000000000000000e+02	5.223751375212863479e+01	4.769833755851175994e+01	2.191778030989310639e-03	-5.891143191996255979e+01	2.857987435175436408e-01	0.000000000000000000e+00	8.250253474711579216e+00	0.000000000000000000e+00
8.370000000000000000e+02	1.769742351391518298e+01	1.819294799274199548e+01	-3.997589202405944613e-03	1.076711684166126446e+02	1.809609204242325076e-01	0.000000000000000000e+00	3.597786567354563037e+00	0.000000000000000000e+00
8.370000000000000000e+02	8.208545973218748770e+01	2.576514790449581938e+01	1.615794275133887068e-03	-4.335896629874861219e+01	4.703709882252316010e-01	0.000000000000000000e+00	8.614115439222672421e+00	0.000000000000000000e+00
8.380000000000000000e+02	8.712098061623589729e+01	1.172055246729959599e+01	-3.049057881901462430e-03	8.205933370283383965e+01	3.527201135577050506e-01	0.000000000000000000e+00	5.239857461792583493e+00	0.000000000000000000e+00
8.380000000000000000e+02	1.160515351235399635e+02	3.082155458579336482e+01	-3.819342624837148478e-03	1.028582310003123439e+02	1.151505628013119731e-01	0.000000000000000000e+00	1.219499045237786383e+01	0.000000000000000000e+00
8.380000000000000000e+02	1.276567263509022752e+02	5.090530794785021840e+01	2.510535417846797897e-03	-6.751838176917571843e+01	3.013632395288110555e-01	0.000000000000000000e+00	9.816561768528307752e+00	0.000000000000000000e+00
8.390000000000000000e+02	1.024281285138689412e+02	2.310189026966952497e+01	-7.851666954559965994e-03	2.117373180823099119e+02	3.074034527102575964e-02	0.000000000000000000e+00	5.707313216805713019e+00	0.000000000000000000e+00
8.390000000000000000e+02	1.739385295419875987e+01	8.500621847843140344e+00	-4.546438508772283719e-03	1.224909613043693639e+02	9.615228280205057043e-02	0.000000000000000000e+00	6.338509967235162357e+00	0.000000000000000000e+00
8.390000000000000000e+02	1.077160319665396457e+02	1.245963120431735760e+01	-3.666393679468200450e-03	9.872836936711625810e+01	1.399838753689109927e-01	0.000000000000000000e+00	7.091356589394160359e+00	0.000000000000000000e+00
8.390000000000000000e+02	7.800012736542424818e+01	1.586538074707004142e+01	-3.519043101778935451e-03	9.474967244991789528e+01	9.758001086654033429e-02	0.000000000000000000e+00	1.001846123372378194e+01	0.000000000000000000e+00
8.390000000000000000e+02	2.970570362481576865e+01	2.589304544735751534e+01	-3.481195409779829723e-03	9.372772535041299591e+01	1.424283593184841878e-01	0.000000000000000000e+00	1.070636698655671815e+01	0.000000000000000000e+00
8.390000000000000000e+02	1.443457595805944607e+02	4.059441093977303439e+01	-4.041083222490415849e-03	1.088455752383597428e+02	9.923508012528547972e-02	0.000000000000000000e+00	1.961729918344890322e+01	0.000000000000000000e+00
8.400000000000000000e+02	1.236669110871637116e+02	1.945760346526352080e+01	-4.221195805164832011e-03	1.137088977218761698e+02	1.144909420441625469e-01	0.000000000000000000e+00	1.320408513132575123e+01	0.000000000000000000e+00
8.400000000000000000e+02	6.128229471279824025e+01	4.737861679328181452e+01	-2.659883502882598016e-03	7.155101452053483513e+01	2.074554569728953579e-01	0.000000000000000000e+00	9.050430044711168520e+00	0.000000000000000000e+00
8.400000000000000000e+02	1.443160812121653791e+01	5.088872406796669878e+01	-3.083839290573239626e-03	8.299848633886927018e+01	1.990262855136780695e-01	0.000000000000000000e+00	5.854327937007664850e+00	0.000000000000000000e+00
8.410000000000000000e+02	7.133264130322244512e+01	2.710237762484209867e+01	-4.517813648669306500e-03	1.217180451446029537e+02	1.106610570434674035e-01	0.000000000000000000e+00	8.819168827920195852e+00	0.000000000000000000e+00
8.420000000000000000e+02	5.342457963240931917e+01	2.219218025003557315e+01	-4.822526024081771889e-03	1.299457576361169231e+02	9.665391746896123681e-02	0.000000000000000000e+00	1.046997988519798106e+01	0.000000000000000000e+00
8.420000000000000000e+02	2.014805748491311732e+01	4.962564755946795003e+01	-4.159503482750338127e-03	1.120431081684549781e+02	1.412444442494030783e-01	0.000000000000000000e+00	5.854327937007664850e+00	0.000000000000000000e+00
8.420000000000000000e+02	8.838106825508522491e+01	5.097732522755802620e+01	-4.603159304159430178e-03	1.240225118234571511e+02	1.385476559614541303e-01	0.000000000000000000e+00	9.324278260877244762e+00	0.000000000000000000e+00
8.420000000000000000e+02	9.943769737827048516e+01	1.435997833335680163e+01	1.598348355222965278e-03	-4.288789907352434483e+01	3.840561068390271338e-01	0.000000000000000000e+00	3.379283998987142823e+00	0.000000000000000000e+00
8.420000000000000000e+02	8.258376183547503047e+01	4.367435299952549599e+01	-3.802750650300871452e-03	1.024102216407770669e+02	1.233011298797853650e-01	0.000000000000000000e+00	9.324278260877244762e+00	0.000000000000000000e+00
8.430000000000000000e+02	6.326186918788840075e+01	1.860773984766974465e+01	-4.487802969769980402e-03	1.209077097017953975e+02	8.733386333804404877e-02	0.000000000000000000e+00	1.017253503490957733e+01	0.000000000000000000e+00
8.430000000000000000e+02	1.189518515139122457e+02	4.636768312558147898e+01	-4.199321621848367721e-03	1.131182604329543722e+02	1.196011621785986190e-01	0.000000000000000000e+00	9.816561768528307752e+00	0.000000000000000000e+00
8.430000000000000000e+02	4.870798424205796806e+01	1.041694796759010444e+01	-4.826014574479121390e-03	1.300399539733766119e+02	1.481841741659423173e-01	0.000000000000000000e+00	6.647384499359223042e+00	0.000000000000000000e+00
8.430000000000000000e+02	8.008519587149167762e+01	2.602046850443101889e+01	-3.277693320941491625e-03	8.823284948225064284e+01	1.721535550230756106e-01	0.000000000000000000e+00	4.206974802188376827e+00	0.000000000000000000e+00
8.430000000000000000e+02	1.994218911477662104e+01	3.472401568154073459e+01	-4.284812830416222587e-03	1.154266572734050840e+02	1.485827839392586114e-01	0.000000000000000000e+00	7.052578723416390361e+00	0.000000000000000000e+00
8.430000000000000000e+02	1.083213215814327839e+02	4.091702977796364138e+01	-3.665717624542853825e-03	9.871011482282118266e+01	1.011140317504319874e-01	0.000000000000000000e+00	9.440922046627735043e+00	0.000000000000000000e+00
8.440000000000000000e+02	1.854479630080357211e+01	4.163676911077875786e+01	-3.357390263797031121e-03	9.038479205229033653e+01	1.783559208112436290e-01	0.000000000000000000e+00	7.052578723416390361e+00	0.000000000000000000e+00
8.440000000000000000e+02	1.068539911910464468e+02	1.949839700375486018e+01	1.779133622942846412e-03	-4.776938510928879822e+01	3.720763111170705129e-01	0.000000000000000000e+00	5.707313216805713019e+00	0.000000000000000000e+00
8.450000000000000000e+02	5.597961012599442654e+01	8.289670913014681730e+00	-4.843608373021029978e-03	1.305150141537860691e+02	1.723678661214427255e-01	0.000000000000000000e+00	4.623282662148252342e+00	0.000000000000000000e+00
8.460000000000000000e+02	7.562135594175025233e+01	1.058207736500115814e+01	-5.740713686506431282e-03	1.547382659464844892e+02	9.730114207396811654e-02	0.000000000000000000e+00	5.504453996814981487e+00	0.000000000000000000e+00
8.460000000000000000e+02	8.280540688370531655e+01	2.922968788541443530e+01	-3.145017189466304142e-03	8.465038564963961676e+01	2.683584098975919652e-01	0.000000000000000000e+00	4.206974802188376827e+00	0.000000000000000000e+00
8.470000000000000000e+02	9.757689089008613337e+01	1.718078665001739225e+01	-4.347624066073142203e-03	1.171226592409074527e+02	1.208432159734884603e-01	0.000000000000000000e+00	3.379283998987142823e+00	0.000000000000000000e+00
8.470000000000000000e+02	1.319591399762861101e+02	5.101772784784124326e+01	-4.298812562635353184e-03	1.158046720209232063e+02	3.017443228676822686e-01	0.000000000000000000e+00	1.381348866370911210e+01	0.000000000000000000e+00
8.470000000000000000e+02	3.715279329288718912e+01	3.459061733505252789e+01	-1.125120453007877590e-03	3.011000281277158663e+01	4.561383806213121783e-01	0.000000000000000000e+00	1.100388284888724222e+01	0.000000000000000000e+00
8.480000000000000000e+02	9.639859561853070602e+01	3.078730416357674571e+01	-5.075132881588016558e-03	1.367665393458616734e+02	2.017468467529006659e-01	0.000000000000000000e+00	5.771822321094569830e+00	0.000000000000000000e+00
8.480000000000000000e+02	5.491761663501346646e+01	1.278932783318478528e+01	-3.510782911254502463e-03	9.452663433842613472e+01	2.401196651825852069e-01	0.000000000000000000e+00	3.750657197146766375e+00	0.000000000000000000e+00
8.480000000000000000e+02	1.776790969275578291e+01	2.066449573974534104e+01	-4.046904159149248073e-03	1.090027496661963511e+02	3.209563945540814256e-01	0.000000000000000000e+00	1.422665076533354700e+01	0.000000000000000000e+00
8.480000000000000000e+02	5.014289177492207017e+01	2.499943649004955759e+01	-2.182504696598368005e-03	5.866103733358231409e+01	2.196527518673391244e-01	0.000000000000000000e+00	1.304932164347879464e+01	0.000000000000000000e+00
8.480000000000000000e+02	1.159954205039857911e+01	3.845294815632217222e+01	-4.003945399435108327e-03	1.078427957147313521e+02	1.608660165098451111e-01	0.000000000000000000e+00	5.033052379296775847e+00	0.000000000000000000e+00
8.490000000000000000e+02	2.474740288616867190e+01	5.346159708902077590e+00	-3.713901772871466833e-03	1.000111624699987942e+02	2.028804028379738167e-01	0.000000000000000000e+00	1.245759111873893232e+01	0.000000000000000000e+00
8.490000000000000000e+02	1.406447990047046801e+02	1.146317457698897790e+01	-3.363868890120692758e-03	9.055972513355717979e+01	3.102875817023883487e-01	0.000000000000000000e+00	1.359905860591354809e+01	0.000000000000000000e+00
8.490000000000000000e+02	7.368078152800087821e+01	2.258181850778370858e+01	-3.892771928242036352e-03	1.048409374658760242e+02	2.023413053013228824e-01	0.000000000000000000e+00	6.905353718231532767e+00	0.000000000000000000e+00
8.500000000000000000e+02	1.311802733517437503e+02	2.390756337398429210e+01	-3.912894131753863990e-03	1.053842685497118765e+02	8.025035180315465144e-02	0.000000000000000000e+00	6.619134793227512858e+00	0.000000000000000000e+00
8.500000000000000000e+02	6.323098938872075081e+01	2.768531469435033188e+01	-5.048942891296334320e-03	1.360593684934018199e+02	8.173763514391607643e-02	0.000000000000000000e+00	1.037042391224693638e+01	0.000000000000000000e+00
8.500000000000000000e+02	9.135440892145953740e+01	2.798193191173996652e+01	-4.262208269087073773e-03	1.148162986315505094e+02	1.849175167386718499e-01	0.000000000000000000e+00	5.771822321094569830e+00	0.000000000000000000e+00
8.500000000000000000e+02	2.482579717408666298e+01	3.516097163632443312e+01	-4.059724639629773424e-03	1.093489227655135210e+02	2.192766530539663750e-01	0.000000000000000000e+00	6.645549986746460469e+00	0.000000000000000000e+00
8.500000000000000000e+02	2.814870604184323355e+01	4.091610945247884956e+01	-4.124014832406167931e-03	1.110848588969954420e+02	2.267513886457189765e-01	0.000000000000000000e+00	6.645549986746460469e+00	0.000000000000000000e+00
8.510000000000000000e+02	7.599035883602793717e+01	1.607414898389571789e+01	-4.125708046097566369e-03	1.111305783247694592e+02	2.101339449234959078e-01	0.000000000000000000e+00	5.504453996814981487e+00	0.000000000000000000e+00
8.510000000000000000e+02	1.318733819597570402e+02	3.607239859076103983e+01	-4.094410029548980166e-03	1.102854827444936632e+02	1.061640654225646241e-01	0.000000000000000000e+00	9.421275947658960703e+00	0.000000000000000000e+00
8.510000000000000000e+02	6.692374107860968024e+01	3.737599460220641134e+01	-3.920819828703962090e-03	1.055982748095889434e+02	9.018397856123072653e-02	0.000000000000000000e+00	1.037042391224693638e+01	0.000000000000000000e+00
8.510000000000000000e+02	1.750491158368125610e+01	4.914892597167108335e+01	-3.824321939643905103e-03	1.029926803169154965e+02	2.309207232423439171e-01	0.000000000000000000e+00	4.721688766326233022e+00	0.000000000000000000e+00
8.520000000000000000e+02	8.249569349565976495e+01	3.851199060805560492e+01	-4.222488324097537805e-03	1.137437977621313223e+02	8.404953351447008725e-02	0.000000000000000000e+00	1.033479461558056478e+01	0.000000000000000000e+00
8.530000000000000000e+02	1.002170865404694382e+02	5.561921176667419253e+00	-9.780982715363404495e-03	2.638318723771594136e+02	2.301859869284206273e-02	0.000000000000000000e+00	1.290565457799710458e+01	0.000000000000000000e+00
8.530000000000000000e+02	5.125154069246239885e+01	1.199729463062498169e+01	-3.638291519749693899e-03	9.796956693829629614e+01	1.857283674306179355e-01	0.000000000000000000e+00	3.750657197146766375e+00	0.000000000000000000e+00
8.530000000000000000e+02	8.054194550475318692e+01	4.866043130277622453e+01	-4.015925604921939847e-03	1.081662800701057705e+02	1.065934616578833039e-01	0.000000000000000000e+00	1.033479461558056478e+01	0.000000000000000000e+00
[truncated: 6,976 more rows]
