# Supplementary material for: Layered entrenchment maintains essentiality in the evolution of Form I Rubisco complexes
Source: EMBO J. 2024 Nov 18;44(1):269–80. doi: 10.1038/s44318-024-00311-1 (PMC11696622; doi:10.1038/s44318-024-00311-1)
Supplement: Supplementary file 6 — Appendix Figure Source Data [file 44318_2024_311_MOESM6_ESM.zip › source data extended/Appendix Figure S4/AncL7_R269W_E271R_L273N_RuBP.csv]

frame_indices	x_coords	y_coords	contrasts	masses_kDa	fit_errors	diffblur_errors	neareast_neighbour_distances	selections
5.000000000000000000e+00	1.031713996431564908e+02	5.519271913051881029e+00	-4.036503899919299115e-03	1.087219263400501603e+02	3.111971322407398599e-01	0.000000000000000000e+00	7.268883783147099820e+00	1.000000000000000000e+00
5.000000000000000000e+00	1.286620361719364780e+02	8.844101528478807595e+00	-8.118246823770554343e-03	2.189353930437261226e+02	1.001239088671780353e-01	0.000000000000000000e+00	6.790893260843403390e+00	1.000000000000000000e+00
5.000000000000000000e+00	8.066602315834748538e+01	1.609458846308162450e+01	1.513304315278370506e-03	-4.059157648789321371e+01	4.056152471605796173e-01	0.000000000000000000e+00	5.835185342479477733e+00	1.000000000000000000e+00
5.000000000000000000e+00	3.396161551853790428e+01	1.833006149359202297e+01	-3.576447610358443868e-03	9.629968429853255429e+01	2.403076079188061209e-01	0.000000000000000000e+00	9.836661205530047525e+00	1.000000000000000000e+00
5.000000000000000000e+00	1.034502493209537164e+02	2.358763348677523197e+01	4.213536013422356473e-03	-1.135020713200385245e+02	3.218148203336798074e-01	0.000000000000000000e+00	7.857994212605244222e+00	1.000000000000000000e+00
5.000000000000000000e+00	9.403997005583528335e+01	2.865845364371502413e+01	-8.408606970174052966e-03	2.267755728210262305e+02	6.073980429627956479e-02	0.000000000000000000e+00	5.929776012222908399e+00	1.000000000000000000e+00
5.000000000000000000e+00	6.605282787255954702e+01	3.075886271849978826e+01	-4.520552203496388741e-03	1.217919904240783211e+02	2.029895670353961679e-01	0.000000000000000000e+00	9.367873648375049100e+00	1.000000000000000000e+00
5.000000000000000000e+00	8.477136534423736691e+01	3.242353308682778135e+01	-4.199568348802708816e-03	1.131249224480480393e+02	2.946520138851582704e-01	0.000000000000000000e+00	1.000414196784538667e+01	1.000000000000000000e+00
5.000000000000000000e+00	7.397566387545609246e+01	3.575743515101748926e+01	4.968601439641985584e-03	-1.338900231740065294e+02	1.815634484433845675e-01	0.000000000000000000e+00	8.395123621694230209e+00	1.000000000000000000e+00
5.000000000000000000e+00	1.105733305071663182e+02	3.747850121126918310e+01	-4.392355289663149066e-03	1.183304724995387289e+02	2.266659085375474225e-01	0.000000000000000000e+00	1.412217559823765356e+01	1.000000000000000000e+00
5.000000000000000000e+00	5.234748748369534077e+00	3.859782663917092549e+01	-4.614118807153791239e-03	1.243184356091761629e+02	2.133103810794342303e-01	0.000000000000000000e+00	1.006632644845800328e+01	1.000000000000000000e+00
5.000000000000000000e+00	7.731821279080472209e+01	4.345843946032871941e+01	-4.197380389649991647e-03	1.130658441161379244e+02	1.531544486199114541e-01	0.000000000000000000e+00	6.375480513564911966e+00	1.000000000000000000e+00
5.000000000000000000e+00	5.928141142498903804e+01	5.052885345696504515e+01	-6.346486964085085343e-03	1.710950954195658937e+02	2.280089500126589730e-01	0.000000000000000000e+00	1.046920793219090662e+01	1.000000000000000000e+00
5.000000000000000000e+00	1.278382123332100804e+02	5.134268239952317714e+01	-3.952761319182046193e-03	1.064607451961243356e+02	2.249313504268811714e-01	0.000000000000000000e+00	7.604361501826942593e+00	1.000000000000000000e+00
5.000000000000000000e+00	1.308961355260309034e+01	5.260150726187194437e+01	-4.666789179746715088e-03	1.257406183542284168e+02	2.449312256943317889e-01	0.000000000000000000e+00	1.186623856137431865e+01	1.000000000000000000e+00
6.000000000000000000e+00	4.920276804707742713e+01	5.336174286326516381e+01	-4.029766085939858258e-03	1.085399947851892790e+02	2.689116844656053162e-01	0.000000000000000000e+00	7.864200871348512756e+00	1.000000000000000000e+00
6.000000000000000000e+00	3.586645602375056541e+01	3.012634981880169249e+01	-4.715879661079020596e-03	1.270661384153205091e+02	2.394248986248304067e-01	0.000000000000000000e+00	5.354221537408831111e+00	1.000000000000000000e+00
7.000000000000000000e+00	1.204007497253594465e+02	4.762037850974540731e+01	4.241391170273446122e-03	-1.142542042836786180e+02	2.829908027418598371e-01	0.000000000000000000e+00	8.316934308447498481e+00	1.000000000000000000e+00
7.000000000000000000e+00	6.571748967504601247e+00	1.790178870701517511e+01	-3.997071092880046146e-03	1.076571786460546321e+02	4.164664168521440279e-01	0.000000000000000000e+00	3.580051227880666875e+00	1.000000000000000000e+00
7.000000000000000000e+00	2.597064083646496613e+01	3.664103794592556795e+01	-4.935029897826672882e-03	1.329835388424156690e+02	2.960819866094956954e-01	0.000000000000000000e+00	7.032017796074589100e+00	1.000000000000000000e+00
7.000000000000000000e+00	3.412528281231841731e+01	3.916198863262255969e+01	-3.792939888052104021e-03	1.021453156585497624e+02	3.423684560417931122e-01	0.000000000000000000e+00	4.602390878267997643e+00	1.000000000000000000e+00
7.000000000000000000e+00	9.975486794476805130e+01	4.727813318879067594e+01	-4.889224757676775661e-03	1.317467281507700818e+02	1.674900262907756954e-01	0.000000000000000000e+00	6.219471934667255120e+00	1.000000000000000000e+00
8.000000000000000000e+00	7.646508393273363424e+01	1.204471221759137123e+01	-3.934350315584885134e-03	1.059636191963265759e+02	1.706970698751415494e-01	0.000000000000000000e+00	5.835185342479477733e+00	1.000000000000000000e+00
8.000000000000000000e+00	1.228419609797186069e+02	1.234309510336551519e+01	-4.641457240302018609e-03	1.250566162216557728e+02	2.638795004499582264e-01	0.000000000000000000e+00	6.256530463719218282e+00	1.000000000000000000e+00
8.000000000000000000e+00	1.880437250226347601e+01	1.560716695448522806e+01	-4.465225155787354121e-03	1.202980732802864878e+02	2.394990635638217791e-01	0.000000000000000000e+00	8.916280966141712838e+00	1.000000000000000000e+00
8.000000000000000000e+00	2.938978066942791756e+01	3.049622248189771767e+01	-5.646587527114173277e-03	1.521967118781221018e+02	3.309267192213326547e-01	0.000000000000000000e+00	5.568055435139742215e+00	1.000000000000000000e+00
8.000000000000000000e+00	1.503525657995746556e+01	4.089586371674576526e+01	-3.803704609808147320e-03	1.024359800450551603e+02	3.495167472299733902e-01	0.000000000000000000e+00	4.044363311577811260e+00	1.000000000000000000e+00
8.000000000000000000e+00	4.543518075838974823e+01	4.755729075786669036e+00	-4.901666014058098271e-03	1.320826616040805277e+02	2.366715868379795085e-01	0.000000000000000000e+00	7.437189233429787549e+00	1.000000000000000000e+00
8.000000000000000000e+00	1.101122352999593943e+02	1.759787302361231554e+01	2.694185223830344866e-03	-7.247721483497949180e+01	4.602034736944928817e-01	0.000000000000000000e+00	6.615495053383420476e+00	1.000000000000000000e+00
8.000000000000000000e+00	9.627044714213464260e+01	2.039412229713421354e+01	-3.747007266747654462e-03	1.009050627756038665e+02	2.849978552670909826e-01	0.000000000000000000e+00	7.857994212605244222e+00	1.000000000000000000e+00
8.000000000000000000e+00	4.259603116738414741e+01	4.909598582055640037e+01	-5.502695943575127042e-03	1.483114132331117503e+02	2.039988389936281399e-01	0.000000000000000000e+00	5.268832012190913794e+00	1.000000000000000000e+00
8.000000000000000000e+00	1.440038855322892175e+02	5.024310407129914324e+01	-3.939335414588965995e-03	1.060982246953378620e+02	2.695853955496959609e-01	0.000000000000000000e+00	1.271381774557332633e+01	1.000000000000000000e+00
9.000000000000000000e+00	4.883951399586188558e+01	3.163840220319970697e+01	-5.119252906123070157e-03	1.379578492705130373e+02	1.003333380074207248e-01	0.000000000000000000e+00	9.160437062079337167e+00	1.000000000000000000e+00
9.000000000000000000e+00	3.820186224457342661e+01	6.485147177786872774e+00	-5.635957055860186735e-03	1.519096724659265476e+02	1.694070717955943328e-01	0.000000000000000000e+00	7.437189233429787549e+00	1.000000000000000000e+00
9.000000000000000000e+00	1.000589324770259338e+02	1.208807847076524666e+01	-5.616802782930084212e-03	1.513924770273115428e+02	1.195728249568893675e-01	0.000000000000000000e+00	7.268883783147099820e+00	1.000000000000000000e+00
9.000000000000000000e+00	2.614958430889027596e+01	2.430769246680133122e+01	-3.717662400186615666e-03	1.001127053111613776e+02	2.389186082773515629e-01	0.000000000000000000e+00	6.985468932189896840e+00	1.000000000000000000e+00
9.000000000000000000e+00	1.424521859173873395e+02	2.435910976152770502e+01	-1.086068917855234350e-01	2.932286559985876011e+03	4.552377347235569971e-03	0.000000000000000000e+00	1.639409073846553966e+01	1.000000000000000000e+00
9.000000000000000000e+00	1.323301206679361997e+02	4.520679832606760584e+01	-4.960861362160257082e-03	1.336810289311717952e+02	2.216919382324250565e-01	0.000000000000000000e+00	7.604361501826942593e+00	1.000000000000000000e+00
9.000000000000000000e+00	3.305819973159349701e+01	3.468501024366477026e+01	-4.784462149707592420e-03	1.289179732731092543e+02	3.664404106970174935e-01	0.000000000000000000e+00	4.602390878267997643e+00	1.000000000000000000e+00
1.000000000000000000e+01	1.160521391468270878e+02	1.468543124886266682e+01	-5.568233210892787298e-03	1.500810223349386945e+02	1.561202199372149213e-01	0.000000000000000000e+00	5.316858567633681254e+00	1.000000000000000000e+00
1.000000000000000000e+01	9.671582294191631490e+01	3.395015043086997508e+01	-4.260762073898452865e-03	1.147772490911356300e+02	1.598056361681814419e-01	0.000000000000000000e+00	5.929776012222908399e+00	1.000000000000000000e+00
1.000000000000000000e+01	1.710480082998217100e+01	6.711541170964745007e+00	-6.197043040137815983e-03	1.670598748671435487e+02	2.612586617975682923e-01	0.000000000000000000e+00	7.074778557856159722e+00	1.000000000000000000e+00
1.000000000000000000e+01	9.533706870547975143e+01	4.290036194905493971e+01	-2.678108422489188824e-03	7.204311596046161981e+01	4.031442353117039579e-01	0.000000000000000000e+00	3.775272523960845117e+00	1.000000000000000000e+00
1.000000000000000000e+01	8.197213369276893502e+01	4.781593553228409377e+01	-4.930778184269957176e-03	1.328687359017947642e+02	2.401381363575079142e-01	0.000000000000000000e+00	6.375480513564911966e+00	1.000000000000000000e+00
1.100000000000000000e+01	1.892121245712466759e+01	3.507248668939607938e+01	-4.669355248850453298e-03	1.258099062483952935e+02	2.640094522397573584e-01	0.000000000000000000e+00	3.851202779016878353e+00	1.000000000000000000e+00
1.100000000000000000e+01	1.059924396708247087e+02	4.499850000291542074e+01	-4.529524324065287676e-03	1.220342517644002385e+02	1.477839524391435511e-01	0.000000000000000000e+00	3.621338738895568454e+00	1.000000000000000000e+00
1.100000000000000000e+01	3.253663954868156338e+01	1.995636100838613913e+01	-4.506092244474129045e-03	1.214015488303846553e+02	2.039313297755646071e-01	0.000000000000000000e+00	7.370285579800597731e+00	1.000000000000000000e+00
1.100000000000000000e+01	1.024843444480940491e+02	2.608167995919964000e+01	4.777195674166915575e-03	-1.287217670261710509e+02	2.238283122393508462e-01	0.000000000000000000e+00	8.423825252717954015e+00	1.000000000000000000e+00
1.100000000000000000e+01	1.324272205799877042e+02	3.733085910866579127e+01	-4.502237544384750899e-03	1.212974658766369203e+02	2.532375888506278594e-01	0.000000000000000000e+00	7.876537751393585474e+00	1.000000000000000000e+00
1.200000000000000000e+01	1.112351705167042049e+01	4.392465072539359028e+01	4.634662444995519930e-03	-1.248731460815116918e+02	3.005311389113098919e-01	0.000000000000000000e+00	3.810929477330433190e+00	1.000000000000000000e+00
1.200000000000000000e+01	1.265153916101338893e+02	7.278504216929237991e+00	-7.477739805051745493e-03	2.016406980327944041e+02	1.191375355884302101e-01	0.000000000000000000e+00	6.256530463719218282e+00	1.000000000000000000e+00
1.200000000000000000e+01	8.359690406183266020e+01	2.677914238131355162e+01	-6.185758415101800557e-03	1.667551722759041866e+02	2.704339578672207978e-01	0.000000000000000000e+00	1.107828786082759365e+01	1.000000000000000000e+00
1.200000000000000000e+01	1.071552678433476835e+01	2.002550544648707742e+01	-7.943735613403314633e-03	2.142233164058665977e+02	1.863007479962273116e-01	0.000000000000000000e+00	3.360313108699345630e+00	1.000000000000000000e+00
1.200000000000000000e+01	1.222388802301016284e+02	2.316074036824980453e+01	-4.036848216817633291e-03	1.087312234368340569e+02	2.725160256319765217e-01	0.000000000000000000e+00	5.245919458409050939e+00	1.000000000000000000e+00
1.200000000000000000e+01	1.106716138953020767e+01	4.011413796192844927e+01	-4.461175420343628344e-03	1.201887240657934228e+02	3.330342702762376650e-01	0.000000000000000000e+00	3.810929477330433190e+00	1.000000000000000000e+00
1.300000000000000000e+01	4.802974078212837128e+01	1.954775927738970864e+01	-5.188091681080113891e-03	1.398166042615038691e+02	1.965703869880557342e-01	0.000000000000000000e+00	5.023026949381746320e+00	1.000000000000000000e+00
1.300000000000000000e+01	7.286433442201744981e+01	2.403316152670498340e+01	-8.834279759381673258e-02	2.385124205044973223e+03	9.434600826432215648e-03	0.000000000000000000e+00	8.763729997494699830e+00	1.000000000000000000e+00
1.300000000000000000e+01	3.986360460494349667e+01	3.346778947065834586e+01	-5.307706233059578289e-03	1.430463849428959975e+02	7.950212558951530450e-02	0.000000000000000000e+00	6.098788416699527204e+00	1.000000000000000000e+00
1.300000000000000000e+01	7.485916130578145555e+01	5.094970284834725760e+01	-5.218179666924171144e-03	1.406290271131801433e+02	3.043768098586154824e-01	0.000000000000000000e+00	6.333169322876063490e+00	1.000000000000000000e+00
1.400000000000000000e+01	1.186776567084364871e+02	1.930881124210357669e+01	-4.476629258196392416e-03	1.206060019481600563e+02	2.005720555707076747e-01	0.000000000000000000e+00	5.245919458409050939e+00	1.000000000000000000e+00
1.500000000000000000e+01	2.340342735805237950e+01	9.933310173018043088e+00	-7.577709721199125774e-03	2.043400427074175241e+02	2.223150930484256715e-01	0.000000000000000000e+00	7.074778557856159722e+00	1.000000000000000000e+00
1.500000000000000000e+01	9.848502511750477595e+01	4.498436124324009455e+01	-4.719029482673010520e-03	1.271511885431331024e+02	2.566311114087264089e-01	0.000000000000000000e+00	3.775272523960845117e+00	1.000000000000000000e+00
1.500000000000000000e+01	1.218044714946601772e+02	2.899258190370684574e+01	-4.449907180560466226e-03	1.198844639021036471e+02	2.965414353460196217e-01	0.000000000000000000e+00	5.082173118195750128e+00	1.000000000000000000e+00
1.500000000000000000e+01	1.382261571954634292e+02	3.027876703885025123e+01	-4.807286227102900746e-03	1.295342591933593326e+02	1.790906267854689426e-01	0.000000000000000000e+00	7.043122328078409211e+00	1.000000000000000000e+00
1.500000000000000000e+01	6.160640986432215982e+01	3.722260899763272590e+01	-5.188310838600159597e-03	1.398225218585914433e+02	3.003834772654233598e-01	0.000000000000000000e+00	4.664365361454605008e+00	1.000000000000000000e+00
1.500000000000000000e+01	8.109123926236937052e+01	4.097491100704805689e+01	-3.526990073376384208e-03	9.496425315867161032e+01	3.141398078694798146e-01	0.000000000000000000e+00	6.590008660790748429e+00	1.000000000000000000e+00
1.500000000000000000e+01	2.175767293748853959e+01	4.660428893129162020e+01	-4.188321392164687067e-03	1.128212369626885732e+02	3.836669383417704582e-01	0.000000000000000000e+00	1.096657340824327598e+01	1.000000000000000000e+00
1.500000000000000000e+01	9.060386396789112951e+01	5.283340557888510602e+01	-4.000628360299445657e-03	1.077532304507856651e+02	2.989574435053935497e-01	0.000000000000000000e+00	8.036229454086969426e+00	1.000000000000000000e+00
1.600000000000000000e+01	9.707167940070610257e+01	1.476637337559863816e+01	-4.124795137649691669e-03	1.111059283635395616e+02	2.351632747080348862e-01	0.000000000000000000e+00	1.254324941935299798e+01	1.000000000000000000e+00
1.600000000000000000e+01	5.005690069362372441e+01	2.414356415003622303e+01	-3.272503653695011706e-03	8.809272031955134707e+01	3.052411828039806041e-01	0.000000000000000000e+00	5.023026949381746320e+00	1.000000000000000000e+00
1.600000000000000000e+01	3.083103707715882535e+01	2.712657925729266495e+01	-4.048933518690400746e-03	1.090575455596152210e+02	1.998131437961158108e-01	0.000000000000000000e+00	5.756636072650002767e+00	1.000000000000000000e+00
1.600000000000000000e+01	1.040147131120142774e+02	4.196490610781317798e+01	-3.680535716277442276e-03	9.911022656196549008e+01	2.823956340206982274e-01	0.000000000000000000e+00	3.621338738895568454e+00	1.000000000000000000e+00
1.600000000000000000e+01	1.427850767062972466e+02	4.960084765833059350e+01	-4.142849618934673142e-03	1.115934277012188147e+02	3.004621723921760967e-01	0.000000000000000000e+00	8.711800210792418397e+00	1.000000000000000000e+00
1.700000000000000000e+01	5.872333376297116558e+01	6.315830647471316617e+00	-4.293604580689181112e-03	1.156640483325807196e+02	3.305508002760052522e-01	0.000000000000000000e+00	5.690367643167085099e+00	1.000000000000000000e+00
1.700000000000000000e+01	8.233251899810287711e+00	3.718561425193740178e+01	-4.766576985661204365e-03	1.284350457666761827e+02	1.026255697249597310e-01	0.000000000000000000e+00	4.075204794351364512e+00	1.000000000000000000e+00
1.700000000000000000e+01	7.134481170905816327e+01	6.059709268180196950e+00	-4.731936476910844971e-03	1.274996976497119903e+02	2.279836683435966238e-01	0.000000000000000000e+00	6.988824872262992649e+00	1.000000000000000000e+00
1.700000000000000000e+01	5.487999030627803165e+01	1.051213795131561390e+01	-4.427246417963183293e-03	1.192725877377814072e+02	3.550310661779678689e-01	0.000000000000000000e+00	5.690367643167085099e+00	1.000000000000000000e+00
1.700000000000000000e+01	1.268760210005088283e+02	2.866414741550894263e+01	-5.104049616027755976e-03	1.375473365709221412e+02	3.443480657384717647e-01	0.000000000000000000e+00	5.082173118195750128e+00	1.000000000000000000e+00
1.700000000000000000e+01	1.083925321802246060e+02	3.193642115122332470e+01	-5.024895844352643068e-03	1.354100604754559924e+02	2.040568987229703923e-01	0.000000000000000000e+00	7.142935183431223578e+00	1.000000000000000000e+00
1.800000000000000000e+01	1.251678084052043687e+02	2.308078157633585192e+01	-4.383278769176554915e-03	1.180853921975459144e+02	2.790102936329016403e-01	0.000000000000000000e+00	5.838832448769345262e+00	1.000000000000000000e+00
1.800000000000000000e+01	6.417496826197330506e+01	2.517240654234828767e+01	4.904245492682402473e-03	-1.321523115763537248e+02	3.403224367799875250e-01	0.000000000000000000e+00	3.463573976227650064e+00	1.000000000000000000e+00
1.800000000000000000e+01	1.321000368435513508e+02	1.053760213448266825e+01	-4.747261634780839019e-03	1.279135009705344430e+02	3.060326051148167803e-01	0.000000000000000000e+00	5.422457014917350548e+00	1.000000000000000000e+00
1.800000000000000000e+01	9.286723516593383465e+01	3.723985860637461798e+01	-3.621023399850408549e-03	9.750330059250711656e+01	3.913077103676018131e-01	0.000000000000000000e+00	5.899119073683793957e+00	1.000000000000000000e+00
1.800000000000000000e+01	3.384213327046975905e+01	4.412567740612144007e+01	-4.094705558885489670e-03	1.102934625005187286e+02	2.728648329466354383e-01	0.000000000000000000e+00	7.861252131747561656e+00	1.000000000000000000e+00
1.800000000000000000e+01	7.563034859203948201e+01	4.466366245381172462e+01	-4.558708323942057064e-03	1.228222655758294906e+02	2.687026202058749869e-01	0.000000000000000000e+00	6.333169322876063490e+00	1.000000000000000000e+00
1.900000000000000000e+01	3.940104656995183774e+01	4.773934165561856346e+00	-5.518390195037648979e-03	1.487351826603572533e+02	2.170104563886843252e-01	0.000000000000000000e+00	7.752388609607486103e+00	1.000000000000000000e+00
1.900000000000000000e+01	1.357527055953745219e+02	1.454522625209661157e+01	-5.035718434439621222e-03	1.357022873977417419e+02	3.001257867742581631e-01	0.000000000000000000e+00	5.422457014917350548e+00	1.000000000000000000e+00
1.900000000000000000e+01	3.648369112403987202e+01	2.603737721028092267e+01	-6.608355685663321044e-03	1.781659619990724082e+02	1.608819640074889978e-01	0.000000000000000000e+00	3.531740132477553917e+00	1.000000000000000000e+00
1.900000000000000000e+01	6.901288377559993137e+01	4.444068725498512862e+01	-7.454195609060499349e-03	2.010049677799695473e+02	9.408988881205304633e-02	0.000000000000000000e+00	6.621220320764677147e+00	1.000000000000000000e+00
2.000000000000000000e+01	5.017462496952201434e+01	1.395805842161044374e+01	-4.567728518088599865e-03	1.230658249782165257e+02	1.394479203209724183e-01	0.000000000000000000e+00	5.832223490225834084e+00	1.000000000000000000e+00
2.000000000000000000e+01	4.206889047149559246e+01	2.970122313224793587e+01	-4.647750011468659327e-03	1.252265309219167193e+02	2.963225178608239752e-01	0.000000000000000000e+00	3.285070592763883024e+00	1.000000000000000000e+00
2.000000000000000000e+01	8.454925302780232244e+01	4.754921498780193900e+01	-5.296669784534807288e-03	1.427483835070623002e+02	2.123588780606951998e-01	0.000000000000000000e+00	5.386528604834384559e+00	1.000000000000000000e+00
2.000000000000000000e+01	7.211109334778800672e+00	2.301088620177592858e+01	-5.337886709045571408e-03	1.438613051736009822e+02	2.230989540833739904e-01	0.000000000000000000e+00	1.421153372156867611e+01	1.000000000000000000e+00
2.000000000000000000e+01	1.317929020223716634e+02	3.314561199562148630e+01	-4.801364413309871376e-03	1.293743609245365747e+02	1.401314549978855961e-01	0.000000000000000000e+00	6.652762115539545995e+00	1.000000000000000000e+00
2.100000000000000000e+01	2.871813607696335069e+01	1.011697378354379850e+01	-4.358778572090881397e-03	1.174238484143848780e+02	2.403871154929918541e-01	0.000000000000000000e+00	6.738062139181255183e+00	1.000000000000000000e+00
2.100000000000000000e+01	7.614936448822403747e+01	1.113513493381370267e+01	-5.286533765476318127e-03	1.424746950803652794e+02	1.436307719545583117e-01	0.000000000000000000e+00	3.815351648267404361e+00	1.000000000000000000e+00
2.100000000000000000e+01	8.946779583016936499e+01	3.241871579082173582e+01	-4.999769587160097714e-03	1.347316120865834819e+02	2.340953414215128925e-01	0.000000000000000000e+00	5.899119073683793957e+00	1.000000000000000000e+00
2.100000000000000000e+01	5.226768734540994643e+01	3.475822729442540293e+01	-4.956897227909978255e-03	1.335739910832835733e+02	3.007705119645327496e-01	0.000000000000000000e+00	4.981153070551201267e+00	1.000000000000000000e+00
2.100000000000000000e+01	1.440011553318527433e+02	4.097434108328934599e+01	-4.524363816405789322e-03	1.218949099563258756e+02	2.545053613951344662e-01	0.000000000000000000e+00	8.711800210792418397e+00	1.000000000000000000e+00
2.100000000000000000e+01	2.462464882141195233e+01	4.322271894590407015e+01	-4.040496150812275186e-03	1.088297233814303553e+02	1.588546481149119005e-01	0.000000000000000000e+00	8.512971783784882618e+00	1.000000000000000000e+00
2.100000000000000000e+01	1.079028539163620621e+02	4.499005466912974782e+01	-4.897127137757929446e-03	1.319601048185814705e+02	1.733124346360501722e-01	0.000000000000000000e+00	4.926374197365639418e+00	1.000000000000000000e+00
2.100000000000000000e+01	3.936351794424793837e+01	4.972153269044331125e+01	-4.457041980709285610e-03	1.200771147067499527e+02	3.163388507953529549e-01	0.000000000000000000e+00	5.862759599588915904e+00	1.000000000000000000e+00
2.200000000000000000e+01	3.482444321479117377e+01	1.296556896889057775e+01	-4.099453160742773557e-03	1.104216552037295287e+02	3.198706205657030344e-01	0.000000000000000000e+00	5.169164632323119513e+00	1.000000000000000000e+00
2.200000000000000000e+01	7.653742819338737036e+01	2.867429669027747607e+01	-3.978543723637597077e-03	1.071569105911564748e+02	2.804085059825399684e-01	0.000000000000000000e+00	3.402241587985167293e+00	1.000000000000000000e+00
2.200000000000000000e+01	1.062498514587104950e+02	3.875040987739182441e+01	-4.963574056669292633e-03	1.337542759414628506e+02	2.471447046821602100e-01	0.000000000000000000e+00	6.454888399659928666e+00	1.000000000000000000e+00
2.200000000000000000e+01	1.212632869900166526e+02	4.482387580665891136e+01	-4.723699804406742211e-03	1.272772945616891178e+02	7.079028164955025737e-02	0.000000000000000000e+00	1.179494722360355041e+01	1.000000000000000000e+00
2.200000000000000000e+01	6.646041045496664879e+01	1.502027598862566471e+01	5.274961909685763235e-03	-1.421622368078416514e+02	2.638988756509035305e-01	0.000000000000000000e+00	7.207283675888446872e+00	1.000000000000000000e+00
2.200000000000000000e+01	6.722155494037032497e+01	2.682002734211236827e+01	-4.680308419733444393e-03	1.261056590571667897e+02	1.651356415744850148e-01	0.000000000000000000e+00	3.463573976227650064e+00	1.000000000000000000e+00
2.200000000000000000e+01	1.795853890241589923e+01	3.792803603383275401e+01	-4.151800321997904664e-03	1.118351107352652463e+02	1.263858019203057959e-01	0.000000000000000000e+00	7.151999241108193850e+00	1.000000000000000000e+00
2.200000000000000000e+01	1.043864115259245438e+02	5.339270542905436656e+01	-3.762152349552740863e-03	1.013140037869814023e+02	2.273729950982701364e-01	0.000000000000000000e+00	4.655234949091697771e+00	1.000000000000000000e+00
2.300000000000000000e+01	8.557383030102822374e+01	2.206437745821161656e+01	-7.287145640480613938e-03	1.964943563834640088e+02	1.467854534828759716e-01	0.000000000000000000e+00	9.600691202538698121e+00	1.000000000000000000e+00
2.300000000000000000e+01	8.984274622281374434e+01	4.854601998631811455e+01	-5.581690217141393670e-03	1.504443826292495601e+02	2.275809613992390013e-01	0.000000000000000000e+00	5.386528604834384559e+00	1.000000000000000000e+00
2.300000000000000000e+01	1.042448900325360910e+02	1.717697208016623378e+01	-4.862909418920615540e-03	1.310361726929899362e+02	2.666247263990619842e-01	0.000000000000000000e+00	6.403146108878449816e+00	1.000000000000000000e+00
2.300000000000000000e+01	2.144579590683646941e+01	2.307959151290642907e+01	-6.463037856665381463e-03	1.742421524876680792e+02	9.553612948513900971e-02	0.000000000000000000e+00	7.487911700398553805e+00	1.000000000000000000e+00
2.400000000000000000e+01	2.216125437329987946e+01	1.360204628831606399e+01	-6.862005001369438431e-03	1.850148917167258276e+02	9.155220142653319737e-02	0.000000000000000000e+00	3.884092440195680229e+00	1.000000000000000000e+00
2.400000000000000000e+01	4.732261130849101249e+01	2.702692449048322132e+01	-5.203140659754483012e-03	1.402229503104821333e+02	2.399520818453723114e-01	0.000000000000000000e+00	5.895206176074290205e+00	1.000000000000000000e+00
2.400000000000000000e+01	2.712360262832628521e+01	2.796132608848206402e+01	-5.024782836915269064e-03	1.354070090972411720e+02	3.744339298494984147e-01	0.000000000000000000e+00	7.487911700398553805e+00	1.000000000000000000e+00
2.400000000000000000e+01	1.508281202122156728e+01	4.447641660078123493e+01	3.622928700579597892e-03	-9.755474670324818476e+01	3.771081323648167727e-01	0.000000000000000000e+00	7.151999241108193850e+00	1.000000000000000000e+00
2.400000000000000000e+01	3.997306580539241594e+01	1.250519041203680182e+01	-4.211919491447127517e-03	1.134584226889962366e+02	2.171396998263892542e-01	0.000000000000000000e+00	5.169164632323119513e+00	1.000000000000000000e+00
2.400000000000000000e+01	1.104484038049550207e+02	1.559056199224637318e+01	-4.359054126230604322e-03	1.174312888087384579e+02	2.901395162080386836e-01	0.000000000000000000e+00	6.403146108878449816e+00	1.000000000000000000e+00
2.400000000000000000e+01	9.650950156455984086e+01	2.289048227986687323e+01	-5.741995139530785969e-03	1.547728671898422590e+02	9.467526252203983805e-02	0.000000000000000000e+00	6.602628465948609637e+00	1.000000000000000000e+00
2.400000000000000000e+01	6.324817235034439733e+01	4.089771742103815910e+01	-1.098857771401034675e-02	2.964388330941569620e+02	9.510875537089269471e-02	0.000000000000000000e+00	6.589800035134450340e+00	1.000000000000000000e+00
2.400000000000000000e+01	1.324297510947502019e+02	4.102507870687978908e+01	-4.002347882675483769e-03	1.077996602543458806e+02	1.625921603289361972e-01	0.000000000000000000e+00	7.905161123899825171e+00	1.000000000000000000e+00
2.500000000000000000e+01	1.269764942272210106e+02	1.283315728600552497e+01	-3.931950304460253912e-03	1.058988151282831609e+02	2.653680726914724453e-01	0.000000000000000000e+00	1.648448002793155354e+01	1.000000000000000000e+00
2.500000000000000000e+01	1.226695808722541301e+02	2.958200624486115515e+01	-4.648185114453990546e-03	1.252382793855708627e+02	7.646340876902535388e-02	0.000000000000000000e+00	9.794604369500282459e+00	1.000000000000000000e+00
2.500000000000000000e+01	4.473022923334455925e+01	4.484833125596063752e+01	-7.802283155024490775e-03	2.104038779692641299e+02	5.453196187360176417e-02	0.000000000000000000e+00	7.249115965520285698e+00	1.000000000000000000e+00
2.600000000000000000e+01	1.067282940327087459e+02	9.159902175935524582e+00	-4.663279530650202807e-03	1.256458523189693750e+02	1.466874190560520930e-01	0.000000000000000000e+00	6.961059949128513225e+00	1.000000000000000000e+00
2.600000000000000000e+01	1.417965859055367446e+02	2.676333652210684022e+01	-6.027052401588656183e-03	1.624698607650312283e+02	1.862157940400585021e-01	0.000000000000000000e+00	6.572950067562640442e+00	1.000000000000000000e+00
2.600000000000000000e+01	7.976741615746632874e+01	9.924098056328187312e+00	-4.740938663122968091e-03	1.277427708095997758e+02	2.116430611834724251e-01	0.000000000000000000e+00	3.815351648267404361e+00	1.000000000000000000e+00
2.600000000000000000e+01	7.038737213724667185e+01	2.106377745140637003e+01	3.449493876766411300e-03	-9.287173419212288650e+01	3.608788671893192745e-01	0.000000000000000000e+00	6.569384394925511295e+00	1.000000000000000000e+00
2.600000000000000000e+01	5.704435480921896584e+01	3.867553101583214925e+01	3.074221540318230941e-03	-8.273879198347501074e+01	4.854990879724037089e-01	0.000000000000000000e+00	4.961291233172808290e+00	1.000000000000000000e+00
2.700000000000000000e+01	9.594795845162744286e+01	1.631177632871864702e+01	-3.526857842410479477e-03	9.496068271500824665e+01	2.374493677900286759e-01	0.000000000000000000e+00	5.600897390759345562e+00	1.000000000000000000e+00
2.700000000000000000e+01	6.295545904885484845e+01	2.999493708099439360e+01	-4.675254021193287791e-03	1.259691823618909865e+02	1.654324754739118220e-01	0.000000000000000000e+00	4.955463011876164892e+00	1.000000000000000000e+00
2.700000000000000000e+01	1.003256684840396531e+02	5.111639737015104146e+01	-3.320021479048274396e-03	8.937577620036158521e+01	2.632639380186710953e-01	0.000000000000000000e+00	4.655234949091697771e+00	1.000000000000000000e+00
2.700000000000000000e+01	5.829323943330424385e+01	1.056665782833914236e+01	-4.269559495209606856e-03	1.150147932772452748e+02	1.982255901696420297e-01	0.000000000000000000e+00	9.161764424173407306e+00	1.000000000000000000e+00
2.700000000000000000e+01	1.026674113465292209e+02	3.009661357998964704e+01	3.774196435542032622e-03	-1.016392130162056020e+02	3.778560027342248162e-01	0.000000000000000000e+00	4.218316298186908675e+00	1.000000000000000000e+00
2.800000000000000000e+01	6.724201409741958457e+01	8.602641694256520921e+00	3.085959982516253350e-03	-8.305574835051736216e+01	3.921958090526058704e-01	0.000000000000000000e+00	9.161764424173407306e+00	1.000000000000000000e+00
2.800000000000000000e+01	1.482335571439953803e+01	1.249619597733977905e+01	-4.577287609668264853e-03	1.233239354572906734e+02	2.574256766369023008e-01	0.000000000000000000e+00	3.579488662537393395e+00	1.000000000000000000e+00
2.800000000000000000e+01	3.985941352233417945e+01	3.012236756100246993e+01	-3.785778167426129010e-03	1.019519379587589043e+02	1.702390786559202507e-01	0.000000000000000000e+00	8.079671342209525875e+00	1.000000000000000000e+00
2.800000000000000000e+01	1.023238779951893775e+02	3.430091818694506145e+01	-5.046989462258465002e-03	1.360066228427717476e+02	3.332026525275877393e-01	0.000000000000000000e+00	4.218316298186908675e+00	1.000000000000000000e+00
2.800000000000000000e+01	8.561063539474449158e+01	3.546109519933813203e+01	-4.857620494665117888e-03	1.308933634352276840e+02	2.794219783389024769e-01	0.000000000000000000e+00	3.680354511486271907e+00	1.000000000000000000e+00
2.900000000000000000e+01	8.494163785989282189e+01	4.946689531438794774e+01	-4.283485053356815564e-03	1.153908052083787084e+02	9.569688210928595229e-02	0.000000000000000000e+00	1.162379478305250480e+01	1.000000000000000000e+00
2.900000000000000000e+01	4.819884689630452357e+00	9.401606455231565462e+00	-4.086527502316470925e-03	1.100726421347618640e+02	1.948885359634111580e-01	0.000000000000000000e+00	1.047119462400239165e+01	1.000000000000000000e+00
3.000000000000000000e+01	9.415811965466225786e+01	9.380640822517493760e+00	-3.984869200489275613e-03	1.073277083962567389e+02	2.166719191245509712e-01	0.000000000000000000e+00	7.158502799080552315e+00	1.000000000000000000e+00
3.000000000000000000e+01	8.112548797298788372e+01	3.202333777723094244e+01	-6.557097204116505394e-03	1.767819025287345198e+02	2.298511646355394511e-01	0.000000000000000000e+00	3.723005251749072819e+00	1.000000000000000000e+00
3.000000000000000000e+01	1.010111734329333615e+02	1.391721882577699709e+01	-3.804040661247211786e-03	1.024450539614631879e+02	3.327165683711474919e-01	0.000000000000000000e+00	5.600897390759345562e+00	1.000000000000000000e+00
3.000000000000000000e+01	6.533702133136232248e+01	2.564927547928049734e+01	2.817829865426490013e-03	-7.581581426269330848e+01	4.514500334018519689e-01	0.000000000000000000e+00	4.955463011876164892e+00	1.000000000000000000e+00
3.000000000000000000e+01	4.787515328025351380e+01	5.145970607248182915e+01	6.006368607561129655e-03	-1.619113658556537416e+02	1.694305536519091770e-01	0.000000000000000000e+00	3.378626133552416810e+00	1.000000000000000000e+00
3.100000000000000000e+01	1.270409414384324691e+02	2.290942994355033235e+01	-3.806952052341774743e-03	1.025236660914890621e+02	1.911336285676071833e-01	0.000000000000000000e+00	7.760729731788360120e+00	1.000000000000000000e+00
3.100000000000000000e+01	4.805829677748558026e+01	3.675483335007027819e+01	-4.517490684240835740e-03	1.217093245980257166e+02	1.919112471560951994e-01	0.000000000000000000e+00	6.452638212189930833e+00	1.000000000000000000e+00
3.100000000000000000e+01	1.221499777018095045e+02	5.605621414887195009e+00	-4.101583442753546291e-03	1.104791761622621635e+02	2.718842552994295003e-01	0.000000000000000000e+00	4.562365729434375794e+00	1.000000000000000000e+00
3.100000000000000000e+01	1.070136501686157970e+02	1.611511083499538444e+01	-3.937349132555890453e-03	1.060445919622626718e+02	3.804924238767045663e-01	0.000000000000000000e+00	6.392218413555258216e+00	1.000000000000000000e+00
3.100000000000000000e+01	2.522816108349555364e+01	1.835137809339611792e+01	-7.525133854219723424e-03	2.029204117622908257e+02	1.364347265071123028e-01	0.000000000000000000e+00	4.859057026196048845e+00	1.000000000000000000e+00
3.100000000000000000e+01	8.054303612216762076e+01	1.901414454147137789e+01	-5.151027370427493229e-03	1.388158096881521146e+02	2.484139428617531120e-01	0.000000000000000000e+00	4.083195694233558548e+00	1.000000000000000000e+00
3.100000000000000000e+01	1.841293128953510916e+01	2.122860751010217584e+01	-5.467916927392310264e-03	1.473723251980341331e+02	2.435437837822198581e-01	0.000000000000000000e+00	7.397689251438236191e+00	1.000000000000000000e+00
3.100000000000000000e+01	7.812402432481090386e+01	2.230365347163960266e+01	5.004924753169727979e-03	-1.348708096617257866e+02	3.003848314180929124e-01	0.000000000000000000e+00	4.083195694233558548e+00	1.000000000000000000e+00
3.100000000000000000e+01	8.295909691533279329e+01	3.801341826321865369e+01	4.232427231041753848e-03	-1.140121638523048233e+02	2.858954424094505287e-01	0.000000000000000000e+00	3.680354511486271907e+00	1.000000000000000000e+00
3.100000000000000000e+01	6.770988566364779615e+01	3.765711768154237404e+01	-4.429535700961650772e-03	1.193344019725908964e+02	2.837399435650392876e-01	0.000000000000000000e+00	8.677998488253905407e+00	1.000000000000000000e+00
3.100000000000000000e+01	1.864898273710898735e+01	5.101246323301612762e+01	-3.841002441991757908e-03	1.034430800663394763e+02	2.325091744296184926e-01	0.000000000000000000e+00	1.102863770529508791e+01	1.000000000000000000e+00
3.100000000000000000e+01	1.150004660347083103e+02	5.096843291026068101e+01	-3.502175870055153958e-03	9.429423071420511349e+01	4.136390072516659133e-01	0.000000000000000000e+00	5.020981571802382248e+00	1.000000000000000000e+00
3.200000000000000000e+01	1.120844674594842019e+02	3.420406106955863379e+01	-4.880259565357662234e-03	1.315046538840687447e+02	1.810444446930229434e-01	0.000000000000000000e+00	7.460332722355043522e+00	1.000000000000000000e+00
3.200000000000000000e+01	1.181464678758051434e+02	3.855247633040552557e+01	-4.105880675884891577e-03	1.105952082028573642e+02	1.939641052375397079e-01	0.000000000000000000e+00	7.460332722355043522e+00	1.000000000000000000e+00
3.200000000000000000e+01	6.073311752338654657e+01	4.281777307394871457e+01	5.141314594510914583e-03	-1.385535494907185807e+02	2.400431217488847579e-01	0.000000000000000000e+00	7.066509890093034763e+00	1.000000000000000000e+00
3.200000000000000000e+01	1.178026614022056151e+02	4.680214474610835396e+01	2.437837331701317011e-03	-6.555541931752379980e+01	4.441246464506540814e-01	0.000000000000000000e+00	5.020981571802382248e+00	1.000000000000000000e+00
3.300000000000000000e+01	9.472473417347991642e+01	2.735508155675125153e+01	-4.238147094837950261e-03	1.141666091541801364e+02	2.255316368590724041e-01	0.000000000000000000e+00	8.885888731033748655e+00	1.000000000000000000e+00
3.300000000000000000e+01	1.376692470650799862e+02	2.797838214758515818e+01	-3.530757605581282422e-03	9.506598244269711984e+01	4.252340446840267019e-01	0.000000000000000000e+00	5.600065908024536299e+00	1.000000000000000000e+00
3.300000000000000000e+01	1.357743242390320688e+02	2.270865676028638092e+01	-4.724961388388039356e-03	1.273113593096927474e+02	2.393553225017022168e-01	0.000000000000000000e+00	5.600065908024536299e+00	1.000000000000000000e+00
3.300000000000000000e+01	1.117335733492354564e+02	2.655074931425057727e+01	-3.638109738315468272e-03	9.796465855420103708e+01	3.070197582113232126e-01	0.000000000000000000e+00	5.447014395073759729e+00	1.000000000000000000e+00
3.400000000000000000e+01	5.259769357720638538e+01	1.650845589784698930e+01	-4.437021776317513072e-03	1.195365377592797955e+02	1.688271842623157992e-01	0.000000000000000000e+00	7.246698231841899762e+00	1.000000000000000000e+00
3.400000000000000000e+01	7.063525522809639767e+01	1.736062492077438790e+01	-4.767460093372410772e-03	1.284588910612330892e+02	1.342216339792041691e-01	0.000000000000000000e+00	6.471877632500658173e+00	1.000000000000000000e+00
3.400000000000000000e+01	5.396758717363292135e+01	3.272669748295450631e+01	4.838764573762766204e-03	-1.303842239697324601e+02	2.980969471470571452e-01	0.000000000000000000e+00	3.914946130708938821e+00	1.000000000000000000e+00
3.400000000000000000e+01	5.305221368247220681e+01	2.374088610748535544e+01	-4.652612282929209121e-03	1.253578198844307678e+02	3.078489568671735066e-01	0.000000000000000000e+00	5.476472595209466832e+00	1.000000000000000000e+00
3.400000000000000000e+01	4.990650154262228710e+01	4.875993964049281004e+01	-4.522469963626360445e-03	1.218437729582000060e+02	1.983701517546720972e-01	0.000000000000000000e+00	3.378626133552416810e+00	1.000000000000000000e+00
3.400000000000000000e+01	1.095449614839364472e+02	5.100645708836673009e+01	-3.836830843867087594e-03	1.033304403681537025e+02	2.310852210744829272e-01	0.000000000000000000e+00	5.455637061023502099e+00	1.000000000000000000e+00
3.500000000000000000e+01	4.439953683627989989e+01	3.046453376104973998e+01	-4.592485847713096217e-03	1.237343117435875399e+02	3.127248114327263462e-01	0.000000000000000000e+00	5.579989862454657334e+00	1.000000000000000000e+00
3.500000000000000000e+01	2.604872905341838418e+01	4.283477382286352508e+01	-4.331331395496744625e-03	1.166827315581538613e+02	1.868844556420786729e-01	0.000000000000000000e+00	8.364581334724249473e+00	1.000000000000000000e+00
3.600000000000000000e+01	9.419584159679777713e+01	3.622521634618050257e+01	-8.323114647805909122e-03	2.244671459062192298e+02	7.318198680861542904e-02	0.000000000000000000e+00	6.149228340684588012e+00	1.000000000000000000e+00
3.600000000000000000e+01	1.209216374775843121e+02	9.999521885160465473e+00	-4.449053722120220079e-03	1.198614191844078363e+02	1.840055400622304660e-01	0.000000000000000000e+00	4.562365729434375794e+00	1.000000000000000000e+00
3.600000000000000000e+01	2.891108507380320347e+01	1.088518824311754329e+01	-6.599307891091165702e-03	1.779216573418650853e+02	2.665259582639641911e-01	0.000000000000000000e+00	6.237979627220577861e+00	1.000000000000000000e+00
3.600000000000000000e+01	5.490343961206226453e+01	2.892525257084033186e+01	-5.249835966455544504e-03	1.414837968964448578e+02	3.032261940351704821e-01	0.000000000000000000e+00	3.914946130708938821e+00	1.000000000000000000e+00
3.600000000000000000e+01	1.274982786719476309e+02	3.065667259011204493e+01	-4.372672707272350252e-03	1.177990118761137097e+02	1.912222235449269059e-01	0.000000000000000000e+00	3.724742509776521882e+00	1.000000000000000000e+00
3.600000000000000000e+01	1.501022837127294274e+01	7.858127764653782599e+00	-4.341474763745694840e-03	1.169566184245305465e+02	1.551182524845137189e-01	0.000000000000000000e+00	7.900109902480761725e+00	1.000000000000000000e+00
3.600000000000000000e+01	5.837794545954817238e+01	2.246482453972163995e+01	-4.349384080502616268e-03	1.171701823934772477e+02	3.176641420246701930e-01	0.000000000000000000e+00	5.476472595209466832e+00	1.000000000000000000e+00
3.600000000000000000e+01	1.434279453013114392e+02	3.062156708185483822e+01	-3.577894162946685958e-03	9.633874348929828102e+01	2.354556791306791075e-01	0.000000000000000000e+00	6.336326378330385367e+00	1.000000000000000000e+00
3.600000000000000000e+01	5.445008620110231590e+01	3.763889661791647967e+01	-3.561494618080101541e-03	9.589593003293211382e+01	2.516283260148822754e-01	0.000000000000000000e+00	4.935838900635845405e+00	1.000000000000000000e+00
3.600000000000000000e+01	3.357558124705224145e+01	3.918611421138885476e+01	-3.188764814023823356e-03	8.583164019028221503e+01	4.007798233348389694e-01	0.000000000000000000e+00	4.909215610851887845e+00	1.000000000000000000e+00
3.600000000000000000e+01	7.906952876127979835e+01	3.893448357644427915e+01	-3.759420361143351631e-03	1.012402358110920773e+02	1.796867780873130371e-01	0.000000000000000000e+00	3.997136692214896314e+00	1.000000000000000000e+00
3.600000000000000000e+01	1.350690328071706574e+02	4.844468209250486979e+01	-3.328309405196235287e-03	8.959956321722960126e+01	1.956342909609503078e-01	0.000000000000000000e+00	1.734432213805145651e+01	1.000000000000000000e+00
3.700000000000000000e+01	7.862785903876856253e+01	4.595275377314221998e+01	-4.952593283331894330e-03	1.334577778230903959e+02	1.471307878078899067e-01	0.000000000000000000e+00	7.032153915952188861e+00	1.000000000000000000e+00
3.700000000000000000e+01	1.757067462469222008e+01	1.533180500244146849e+01	-4.426568766124037990e-03	1.192542900743068373e+02	1.434987361300266162e-01	0.000000000000000000e+00	7.900109902480761725e+00	1.000000000000000000e+00
3.700000000000000000e+01	6.728333829614761896e+01	4.546921982145695296e+01	-3.133543755499489276e-03	8.434058492086533931e+01	1.732063881323038235e-01	0.000000000000000000e+00	7.066509890093034763e+00	1.000000000000000000e+00
3.800000000000000000e+01	1.068528701294129490e+02	2.912711561528032789e+01	-4.763653049930597488e-03	1.283560949117837993e+02	2.860458272542882874e-01	0.000000000000000000e+00	5.518960702620332448e+00	1.000000000000000000e+00
3.800000000000000000e+01	9.012437161211266812e+01	4.083348514798522899e+01	-4.257152414461803577e-03	1.146797826196907835e+02	4.687567482974547284e-01	0.000000000000000000e+00	4.310572104960754380e+00	1.000000000000000000e+00
3.800000000000000000e+01	1.294942885266496830e+02	6.057050582555159046e+00	-6.991459300824421144e-03	1.885103610269702585e+02	1.231547933235090930e-01	0.000000000000000000e+00	9.160657816660249253e+00	1.000000000000000000e+00
3.800000000000000000e+01	1.718220674408183513e+01	3.399455077094017241e+01	-3.610380714051681771e-03	9.721593136842847116e+01	3.657973425959119007e-01	0.000000000000000000e+00	8.236554687791247886e+00	1.000000000000000000e+00
3.800000000000000000e+01	1.005450307101525595e+02	4.477247408862359634e+01	-3.973148517009294882e-03	1.070112315424801892e+02	3.199746082994244789e-01	0.000000000000000000e+00	6.874544977158992154e+00	1.000000000000000000e+00
3.900000000000000000e+01	3.512921716442401987e+01	1.038797286402053821e+01	-1.070177006926203295e-02	2.886945764384724953e+02	6.596451267937086804e-02	0.000000000000000000e+00	6.237979627220577861e+00	1.000000000000000000e+00
3.900000000000000000e+01	1.144641616547356335e+02	9.562871210929589694e+00	-5.133295667495132476e-03	1.383370258727100293e+02	2.495630728042698143e-01	0.000000000000000000e+00	6.327379224720273143e+00	1.000000000000000000e+00
3.900000000000000000e+01	1.309166878484487313e+02	2.343787608249478893e+01	-3.961031090797821792e-03	1.066840420121232995e+02	1.450113008144350291e-01	0.000000000000000000e+00	7.784157749516279701e+00	1.000000000000000000e+00
3.900000000000000000e+01	7.151197422335710030e+01	2.377284480887955098e+01	-4.772913041218023941e-03	1.286061292134223208e+02	1.915541746066916629e-01	0.000000000000000000e+00	6.412698780648362629e+00	1.000000000000000000e+00
3.900000000000000000e+01	8.472947668381974040e+01	3.505667743365170708e+01	-3.571531228707614664e-03	9.616693427593560273e+01	1.872530123332293295e-01	0.000000000000000000e+00	6.860932222879338127e+00	1.000000000000000000e+00
3.900000000000000000e+01	5.991593911672634221e+01	5.327614105671284683e+00	-4.279541951076211263e-03	1.152843352566889195e+02	2.775837456149616855e-01	0.000000000000000000e+00	6.564723101923369164e+00	1.000000000000000000e+00
3.900000000000000000e+01	1.223882601285034468e+02	1.612561835147430145e+01	-7.092030755997238804e-03	1.912259481996114800e+02	1.731467846647097852e-01	0.000000000000000000e+00	6.299209467446843291e+00	1.000000000000000000e+00
3.900000000000000000e+01	1.311022001001791182e+02	1.565592921337442256e+01	3.489911579515185026e-03	-9.396307561642258577e+01	1.898556244794131764e-01	0.000000000000000000e+00	7.784157749516279701e+00	1.000000000000000000e+00
3.900000000000000000e+01	1.116767104909311712e+02	2.538104052334029959e+01	-4.592681158704262773e-03	1.237395854469596941e+02	3.517295326507177133e-01	0.000000000000000000e+00	5.298369847680021394e+00	1.000000000000000000e+00
4.000000000000000000e+01	4.537038545741069839e+01	7.556607401575835326e+00	-4.729950142037305655e-03	1.274460634898613165e+02	7.572334180119100200e-02	0.000000000000000000e+00	1.062535450642473300e+01	1.000000000000000000e+00
4.000000000000000000e+01	1.059700264096896092e+02	4.899488931015101656e+01	-4.910918146957893998e-03	1.323324837169164425e+02	1.554237061632870454e-01	0.000000000000000000e+00	6.874544977158992154e+00	1.000000000000000000e+00
4.000000000000000000e+01	3.068315358333578402e+01	5.061461086200888815e+01	-4.264955191863228391e-03	1.148904698587873412e+02	1.459124612242913566e-01	0.000000000000000000e+00	9.055592475324747426e+00	1.000000000000000000e+00
4.000000000000000000e+01	1.034413171504310895e+02	1.102149819470107062e+01	-5.147363459057904822e-03	1.387168783293500383e+02	3.299724341848565556e-01	0.000000000000000000e+00	5.521349278212772660e+00	1.000000000000000000e+00
4.000000000000000000e+01	6.917489975737467489e+01	1.264200790345021197e+01	-5.779129832011805842e-03	1.557755621830503401e+02	2.318616131401233238e-01	0.000000000000000000e+00	6.010918537797642180e+00	1.000000000000000000e+00
4.000000000000000000e+01	1.151494075449880228e+02	1.585303543162478057e+01	-4.548945302567605070e-03	1.225586486721551296e+02	4.167432255467690139e-01	0.000000000000000000e+00	6.327379224720273143e+00	1.000000000000000000e+00
4.000000000000000000e+01	4.996864777435929739e+01	3.011626629994956161e+01	2.779714951480244389e-03	-7.478665175111493113e+01	3.573132712169920788e-01	0.000000000000000000e+00	5.076483446677089617e+00	1.000000000000000000e+00
4.100000000000000000e+01	2.851730099930553664e+01	2.228049306530326490e+01	-5.583402649225206044e-03	1.504906209837889435e+02	1.599540942116274289e-01	0.000000000000000000e+00	3.366385646082651117e+00	1.000000000000000000e+00
4.100000000000000000e+01	1.239860273848449737e+02	3.189675228931771755e+01	-4.491977058796323141e-03	1.210204166582366838e+02	2.215046934454346639e-01	0.000000000000000000e+00	3.724742509776521882e+00	1.000000000000000000e+00
4.100000000000000000e+01	8.257660218030204646e+01	2.373693187188953502e+01	-3.922020628333841574e-03	1.056306982846814435e+02	3.060574656453277642e-01	0.000000000000000000e+00	4.507239305917405403e+00	1.000000000000000000e+00
4.100000000000000000e+01	1.180361194590236664e+02	2.849403954741806899e+01	-5.256015079458527597e-03	1.416506426478597689e+02	1.889174605263463924e-01	0.000000000000000000e+00	3.628730710707560814e+00	1.000000000000000000e+00
4.100000000000000000e+01	2.877311021033785465e+01	3.816794435554390930e+01	-4.143601936215364143e-03	1.116137414488293018e+02	2.862311524613609937e-01	0.000000000000000000e+00	4.909215610851887845e+00	1.000000000000000000e+00
4.100000000000000000e+01	7.509588003275356982e+01	3.796187523973988220e+01	-3.216785125832966226e-03	8.658823259705970088e+01	2.331806823672050166e-01	0.000000000000000000e+00	4.090947469027804928e+00	1.000000000000000000e+00
4.200000000000000000e+01	6.612360817006950242e+01	7.463131450272357803e+00	-4.337208124062796877e-03	1.168414124550708237e+02	2.825115182617523590e-01	0.000000000000000000e+00	6.010918537797642180e+00	1.000000000000000000e+00
4.200000000000000000e+01	1.072126083425467300e+02	6.988799272602905788e+00	-3.950592307203682797e-03	1.064021784676661753e+02	2.761786211588415085e-01	0.000000000000000000e+00	5.521349278212772660e+00	1.000000000000000000e+00
4.200000000000000000e+01	9.098123541744975284e+01	4.505803438916694859e+01	-4.855938306027317818e-03	1.308479417012085833e+02	1.689946770248401675e-01	0.000000000000000000e+00	4.310572104960754380e+00	1.000000000000000000e+00
4.200000000000000000e+01	1.210629210334059707e+02	9.638906781205763608e+00	-4.187484143222441717e-03	1.127986299268854111e+02	3.243511713809983377e-01	0.000000000000000000e+00	6.599197431925866830e+00	1.000000000000000000e+00
4.200000000000000000e+01	5.923558417304329282e+01	1.519147916720210745e+01	4.202259899494360795e-03	-1.131975985420769462e+02	1.863418276656643169e-01	0.000000000000000000e+00	9.078589847453160999e+00	1.000000000000000000e+00
4.200000000000000000e+01	7.712942223044737489e+01	2.905921788422931940e+01	-4.388901552442329469e-03	1.182372161726971314e+02	2.820146464887391957e-01	0.000000000000000000e+00	4.742654854923641139e+00	1.000000000000000000e+00
4.200000000000000000e+01	6.193578823082892626e+01	3.895193044715675512e+01	-4.423005145976381842e-03	1.191580667359399968e+02	2.822619304259132988e-01	0.000000000000000000e+00	5.506717115157953479e+00	1.000000000000000000e+00
4.300000000000000000e+01	6.211860611669950316e+01	2.911059800593089619e+01	3.855951573379032011e-03	-1.038467300818200272e+02	2.946629785779137922e-01	0.000000000000000000e+00	4.665115675650968186e+00	1.000000000000000000e+00
4.300000000000000000e+01	5.760186362369541513e+01	4.234913972626456058e+01	3.878266817604712671e-03	-1.044492767076939828e+02	3.637366178240425407e-01	0.000000000000000000e+00	5.506717115157953479e+00	1.000000000000000000e+00
4.300000000000000000e+01	5.755168447526779829e+01	3.006271721497309102e+01	-3.671146884769677359e-03	9.885671337211688581e+01	3.644317222619392060e-01	0.000000000000000000e+00	4.665115675650968186e+00	1.000000000000000000e+00
4.300000000000000000e+01	7.122576615728257821e+01	3.017915346474705274e+01	-4.426435526995475302e-03	1.192506924086690390e+02	2.882212263232402094e-01	0.000000000000000000e+00	4.718794128061118975e+00	1.000000000000000000e+00
4.400000000000000000e+01	8.645317336320236734e+01	2.097898803522949152e+01	-4.372951223233176657e-03	1.178065322442867284e+02	2.712710281276360380e-01	0.000000000000000000e+00	4.757526494121111504e+00	1.000000000000000000e+00
4.400000000000000000e+01	1.781434622476332308e+01	2.830097506986097855e+01	-4.452907007416372076e-03	1.199654639365174376e+02	1.044829550116133099e-01	0.000000000000000000e+00	9.800876407676074820e+00	1.000000000000000000e+00
4.400000000000000000e+01	3.253565044440050968e+01	3.491437341630507518e+01	-3.437481778451054095e-03	9.254738868031104460e+01	2.549241292490782573e-01	0.000000000000000000e+00	4.974176602172437178e+00	1.000000000000000000e+00
4.400000000000000000e+01	1.007483365944721356e+02	4.103636304547990932e+01	-6.967519464206210940e-03	1.878639478561174769e+02	1.306397536668781889e-01	0.000000000000000000e+00	9.518623053352083474e+00	1.000000000000000000e+00
4.400000000000000000e+01	9.521315390311066551e+01	5.065921984431820846e+01	-3.802678931820413673e-03	1.024082851292168357e+02	2.389632423342835654e-01	0.000000000000000000e+00	7.020143344140244324e+00	1.000000000000000000e+00
4.400000000000000000e+01	2.583645586081484424e+01	8.536588272715134096e+00	-6.529477781332323170e-03	1.760361347549701065e+02	3.030820131905038739e-01	0.000000000000000000e+00	7.101946961936263847e+00	1.000000000000000000e+00
4.400000000000000000e+01	1.639067961612021307e+01	1.813588570192550264e+01	-3.877025791868018729e-03	1.044157670645681719e+02	2.274468471404976766e-01	0.000000000000000000e+00	1.026430068103425342e+01	1.000000000000000000e+00
4.400000000000000000e+01	8.083227466823957741e+01	1.851242617642463983e+01	-4.795593200961398468e-03	1.292185291311398032e+02	3.121638317995246714e-01	0.000000000000000000e+00	5.508006738492897902e+00	1.000000000000000000e+00
4.400000000000000000e+01	9.148664285909912763e+00	3.513911875431605836e+01	-6.233667817909370468e-03	1.680488013627019939e+02	3.580795287511423508e-01	0.000000000000000000e+00	1.095828735209753901e+01	1.000000000000000000e+00
4.400000000000000000e+01	5.057252206224213609e+01	4.809394798133908466e+01	-4.171275973887002622e-03	1.123609839102927026e+02	2.323792569889662207e-01	0.000000000000000000e+00	9.078241276543977278e+00	1.000000000000000000e+00
4.500000000000000000e+01	1.570545646706620957e+01	4.391935439946070119e+01	-6.552663450684237563e-03	1.766621842256968478e+02	1.651156066519781085e-01	0.000000000000000000e+00	4.333384849552782470e+00	1.000000000000000000e+00
4.500000000000000000e+01	8.648286481718514551e+01	6.200672406866575948e+00	4.669830988776289826e-03	-1.258227519732373452e+02	1.895923294840470286e-01	0.000000000000000000e+00	6.923502646515997228e+00	1.000000000000000000e+00
4.500000000000000000e+01	4.745294892294451472e+01	3.797428606309077992e+01	-4.146052067468112591e-03	1.116798988390134042e+02	1.570893449661664443e-01	0.000000000000000000e+00	5.248154228677222477e+00	1.000000000000000000e+00
4.500000000000000000e+01	3.075971783785075075e+01	1.365509803197399741e+01	-4.068368269582510119e-03	1.095823143435151934e+02	3.145154781293334478e-01	0.000000000000000000e+00	7.101946961936263847e+00	1.000000000000000000e+00
4.500000000000000000e+01	2.953580843294415814e+01	2.548910568227250195e+01	2.148876364892261456e-03	-5.775301958578791783e+01	4.242088643247579061e-01	0.000000000000000000e+00	3.366385646082651117e+00	1.000000000000000000e+00
4.600000000000000000e+01	1.278731289468765766e+02	5.883415191864569849e+00	-4.461017010940935938e-03	1.201844467632403450e+02	1.732992356140761192e-01	0.000000000000000000e+00	7.777059142266446123e+00	1.000000000000000000e+00
4.600000000000000000e+01	1.123510423723943461e+02	1.721057040084883383e+01	-3.973752785628037985e-03	1.070275477438026002e+02	2.159090245923189766e-01	0.000000000000000000e+00	7.181189360384785836e+00	1.000000000000000000e+00
4.600000000000000000e+01	1.236890203306956408e+02	2.586990098568328378e+01	-4.193504621525634586e-03	1.129611922923719334e+02	1.424612365736079855e-01	0.000000000000000000e+00	6.034165213708897468e+00	1.000000000000000000e+00
4.600000000000000000e+01	8.534001106842687534e+01	1.302919891009281628e+01	-3.421691586690373942e-03	9.212102871440256990e+01	3.354662159533579047e-01	0.000000000000000000e+00	6.923502646515997228e+00	1.000000000000000000e+00
4.600000000000000000e+01	5.019008773741776963e+01	1.441701945142241037e+01	-4.141853398794332654e-03	1.115665281935047517e+02	1.702795737696521927e-01	0.000000000000000000e+00	9.078589847453160999e+00	1.000000000000000000e+00
4.600000000000000000e+01	7.371665096167228626e+01	2.247699633299012234e+01	4.058729962808855715e-03	-1.093220649298466611e+02	4.188463041949221921e-01	0.000000000000000000e+00	5.935875826793478360e+00	1.000000000000000000e+00
4.600000000000000000e+01	8.450814245268665559e+01	2.780932162938613317e+01	-4.796493131796407752e-03	1.292428286764493350e+02	1.369765133105553812e-01	0.000000000000000000e+00	4.507239305917405403e+00	1.000000000000000000e+00
4.600000000000000000e+01	8.917861103038283943e+01	3.835363535943922386e+01	-4.332640718231384538e-03	1.167180853274408463e+02	2.216239389032996776e-01	0.000000000000000000e+00	6.942508266517399385e+00	1.000000000000000000e+00
4.700000000000000000e+01	1.126778758720127485e+02	2.438431840961181507e+01	-4.501118776767308594e-03	1.212672573946588983e+02	3.434824030321703692e-01	0.000000000000000000e+00	7.181189360384785836e+00	1.000000000000000000e+00
4.700000000000000000e+01	7.484018868530093016e+01	3.321279283223579881e+01	-8.052028577973891973e-03	2.171473964539261203e+02	1.994198647376775879e-01	0.000000000000000000e+00	4.718794128061118975e+00	1.000000000000000000e+00
4.800000000000000000e+01	7.180258333249113889e+01	1.685819157200829821e+01	5.787094650835902104e-03	-1.559906247949411693e+02	3.161393475812063203e-01	0.000000000000000000e+00	5.935875826793478360e+00	1.000000000000000000e+00
4.800000000000000000e+01	5.388085334369390722e+01	3.330147997637703838e+01	-5.854198716839284673e-03	1.578025399209351747e+02	1.801387412250093911e-01	0.000000000000000000e+00	4.895363665877028758e+00	1.000000000000000000e+00
4.800000000000000000e+01	3.805210051347987843e+01	3.733963329082659754e+01	-4.328210497276797734e-03	1.165984624068460391e+02	1.711090710533350601e-01	0.000000000000000000e+00	6.026035746957523642e+00	1.000000000000000000e+00
4.800000000000000000e+01	8.723773555665799506e+01	4.569104016443888838e+01	-3.880358920901229389e-03	1.045057667810065141e+02	1.934061099122336147e-01	0.000000000000000000e+00	6.266097483779910604e+00	1.000000000000000000e+00
4.900000000000000000e+01	1.008278132859169176e+02	1.185449863054538611e+01	-3.091807433742039483e-03	8.321363871328584594e+01	3.627297736860154442e-01	0.000000000000000000e+00	4.564046648774140458e+00	1.000000000000000000e+00
4.900000000000000000e+01	1.015368830735205989e+02	7.345868922031486115e+00	3.149923184005067045e-03	-8.478285520390448937e+01	3.545042437869091456e-01	0.000000000000000000e+00	4.564046648774140458e+00	1.000000000000000000e+00
4.900000000000000000e+01	1.223705038719681113e+02	1.282521346567090426e+01	-3.540558970853602012e-03	9.533063469180841309e+01	2.561915707629434102e-01	0.000000000000000000e+00	8.146106559151601090e+00	1.000000000000000000e+00
4.900000000000000000e+01	2.577329832135273691e+01	3.402043832114046040e+01	2.673181165947097378e-03	-7.191007229872853657e+01	2.229770070289200934e-01	0.000000000000000000e+00	6.427644946303551876e+00	1.000000000000000000e+00
4.900000000000000000e+01	1.338522503922373801e+02	4.796885937058441840e+01	-3.674083645158018451e-03	9.893601051290097814e+01	2.787761290849712914e-01	0.000000000000000000e+00	1.159138628917911973e+01	1.000000000000000000e+00
5.000000000000000000e+01	1.412720089619722614e+02	9.765773751189918528e+00	-6.950708260523148947e-03	1.874100189654602389e+02	7.675919680202958340e-02	0.000000000000000000e+00	6.320878655086914044e+00	1.000000000000000000e+00
5.000000000000000000e+01	1.900061097631128604e+01	1.723472247846434158e+01	-3.773460638768442836e-03	1.016193453482216995e+02	2.691828037957728625e-01	0.000000000000000000e+00	9.575870750598578951e+00	1.000000000000000000e+00
5.000000000000000000e+01	5.997003718214472201e+01	2.706239706020487290e+01	-4.384445775473493415e-03	1.181169031995982550e+02	2.438924354567810759e-01	0.000000000000000000e+00	6.679118978790346439e+00	1.000000000000000000e+00
5.000000000000000000e+01	4.605851255815206713e+01	3.291477323747930228e+01	-3.622534766179465095e-03	9.754410985602324047e+01	1.997018647081592047e-01	0.000000000000000000e+00	4.504858412203773810e+00	1.000000000000000000e+00
5.000000000000000000e+01	1.384500898271986387e+02	3.732836555519761390e+01	-8.825271097137805595e-03	2.380261583528575500e+02	5.379208217374642498e-02	0.000000000000000000e+00	1.159138628917911973e+01	1.000000000000000000e+00
5.000000000000000000e+01	1.904282833106967132e+01	2.850651589385700646e+01	-3.910385080124348725e-03	1.053165202168584074e+02	1.785299496049230772e-01	0.000000000000000000e+00	5.500000087916135705e+00	1.000000000000000000e+00
5.100000000000000000e+01	9.046560749463829154e+01	2.131252470610068883e+01	-4.535268583247539960e-03	1.221893557799963759e+02	1.861621627213612129e-01	0.000000000000000000e+00	6.682213726925338548e+00	1.000000000000000000e+00
5.100000000000000000e+01	6.107355339668664840e+01	2.047506965851301075e+01	-4.293385028210166231e-03	1.156581200709809565e+02	3.935070645487946939e-01	0.000000000000000000e+00	6.679118978790346439e+00	1.000000000000000000e+00
5.100000000000000000e+01	6.781080586149696110e+00	2.400042122232261477e+01	-5.180744920225430726e-03	1.396182301850508907e+02	2.176544213714928233e-01	0.000000000000000000e+00	5.664042731787068519e+00	1.000000000000000000e+00
5.100000000000000000e+01	4.907992336922983156e+01	4.745042082585653276e+01	-4.033045785993690999e-03	1.086285518353084569e+02	2.008426717506234249e-01	0.000000000000000000e+00	8.211857317259969591e+00	1.000000000000000000e+00
5.200000000000000000e+01	9.662833989803282009e+01	5.268164253851057133e+00	-3.924582600684007119e-03	1.056998755600705380e+02	2.363515404625768923e-01	0.000000000000000000e+00	5.330164424650180699e+00	1.000000000000000000e+00
5.200000000000000000e+01	7.752989888436444232e+01	1.004682848802514705e+01	-5.232618097689607783e-03	1.410188874101432646e+02	1.805060662126212190e-01	0.000000000000000000e+00	5.330632950739570219e+00	1.000000000000000000e+00
5.200000000000000000e+01	1.233036384096384523e+02	4.264455283736016611e+01	-1.235777783454566625e-01	3.336523999280776479e+03	3.741432505154795862e-03	0.000000000000000000e+00	1.181615228486685254e+01	1.000000000000000000e+00
5.200000000000000000e+01	7.613356913707053764e+01	4.860104845940885809e+01	-6.703751835463117939e-03	1.807418078021438532e+02	1.586499166568656749e-01	0.000000000000000000e+00	4.179224893458519219e+00	1.000000000000000000e+00
5.200000000000000000e+01	3.199905429978009153e+01	1.027559931250502601e+01	-3.055766415895322212e-03	8.224047465211860697e+01	4.031964036946517060e-01	0.000000000000000000e+00	9.048019450285607945e+00	1.000000000000000000e+00
5.200000000000000000e+01	9.530572319350690691e+01	1.670543665464400007e+01	-4.091366478193042382e-03	1.102033020799377283e+02	3.120117890995125487e-01	0.000000000000000000e+00	5.861842501309244113e+00	1.000000000000000000e+00
5.200000000000000000e+01	1.019770955114180992e+02	2.526940780280858334e+01	-3.767264893510282025e-03	1.014520504998066883e+02	1.838086688653092216e-01	0.000000000000000000e+00	4.402895426855064187e+00	1.000000000000000000e+00
5.200000000000000000e+01	1.351350485549660050e+02	2.528643882918947838e+01	-3.995986154042911222e-03	1.076278835942513012e+02	3.072848898761715297e-01	0.000000000000000000e+00	1.034361282052121211e+01	1.000000000000000000e+00
5.300000000000000000e+01	5.298568678464225457e+01	1.151289537915567962e+01	-4.253909700944204751e-03	1.145922242641135398e+02	1.226047099672717966e-01	0.000000000000000000e+00	4.353507204410608011e+00	1.000000000000000000e+00
5.300000000000000000e+01	9.336504523042495407e+01	4.437953193419602371e+01	-4.342713780749295725e-03	1.169900738287094129e+02	2.465123248539081713e-01	0.000000000000000000e+00	6.266097483779910604e+00	1.000000000000000000e+00
5.300000000000000000e+01	8.377731903572221484e+01	1.189518637924427402e+01	-4.214378176111780068e-03	1.135248110347293959e+02	2.432685988913688702e-01	0.000000000000000000e+00	6.515112082046109698e+00	1.000000000000000000e+00
5.300000000000000000e+01	4.303537378382215195e+01	1.317489679861874663e+01	-3.561290978688781434e-03	9.589043144968138677e+01	3.551163017418021983e-01	0.000000000000000000e+00	6.371806135323401676e+00	1.000000000000000000e+00
5.300000000000000000e+01	1.351135667268130192e+02	1.494284831564390359e+01	4.172580148323061684e-03	-1.123961986674358968e+02	3.579533195169430915e-01	0.000000000000000000e+00	5.621263958209280709e+00	1.000000000000000000e+00
5.300000000000000000e+01	6.063843322380350287e+01	4.730127054969253209e+01	-4.215683427023055388e-03	1.135600548583933431e+02	2.338332140159873340e-01	0.000000000000000000e+00	8.323737118026702575e+00	1.000000000000000000e+00
5.400000000000000000e+01	1.010155075185891604e+02	1.803192090679342030e+01	-4.249912158090834481e-03	1.144842843314950755e+02	1.814733366711596130e-01	0.000000000000000000e+00	5.861842501309244113e+00	1.000000000000000000e+00
5.400000000000000000e+01	8.707719792344994403e+01	4.140189461175487651e+01	-5.180523500232527521e-03	1.396122514976443938e+02	2.225702371875768470e-01	0.000000000000000000e+00	6.957251452968145067e+00	1.000000000000000000e+00
5.400000000000000000e+01	1.349666219313339468e+02	9.323505318909829143e+00	-4.420438625707488051e-03	1.190887666596056533e+02	2.588669871785427290e-01	0.000000000000000000e+00	5.621263958209280709e+00	1.000000000000000000e+00
5.400000000000000000e+01	9.222696221609641043e+01	3.008730311864566431e+01	-4.077024267980978826e-03	1.098160398889683478e+02	2.390693156927192753e-01	0.000000000000000000e+00	6.745235580984973112e+00	1.000000000000000000e+00
5.400000000000000000e+01	1.934569194593919050e+01	3.399817089010956295e+01	-3.908156963069273938e-03	1.052563575585424189e+02	2.061432981176180013e-01	0.000000000000000000e+00	5.500000087916135705e+00	1.000000000000000000e+00
5.400000000000000000e+01	3.279466776440381182e+01	3.771581527055062111e+01	-3.167118693247225700e-03	8.524716094796278298e+01	3.212695061818621189e-01	0.000000000000000000e+00	7.934240076796170271e+00	1.000000000000000000e+00
5.400000000000000000e+01	7.009996884690092145e+01	3.910264355060425601e+01	-3.135562765206027173e-03	8.439510135250183964e+01	3.034264441087494157e-01	0.000000000000000000e+00	6.392244544819525309e+00	1.000000000000000000e+00
5.500000000000000000e+01	1.136656916126991206e+02	2.638218398892630745e+01	-4.654031167362156565e-03	1.253961319915684385e+02	1.808591612716078378e-01	0.000000000000000000e+00	5.885049077768917947e+00	1.000000000000000000e+00
5.500000000000000000e+01	4.336092207618396799e+01	2.930689922282770610e+01	-4.298351246513134293e-03	1.157922157614221561e+02	1.099831786603452377e-01	0.000000000000000000e+00	4.504858412203773810e+00	1.000000000000000000e+00
5.500000000000000000e+01	5.147562572663296976e+01	2.985510142816959345e+01	-4.217436379719725903e-03	1.136073873330915092e+02	2.008064870207973973e-01	0.000000000000000000e+00	4.148663700873687077e+00	1.000000000000000000e+00
5.500000000000000000e+01	3.658610168151822251e+01	4.616094217859943427e+01	-3.946898811691909766e-03	1.063024482905821912e+02	3.529245148371841223e-01	0.000000000000000000e+00	5.747565875624045972e+00	1.000000000000000000e+00
5.500000000000000000e+01	2.208315186991062973e+01	4.795432750090226648e+01	-3.952741680126576652e-03	1.064602149107961111e+02	1.430809514191143661e-01	0.000000000000000000e+00	1.070430553941867480e+01	1.000000000000000000e+00
5.500000000000000000e+01	7.317851707792257798e+01	6.967685095768593406e+00	-3.533595355527339391e-03	9.514260614610712707e+01	3.689064044119759744e-01	0.000000000000000000e+00	5.330632950739570219e+00	1.000000000000000000e+00
5.500000000000000000e+01	1.244119956171514119e+01	2.421121318126293431e+01	-3.660290683583388750e-03	9.856357889738507083e+01	3.494436535160251323e-01	0.000000000000000000e+00	5.664042731787068519e+00	1.000000000000000000e+00
5.500000000000000000e+01	7.268192229657491055e+01	2.821545232495610023e+01	-3.640956930555234311e-03	9.804153721436426849e+01	2.015070613879571537e-01	0.000000000000000000e+00	7.607449914151843906e+00	1.000000000000000000e+00
5.600000000000000000e+01	1.149564688531417005e+02	1.603227568485258914e+01	-6.395011328494258629e-03	1.724053294350098042e+02	9.084689330799233797e-02	0.000000000000000000e+00	3.167609360774516158e+00	1.000000000000000000e+00
5.600000000000000000e+01	2.838526885814255607e+01	3.111965222816753140e+01	-4.157107000854673266e-03	1.119783993951340477e+02	1.453734251877814021e-01	0.000000000000000000e+00	7.209498585766132450e+00	1.000000000000000000e+00
5.600000000000000000e+01	1.068585451611011621e+02	7.586297784601315541e+00	-4.231411257969200715e-03	1.139847309844117120e+02	2.915943086188600430e-01	0.000000000000000000e+00	4.506939427600605619e+00	1.000000000000000000e+00
5.600000000000000000e+01	1.284844837715735935e+02	1.367838762477386361e+01	-4.078798804881423462e-03	1.098639551710525808e+02	2.279880643842499000e-01	0.000000000000000000e+00	6.748599978232626917e+00	1.000000000000000000e+00
5.600000000000000000e+01	1.296485544796116756e+02	5.338341019017511258e+01	-4.642053266963523488e-03	1.250727098771940433e+02	1.471022510091628543e-01	0.000000000000000000e+00	4.625097932332820960e+00	1.000000000000000000e+00
5.700000000000000000e+01	1.610676588245883778e+01	7.855088848209827113e+00	-3.630961775272514413e-03	9.777165233074921957e+01	1.221569367659042227e-01	0.000000000000000000e+00	6.741051527936692267e+00	1.000000000000000000e+00
5.700000000000000000e+01	9.764833256722032218e+01	2.607395706342686736e+01	-8.908175583851334414e-03	2.402647096424536244e+02	9.879594432355787159e-02	0.000000000000000000e+00	3.254499071707393831e+00	1.000000000000000000e+00
5.700000000000000000e+01	4.936266515770545737e+01	1.392675934997162202e+01	3.700119228026206401e-03	-9.963901212252865491e+01	4.156825537790023173e-01	0.000000000000000000e+00	4.190967245791897611e+00	1.000000000000000000e+00
5.700000000000000000e+01	6.372489960760838557e+01	3.957091966039534014e+01	-4.637198020543867316e-03	1.249416106018124424e+02	2.193261694734376377e-01	0.000000000000000000e+00	6.392244544819525309e+00	1.000000000000000000e+00
5.700000000000000000e+01	8.041288168417793258e+01	4.367287037701396457e+01	-3.702515292311082430e-03	9.970370961970270685e+01	2.848084181156276262e-01	0.000000000000000000e+00	4.395617398761534567e+00	1.000000000000000000e+00
5.800000000000000000e+01	5.753805489286852293e+01	8.233601555064547384e+00	-6.821603351925498160e-03	1.839239837568580356e+02	1.991195768528968291e-01	0.000000000000000000e+00	5.610510081758864231e+00	1.000000000000000000e+00
5.800000000000000000e+01	1.137858459338580843e+02	3.269255275633807400e+01	-6.559009226990764919e-03	1.768335301479453108e+02	1.173576953267744249e-01	0.000000000000000000e+00	5.903597621187634203e+00	1.000000000000000000e+00
5.800000000000000000e+01	7.702811096673158886e+01	1.198698230361857497e+01	-3.756513671858375744e-03	1.011617506373062270e+02	2.868872492671638019e-01	0.000000000000000000e+00	6.325560652581422083e+00	1.000000000000000000e+00
5.800000000000000000e+01	5.745903534877789554e+01	2.361737893131329002e+01	-3.402335584282305519e-03	9.159838626319570665e+01	4.134735862445904075e-01	0.000000000000000000e+00	7.974927895292936775e+00	1.000000000000000000e+00
5.800000000000000000e+01	6.937552257125603639e+00	2.618022579015118012e+01	-3.949880351193277815e-03	1.063829545377148946e+02	2.989781747889576069e-01	0.000000000000000000e+00	5.845266829433587219e+00	1.000000000000000000e+00
5.800000000000000000e+01	5.302347528246438912e+01	5.261930341884017537e+01	-4.760108001805092408e-03	1.282603730471704750e+02	2.886913556408232662e-01	0.000000000000000000e+00	9.288113804519104733e+00	1.000000000000000000e+00
5.900000000000000000e+01	5.307771058657991858e+01	1.198700577884473972e+01	-4.708617543977241734e-03	1.268700498530746614e+02	4.307572566575607054e-01	0.000000000000000000e+00	4.190967245791897611e+00	1.000000000000000000e+00
5.900000000000000000e+01	7.895681213133038057e+01	2.391439992373946666e+01	-4.750177553040830537e-03	1.279922353411338918e+02	2.563095681205632692e-01	0.000000000000000000e+00	7.607449914151843906e+00	1.000000000000000000e+00
5.900000000000000000e+01	1.252924480613230998e+02	3.954643816455969585e+01	-5.099001167099490202e-03	1.374110205245074496e+02	2.609376125292958148e-01	0.000000000000000000e+00	7.027256172021346892e+00	1.000000000000000000e+00
5.900000000000000000e+01	1.272947972779959684e+02	3.281049525196745265e+01	-4.583405047844176135e-03	1.234891158915539080e+02	2.365513437212609649e-01	0.000000000000000000e+00	7.027256172021346892e+00	1.000000000000000000e+00
5.900000000000000000e+01	5.672858315436360321e+00	3.522744678546972352e+01	-3.963322642380383287e-03	1.067459175022646747e+02	2.949527959468005722e-01	0.000000000000000000e+00	9.135187929335561563e+00	1.000000000000000000e+00
5.900000000000000000e+01	1.002456449739138975e+02	5.015011340717827437e+01	3.525417406734803263e-03	-9.492178869048449030e+01	2.255549858676777486e-01	0.000000000000000000e+00	1.299124212220000985e+01	1.000000000000000000e+00
6.000000000000000000e+01	1.251365997747855232e+02	2.268409196129104544e+01	-4.153052390607619992e-03	1.118689185532983856e+02	3.206365093317246062e-01	0.000000000000000000e+00	5.444312290848259295e+00	1.000000000000000000e+00
6.000000000000000000e+01	9.956136469149632262e+01	2.344107417593788156e+01	6.474729170624514765e-03	-1.745578363182757471e+02	2.740837551972087338e-01	0.000000000000000000e+00	3.254499071707393831e+00	1.000000000000000000e+00
6.000000000000000000e+01	1.725371537035787739e+01	2.811758910089163166e+01	7.105539674770048122e-03	-1.915907102135711568e+02	2.150251459688030664e-01	0.000000000000000000e+00	6.198393439746399558e+00	1.000000000000000000e+00
6.000000000000000000e+01	8.688294390246038290e+01	4.553994087192147333e+01	-3.598086862445227987e-03	9.688397807544416196e+01	1.157658591694141759e-01	0.000000000000000000e+00	6.734066924333332871e+00	1.000000000000000000e+00
6.000000000000000000e+01	1.195484677235438511e+02	2.654573177222934888e+01	-5.232069172847449677e-03	1.410040655776705592e+02	2.402471362638113339e-01	0.000000000000000000e+00	5.885049077768917947e+00	1.000000000000000000e+00
6.000000000000000000e+01	3.462855601593548016e+01	2.751434567760878380e+01	-5.210687549071548949e-03	1.404267281695928489e+02	2.704488904586784814e-01	0.000000000000000000e+00	3.630300883113572130e+00	1.000000000000000000e+00
6.100000000000000000e+01	1.097150023541180701e+02	4.125609054440146650e+01	-7.123054560641789261e-03	1.920636396280043527e+02	2.426743029722361333e-01	0.000000000000000000e+00	5.891977798635766206e+00	1.000000000000000000e+00
6.100000000000000000e+01	7.091330171340202604e+00	8.914498554063479574e+00	-8.046244135656663993e-03	2.169912074306038221e+02	1.508114946013454638e-01	0.000000000000000000e+00	9.077468258615398966e+00	1.000000000000000000e+00
6.100000000000000000e+01	6.413662370810105529e+01	1.004215571749540636e+01	-3.973049898555485425e-03	1.070085686894102963e+02	2.494307311323396004e-01	0.000000000000000000e+00	6.841927986160424524e+00	1.000000000000000000e+00
6.100000000000000000e+01	7.057523425228518477e+01	2.463939314964096283e+01	-3.604888473565702380e-03	9.706763225326544386e+01	2.097631797032367684e-01	0.000000000000000000e+00	7.565369164535444391e+00	1.000000000000000000e+00
6.100000000000000000e+01	4.133502026261955820e+01	3.778615433024133097e+01	3.611923640425900636e-03	-9.725759280270878548e+01	2.419830025840397081e-01	0.000000000000000000e+00	1.024584887163411473e+01	1.000000000000000000e+00
6.100000000000000000e+01	1.024622944558192330e+02	8.579012617959319797e+00	-4.128790099579194954e-03	1.112137986071619480e+02	1.587177552194817265e-01	0.000000000000000000e+00	4.506939427600605619e+00	1.000000000000000000e+00
6.100000000000000000e+01	1.416995171475923314e+02	1.576091857583570466e+01	-4.934495776323228472e-03	1.329691167233273745e+02	1.641649721667346462e-01	0.000000000000000000e+00	1.304969096782105176e+01	1.000000000000000000e+00
6.100000000000000000e+01	3.788645296153687525e+01	2.591272400137675902e+01	4.840528402956108776e-03	-1.304318501269153501e+02	3.640195987975743952e-01	0.000000000000000000e+00	3.630300883113572130e+00	1.000000000000000000e+00
6.100000000000000000e+01	1.262793865609637294e+02	5.021477666456461719e+01	-4.604615556201277146e-03	1.240618329146969785e+02	1.500813014208997043e-01	0.000000000000000000e+00	4.625097932332820960e+00	1.000000000000000000e+00
6.200000000000000000e+01	1.279680046853371493e+02	1.023014083420159004e+01	-3.586618479561813622e-03	9.657431373385118434e+01	1.396027335916740775e-01	0.000000000000000000e+00	8.709919053797344546e+00	1.000000000000000000e+00
6.200000000000000000e+01	2.020425174989903994e+01	1.320788113527135899e+01	-4.094023889966716227e-03	1.102750563695879578e+02	1.457998830689100078e-01	0.000000000000000000e+00	6.741051527936692267e+00	1.000000000000000000e+00
6.200000000000000000e+01	6.583293556477246966e+01	1.763957028035733643e+01	-4.177093197191850300e-03	1.125180580717422743e+02	1.645824282678716166e-01	0.000000000000000000e+00	7.784483409647075192e+00	1.000000000000000000e+00
6.200000000000000000e+01	1.196892983149109995e+02	3.273396359468938499e+01	-3.777234620394804513e-03	1.017212487767514091e+02	3.155673633929144684e-01	0.000000000000000000e+00	5.903597621187634203e+00	1.000000000000000000e+00
6.300000000000000000e+01	3.082753382270101739e+01	1.127725324918694305e+01	-3.805998491113138111e-03	1.024979184413594737e+02	1.435104708170986676e-01	0.000000000000000000e+00	1.071237170154360996e+01	1.000000000000000000e+00
6.300000000000000000e+01	8.728231806004433224e+01	2.681605631809903656e+01	-4.437412102808709416e-03	1.195470771872995357e+02	1.180727571852212554e-01	0.000000000000000000e+00	5.994511949509711890e+00	1.000000000000000000e+00
6.300000000000000000e+01	1.063826304545914354e+02	3.639700627852769799e+01	-8.361452888685019791e-03	2.255023385955766742e+02	1.209554283762489524e-01	0.000000000000000000e+00	5.891977798635766206e+00	1.000000000000000000e+00
6.300000000000000000e+01	3.203473173129653162e+01	4.259496373730306118e+01	-4.526218333384453979e-03	1.219449848260794624e+02	1.784798995932287413e-01	0.000000000000000000e+00	6.255441510673198202e+00	1.000000000000000000e+00
6.300000000000000000e+01	1.290269428465510657e+02	1.887544822575377879e+01	-4.088746450465176319e-03	1.101325572182119856e+02	1.830835014909570901e-01	0.000000000000000000e+00	5.444312290848259295e+00	1.000000000000000000e+00
6.300000000000000000e+01	5.142528925496859671e+01	3.600742142100352083e+01	-4.092662829385714136e-03	1.102383055972280772e+02	2.634880223491710138e-01	0.000000000000000000e+00	6.390193771266771350e+00	1.000000000000000000e+00
6.400000000000000000e+01	7.520923076863709866e+01	3.344430599229674783e+01	-4.434092133945480296e-03	1.194574328161103125e+02	1.244013544985917985e-01	0.000000000000000000e+00	8.901949039384195572e+00	1.000000000000000000e+00
6.400000000000000000e+01	2.379793405713663290e+01	1.936054679872536610e+01	-3.437386936385747761e-03	9.254482779565913120e+01	3.606640264617062552e-01	0.000000000000000000e+00	7.125296295004051039e+00	1.000000000000000000e+00
6.500000000000000000e+01	1.300237811544316173e+02	3.242354882561807017e+01	-3.915370699139557494e-03	1.054511397569864926e+02	1.732413625331380436e-01	0.000000000000000000e+00	6.502803360377397368e+00	1.000000000000000000e+00
6.500000000000000000e+01	6.682267249383451713e+01	4.680134280826092663e+01	-5.660108882216700367e-03	1.525618096925074667e+02	1.164283575340354648e-01	0.000000000000000000e+00	7.938182968579048371e+00	1.000000000000000000e+00
6.500000000000000000e+01	7.843980032993204077e+01	4.815098237191209307e+01	5.028244492370325357e-03	-1.355004792288376905e+02	3.500294910574234253e-01	0.000000000000000000e+00	3.610995373524840346e+00	1.000000000000000000e+00
6.500000000000000000e+01	4.843975288682361224e+01	5.023389985875498098e+01	3.701730288053106405e-03	-9.968251327239157433e+01	3.448248370527465800e-01	0.000000000000000000e+00	9.353866079779292519e+00	1.000000000000000000e+00
6.500000000000000000e+01	6.335219202590941734e+01	2.688938683667573315e+01	-5.306475059356560199e-03	1.430131413201457349e+02	2.495335500798465667e-01	0.000000000000000000e+00	6.897580991560452901e+00	1.000000000000000000e+00
6.500000000000000000e+01	1.218802138773472024e+02	4.406127604231566863e+01	5.190289027210764732e-03	-1.398759360565544227e+02	2.562290678955598811e-01	0.000000000000000000e+00	7.564277242955603775e+00	1.000000000000000000e+00
6.600000000000000000e+01	1.230526683819981741e+02	2.494363343075925243e+01	-4.183012068041165425e-03	1.126778768764647651e+02	1.984131000253790411e-01	0.000000000000000000e+00	4.038722612441643989e+00	1.000000000000000000e+00
6.600000000000000000e+01	7.661234734618999198e+01	5.126541702042056414e+01	-4.623856077703256129e-03	1.245813572001507197e+02	3.575516551322810432e-01	0.000000000000000000e+00	3.610995373524840346e+00	1.000000000000000000e+00
6.600000000000000000e+01	9.227251107970255362e+01	1.823639366711109133e+01	-5.631768204613080489e-03	1.517965669063500513e+02	1.665563107657050956e-01	0.000000000000000000e+00	4.254163010857316074e+00	1.000000000000000000e+00
6.600000000000000000e+01	3.217056186889104197e+01	4.909360498241472470e+01	-5.162461994745667047e-03	1.391245624954873961e+02	1.151960624159142910e-01	0.000000000000000000e+00	6.500060604251733487e+00	1.000000000000000000e+00
6.700000000000000000e+01	1.366497640023709153e+02	5.233990533888555952e+00	-3.904684254597140525e-03	1.051625889781331580e+02	2.661306344861305018e-01	0.000000000000000000e+00	7.071908669182824347e+00	1.000000000000000000e+00
6.700000000000000000e+01	1.130450959438825009e+01	1.592151040743796209e+01	-1.589727664324261163e-03	4.265512688599262248e+01	3.518562135490579390e-01	0.000000000000000000e+00	9.304256781781942820e+00	1.000000000000000000e+00
6.700000000000000000e+01	9.259583492095384827e+01	2.404104062775690664e+01	-5.270931866901599518e-03	1.420534193260714630e+02	2.363885155045540865e-01	0.000000000000000000e+00	4.046324181436796508e+00	1.000000000000000000e+00
6.700000000000000000e+01	1.387561106493414513e+02	3.855750759253200499e+01	3.248789225176753736e-03	-8.745239352125615540e+01	2.047438923477298278e-01	0.000000000000000000e+00	6.634905863524392267e+00	1.000000000000000000e+00
6.700000000000000000e+01	1.321212389525526589e+02	3.857880043126643699e+01	-4.685831409886315538e-03	1.262547884616085270e+02	1.178885866793518700e-01	0.000000000000000000e+00	6.502803360377397368e+00	1.000000000000000000e+00
6.700000000000000000e+01	9.363775924642103732e+00	4.017656894775988974e+01	4.821705813976132939e-03	-1.299236106756507070e+02	2.680071678742450558e-01	0.000000000000000000e+00	1.656161153484360682e+01	1.000000000000000000e+00
6.700000000000000000e+01	5.603973176287821900e+01	4.478090694458671095e+01	1.583017557724302870e-03	-4.247394347387443503e+01	3.725992362561795224e-01	0.000000000000000000e+00	8.992631301963783130e+00	1.000000000000000000e+00
6.700000000000000000e+01	1.239190722757843872e+02	5.166990588583499999e+01	-4.089973359004561541e-03	1.101656856748484472e+02	1.838746582841062072e-01	0.000000000000000000e+00	7.877067453346509041e+00	1.000000000000000000e+00
6.800000000000000000e+01	5.081950458340813270e+01	1.231360999649419874e+01	-3.938443945508345034e-03	1.060741536306805983e+02	3.989529168882925969e-01	0.000000000000000000e+00	3.293110100881206037e+00	1.000000000000000000e+00
6.900000000000000000e+01	1.054982010349993402e+02	3.781758589909514257e+01	-4.639797470739491850e-03	1.250117998378638333e+02	2.387289217708392641e-01	0.000000000000000000e+00	6.923782739794503094e+00	1.000000000000000000e+00
6.900000000000000000e+01	1.091405747048576558e+02	4.370586930574254581e+01	-4.015945037660505722e-03	1.081668047845536904e+02	2.846282697188357025e-01	0.000000000000000000e+00	6.923782739794503094e+00	1.000000000000000000e+00
7.000000000000000000e+01	1.502624281022806407e+01	6.937357501526538073e+00	4.696358609222346485e-03	-1.265390393698969689e+02	2.375873872550917643e-01	0.000000000000000000e+00	3.586415602099779942e+00	1.000000000000000000e+00
7.000000000000000000e+01	4.647140503407229772e+01	9.426933142675121502e+00	-4.328133920233708312e-03	1.165963947064674926e+02	1.732242522552756014e-01	0.000000000000000000e+00	5.219087367472333483e+00	1.000000000000000000e+00
7.000000000000000000e+01	5.532427124645374761e+01	1.759250610068489351e+01	-5.469302782367181995e-03	1.474097454579521695e+02	3.388068782012642055e-01	0.000000000000000000e+00	6.616390422439956787e+00	1.000000000000000000e+00
7.000000000000000000e+01	8.948665322402099775e+01	2.145149847580457347e+01	4.350446855895927049e-03	-1.171988789975038543e+02	3.508749912233031232e-01	0.000000000000000000e+00	4.046324181436796508e+00	1.000000000000000000e+00
7.000000000000000000e+01	2.197741885554647823e+01	2.831061544536139607e+01	-3.933969220145979405e-03	1.059533290212101235e+02	1.399899805807022224e-01	0.000000000000000000e+00	1.071952910282193550e+01	1.000000000000000000e+00
7.000000000000000000e+01	6.001442638073961433e+01	3.292560618599201661e+01	-3.161457562665818347e-03	8.509430153508961325e+01	2.205455105586666686e-01	0.000000000000000000e+00	6.897580991560452901e+00	1.000000000000000000e+00
7.100000000000000000e+01	3.628628451459702120e+01	2.854738203804133434e+01	-1.000132421018447466e-02	2.697814386423437440e+02	9.401151616379888054e-02	0.000000000000000000e+00	8.204517275643441465e+00	1.000000000000000000e+00
7.100000000000000000e+01	1.175024105795754821e+02	2.784960093270135673e+01	-4.560560708515593378e-03	1.228722828672970309e+02	1.845393364864732488e-01	0.000000000000000000e+00	5.836361871013211022e+00	1.000000000000000000e+00
7.100000000000000000e+01	4.079981878814867713e+01	5.301693331169353485e+01	-3.234710697142877730e-03	8.707225116304159940e+01	2.941834747537105388e-01	0.000000000000000000e+00	8.331746812577982553e+00	1.000000000000000000e+00
7.100000000000000000e+01	1.296686609934353953e+02	6.363633399530000290e+00	-3.965546125373115884e-03	1.068059550336226096e+02	1.815588703747869070e-01	0.000000000000000000e+00	7.071908669182824347e+00	1.000000000000000000e+00
7.100000000000000000e+01	1.424724900435381301e+02	1.266440803219928313e+01	-5.458327967905928814e-03	1.471134082385902389e+02	1.724804089115120620e-01	0.000000000000000000e+00	9.440087009646100924e+00	1.000000000000000000e+00
7.100000000000000000e+01	1.265380566836289518e+02	2.698406199532670158e+01	-4.545950499462794898e-03	1.224777842869075073e+02	1.244156081288506632e-01	0.000000000000000000e+00	4.038722612441643989e+00	1.000000000000000000e+00
7.100000000000000000e+01	3.353676380314314542e+01	3.713406472865668917e+01	3.554289646883716704e-03	-9.570138449984291640e+01	2.924430980979341177e-01	0.000000000000000000e+00	9.016151272689871377e+00	1.000000000000000000e+00
7.200000000000000000e+01	1.372534672968494078e+02	2.487003153755598461e+01	4.215312135515168236e-03	-1.135500294048051870e+02	2.582012889061688909e-01	0.000000000000000000e+00	1.092195721408483955e+01	1.000000000000000000e+00
7.200000000000000000e+01	2.410340674486252155e+01	5.348683076321054841e+01	-7.532104180306044804e-03	2.031086215090486178e+02	1.384121232024853043e-01	0.000000000000000000e+00	1.281323068598176285e+01	1.000000000000000000e+00
7.200000000000000000e+01	1.783111415322134974e+01	9.172323635551787646e+00	-4.526945454945098188e-03	1.219646182496949649e+02	2.929122970976976159e-01	0.000000000000000000e+00	3.586415602099779942e+00	1.000000000000000000e+00
7.200000000000000000e+01	5.284388962190865868e+01	3.043315164861533972e+01	-3.876702570986999535e-03	1.044070395933695465e+02	3.063698558732895760e-01	0.000000000000000000e+00	4.179450638693016806e+00	1.000000000000000000e+00
7.200000000000000000e+01	4.818054458737260148e+01	4.915132965565561562e+01	-3.749737388820276705e-03	1.009787803574705833e+02	1.894489838475256205e-01	0.000000000000000000e+00	8.331746812577982553e+00	1.000000000000000000e+00
7.300000000000000000e+01	5.389357508883716008e+01	1.113265078289825460e+01	-5.574305508524619868e-03	1.502449839036475225e+02	2.465046425930166318e-01	0.000000000000000000e+00	3.245724894790660731e+00	1.000000000000000000e+00
7.300000000000000000e+01	7.042163588222878445e+01	4.325046966890504052e+01	-3.894297196780146554e-03	1.048821221108611041e+02	3.030716569219378265e-01	0.000000000000000000e+00	4.433981907914313680e+00	1.000000000000000000e+00
7.400000000000000000e+01	1.042109812359941543e+02	5.533582599623492193e+00	-4.162764300039326938e-03	1.121311553542801107e+02	2.845669995968045374e-01	0.000000000000000000e+00	8.525330926163643852e+00	1.000000000000000000e+00
7.400000000000000000e+01	1.107008078799027828e+02	2.128083286300326549e+01	-3.881218153430365282e-03	1.045289674081668636e+02	2.855399628499264431e-01	0.000000000000000000e+00	5.211510467709598693e+00	1.000000000000000000e+00
7.400000000000000000e+01	2.468471986217064540e+01	1.793859416473445023e+01	-5.812138390604179757e-03	1.566668450838177478e+02	2.596569148329527232e-01	0.000000000000000000e+00	9.075142192904511518e+00	1.000000000000000000e+00
7.400000000000000000e+01	1.429994879302581090e+01	4.523631000396424184e+01	-3.340305908318171989e-03	8.992348763433683700e+01	3.108428631789289520e-01	0.000000000000000000e+00	6.413865100182690071e+00	1.000000000000000000e+00
7.400000000000000000e+01	1.223128483991203979e+02	5.168475728288225213e+01	-2.528670202939082845e-01	6.827536497731903182e+03	8.592794295306904750e-03	0.000000000000000000e+00	1.406668612849282418e+01	1.000000000000000000e+00
7.500000000000000000e+01	3.370418543398363198e+01	1.894231056906185273e+01	-6.145178734176526270e-03	1.656594571865561250e+02	1.855778254955979811e-01	0.000000000000000000e+00	9.075142192904511518e+00	1.000000000000000000e+00
7.500000000000000000e+01	9.832125718390568636e+01	3.017550950121569997e+01	-3.952766789416814822e-03	1.064608929010505847e+02	2.791401912002241525e-01	0.000000000000000000e+00	7.054270696483361469e+00	1.000000000000000000e+00
7.500000000000000000e+01	1.136594451562403520e+02	3.224217838158799765e+01	-6.556816156223079645e-03	1.767743137944065666e+02	1.447450564569382481e-01	0.000000000000000000e+00	5.836361871013211022e+00	1.000000000000000000e+00
7.500000000000000000e+01	8.105424535918483286e+01	4.314324365806850636e+01	-4.035089077621810405e-03	1.086837239169468461e+02	2.842634273850537241e-01	0.000000000000000000e+00	7.209735408908819032e+00	1.000000000000000000e+00
7.500000000000000000e+01	9.733696320525258727e+01	4.576089873738865776e+01	-4.359065517790907014e-03	1.174315963987497753e+02	1.451944388653375606e-01	0.000000000000000000e+00	8.056783322061244590e+00	1.000000000000000000e+00
7.600000000000000000e+01	2.809421336118158763e+01	2.899912747931373147e+01	-5.459488771876041570e-03	1.471447517680815054e+02	1.513659122292965176e-01	0.000000000000000000e+00	8.204517275643441465e+00	1.000000000000000000e+00
7.600000000000000000e+01	8.800227441659052019e+00	2.369422581525011751e+01	-3.360736223095767573e-03	9.047513820603957413e+01	4.205647196131153676e-01	0.000000000000000000e+00	4.462220697180804940e+00	1.000000000000000000e+00
7.600000000000000000e+01	9.095628334677094529e+00	2.814665794418289835e+01	3.924489857539430714e-03	-1.056973713495733307e+02	4.034222721027260761e-01	0.000000000000000000e+00	4.462220697180804940e+00	1.000000000000000000e+00
7.600000000000000000e+01	6.859920648728670756e+01	2.904345631147156226e+01	-3.859721205973466567e-03	1.039485160796603367e+02	2.734671536135632186e-01	0.000000000000000000e+00	6.590732453885732589e+00	1.000000000000000000e+00
7.600000000000000000e+01	1.051979412163610874e+02	2.860262941136880599e+01	-5.003929930211492745e-03	1.348439478801219593e+02	2.240130549223268153e-01	0.000000000000000000e+00	7.054270696483361469e+00	1.000000000000000000e+00
7.600000000000000000e+01	3.101671749150899515e+01	9.671625130596412490e+00	-3.855373035485759343e-03	1.038311086504789102e+02	2.975833933584349777e-01	0.000000000000000000e+00	9.652362013559375953e+00	1.000000000000000000e+00
7.600000000000000000e+01	1.551428271030231265e+01	1.597188969426606064e+01	-4.824032573667419790e-03	1.299864368399994135e+02	1.725579221169268873e-01	0.000000000000000000e+00	4.927966425288647478e+00	1.000000000000000000e+00
7.600000000000000000e+01	7.878931796275696797e+01	3.324768173322984666e+01	-6.515175590072731782e-03	1.756499531385415764e+02	2.639973556993414627e-01	0.000000000000000000e+00	3.410301883725851635e+00	1.000000000000000000e+00
7.600000000000000000e+01	4.348960454699929556e+01	3.826501437787675286e+01	4.958119352142403326e-03	-1.336069903561214289e+02	3.135888617731021899e-01	0.000000000000000000e+00	1.001689003541688194e+01	1.000000000000000000e+00
7.700000000000000000e+01	7.621759683253202411e+01	1.048041214778850971e+01	-4.499941161029773207e-03	1.212354599210551100e+02	1.687363228975840013e-01	0.000000000000000000e+00	1.147886539375900306e+01	1.000000000000000000e+00
7.700000000000000000e+01	5.065891653487204138e+01	1.140044572669692435e+01	3.902752293133195018e-03	-1.051104229857000973e+02	1.974215806085124481e-01	0.000000000000000000e+00	3.245724894790660731e+00	1.000000000000000000e+00
7.700000000000000000e+01	1.138542128054853606e+02	2.543003504298416573e+01	-3.581554794529177941e-03	9.643758628869994709e+01	3.110514566506389356e-01	0.000000000000000000e+00	5.211510467709598693e+00	1.000000000000000000e+00
7.800000000000000000e+01	4.742581088891593311e+01	2.380624569764446008e+01	-4.387599255597262812e-03	1.182020521134582793e+02	1.724965837269281099e-01	0.000000000000000000e+00	1.165643422638046012e+01	1.000000000000000000e+00
7.800000000000000000e+01	6.026849045502999758e+01	4.749210137496675088e+01	-5.415891778303444197e-03	1.459675645005011688e+02	2.134734058528920952e-01	0.000000000000000000e+00	1.100353586787972482e+01	1.000000000000000000e+00
7.800000000000000000e+01	1.331344950486050323e+02	2.207184834892439085e+01	-6.275150454503937263e-03	1.691688976726337899e+02	2.412340530445192810e-01	0.000000000000000000e+00	1.957055699888267952e+01	1.000000000000000000e+00
7.900000000000000000e+01	1.807961464490744419e+01	5.041818143921438633e+01	-3.956796262960794036e-03	1.065696950124421676e+02	2.137393374915085298e-01	0.000000000000000000e+00	6.413865100182690071e+00	1.000000000000000000e+00
7.900000000000000000e+01	1.127266411058486852e+02	5.127621540467096395e+00	-4.169177203089113708e-03	1.123043138039760720e+02	3.770580293836859331e-01	0.000000000000000000e+00	6.266926960028532889e+00	1.000000000000000000e+00
7.900000000000000000e+01	4.183575037969153243e+01	1.233601378527765213e+01	-4.596563869870632681e-03	1.238444247437596317e+02	3.898986851341020854e-01	0.000000000000000000e+00	8.872629181598840731e+00	1.000000000000000000e+00
7.900000000000000000e+01	1.972850931086541237e+01	3.181770722595829781e+01	-4.839071295821307031e-03	1.303925059468233769e+02	2.585305348469009168e-01	0.000000000000000000e+00	8.827762799581297060e+00	1.000000000000000000e+00
7.900000000000000000e+01	1.327647939694469983e+02	4.227048660308646788e+01	-8.229473993198987633e-03	2.219387012292348516e+02	1.987147321091324859e-01	0.000000000000000000e+00	6.871368306974451556e+00	1.000000000000000000e+00
8.000000000000000000e+01	1.156933894035263535e+02	1.064783694030061412e+01	-6.434993954937000965e-03	1.734849231160383454e+02	2.324341625195094352e-01	0.000000000000000000e+00	6.266926960028532889e+00	1.000000000000000000e+00
8.000000000000000000e+01	9.124579264497775455e+01	1.115161036750463808e+01	-8.475563436213836080e-03	2.285835025162919578e+02	1.218357161187255677e-01	0.000000000000000000e+00	1.004806105753267609e+01	1.000000000000000000e+00
8.000000000000000000e+01	4.996169302248266497e+00	1.460869166238911632e+01	-1.007600026946252336e-02	2.717978094737133574e+02	1.619788663195297351e-01	0.000000000000000000e+00	7.062559404609654479e+00	1.000000000000000000e+00
8.000000000000000000e+01	1.504905668188664869e+01	2.087784707598644829e+01	-4.334507285416955291e-03	1.167684855716980223e+02	2.430473063618195928e-01	0.000000000000000000e+00	4.927966425288647478e+00	1.000000000000000000e+00
8.000000000000000000e+01	1.259477739504238798e+02	4.140796676544157151e+01	-4.401843786381301991e-03	1.185866768065281036e+02	4.500704302183623495e-01	0.000000000000000000e+00	6.871368306974451556e+00	1.000000000000000000e+00
8.000000000000000000e+01	8.962895126846801475e+01	4.810574616974556506e+01	-4.275821838690966464e-03	1.151838863822364658e+02	1.442452419737634273e-01	0.000000000000000000e+00	4.107718533393301286e+00	1.000000000000000000e+00
8.000000000000000000e+01	1.208283152867021073e+02	5.155544830742265106e+01	-1.226458696208265059e-02	3.308930859463447405e+02	2.157619658440207422e-01	0.000000000000000000e+00	1.136574848632515788e+01	1.000000000000000000e+00
8.100000000000000000e+01	1.004604290594556204e+02	5.294761228049349455e+01	-4.769780526830622903e-03	1.285215464073574765e+02	1.185994503244660603e-01	0.000000000000000000e+00	8.412850124156721066e+00	1.000000000000000000e+00
8.100000000000000000e+01	3.587357285652861805e+01	2.225117164249534696e+01	-4.381981167775837564e-03	1.180503549226756803e+02	3.172626570542765867e-01	0.000000000000000000e+00	1.029822033816995486e+01	1.000000000000000000e+00
8.100000000000000000e+01	6.947441040937279766e+00	4.732965321968904959e+01	-5.036643531943841776e-03	1.357272664826280675e+02	1.836830745201397663e-01	0.000000000000000000e+00	1.155267482930833722e+01	1.000000000000000000e+00
8.100000000000000000e+01	8.020805009528399410e+01	5.216257679153053317e+01	-4.094972048395759297e-03	1.103006581356468843e+02	1.826036540765406668e-01	0.000000000000000000e+00	9.984427512751583578e+00	1.000000000000000000e+00
8.200000000000000000e+01	2.965099434174167925e+01	5.859136129006691007e+00	-7.407317962068931533e-03	1.997391977199146424e+02	6.292766717025455314e-02	0.000000000000000000e+00	7.126301363788896559e+00	1.000000000000000000e+00
8.200000000000000000e+01	1.012990589989783388e+02	1.897883272407440103e+01	-4.123935563816727261e-03	1.110827185206400571e+02	2.118752063048235934e-01	0.000000000000000000e+00	6.877458903319153549e+00	1.000000000000000000e+00
8.300000000000000000e+01	9.819381593343955217e+01	3.197401009660499227e+01	-6.240608322315994994e-03	1.682362058772921785e+02	8.854042361407488126e-02	0.000000000000000000e+00	8.972577234453840589e+00	1.000000000000000000e+00
8.300000000000000000e+01	5.859486023520073417e+01	5.526077588306072208e+00	-3.207192551125604557e-03	8.632921802097395414e+01	3.790851235341536896e-01	0.000000000000000000e+00	5.827902974918407253e+00	1.000000000000000000e+00
8.300000000000000000e+01	2.294107121621607348e+01	8.259365863235515803e+00	-4.411712230372228163e-03	1.188531402863458908e+02	2.223031545871140269e-01	0.000000000000000000e+00	7.126301363788896559e+00	1.000000000000000000e+00
8.300000000000000000e+01	9.146578009844114376e+01	4.256717996811711657e+01	-4.196138662306642120e-03	1.130323155285310008e+02	2.638880588682802619e-01	0.000000000000000000e+00	5.835208284238141196e+00	1.000000000000000000e+00
8.300000000000000000e+01	1.084397655436194015e+02	5.028185976309497818e+01	-3.503429450368770667e-03	9.432807935061673277e+01	2.948840548349217494e-01	0.000000000000000000e+00	8.412850124156721066e+00	1.000000000000000000e+00
8.400000000000000000e+01	1.042885854693106324e+02	2.517255312864760342e+01	-4.465663209455001011e-03	1.203099014169953307e+02	2.186462711909654688e-01	0.000000000000000000e+00	6.877458903319153549e+00	1.000000000000000000e+00
8.400000000000000000e+01	8.074177577858935706e+01	1.326654113345151487e+01	-3.048861329260348519e-03	8.205402647296389773e+01	2.760816127863977565e-01	0.000000000000000000e+00	5.826748901826476867e+00	1.000000000000000000e+00
8.400000000000000000e+01	1.212174228062486634e+02	1.754088168004880899e+01	-3.761301661437239496e-03	1.012910338724027071e+02	3.392815136418884103e-01	0.000000000000000000e+00	8.833403127818977296e+00	1.000000000000000000e+00
8.400000000000000000e+01	1.304783498478815318e+02	1.939525404717130286e+01	-2.791422221353142413e-03	7.510276641644279039e+01	3.511178283158201685e-01	0.000000000000000000e+00	9.444758681215438045e+00	1.000000000000000000e+00
8.400000000000000000e+01	1.363274453782185276e+02	3.097201170058678343e+01	-3.647167771292231242e-03	9.820923966440562936e+01	1.566929084069499378e-01	0.000000000000000000e+00	6.110519083985063382e+00	1.000000000000000000e+00
8.400000000000000000e+01	9.019247033535400249e+01	5.217462781103703406e+01	-3.540513958949224622e-03	9.532941929972790263e+01	2.362780538617046400e-01	0.000000000000000000e+00	4.107718533393301286e+00	1.000000000000000000e+00
8.500000000000000000e+01	1.257954770823662614e+02	3.026106789750233617e+01	-3.905704322614304922e-03	1.051901324159592690e+02	1.213801006453445464e-01	0.000000000000000000e+00	1.055593658923647915e+01	1.000000000000000000e+00
8.500000000000000000e+01	8.668273956843709271e+00	8.575832245053190306e+00	-9.523848570573660924e-03	2.568888468035588062e+02	9.722645948640240565e-02	0.000000000000000000e+00	7.062559404609654479e+00	1.000000000000000000e+00
8.500000000000000000e+01	9.081811408330942470e+01	2.119056559520607408e+01	4.832075035692090688e-03	-1.302035959401946172e+02	1.877345913977199743e-01	0.000000000000000000e+00	7.336053008778793405e+00	1.000000000000000000e+00
8.500000000000000000e+01	8.012798324906788139e+01	3.330242869258069049e+01	-3.390648227901647653e-03	9.128280929341968886e+01	2.850490212349277019e-01	0.000000000000000000e+00	4.667438733197501577e+00	1.000000000000000000e+00
8.500000000000000000e+01	6.067579131434533224e+01	3.779760866354956050e+01	-3.240656518720954823e-03	8.723279767974949550e+01	3.882924008722341558e-01	0.000000000000000000e+00	4.709853067427337336e+00	1.000000000000000000e+00
8.500000000000000000e+01	2.971077700238502928e+01	4.179375794521420318e+01	-4.868854032423241759e-03	1.311966865897641412e+02	2.608702944880951780e-01	0.000000000000000000e+00	5.448723168800318817e+00	1.000000000000000000e+00
8.500000000000000000e+01	7.210867410142685685e+01	4.299864227428875552e+01	-4.150325730491599349e-03	1.117952944496946799e+02	3.631763103470763143e-01	0.000000000000000000e+00	8.859013195200475366e+00	1.000000000000000000e+00
8.500000000000000000e+01	1.369755206006516914e+02	4.570056875818242759e+01	-4.110620251488081821e-03	1.107231841846075611e+02	1.489095816521729398e-01	0.000000000000000000e+00	3.146667906727696362e+00	1.000000000000000000e+00
8.600000000000000000e+01	9.049354535750984496e+01	5.408936327093157637e+00	-4.104393112708655360e-03	1.105550416618349772e+02	1.826833841843468198e-01	0.000000000000000000e+00	1.252353637010189757e+01	1.000000000000000000e+00
8.600000000000000000e+01	5.440609130044445862e+01	2.416825305180525518e+01	-4.560260339960550170e-03	1.228641724447746810e+02	1.803497527067372541e-01	0.000000000000000000e+00	5.987986304220116018e+00	1.000000000000000000e+00
8.600000000000000000e+01	7.382890128730817736e+00	3.133969913329559986e+01	6.004321694873883224e-03	-1.618560959997343787e+02	2.499151329323280324e-01	0.000000000000000000e+00	7.261780983044415549e+00	1.000000000000000000e+00
8.600000000000000000e+01	1.111295212919310416e+02	3.665009602267647892e+01	-3.913303433402044208e-03	1.053953203367585019e+02	2.016887978056900455e-01	0.000000000000000000e+00	6.748721315657315145e+00	1.000000000000000000e+00
8.600000000000000000e+01	1.342103249169807100e+02	3.832499123636583249e+01	-3.905828686867686070e-03	1.051934904460348577e+02	1.997734687777154017e-01	0.000000000000000000e+00	5.319525098334318081e+00	1.000000000000000000e+00
8.600000000000000000e+01	3.781937876064760928e+01	4.188203672793019905e+01	-5.025621376849185619e-03	1.354296509918461595e+02	3.689353893073271662e-01	0.000000000000000000e+00	8.109082291947517618e+00	1.000000000000000000e+00
8.600000000000000000e+01	1.259224135633750166e+02	4.732603786186698613e+01	-4.558523678691514536e-03	1.228172798641978858e+02	4.261465715752160710e-01	0.000000000000000000e+00	6.932548126500550190e+00	1.000000000000000000e+00
8.700000000000000000e+01	8.346178643597866653e+01	1.841945727759985729e+01	-4.143543736491096807e-03	1.116121699649087446e+02	1.772735509369770535e-01	0.000000000000000000e+00	5.826748901826476867e+00	1.000000000000000000e+00
8.700000000000000000e+01	1.094823210811286174e+02	3.010548214086955809e+01	-4.096478493388679490e-03	1.103413345153615239e+02	2.095604256211300864e-01	0.000000000000000000e+00	6.748721315657315145e+00	1.000000000000000000e+00
8.700000000000000000e+01	7.342666212315035246e+00	3.886664779407270487e+01	-4.553075195053700799e-03	1.226701622526274065e+02	2.581590087701853831e-01	0.000000000000000000e+00	7.527056138054643242e+00	1.000000000000000000e+00
8.700000000000000000e+01	7.106166913172829425e+01	7.052212000557605442e+00	-3.638769715604074726e-03	9.798247897706450260e+01	2.263520488057076951e-01	0.000000000000000000e+00	1.150314527712041368e+01	1.000000000000000000e+00
8.800000000000000000e+01	1.423766674428092074e+02	3.010867173914926909e+01	-4.024247016667484127e-03	1.083909712506761878e+02	1.496401931672542984e-01	0.000000000000000000e+00	6.110519083985063382e+00	1.000000000000000000e+00
8.800000000000000000e+01	6.021804720808507483e+01	2.560948464567524496e+01	-4.804407234382608062e-03	1.294565218702996390e+02	2.626826195176755752e-01	0.000000000000000000e+00	5.987986304220116018e+00	1.000000000000000000e+00
8.800000000000000000e+01	8.993247155022696404e+01	2.847296293751085017e+01	-3.989704485910260112e-03	1.074582686933382689e+02	2.833971654427923648e-01	0.000000000000000000e+00	7.169752850563096302e+00	1.000000000000000000e+00
8.800000000000000000e+01	2.331318834606647528e+01	3.329910803253027041e+01	-4.891912664152159480e-03	1.318193058452388584e+02	2.046520255148589484e-01	0.000000000000000000e+00	5.324574378275249487e+00	1.000000000000000000e+00
8.800000000000000000e+01	5.758536786971107801e+01	4.135176100266076560e+01	-4.135101703482809733e-03	1.113842218208859265e+02	2.076988477695357327e-01	0.000000000000000000e+00	4.709853067427337336e+00	1.000000000000000000e+00
8.800000000000000000e+01	6.410183969304604545e+01	4.678977898370787614e+01	-3.280825091684856556e-03	8.831741220875909448e+01	3.510404762509572452e-01	0.000000000000000000e+00	8.487428620407374780e+00	1.000000000000000000e+00
8.900000000000000000e+01	2.498328851944812712e+01	8.943461994437081231e+00	-4.473039400609887112e-03	1.205090701577552039e+02	1.760732597695395807e-01	0.000000000000000000e+00	1.226960234305408193e+01	1.000000000000000000e+00
8.900000000000000000e+01	1.138293984188933052e+02	2.477295109962425812e+01	-3.469120631676852768e-03	9.340168738593700937e+01	2.231538391928306053e-01	0.000000000000000000e+00	5.198483729362817662e+00	1.000000000000000000e+00
8.900000000000000000e+01	2.277850489728482941e+01	2.544595131175232794e+01	-4.499095401989079007e-03	1.212126230992341647e+02	3.634234490788961214e-01	0.000000000000000000e+00	4.504873938871296168e+00	1.000000000000000000e+00
8.900000000000000000e+01	1.352902301910689005e+02	7.800779567460188524e+00	2.604947376334231391e-03	-7.006765286177203222e+01	1.963202170740002694e-01	0.000000000000000000e+00	8.798919148598493223e+00	1.000000000000000000e+00
8.900000000000000000e+01	2.246553736701302029e+01	2.095196193369218918e+01	5.184969309137245526e-03	-1.397322953173636222e+02	2.410797127207167101e-01	0.000000000000000000e+00	4.504873938871296168e+00	1.000000000000000000e+00
8.900000000000000000e+01	6.585429984121259395e+01	2.332231684899958424e+01	-3.947414142796491429e-03	1.063163630394029155e+02	3.888096119385789917e-01	0.000000000000000000e+00	6.082637608356023406e+00	1.000000000000000000e+00
8.900000000000000000e+01	1.173283378366297924e+01	2.552493746624329063e+01	-3.047569386821648470e-03	8.201914199895189483e+01	2.953446109917164941e-01	0.000000000000000000e+00	7.261780983044415549e+00	1.000000000000000000e+00
9.000000000000000000e+01	4.221308333507648314e+01	2.010902268237669333e+01	-3.632526287387609874e-03	9.781389661391978052e+01	3.275052206875734839e-01	0.000000000000000000e+00	7.291414983048735365e+00	1.000000000000000000e+00
9.000000000000000000e+01	1.821918323320141297e+01	3.484901261665468297e+01	-4.153968278548335509e-03	1.118936489655123694e+02	2.690316091465067005e-01	0.000000000000000000e+00	4.783686097282952687e+00	1.000000000000000000e+00
9.000000000000000000e+01	1.389108505424648001e+02	4.321943657074223921e+01	-4.021473518451171118e-03	1.083160824448354020e+02	1.809206713938497080e-01	0.000000000000000000e+00	3.146667906727696362e+00	1.000000000000000000e+00
9.000000000000000000e+01	1.298472345244515793e+02	1.471415619229108884e+01	-4.145882516780349455e-03	1.116753207042731759e+02	2.314023756343417393e-01	0.000000000000000000e+00	6.256187696556810174e+00	1.000000000000000000e+00
9.000000000000000000e+01	1.117010211849567867e+02	1.618000021330738036e+01	-4.063724501808621895e-03	1.094569253235609096e+02	1.753847723073531650e-01	0.000000000000000000e+00	6.575695696358512699e+00	1.000000000000000000e+00
9.100000000000000000e+01	6.783337795440721685e+00	4.830861778355618696e+01	-4.757713922342593146e-03	1.281957291433164983e+02	1.943379389415039737e-01	0.000000000000000000e+00	9.458522377212512211e+00	1.000000000000000000e+00
9.100000000000000000e+01	1.223296242180311282e+02	4.973813165765586852e+00	-4.129352020326978144e-03	1.112289713494882761e+02	1.343687861846161180e-01	0.000000000000000000e+00	1.230401345064215057e+01	1.000000000000000000e+00
9.100000000000000000e+01	1.021285545382690856e+02	4.252592486885402678e+01	-3.732822781499360240e-03	1.005220594062621728e+02	2.960877064162777961e-01	0.000000000000000000e+00	6.125102474037639411e+00	1.000000000000000000e+00
9.100000000000000000e+01	4.277052253274817417e+01	5.124186561797647954e+01	-2.911525811383976810e-03	7.834575189294255892e+01	3.482399029796144907e-01	0.000000000000000000e+00	3.645081399882497575e+00	1.000000000000000000e+00
9.100000000000000000e+01	1.304245156070498126e+02	2.094365304566721164e+01	-4.640619589317371285e-03	1.250339983300765994e+02	1.470032480968376243e-01	0.000000000000000000e+00	4.312678405456432884e+00	1.000000000000000000e+00
9.100000000000000000e+01	1.308454435189972855e+02	4.244505439720619222e+01	5.127374729934076371e-03	-1.381771512635260990e+02	2.208530202652416730e-01	0.000000000000000000e+00	5.319525098334318081e+00	1.000000000000000000e+00
9.100000000000000000e+01	1.429345327447572345e+02	5.214662755607767508e+01	-4.183808043536841464e-03	1.126993694644170745e+02	2.501423517187797430e-01	0.000000000000000000e+00	9.792076253466328595e+00	1.000000000000000000e+00
9.200000000000000000e+01	1.095710177170483490e+02	5.308454051692456943e+01	-3.998842054958972117e-03	1.077049974023458816e+02	2.853646452940049594e-01	0.000000000000000000e+00	9.244538230404797829e+00	1.000000000000000000e+00
9.200000000000000000e+01	3.802118991820217531e+01	2.620935671578409654e+01	-4.683688313312969406e-03	1.261969214897693519e+02	3.899091096324364125e-01	0.000000000000000000e+00	3.879435341607320620e+00	1.000000000000000000e+00
9.200000000000000000e+01	9.706495826614886369e+01	2.774290185420666432e+01	-4.972250279763595210e-03	1.339885475854534320e+02	1.172095594122638529e-01	0.000000000000000000e+00	7.169752850563096302e+00	1.000000000000000000e+00
9.200000000000000000e+01	6.828043447662113863e+01	3.491593674978370387e+01	-5.651062903177080966e-03	1.523175540575287243e+02	2.002703694005715240e-01	0.000000000000000000e+00	1.184475207309070477e+01	1.000000000000000000e+00
9.200000000000000000e+01	8.957886931050771295e+01	5.324295676893701312e+01	-4.503292503843065245e-03	1.213259514381487065e+02	2.568268410890340858e-01	0.000000000000000000e+00	1.514262315719144958e+01	1.000000000000000000e+00
9.300000000000000000e+01	2.984167955558947227e+01	3.751135163938821648e+01	-5.318826576852528007e-03	1.433466516826742350e+02	1.192793372418233799e-01	0.000000000000000000e+00	7.769439727312046351e+00	1.000000000000000000e+00
9.300000000000000000e+01	4.800414121367897735e+01	1.337687307760096544e+01	-2.979132399050147748e-03	8.017123589271984940e+01	3.121207515781175834e-01	0.000000000000000000e+00	8.880213378878123009e+00	1.000000000000000000e+00
9.300000000000000000e+01	1.092636800274743365e+02	2.228730256157457390e+01	-3.456249389730524542e-03	9.305414364735483446e+01	2.300221005550120434e-01	0.000000000000000000e+00	5.198483729362817662e+00	1.000000000000000000e+00
9.300000000000000000e+01	5.487387174391884770e+01	3.711164572029976227e+01	-6.623077225998409874e-03	1.785634666988581785e+02	2.609342519927866366e-01	0.000000000000000000e+00	5.032970181502927076e+00	1.000000000000000000e+00
9.300000000000000000e+01	1.481794501728623104e+01	4.042675526751035875e+01	-4.111234619653022539e-03	1.107397730895321786e+02	1.687170132638403652e-01	0.000000000000000000e+00	5.342468137903169989e+00	1.000000000000000000e+00
9.400000000000000000e+01	2.917965828086726177e+01	2.691179187883784252e+01	4.095650837357090943e-03	-1.103189865032056076e+02	2.744828933531262560e-01	0.000000000000000000e+00	6.566844996515633248e+00	1.000000000000000000e+00
9.400000000000000000e+01	4.500594203373010060e+01	3.125784782079165680e+01	-6.109179842835923621e-03	1.646874306071866556e+02	2.367312749902495961e-01	0.000000000000000000e+00	8.618237903000373734e+00	1.000000000000000000e+00
9.400000000000000000e+01	5.796394321161131558e+01	1.171244272044190815e+01	-3.201674579500361165e-03	8.618022412465654725e+01	3.794047695734018566e-01	0.000000000000000000e+00	5.844498961046493690e+00	1.000000000000000000e+00
9.400000000000000000e+01	7.680858307082185377e+01	2.565258002633675716e+01	-3.500411657716571024e-03	9.424659421149925720e+01	2.308829393840661215e-01	0.000000000000000000e+00	8.587468539119228694e+00	1.000000000000000000e+00
9.400000000000000000e+01	1.093034081627377674e+02	3.141294395438911025e+01	-3.752762534072243226e-03	1.010604640283243185e+02	3.387473262108061656e-01	0.000000000000000000e+00	8.035800701245841893e+00	1.000000000000000000e+00
9.400000000000000000e+01	1.080832905298876767e+02	4.396049783234670372e+01	-3.373911233684489999e-03	9.083088417484023580e+01	3.685205222906176026e-01	0.000000000000000000e+00	6.125102474037639411e+00	1.000000000000000000e+00
9.500000000000000000e+01	9.315988915945152371e+01	5.352185840596306754e+00	-3.581133596355869000e-03	9.642621327679898968e+01	2.214295920240381133e-01	0.000000000000000000e+00	1.067605579316670195e+01	1.000000000000000000e+00
9.500000000000000000e+01	1.355009390264589619e+01	1.057206782423696900e+01	-4.139087349935153398e-03	1.114918405320010066e+02	2.008079019236366225e-01	0.000000000000000000e+00	1.759446289170410793e+01	1.000000000000000000e+00
9.500000000000000000e+01	1.808254116682363843e+01	3.006727845183181813e+01	-3.748078560488060651e-03	1.009339893883746413e+02	2.261538951862813729e-01	0.000000000000000000e+00	4.573538361710896005e+00	1.000000000000000000e+00
9.600000000000000000e+01	4.424664969509665724e+01	4.790904893949769416e+01	-3.904194845190438190e-03	1.051493741558485766e+02	2.381411651494410586e-01	0.000000000000000000e+00	3.645081399882497575e+00	1.000000000000000000e+00
9.600000000000000000e+01	1.418267579804777654e+02	1.653089795213860569e+01	-3.456262413204575466e-03	9.305449530159921778e+01	2.445059440870341883e-01	0.000000000000000000e+00	1.055316865173074525e+01	1.000000000000000000e+00
9.600000000000000000e+01	1.269003140084590484e+02	2.342945233792323378e+01	4.834183501617815570e-03	-1.302605278301827809e+02	2.821559384175509333e-01	0.000000000000000000e+00	4.312678405456432884e+00	1.000000000000000000e+00
9.600000000000000000e+01	1.312894406389876849e+02	4.811042581959230091e+01	-3.254919987766351133e-03	8.761793373560635700e+01	3.458872016204680433e-01	0.000000000000000000e+00	5.682742893722094735e+00	1.000000000000000000e+00
9.700000000000000000e+01	1.377281124551253697e+02	3.251721887524028176e+01	-4.689257404707370541e-03	1.263472957001048371e+02	2.434124527803797067e-01	0.000000000000000000e+00	5.640063204307348421e+00	1.000000000000000000e+00
9.700000000000000000e+01	1.313417066146504730e+01	3.535656101845150090e+01	-4.170923191680451884e-03	1.123514582368976136e+02	2.950422925171133359e-01	0.000000000000000000e+00	4.566591715334098467e+00	1.000000000000000000e+00
9.700000000000000000e+01	8.248541909616088219e+01	5.536186293639713263e+00	-4.152986834417001644e-03	1.118671484332377304e+02	1.801315572003195919e-01	0.000000000000000000e+00	1.067605579316670195e+01	1.000000000000000000e+00
9.700000000000000000e+01	1.154054884058236325e+02	6.250942067773790356e+00	-3.736707820453155637e-03	1.006269615569768945e+02	1.984017380054163837e-01	0.000000000000000000e+00	1.537181346938309368e+01	1.000000000000000000e+00
9.700000000000000000e+01	5.503570474134445334e+01	6.654420620161728195e+00	-4.146392595849202924e-03	1.116890936398842911e+02	1.564587613253748399e-01	0.000000000000000000e+00	5.844498961046493690e+00	1.000000000000000000e+00
9.700000000000000000e+01	5.291840189131269057e+01	2.206869619633449631e+01	-3.815652816877561793e-03	1.027586003929263256e+02	1.728259781606945600e-01	0.000000000000000000e+00	9.984875919864384386e+00	1.000000000000000000e+00
9.700000000000000000e+01	7.109145573619842651e+01	5.081465928942651544e+01	-4.681614983572600711e-03	1.261409383319446391e+02	1.475388990049395499e-01	0.000000000000000000e+00	7.398435879224490641e+00	1.000000000000000000e+00
9.800000000000000000e+01	1.210488018154364198e+02	5.179081068118907893e+01	-1.314091955388914379e-02	3.545554416434745235e+02	8.759194012162707654e-02	0.000000000000000000e+00	1.088190774836361996e+01	1.000000000000000000e+00
9.800000000000000000e+01	8.968756118285887169e+01	2.476955416305251489e+01	-5.736622479978886746e-03	1.546277969476245744e+02	1.501342518854678065e-01	0.000000000000000000e+00	7.844019244093484389e+00	1.000000000000000000e+00
9.800000000000000000e+01	6.090399356703875355e+01	3.692154519765110621e+01	-5.494713429023028936e-03	1.480958728087850886e+02	2.747364120335213933e-01	0.000000000000000000e+00	6.033117553170850300e+00	1.000000000000000000e+00
9.800000000000000000e+01	6.944573301534221343e+01	4.360158434284139872e+01	-4.480077814111049252e-03	1.206991183716013438e+02	2.647427955656218579e-01	0.000000000000000000e+00	6.200958278528631240e+00	1.000000000000000000e+00
9.800000000000000000e+01	9.229445836220811827e+00	4.682600770447509575e+01	-4.095358710357372214e-03	1.103110986156150801e+02	3.669472501877285575e-01	0.000000000000000000e+00	5.109182536686372345e+00	1.000000000000000000e+00
9.800000000000000000e+01	1.431605682861398066e+01	4.634628402854698948e+01	4.102374160975564253e-03	-1.105005267955725401e+02	3.667463722112639379e-01	0.000000000000000000e+00	5.109182536686372345e+00	1.000000000000000000e+00
9.900000000000000000e+01	1.403788251336134465e+02	3.749557555638359219e+01	-3.882061443012635709e-03	1.045517375507336624e+02	3.148335245626806556e-01	0.000000000000000000e+00	5.640063204307348421e+00	1.000000000000000000e+00
9.900000000000000000e+01	5.237846398646233581e+01	4.034641686312104270e+01	-5.715074730245824422e-03	1.540459738779092334e+02	2.981921942650690438e-01	0.000000000000000000e+00	9.187730979639223250e+00	1.000000000000000000e+00
9.900000000000000000e+01	6.319494856162921792e+01	6.094746003612919516e+00	-3.235408434151963893e-03	8.709109115763546072e+01	3.490657135442668535e-01	0.000000000000000000e+00	7.010312869225796994e+00	1.000000000000000000e+00
9.900000000000000000e+01	7.211840725167199651e+01	1.845905052435898952e+01	-3.255182678203927173e-03	8.762502678980777659e+01	3.448976800551368793e-01	0.000000000000000000e+00	8.150299252610460954e+00	1.000000000000000000e+00
9.900000000000000000e+01	6.425821594463600661e+01	4.699887005546323593e+01	-4.423177100985419170e-03	1.191627097911290605e+02	2.797539527631632827e-01	0.000000000000000000e+00	6.200958278528631240e+00	1.000000000000000000e+00
1.000000000000000000e+02	2.097388114975236206e+01	2.652363537596216858e+01	-7.237974894420129424e-03	1.951666690487068081e+02	6.870763791158840395e-02	0.000000000000000000e+00	4.573538361710896005e+00	1.000000000000000000e+00
1.000000000000000000e+02	6.121443916570182608e+01	1.423823900621038163e+01	-4.080761923302241544e-03	1.099169624502332141e+02	2.782019214189097589e-01	0.000000000000000000e+00	6.049734623103244502e+00	1.000000000000000000e+00
1.000000000000000000e+02	8.384153962969992335e+01	1.753767150528302921e+01	-4.148112652566228291e-03	1.117355378714900098e+02	2.444785295968016081e-01	0.000000000000000000e+00	3.710305710087906217e+00	1.000000000000000000e+00
1.000000000000000000e+02	9.628920512134156695e+01	2.053317183715184058e+01	-5.048691218972295273e-03	1.360525729455627584e+02	2.270986615305121692e-01	0.000000000000000000e+00	5.861684856064683480e+00	1.000000000000000000e+00
1.000000000000000000e+02	9.479184321304199301e+00	3.261889143506572708e+01	5.187743132698265439e-03	-1.398071929080222446e+02	1.806985600837868189e-01	0.000000000000000000e+00	4.566591715334098467e+00	1.000000000000000000e+00
1.010000000000000000e+02	3.889963087915378281e+01	7.308643225437155166e+00	-4.305397311975464429e-03	1.159824705902323245e+02	2.081199688620976040e-01	0.000000000000000000e+00	1.248797822198515028e+01	1.000000000000000000e+00
1.010000000000000000e+02	1.034776136298842317e+02	4.041754403265269247e+01	-3.577032259962942187e-03	9.631547075567128502e+01	3.007719814052945972e-01	0.000000000000000000e+00	3.031165123921439442e+00	1.000000000000000000e+00
1.010000000000000000e+02	1.570087430869277689e+01	5.145663116225808409e+01	-5.369290791368217138e-03	1.447092646962846914e+02	2.278114527968193581e-01	0.000000000000000000e+00	5.294654594981714979e+00	1.000000000000000000e+00
1.020000000000000000e+02	1.416621871240546398e+02	6.615519113520002215e+00	-9.329471067824350941e-03	2.516403490841112216e+02	3.558807668081709341e-02	0.000000000000000000e+00	8.943444059182001027e+00	1.000000000000000000e+00
1.020000000000000000e+02	1.786576972187117107e+01	1.253572593599459850e+01	-3.779818040644504148e-03	1.017910051790980788e+02	2.579650420588194271e-01	0.000000000000000000e+00	8.260784448453609485e+00	1.000000000000000000e+00
1.020000000000000000e+02	7.003089399071960486e+01	7.648559575097949370e+00	-4.499308088925348462e-03	1.212183659804018845e+02	2.994706119823927759e-01	0.000000000000000000e+00	7.010312869225796994e+00	1.000000000000000000e+00
1.020000000000000000e+02	6.345903015818149129e+01	2.915068594408157665e+01	-3.304979593802393097e-03	8.896962168508817115e+01	2.044013318573201232e-01	0.000000000000000000e+00	7.677060302177087792e+00	1.000000000000000000e+00
1.020000000000000000e+02	1.321086049748001017e+02	4.307247363266339590e+01	-4.174136174524140097e-03	1.124382138176063108e+02	1.809135668013843734e-01	0.000000000000000000e+00	4.589925966260246071e+00	1.000000000000000000e+00
1.020000000000000000e+02	7.842578305326695443e+01	4.588967968683466836e+01	-3.582605682960907870e-03	9.646596192610302012e+01	1.374612030651604089e-01	0.000000000000000000e+00	8.616276426604263960e+00	1.000000000000000000e+00
1.030000000000000000e+02	1.041704983579123507e+02	6.401088628737004349e+00	-3.947611936434002565e-03	1.063217037781237906e+02	2.274274299961200896e-01	0.000000000000000000e+00	1.567140447402960035e+01	1.000000000000000000e+00
1.030000000000000000e+02	5.131070484540153842e+01	8.692421776037864589e+00	-4.976460008241996753e-03	1.341022168630492217e+02	2.105251030445726146e-01	0.000000000000000000e+00	3.572057848566399407e+00	1.000000000000000000e+00
1.030000000000000000e+02	7.788396656433657483e+01	2.703134307833446215e+01	-8.934245440684034784e-03	2.409686367029284213e+02	5.358720115510362536e-02	0.000000000000000000e+00	6.672188588806694298e+00	1.000000000000000000e+00
1.030000000000000000e+02	3.699591134979925044e+01	3.752838587885123900e+01	-3.914712822857526787e-03	1.054333760645988463e+02	3.557054043867725612e-01	0.000000000000000000e+00	6.401277373780527746e+00	1.000000000000000000e+00
1.030000000000000000e+02	8.711851745682803028e+01	3.848496883530429358e+01	5.282240734941710467e-03	-1.423587765164794803e+02	1.804617520447341361e-01	0.000000000000000000e+00	3.749028689337588816e+00	1.000000000000000000e+00
1.030000000000000000e+02	7.821586988118880868e+01	3.369527140574501090e+01	-5.070783975818736293e-03	1.366491120629235070e+02	1.835025126471477863e-01	0.000000000000000000e+00	6.672188588806694298e+00	1.000000000000000000e+00
1.040000000000000000e+02	9.211677578883092110e+01	1.641611186466870720e+01	-7.806199321342152317e-03	2.105096206076688077e+02	1.058012409818273047e-01	0.000000000000000000e+00	5.861684856064683480e+00	1.000000000000000000e+00
1.040000000000000000e+02	5.048953768467099223e+01	1.997768727251775189e+01	3.826403302047941268e-03	-1.030488803692693836e+02	2.063637955994637174e-01	0.000000000000000000e+00	8.624009958962949085e+00	1.000000000000000000e+00
1.040000000000000000e+02	1.809608445596942161e+01	2.079329911623770499e+01	-3.940852958007643597e-03	1.061392007499709251e+02	1.853977762097096527e-01	0.000000000000000000e+00	6.412368319136150241e+00	1.000000000000000000e+00
1.050000000000000000e+02	1.404257712907430857e+02	2.917338143314957932e+01	-3.405910199814088293e-03	9.169490649419516615e+01	2.207182092165239640e-01	0.000000000000000000e+00	8.843645302620428694e+00	1.000000000000000000e+00
1.050000000000000000e+02	3.873191581454877053e+01	3.136700287546277366e+01	-7.333245654959217458e-03	1.977391291448956849e+02	1.284207882596548611e-01	0.000000000000000000e+00	6.401277373780527746e+00	1.000000000000000000e+00
1.050000000000000000e+02	5.668134374720093405e+01	1.023195207979829746e+01	-3.841748319581851732e-03	1.034632199321944341e+02	3.454997316635192162e-01	0.000000000000000000e+00	3.870430773112383704e+00	1.000000000000000000e+00
1.050000000000000000e+02	8.024564328490924936e+01	1.845194604820325779e+01	-4.188987027827962943e-03	1.128392101705509702e+02	1.009375608992629791e-01	0.000000000000000000e+00	3.710305710087906217e+00	1.000000000000000000e+00
1.050000000000000000e+02	1.130013453736334554e+02	2.363073935066775277e+01	-3.141648425104699022e-02	8.480243785212059038e+02	2.033335062977659202e-02	0.000000000000000000e+00	6.481970482688330648e+00	1.000000000000000000e+00
1.050000000000000000e+02	5.312849196352724590e+01	1.176736035537258829e+01	3.477692295014859006e-03	-9.363313575236354325e+01	4.404704531488602415e-01	0.000000000000000000e+00	3.572057848566399407e+00	1.000000000000000000e+00
1.050000000000000000e+02	6.078975557730892376e+01	3.634875708121067106e+01	6.255607429582828345e-03	-1.686412053199759100e+02	2.128211302618727707e-01	0.000000000000000000e+00	7.677060302177087792e+00	1.000000000000000000e+00
1.060000000000000000e+02	5.148398512732381249e+00	4.660486715519555645e+01	-4.588437991159487715e-03	1.236250132620772320e+02	1.614193051048237182e-01	0.000000000000000000e+00	1.161440310151827937e+01	1.000000000000000000e+00
1.060000000000000000e+02	2.254307598217221553e+01	5.073031906071258135e+01	-5.579779425271449989e-03	1.503927882490878289e+02	2.029756717954417367e-01	0.000000000000000000e+00	4.154954527193898350e+00	1.000000000000000000e+00
1.060000000000000000e+02	6.705110030795290754e+01	5.238693520350398103e+01	-5.367298988727122258e-03	1.446554828981263938e+02	2.450113091524505071e-01	0.000000000000000000e+00	7.760703866609278023e+00	1.000000000000000000e+00
1.060000000000000000e+02	1.249005205359505624e+02	1.470390613655949252e+01	-3.257509398034071860e-03	8.768785187784308732e+01	2.189464891000266755e-01	0.000000000000000000e+00	9.123059454323033890e+00	1.000000000000000000e+00
1.060000000000000000e+02	1.343214467444906006e+02	2.277437494209334901e+01	-3.703783773589035700e-03	9.973796060554383303e+01	1.766885383646963348e-01	0.000000000000000000e+00	8.843645302620428694e+00	1.000000000000000000e+00
1.060000000000000000e+02	1.010103962871312717e+02	3.865663500828581789e+01	-4.191086277916264771e-03	1.128958932184611683e+02	2.403154134932672381e-01	0.000000000000000000e+00	3.031165123921439442e+00	1.000000000000000000e+00
1.060000000000000000e+02	1.352079691333254061e+02	4.645793699660617904e+01	-2.949078817975056121e-03	7.935974202381628118e+01	2.383109001170875541e-01	0.000000000000000000e+00	4.589925966260246071e+00	1.000000000000000000e+00
1.060000000000000000e+02	5.981997835676015285e+01	4.956924114058968200e+01	-4.250954985804396812e-03	1.145124423168534236e+02	2.862305288298500061e-01	0.000000000000000000e+00	7.760703866609278023e+00	1.000000000000000000e+00
1.070000000000000000e+02	7.318111703117955358e+01	3.905347476184753930e+01	-5.599989383234316338e-03	1.509384888408638119e+02	2.434649977405064503e-01	0.000000000000000000e+00	7.352487977958530152e+00	1.000000000000000000e+00
1.080000000000000000e+02	8.895800912850585007e+01	2.460646810875565293e+01	-4.222606208954532772e-03	1.137469808383327603e+02	2.843183000038614905e-01	0.000000000000000000e+00	7.796220914345904696e+00	1.000000000000000000e+00
1.080000000000000000e+02	8.949061577216305352e+00	1.762377340805332082e+01	-3.613551206138612259e-03	9.730153963200021394e+01	3.409741462109309174e-01	0.000000000000000000e+00	7.670126009054514249e+00	1.000000000000000000e+00
1.080000000000000000e+02	2.722919018513754352e+01	2.003082319692497748e+01	-3.350054180392279118e-03	9.018670628374758280e+01	4.297545900732476776e-01	0.000000000000000000e+00	8.934233745342179844e+00	1.000000000000000000e+00
1.080000000000000000e+02	8.507869157007536387e+01	3.533944400386359774e+01	-2.733834720733567102e-03	7.354781349547465652e+01	4.877112702380504983e-01	0.000000000000000000e+00	3.749028689337588816e+00	1.000000000000000000e+00
1.090000000000000000e+02	1.261397081121032926e+02	4.692870820289597589e+01	-3.812372884488417039e-03	1.026700370693889823e+02	2.202197474181400993e-01	0.000000000000000000e+00	4.298616851111900061e+00	1.000000000000000000e+00
1.090000000000000000e+02	1.090590703522429692e+02	7.420431519848217583e+00	-3.235248763410909171e-03	8.708677979696646787e+01	3.475341172096356734e-01	0.000000000000000000e+00	9.550377805027242317e+00	1.000000000000000000e+00
1.090000000000000000e+02	1.185836797174690815e+02	8.121525421265131328e+00	-4.002090828365929484e-03	1.077927193844489722e+02	1.950248994599094177e-01	0.000000000000000000e+00	9.123059454323033890e+00	1.000000000000000000e+00
1.090000000000000000e+02	1.360884198667853298e+02	1.197775207766520467e+01	-4.913921370194843444e-03	1.324135754589502483e+02	2.177313049485760654e-01	0.000000000000000000e+00	3.988923744704777619e+00	1.000000000000000000e+00
1.100000000000000000e+02	8.529937111782336956e+01	4.800709090476852481e+01	-3.338639675591962598e-03	8.987849673497922254e+01	3.972654166675646525e-01	0.000000000000000000e+00	4.807810881927128577e+00	1.000000000000000000e+00
1.110000000000000000e+02	3.653100179726811803e+01	5.711633996612579978e+00	-3.626676558946322071e-03	9.765594476275784075e+01	1.796650327484954346e-01	0.000000000000000000e+00	1.094120405718947353e+01	1.000000000000000000e+00
1.110000000000000000e+02	5.367679823797811878e+01	8.119804528682081468e+00	-4.161391559430758190e-03	1.120940892028399531e+02	9.489003877393531461e-02	0.000000000000000000e+00	1.731408735388012232e+01	1.000000000000000000e+00
1.110000000000000000e+02	1.909321468682392720e+01	5.304594082730290694e+01	3.663466465736036747e-03	-9.864933000103584959e+01	2.510592147228456472e-01	0.000000000000000000e+00	4.154954527193898350e+00	1.000000000000000000e+00
1.110000000000000000e+02	7.712354472315283260e+01	2.598460822462001829e+01	-4.956175698638063364e-03	1.335545086602428455e+02	2.293325942781594406e-01	0.000000000000000000e+00	3.841186975723104524e+00	1.000000000000000000e+00
1.110000000000000000e+02	1.162020703299967295e+02	4.212934545931624086e+01	-4.223731427010073668e-03	1.137773634922657351e+02	2.549562017231620237e-01	0.000000000000000000e+00	5.545819630070339734e+00	1.000000000000000000e+00
1.110000000000000000e+02	4.563661214131708022e+01	5.265289378134215781e+01	4.152395664415394795e-03	-1.118511859151409737e+02	4.803435303359007147e-01	0.000000000000000000e+00	1.222038040468979858e+01	1.000000000000000000e+00
1.120000000000000000e+02	4.711994459264794699e+01	3.436570615339810786e+01	-2.790232269967487296e-03	7.507063586097454788e+01	3.868479645648962295e-01	0.000000000000000000e+00	6.863613284309384888e+00	1.000000000000000000e+00
1.120000000000000000e+02	5.361552924974473910e+01	4.339683743902407542e+01	-4.622828149537389249e-03	1.245536015259703362e+02	2.415024524555657859e-01	0.000000000000000000e+00	1.112447537350518800e+01	1.000000000000000000e+00
1.120000000000000000e+02	7.851745105678709535e+01	4.532703727427239926e+01	-3.580239712120772758e-03	9.640207699917942819e+01	1.951586631780836134e-01	0.000000000000000000e+00	7.292264886619364006e+00	1.000000000000000000e+00
1.130000000000000000e+02	1.403788257599967793e+01	1.188489426338439614e+01	-3.031582492319799624e-03	8.158747075023636341e+01	2.970627105287285685e-01	0.000000000000000000e+00	7.670126009054514249e+00	1.000000000000000000e+00
1.130000000000000000e+02	9.673325137391047690e+01	2.517801738096208553e+01	-3.286060600012577319e-03	8.845877915261591795e+01	1.669925171804109709e-01	0.000000000000000000e+00	6.258824466693751809e+00	1.000000000000000000e+00
1.130000000000000000e+02	8.943442157778946466e+01	4.555425516426100074e+01	-3.543469787229162546e-03	9.540923130351899317e+01	2.496942616026048833e-01	0.000000000000000000e+00	4.807810881927128577e+00	1.000000000000000000e+00
1.130000000000000000e+02	1.272345321603380626e+02	5.108556604699769821e+01	-3.866963098702680748e-03	1.041440585520975048e+02	2.228630465285755813e-01	0.000000000000000000e+00	3.448839433890062978e+00	1.000000000000000000e+00
1.130000000000000000e+02	1.389409688664204907e+02	5.291639051064391452e+01	3.566771003249142105e-03	-9.603840071567543646e+01	4.095212452818736137e-01	0.000000000000000000e+00	6.341271413660637180e+00	1.000000000000000000e+00
1.140000000000000000e+02	7.419516192992804804e+01	2.349879013014692930e+01	4.604645216801291421e-03	-1.240626337974603075e+02	3.225432560203557175e-01	0.000000000000000000e+00	3.841186975723104524e+00	1.000000000000000000e+00
1.140000000000000000e+02	1.259959469862383656e+02	3.515559693869452929e+01	-8.657832566450397727e-03	2.335050551694612864e+02	1.362195056035564455e-01	0.000000000000000000e+00	5.380882313398281269e+00	1.000000000000000000e+00
1.140000000000000000e+02	1.437847274366985850e+01	3.173718998107360179e+01	-6.784696443183295400e-03	1.829274392821863273e+02	1.342692947085243338e-01	0.000000000000000000e+00	1.103585232962172213e+01	1.000000000000000000e+00
1.150000000000000000e+02	8.705155810711286790e+01	1.159950481680890810e+01	-4.445033725229871092e-03	1.197528729575412711e+02	1.320488019292690440e-01	0.000000000000000000e+00	1.132927343672711196e+01	1.000000000000000000e+00
1.150000000000000000e+02	2.145515661012274578e+01	1.833515278745704791e+01	-4.866793690040843376e-03	1.311410541109929682e+02	1.717023280889072856e-01	0.000000000000000000e+00	9.829638300804775852e+00	1.000000000000000000e+00
1.150000000000000000e+02	4.045963564544967994e+01	3.602385935633774494e+01	-6.033995338354481049e-03	1.626573309571382708e+02	2.089104178385802202e-01	0.000000000000000000e+00	6.099610558064181731e+00	1.000000000000000000e+00
1.150000000000000000e+02	1.237940231134402040e+02	2.195754194766665890e+01	-3.991272697607984102e-03	1.075006128710476219e+02	1.396774708918312458e-01	0.000000000000000000e+00	5.027491811224713558e+00	1.000000000000000000e+00
1.150000000000000000e+02	8.779994811643051378e+01	2.290403262641175175e+01	-3.733571391187943782e-03	1.005422730430653644e+02	1.755404946310729075e-01	0.000000000000000000e+00	9.218183864190899968e+00	1.000000000000000000e+00
1.150000000000000000e+02	1.106563983367132664e+02	4.208887927361826797e+01	3.860534449153390796e-03	-1.039704749221951801e+02	2.617832562880811897e-01	0.000000000000000000e+00	5.545819630070339734e+00	1.000000000000000000e+00
1.160000000000000000e+02	7.731543069134813706e+00	2.292762912124621622e+01	-5.121009432203760779e-03	1.380052782321894540e+02	1.645469456915811257e-01	0.000000000000000000e+00	1.103585232962172213e+01	1.000000000000000000e+00
1.160000000000000000e+02	1.087006054429883051e+02	3.105428399986091748e+01	-7.525209288634393881e-03	2.029224486099082867e+02	1.316638266743263008e-01	0.000000000000000000e+00	5.163787171588450242e+00	1.000000000000000000e+00
1.160000000000000000e+02	1.034258417685149425e+02	3.700732485166973618e+01	-7.778027867485957057e-03	2.097489471283492435e+02	1.353820601112056821e-01	0.000000000000000000e+00	7.953730395534437392e+00	1.000000000000000000e+00
1.170000000000000000e+02	6.237155119345025156e+01	8.787116724408152280e+00	4.430840053725578799e-03	-1.193696215448665043e+02	3.162845840795489583e-01	0.000000000000000000e+00	3.688294695590685013e+00	1.000000000000000000e+00
1.170000000000000000e+02	1.497506053986522545e+01	5.208128028996790704e+01	-4.537494614414280293e-03	1.222494621160527828e+02	1.653446706468810756e-01	0.000000000000000000e+00	7.973867066875100384e+00	1.000000000000000000e+00
1.170000000000000000e+02	6.075257554357447987e+01	2.401968173179186650e+01	-3.285624854404012394e-03	8.844701333712562530e+01	3.670410476797446586e-01	0.000000000000000000e+00	8.216342807773786561e+00	1.000000000000000000e+00
1.170000000000000000e+02	1.339094095618441713e+02	3.204100255734168456e+01	-4.891076897950409619e-03	1.317967388457567495e+02	2.033704377765128690e-01	0.000000000000000000e+00	4.439676292885264886e+00	1.000000000000000000e+00
1.170000000000000000e+02	1.147065907379089396e+02	4.918983743451186541e+01	-4.001592870555081144e-03	1.077792737418326539e+02	2.574023561673215443e-01	0.000000000000000000e+00	8.174818975944639021e+00	1.000000000000000000e+00
1.170000000000000000e+02	8.833208158894967710e+01	5.255280087366827502e+01	-7.871030360373808266e-03	2.122601604370949815e+02	2.029772455463207947e-01	0.000000000000000000e+00	7.084828543984552418e+00	1.000000000000000000e+00
1.180000000000000000e+02	1.171288276887808024e+02	9.194983619449953238e+00	-3.859691264674597073e-03	1.039477076175872412e+02	2.505630903134467014e-01	0.000000000000000000e+00	5.840198405498179923e+00	1.000000000000000000e+00
1.180000000000000000e+02	1.027194973586055227e+02	2.335106836262392349e+01	-3.619207863553584696e-03	9.745427826235740554e+01	1.993129987780208889e-01	0.000000000000000000e+00	6.258824466693751809e+00	1.000000000000000000e+00
1.180000000000000000e+02	1.442088324754140558e+02	2.701649377001810493e+01	-1.531159847553801266e-02	4.131671801872116703e+02	1.983598043645307119e-02	0.000000000000000000e+00	1.145965972036082015e+01	1.000000000000000000e+00
1.180000000000000000e+02	1.387427180708347976e+02	1.290211277058960704e+01	-3.558804498578113738e-03	9.582329258327089860e+01	2.000590589847607292e-01	0.000000000000000000e+00	7.077627387337397380e+00	1.000000000000000000e+00
1.180000000000000000e+02	6.928955017527533755e+01	2.008535965117727429e+01	-4.093305523999914847e-03	1.102556593607512383e+02	1.904691829547520143e-01	0.000000000000000000e+00	5.976331175742008561e+00	1.000000000000000000e+00
1.180000000000000000e+02	5.257343036446782492e+01	2.480062556712985611e+01	4.732343621847094617e-03	-1.275106912021507526e+02	3.103496524434944392e-01	0.000000000000000000e+00	7.963221546243344662e+00	1.000000000000000000e+00
1.180000000000000000e+02	1.260766485426959065e+02	2.977531983343054733e+01	5.417013638753061765e-03	-1.459978564938032548e+02	3.394592449053510652e-01	0.000000000000000000e+00	3.608833418390240855e+00	1.000000000000000000e+00
1.180000000000000000e+02	1.225557208182993207e+02	3.056699312543026537e+01	-4.916442794092778547e-03	1.324816578624737815e+02	4.174413993938188572e-01	0.000000000000000000e+00	3.313247209922541181e+00	1.000000000000000000e+00
1.180000000000000000e+02	4.583425839466985963e+01	3.313964728653203196e+01	-6.389631673771420384e-03	1.722600703121953529e+02	2.664413059960248908e-01	0.000000000000000000e+00	6.099610558064181731e+00	1.000000000000000000e+00
1.180000000000000000e+02	8.179987837246952154e+01	3.737288160055292252e+01	3.140877092263604127e-03	-8.453859652579905060e+01	2.629593107909529159e-01	0.000000000000000000e+00	1.073337279471333794e+01	1.000000000000000000e+00
1.180000000000000000e+02	7.076043060155637932e+01	4.500223908107824400e+01	-3.932467990286665424e-03	1.059127934582898831e+02	4.307183407038465139e-01	0.000000000000000000e+00	3.777433347722138457e+00	1.000000000000000000e+00
1.180000000000000000e+02	1.405226586031859313e+02	4.677554523345931159e+01	-3.207159340004398559e-03	8.632832126856462196e+01	2.672997969124528694e-01	0.000000000000000000e+00	5.698152805511297103e+00	1.000000000000000000e+00
1.180000000000000000e+02	1.290955220899126914e+02	4.818191146651176382e+01	-4.266947521489765534e-03	1.149442658863798670e+02	9.948981600991324559e-02	0.000000000000000000e+00	3.448839433890062978e+00	1.000000000000000000e+00
1.190000000000000000e+02	9.827905011951935421e+01	9.155257226774510926e+00	-3.893371415744507468e-03	1.048571245695534344e+02	1.413492890230955146e-01	0.000000000000000000e+00	1.021316080014679883e+01	1.000000000000000000e+00
1.190000000000000000e+02	5.847642163963663542e+00	4.310614250711137174e+01	-5.526232572419189151e-03	1.489469391610832929e+02	1.704472288014549086e-01	0.000000000000000000e+00	5.763087197357163127e+00	1.000000000000000000e+00
1.190000000000000000e+02	6.287061614347105376e+01	1.244149108087234978e+01	-4.496548826100680435e-03	1.211438615524830595e+02	2.440573606483437130e-01	0.000000000000000000e+00	3.688294695590685013e+00	1.000000000000000000e+00
1.200000000000000000e+02	4.882669956882917717e+01	1.777389761312685224e+01	-5.618631790242610731e-03	1.514418630960328187e+02	1.981278001888570062e-01	0.000000000000000000e+00	6.478451267094381016e+00	1.000000000000000000e+00
1.200000000000000000e+02	4.236125852126791358e+01	1.818426681351436969e+01	-5.643690966173973977e-03	1.521185001855453152e+02	1.458942032085850382e-01	0.000000000000000000e+00	6.478451267094381016e+00	1.000000000000000000e+00
1.200000000000000000e+02	1.138470026866579019e+02	3.147771447090831742e+01	-3.121077714478238604e-03	8.400398224336845487e+01	2.980967402967498181e-01	0.000000000000000000e+00	5.163787171588450242e+00	1.000000000000000000e+00
1.200000000000000000e+02	2.129962487974310648e+01	6.019833017212763870e+00	-4.598906884504465158e-03	1.239076898170750525e+02	1.698413035032297902e-01	0.000000000000000000e+00	1.231630184603010569e+01	1.000000000000000000e+00
1.200000000000000000e+02	7.066320763534051252e+01	9.503251256874918340e+00	-3.418234136816558546e-03	9.202767214010174257e+01	2.432660478022095063e-01	0.000000000000000000e+00	4.163975664526563314e+00	1.000000000000000000e+00
1.200000000000000000e+02	6.608768531158092685e+01	3.786428180283971301e+01	-4.087728390982476971e-03	1.101050680139695572e+02	2.558776321440349166e-01	0.000000000000000000e+00	6.746867236133696544e+00	1.000000000000000000e+00
1.210000000000000000e+02	2.322223988058844668e+01	5.251083569112743277e+01	-4.152378119526411310e-03	1.118507121755954188e+02	9.964178577236482148e-02	0.000000000000000000e+00	7.314971095371089582e+00	1.000000000000000000e+00
1.210000000000000000e+02	8.868018722370285900e+01	1.437102284991604684e+01	-4.037097186162671124e-03	1.087379459999967821e+02	1.874480050690952027e-01	0.000000000000000000e+00	9.334415472853809348e+00	1.000000000000000000e+00
1.210000000000000000e+02	3.632350881550488708e+01	4.221014076627514555e+01	-4.841796866891344073e-03	1.304661006444758584e+02	2.294230047321270671e-01	0.000000000000000000e+00	1.039535309524703699e+01	1.000000000000000000e+00
1.210000000000000000e+02	1.437553550014784491e+02	4.208314505962259489e+01	-3.887174992635226371e-03	1.046898114180940382e+02	3.259513273879628414e-01	0.000000000000000000e+00	5.698152805511297103e+00	1.000000000000000000e+00
1.210000000000000000e+02	4.506382332092405818e+01	5.026872670644677044e+01	-4.580153918645411479e-03	1.234013302993737540e+02	2.449589434709973368e-01	0.000000000000000000e+00	1.106944196955501347e+01	1.000000000000000000e+00
1.220000000000000000e+02	1.117739295207082932e+02	1.152585964042515165e+01	-4.592071858483362176e-03	1.237231333844801213e+02	3.490512211946854570e-01	0.000000000000000000e+00	5.248556235481731669e+00	1.000000000000000000e+00
1.220000000000000000e+02	7.218574511047700071e+01	2.550317435372811303e+01	-4.626448235433909366e-03	1.246513495281997592e+02	1.205717419347188679e-01	0.000000000000000000e+00	6.143342840332435273e+00	1.000000000000000000e+00
1.220000000000000000e+02	3.966608973060765209e+01	2.456462012261783912e+01	-4.262822015876143594e-03	1.148328707583511346e+02	2.555960514659934013e-01	0.000000000000000000e+00	4.050774867013165803e+00	1.000000000000000000e+00
1.220000000000000000e+02	2.636900271049828959e+01	3.358591724636708165e+01	-4.031316548624215568e-03	1.085818597116742694e+02	2.382733248744907106e-01	0.000000000000000000e+00	1.317077913853045601e+01	1.000000000000000000e+00
1.220000000000000000e+02	5.098970476815313901e+01	4.091904892639829683e+01	-3.855739283743455769e-03	1.038409979283947280e+02	1.632709662710463139e-01	0.000000000000000000e+00	7.885431787490214894e+00	1.000000000000000000e+00
1.220000000000000000e+02	7.844542155710090725e+00	4.851220988250590693e+01	-4.747996847122730457e-03	1.279333528579450103e+02	1.457928253869975599e-01	0.000000000000000000e+00	5.763087197357163127e+00	1.000000000000000000e+00
1.230000000000000000e+02	7.663622061724508683e+01	1.741510753196200412e+01	-4.891072698812935250e-03	1.317966254624528801e+02	1.133451105315214091e-01	0.000000000000000000e+00	6.438096240874503273e+00	1.000000000000000000e+00
1.230000000000000000e+02	1.144756429710564731e+02	1.916554136969741151e+01	-4.369583579258260950e-03	1.177156005702387631e+02	1.223475563851007530e-01	0.000000000000000000e+00	5.377866829279541072e+00	1.000000000000000000e+00
1.230000000000000000e+02	3.704425223615854890e+01	1.152215005891736865e+01	3.305944095031176401e-03	-8.899566473239597997e+01	2.243785174886262501e-01	0.000000000000000000e+00	8.523752429990828716e+00	1.000000000000000000e+00
1.230000000000000000e+02	1.355634607555918478e+02	1.922549259133915456e+01	-3.659825819270631168e-03	9.855102683116932383e+01	2.521158662584294108e-01	0.000000000000000000e+00	7.077627387337397380e+00	1.000000000000000000e+00
1.230000000000000000e+02	1.217265403034711539e+02	2.735917973498985489e+01	-4.312909354270651197e-03	1.161853075250474205e+02	1.742770148911566563e-01	0.000000000000000000e+00	3.313247209922541181e+00	1.000000000000000000e+00
1.230000000000000000e+02	1.312463997821710961e+02	3.188268774382104098e+01	-4.147769625394759352e-03	1.117262755993561427e+02	2.128054976157220946e-01	0.000000000000000000e+00	5.582770583482617788e+00	1.000000000000000000e+00
1.230000000000000000e+02	7.184398386932737424e+01	4.138354939938597710e+01	-4.177935278468123369e-03	1.125407955881502744e+02	3.539584000781140771e-01	0.000000000000000000e+00	3.777433347722138457e+00	1.000000000000000000e+00
1.240000000000000000e+02	1.436008277357132386e+02	2.097831037743040028e+01	-7.521653775502282722e-03	2.028264441736880315e+02	4.512728493414208675e-02	0.000000000000000000e+00	7.330274511967100004e+00	1.000000000000000000e+00
1.240000000000000000e+02	3.675050964393231112e+01	2.175247329476411906e+01	5.396687781356514051e-03	-1.454490264353721329e+02	1.729695955207435354e-01	0.000000000000000000e+00	4.050774867013165803e+00	1.000000000000000000e+00
1.240000000000000000e+02	1.156702133231587055e+02	8.009282456887625301e+00	-4.329120405092382051e-03	1.166230313462935300e+02	2.004706138093225176e-01	0.000000000000000000e+00	5.248556235481731669e+00	1.000000000000000000e+00
1.240000000000000000e+02	6.670735359505142981e+01	1.080321746670422378e+01	-4.661332669600678526e-03	1.255932840143354383e+02	2.810277036229403835e-01	0.000000000000000000e+00	4.163975664526563314e+00	1.000000000000000000e+00
1.250000000000000000e+02	5.670984378921684765e+01	8.080770422329061731e+00	-3.852733497695698568e-03	1.037598369864458761e+02	1.980400960563654111e-01	0.000000000000000000e+00	8.703900521645687505e+00	1.000000000000000000e+00
1.250000000000000000e+02	7.329850029257703170e+01	3.435417148806675414e+01	-5.070698610055013669e-03	1.366468070532908143e+02	1.714896486480990134e-01	0.000000000000000000e+00	6.541090437722018258e+00	1.000000000000000000e+00
1.250000000000000000e+02	5.938058516309244794e+01	1.636479268235306250e+01	-5.288821982769799541e-03	1.425364805394671350e+02	1.962299936778780785e-01	0.000000000000000000e+00	5.625007388091205485e+00	1.000000000000000000e+00
1.250000000000000000e+02	8.771653677174848340e+00	3.219366014273564502e+01	4.618232375579900406e-03	-1.244295084144023491e+02	2.431991202535538354e-01	0.000000000000000000e+00	4.730682378817225420e+00	1.000000000000000000e+00
1.250000000000000000e+02	3.030616123221098945e+01	5.068686737721932900e+01	5.906893902835949096e-03	-1.592253926668419695e+02	2.673746662687628284e-01	0.000000000000000000e+00	7.036915370984460516e+00	1.000000000000000000e+00
1.250000000000000000e+02	7.483897762181203461e+01	1.032042717354072003e+01	-5.042770987615583303e-03	1.358927174050047597e+02	2.823882160434859623e-01	0.000000000000000000e+00	4.254977257130168056e+00	1.000000000000000000e+00
1.250000000000000000e+02	7.041924840730678170e+01	1.574228364774190148e+01	-4.946035433185999759e-03	1.332807055742530622e+02	3.267891750723438404e-01	0.000000000000000000e+00	6.178392819974973804e+00	1.000000000000000000e+00
1.250000000000000000e+02	1.099894839046064448e+02	3.896295374849225368e+01	-1.376071997584567448e-03	3.688608847481093989e+01	4.294636017899722269e-01	0.000000000000000000e+00	8.420763516247506075e+00	1.000000000000000000e+00
1.260000000000000000e+02	1.261183862799057920e+02	1.949053969729677860e+01	-5.143223257161194835e-03	1.386050863786068419e+02	8.920632404319128739e-02	0.000000000000000000e+00	7.932509746938146478e+00	1.000000000000000000e+00
1.260000000000000000e+02	5.859815955462938319e+01	4.299063050512211248e+01	-5.596061093281170379e-03	1.508324188452686485e+02	1.381710602384036424e-01	0.000000000000000000e+00	7.885431787490214894e+00	1.000000000000000000e+00
1.270000000000000000e+02	6.500224910924117694e+01	3.694902345808688438e+01	-4.899586140261077104e-03	1.320265017464529649e+02	1.610564809323368207e-01	0.000000000000000000e+00	3.382257479085464258e+00	1.000000000000000000e+00
1.270000000000000000e+02	1.289021258339407723e+02	1.206251809120476182e+01	-4.765730685739110600e-03	1.284121943402083446e+02	2.508849549295308901e-01	0.000000000000000000e+00	3.785661833733401593e+00	1.000000000000000000e+00
1.280000000000000000e+02	1.133703747566747353e+02	1.390247821144606988e+01	-4.278609005766032675e-03	1.152591442687217693e+02	1.381763249533020099e-01	0.000000000000000000e+00	5.377866829279541072e+00	1.000000000000000000e+00
1.280000000000000000e+02	1.085204890969808567e+01	2.794497664714005225e+01	-3.348580158851694692e-03	9.014690538814623721e+01	3.219381482159513475e-01	0.000000000000000000e+00	3.730279623390315713e+00	1.000000000000000000e+00
1.280000000000000000e+02	4.538576865813498529e+01	1.456892537662762876e+01	-6.173840740576429925e-03	1.664333763546540013e+02	2.681780482025447609e-01	0.000000000000000000e+00	6.577240888950748321e+00	1.000000000000000000e+00
1.280000000000000000e+02	8.564707394965027731e+01	1.526805901776106822e+01	-3.182975483722750437e-03	8.567531918372262112e+01	2.255624473166155664e-01	0.000000000000000000e+00	9.263114762349118791e+00	1.000000000000000000e+00
1.280000000000000000e+02	1.441824120520016947e+02	2.828547700368450535e+01	-2.720212555356577629e-03	7.317999364542095009e+01	3.180725768739181003e-01	0.000000000000000000e+00	5.963570189566739010e+00	1.000000000000000000e+00
1.280000000000000000e+02	1.311614459817330385e+02	4.389851240253921105e+01	-4.539418182559993090e-03	1.223014014757172419e+02	2.716849900175500876e-01	0.000000000000000000e+00	7.721009910983912761e+00	1.000000000000000000e+00
1.290000000000000000e+02	9.525459167368514102e+01	1.331449553230485883e+01	-3.911308988962469702e-03	1.053414672058940056e+02	1.135306618499221099e-01	0.000000000000000000e+00	9.375740863628225341e+00	1.000000000000000000e+00
1.290000000000000000e+02	7.614244953369360758e+01	4.936926500569391152e+01	-7.337942322355497406e-03	1.978659465376994717e+02	1.545813510971471016e-01	0.000000000000000000e+00	6.127076076016232165e+00	1.000000000000000000e+00
1.290000000000000000e+02	4.121887287802284305e+01	9.480008274829915038e+00	-4.792975385474984064e-03	1.291478440034061634e+02	3.711832262464928034e-01	0.000000000000000000e+00	6.577240888950748321e+00	1.000000000000000000e+00
1.290000000000000000e+02	9.874028980210883333e+01	2.201819734816526264e+01	-4.039033936726730938e-03	1.087902413056511364e+02	3.287425043562488547e-01	0.000000000000000000e+00	9.375740863628225341e+00	1.000000000000000000e+00
1.290000000000000000e+02	1.099898808260942218e+02	2.946643627524705877e+01	-2.133514545679979484e-03	5.733822635117056876e+01	4.491893724970018598e-01	0.000000000000000000e+00	6.202401342460709621e+00	1.000000000000000000e+00
1.290000000000000000e+02	1.018289889655381870e+02	5.123895400373645259e+01	-4.033480029714624736e-03	1.086402770974749643e+02	1.986871309147244524e-01	0.000000000000000000e+00	1.195927107713417925e+01	1.000000000000000000e+00
1.290000000000000000e+02	8.584734505295635643e+01	5.154979153995892460e+01	-4.733018557991107607e-03	1.275289155375934911e+02	1.696979949788883779e-01	0.000000000000000000e+00	8.214020392693646144e+00	1.000000000000000000e+00
1.300000000000000000e+02	6.412601825717938198e+01	2.130245483967990694e+01	-4.686726965573278017e-03	1.262789698710524107e+02	1.720003060056154442e-01	0.000000000000000000e+00	6.848331390225876447e+00	1.000000000000000000e+00
1.300000000000000000e+02	2.393487144410929446e+01	3.014888070652136776e+01	-5.731711698077923169e-03	1.544951981270648105e+02	1.772291650044023337e-01	0.000000000000000000e+00	7.179343152197881217e+00	1.000000000000000000e+00
1.300000000000000000e+02	1.279285420228200252e+02	8.404189226530435874e+00	5.125628769876359840e-03	-1.381300076010571445e+02	2.743350686666707894e-01	0.000000000000000000e+00	3.785661833733401593e+00	1.000000000000000000e+00
1.300000000000000000e+02	5.400342840422111124e+01	1.801612345073501942e+01	-3.301751137580039280e-03	8.888244829886448883e+01	3.912566337646640191e-01	0.000000000000000000e+00	5.625007388091205485e+00	1.000000000000000000e+00
1.300000000000000000e+02	7.364399205871843890e+01	2.399369073061792790e+01	-4.525599216717586526e-03	1.219282677041483396e+02	2.409394464403884495e-01	0.000000000000000000e+00	7.600609998736767459e+00	1.000000000000000000e+00
1.300000000000000000e+02	3.010522867193731855e+01	2.647877719599185298e+01	-4.213512161317352692e-03	1.135014272757589850e+02	2.889575018118915040e-01	0.000000000000000000e+00	7.179343152197881217e+00	1.000000000000000000e+00
1.300000000000000000e+02	8.306270139233852490e+01	4.382218578558920541e+01	-4.411900976923215784e-03	1.188582367395279675e+02	4.436865821878809291e-01	0.000000000000000000e+00	8.214020392693646144e+00	1.000000000000000000e+00
1.300000000000000000e+02	3.729293142661455818e+01	4.984828512782975452e+01	4.714252080277658158e-03	-1.270221911786118199e+02	3.415317446409752433e-01	0.000000000000000000e+00	5.577840334376356957e+00	1.000000000000000000e+00
1.310000000000000000e+02	1.262393550604084282e+02	4.984721100036089325e+01	-6.919827454264503540e-03	1.865761887179740484e+02	2.446774650341513313e-01	0.000000000000000000e+00	3.840350632376423157e+00	1.000000000000000000e+00
1.310000000000000000e+02	3.211853930360060616e+01	1.123559642824959859e+01	-4.702940856158465376e-03	1.267167703703698720e+02	1.259840864015958628e-01	0.000000000000000000e+00	9.268126074357434518e+00	1.000000000000000000e+00
1.310000000000000000e+02	1.115058163473937043e+02	2.345214314070324235e+01	-3.788819758683884074e-03	1.020340656975868256e+02	1.603919074817826695e-01	0.000000000000000000e+00	6.202401342460709621e+00	1.000000000000000000e+00
1.310000000000000000e+02	7.479845649184098022e+01	3.578107221967803753e+01	-5.822086317140308560e-03	1.569354547171323588e+02	3.681607807847465663e-01	0.000000000000000000e+00	5.658127562428704849e+00	1.000000000000000000e+00
1.310000000000000000e+02	7.001605807063417330e+01	4.927767416203065665e+01	-4.323309786063504224e-03	1.164661355106629230e+02	3.133968462396671262e-01	0.000000000000000000e+00	3.995634764547719264e+00	1.000000000000000000e+00
1.320000000000000000e+02	1.634220365085701232e+01	9.146752312494797366e+00	-1.047520838768694826e-02	2.825770553661154167e+02	1.134861204931292278e-01	0.000000000000000000e+00	1.084179093456318022e+01	1.000000000000000000e+00
1.320000000000000000e+02	6.689825306219725043e+00	1.408396032520334451e+01	-5.911786837362071646e-03	1.593575095802631552e+02	1.688777751414488604e-01	0.000000000000000000e+00	1.084179093456318022e+01	1.000000000000000000e+00
1.320000000000000000e+02	1.271091716915781973e+02	1.877826532663531012e+01	-5.424437270893463746e-03	1.461983062156477047e+02	1.864061887960025699e-01	0.000000000000000000e+00	6.356124292892213035e+00	1.000000000000000000e+00
1.320000000000000000e+02	1.284814208096199373e+01	2.479369149337903622e+01	-4.410210152690466519e-03	1.188125818308885897e+02	1.299993980091999068e-01	0.000000000000000000e+00	3.730279623390315713e+00	1.000000000000000000e+00
1.320000000000000000e+02	1.190430932764711400e+02	3.147181822746968649e+01	-3.917259856481533457e-03	1.055021499709299491e+02	1.877544049385329039e-01	0.000000000000000000e+00	8.060944699556799264e+00	1.000000000000000000e+00
1.320000000000000000e+02	5.651329797149257672e+01	3.896410919279217211e+01	-4.367597366668050929e-03	1.176619697122299613e+02	1.796761802619660786e-01	0.000000000000000000e+00	8.724841656860942152e+00	1.000000000000000000e+00
1.320000000000000000e+02	1.137193139844348337e+02	4.995663749000883058e+01	-4.192220627701747325e-03	1.129265224434380883e+02	1.738339426877070215e-01	0.000000000000000000e+00	7.689618202029715022e+00	1.000000000000000000e+00
1.320000000000000000e+02	1.375439297297201335e+02	2.584749137843364863e+01	-3.175217500051015062e-03	8.546584144564751284e+01	3.184617777500710067e-01	0.000000000000000000e+00	6.472374800684005614e+00	1.000000000000000000e+00
1.330000000000000000e+02	1.261434566786818436e+02	2.765558068168461148e+01	-3.560924995231301484e-03	9.588054932178711454e+01	4.098419407903439726e-01	0.000000000000000000e+00	7.006859446213661968e+00	1.000000000000000000e+00
1.330000000000000000e+02	7.140166474996914303e+01	3.125600720632555607e+01	-5.277663681276581302e-03	1.422351888821934267e+02	2.274636034683484853e-01	0.000000000000000000e+00	5.658127562428704849e+00	1.000000000000000000e+00
1.330000000000000000e+02	3.872101079646441946e+01	4.445635670571536480e+01	-4.033072461568790526e-03	1.086292721177130289e+02	2.470163362164097265e-01	0.000000000000000000e+00	5.577840334376356957e+00	1.000000000000000000e+00
1.330000000000000000e+02	8.204077905026497319e+01	2.742589393345166471e+01	-3.307260635138703584e-03	8.903121338208117663e+01	3.186480536802197561e-01	0.000000000000000000e+00	7.614338822649031613e+00	1.000000000000000000e+00
1.330000000000000000e+02	4.885421853026313244e+01	4.409233682407973021e+01	-4.753604221276947102e-03	1.280847607628940352e+02	2.017571570853484708e-01	0.000000000000000000e+00	8.110523144953003083e+00	1.000000000000000000e+00
1.340000000000000000e+02	1.092248566222426689e+02	6.100766909849524744e+00	-5.504575723855129749e-03	1.483621702516612970e+02	1.215291602270625049e-01	0.000000000000000000e+00	1.430652659189565057e+01	1.000000000000000000e+00
1.340000000000000000e+02	6.993678671690902604e+01	5.546606277486255010e+00	-4.379606882172044045e-03	1.179862454840803139e+02	2.191591803899355373e-01	0.000000000000000000e+00	1.679320678153426982e+01	1.000000000000000000e+00
1.340000000000000000e+02	1.316073433447437537e+02	2.326900778254974256e+01	-5.021923154111554433e-03	1.353297931722429155e+02	2.577287420904594839e-01	0.000000000000000000e+00	6.356124292892213035e+00	1.000000000000000000e+00
1.340000000000000000e+02	1.276458560173685726e+02	4.627369060197722206e+01	4.159334516036060879e-03	-1.120385458019156317e+02	3.471914770683104390e-01	0.000000000000000000e+00	3.840350632376423157e+00	1.000000000000000000e+00
1.350000000000000000e+02	1.356530720847802662e+01	4.300425912135656858e+01	-6.927754452411918201e-03	1.867902301122213373e+02	9.731182413470185200e-02	0.000000000000000000e+00	6.934188373369012837e+00	1.000000000000000000e+00
1.350000000000000000e+02	9.492311642457984533e+01	6.470808046985279560e+00	-3.853042300302646130e-03	1.037681751416099161e+02	1.699686362804841977e-01	0.000000000000000000e+00	1.430652659189565057e+01	1.000000000000000000e+00
1.350000000000000000e+02	6.495525983807175407e+01	5.084706032840961853e+01	-4.018461664723030173e-03	1.082347576659907702e+02	2.236426044809012303e-01	0.000000000000000000e+00	4.042401641020599179e+00	1.000000000000000000e+00
1.350000000000000000e+02	5.337946690697737750e+01	5.082306581980251536e+01	-3.957206263518400248e-03	1.065807656711404832e+02	2.877204425872512683e-01	0.000000000000000000e+00	8.110523144953003083e+00	1.000000000000000000e+00
1.350000000000000000e+02	7.708307969633190737e+01	5.150013988932641240e+01	4.300513406273081748e-03	-1.158505974692260736e+02	1.939127061556842335e-01	0.000000000000000000e+00	7.408248684208953883e+00	1.000000000000000000e+00
1.360000000000000000e+02	8.633818486373243672e+01	2.114015937172570148e+01	-8.438373440236634354e-03	2.275793142418683033e+02	9.724444197224946240e-02	0.000000000000000000e+00	6.741965908409000008e+00	1.000000000000000000e+00
1.360000000000000000e+02	4.248882728849734747e+01	1.798749948527254361e+01	-3.474471670004693463e-03	9.354617382116285285e+01	2.181123956929622576e-01	0.000000000000000000e+00	8.112649136565108776e+00	1.000000000000000000e+00
1.360000000000000000e+02	5.556800027329146019e+01	1.929843207871654798e+01	5.625385404034673013e-03	-1.516242212706379746e+02	3.042335883752645964e-01	0.000000000000000000e+00	3.367783103137492962e+00	1.000000000000000000e+00
1.360000000000000000e+02	1.216005710539129154e+02	2.217470085553750891e+01	-4.243446665149345869e-03	1.143097058721644572e+02	1.417071252300022843e-01	0.000000000000000000e+00	6.471511051313711960e+00	1.000000000000000000e+00
1.360000000000000000e+02	8.655907289580763120e+01	4.839418149466659003e+01	-3.605028978654824419e-03	9.707142611124487530e+01	3.420591250067550604e-01	0.000000000000000000e+00	5.731230240682722687e+00	1.000000000000000000e+00
1.360000000000000000e+02	2.772270481854908297e+01	5.182955323579611218e+01	-5.015505985009474123e-03	1.351565195324379260e+02	2.810664661524303609e-01	0.000000000000000000e+00	5.812896867567134862e+00	1.000000000000000000e+00
1.360000000000000000e+02	6.662441788977268686e+01	4.716535930500101159e+01	3.403735921794954784e-03	-9.163619757436927671e+01	3.906151657665306587e-01	0.000000000000000000e+00	3.528908445941004945e+00	1.000000000000000000e+00
1.370000000000000000e+02	5.520053132353383774e+01	2.264610733189485359e+01	-5.430690089253473705e-03	1.463671421274093518e+02	2.847407514743843793e-01	0.000000000000000000e+00	3.367783103137492962e+00	1.000000000000000000e+00
1.370000000000000000e+02	1.212404366272998999e+02	5.155755668970915195e+01	-5.449200297295567902e-03	1.468669468029572442e+02	1.162797668383928062e-01	0.000000000000000000e+00	7.689618202029715022e+00	1.000000000000000000e+00
1.380000000000000000e+02	9.202117019459348057e+01	5.012983502297011285e+01	-4.278136752683953450e-03	1.152463926941350110e+02	1.416706305592142501e-01	0.000000000000000000e+00	5.731230240682722687e+00	1.000000000000000000e+00
1.380000000000000000e+02	9.059766756071557836e+01	4.344252901549239709e+01	-3.776938935018210076e-03	1.017132648073990850e+02	2.082473989500832623e-01	0.000000000000000000e+00	4.697637758604437330e+00	1.000000000000000000e+00
1.380000000000000000e+02	1.431725714858185583e+01	5.112471270201960039e+01	-4.333608151325757558e-03	1.167442075397221970e+02	1.751165948752106960e-01	0.000000000000000000e+00	8.155194361149536775e+00	1.000000000000000000e+00
1.390000000000000000e+02	6.385144718509110362e+01	4.498273971129910365e+01	-5.770011272493089961e-03	1.555293467611949154e+02	1.003270219749354819e-01	0.000000000000000000e+00	3.528908445941004945e+00	1.000000000000000000e+00
1.390000000000000000e+02	1.051877531550676110e+02	4.720310596778533352e+01	-4.454915395055963900e-03	1.200196935556712532e+02	2.715699174150653095e-01	0.000000000000000000e+00	5.807050367238473676e+00	1.000000000000000000e+00
1.390000000000000000e+02	1.105662825963396898e+02	4.939245633193766594e+01	-4.354974080673113326e-03	1.173211211735911377e+02	2.531202472709553897e-01	0.000000000000000000e+00	5.807050367238473676e+00	1.000000000000000000e+00
1.400000000000000000e+02	1.934648854841739762e+01	3.917530225138495581e+01	-6.769676313437039857e-03	1.825218721995558724e+02	8.616920165833641398e-02	0.000000000000000000e+00	6.496827302632909529e+00	1.000000000000000000e+00
1.400000000000000000e+02	8.078081027402210168e+01	2.495718596054992489e+01	-4.060676956830474270e-03	1.093746368249358909e+02	2.077360259729643666e-01	0.000000000000000000e+00	6.741965908409000008e+00	1.000000000000000000e+00
1.400000000000000000e+02	6.809932646209010443e+01	2.933913304907725461e+01	-4.049074069613215962e-03	1.090613406551763234e+02	1.386637893522413290e-01	0.000000000000000000e+00	1.227678202699657284e+01	1.000000000000000000e+00
1.400000000000000000e+02	5.942467079329506419e+01	1.773439902932854650e+01	-3.991739721709142326e-03	1.075132232549407405e+02	2.562876513017633417e-01	0.000000000000000000e+00	4.161743250062742483e+00	1.000000000000000000e+00
1.400000000000000000e+02	1.326787411254858000e+02	4.423431662119332941e+01	-4.817649069445421005e-03	1.298140722048057114e+02	2.681413790971027833e-01	0.000000000000000000e+00	6.164034683057498576e+00	1.000000000000000000e+00
1.410000000000000000e+02	5.225256858038493846e+01	4.956066321468866676e+01	-7.404074724321122250e-03	1.996516252092987429e+02	7.633300827356193086e-02	0.000000000000000000e+00	1.246961781650091439e+01	1.000000000000000000e+00
1.410000000000000000e+02	1.374185846422914778e+02	4.029360513592433790e+01	-4.343789197767786332e-03	1.170191117764614290e+02	3.035316984642043581e-01	0.000000000000000000e+00	6.164034683057498576e+00	1.000000000000000000e+00
1.410000000000000000e+02	1.202757305676347812e+02	9.841973684985344306e+00	-4.549292881317472913e-03	1.225680338440510866e+02	1.140170990516157223e-01	0.000000000000000000e+00	1.194312797786395208e+01	1.000000000000000000e+00
1.410000000000000000e+02	3.156753740154694299e+01	4.746984769508699031e+01	-4.498167299763524730e-03	1.211875628821548361e+02	1.511092904771484946e-01	0.000000000000000000e+00	4.493423895161559045e+00	1.000000000000000000e+00
1.420000000000000000e+02	1.016477396972728542e+02	1.131930636747926577e+01	-6.610912080349438079e-03	1.782349886687760545e+02	1.733410486808937279e-01	0.000000000000000000e+00	5.206121043951639216e+00	1.000000000000000000e+00
1.420000000000000000e+02	1.375173608625624979e+02	1.167574919652720311e+01	-4.734008319236904759e-03	1.275556406450153304e+02	1.584570108818811329e-01	0.000000000000000000e+00	5.423951258673549880e+00	1.000000000000000000e+00
1.420000000000000000e+02	4.332339623125853478e+01	2.050225596349663704e+01	-6.149129670919748283e-03	1.657661386810355850e+02	1.975462014158895219e-01	0.000000000000000000e+00	7.337836993193926460e+00	1.000000000000000000e+00
1.420000000000000000e+02	8.606995464600699108e+01	4.469457385216846035e+01	-4.410072079944142576e-03	1.188088536499831349e+02	2.207298465710283430e-01	0.000000000000000000e+00	4.697637758604437330e+00	1.000000000000000000e+00
1.420000000000000000e+02	1.369689601273053370e+02	5.051528528474269564e+01	-2.907710973425500778e-03	7.824274527930710121e+01	2.829095921761501931e-01	0.000000000000000000e+00	7.173222970755821493e+00	1.000000000000000000e+00
1.430000000000000000e+02	1.300824500243062971e+02	5.252304682174631267e+01	-5.254482221068261343e-03	1.416092530649515027e+02	1.584857103485520780e-01	0.000000000000000000e+00	7.173222970755821493e+00	1.000000000000000000e+00
1.430000000000000000e+02	5.135142992301582865e+01	1.278314046822074168e+01	-5.234776466338067133e-03	1.410771667519854873e+02	1.744949376233466687e-01	0.000000000000000000e+00	9.470595519210519342e+00	1.000000000000000000e+00
1.430000000000000000e+02	5.196755375075823480e+01	3.308669108068835385e+01	-3.668414239304371507e-03	9.878292765468633263e+01	2.199496107148478652e-01	0.000000000000000000e+00	9.160418081629515541e+00	1.000000000000000000e+00
1.430000000000000000e+02	4.263095337393981765e+01	3.818359600204439630e+01	-5.281350182286665557e-03	1.423347301967514227e+02	2.347990731815389198e-01	0.000000000000000000e+00	5.598609070077030125e+00	1.000000000000000000e+00
1.430000000000000000e+02	1.061331571488084222e+02	3.483482753824097955e+01	2.135201877871261561e-03	-5.738378696920833022e+01	3.153804437239842162e-01	0.000000000000000000e+00	8.196213429955628627e+00	1.000000000000000000e+00
1.430000000000000000e+02	8.193575760990718493e+01	3.700555914724318995e+01	-3.253334168197614777e-03	8.757511411773779741e+01	3.347679074433189683e-01	0.000000000000000000e+00	7.224120130067760215e+00	1.000000000000000000e+00
1.430000000000000000e+02	1.432463405823622224e+02	4.487569118346601726e+01	-1.908914705304837808e-03	5.127367807102545783e+01	4.728741081269268731e-01	0.000000000000000000e+00	7.413383292674537550e+00	1.000000000000000000e+00
1.440000000000000000e+02	1.249089338255499513e+02	3.177503338002023625e+01	-4.430660283989367072e-03	1.193647674797756935e+02	1.784742344830534400e-01	0.000000000000000000e+00	1.388352367925750386e+01	1.000000000000000000e+00
1.440000000000000000e+02	1.412385217385320146e+01	4.683253007395641987e+01	-3.879114091784166985e-03	1.044721544406399971e+02	3.321963353098155158e-01	0.000000000000000000e+00	6.048243365626503554e+00	1.000000000000000000e+00
1.440000000000000000e+02	7.569231490300275311e+01	1.324089572311002350e+01	-3.772800748029451947e-03	1.016015272623337182e+02	4.610378551062902508e-01	0.000000000000000000e+00	8.994248661878218698e+00	1.000000000000000000e+00
1.440000000000000000e+02	2.555123208966864112e+01	1.847925042651814209e+01	-3.949922118847671963e-03	1.063840823299528466e+02	1.738992115603474886e-01	0.000000000000000000e+00	3.000455943012505067e+00	1.000000000000000000e+00
1.440000000000000000e+02	1.352376791304765788e+02	2.249768191645802062e+01	-4.637724501620187414e-03	1.249558264173739843e+02	1.536663487603635581e-01	0.000000000000000000e+00	1.105943834895404976e+01	1.000000000000000000e+00
1.440000000000000000e+02	8.799742744033880015e+00	4.396284253187906188e+01	-4.436895490493499711e-03	1.195331278437805338e+02	2.310150747657957471e-01	0.000000000000000000e+00	6.048243365626503554e+00	1.000000000000000000e+00
1.450000000000000000e+02	9.860515714881573501e+01	1.554380488920942405e+01	-5.057713215962820683e-03	1.362961810275675418e+02	1.516600505994668557e-01	0.000000000000000000e+00	5.206121043951639216e+00	1.000000000000000000e+00
1.450000000000000000e+02	1.094059701555989932e+02	2.696936272616463981e+01	-3.595320132722354314e-03	9.680927202955180633e+01	1.893509051926677289e-01	0.000000000000000000e+00	8.519204287222406080e+00	1.000000000000000000e+00
1.450000000000000000e+02	7.667463730020961066e+01	4.288619277607110547e+01	-4.611045380634842469e-03	1.242354482683191463e+02	2.813691642769503565e-01	0.000000000000000000e+00	6.935863874817373542e+00	1.000000000000000000e+00
1.460000000000000000e+02	8.603524414512304475e+01	2.948972381362602491e+01	-5.318362042225953726e-03	1.433341085185030011e+02	2.259013520524024710e-01	0.000000000000000000e+00	5.805842143908376052e+00	1.000000000000000000e+00
1.460000000000000000e+02	5.413759276964676737e+00	1.073708167301022520e+01	-5.165005355025647192e-03	1.391932372157631619e+02	1.536677652972402441e-01	0.000000000000000000e+00	1.139386635138700221e+01	1.000000000000000000e+00
1.460000000000000000e+02	1.321916061256156638e+02	1.064833314722938162e+01	-7.144593745494334097e-03	1.926452314325000827e+02	1.059323469305036847e-01	0.000000000000000000e+00	5.423951258673549880e+00	1.000000000000000000e+00
1.460000000000000000e+02	3.371492720731318826e+01	4.011230844158592390e+01	-5.251476736567293850e-03	1.415281002652393454e+02	3.204232891647934567e-01	0.000000000000000000e+00	3.637068408480163662e+00	1.000000000000000000e+00
1.460000000000000000e+02	3.406249632234470681e+01	4.373273138901080159e+01	4.992613968465236737e-03	-1.345383991485118997e+02	4.218279968660686441e-01	0.000000000000000000e+00	3.637068408480163662e+00	1.000000000000000000e+00
1.470000000000000000e+02	9.987409092758818474e+01	4.012651957649914181e+01	-4.765247085317738350e-03	1.283991363696469534e+02	8.058786570288745121e-02	0.000000000000000000e+00	5.333484577485888778e+00	1.000000000000000000e+00
1.470000000000000000e+02	5.635161560327043162e+01	4.112990319424051933e+01	-4.448379387657318274e-03	1.198432110952996510e+02	1.066739678908029676e-01	0.000000000000000000e+00	9.160418081629515541e+00	1.000000000000000000e+00
1.470000000000000000e+02	6.927351407392191618e+01	4.612378373035300427e+01	-9.546669575334539373e-03	2.575050497578557156e+02	6.042317098322635971e-02	0.000000000000000000e+00	7.747717427701905635e+00	1.000000000000000000e+00
1.470000000000000000e+02	1.605378250087865410e+01	6.661533093022474539e+00	-4.225018530654776720e-03	1.138121173112435827e+02	1.446354953563594448e-01	0.000000000000000000e+00	8.797395731090398741e+00	1.000000000000000000e+00
1.470000000000000000e+02	2.301410173897366107e+01	2.008103238719238703e+01	3.777322314706376468e-03	-1.017236166608315244e+02	3.348306956294502257e-01	0.000000000000000000e+00	3.000455943012505067e+00	1.000000000000000000e+00
1.470000000000000000e+02	3.696163440603934447e+01	3.170747338450984643e+01	-3.720292671878990421e-03	1.001837267760104311e+02	3.044619457741185586e-01	0.000000000000000000e+00	5.783072130365334296e+00	1.000000000000000000e+00
1.480000000000000000e+02	3.506265051494641227e+01	1.680882676407610177e+01	-4.965848835112519205e-03	1.338156985305107298e+02	2.334647570508358028e-01	0.000000000000000000e+00	8.601942415929677566e+00	1.000000000000000000e+00
1.480000000000000000e+02	8.919672308996490528e+01	3.702416316921745221e+01	-4.456878392820507080e-03	1.200726975769430567e+02	1.867462375009565356e-01	0.000000000000000000e+00	6.320202796099230191e+00	1.000000000000000000e+00
1.480000000000000000e+02	1.009935782469880650e+02	5.195287400146381884e+01	-3.451882740556428547e-03	9.293623726463198409e+01	1.941265750314070671e-01	0.000000000000000000e+00	1.187922181134684863e+01	1.000000000000000000e+00
1.480000000000000000e+02	1.242827060984718912e+02	1.734513318492646405e+01	-8.215734204777476804e-03	2.215677053723274810e+02	7.239801474418361416e-02	0.000000000000000000e+00	1.036329244903637736e+01	1.000000000000000000e+00
1.480000000000000000e+02	4.609033798949967320e+01	4.258553666511296854e+01	-4.026620490790179183e-03	1.084550587780079809e+02	3.410315610913207118e-01	0.000000000000000000e+00	5.598609070077030125e+00	1.000000000000000000e+00
1.490000000000000000e+02	5.080617528600571831e+01	2.390739951251288886e+01	-4.741099826449478652e-03	1.277471224724192069e+02	8.478885145297487824e-02	0.000000000000000000e+00	9.858905340097880554e+00	1.000000000000000000e+00
1.490000000000000000e+02	6.025972679936079857e+01	2.799812702640111794e+01	-3.401913960369836072e-03	9.158700175566904989e+01	3.325664776251949784e-01	0.000000000000000000e+00	7.530770476524332402e+00	1.000000000000000000e+00
1.490000000000000000e+02	1.010365522024034846e+02	2.139056856320885913e+01	-2.963743723233738976e-03	7.975571748763000812e+01	3.629586371141538814e-01	0.000000000000000000e+00	6.332166088015249272e+00	1.000000000000000000e+00
1.500000000000000000e+02	1.970989958809283493e+01	1.466321913372589947e+01	-4.113112264518967859e-03	1.107904724485498491e+02	2.354489845912894896e-01	0.000000000000000000e+00	6.345900432824532977e+00	1.000000000000000000e+00
1.500000000000000000e+02	7.104988710112770889e+01	2.931039030772707576e+01	-6.483739504758095212e-03	1.748011294848339787e+02	1.722674792433978030e-01	0.000000000000000000e+00	4.741829509487605954e+00	1.000000000000000000e+00
1.500000000000000000e+02	8.529892260740157894e+01	5.305582567765369362e+01	-3.524722307831138716e-03	9.490301992887847859e+01	2.459835975349722315e-01	0.000000000000000000e+00	1.333415653173451965e+01	1.000000000000000000e+00
1.500000000000000000e+02	9.105011976820198072e+01	1.382731770615876066e+01	-4.251251684798633759e-03	1.145204536554733181e+02	2.202582591393219547e-01	0.000000000000000000e+00	4.706082812206846100e+00	1.000000000000000000e+00
1.500000000000000000e+02	8.294381424367961131e+01	3.991910192113241607e+01	-4.016212742585076670e-03	1.081740332377760154e+02	2.917203159202995666e-01	0.000000000000000000e+00	6.890539849481450929e+00	1.000000000000000000e+00
1.510000000000000000e+02	8.845050978057233237e+01	1.989889411529240704e+01	-4.435339333669682978e-03	1.194911091665911300e+02	1.233411108344406593e-01	0.000000000000000000e+00	4.314568714321311838e+00	1.000000000000000000e+00
1.510000000000000000e+02	8.026488062225733700e+01	3.013058870887577356e+01	-4.630917558700510354e-03	1.247720282726040608e+02	2.484979151358519545e-01	0.000000000000000000e+00	4.911932159414367227e+00	1.000000000000000000e+00
1.510000000000000000e+02	3.930937241807217220e+01	3.699255138694882561e+01	-3.454367336716436272e-03	9.300332526141713174e+01	2.164860663324779111e-01	0.000000000000000000e+00	5.783072130365334296e+00	1.000000000000000000e+00
1.510000000000000000e+02	4.098484187540321244e+01	2.304750152856743028e+01	-4.168575362038920429e-03	1.122880631508154465e+02	1.633457420116340986e-01	0.000000000000000000e+00	8.601942415929677566e+00	1.000000000000000000e+00
1.510000000000000000e+02	9.551687018834915932e+01	3.705069689503241648e+01	-3.968017403643673939e-03	1.068726834264853949e+02	1.620196604042261068e-01	0.000000000000000000e+00	5.333484577485888778e+00	1.000000000000000000e+00
1.520000000000000000e+02	1.091597083104344392e+02	1.762681696151940969e+01	-5.739662943832106630e-03	1.547098942447601928e+02	1.312072802636208291e-01	0.000000000000000000e+00	6.421725025079864757e+00	1.000000000000000000e+00
1.520000000000000000e+02	9.491907374124794217e+01	2.818547039899429407e+01	-5.461312270856716680e-03	1.471939891031954915e+02	2.173424752027249829e-01	0.000000000000000000e+00	7.147764593116513687e+00	1.000000000000000000e+00
1.520000000000000000e+02	1.323029935416609533e+02	3.748662528088954105e+01	-3.400551254825846543e-03	9.155020656672616042e+01	3.333163288348088837e-01	0.000000000000000000e+00	4.785451620592761302e+00	1.000000000000000000e+00
1.520000000000000000e+02	7.232807494435421347e+01	3.900361637077923405e+01	-4.476812569885858274e-03	1.206109516515490867e+02	1.854018259037593097e-01	0.000000000000000000e+00	7.747717427701905635e+00	1.000000000000000000e+00
1.520000000000000000e+02	1.369706700840980318e+02	4.809457325364316205e+01	-3.391844847152388799e-03	9.131511989171286814e+01	2.100336276424682458e-01	0.000000000000000000e+00	7.696377529520215255e+00	1.000000000000000000e+00
1.520000000000000000e+02	1.131686921179880585e+02	5.077983747165060890e+01	3.919413255406550139e-03	-1.055602951224374664e+02	1.817176248497242019e-01	0.000000000000000000e+00	3.231266566308112154e+00	1.000000000000000000e+00
1.530000000000000000e+02	1.267793857711331285e+01	2.689327739119520899e+01	-5.774611589753943404e-03	1.556535625490860753e+02	3.222649216044112253e-01	0.000000000000000000e+00	7.166742854568033394e+00	1.000000000000000000e+00
1.530000000000000000e+02	6.434411097586030337e+01	3.432507809850930869e+01	-5.604436252288824347e-03	1.510585612862916491e+02	2.051032833909770536e-01	0.000000000000000000e+00	7.530770476524332402e+00	1.000000000000000000e+00
1.530000000000000000e+02	1.291096033559422835e+02	4.689550772601848649e+01	-3.930583961398103135e-03	1.058619217206395291e+02	3.341236559158202724e-01	0.000000000000000000e+00	7.000373691344645266e+00	1.000000000000000000e+00
1.540000000000000000e+02	1.101386715233916647e+01	4.629082155813406985e+00	-4.031804726760059195e-03	1.085950412877127604e+02	1.535759820762793160e-01	0.000000000000000000e+00	9.998798917983792833e+00	1.000000000000000000e+00
1.540000000000000000e+02	4.978220667047735759e+01	7.227666352247613446e+00	-4.149303181081196064e-03	1.117676840103556941e+02	1.537217685093290598e-01	0.000000000000000000e+00	1.671113431288373263e+01	1.000000000000000000e+00
1.540000000000000000e+02	7.431823213032416220e+01	8.547356635749842724e+00	-4.466380595626064792e-03	1.203292719698089854e+02	2.698770679357549440e-01	0.000000000000000000e+00	6.660574521324641672e+00	1.000000000000000000e+00
1.540000000000000000e+02	1.202776355756986106e+02	1.516310315073103077e+01	-1.027215301538586360e-02	2.770942415457407719e+02	2.167520090029573243e-02	0.000000000000000000e+00	9.830571792302128742e+00	1.000000000000000000e+00
1.540000000000000000e+02	1.019262516837119534e+02	3.414181962064703413e+01	-4.428513431222190141e-03	1.193067990848063999e+02	2.645760297816158735e-01	0.000000000000000000e+00	4.967811923570031318e+00	1.000000000000000000e+00
1.540000000000000000e+02	6.905479861464946190e+00	4.373145544947619356e+01	-7.277177825432916587e-03	1.962252097291148800e+02	2.030637842870687271e-01	0.000000000000000000e+00	6.806386937830680495e+00	1.000000000000000000e+00
1.540000000000000000e+02	3.292864716339722975e+01	7.194581140989940948e+00	-4.011549696624130447e-03	1.080481236765071458e+02	1.372617013575213596e-01	0.000000000000000000e+00	1.025072495024402741e+01	1.000000000000000000e+00
1.540000000000000000e+02	1.256770556254343489e+02	3.635497567693330012e+01	-3.727574846993731220e-03	1.003803569360944721e+02	4.494721054287552642e-01	0.000000000000000000e+00	4.288864470464381462e+00	1.000000000000000000e+00
1.540000000000000000e+02	1.132411700107582249e+02	4.754938385372011567e+01	-3.175411872570376142e-03	8.547108980880764761e+01	3.262729405371755931e-01	0.000000000000000000e+00	3.231266566308112154e+00	1.000000000000000000e+00
1.550000000000000000e+02	1.292198123766812898e+02	3.382676993990288850e+01	4.006953560634418827e-03	-1.079240207895008012e+02	3.510944189638335322e-01	0.000000000000000000e+00	4.352349899451934512e+00	1.000000000000000000e+00
1.550000000000000000e+02	1.320976921047943335e+02	5.666294175194125593e+00	-4.661610178946599785e-03	1.256007772023257871e+02	2.507550238062841164e-01	0.000000000000000000e+00	6.105886626682154095e+00	1.000000000000000000e+00
1.550000000000000000e+02	2.830084099640049189e+01	2.115590871429177255e+01	-3.673807121738931723e-03	9.892854394648293237e+01	1.956326467115655499e-01	0.000000000000000000e+00	5.784241793696949685e+00	1.000000000000000000e+00
1.550000000000000000e+02	7.970843536797671902e+01	1.246002350259640323e+01	-4.708199242326768612e-03	1.268587550518374059e+02	1.916619103274204150e-01	0.000000000000000000e+00	6.660574521324641672e+00	1.000000000000000000e+00
1.550000000000000000e+02	1.259812275892942210e+02	4.063304041024593971e+01	5.913154025492834732e-03	-1.593944258060859624e+02	2.570760743347654254e-01	0.000000000000000000e+00	3.203730011623080465e+00	1.000000000000000000e+00
1.560000000000000000e+02	2.269749297840085589e+01	7.827705179695324311e+00	-4.109575834163972999e-03	1.106949832772689888e+02	1.322873023033532824e-01	0.000000000000000000e+00	8.676341628801022665e+00	1.000000000000000000e+00
1.560000000000000000e+02	2.617913127245689608e+01	1.577484924841763103e+01	2.258724890093244918e-03	-6.071910221287883758e+01	3.626464659579692329e-01	0.000000000000000000e+00	4.547140016883787439e+00	1.000000000000000000e+00
1.560000000000000000e+02	1.434188136309858805e+02	5.229643853892210359e+01	-3.711351515591977419e-03	9.994230151990898037e+01	3.187612902003010840e-01	0.000000000000000000e+00	7.314318275783077361e+00	1.000000000000000000e+00
1.560000000000000000e+02	1.056301309058128766e+02	1.226205828637642625e+01	-4.740936386422941670e-03	1.277427093351249709e+02	2.525013951787955513e-01	0.000000000000000000e+00	6.421725025079864757e+00	1.000000000000000000e+00
1.570000000000000000e+02	8.712693324236528269e+01	2.713975470221360808e+01	-3.349039543540257777e-03	9.015930949590649846e+01	3.196767894407679389e-01	0.000000000000000000e+00	5.098644263300914581e+00	1.000000000000000000e+00
1.580000000000000000e+02	7.601547847962505955e+01	3.506254645113022406e+01	-4.685542850987827954e-03	1.262469969183526644e+02	1.604226360576131993e-01	0.000000000000000000e+00	9.439926694718584699e+00	1.000000000000000000e+00
1.580000000000000000e+02	1.296449331557535061e+02	1.218084263053767025e+01	-4.368582328985113651e-03	1.176885652410423262e+02	3.557087988033672543e-01	0.000000000000000000e+00	4.212201524240917649e+00	1.000000000000000000e+00
1.580000000000000000e+02	4.580679041839608345e+01	3.197965719603773138e+01	-4.283755669194792663e-03	1.153981122608327183e+02	1.221314982547400119e-01	0.000000000000000000e+00	1.311444916308560416e+01	1.000000000000000000e+00
1.580000000000000000e+02	1.338062757326099756e+02	1.152825574830737132e+01	4.614666362804126926e-03	-1.243332204713202316e+02	3.114797459789123701e-01	0.000000000000000000e+00	4.212201524240917649e+00	1.000000000000000000e+00
1.580000000000000000e+02	6.338269732712352500e+00	1.346733812471660130e+01	-4.601272210872699511e-03	1.239715573422455890e+02	2.216515700665641075e-01	0.000000000000000000e+00	9.998798917983792833e+00	1.000000000000000000e+00
1.580000000000000000e+02	1.059971849159553727e+02	3.129460028828419027e+01	-4.537381137786076005e-03	1.222463980689490057e+02	2.630476333753393181e-01	0.000000000000000000e+00	4.967811923570031318e+00	1.000000000000000000e+00
1.580000000000000000e+02	1.345580167461266363e+01	4.014925595439857631e+01	-4.025035889200780440e-03	1.084122720474936159e+02	4.072391279472313830e-01	0.000000000000000000e+00	7.465846842678541151e+00	1.000000000000000000e+00
1.590000000000000000e+02	9.677900248124619509e+01	1.281066699590963331e+01	-4.453196340162599888e-03	1.199732763748771163e+02	2.211276401501786060e-01	0.000000000000000000e+00	3.900700448283976662e+00	1.000000000000000000e+00
1.590000000000000000e+02	6.697026575908930113e+01	4.015201388937494187e+01	-4.148071073920392079e-03	1.117344151827798271e+02	4.686142333665314075e-01	0.000000000000000000e+00	6.558825923270916292e+00	1.000000000000000000e+00
1.590000000000000000e+02	2.029951654626837509e+01	5.126644933228130441e+01	-5.082486892962659319e-03	1.369651091977358703e+02	1.699407387735344388e-01	0.000000000000000000e+00	1.119973855708475519e+01	1.000000000000000000e+00
1.590000000000000000e+02	9.879269486571608638e+01	9.469932500627079364e+00	4.299629083797740572e-03	-1.158267193741305192e+02	2.783551403106910849e-01	0.000000000000000000e+00	3.900700448283976662e+00	1.000000000000000000e+00
1.590000000000000000e+02	7.242552859578144364e+01	4.379320941754644991e+01	-5.345007424431548644e-03	1.440535756675394623e+02	3.075356911654594239e-01	0.000000000000000000e+00	6.047420440586788182e+00	1.000000000000000000e+00
1.600000000000000000e+02	9.754568259960136345e+01	3.373820427528460897e+01	-4.339918069267998356e-03	1.169145852298423449e+02	1.648963599740296271e-01	0.000000000000000000e+00	6.483017116029822446e+00	1.000000000000000000e+00
1.600000000000000000e+02	1.227954558211944658e+02	4.029430123484252846e+01	-2.993867708832876392e-03	8.056911238920797302e+01	3.450994835935922156e-01	0.000000000000000000e+00	3.203730011623080465e+00	1.000000000000000000e+00
1.600000000000000000e+02	1.658092823180372832e+01	1.666444268895832082e+01	-4.152115941616264620e-03	1.118436329604391801e+02	3.091710079028743285e-01	0.000000000000000000e+00	5.197405394253407529e+00	1.000000000000000000e+00
1.600000000000000000e+02	9.559085855004852306e+01	2.755692820459940862e+01	-4.716472121380287964e-03	1.270821357735336932e+02	2.359568497133319731e-01	0.000000000000000000e+00	6.287463653595048996e+00	1.000000000000000000e+00
1.600000000000000000e+02	8.903325737467655188e+01	3.619390299306181191e+01	-3.656290259840780377e-03	9.845556117623458192e+01	3.489989107813613600e-01	0.000000000000000000e+00	5.985077637942902484e+00	1.000000000000000000e+00
1.600000000000000000e+02	1.303876928385820122e+02	4.480552246305774133e+01	-3.075168980858328238e-03	8.276437436540541626e+01	3.566205908629495047e-01	0.000000000000000000e+00	6.068487659558805092e+00	1.000000000000000000e+00
1.600000000000000000e+02	7.516373132359851184e+01	5.066491764793964592e+01	-5.643091373496641854e-03	1.521023102419815416e+02	2.568507210949889652e-01	0.000000000000000000e+00	7.211521616236217014e+00	1.000000000000000000e+00
1.610000000000000000e+02	2.495141585733987100e+01	2.015311342416467255e+01	-4.414701580076171167e-03	1.189338574212090265e+02	3.270029026231132674e-01	0.000000000000000000e+00	4.547140016883787439e+00	1.000000000000000000e+00
1.610000000000000000e+02	1.476866020002359114e+01	2.209599051217347920e+01	-4.727589070990440880e-03	1.273823108650480265e+02	2.466486244367287473e-01	0.000000000000000000e+00	5.725908414818174919e+00	1.000000000000000000e+00
1.610000000000000000e+02	7.261674745965163424e+01	2.507905640548086268e+01	-5.730924241725584081e-03	1.544739355693564278e+02	1.007367326163701726e-01	0.000000000000000000e+00	1.054615788037091129e+01	1.000000000000000000e+00
1.610000000000000000e+02	1.397459578523177868e+02	4.597114152861826142e+01	-4.339590194813300848e-03	1.169057321048489513e+02	1.508327415155497064e-01	0.000000000000000000e+00	7.314318275783077361e+00	1.000000000000000000e+00
1.610000000000000000e+02	1.292461007360754479e+02	1.800788568883179508e+01	-3.909630430970306193e-03	1.052961435050067109e+02	2.711690356159518478e-01	0.000000000000000000e+00	4.028208715770189130e+00	1.000000000000000000e+00
1.610000000000000000e+02	1.028591428781164439e+02	2.414114222608701255e+01	-4.829583914702945471e-03	1.301363317627796903e+02	2.569705197382163853e-01	0.000000000000000000e+00	3.378744065918270145e+00	1.000000000000000000e+00
1.610000000000000000e+02	1.113203573940548665e+02	2.602335668502935917e+01	4.844802632849178059e-03	-1.305472610439652499e+02	2.933796246847946154e-01	0.000000000000000000e+00	7.491473443619144135e+00	1.000000000000000000e+00
1.610000000000000000e+02	8.499878573311005425e+01	3.177302153054781186e+01	-3.805274917419625060e-03	1.024783808157261547e+02	4.171841776103528687e-01	0.000000000000000000e+00	5.098644263300914581e+00	1.000000000000000000e+00
1.610000000000000000e+02	3.239105950886776952e+01	3.421210856821229385e+01	-3.357109683669718975e-03	9.037721594838174610e+01	2.348225087695194890e-01	0.000000000000000000e+00	1.360020863685544690e+01	1.000000000000000000e+00
1.620000000000000000e+02	5.939878953288873475e+01	1.526853991882096828e+01	5.608559041979306256e-03	-1.511698830801319957e+02	2.161485527874404955e-01	0.000000000000000000e+00	1.157649304706097126e+01	1.000000000000000000e+00
1.620000000000000000e+02	1.094005203771575481e+02	1.818324559111738026e+01	3.294503433595985780e-03	-8.868674891342379851e+01	1.572277888964462855e-01	0.000000000000000000e+00	8.071748022351222573e+00	1.000000000000000000e+00
1.620000000000000000e+02	4.751968543799993938e+01	4.498176346782973667e+01	-4.535873659413921198e-03	1.222056937863727626e+02	3.175305184725129015e-01	0.000000000000000000e+00	8.252061718439493987e+00	1.000000000000000000e+00
1.630000000000000000e+02	2.905431421685346294e+01	1.464399909412332690e+01	-5.339450367755745920e-03	1.439035264134989518e+02	3.804732367233820689e-01	0.000000000000000000e+00	6.869069489382549243e+00	1.000000000000000000e+00
1.630000000000000000e+02	3.879468489535604903e+01	4.863387865740183003e+01	-5.835518978655282289e-03	1.572981576654173637e+02	2.373279488264760095e-01	0.000000000000000000e+00	5.614930646839075834e+00	1.000000000000000000e+00
1.630000000000000000e+02	6.836109997302331465e+01	4.827112343589599419e+01	-6.883579161894942677e-03	1.855974279192982976e+02	1.539388382448561021e-01	0.000000000000000000e+00	6.047420440586788182e+00	1.000000000000000000e+00
1.630000000000000000e+02	2.377991042346382855e+01	8.684436852391870687e+00	3.825592795646899115e-03	-1.030269954240607007e+02	4.325685755865359416e-01	0.000000000000000000e+00	7.958374048057443417e+00	1.000000000000000000e+00
1.640000000000000000e+02	4.496141431576020153e+01	1.259852559847118947e+01	-4.076697020205912250e-03	1.098072036853087923e+02	1.097786034132911537e-01	0.000000000000000000e+00	7.252760833369325866e+00	1.000000000000000000e+00
1.640000000000000000e+02	4.771754747119242523e+01	3.673207418757466058e+01	-3.995342477836096896e-03	1.076105033261866168e+02	1.495815193040908042e-01	0.000000000000000000e+00	4.026895755676640931e+00	1.000000000000000000e+00
1.640000000000000000e+02	9.183444982565588077e+01	4.487711219528820550e+01	-4.742176852983398180e-03	1.277762038796145276e+02	3.479945454426633944e-01	0.000000000000000000e+00	3.818595089752608196e+00	1.000000000000000000e+00
1.650000000000000000e+02	1.139604768728976225e+01	1.702504852825515158e+01	-4.854257812669489705e-03	1.308025657424100814e+02	1.484868938815384620e-01	0.000000000000000000e+00	5.197405394253407529e+00	1.000000000000000000e+00
1.650000000000000000e+02	1.253069689948400054e+02	1.716544484046418262e+01	-3.255700234619240095e-03	8.763900162551166773e+01	1.821824409723395988e-01	0.000000000000000000e+00	4.028208715770189130e+00	1.000000000000000000e+00
1.650000000000000000e+02	8.775532850376194460e+00	3.571320953022000566e+01	-4.639960538784394968e-03	1.250162029310700120e+02	8.797269415756092670e-02	0.000000000000000000e+00	7.596746337327597409e+00	1.000000000000000000e+00
1.650000000000000000e+02	1.431805459008989203e+02	2.009170068274454479e+01	1.554670066596819606e-03	-4.170851671187645593e+01	4.144021702650130257e-01	0.000000000000000000e+00	1.169518008002560272e+01	1.000000000000000000e+00
1.660000000000000000e+02	9.169094104109835541e+01	4.649600163678911713e+00	-6.217855634582994222e-03	1.676218475899960936e+02	1.775430287731577517e-01	0.000000000000000000e+00	9.639584568431573075e+00	1.000000000000000000e+00
1.660000000000000000e+02	8.678236171630628348e+01	1.294583061275444003e+01	-4.508507059543807524e-03	1.214667526281844516e+02	1.516346119303115803e-01	0.000000000000000000e+00	7.059252886700424945e+00	1.000000000000000000e+00
1.660000000000000000e+02	6.455525169802199059e+01	3.342439525802892319e+01	2.425290817626185157e-03	-6.521664374124080155e+01	2.931878076524003784e-01	0.000000000000000000e+00	1.160312003206986020e+01	1.000000000000000000e+00
1.660000000000000000e+02	1.381467440848026484e+01	4.659523605142847202e+01	-4.595225673533537628e-03	1.238082913418788849e+02	1.729106035361572813e-01	0.000000000000000000e+00	5.558021397203884106e+00	1.000000000000000000e+00
1.660000000000000000e+02	3.331858106234378880e+01	4.987473843146218400e+01	-4.995201420738225838e-03	1.346082644218170969e+02	2.048455811694495088e-01	0.000000000000000000e+00	5.614930646839075834e+00	1.000000000000000000e+00
1.670000000000000000e+02	1.041129687045390853e+02	9.124694215698429645e+00	-3.185370987009817929e-03	8.574000153307515859e+01	3.591267493549112899e-01	0.000000000000000000e+00	6.807380884744978822e+00	1.000000000000000000e+00
1.670000000000000000e+02	4.916755485445039398e+01	2.068490661831350863e+01	-4.518420580284769443e-03	1.217344332510173359e+02	1.549734990061227835e-01	0.000000000000000000e+00	9.098173619555891989e+00	1.000000000000000000e+00
1.670000000000000000e+02	7.491170050774877964e+00	2.822582232821819304e+01	3.728070897646307107e-03	-1.003937510824434725e+02	2.327191072445066178e-01	0.000000000000000000e+00	7.596746337327597409e+00	1.000000000000000000e+00
1.670000000000000000e+02	1.220141826806250123e+02	3.310346107537649374e+01	-4.070095955160452604e-03	1.096289645663419066e+02	9.610668918456066745e-02	0.000000000000000000e+00	7.694000137085505564e+00	1.000000000000000000e+00
1.670000000000000000e+02	1.402814737491916617e+02	5.143513346518674467e+01	-4.621414561718638521e-03	1.245154324357309150e+02	1.727577494147465309e-01	0.000000000000000000e+00	5.933831781956412144e+00	1.000000000000000000e+00
1.680000000000000000e+02	1.501525347102309738e+01	1.089985453438253593e+01	-4.344323071339718616e-03	1.170335272010096759e+02	1.878240083267207483e-01	0.000000000000000000e+00	7.114538071272231257e+00	1.000000000000000000e+00
1.680000000000000000e+02	2.757652797353191332e+01	3.323354794166406379e+01	-4.426954285880963305e-03	1.192646997129553768e+02	2.966000036001003037e-01	0.000000000000000000e+00	9.664545760442063482e+00	1.000000000000000000e+00
1.680000000000000000e+02	1.111907480701737683e+02	2.350527959603978445e+01	-4.458927540959624868e-03	1.201280277935723007e+02	1.029730176070930980e-01	0.000000000000000000e+00	9.079922111491914194e+00	1.000000000000000000e+00
1.680000000000000000e+02	9.628083580127929508e+01	5.342351322319835560e+01	-3.818811683297612149e-03	1.028438947452416556e+02	2.682306227907308438e-01	0.000000000000000000e+00	4.307252053349195364e+00	1.000000000000000000e+00
1.690000000000000000e+02	5.239968876325352198e+01	4.698525041400699820e+01	3.769702464298957563e-03	-1.015178687377426598e+02	2.251002657876071122e-01	0.000000000000000000e+00	5.874007162270016735e+00	1.000000000000000000e+00
1.690000000000000000e+02	5.188537520758494992e+01	1.043951997676995092e+01	-3.939646922453255914e-03	1.061066358966970284e+02	2.428336980993868188e-01	0.000000000000000000e+00	5.656375833402629283e+00	1.000000000000000000e+00
1.690000000000000000e+02	7.995513319598494206e+01	1.115083700560728630e+01	-4.460507511884997771e-03	1.201706894888884847e+02	1.919331918956301841e-01	0.000000000000000000e+00	3.808651709483598324e+00	1.000000000000000000e+00
1.690000000000000000e+02	1.330982673908370089e+02	1.416507456413613397e+01	4.652594949915270055e-03	-1.253573518658440378e+02	3.140903227069494763e-01	0.000000000000000000e+00	8.349045004701935113e+00	1.000000000000000000e+00
1.690000000000000000e+02	4.522777054388162554e+01	3.356712548667643858e+01	-3.628160801485950590e-03	9.769602164137889133e+01	2.209395590157577915e-01	0.000000000000000000e+00	4.026895755676640931e+00	1.000000000000000000e+00
1.690000000000000000e+02	1.397251450117151421e+02	3.841308992901117847e+01	6.448109938214888204e-03	-1.738390752547819318e+02	2.084454482232441785e-01	0.000000000000000000e+00	7.504290152444831108e+00	1.000000000000000000e+00
1.700000000000000000e+02	7.397660632386985924e+01	1.500558445949255137e+01	-4.188004889324943060e-03	1.128126908891507441e+02	2.128563017062437002e-01	0.000000000000000000e+00	3.315472527480706866e+00	1.000000000000000000e+00
1.700000000000000000e+02	1.211661411371517829e+02	2.205862436444402874e+01	-4.521464516023825445e-03	1.218166242945208779e+02	1.323710634493907579e-01	0.000000000000000000e+00	6.203751447760422089e+00	1.000000000000000000e+00
1.700000000000000000e+02	1.173430899368329960e+01	5.174923271350469633e+01	-4.534591175813844528e-03	1.221710647158526371e+02	1.531936185624270808e-01	0.000000000000000000e+00	5.558021397203884106e+00	1.000000000000000000e+00
1.700000000000000000e+02	1.772271761296167014e+01	2.547770626624627610e+01	-4.383139627729978546e-03	1.180816351600559386e+02	3.537672994517165881e-01	0.000000000000000000e+00	8.483718264654699581e+00	1.000000000000000000e+00
1.700000000000000000e+02	3.230626744052718635e+01	2.480543965272840623e+01	5.546746608182792290e-03	-1.495008503308383467e+02	2.431354511398190477e-01	0.000000000000000000e+00	6.159319627693773391e+00	1.000000000000000000e+00
1.700000000000000000e+02	5.167301556312207111e+01	4.115636491139072461e+01	-3.803983165840384324e-03	1.024435014952191807e+02	2.907499946963010284e-01	0.000000000000000000e+00	5.546501523252341137e+00	1.000000000000000000e+00
1.710000000000000000e+02	1.357745837926925958e+02	5.092061868383427559e+00	-5.234440673536923209e-03	1.410680998192073616e+02	1.440562042388827679e-01	0.000000000000000000e+00	8.584752129543474553e+00	1.000000000000000000e+00
1.710000000000000000e+02	1.143998375600668993e+02	3.199920272946977917e+01	-4.796238465570571222e-03	1.292359522885617480e+02	2.020525690359332716e-01	0.000000000000000000e+00	7.011349519946888265e+00	1.000000000000000000e+00
1.710000000000000000e+02	7.816309779828263515e+01	4.432964305190194665e+01	-4.526265067990603401e-03	1.219462467338122167e+02	1.326552189338495724e-01	0.000000000000000000e+00	7.480356753386296020e+00	1.000000000000000000e+00
1.710000000000000000e+02	1.273592208696151715e+02	6.789010894899842441e+00	-4.319259451398212851e-03	1.163567701162468921e+02	1.939576000821688906e-01	0.000000000000000000e+00	8.584752129543474553e+00	1.000000000000000000e+00
1.710000000000000000e+02	2.025001336994636958e+01	1.726093715258829064e+01	-4.126079920228545653e-03	1.111406195100957461e+02	1.829182504568135359e-01	0.000000000000000000e+00	5.392035000060777961e+00	1.000000000000000000e+00
1.710000000000000000e+02	9.277069520286059401e+01	5.092724936887252341e+01	-4.075297366953431477e-03	1.097694108502339532e+02	2.905488384075359809e-01	0.000000000000000000e+00	3.792808078305759167e+00	1.000000000000000000e+00
1.720000000000000000e+02	4.022095068284431107e+01	1.903111188855307034e+01	5.693332617165387972e-03	-1.534589026926917938e+02	2.525046830656670904e-01	0.000000000000000000e+00	9.098173619555891989e+00	1.000000000000000000e+00
1.720000000000000000e+02	7.952835584174589201e+01	3.213372170983819842e+01	-4.366597078276327967e-03	1.176349603553419882e+02	2.813917926262395897e-01	0.000000000000000000e+00	6.113605908503458863e+00	1.000000000000000000e+00
1.720000000000000000e+02	7.604249396483098167e+01	3.715616575428106927e+01	-4.761794154206753019e-03	1.283059018090363566e+02	2.585604256292729497e-01	0.000000000000000000e+00	6.113605908503458863e+00	1.000000000000000000e+00
1.720000000000000000e+02	1.139222580714605186e+02	4.737997855172162787e+01	-4.473197499681349186e-03	1.205133390808778842e+02	1.586569532501733715e-01	0.000000000000000000e+00	5.785730433323868382e+00	1.000000000000000000e+00
1.720000000000000000e+02	1.444235848462379010e+02	4.656947173624708114e+01	-4.822457251575663559e-03	1.299439006704888868e+02	8.988505011016367785e-02	0.000000000000000000e+00	4.599602096103667215e+00	1.000000000000000000e+00
1.720000000000000000e+02	2.986242219145016108e+01	4.859521677553536279e+01	-4.047760904530459287e-03	1.090258831364582477e+02	2.837302181126986067e-01	0.000000000000000000e+00	1.193151642598862594e+01	1.000000000000000000e+00
1.720000000000000000e+02	1.046488345051236450e+02	1.591095108924478829e+01	-3.513200824980799563e-03	9.459192180481909418e+01	2.642155491831849057e-01	0.000000000000000000e+00	6.807380884744978822e+00	1.000000000000000000e+00
1.720000000000000000e+02	1.060707738106719660e+02	3.195560461722645940e+01	-4.067356104414604837e-03	1.095549842950254487e+02	2.852814850152020076e-01	0.000000000000000000e+00	7.757679461881727967e+00	1.000000000000000000e+00
1.720000000000000000e+02	8.769358740283539078e+01	4.231414275376535272e+01	-4.154786894580486667e-03	1.119157528834919617e+02	1.393987707338447679e-01	0.000000000000000000e+00	7.991840744376642824e+00	1.000000000000000000e+00
1.720000000000000000e+02	1.229600350634978696e+02	4.162762172569615871e+01	-4.359512356303062858e-03	1.174436617400513114e+02	2.338697397416606982e-01	0.000000000000000000e+00	3.970336053704661250e+00	1.000000000000000000e+00
1.720000000000000000e+02	8.912388843054517906e+01	5.196945543499181497e+01	4.308347224025374338e-03	-1.160621228465250283e+02	2.564627381552645469e-01	0.000000000000000000e+00	3.792808078305759167e+00	1.000000000000000000e+00
1.720000000000000000e+02	1.346068392789242125e+02	5.316974674929605271e+01	1.831469827948262099e-03	-4.918254480488243985e+01	4.597902449311752626e-01	0.000000000000000000e+00	5.933831781956412144e+00	1.000000000000000000e+00
1.730000000000000000e+02	5.904026555203212467e+01	5.107038354004857617e+00	-4.519412566249015120e-03	1.217612184293297730e+02	1.501557230759641426e-01	0.000000000000000000e+00	7.203506801033636719e+00	1.000000000000000000e+00
1.730000000000000000e+02	4.627780184302692135e+01	1.118094329026948941e+01	-5.070285528744924476e-03	1.366356532094391127e+02	1.208558763817405568e-01	0.000000000000000000e+00	5.656375833402629283e+00	1.000000000000000000e+00
1.730000000000000000e+02	2.519481411450987451e+01	2.057508879626575649e+01	-2.923219763880526012e-03	7.866150696820260180e+01	4.181688465071869976e-01	0.000000000000000000e+00	5.553759680716442659e+00	1.000000000000000000e+00
1.730000000000000000e+02	9.610276147863134000e+00	2.795999735904455363e+01	-3.968009716748701829e-03	1.068724758682538152e+02	3.337415536692099893e-01	0.000000000000000000e+00	4.137831817169211668e+00	1.000000000000000000e+00
1.730000000000000000e+02	4.690817261749991474e+00	3.519232570355638501e+01	-5.024822423799236125e-03	1.354080780052541115e+02	2.175773874532254126e-01	0.000000000000000000e+00	6.302076423373727643e+00	1.000000000000000000e+00
1.730000000000000000e+02	5.720659493067839918e+01	4.153475430129938673e+01	-4.272120778289708633e-03	1.150839519412605938e+02	2.304340254564802848e-01	0.000000000000000000e+00	5.546501523252341137e+00	1.000000000000000000e+00
1.730000000000000000e+02	1.338136500600138561e+02	4.303570803221748520e+01	-4.296009536065760297e-03	1.157289859031885157e+02	2.137633439325262730e-01	0.000000000000000000e+00	6.451185456164326482e+00	1.000000000000000000e+00
1.740000000000000000e+02	1.202930426253229115e+02	2.820062981984959549e+01	-4.824136732388364067e-03	1.299892492889793800e+02	2.310983894107820902e-01	0.000000000000000000e+00	6.203751447760422089e+00	1.000000000000000000e+00
1.740000000000000000e+02	6.972385272493633579e+01	9.887841875855119866e+00	-5.713663460101236526e-03	1.540078673685106310e+02	1.195962892309867520e-01	0.000000000000000000e+00	6.654111685688628874e+00	1.000000000000000000e+00
1.740000000000000000e+02	6.081221010932461724e+01	1.208921013063849870e+01	-4.668019318441011221e-03	1.257738340301183655e+02	1.620766319593379690e-01	0.000000000000000000e+00	7.203506801033636719e+00	1.000000000000000000e+00
1.740000000000000000e+02	5.317702845677359136e+01	1.868693301297473042e+01	1.424257164920338841e-03	-3.818716363678152703e+01	4.822853278257475118e-01	0.000000000000000000e+00	8.347945250533218342e+00	1.000000000000000000e+00
1.740000000000000000e+02	1.190010889105595595e+02	4.192814416659210508e+01	4.291189155547507975e-03	-1.155988280618793453e+02	3.668292251135740756e-01	0.000000000000000000e+00	3.646894768415541943e+00	1.000000000000000000e+00
1.750000000000000000e+02	5.062067366538338575e+01	2.997314121309294421e+01	-4.675171961813183452e-03	1.259669666298065351e+02	1.847706931028674227e-01	0.000000000000000000e+00	4.170513013074739206e+00	1.000000000000000000e+00
1.750000000000000000e+02	1.317906971648426122e+02	3.690990560529051123e+01	-4.773087770133189502e-03	1.286108471684314907e+02	1.347090472617101797e-01	0.000000000000000000e+00	6.451185456164326482e+00	1.000000000000000000e+00
1.750000000000000000e+02	5.920358098268631153e+01	4.841467312120461486e+01	-3.897674364001828522e-03	1.049733109275219078e+02	2.929424092288247516e-01	0.000000000000000000e+00	5.688780992608029941e+00	1.000000000000000000e+00
1.750000000000000000e+02	6.438555140731048709e+01	5.076188672464567020e+01	-4.167215245205919960e-03	1.122513378611331660e+02	3.176133167009984604e-01	0.000000000000000000e+00	5.688780992608029941e+00	1.000000000000000000e+00
1.750000000000000000e+02	2.415256119921538769e+01	1.354016278666012951e+01	-1.739022794882334874e-03	4.668632978332207983e+01	4.762965433451067376e-01	0.000000000000000000e+00	5.392035000060777961e+00	1.000000000000000000e+00
1.760000000000000000e+02	4.668337338355270560e+01	4.119110561900745893e+01	-3.936576416853694582e-03	1.060237274252489073e+02	1.543516571155639783e-01	0.000000000000000000e+00	9.150716632400456518e+00	1.000000000000000000e+00
1.760000000000000000e+02	9.557799401427008945e+01	4.362014844634231281e+01	-4.932963900579310189e-03	1.329277536734130933e+02	1.522489283200991750e-01	0.000000000000000000e+00	7.305794933366905219e+00	1.000000000000000000e+00
1.760000000000000000e+02	1.839460212307259468e+01	5.188917899495336172e+01	-3.561805564560253934e-03	9.590432607603825943e+01	2.059357553755458703e-01	0.000000000000000000e+00	1.193151642598862594e+01	1.000000000000000000e+00
1.760000000000000000e+02	1.177645444461742130e+02	2.066598724733206893e+01	-4.195192523696932539e-03	1.130067683007649038e+02	1.963541737968999001e-01	0.000000000000000000e+00	6.310643145351744643e+00	1.000000000000000000e+00
1.760000000000000000e+02	1.118228273063787839e+02	2.279206681748841135e+01	-4.724448467843651855e-03	1.272975096497815031e+02	2.628726342046231457e-01	0.000000000000000000e+00	6.310643145351744643e+00	1.000000000000000000e+00
1.760000000000000000e+02	1.424402370061046099e+02	2.728641298666058290e+01	5.119719712156013854e-03	-1.379704537662220503e+02	3.601784977410028565e-01	0.000000000000000000e+00	7.297071256030783104e+00	1.000000000000000000e+00
1.760000000000000000e+02	1.006980092931034392e+02	3.755158460933313336e+01	-4.771164885126445709e-03	1.285589262545916256e+02	1.893310432317499847e-01	0.000000000000000000e+00	7.757679461881727967e+00	1.000000000000000000e+00
1.770000000000000000e+02	1.153574081917733167e+02	4.177506813501948812e+01	-3.870813361875274829e-03	1.042480217021267350e+02	3.469830468039248883e-01	0.000000000000000000e+00	3.646894768415541943e+00	1.000000000000000000e+00
1.770000000000000000e+02	9.817606450162804776e+01	1.213770497414360783e+01	-3.549530748759464113e-03	9.557288677969040691e+01	3.794582986926481327e-01	0.000000000000000000e+00	6.953552752777633295e+00	1.000000000000000000e+00
1.770000000000000000e+02	1.431254921186482534e+02	4.215684273382005642e+01	1.901802540674453739e-03	-5.108163846091147775e+01	3.208855828212339167e-01	0.000000000000000000e+00	4.599602096103667215e+00	1.000000000000000000e+00
1.780000000000000000e+02	1.015999561125964590e+01	3.206115093563015961e+01	-4.862286042860617351e-03	1.310193405607576551e+02	2.181508558500143691e-01	0.000000000000000000e+00	4.137831817169211668e+00	1.000000000000000000e+00
1.780000000000000000e+02	7.200464961569495870e+01	1.780023654081984930e+01	-4.918728649897612971e-03	1.325433795576749674e+02	3.239739426292785884e-01	0.000000000000000000e+00	5.501372341101040675e+00	1.000000000000000000e+00
1.780000000000000000e+02	9.825972949050245120e+01	2.693829854584192063e+01	-3.981425552105588919e-03	1.072347244838557856e+02	2.097939915866028349e-01	0.000000000000000000e+00	8.445859001319911741e+00	1.000000000000000000e+00
1.780000000000000000e+02	5.215034528084976984e+01	3.385299733685091184e+01	3.035996480931678603e-03	-8.170665537209556817e+01	3.012844534761822679e-01	0.000000000000000000e+00	4.170513013074739206e+00	1.000000000000000000e+00
1.780000000000000000e+02	6.568319321090627660e+00	4.845683940375736398e+01	-4.206888142305265435e-03	1.133225683636586609e+02	1.696239907523927615e-01	0.000000000000000000e+00	8.286711945318103290e+00	1.000000000000000000e+00
1.790000000000000000e+02	1.085826363272850017e+02	3.754879284980260934e+01	-4.475251012555388555e-03	1.205687871522020203e+02	2.561218648092830064e-01	0.000000000000000000e+00	4.471258538242359748e+00	1.000000000000000000e+00
1.790000000000000000e+02	1.435517541055164337e+01	1.978885216111597956e+01	-6.835446919652052658e-03	1.842977818179204235e+02	5.902072135000313580e-02	0.000000000000000000e+00	6.511201800491313030e+00	1.000000000000000000e+00
1.790000000000000000e+02	1.160292493580000581e+02	3.616928602097503642e+01	-5.749967549809002071e-03	1.549881347829118283e+02	2.711570776780801717e-01	0.000000000000000000e+00	4.800037181496421113e+00	1.000000000000000000e+00
1.790000000000000000e+02	7.844716198976351507e+01	2.444713794277424057e+01	3.925664416890501870e-03	-1.057290862959444837e+02	2.265045449890569218e-01	0.000000000000000000e+00	9.256741539944265185e+00	1.000000000000000000e+00
1.800000000000000000e+02	1.355931358118540118e+02	2.980919996761690172e+01	-3.584654371290962437e-03	9.652127972716571946e+01	2.142900408299553972e-01	0.000000000000000000e+00	6.166701229818055019e+00	1.000000000000000000e+00
1.800000000000000000e+02	8.979816300900000670e+01	3.915157001926640845e+01	-4.123130254125586050e-03	1.110609738947568133e+02	1.831377743653591628e-01	0.000000000000000000e+00	6.229892082307181944e+00	1.000000000000000000e+00
1.800000000000000000e+02	1.326124104059630042e+02	1.505541611346556508e+01	-4.051655506524844998e-03	1.091310435042815357e+02	1.947052911467646030e-01	0.000000000000000000e+00	1.078946370259772536e+01	1.000000000000000000e+00
1.810000000000000000e+02	6.402404607660939462e+01	1.045795401484521747e+01	-4.931724731135977459e-03	1.328942941531221607e+02	2.282006816016330930e-01	0.000000000000000000e+00	7.755583270421960940e+00	1.000000000000000000e+00
1.810000000000000000e+02	2.907355044733583682e+01	1.564591451665643085e+01	-4.153579587201797728e-03	1.118831536889653506e+02	1.487424248975767194e-01	0.000000000000000000e+00	5.705048942331197637e+00	1.000000000000000000e+00
1.810000000000000000e+02	4.676192146751530743e+01	2.415945308108670631e+01	-3.727650280829853616e-03	1.003823937680902532e+02	1.593483052618079876e-01	0.000000000000000000e+00	1.065962877643576334e+01	1.000000000000000000e+00
1.810000000000000000e+02	3.354262849684982228e+01	6.104679452426378994e+00	-3.732668202992972441e-03	1.005178855439232848e+02	2.911053967133037101e-01	0.000000000000000000e+00	6.879106926111473896e+00	1.000000000000000000e+00
1.810000000000000000e+02	5.518105100211304404e+01	1.762141487906604809e+01	-4.318056188909994222e-03	1.163242801401128901e+02	2.269725381475189430e-01	0.000000000000000000e+00	4.933891041590324100e+00	1.000000000000000000e+00
1.810000000000000000e+02	9.043958491731996219e+01	4.920210940646796871e+01	5.832558451420001913e-03	-1.572182187824553239e+02	2.360470215338918987e-01	0.000000000000000000e+00	6.411113987437239814e+00	1.000000000000000000e+00
1.810000000000000000e+02	1.346689863451657914e+02	4.924207068248378505e+01	-3.664115892871320189e-03	9.866686555319735419e+01	2.989322168847281525e-01	0.000000000000000000e+00	6.743219005101505736e+00	1.000000000000000000e+00
1.820000000000000000e+02	5.694227102699633036e+01	4.247521299374310644e+01	-4.929778709930223227e-03	1.328417485255884571e+02	1.454835559292596558e-01	0.000000000000000000e+00	9.864337544434455651e+00	1.000000000000000000e+00
1.820000000000000000e+02	7.171681719366216612e+01	9.472893404990342603e+00	-6.440540806393476106e-03	1.736346968131362587e+02	2.603362419921045889e-01	0.000000000000000000e+00	3.585822591848594865e+00	1.000000000000000000e+00
1.820000000000000000e+02	1.533397281833629933e+01	1.268896398609246212e+01	-4.838621238686191886e-03	1.303803536976491557e+02	1.399444294956496693e-01	0.000000000000000000e+00	4.913148532519698186e+00	1.000000000000000000e+00
1.820000000000000000e+02	9.480315902250964655e+01	1.923215457690540831e+01	-3.881742616125981923e-03	1.045431287242808338e+02	2.645886752607418124e-01	0.000000000000000000e+00	6.424627029687490776e+00	1.000000000000000000e+00
1.820000000000000000e+02	2.470364067653359186e+01	2.928643662528087788e+01	-4.558827112833797532e-03	1.228254730623882693e+02	1.986033241041682551e-01	0.000000000000000000e+00	4.672452823532461608e+00	1.000000000000000000e+00
1.820000000000000000e+02	6.827473623672939596e+01	2.184410150157771824e+01	-4.405503698797786846e-03	1.186855001873185813e+02	2.998555162141770536e-01	0.000000000000000000e+00	5.501372341101040675e+00	1.000000000000000000e+00
1.820000000000000000e+02	1.203787628479427667e+02	2.332745307470239027e+01	-3.395060268191497747e-03	9.140194130752553292e+01	2.016115655588985867e-01	0.000000000000000000e+00	5.673422562515976431e+00	1.000000000000000000e+00
1.820000000000000000e+02	7.179410664031391320e+01	3.154521021534871394e+01	-3.650377734868439760e-03	9.829591372015254080e+01	2.674642409348063632e-01	0.000000000000000000e+00	8.405451082717364741e+00	1.000000000000000000e+00
1.820000000000000000e+02	1.203249364986811543e+02	3.402745761208342401e+01	3.765683093141732746e-03	-1.014093394066527622e+02	4.230648294738048598e-01	0.000000000000000000e+00	4.679323268347664211e+00	1.000000000000000000e+00
1.820000000000000000e+02	8.203750061688555206e+01	3.682506819627928252e+01	-3.880438516387477426e-03	1.045079159840888821e+02	1.691056400351540479e-01	0.000000000000000000e+00	8.101881972526017606e+00	1.000000000000000000e+00
1.820000000000000000e+02	9.581141259827985834e+01	3.752295565907569141e+01	-3.307840647612384551e-03	8.904687462940819387e+01	2.617493454418793331e-01	0.000000000000000000e+00	6.229892082307181944e+00	1.000000000000000000e+00
1.830000000000000000e+02	1.249767926049605364e+02	3.453371941804066836e+01	-4.796388902223268705e-03	1.292400143143488549e+02	2.238915648523676083e-01	0.000000000000000000e+00	4.679323268347664211e+00	1.000000000000000000e+00
1.830000000000000000e+02	1.361198991518358810e+02	3.595336178526873283e+01	-4.734142183187125402e-03	1.275592551818187843e+02	1.993699950296807799e-01	0.000000000000000000e+00	6.166701229818055019e+00	1.000000000000000000e+00
1.830000000000000000e+02	1.059740321744076397e+01	4.121556342359684066e+01	-4.586690824602303145e-03	1.235778370222286071e+02	9.737550650853754597e-02	0.000000000000000000e+00	8.286711945318103290e+00	1.000000000000000000e+00
1.830000000000000000e+02	5.310808052142704838e+01	1.314413063563345929e+01	-4.736611899343528415e-03	1.276259413951470805e+02	2.425120953407153834e-01	0.000000000000000000e+00	4.933891041590324100e+00	1.000000000000000000e+00
1.830000000000000000e+02	1.191277823511205440e+02	1.389978153579588493e+01	-4.279861615064325248e-03	1.152929666861952853e+02	2.783003805161670119e-01	0.000000000000000000e+00	5.106065082096046481e+00	1.000000000000000000e+00
1.840000000000000000e+02	1.046224462783789022e+02	3.547296826849755291e+01	4.775715148271152989e-03	-1.286817905027689619e+02	3.477545495790954622e-01	0.000000000000000000e+00	4.471258538242359748e+00	1.000000000000000000e+00
1.840000000000000000e+02	3.687759004000547947e+01	4.190607451777076164e+01	-4.452428310882666426e-03	1.199525383786214547e+02	2.594211627812476051e-01	0.000000000000000000e+00	5.816973005007104902e+00	1.000000000000000000e+00
1.840000000000000000e+02	1.787109294767719092e+01	4.978066763562742381e+01	3.483472721810850284e-03	-9.378921635030867776e+01	2.656699220634726188e-01	0.000000000000000000e+00	1.123688446388459106e+01	1.000000000000000000e+00
1.840000000000000000e+02	1.403319218034560834e+02	5.290296736854318027e+01	-5.828251937152378707e-03	1.571019361366105613e+02	2.801159012737026721e-01	0.000000000000000000e+00	6.743219005101505736e+00	1.000000000000000000e+00
1.840000000000000000e+02	3.844687662059082101e+01	1.092862622261961469e+01	-4.604317354381115730e-03	1.240537809974178884e+02	2.667124244529402999e-01	0.000000000000000000e+00	5.560891283303464938e+00	1.000000000000000000e+00
1.840000000000000000e+02	3.475080486805970992e+01	1.508345058290995766e+01	-3.969087966143843363e-03	1.069015902946218404e+02	3.964960038728392311e-01	0.000000000000000000e+00	5.560891283303464938e+00	1.000000000000000000e+00
1.840000000000000000e+02	1.169566381181372705e+01	2.573214644483606151e+01	-3.361409407214525219e-03	9.049331523404998734e+01	2.527889764268796968e-01	0.000000000000000000e+00	6.511201800491313030e+00	1.000000000000000000e+00
1.840000000000000000e+02	9.174999330188403235e+01	2.488494252206908541e+01	-4.652114101952149576e-03	1.253443682159764165e+02	1.736631856711359223e-01	0.000000000000000000e+00	6.424627029687490776e+00	1.000000000000000000e+00
1.850000000000000000e+02	2.538016894092798381e+01	6.655923597624609833e+00	-4.077294214095642660e-03	1.098233288578415312e+02	3.810310608908523688e-01	0.000000000000000000e+00	6.778513733441616118e+00	1.000000000000000000e+00
1.850000000000000000e+02	5.876190493471870013e+01	2.513067929774594589e+01	-3.392568262839899471e-03	9.133465325093607134e+01	1.772081009155906939e-01	0.000000000000000000e+00	8.319348952671075992e+00	1.000000000000000000e+00
1.850000000000000000e+02	1.077778131431814899e+02	3.019418061750791793e+01	4.557879601024098469e-03	-1.227998887560667214e+02	3.666056736775303859e-01	0.000000000000000000e+00	4.421844513932644105e+00	1.000000000000000000e+00
1.850000000000000000e+02	1.949339059296814369e+01	3.453259810527026730e+01	-3.768269955512344033e-03	1.014791887516676923e+02	2.330006281179431982e-01	0.000000000000000000e+00	7.393843128402050269e+00	1.000000000000000000e+00
1.850000000000000000e+02	3.121427746475045240e+01	3.709384109340167157e+01	-6.130176792947221107e-03	1.652543812224367343e+02	2.968396408277995668e-01	0.000000000000000000e+00	4.028819683171767529e+00	1.000000000000000000e+00
1.850000000000000000e+02	4.492207255878378191e+01	1.111917182716895702e+01	-3.885967262924068522e-03	1.046572008199277661e+02	2.018917267942251792e-01	0.000000000000000000e+00	6.477998924467623709e+00	1.000000000000000000e+00
1.850000000000000000e+02	1.222217437419021024e+02	1.796171500828820911e+01	-5.700047029277669451e-03	1.536402023604017586e+02	2.211219154372752183e-01	0.000000000000000000e+00	5.106065082096046481e+00	1.000000000000000000e+00
1.850000000000000000e+02	2.729519685888278957e+01	2.354805033952980153e+01	-5.102522697643724001e-03	1.375061073775071634e+02	3.929692639795557829e-01	0.000000000000000000e+00	6.296446665443008683e+00	1.000000000000000000e+00
1.850000000000000000e+02	6.779531329592813904e+01	3.893853556277192496e+01	-4.600419937579483358e-03	1.239485446253800944e+02	2.269303051199031973e-01	0.000000000000000000e+00	8.405451082717364741e+00	1.000000000000000000e+00
1.850000000000000000e+02	1.274430929645785113e+02	4.590433672456319414e+01	-5.408013781137780036e-03	1.457548462096857520e+02	2.124553930349617481e-01	0.000000000000000000e+00	5.771763897041766178e+00	1.000000000000000000e+00
1.850000000000000000e+02	9.653408877941218691e+01	4.721228397823151823e+01	-3.727264076137222926e-03	1.003719656351024128e+02	3.374950996605734499e-01	0.000000000000000000e+00	6.411113987437239814e+00	1.000000000000000000e+00
1.860000000000000000e+02	1.389807548812314337e+02	1.060250646490633741e+01	-4.273026050272471163e-03	1.151083957059442895e+02	1.525650091367726224e-01	0.000000000000000000e+00	1.830361725870461242e+01	1.000000000000000000e+00
1.860000000000000000e+02	1.310554420766978581e+02	3.152293173874829080e+01	-4.801345545130532126e-03	1.293738514540740425e+02	2.499673960535940820e-01	0.000000000000000000e+00	6.728851006154521031e+00	1.000000000000000000e+00
1.860000000000000000e+02	4.634823760165174633e+01	4.512927420251553201e+01	-4.202802356906895805e-03	1.132122457437968848e+02	1.349071322006194507e-01	0.000000000000000000e+00	1.000410822835574720e+01	1.000000000000000000e+00
1.860000000000000000e+02	3.639101852390991354e+01	2.153155713168730045e+01	-5.036028292685036482e-03	1.357106540568016158e+02	2.838097950098908973e-01	0.000000000000000000e+00	6.653448647222186096e+00	1.000000000000000000e+00
1.860000000000000000e+02	4.108252516535571175e+01	3.496008337022236390e+01	-4.928089216469764937e-03	1.327961295498900540e+02	1.727458964792245588e-01	0.000000000000000000e+00	6.343244685991015430e+00	1.000000000000000000e+00
1.860000000000000000e+02	1.261564559366388920e+02	4.027780816411586784e+01	-4.317455634039124579e-03	1.163080642158131042e+02	3.881987397260127093e-01	0.000000000000000000e+00	5.771763897041766178e+00	1.000000000000000000e+00
1.870000000000000000e+02	8.113671851780289046e+01	1.098319129117851745e+01	-5.195984747511154384e-03	1.400297294461410615e+02	7.419849945891743292e-02	0.000000000000000000e+00	9.540206531389802791e+00	1.000000000000000000e+00
1.870000000000000000e+02	2.018442428809910538e+01	1.190656444488841892e+01	-5.528066893948819366e-03	1.489964687220089559e+02	2.556267000700535030e-01	0.000000000000000000e+00	4.913148532519698186e+00	1.000000000000000000e+00
1.870000000000000000e+02	6.968949771734615695e+01	1.243061201925397086e+01	-3.591017842823693382e-03	9.669310344830067550e+01	1.965913535558433400e-01	0.000000000000000000e+00	3.585822591848594865e+00	1.000000000000000000e+00
1.870000000000000000e+02	3.206040299268313021e+01	2.805669287254997712e+01	-5.953649025751063702e-03	1.604878543844871217e+02	3.768635786050278380e-01	0.000000000000000000e+00	6.449623792183542648e+00	1.000000000000000000e+00
1.870000000000000000e+02	1.017785705689586564e+02	2.863381008116657256e+01	-3.369002445154709383e-03	9.069833917843172344e+01	3.270155267186648507e-01	0.000000000000000000e+00	6.198844059584818211e+00	1.000000000000000000e+00
1.880000000000000000e+02	5.704083119871001628e+01	3.561156800744073792e+01	-4.136456492848552061e-03	1.114208032605888548e+02	1.336236620088232518e-01	0.000000000000000000e+00	1.009079027464079736e+01	1.000000000000000000e+00
1.880000000000000000e+02	2.586806674513350401e+01	1.341685579423093522e+01	-4.942019218397773576e-03	1.331722614700811675e+02	2.668662158179356814e-01	0.000000000000000000e+00	5.880881867484063719e+00	1.000000000000000000e+00
1.880000000000000000e+02	1.030029199742402568e+02	5.092183563224912035e+01	-4.058024647632145314e-03	1.093030203128303128e+02	1.830357029865119500e-01	0.000000000000000000e+00	7.456979985289318158e+00	1.000000000000000000e+00
1.880000000000000000e+02	7.006169228601223153e+01	5.002564822468638539e+00	-4.198732403077254025e-03	1.131023506011440674e+02	1.592704602433034911e-01	0.000000000000000000e+00	7.437366062969804403e+00	1.000000000000000000e+00
1.880000000000000000e+02	3.483182274667915834e+01	3.388051289104819830e+01	-5.740887064750430785e-03	1.547429474312518209e+02	3.877914453131288131e-01	0.000000000000000000e+00	4.838606411235041094e+00	1.000000000000000000e+00
1.880000000000000000e+02	1.215343675332820368e+02	4.402474722163535858e+01	-4.517121049051262861e-03	1.216993438676322228e+02	3.213161416921604951e-01	0.000000000000000000e+00	5.355464889884921753e+00	1.000000000000000000e+00
1.890000000000000000e+02	1.119790350411268633e+02	3.157347154752250162e+01	-4.074516702589626484e-03	1.097483316868784584e+02	2.497396778662382966e-01	0.000000000000000000e+00	4.421844513932644105e+00	1.000000000000000000e+00
1.890000000000000000e+02	9.806188466744073651e+01	3.957778004757660284e+01	-4.115535323502185136e-03	1.108558988449569682e+02	1.717534955664896668e-01	0.000000000000000000e+00	7.738891935708993586e+00	1.000000000000000000e+00
1.890000000000000000e+02	6.210777853234970891e+00	6.159836906261046074e+00	-3.910170626836441399e-03	1.053107296414235492e+02	2.207641122474821582e-01	0.000000000000000000e+00	1.143274886873639851e+01	1.000000000000000000e+00
1.890000000000000000e+02	2.002542566809161428e+01	2.491882513566302038e+01	-4.043683819638972318e-03	1.089157954439408655e+02	1.126651458891861912e-01	0.000000000000000000e+00	6.509234018787486420e+00	1.000000000000000000e+00
1.890000000000000000e+02	7.547828183882042197e+01	2.961804789619405653e+01	-3.444572244453756628e-03	9.273884239341384728e+01	2.133053613642453827e-01	0.000000000000000000e+00	7.805218830223151549e+00	1.000000000000000000e+00
1.900000000000000000e+02	3.711779035359067791e+01	7.051259083562133156e+00	-7.022293492082739771e-03	1.893429325962686391e+02	7.601684629470051302e-02	0.000000000000000000e+00	8.800837166309381843e+00	1.000000000000000000e+00
1.900000000000000000e+02	1.082763187227722739e+02	3.685893624309885297e+01	-3.666291172476704701e-03	9.872560151742437995e+01	2.008875587276978125e-01	0.000000000000000000e+00	6.453390208440318965e+00	1.000000000000000000e+00
1.900000000000000000e+02	2.123710090705216302e+01	4.968782603598743464e+01	-4.399283515093344206e-03	1.185175454624890534e+02	2.403388722689313584e-01	0.000000000000000000e+00	6.496299653336680358e+00	1.000000000000000000e+00
1.900000000000000000e+02	1.482330788160938617e+01	1.367861827068057501e+01	-3.192310690634784457e-03	8.592738442530345822e+01	2.123051296943618826e-01	0.000000000000000000e+00	5.646392112264065233e+00	1.000000000000000000e+00
1.900000000000000000e+02	1.164632018596823144e+02	4.230303792628553339e+01	-4.222819563745043754e-03	1.137527417526134315e+02	2.018894691636715644e-01	0.000000000000000000e+00	3.629259660034089396e+00	1.000000000000000000e+00
1.910000000000000000e+02	7.654756067391721785e+01	4.040324444314111929e+01	-4.818658485911760450e-03	1.298413280340381277e+02	4.221884048417232638e-01	0.000000000000000000e+00	3.606795570979508092e+00	1.000000000000000000e+00
1.910000000000000000e+02	9.327872614710747712e+01	3.162483038523770418e+01	-3.457415405586940476e-03	9.308562790595821923e+01	3.072778528135663434e-01	0.000000000000000000e+00	7.985611607586733385e+00	1.000000000000000000e+00
1.920000000000000000e+02	6.536156222621950462e+01	2.990284805156392167e+01	4.761106615521355431e-03	-1.282873371851920297e+02	8.127414162314505752e-02	0.000000000000000000e+00	1.009079027464079736e+01	1.000000000000000000e+00
1.920000000000000000e+02	4.477211611666191970e+01	3.170391706337861493e+01	-6.175670087632141418e-03	1.664827715969746293e+02	8.940086574458272484e-02	0.000000000000000000e+00	1.017580471895721317e+01	1.000000000000000000e+00
1.920000000000000000e+02	2.676616456194024707e+01	4.490185798149552454e+01	-4.394374179490546060e-03	1.183849856942502328e+02	3.541384928299722290e-01	0.000000000000000000e+00	5.530840614123914811e+00	1.000000000000000000e+00
1.920000000000000000e+02	7.608282174294365063e+01	5.018454934108370935e+01	3.014686872635617340e-03	-8.113126249502766996e+01	3.692759659670065142e-01	0.000000000000000000e+00	6.075150382482372713e+00	1.000000000000000000e+00
1.930000000000000000e+02	1.261276477782504486e+02	1.212335054928742650e+01	-5.711939338478579445e-03	1.539613133780715373e+02	1.343234529066472671e-01	0.000000000000000000e+00	1.639560647221355438e+01	1.000000000000000000e+00
1.930000000000000000e+02	1.089246049285192299e+02	1.386245730048909941e+01	-7.731816404898446231e-03	2.085011650930192673e+02	1.532835877937777092e-01	0.000000000000000000e+00	6.733857841086979157e+00	1.000000000000000000e+00
1.930000000000000000e+02	7.506837860214592695e+01	1.606683051234013959e+01	-4.223242965064231101e-03	1.137641742529117437e+02	2.060870580815622466e-01	0.000000000000000000e+00	5.981741866298264654e+00	1.000000000000000000e+00
1.930000000000000000e+02	1.316814035050982454e+02	4.815893886153606473e+01	-4.919174532659857310e-03	1.325554190922285045e+02	1.336960028306665160e-01	0.000000000000000000e+00	9.268765002528830621e+00	1.000000000000000000e+00
1.930000000000000000e+02	4.473278335756086932e+01	5.002453432688047030e+01	-4.167513459417356882e-03	1.122593901129961438e+02	2.082676575715374234e-01	0.000000000000000000e+00	7.979213439115508955e+00	1.000000000000000000e+00
1.930000000000000000e+02	8.589512559480186837e+01	3.466661203933720259e+01	-4.879344997203503669e-03	1.314799591081636834e+02	2.537380625526206579e-01	0.000000000000000000e+00	4.233446197737148253e+00	1.000000000000000000e+00
1.940000000000000000e+02	8.447780542366233192e+01	2.577549815136043065e+01	-8.108414782725880190e-03	2.186699125006046245e+02	1.546814356335258767e-01	0.000000000000000000e+00	9.003371737104519212e+00	1.000000000000000000e+00
1.940000000000000000e+02	2.998065869076239309e+01	4.940266073151807547e+01	-4.090719817197770863e-03	1.101858412178989965e+02	3.857882792178933817e-01	0.000000000000000000e+00	5.530840614123914811e+00	1.000000000000000000e+00
1.940000000000000000e+02	5.058935198756591944e+01	2.083018025958975983e+01	-4.402384544433742518e-03	1.186012781228577353e+02	1.005723878301949537e-01	0.000000000000000000e+00	1.046408335006097445e+01	1.000000000000000000e+00
1.940000000000000000e+02	2.567222146681208983e+01	2.168095164849693290e+01	-3.925960640414188733e-03	1.057370847961131091e+02	1.581550302189289603e-01	0.000000000000000000e+00	6.509234018787486420e+00	1.000000000000000000e+00
1.940000000000000000e+02	9.059268229062142908e+00	3.335720546759588245e+01	-6.393051017475987960e-03	1.723523979601051792e+02	2.083492599178573546e-01	0.000000000000000000e+00	5.724239557948648915e+00	1.000000000000000000e+00
1.940000000000000000e+02	3.182083291662512181e+01	4.158423101054005144e+01	-4.405497442263680077e-03	1.186853312510758229e+02	3.193587819420097285e-01	0.000000000000000000e+00	5.391062766977869458e+00	1.000000000000000000e+00
1.950000000000000000e+02	1.051042986796636285e+02	8.317179887327208476e+00	-6.387553801906673684e-03	1.722039645098819278e+02	2.646156373241553839e-01	0.000000000000000000e+00	6.733857841086979157e+00	1.000000000000000000e+00
1.950000000000000000e+02	1.390608557071986517e+01	3.640273993192067792e+01	3.913453715841926431e-03	-1.053993781985575140e+02	4.630430615772390679e-01	0.000000000000000000e+00	3.950283030744044410e+00	1.000000000000000000e+00
1.950000000000000000e+02	5.967169955079888233e+00	4.918962400864867845e+01	-8.637153664343422133e-03	2.329466923496183028e+02	1.398579847267036325e-01	0.000000000000000000e+00	8.926031319362877525e+00	1.000000000000000000e+00
1.950000000000000000e+02	1.230729684479179298e+02	5.159475761962156781e+01	-4.137970787310373509e-03	1.114616915882863850e+02	1.487735684142360570e-01	0.000000000000000000e+00	9.268765002528830621e+00	1.000000000000000000e+00
1.950000000000000000e+02	8.982040535531405112e+01	1.493534335506382149e+01	-4.247750043024574144e-03	1.144259038304908671e+02	3.813071543854734680e-01	0.000000000000000000e+00	1.022523352338130920e+01	1.000000000000000000e+00
1.950000000000000000e+02	1.128537822847880108e+02	4.268200495957547247e+01	-3.336972420090485950e-03	8.983347821908377284e+01	1.239340503170557328e-01	0.000000000000000000e+00	3.629259660034089396e+00	1.000000000000000000e+00
1.950000000000000000e+02	1.486169894958024607e+01	4.844036498785586531e+01	-4.179383856496357401e-03	1.125799094689754298e+02	1.949837658453928979e-01	0.000000000000000000e+00	6.496299653336680358e+00	1.000000000000000000e+00
1.960000000000000000e+02	1.764370028734655804e+01	3.768140026720910640e+01	-4.230809585761970484e-03	1.139684848902761303e+02	3.022517876158138384e-01	0.000000000000000000e+00	3.950283030744044410e+00	1.000000000000000000e+00
1.960000000000000000e+02	5.691785248466637803e+00	1.324741465970356025e+01	4.571316812631931112e-03	-1.231627145640019165e+02	3.038482555453152489e-01	0.000000000000000000e+00	9.115453892808528025e+00	1.000000000000000000e+00
1.960000000000000000e+02	1.386530957259452066e+02	2.674038816566623211e+01	6.117235095439790132e-03	-1.649049350730995229e+02	3.727548101159555705e-01	0.000000000000000000e+00	3.233612149234054822e+00	1.000000000000000000e+00
1.960000000000000000e+02	1.419155815844507913e+02	3.892694586854847927e+01	-3.683512536464013734e-03	9.919060538019002138e+01	3.766802517255348759e-01	0.000000000000000000e+00	9.300764805456481099e+00	1.000000000000000000e+00
1.960000000000000000e+02	9.015737781729070832e+01	5.112238321918403017e+01	-4.279950200710103299e-03	1.152953586376982429e+02	2.725325526227295736e-01	0.000000000000000000e+00	8.749254157377903240e+00	1.000000000000000000e+00
1.970000000000000000e+02	5.387479384944093397e+01	1.016280824070713429e+01	-4.451328531252637423e-03	1.199228426021120413e+02	2.262451739731461409e-01	0.000000000000000000e+00	4.195776271228304211e+00	1.000000000000000000e+00
1.970000000000000000e+02	4.653561450700745183e+01	4.225165539089113764e+01	-6.656869212652436613e-03	1.794759033871615657e+02	2.782841167214545885e-01	0.000000000000000000e+00	6.814579566670921906e+00	1.000000000000000000e+00
1.970000000000000000e+02	3.487724646860022659e+01	4.602516491646547081e+01	-5.154927835437209983e-03	1.389211283665934218e+02	2.106688198649196986e-01	0.000000000000000000e+00	5.391062766977869458e+00	1.000000000000000000e+00
1.970000000000000000e+02	3.428368353224978193e+01	1.768792139485757531e+01	-4.840992425485876258e-03	1.304443794636688949e+02	3.184265544229344380e-01	0.000000000000000000e+00	6.224967113477837266e+00	1.000000000000000000e+00
1.970000000000000000e+02	2.319090069668919440e+01	3.308812204590799411e+01	-3.176000211492751267e-03	8.548697588332076691e+01	3.878869425807233151e-01	0.000000000000000000e+00	7.202057844789239383e+00	1.000000000000000000e+00
1.970000000000000000e+02	9.802813237063271856e+01	4.730130077157307511e+01	-3.835589714609243233e-03	1.032969279297943359e+02	3.387770926785814707e-01	0.000000000000000000e+00	7.372607124223442554e+00	1.000000000000000000e+00
1.970000000000000000e+02	3.527213535622158957e+01	5.341577164671907951e+01	-4.009627049176074653e-03	1.079962091771247827e+02	3.436353358130078695e-01	0.000000000000000000e+00	6.641143314129323905e+00	1.000000000000000000e+00
1.980000000000000000e+02	8.197378057132287665e+01	3.626195523626119410e+01	-5.318561461452387014e-03	1.433394931506767023e+02	1.165179766047956811e-01	0.000000000000000000e+00	4.233446197737148253e+00	1.000000000000000000e+00
1.980000000000000000e+02	8.649465016587281241e+01	5.266074870447955192e+00	-3.590960937263628933e-03	9.669156690884524608e+01	3.028685788014016111e-01	0.000000000000000000e+00	1.022523352338130920e+01	1.000000000000000000e+00
1.980000000000000000e+02	1.451126137414252959e+01	1.555139828389691203e+01	-3.773288661501352035e-03	1.016147016920302377e+02	3.783815891702883016e-01	0.000000000000000000e+00	9.115453892808528025e+00	1.000000000000000000e+00
1.980000000000000000e+02	6.861447249957952010e+01	2.887131256581725580e+01	3.366630057385098639e-03	-9.063428098433861635e+01	2.946121494977317345e-01	0.000000000000000000e+00	5.699510550326735370e+00	1.000000000000000000e+00
1.980000000000000000e+02	2.608010924743020453e+01	4.357567002258889488e+01	-4.826608096796360450e-03	1.300559800076882482e+02	1.386283869226520027e-01	0.000000000000000000e+00	6.076325993951018134e+00	1.000000000000000000e+00
1.990000000000000000e+02	9.719895837404892802e+01	3.104428898621237565e+01	-4.319500461854216752e-03	1.163632777769113602e+02	3.278631681821607691e-01	0.000000000000000000e+00	6.431071928821694428e+00	1.000000000000000000e+00
1.990000000000000000e+02	1.344675025335769760e+02	4.449743457407087277e+01	-4.649797624217571514e-03	1.252818196806000515e+02	1.154054744982389025e-01	0.000000000000000000e+00	7.495146561925593254e+00	1.000000000000000000e+00
1.990000000000000000e+02	1.048226131490514774e+02	5.061891448237383173e+01	-6.005142801279933669e-03	1.618782671617187816e+02	1.566167339422354088e-01	0.000000000000000000e+00	7.561185739181068399e+00	1.000000000000000000e+00
1.990000000000000000e+02	4.887806721818602540e+01	8.237136538388185159e+00	3.553388703231449407e-03	-9.567705760687745453e+01	3.198401340373820956e-01	0.000000000000000000e+00	5.354949909439302047e+00	1.000000000000000000e+00
1.990000000000000000e+02	5.720139029935403840e+01	1.271981715301620675e+01	4.427224716476331826e-03	-1.192720017635681558e+02	2.902277741851180259e-01	0.000000000000000000e+00	3.024824546968320149e+00	1.000000000000000000e+00
1.990000000000000000e+02	1.257326728991325950e+02	2.406484749222002506e+01	-3.903844342241556339e-03	1.051399100259886552e+02	2.608019960585198360e-01	0.000000000000000000e+00	1.237466418584906869e+01	1.000000000000000000e+00
1.990000000000000000e+02	1.016395484705220440e+02	3.569615374658356188e+01	-4.587556184189804480e-03	1.236012030895834215e+02	2.119733501380959284e-01	0.000000000000000000e+00	6.431071928821694428e+00	1.000000000000000000e+00
1.990000000000000000e+02	6.421861571762600818e+01	3.741822789222555912e+01	-4.424126127147245437e-03	1.191883349873353666e+02	3.227514872418448810e-01	0.000000000000000000e+00	9.237972754175491019e+00	1.000000000000000000e+00
2.000000000000000000e+02	1.260169181850190334e+01	3.219101460244300483e+01	-4.645594683697259683e-03	1.251683336885288469e+02	1.383293058520143060e-01	0.000000000000000000e+00	4.409089850727593074e+00	1.000000000000000000e+00
2.000000000000000000e+02	2.516261582020759846e+01	1.238465804619900901e+01	5.076073185955765066e-03	-1.367919290399358943e+02	3.042936447945162604e-01	0.000000000000000000e+00	1.055075724073318355e+01	1.000000000000000000e+00
2.000000000000000000e+02	3.696321164143007110e+01	2.330667078204270837e+01	-5.137388056932474904e-03	1.384475268119914801e+02	1.665897139704968222e-01	0.000000000000000000e+00	6.224967113477837266e+00	1.000000000000000000e+00
2.010000000000000000e+02	4.048560450607629235e+01	3.911543574629961029e+01	-3.884659375365541976e-03	1.046218858026488618e+02	2.331266379041249115e-01	0.000000000000000000e+00	6.814579566670921906e+00	1.000000000000000000e+00
2.010000000000000000e+02	6.973057132352967358e+01	4.483162697803200558e+01	-4.175966967136660393e-03	1.124876480922300885e+02	1.888924890416388003e-01	0.000000000000000000e+00	9.237972754175491019e+00	1.000000000000000000e+00
2.010000000000000000e+02	7.273176737601133368e+01	1.852670594740309085e+01	-4.374038401182222223e-03	1.178358877556267288e+02	3.379292973251923904e-01	0.000000000000000000e+00	5.422842427040598601e+00	1.000000000000000000e+00
2.020000000000000000e+02	7.235213087495577611e+01	2.456848438167307691e+01	-3.804116894619807669e-03	1.024471123821988954e+02	3.305921667856942525e-01	0.000000000000000000e+00	5.699510550326735370e+00	1.000000000000000000e+00
2.020000000000000000e+02	9.005680875791486528e+01	3.273040280552417158e+01	-3.882690263524199697e-03	1.045687166917052480e+02	1.972447184380752283e-01	0.000000000000000000e+00	7.338479471315441316e+00	1.000000000000000000e+00
2.020000000000000000e+02	7.812838433742463451e+01	1.905938348616161804e+01	-3.804992449659829867e-03	1.024707537427772053e+02	3.675939775082424088e-01	0.000000000000000000e+00	5.422842427040598601e+00	1.000000000000000000e+00
2.030000000000000000e+02	6.988848184011345666e+01	8.997792121813013466e+00	3.806289768353636385e-03	-1.025057833841170378e+02	2.480042578903248751e-01	0.000000000000000000e+00	9.944067142480877308e+00	1.000000000000000000e+00
2.030000000000000000e+02	1.906466172044651231e+01	3.650402187874344406e+01	-4.986481399092313090e-03	1.343728101481754891e+02	1.734881444366018766e-01	0.000000000000000000e+00	5.833418477203779595e+00	1.000000000000000000e+00
2.030000000000000000e+02	4.157618874857657687e+01	1.289981144001330016e+01	-3.267865834404331225e-03	8.796749191798194545e+01	3.638944119482491191e-01	0.000000000000000000e+00	6.892757993580381992e+00	1.000000000000000000e+00
2.030000000000000000e+02	1.308086961349289936e+02	3.795600065466469886e+01	-4.695444262705627224e-03	1.265143505785506903e+02	3.186580838795647352e-01	0.000000000000000000e+00	7.495146561925593254e+00	1.000000000000000000e+00
2.040000000000000000e+02	6.022606539445427387e+01	1.268974874729714664e+01	3.938774474191847168e-03	-1.060830784240184954e+02	1.508378598977465623e-01	0.000000000000000000e+00	3.024824546968320149e+00	1.000000000000000000e+00
2.040000000000000000e+02	8.118353733501547254e+01	3.049489353608791831e+01	-4.054009138590920769e-03	1.091945952649353870e+02	2.636403966706347690e-01	0.000000000000000000e+00	6.615964289436679913e+00	1.000000000000000000e+00
2.040000000000000000e+02	7.786000808252707373e+01	3.621548238575674361e+01	-4.281284577656242069e-03	1.153313889100272718e+02	3.635317224542489178e-01	0.000000000000000000e+00	6.615964289436679913e+00	1.000000000000000000e+00
2.050000000000000000e+02	4.329144361073243630e+01	6.223883525789171145e+00	-4.320247472294528289e-03	1.163834482315006227e+02	1.802032323850685236e-01	0.000000000000000000e+00	6.892757993580381992e+00	1.000000000000000000e+00
2.050000000000000000e+02	1.060380249979635003e+01	1.904025307505359876e+01	4.155211827103960642e-03	-1.119272267287097833e+02	4.112362072756857723e-01	0.000000000000000000e+00	3.473803726315431106e+00	1.000000000000000000e+00
2.050000000000000000e+02	2.200057953295735302e+01	3.146327215986590176e+01	-5.260676452625050875e-03	1.417765070410531791e+02	2.081383524911284422e-01	0.000000000000000000e+00	5.833418477203779595e+00	1.000000000000000000e+00
2.050000000000000000e+02	6.617875119840675779e+01	3.346236718949329969e+01	-3.759662409515678733e-03	1.012467714971266588e+02	1.984506887505931294e-01	0.000000000000000000e+00	5.393326406523167194e+00	1.000000000000000000e+00
2.050000000000000000e+02	9.504280464766895875e+01	3.944032320489461796e+01	-4.170476146193083898e-03	1.123393873069404236e+02	1.862705128056670878e-01	0.000000000000000000e+00	6.727128508368193316e+00	1.000000000000000000e+00
2.050000000000000000e+02	9.797157761825990008e+01	4.729020827375156699e+01	3.310924705817578674e-03	-8.913014904248407788e+01	2.550825443754520805e-01	0.000000000000000000e+00	3.775073318833963576e+00	1.000000000000000000e+00
2.060000000000000000e+02	1.376485159739308131e+02	1.019193757619613550e+01	-4.525581086569560423e-03	1.219277781616898721e+02	1.283094987533929254e-01	0.000000000000000000e+00	5.205623522400941283e+00	1.000000000000000000e+00
2.060000000000000000e+02	9.301697843057878856e+01	1.713884536321681296e+01	-4.560339661123717463e-03	1.228663142407032183e+02	1.200653598790036858e-01	0.000000000000000000e+00	8.773817168828761837e+00	1.000000000000000000e+00
2.060000000000000000e+02	1.309198640677854257e+02	1.865202580631373408e+01	-2.865883452576102088e-03	7.711333655307529966e+01	3.023360990636710932e-01	0.000000000000000000e+00	1.080961837140647042e+01	1.000000000000000000e+00
2.060000000000000000e+02	1.370613173489973846e+01	2.060322001199941866e+01	-4.873339171874888423e-03	1.313177923959938482e+02	2.274410262778562286e-01	0.000000000000000000e+00	3.473803726315431106e+00	1.000000000000000000e+00
2.060000000000000000e+02	1.763794565526653102e+01	4.930856355836328220e+01	-8.302511536184394025e-03	2.239108295484640223e+02	1.735932696093369643e-01	0.000000000000000000e+00	1.144891753525357281e+01	1.000000000000000000e+00
2.060000000000000000e+02	2.668521157169073632e+01	2.665604644570693083e+01	-3.877548531179371514e-03	1.044298818466015604e+02	3.450723231887604658e-01	0.000000000000000000e+00	6.712316768836116943e+00	1.000000000000000000e+00
2.060000000000000000e+02	9.993011111173615291e+01	4.406292999050672421e+01	-3.095655412608006463e-03	8.331754018345010593e+01	4.978228007351934714e-01	0.000000000000000000e+00	3.775073318833963576e+00	1.000000000000000000e+00
2.070000000000000000e+02	1.565443737721000517e+01	7.416735492033969201e+00	-4.667421568714641075e-03	1.257576938491237541e+02	1.077512416293707753e-01	0.000000000000000000e+00	1.104831627734983535e+01	1.000000000000000000e+00
2.070000000000000000e+02	6.746472248227037838e+00	1.395228824793585964e+01	3.509856432426237613e-03	-9.450161795562212319e+01	3.807008461252213705e-01	0.000000000000000000e+00	6.384855734600352939e+00	1.000000000000000000e+00
2.080000000000000000e+02	1.417825859741916190e+02	2.321752814390426778e+01	-5.661571595345550427e-03	1.526013052432393522e+02	1.477944215152067198e-01	0.000000000000000000e+00	1.178314638839990103e+01	1.000000000000000000e+00
2.080000000000000000e+02	1.193359202661094969e+02	1.239021141511128654e+01	-4.372979110409762858e-03	1.178072852418334833e+02	1.323785978252256523e-01	0.000000000000000000e+00	1.216656733350041186e+01	1.000000000000000000e+00
2.080000000000000000e+02	4.809634380507378637e+01	1.771935961218234823e+01	-4.568971806268627180e-03	1.230993957108640444e+02	1.623505124168357350e-01	0.000000000000000000e+00	8.108049490760656397e+00	1.000000000000000000e+00
2.080000000000000000e+02	7.441048311702978424e+00	4.073457768733632633e+01	-4.847999596949221363e-03	1.306335840934483770e+02	1.034276317687896629e-01	0.000000000000000000e+00	1.236955905137856782e+01	1.000000000000000000e+00
2.080000000000000000e+02	5.718877506941183242e+01	4.717367415031007027e+01	-3.410168341575831302e-03	9.180988300644317235e+01	1.571216335048134516e-01	0.000000000000000000e+00	9.320059249090688169e+00	1.000000000000000000e+00
2.080000000000000000e+02	4.859069003767923078e+01	5.077040018848099123e+01	3.892601388348367226e-03	-1.048363326210234305e+02	1.374539189915134907e-01	0.000000000000000000e+00	9.320059249090688169e+00	1.000000000000000000e+00
2.080000000000000000e+02	8.961923968451358746e+01	3.448196061692502923e+01	4.737176288912956119e-03	-1.276411807995335153e+02	1.201491056370832533e-01	0.000000000000000000e+00	7.348497565036202772e+00	1.000000000000000000e+00
2.080000000000000000e+02	1.163248607839160655e+02	3.843537962888212434e+01	-5.009724086209485852e-03	1.350003991880740273e+02	3.806338534481453761e-01	0.000000000000000000e+00	6.472946392731822485e+00	1.000000000000000000e+00
2.080000000000000000e+02	1.351267082804072004e+02	4.607513136069759696e+01	3.230892059535988951e-03	-8.696914195293409477e+01	3.608525475064983112e-01	0.000000000000000000e+00	9.195950864926560442e+00	1.000000000000000000e+00
2.090000000000000000e+02	1.032174437125154469e+02	3.361685105357366865e+01	-9.524856638142386103e-03	2.569160662104380890e+02	1.137398110569877163e-01	0.000000000000000000e+00	6.397941544972899131e+00	1.000000000000000000e+00
2.090000000000000000e+02	1.059712231746760693e+02	1.007554878122897968e+01	-5.606475769862694081e-03	1.511136314625405817e+02	8.742552699126560078e-02	0.000000000000000000e+00	8.850226462775806269e+00	1.000000000000000000e+00
2.090000000000000000e+02	4.478310257423746066e+01	4.183040522849610454e+01	3.383725242526521623e-03	-9.109587782018238045e+01	3.001430592209127779e-01	0.000000000000000000e+00	7.299375046455580218e+00	1.000000000000000000e+00
2.100000000000000000e+02	6.989870253125455690e+01	3.736748329641559963e+01	-6.786310999830766182e-03	1.829710348462938612e+02	2.112662303513374029e-01	0.000000000000000000e+00	4.004139949501952067e+00	1.000000000000000000e+00
2.100000000000000000e+02	9.642222012806898590e+01	4.909906975702281962e+00	-3.521827772610405284e-03	9.482486293390734033e+01	3.208890199058568315e-01	0.000000000000000000e+00	5.783883320636474146e+00	1.000000000000000000e+00
2.100000000000000000e+02	1.087936850923695573e+02	1.846364851630528392e+01	-4.070986301619628975e-03	1.096530053184578151e+02	1.421091238288922920e-01	0.000000000000000000e+00	8.344356088894778978e+00	1.000000000000000000e+00
2.110000000000000000e+02	5.895311003765640834e+01	1.216025493921773659e+01	-5.309977761420738539e-03	1.431077197746259060e+02	2.529630721018375494e-01	0.000000000000000000e+00	1.219725451869900290e+01	1.000000000000000000e+00
2.110000000000000000e+02	3.018922229413511005e+01	1.580386503154540989e+01	-4.226635499039801958e-03	1.138557779960511738e+02	2.911211484513007708e-01	0.000000000000000000e+00	5.435673903051750244e+00	1.000000000000000000e+00
2.110000000000000000e+02	1.422110304839775381e+02	7.685550215354425063e+00	1.805514929595860175e-03	-4.848172180384427321e+01	4.210378158325137621e-01	0.000000000000000000e+00	5.205623522400941283e+00	1.000000000000000000e+00
2.110000000000000000e+02	9.184351752310858785e+01	8.443855011832081203e+00	3.359150681484769640e-03	-9.043232609346631534e+01	3.166115931075458301e-01	0.000000000000000000e+00	5.783883320636474146e+00	1.000000000000000000e+00
2.110000000000000000e+02	2.620877118269141093e+01	1.210216815987635464e+01	-3.705355728040977785e-03	9.978040584349265885e+01	4.032110126444620191e-01	0.000000000000000000e+00	5.435673903051750244e+00	1.000000000000000000e+00
2.110000000000000000e+02	1.123312603607024300e+02	2.602101841324396503e+01	-4.664420341463505759e-03	1.256766560018403567e+02	1.457207971291808457e-01	0.000000000000000000e+00	8.344356088894778978e+00	1.000000000000000000e+00
2.110000000000000000e+02	7.093063163416016437e+01	2.908795609674249505e+01	-4.373325169508657066e-03	1.178166293807675089e+02	4.146068058348074681e-01	0.000000000000000000e+00	6.403884475879314309e+00	1.000000000000000000e+00
2.110000000000000000e+02	1.316130921144075501e+02	3.639046974349079733e+01	5.059902811922709423e-03	-1.363553035558408340e+02	3.970224741962459225e-01	0.000000000000000000e+00	3.487840955844141888e+00	1.000000000000000000e+00
2.110000000000000000e+02	1.022278836435594656e+02	3.993780247585323195e+01	-3.341065358784114231e-03	8.994399398914720223e+01	4.038710645170742186e-01	0.000000000000000000e+00	4.721910166463675118e+00	1.000000000000000000e+00
2.110000000000000000e+02	9.589125391196698445e+01	4.062181029989202585e+01	-3.839481463703229083e-03	1.034020112648281753e+02	3.162237064854551694e-01	0.000000000000000000e+00	5.306003411727460595e+00	1.000000000000000000e+00
2.120000000000000000e+02	4.706571659022842624e+01	2.776255258157464212e+01	-4.961499856706644285e-03	1.336982692862704596e+02	8.307583279675823107e-02	0.000000000000000000e+00	9.425535858384829879e+00	1.000000000000000000e+00
2.120000000000000000e+02	1.101731559086015722e+02	3.642153700091642321e+01	-5.132772240303323102e-03	1.383228925168244245e+02	2.431365644811536164e-01	0.000000000000000000e+00	6.472946392731822485e+00	1.000000000000000000e+00
2.130000000000000000e+02	7.390281887446104747e+01	3.735373392318700070e+01	4.297825980073278519e-03	-1.157780327429519502e+02	2.907334869283292322e-01	0.000000000000000000e+00	4.004139949501952067e+00	1.000000000000000000e+00
2.130000000000000000e+02	7.698853041859737800e+01	1.248483785044882488e+01	-3.460616984594999841e-03	9.317207556520251899e+01	3.213994700303069996e-01	0.000000000000000000e+00	9.117283120662589724e+00	1.000000000000000000e+00
2.130000000000000000e+02	3.741675777351167653e+01	2.911894374348416648e+01	-3.205747235565497340e-03	8.629019223190982757e+01	2.217168281078242265e-01	0.000000000000000000e+00	8.415164822652863919e+00	1.000000000000000000e+00
2.130000000000000000e+02	6.320785207861025157e+01	3.180627934693340464e+01	-4.959585082637727252e-03	1.336465673804849530e+02	1.919969280271931478e-01	0.000000000000000000e+00	8.187222078101227041e+00	1.000000000000000000e+00
2.130000000000000000e+02	1.303816038717200456e+02	3.312727020294991576e+01	-5.301436384166946167e-03	1.428770891800180323e+02	1.868180643706540689e-01	0.000000000000000000e+00	3.487840955844141888e+00	1.000000000000000000e+00
2.130000000000000000e+02	3.762184871518423535e+01	4.324367067950440457e+01	-4.504894515858458119e-03	1.213692082774968384e+02	3.421857696035093266e-01	0.000000000000000000e+00	6.412838317577643110e+00	1.000000000000000000e+00
2.140000000000000000e+02	1.252218115932632969e+02	8.024199382992161844e+00	-4.987305660509321753e-03	1.343950665004086886e+02	1.239294887079613883e-01	0.000000000000000000e+00	3.199451611515644167e+00	1.000000000000000000e+00
2.140000000000000000e+02	7.957785041986004160e+01	5.152256312310809250e+01	-4.359047389419225607e-03	1.174311069042554010e+02	1.283085633679935667e-01	0.000000000000000000e+00	1.424572166094086967e+01	1.000000000000000000e+00
2.140000000000000000e+02	8.511132369933149278e+01	2.277625245362773398e+01	-3.670245247998031764e-03	9.883236776384011080e+01	2.109987959212994424e-01	0.000000000000000000e+00	8.434648655728565814e+00	1.000000000000000000e+00
2.140000000000000000e+02	5.645495708183932493e+01	2.693618147342008129e+01	-3.886214472975251227e-03	1.046638758793945527e+02	2.542862562498560131e-01	0.000000000000000000e+00	8.325829936709782331e+00	1.000000000000000000e+00
2.140000000000000000e+02	1.409108338932539652e+02	4.250667549199744855e+01	-1.614922523982053604e-01	4.360274319072420440e+03	9.891682782680599750e-03	0.000000000000000000e+00	1.112905993083746026e+01	1.000000000000000000e+00
2.140000000000000000e+02	5.244603614477877329e+01	4.985145447940807628e+01	-3.757341943935546460e-03	1.011841152836599775e+02	3.398994686852230274e-01	0.000000000000000000e+00	1.109314121392513997e+01	1.000000000000000000e+00
2.150000000000000000e+02	2.294173330511440412e+01	7.304399048843295716e+00	-4.431865799019764525e-03	1.193973182780846969e+02	2.042180527841969129e-01	0.000000000000000000e+00	5.804491789666501589e+00	1.000000000000000000e+00
2.150000000000000000e+02	2.479990389705537623e+01	2.211437286006073322e+01	-4.001319313087918147e-03	1.077718872607726865e+02	1.253814706849135652e-01	0.000000000000000000e+00	7.537202622679584962e+00	1.000000000000000000e+00
2.150000000000000000e+02	1.211858692214644151e+02	1.632677107782735249e+01	-4.337183613160581867e-03	1.168407506222323633e+02	2.016007372718958690e-01	0.000000000000000000e+00	6.405355064410359844e+00	1.000000000000000000e+00
2.150000000000000000e+02	1.103025064550860890e+02	4.727986873540836399e+01	-3.305802827748673036e-03	8.899185029399872349e+01	2.461156364833482213e-01	0.000000000000000000e+00	7.102290176291988999e+00	1.000000000000000000e+00
2.160000000000000000e+02	9.674630491346505323e+00	1.090868526402224425e+01	-7.036002777620010452e-03	1.897131048274163163e+02	2.520747173160555743e-01	0.000000000000000000e+00	6.161185750717175225e+00	1.000000000000000000e+00
2.160000000000000000e+02	7.675920234878915949e+01	2.159923635713685641e+01	-2.947285878082339054e-03	7.931132983205060327e+01	2.366634675033965074e-01	0.000000000000000000e+00	7.631460602631972456e+00	1.000000000000000000e+00
2.160000000000000000e+02	3.530368375006504778e+01	3.726448959160565977e+01	-7.171368223043247080e-03	1.933681843584676017e+02	1.680037903512761055e-01	0.000000000000000000e+00	5.225681593577381712e+00	1.000000000000000000e+00
2.170000000000000000e+02	9.585130921883076027e+00	2.462271205889519976e+01	-4.724944164748841324e-03	1.273108942443957261e+02	3.118409476508047229e-01	0.000000000000000000e+00	1.229708592494507613e+01	1.000000000000000000e+00
2.170000000000000000e+02	1.211442610720970805e+02	4.100313322879057409e+01	-2.771899151075264255e-03	7.457561287047809628e+01	3.527927516670809061e-01	0.000000000000000000e+00	8.792886548814244918e+00	1.000000000000000000e+00
2.180000000000000000e+02	4.796113918077021054e+01	1.170739750747093133e+01	-5.998130720358570492e-03	1.616889299688656365e+02	1.130837209948990507e-01	0.000000000000000000e+00	4.203264215540984061e+00	1.000000000000000000e+00
2.180000000000000000e+02	1.076190165099041707e+02	3.170236007630286323e+01	-4.367451965377965560e-03	1.176580436491381647e+02	3.244019455645252847e-01	0.000000000000000000e+00	6.871911585728224026e+00	1.000000000000000000e+00
2.180000000000000000e+02	1.250511269861090256e+02	1.121909490230271444e+01	4.365160913370799874e-03	-1.175961816483167439e+02	3.399023228863091717e-01	0.000000000000000000e+00	3.199451611515644167e+00	1.000000000000000000e+00
2.190000000000000000e+02	1.123667031172036417e+02	4.048416289360234543e+01	-3.714756056937616562e-03	1.000342294808901329e+02	2.244308725025121465e-01	0.000000000000000000e+00	7.102290176291988999e+00	1.000000000000000000e+00
2.190000000000000000e+02	9.237829496750995872e+01	1.634188391572951460e+01	-6.061248043881727228e-03	1.633931967892711441e+02	2.104051516275710076e-01	0.000000000000000000e+00	6.812118892826442007e+00	1.000000000000000000e+00
2.190000000000000000e+02	7.231224337317095774e+01	3.926892938106643527e+01	-4.996889469475481078e-03	1.346538443877209943e+02	1.167961936014221269e-01	0.000000000000000000e+00	9.766066082096111600e+00	1.000000000000000000e+00
2.190000000000000000e+02	2.888421556898570586e+01	8.697475969666720985e+00	-4.776873032542374234e-03	1.287130551958066462e+02	1.488005047967416727e-01	0.000000000000000000e+00	6.103585730024266631e+00	1.000000000000000000e+00
2.190000000000000000e+02	5.923191363642420981e+01	9.863135755993022613e+00	-3.981754924992898792e-03	1.072436180688820428e+02	2.649160078660881545e-01	0.000000000000000000e+00	8.901920118448023445e+00	1.000000000000000000e+00
2.190000000000000000e+02	2.455210331581126582e+01	2.964750091202315119e+01	-4.894478411354773011e-03	1.318885850475700181e+02	3.363998478234937473e-01	0.000000000000000000e+00	4.885223785117392303e+00	1.000000000000000000e+00
2.190000000000000000e+02	7.875365317861439962e+01	3.145487920843899232e+01	-4.707859406537850261e-03	1.268495789520424353e+02	1.081427188778006920e-01	0.000000000000000000e+00	7.279779023035640506e+00	1.000000000000000000e+00
2.200000000000000000e+02	1.129850318472552857e+02	2.345153325188985960e+01	3.139596150710119438e-02	-8.474702322168611772e+02	1.643285133703142886e-02	0.000000000000000000e+00	4.645640814437623334e+00	1.000000000000000000e+00
2.200000000000000000e+02	7.282581084465404331e+01	1.038146121838524039e+01	-3.859390892462943694e-03	1.039395970963306723e+02	3.287487946613826262e-01	0.000000000000000000e+00	4.745543844736018535e+00	1.000000000000000000e+00
2.200000000000000000e+02	1.261608042163238395e+02	2.489045117949662611e+01	-4.242711589128478344e-03	1.142898576656355374e+02	1.522392616172522084e-01	0.000000000000000000e+00	9.903867683223721130e+00	1.000000000000000000e+00
2.200000000000000000e+02	2.601427758008631486e+01	3.623752460764875849e+01	-5.243165127463924116e-03	1.413036737713963760e+02	1.874128954783159662e-01	0.000000000000000000e+00	3.958789933490578061e+00	1.000000000000000000e+00
2.200000000000000000e+02	1.220377195628811648e+02	5.224462050771823840e+01	-3.704648132456394433e-03	9.976129965188381732e+01	1.802572659713390646e-01	0.000000000000000000e+00	1.127693683218305054e+01	1.000000000000000000e+00
2.210000000000000000e+02	9.556748995278852021e+01	1.032241557077769301e+01	-4.637941609971668253e-03	1.249616886836934100e+02	1.762950563209532140e-01	0.000000000000000000e+00	6.812118892826442007e+00	1.000000000000000000e+00
2.210000000000000000e+02	1.518105661683459928e+01	1.367264640329004166e+01	-4.549498187828186074e-03	1.225735774421425504e+02	1.775271416111905420e-01	0.000000000000000000e+00	6.161185750717175225e+00	1.000000000000000000e+00
2.210000000000000000e+02	1.418712180984905729e+02	3.537403367406727739e+01	-5.546318325200005547e-03	1.494892860179593299e+02	2.200412484584451933e-01	0.000000000000000000e+00	1.116102043795557996e+01	1.000000000000000000e+00
2.210000000000000000e+02	5.443631413429139343e+01	4.144648677998964814e+01	-4.425610241141140870e-03	1.192284083950198266e+02	1.349168456095434232e-01	0.000000000000000000e+00	9.566281796355257327e+00	1.000000000000000000e+00
2.210000000000000000e+02	1.388776743743267730e+02	4.612610664573100649e+01	6.593552442547421372e-03	-1.777662511959429423e+02	2.100935847617025898e-01	0.000000000000000000e+00	1.116102043795557996e+01	1.000000000000000000e+00
2.210000000000000000e+02	7.946585583603085468e+01	5.140813354734336826e+01	-3.947239713410156427e-03	1.063116531721423854e+02	1.638373428376641572e-01	0.000000000000000000e+00	1.409022530193678868e+01	1.000000000000000000e+00
2.210000000000000000e+02	7.602310727720870887e+01	1.400335885844594408e+01	-3.836987708942682807e-03	1.033346759714507925e+02	3.560286705608698421e-01	0.000000000000000000e+00	4.831236590429419664e+00	1.000000000000000000e+00
2.210000000000000000e+02	4.049185167714311007e+01	3.663946024998083573e+01	-5.071796979668335113e-03	1.366764647571355908e+02	8.823435362143017269e-02	0.000000000000000000e+00	5.225681593577381712e+00	1.000000000000000000e+00
2.210000000000000000e+02	3.804696990255055056e+01	5.105961887164927759e+01	-4.348776923242683203e-03	1.171537881943079356e+02	1.993302894982703632e-01	0.000000000000000000e+00	7.993303457762459097e+00	1.000000000000000000e+00
2.220000000000000000e+02	1.018739679180197015e+02	4.313387072527606136e+01	-4.013825283512512457e-03	1.081095680948433539e+02	1.537361738465813366e-01	0.000000000000000000e+00	8.414732411081542907e+00	1.000000000000000000e+00
2.220000000000000000e+02	5.000367445741843397e+01	3.296913737688672086e+01	-4.180667712527569822e-03	1.126145755972907523e+02	2.522010337738012087e-01	0.000000000000000000e+00	8.687275950868576402e+00	1.000000000000000000e+00
2.230000000000000000e+02	4.536636882761019507e+01	1.501414770668604781e+01	-3.904293654672793493e-03	1.051520421669890908e+02	1.480636675660721435e-01	0.000000000000000000e+00	4.203264215540984061e+00	1.000000000000000000e+00
2.230000000000000000e+02	2.002480007038563414e+01	2.482855441808822405e+01	-6.369063918236833252e-03	1.717047086242912712e+02	2.696037170154830243e-01	0.000000000000000000e+00	5.861017366678646034e+00	1.000000000000000000e+00
2.230000000000000000e+02	3.185060340474468177e+01	2.031235136926980900e+01	-4.695294301742859028e-03	1.265103013971384343e+02	2.003862150319838387e-01	0.000000000000000000e+00	7.554988362315216754e+00	1.000000000000000000e+00
2.230000000000000000e+02	4.529134813988771668e+01	2.567100445649900564e+01	-4.150309879514170290e-03	1.117948664484203078e+02	1.791084637640624200e-01	0.000000000000000000e+00	8.687275950868576402e+00	1.000000000000000000e+00
2.230000000000000000e+02	3.113977830637753996e+01	4.703673378484475620e+01	-4.489275788097174362e-03	1.209474781087463242e+02	3.201555377303465511e-01	0.000000000000000000e+00	6.021517773805888041e+00	1.000000000000000000e+00
2.230000000000000000e+02	9.320794284206366243e+00	5.003838823205848030e+01	-3.368448074926052357e-03	9.068337031197505382e+01	2.026997615353078874e-01	0.000000000000000000e+00	1.327582275100033726e+01	1.000000000000000000e+00
2.240000000000000000e+02	8.044048191768068534e+01	5.366314941033540897e+00	-4.296724468976068946e-03	1.157482902141105114e+02	1.961400427552677517e-01	0.000000000000000000e+00	6.823661365967646830e+00	1.000000000000000000e+00
2.240000000000000000e+02	2.588460998105589184e+01	2.494751820803844922e+01	-5.809430130905512100e-03	1.565937178203686244e+02	1.918796217344197474e-01	0.000000000000000000e+00	4.885223785117392303e+00	1.000000000000000000e+00
2.240000000000000000e+02	2.746288741825510016e+01	5.180529223547765127e+01	-5.022670348069305062e-03	1.353499685820911225e+02	2.198168568373749521e-01	0.000000000000000000e+00	6.021517773805888041e+00	1.000000000000000000e+00
2.240000000000000000e+02	8.400247472575689756e+01	1.118650064877627592e+01	-5.514104509429281452e-03	1.486194624210104394e+02	1.565172491979517355e-01	0.000000000000000000e+00	6.823661365967646830e+00	1.000000000000000000e+00
2.240000000000000000e+02	1.337176483878815603e+01	3.739571813109130005e+01	4.179943476621279970e-03	-1.125950200908728789e+02	3.233206692876229305e-01	0.000000000000000000e+00	1.060777418555829854e+01	1.000000000000000000e+00
2.240000000000000000e+02	2.929493228314932196e+01	3.845322369750209646e+01	-3.455379774677992937e-03	9.303066267576370763e+01	2.472349090359269308e-01	0.000000000000000000e+00	3.958789933490578061e+00	1.000000000000000000e+00
2.240000000000000000e+02	5.677561077862137751e+01	5.076166442243399501e+01	-4.301903018930126714e-03	1.158881191924618292e+02	1.569373103894635690e-01	0.000000000000000000e+00	7.743865001518599023e+00	1.000000000000000000e+00
2.250000000000000000e+02	1.393457968657837114e+02	1.688905105154944053e+01	-6.047968291741825930e-03	1.630346226341592057e+02	1.627157640426860619e-01	0.000000000000000000e+00	6.483955861342600713e+00	1.000000000000000000e+00
2.250000000000000000e+02	1.143104190398484405e+02	3.874133424563368067e+01	-4.187851433595888608e-03	1.128085473435624664e+02	1.288778095642947319e-01	0.000000000000000000e+00	1.021275061217058777e+01	1.000000000000000000e+00
2.250000000000000000e+02	3.236183624896145972e+01	6.123450472830367808e+00	-4.726089217744759881e-03	1.273418124728569438e+02	1.885335599448237920e-01	0.000000000000000000e+00	5.828934044309092677e+00	1.000000000000000000e+00
2.250000000000000000e+02	4.264031570115648151e+01	5.634318818683186514e+00	-4.128725576079633405e-03	1.112120563713810100e+02	1.585256725614824225e-01	0.000000000000000000e+00	9.767935074336902446e+00	1.000000000000000000e+00
2.250000000000000000e+02	3.414424475401456505e+01	1.167317947648630394e+01	-3.668438415852797937e-03	9.878358045944762011e+01	2.821342054154289958e-01	0.000000000000000000e+00	5.828934044309092677e+00	1.000000000000000000e+00
2.250000000000000000e+02	1.089410985976948609e+02	2.573814263039514572e+01	-4.929760334945063917e-03	1.328412523721430318e+02	3.109590280032032972e-01	0.000000000000000000e+00	4.645640814437623334e+00	1.000000000000000000e+00
2.250000000000000000e+02	8.188055619669060547e+01	2.960560216668175926e+01	-3.498721959357985623e-03	9.420096970322975949e+01	4.058025993452087921e-01	0.000000000000000000e+00	5.387846598298572154e+00	1.000000000000000000e+00
2.260000000000000000e+02	8.374561549867921784e+00	2.803875107648424603e+01	-4.357809773220363420e-03	1.173976893240035366e+02	2.755084134781022875e-01	0.000000000000000000e+00	3.316003581389911137e+00	1.000000000000000000e+00
2.260000000000000000e+02	6.035207224005632298e+01	2.843409464292842515e+01	-4.415111713808259238e-03	1.189449316758274193e+02	2.772569487856565429e-01	0.000000000000000000e+00	1.129849322991931970e+01	1.000000000000000000e+00
2.260000000000000000e+02	9.373205829114090193e+01	4.100854035616999482e+01	-4.624775788732616785e-03	1.246061908417598403e+02	1.959770410952500486e-01	0.000000000000000000e+00	8.414732411081542907e+00	1.000000000000000000e+00
2.260000000000000000e+02	1.377380150495642681e+02	1.060759252320801949e+01	2.805611564485182945e-03	-7.548590095627181995e+01	4.196404608819112036e-01	0.000000000000000000e+00	6.483955861342600713e+00	1.000000000000000000e+00
2.270000000000000000e+02	1.424640463915251871e+02	3.907746341353707464e+01	-4.960655408239902399e-03	1.336754678520036634e+02	2.755759204087855352e-01	0.000000000000000000e+00	6.996673485088370725e+00	1.000000000000000000e+00
2.280000000000000000e+02	2.891164877749099560e+01	3.133691147650802122e+01	-4.410712665193616128e-03	1.188261504573472536e+02	1.646260828073147220e-01	0.000000000000000000e+00	7.070170451572406201e+00	1.000000000000000000e+00
2.280000000000000000e+02	9.728649494771724449e+01	5.099866283332886496e+01	-5.720869143919700764e-03	1.542024321435146987e+02	1.021219442971336155e-01	0.000000000000000000e+00	9.665227662926993091e+00	1.000000000000000000e+00
2.280000000000000000e+02	1.165178225405092718e+02	2.090275433758010237e+01	2.620642118458033597e-03	-7.049143553764236003e+01	4.956041124831469524e-01	0.000000000000000000e+00	8.988199243892513124e+00	1.000000000000000000e+00
2.280000000000000000e+02	3.378780804924488024e+01	4.137585356704265394e+01	-3.529749442325293574e-03	9.503876045211154633e+01	3.407062944587320175e-01	0.000000000000000000e+00	3.855418393592715542e+00	1.000000000000000000e+00
2.280000000000000000e+02	6.608215436068047666e+01	4.813506291261305137e+01	-4.808904671581545713e-03	1.295779597350119161e+02	1.733812037574301579e-01	0.000000000000000000e+00	3.743969967503594898e+00	1.000000000000000000e+00
2.280000000000000000e+02	1.171089873494053677e+02	5.116757421152061625e+01	-4.271725246728912129e-03	1.150732719681904115e+02	2.958923719206331127e-01	0.000000000000000000e+00	6.478779288774417999e+00	1.000000000000000000e+00
2.290000000000000000e+02	7.688907172235379051e+01	3.163389546629402815e+01	-4.707165435755859481e-03	1.268308406514926077e+02	2.786856983042577118e-01	0.000000000000000000e+00	5.387846598298572154e+00	1.000000000000000000e+00
2.290000000000000000e+02	1.442408301103706094e+02	3.231015379498226281e+01	-3.838573978971856777e-03	1.033775077524583139e+02	1.980954200346225491e-01	0.000000000000000000e+00	6.996673485088370725e+00	1.000000000000000000e+00
2.290000000000000000e+02	5.308258030904917035e+01	4.395512557272807896e+01	-3.711137451047847279e-03	9.993652144116637714e+01	4.095555956425848132e-01	0.000000000000000000e+00	7.743865001518599023e+00	1.000000000000000000e+00
2.290000000000000000e+02	2.568972083888329649e+01	1.068181972804477375e+01	-5.368842113899684361e-03	1.446971497002740534e+02	2.635800398175552894e-01	0.000000000000000000e+00	8.080585022898183922e+00	1.000000000000000000e+00
2.290000000000000000e+02	1.567592771225625725e+01	1.975068582731181266e+01	-2.968877537491478816e-03	7.989433853195203028e+01	3.678841463733771855e-01	0.000000000000000000e+00	1.104545034898120726e+01	1.000000000000000000e+00
2.290000000000000000e+02	1.242589703022667180e+02	3.643339082227460324e+01	-4.800442827291174185e-03	1.293494766552719000e+02	1.245652429728434374e-01	0.000000000000000000e+00	7.342618192571690905e+00	1.000000000000000000e+00
2.300000000000000000e+02	2.067221484072890902e+01	3.092553984855305060e+01	-4.453481059179781321e-03	1.199809642353096422e+02	1.556470109241188116e-01	0.000000000000000000e+00	8.249696855918591254e+00	1.000000000000000000e+00
2.300000000000000000e+02	7.936601160545286859e+01	3.848376136590164265e+01	-5.926374812356360877e-03	1.597514078061686291e+02	3.245372116695339759e-01	0.000000000000000000e+00	6.947608757647832256e+00	1.000000000000000000e+00
2.300000000000000000e+02	3.011937233063906305e+01	4.018975476504087396e+01	4.522195593799774663e-03	-1.218363645421603252e+02	2.941471835138853574e-01	0.000000000000000000e+00	3.855418393592715542e+00	1.000000000000000000e+00
2.310000000000000000e+02	5.792246697488440077e+01	8.745132117471825950e+00	-5.063187869030716555e-03	1.364440052548325468e+02	1.426399375655102997e-01	0.000000000000000000e+00	1.174115084144535537e+01	1.000000000000000000e+00
2.310000000000000000e+02	8.568930952255863076e+01	2.474082656380211631e+01	-5.041316031556820204e-03	1.358534313073427313e+02	2.631451155913552276e-01	0.000000000000000000e+00	5.659707790225481538e+00	1.000000000000000000e+00
2.310000000000000000e+02	8.521379327611531096e+01	3.038052306007808667e+01	-5.020357700098838742e-03	1.352875234563579738e+02	3.414091788540416506e-01	0.000000000000000000e+00	4.857789838352408296e+00	1.000000000000000000e+00
2.310000000000000000e+02	1.056334495990163873e+02	4.612578136284707142e+01	-5.338582929279727524e-03	1.438801042128906147e+02	7.975671191975819418e-02	0.000000000000000000e+00	9.665227662926993091e+00	1.000000000000000000e+00
2.310000000000000000e+02	4.650419864996482033e+01	1.147968355083547110e+01	4.762296188561009752e-03	-1.283194575247242994e+02	2.192514765203529281e-01	0.000000000000000000e+00	1.174115084144535537e+01	1.000000000000000000e+00
2.310000000000000000e+02	7.909685202434049245e+01	2.654459788165818424e+01	-4.459518238285882334e-03	1.201439775486925896e+02	2.802000848492507412e-01	0.000000000000000000e+00	5.547543940053176748e+00	1.000000000000000000e+00
2.310000000000000000e+02	5.134075538821545770e+00	2.874240593790670673e+01	4.229640883319472910e-03	-1.139369280896309959e+02	2.326388108240630137e-01	0.000000000000000000e+00	3.316003581389911137e+00	1.000000000000000000e+00
2.310000000000000000e+02	4.833432997732432312e+01	3.103321006277382565e+01	-3.103627596165368669e-03	8.353280165470070528e+01	2.624619068056512905e-01	0.000000000000000000e+00	1.229558986218770045e+01	1.000000000000000000e+00
2.310000000000000000e+02	3.902303011302853264e+01	5.014185273627786188e+01	-3.743790539307210313e-03	1.008182060849042756e+02	3.089984627823603169e-01	0.000000000000000000e+00	1.021030320275355585e+01	1.000000000000000000e+00
2.320000000000000000e+02	1.235344683655494578e+02	5.033825232960487739e+01	-3.534789980284112117e-03	9.517486288993208632e+01	1.924285501734208648e-01	0.000000000000000000e+00	3.610859751783365823e+00	1.000000000000000000e+00
2.320000000000000000e+02	1.269499414759841756e+02	2.960164755542781378e+01	-3.906578949369975823e-03	1.052137487114028147e+02	3.416578114486364948e-01	0.000000000000000000e+00	7.342618192571690905e+00	1.000000000000000000e+00
2.320000000000000000e+02	2.238294065729177618e+01	4.099151369331829642e+01	-3.362244616164269256e-03	9.051586718685311439e+01	1.932037545599591954e-01	0.000000000000000000e+00	7.777865543672226600e+00	1.000000000000000000e+00
2.320000000000000000e+02	1.354119911684777549e+02	4.738652648958995428e+01	3.806127480502563380e-03	-1.025014013573690619e+02	3.958805137762223536e-01	0.000000000000000000e+00	3.133589820024179406e+00	1.000000000000000000e+00
2.330000000000000000e+02	8.184821392704598964e+01	4.655636495303836142e+01	-4.291998416037896835e-03	1.156206793655444756e+02	1.241276520376674020e-01	0.000000000000000000e+00	5.261605723190704076e+00	1.000000000000000000e+00
2.330000000000000000e+02	6.188390164469019794e+01	2.758364020669684180e+01	-4.195576562950047161e-03	1.130171379634863627e+02	1.766445371860798641e-01	0.000000000000000000e+00	1.398178903291846531e+01	1.000000000000000000e+00
2.330000000000000000e+02	1.407150492116759608e+02	4.301826289457055452e+01	-4.643476574605925888e-03	1.251111414179308241e+02	2.513519338483356513e-01	0.000000000000000000e+00	4.260197225504579244e+00	1.000000000000000000e+00
2.330000000000000000e+02	1.152373869889897549e+02	4.419956625031517916e+01	-3.289118084856124460e-03	8.854133604321090445e+01	1.213210692029318416e-01	0.000000000000000000e+00	7.214985991429935019e+00	1.000000000000000000e+00
2.330000000000000000e+02	1.343791269746456862e+02	5.034500189379036783e+01	-3.668408646290830487e-03	9.878277663454048252e+01	4.156346517012731168e-01	0.000000000000000000e+00	3.133589820024179406e+00	1.000000000000000000e+00
2.340000000000000000e+02	1.059869881991444913e+02	2.305298229680513700e+01	-5.193022689361522122e-03	1.399497492260882154e+02	1.433187949577828801e-01	0.000000000000000000e+00	1.088089738266291207e+01	1.000000000000000000e+00
2.340000000000000000e+02	1.342581165217547721e+02	2.509405165243953206e+01	-4.157408338135242486e-03	1.119865359747663689e+02	2.073677891732116363e-01	0.000000000000000000e+00	5.388335040416904143e+00	1.000000000000000000e+00
2.340000000000000000e+02	1.436178295441552955e+01	5.196682576910701101e+01	-4.178231165820946516e-03	1.125487850111778414e+02	1.362810454699260321e-01	0.000000000000000000e+00	6.024548379072315996e+00	1.000000000000000000e+00
2.340000000000000000e+02	9.378095654281371196e+01	2.347168862012372870e+01	-3.219433847894428123e-03	8.665975225083856515e+01	2.927615104740091123e-01	0.000000000000000000e+00	8.190571568607841968e+00	1.000000000000000000e+00
2.340000000000000000e+02	8.920862262388871500e+01	3.314448047577179324e+01	-4.064647735085464078e-03	1.094818540713814627e+02	2.559247008984478766e-01	0.000000000000000000e+00	4.857789838352408296e+00	1.000000000000000000e+00
2.350000000000000000e+02	8.119885967818318306e+01	8.289867515919928209e+00	-5.655630910330328512e-03	1.524408974217922434e+02	1.732579747754442456e-01	0.000000000000000000e+00	6.939050008848378859e+00	1.000000000000000000e+00
2.350000000000000000e+02	7.525467321173005075e+01	1.186996001155940661e+01	-3.973044019546198222e-03	1.070084099469303283e+02	3.314140309350716018e-01	0.000000000000000000e+00	4.442507138335919592e+00	1.000000000000000000e+00
2.350000000000000000e+02	1.136454410721548669e+01	2.222838190967907934e+01	-2.928360898866021189e-03	7.880032568366651446e+01	3.982131962817659909e-01	0.000000000000000000e+00	9.013947394015106696e+00	1.000000000000000000e+00
2.350000000000000000e+02	5.580826500797745382e+01	5.008867940770791449e+01	-4.381681733933012572e-03	1.180422697388505782e+02	2.062827271188747424e-01	0.000000000000000000e+00	6.639439244403667395e+00	1.000000000000000000e+00
2.360000000000000000e+02	9.659357598814459323e+00	3.268370808085580848e+01	4.749709944044460189e-03	-1.279796091641518387e+02	2.275817521884742067e-01	0.000000000000000000e+00	6.001003274829042056e+00	1.000000000000000000e+00
2.360000000000000000e+02	1.431171742333191048e+02	3.338848843176303660e+01	-5.490562397405519129e-03	1.479837884385791824e+02	1.997440978969226011e-01	0.000000000000000000e+00	6.043025029937348691e+00	1.000000000000000000e+00
2.370000000000000000e+02	3.232946720528226336e+01	1.015140946670891786e+01	-3.351519826206958170e-03	9.022628102160076935e+01	4.745663066830172472e-01	0.000000000000000000e+00	1.082311931961142015e+01	1.000000000000000000e+00
2.370000000000000000e+02	1.313621619052721883e+02	1.344948771738888560e+01	4.775206640375937762e-03	-1.286680599913126173e+02	2.431071333392854639e-01	0.000000000000000000e+00	6.826432163073494763e+00	1.000000000000000000e+00
2.370000000000000000e+02	7.100821553699014999e+01	1.317512930740121391e+01	-3.834819965474903745e-03	1.032761434947697836e+02	2.978885658904349976e-01	0.000000000000000000e+00	4.442507138335919592e+00	1.000000000000000000e+00
2.370000000000000000e+02	1.376217390607381503e+02	1.651986748993363818e+01	-3.172256213079652481e-03	8.538588204861856923e+01	4.329212526887635804e-01	0.000000000000000000e+00	6.972054081322326624e+00	1.000000000000000000e+00
2.370000000000000000e+02	1.508078646726381322e+01	4.598533622884242078e+01	-3.763941063355877217e-03	1.013623018676940291e+02	1.594346108979118881e-01	0.000000000000000000e+00	6.024548379072315996e+00	1.000000000000000000e+00
2.370000000000000000e+02	6.803894037870564659e+01	4.694116554891488846e+01	-4.158408552009848144e-03	1.120135433195751915e+02	2.158338327251568822e-01	0.000000000000000000e+00	6.204961680671975621e+00	1.000000000000000000e+00
2.370000000000000000e+02	1.269751668217565737e+02	4.924285181814662593e+01	-4.431227086300581521e-03	1.193800720319780311e+02	1.669497625211742164e-01	0.000000000000000000e+00	3.610859751783365823e+00	1.000000000000000000e+00
2.380000000000000000e+02	1.394610308037508162e+02	2.369268179334228819e+01	-3.806298789514139021e-03	1.025060269696125488e+02	3.099291755872796150e-01	0.000000000000000000e+00	5.388335040416904143e+00	1.000000000000000000e+00
2.380000000000000000e+02	1.394914643381976589e+02	4.709896387082353186e+01	-4.424727861346840901e-03	1.192045827553621251e+02	2.063260342513278944e-01	0.000000000000000000e+00	4.260197225504579244e+00	1.000000000000000000e+00
2.380000000000000000e+02	2.665461454853007695e+01	4.853274186667707113e+01	6.266446272443276441e-03	-1.689338710926598992e+02	1.369920911340365421e-01	0.000000000000000000e+00	1.144702739898323429e+01	1.000000000000000000e+00
2.380000000000000000e+02	1.062872622255702595e+02	4.991836723378179386e+01	-4.014264938307162897e-03	1.081214394644948271e+02	9.995384952477837093e-02	0.000000000000000000e+00	1.062117780518119403e+01	1.000000000000000000e+00
2.380000000000000000e+02	7.247482690775849790e+01	5.327336935814488328e+01	-3.522233586881154833e-03	9.483582055628865248e+01	2.830615101112087251e-01	0.000000000000000000e+00	7.731357861350062421e+00	1.000000000000000000e+00
2.380000000000000000e+02	1.043177031966319959e+02	6.719332712286255394e+00	-4.369865177272809834e-03	1.177232041587006819e+02	2.648058778284886339e-01	0.000000000000000000e+00	5.769643443630108948e+00	1.000000000000000000e+00
2.380000000000000000e+02	6.094140193054623467e+01	4.568410000388214343e+01	-3.951119463541531880e-03	1.064164125163490695e+02	2.528638096275086511e-01	0.000000000000000000e+00	6.763831339591864555e+00	1.000000000000000000e+00
2.380000000000000000e+02	3.793667519269779120e+01	5.046911577023878692e+01	3.599407436585726986e-03	-9.691963565035244699e+01	3.844020811454588182e-01	0.000000000000000000e+00	1.144702739898323429e+01	1.000000000000000000e+00
2.390000000000000000e+02	1.346458233583740594e+02	7.464695027708049935e+00	-3.453313529678120331e-03	9.297487081705443757e+01	2.375488535350858132e-01	0.000000000000000000e+00	6.826432163073494763e+00	1.000000000000000000e+00
2.390000000000000000e+02	7.953239774844669796e+01	2.333961794397762546e+01	-3.549387694467011443e-03	9.556902408921915537e+01	2.172551381565752671e-01	0.000000000000000000e+00	7.174723451965913767e+00	1.000000000000000000e+00
2.400000000000000000e+02	5.692858005625952700e+01	6.974515131860712813e+00	-7.056411910397795625e-03	1.902641834518714177e+02	2.096296331367706323e-01	0.000000000000000000e+00	1.017539706544085121e+01	1.000000000000000000e+00
2.400000000000000000e+02	4.874164658570729358e+01	1.301709949520507870e+01	-3.408041553791190965e-03	9.175245639750156101e+01	2.117916194267338570e-01	0.000000000000000000e+00	8.138807454042273903e+00	1.000000000000000000e+00
2.400000000000000000e+02	2.140984250649751885e+01	2.406093084238965929e+01	-4.499510570991203939e-03	1.212238333140482212e+02	1.220934188483232541e-01	0.000000000000000000e+00	6.062776206407240132e+00	1.000000000000000000e+00
2.400000000000000000e+02	4.625300203879019278e+01	3.830907774338322724e+01	3.849485523147529349e-03	-1.036721365747841617e+02	1.655111363900291233e-01	0.000000000000000000e+00	9.153579194573200795e+00	1.000000000000000000e+00
2.400000000000000000e+02	4.995859767374314231e+01	5.322930761857904258e+01	3.659885525766275443e-03	-9.855263900028248258e+01	2.811321013548597758e-01	0.000000000000000000e+00	6.639439244403667395e+00	1.000000000000000000e+00
2.400000000000000000e+02	1.100697696632953893e+02	6.269314012996544783e+00	-4.669181913278785609e-03	1.258052259158479131e+02	2.232560440998117013e-01	0.000000000000000000e+00	5.769643443630108948e+00	1.000000000000000000e+00
2.400000000000000000e+02	2.166132415457752458e+01	1.197641238622608029e+01	-5.039145453356757599e-03	1.357948222884399456e+02	2.742651392798449717e-01	0.000000000000000000e+00	9.202396947029994223e+00	1.000000000000000000e+00
2.400000000000000000e+02	7.696689172994055639e+01	1.663925709688898280e+01	-4.503369444712656579e-03	1.213280289624139670e+02	2.307025322166602610e-01	0.000000000000000000e+00	5.067335290094407085e+00	1.000000000000000000e+00
2.400000000000000000e+02	9.605234421121933508e+01	1.916887658805471162e+01	3.509714035812748750e-03	-9.449777302351536434e+01	2.466140970254945275e-01	0.000000000000000000e+00	8.952180779283045453e+00	1.000000000000000000e+00
2.400000000000000000e+02	5.200065387215875745e+01	3.118499812046362152e+01	-3.990800401376381860e-03	1.074878601313560011e+02	3.181070272657195996e-01	0.000000000000000000e+00	8.080919172798523675e+00	1.000000000000000000e+00
2.410000000000000000e+02	9.471570273524639560e+01	2.802070861705716354e+01	-4.143327189325792491e-03	1.116063228514970689e+02	1.626734674015468674e-01	0.000000000000000000e+00	4.786576326398940928e+00	1.000000000000000000e+00
2.410000000000000000e+02	8.344633362871532256e+01	3.497682173905366909e+01	-3.949682167743254549e-03	1.063776032734442509e+02	9.729983464629121670e-02	0.000000000000000000e+00	1.227776063632885872e+01	1.000000000000000000e+00
2.410000000000000000e+02	5.537764775974883236e+01	2.295591392054991431e+01	-3.208367419782789422e-03	8.636094131909572980e+01	4.324407474768220405e-01	0.000000000000000000e+00	3.675652061860940290e+00	1.000000000000000000e+00
2.410000000000000000e+02	8.601514868740754594e+01	4.832981860199681989e+01	-5.413424674431520194e-03	1.459009488229547173e+02	1.528117190994869867e-01	0.000000000000000000e+00	8.153609178556607162e+00	1.000000000000000000e+00
2.420000000000000000e+02	6.519551490486077228e+01	2.676595822592169682e+01	3.221541289266707884e-03	-8.671665647627531825e+01	4.595206456020091146e-01	0.000000000000000000e+00	1.029813878163284180e+01	1.000000000000000000e+00
2.420000000000000000e+02	8.037093078624702969e+01	7.108833574807711386e+00	-4.002318059783324493e-03	1.077988549894398602e+02	3.934910717457009710e-01	0.000000000000000000e+00	1.012010150181804491e+01	1.000000000000000000e+00
2.420000000000000000e+02	1.190392769748562785e+02	3.625806362613302980e+01	-3.895895018336113791e-03	1.049252658012263169e+02	2.835329108503776840e-01	0.000000000000000000e+00	5.842445021455392684e+00	1.000000000000000000e+00
2.430000000000000000e+02	1.195491700124154590e+02	2.745774466047887685e+01	-6.208067161415313680e-03	1.673575434479488138e+02	1.936285324638890026e-01	0.000000000000000000e+00	8.815078264371990713e+00	1.000000000000000000e+00
2.430000000000000000e+02	1.225591969446664677e+02	1.801655204566976565e+01	-5.019393476094946918e-03	1.352614878945574333e+02	1.562275893504317947e-01	0.000000000000000000e+00	9.909408666656275955e+00	1.000000000000000000e+00
2.430000000000000000e+02	4.077911848303811837e+01	1.470183478247655628e+01	-4.010521980438115641e-03	1.080203737261155368e+02	2.159226296992204919e-01	0.000000000000000000e+00	8.138807454042273903e+00	1.000000000000000000e+00
2.430000000000000000e+02	2.559141636281409049e+01	2.845088476164069391e+01	-3.882540525517238963e-03	1.045646735304497952e+02	3.529012129210782334e-01	0.000000000000000000e+00	5.337133453960567486e+00	1.000000000000000000e+00
2.430000000000000000e+02	9.725084703242443140e+01	3.208080175896024855e+01	3.625991084574625798e-03	-9.763743587862413165e+01	2.441883174458934214e-01	0.000000000000000000e+00	4.786576326398940928e+00	1.000000000000000000e+00
2.430000000000000000e+02	1.402934812822558115e+02	3.617077813960976584e+01	-3.620948156799603818e-03	9.750126891201442447e+01	3.737025556610975574e-01	0.000000000000000000e+00	3.664451111914040826e+00	1.000000000000000000e+00
2.440000000000000000e+02	1.375431968312894924e+02	1.702237915188917228e+01	-4.090192397751076306e-03	1.101716000648642364e+02	3.341473807756981662e-01	0.000000000000000000e+00	9.987196746794262836e+00	1.000000000000000000e+00
2.440000000000000000e+02	1.404569618329363152e+02	4.360680364068497994e+01	4.527977572821568694e-03	-1.219924870526389071e+02	2.682988865960543867e-01	0.000000000000000000e+00	7.437822338769035646e+00	1.000000000000000000e+00
2.440000000000000000e+02	7.100298445079864962e+01	1.312008025469760319e+01	-4.149679830099247020e-03	1.117778541251288118e+02	3.087675893235255487e-01	0.000000000000000000e+00	6.924795714013368020e+00	1.000000000000000000e+00
2.440000000000000000e+02	6.172775028274298847e+01	1.706924378796083275e+01	-3.335422239881556672e-03	8.979162091987878114e+01	3.066950329430591093e-01	0.000000000000000000e+00	8.658907974014569575e+00	1.000000000000000000e+00
2.440000000000000000e+02	3.557389101043262514e+01	3.797598213988683113e+01	4.899379717043335879e-03	-1.320209279955186616e+02	2.846545135421466588e-01	0.000000000000000000e+00	4.168565152275482966e+00	1.000000000000000000e+00
2.440000000000000000e+02	5.822892100007361194e+01	4.068955769131999034e+01	-4.628782023196794000e-03	1.247143654615147028e+02	1.191264237191267394e-01	0.000000000000000000e+00	1.136344859858230549e+01	1.000000000000000000e+00
2.440000000000000000e+02	7.141099933543222278e+01	4.920301581480607211e+01	-3.960861073784780785e-03	1.066794512858684953e+02	2.441401235226539068e-01	0.000000000000000000e+00	7.323419271479792769e+00	1.000000000000000000e+00
2.440000000000000000e+02	1.106235760011063860e+02	4.837979169421999615e+01	-5.107342269031154951e-03	1.376362433710139328e+02	3.087817709709401726e-01	0.000000000000000000e+00	6.107112347512546613e+00	1.000000000000000000e+00
2.450000000000000000e+02	2.967284034904065138e+01	1.650407379544850883e+01	-7.735125541942604321e-03	2.085905169880891776e+02	1.133313945230837172e-01	0.000000000000000000e+00	7.942223358672609201e+00	1.000000000000000000e+00
2.450000000000000000e+02	1.024527536018820513e+02	8.074209113878435318e+00	-2.242015806802992017e-03	6.026793073314202331e+01	3.113412336841699934e-01	0.000000000000000000e+00	7.827935871289200875e+00	1.000000000000000000e+00
2.450000000000000000e+02	1.268197353664893967e+01	9.457095642562730831e+00	-4.373144947369025926e-03	1.178117631000741738e+02	3.062131083794544795e-01	0.000000000000000000e+00	9.326076043792317805e+00	1.000000000000000000e+00
2.450000000000000000e+02	1.132392319248873349e+02	3.696065970287958891e+01	-4.143839867902895241e-03	1.116201659779117819e+02	1.985934974603800196e-01	0.000000000000000000e+00	5.842445021455392684e+00	1.000000000000000000e+00
2.450000000000000000e+02	1.161766371566564828e+02	4.384605951496817511e+01	-4.970287762262436647e-03	1.339355565320469736e+02	3.029523208742119778e-01	0.000000000000000000e+00	7.168766677083502792e+00	1.000000000000000000e+00
2.460000000000000000e+02	7.812429862680136239e+01	4.627657045389734236e+01	-3.830318541630374322e-03	1.031545979843680385e+02	2.539933294129222974e-01	0.000000000000000000e+00	3.578773511544714125e+00	1.000000000000000000e+00
2.460000000000000000e+02	3.053101128591585578e+01	8.608349983020191942e+00	-4.314444343734724456e-03	1.162267546502939837e+02	3.032048249952228325e-01	0.000000000000000000e+00	7.942223358672609201e+00	1.000000000000000000e+00
2.460000000000000000e+02	2.153537443714238364e+01	2.498194869959250397e+01	-4.111625563860338457e-03	1.107503291968568675e+02	2.312584821646880284e-01	0.000000000000000000e+00	5.337133453960567486e+00	1.000000000000000000e+00
2.460000000000000000e+02	5.317351691533593794e+01	2.589738044263890160e+01	-3.220894900294862719e-03	8.669920295929614440e+01	4.679804216445290210e-01	0.000000000000000000e+00	3.675652061860940290e+00	1.000000000000000000e+00
2.470000000000000000e+02	9.442538911322964168e+01	6.745410776945325537e+00	-4.385507406720018202e-03	1.181455689098654886e+02	9.582200877613933354e-02	0.000000000000000000e+00	7.756981083523658782e+00	1.000000000000000000e+00
2.470000000000000000e+02	1.412295292644763549e+02	2.803735388630893866e+01	-4.889176627992604385e-03	1.317454285737406678e+02	1.894802524478120809e-01	0.000000000000000000e+00	8.187110351595443092e+00	1.000000000000000000e+00
2.470000000000000000e+02	9.898840099099409429e+00	4.510038796428645469e+01	-4.241892681757774078e-03	1.142677458810576496e+02	2.384002703160359449e-01	0.000000000000000000e+00	6.128469999945827418e+00	1.000000000000000000e+00
2.470000000000000000e+02	1.003483714089957459e+02	1.827540991813628324e+01	-4.689141651106846359e-03	1.263441701711738858e+02	8.579968001511262266e-02	0.000000000000000000e+00	1.009049859302603380e+01	1.000000000000000000e+00
2.480000000000000000e+02	1.057392793520668590e+02	4.471366738245403383e+01	-8.037045346039000879e-03	2.167428256701268765e+02	1.239484054154408321e-01	0.000000000000000000e+00	6.107112347512546613e+00	1.000000000000000000e+00
2.480000000000000000e+02	5.487907179005069480e+01	8.049946309113247267e+00	-4.267412839023677733e-03	1.149568301902782821e+02	1.874248037420259694e-01	0.000000000000000000e+00	1.132484543418639333e+01	1.000000000000000000e+00
2.480000000000000000e+02	3.334981577099522099e+01	2.817053944755112127e+01	-3.557748533958064296e-03	9.579477988081430340e+01	1.974752163408396433e-01	0.000000000000000000e+00	7.763462814491822961e+00	1.000000000000000000e+00
2.480000000000000000e+02	8.204772475714790403e+01	8.839853831466989220e+00	-3.201848437165833242e-03	8.618491855455626194e+01	1.509892507756266378e-01	0.000000000000000000e+00	1.184510982088462328e+01	1.000000000000000000e+00
2.480000000000000000e+02	3.172898064261406503e+01	3.636551646431132667e+01	-3.325987441562044608e-03	8.953686655395161154e+01	2.495525625932907277e-01	0.000000000000000000e+00	4.168565152275482966e+00	1.000000000000000000e+00
2.490000000000000000e+02	1.159679664304794215e+02	1.476724675888479332e+01	-4.131052618178017964e-03	1.112748901611647057e+02	2.491328092839800723e-01	0.000000000000000000e+00	5.252141255794805730e+00	1.000000000000000000e+00
2.490000000000000000e+02	7.870773758681770538e+00	3.795958271508546744e+01	-4.261159433717807803e-03	1.147879784300569810e+02	2.959775091411482872e-01	0.000000000000000000e+00	7.423217138690701766e+00	1.000000000000000000e+00
2.490000000000000000e+02	1.629627255783355722e+01	3.892107240252037315e+01	-3.372846420323892536e-03	9.080213254249757426e+01	3.360366469575996051e-01	0.000000000000000000e+00	4.780639620609810514e+00	1.000000000000000000e+00
2.500000000000000000e+02	1.651773699646260596e+01	1.835957476831604751e+01	3.461292016601264562e-03	-9.319030248907654368e+01	3.533667175741410649e-01	0.000000000000000000e+00	7.026646584727123113e+00	1.000000000000000000e+00
2.500000000000000000e+02	7.867800601688868767e+01	4.274089117360384193e+01	4.885121557508689469e-03	-1.316359353047872389e+02	1.970844439449407348e-01	0.000000000000000000e+00	3.578773511544714125e+00	1.000000000000000000e+00
2.500000000000000000e+02	7.780666787266453355e+01	3.039690070702413038e+01	-4.409696637299558887e-03	1.187987161091874668e+02	3.172538080584377251e-01	0.000000000000000000e+00	6.664279411976195888e+00	1.000000000000000000e+00
2.510000000000000000e+02	1.021791120821087731e+02	6.970212138195801543e+00	-4.404502039272012101e-03	1.186584538076587307e+02	2.577198024629452355e-01	0.000000000000000000e+00	5.285532350779097222e+00	1.000000000000000000e+00
2.510000000000000000e+02	1.087387574400112840e+02	2.388072740302504826e+01	-4.220054835015807360e-03	1.136780897366905663e+02	2.426995180854480960e-01	0.000000000000000000e+00	4.720268950263096563e+00	1.000000000000000000e+00
2.510000000000000000e+02	5.789701324243936398e+01	4.586992154379400688e+01	-4.583330986864106102e-03	1.234871161288267416e+02	2.062023760986895216e-01	0.000000000000000000e+00	6.766331523839794748e+00	1.000000000000000000e+00
2.510000000000000000e+02	8.773656848074443459e+00	1.084996507333928228e+01	-4.979688565412498415e-03	1.341893929750313532e+02	1.918273890768008583e-01	0.000000000000000000e+00	1.078726170608410939e+01	1.000000000000000000e+00
2.510000000000000000e+02	8.990290610613021727e+01	3.724340637653373420e+01	1.980634865730477971e-03	-5.321023499303646531e+01	2.926431175110776328e-01	0.000000000000000000e+00	1.158234034823284730e+01	1.000000000000000000e+00
2.510000000000000000e+02	6.252202398686929996e+01	4.093104334075884765e+01	-3.872499123467469488e-03	1.042935399115235242e+02	3.191164447819425654e-01	0.000000000000000000e+00	6.766331523839794748e+00	1.000000000000000000e+00
2.520000000000000000e+02	1.355445110101956914e+02	1.006829251395547509e+01	-4.191708930451973868e-03	1.129127058144018179e+02	4.122286003362224394e-01	0.000000000000000000e+00	5.838663244659716867e+00	1.000000000000000000e+00
2.520000000000000000e+02	8.256002939591473933e+01	2.161804783785746054e+01	-4.427828987682822653e-03	1.192883180347638188e+02	1.774614376827128304e-01	0.000000000000000000e+00	5.432794848381318431e+00	1.000000000000000000e+00
2.520000000000000000e+02	5.393141825192326877e+01	2.579682380972623079e+01	3.886045369523961207e-03	-1.046593098207411856e+02	1.516530168266834178e-01	0.000000000000000000e+00	1.252172413420745301e+01	1.000000000000000000e+00
2.520000000000000000e+02	1.074589824391151325e+02	7.214795956830525547e+00	-3.569887203546677230e-03	9.612254301570307291e+01	3.639359336869879558e-01	0.000000000000000000e+00	5.285532350779097222e+00	1.000000000000000000e+00
2.520000000000000000e+02	2.024730938989466011e+01	1.166170198976013239e+01	-4.284773511382041281e-03	1.154255955977568533e+02	2.245086165851535309e-01	0.000000000000000000e+00	7.666238321078392204e+00	1.000000000000000000e+00
2.520000000000000000e+02	4.035696585330070718e+01	2.440418268381877098e+01	3.425545040366996530e-03	-9.222507801304921315e+01	4.989343275024727964e-01	0.000000000000000000e+00	7.955224418435108191e+00	1.000000000000000000e+00
2.520000000000000000e+02	1.150956169929322499e+02	4.581108904425723694e+01	-3.157545061978821264e-03	8.498865787446739262e+01	3.321901547377149599e-01	0.000000000000000000e+00	9.420477076755160439e+00	1.000000000000000000e+00
2.530000000000000000e+02	3.104717520247316997e+01	5.836108359752392616e+00	-3.546519350231125065e-03	9.549157429195503255e+01	2.130004039677194649e-01	0.000000000000000000e+00	3.141965634744368074e+00	1.000000000000000000e+00
2.530000000000000000e+02	1.303875167630834255e+02	1.280606511586954177e+01	-4.678659659926124974e-03	1.260611399540492243e+02	2.449308964702420210e-01	0.000000000000000000e+00	5.838663244659716867e+00	1.000000000000000000e+00
2.540000000000000000e+02	1.125833091535281341e+02	1.878334970681859062e+01	-3.709935990403848919e-03	9.990408011765495644e+01	1.747658295185900990e-01	0.000000000000000000e+00	5.252141255794805730e+00	1.000000000000000000e+00
2.540000000000000000e+02	1.149217853684666011e+02	2.806838340139512056e+01	6.670841668877383439e-03	-1.798531816400172829e+02	1.025363009229788291e-01	0.000000000000000000e+00	6.165811817476341439e+00	1.000000000000000000e+00
2.540000000000000000e+02	2.071642571693179491e+01	3.709987465591014200e+01	-4.401563062960051932e-03	1.185790968334582374e+02	2.353798236378449316e-01	0.000000000000000000e+00	4.780639620609810514e+00	1.000000000000000000e+00
2.540000000000000000e+02	9.832648068914605233e+01	1.491198301469224496e+01	-3.433060476600025435e-03	9.242800658951404102e+01	1.603821376373213425e-01	0.000000000000000000e+00	8.662455868701577799e+00	1.000000000000000000e+00
2.540000000000000000e+02	5.398183836275287639e+00	2.242106450788929450e+01	3.812560419837720139e-03	-1.026751008182241662e+02	2.485983650193667183e-01	0.000000000000000000e+00	1.026130775342246615e+01	1.000000000000000000e+00
2.540000000000000000e+02	5.096150194477585416e+01	5.344419617977631276e+01	-3.854937235538854600e-03	1.038193413677681463e+02	1.659956350493373423e-01	0.000000000000000000e+00	9.657070474447966291e+00	1.000000000000000000e+00
2.550000000000000000e+02	5.850231768857619841e+01	8.046552785608319880e+00	3.796980671818888861e-03	-1.022544231637125449e+02	2.497016135002270154e-01	0.000000000000000000e+00	8.492150169518073000e+00	1.000000000000000000e+00
2.550000000000000000e+02	8.410275255604690869e+01	2.682719989129095595e+01	-4.362228092646148678e-03	1.175169908846369964e+02	1.662287853516620784e-01	0.000000000000000000e+00	5.432794848381318431e+00	1.000000000000000000e+00
2.550000000000000000e+02	1.385803240963325322e+02	3.722243315058336321e+01	-6.041198418163497980e-03	1.628518254197993258e+02	2.122124050271105844e-01	0.000000000000000000e+00	6.790999911643852194e+00	1.000000000000000000e+00
2.550000000000000000e+02	1.315306157109178002e+02	5.558185338437895417e+00	-2.940287046041244363e-03	7.912235037976358853e+01	4.263491251300862706e-01	0.000000000000000000e+00	6.037584136740481888e+00	1.000000000000000000e+00
2.550000000000000000e+02	1.087790057394491186e+02	2.860082475765770837e+01	-2.847714908043341795e-03	7.662275732864283384e+01	4.826481813047523994e-01	0.000000000000000000e+00	4.720268950263096563e+00	1.000000000000000000e+00
2.550000000000000000e+02	6.334822472164896112e+01	3.405014624405082913e+01	-3.869858881108738814e-03	1.042222492230303175e+02	1.600056050307692157e-01	0.000000000000000000e+00	6.930321241445831504e+00	1.000000000000000000e+00
2.550000000000000000e+02	3.259190215038551486e+01	4.612292359397618924e+01	4.282581196047383770e-03	-1.153663996420957716e+02	2.560445544480056679e-01	0.000000000000000000e+00	9.149255848630831522e+00	1.000000000000000000e+00
2.550000000000000000e+02	8.306811245939175592e+01	4.928969552875435767e+01	-3.905514407473183354e-03	1.051850044090090393e+02	1.445067947292164590e-01	0.000000000000000000e+00	7.884153287357198003e+00	1.000000000000000000e+00
2.560000000000000000e+02	1.198328473966529550e+01	5.186937174462607203e+01	-4.663948946717716600e-03	1.256639276036809036e+02	3.389113775781026350e-01	0.000000000000000000e+00	4.331332891009596509e+00	1.000000000000000000e+00
2.560000000000000000e+02	1.265414131487511469e+02	3.197671716302561151e+01	-4.633245157267590689e-03	1.248348770879161123e+02	2.773855538616033511e-01	0.000000000000000000e+00	9.716760839509756664e+00	1.000000000000000000e+00
2.560000000000000000e+02	1.331135110009530251e+02	5.075358631441280721e+01	-3.712922306560457585e-03	9.998471534197783228e+01	2.127704104906813498e-01	0.000000000000000000e+00	8.386937227772023107e+00	1.000000000000000000e+00
2.560000000000000000e+02	3.418224140958236745e+01	5.628002792896214856e+00	-3.137254934749456568e-03	8.444079258664153542e+01	1.927628316024646571e-01	0.000000000000000000e+00	3.141965634744368074e+00	1.000000000000000000e+00
2.560000000000000000e+02	9.138862871015423650e+01	9.725042529704804650e+00	-3.630309769164576181e-03	9.775404714227741465e+01	2.236923139386624015e-01	0.000000000000000000e+00	8.662455868701577799e+00	1.000000000000000000e+00
2.560000000000000000e+02	4.766424671861408768e+01	3.774023646153626999e+01	-4.944760380892056911e-03	1.332462771606646470e+02	1.323887255045401723e-01	0.000000000000000000e+00	5.918839879584830044e+00	1.000000000000000000e+00
2.560000000000000000e+02	1.012546328949660648e+02	3.954316872380555026e+01	-2.784667521679046100e-03	7.492037892131804711e+01	4.330380140086618201e-01	0.000000000000000000e+00	1.158234034823284730e+01	1.000000000000000000e+00
2.570000000000000000e+02	1.535136485163302567e+01	2.491678574351844944e+01	-6.824324676041642473e-03	1.839974637800883102e+02	5.423372193380893158e-02	0.000000000000000000e+00	1.026130775342246615e+01	1.000000000000000000e+00
2.570000000000000000e+02	4.332131858849907502e+01	4.559425587685911552e+01	-6.366701000470790725e-03	1.716409061351610887e+02	9.671076012117540976e-02	0.000000000000000000e+00	3.174241091784799629e+00	1.000000000000000000e+00
2.570000000000000000e+02	8.094647842025571549e+01	9.031689366832690524e+00	-5.103282788670927828e-03	1.375266310284771691e+02	2.299083440630824704e-01	0.000000000000000000e+00	6.013816304178694061e+00	1.000000000000000000e+00
2.570000000000000000e+02	1.430259426803810356e+02	4.235606297801632536e+01	-5.325434266087943763e-03	1.435250696651689850e+02	2.645617545531692150e-01	0.000000000000000000e+00	6.790999911643852194e+00	1.000000000000000000e+00
2.580000000000000000e+02	3.602804915004996644e+01	2.090745281908548847e+01	-6.816831165310477739e-03	1.837951272265937632e+02	2.091584307858159741e-01	0.000000000000000000e+00	6.923284537006826334e+00	1.000000000000000000e+00
2.580000000000000000e+02	9.691681567643009032e+01	2.394416891417133542e+01	-4.329859555003285655e-03	1.166429895542488566e+02	1.219419213868457863e-01	0.000000000000000000e+00	8.220638612451182325e+00	1.000000000000000000e+00
2.580000000000000000e+02	5.611481063682987269e+01	4.527704124841525868e+01	-4.486323916077390554e-03	1.208677729301901422e+02	3.312031868688838365e-01	0.000000000000000000e+00	5.359865382954060564e+00	1.000000000000000000e+00
2.590000000000000000e+02	2.051725359037181917e+01	1.217218902957761451e+01	-5.443461810002947661e-03	1.467119986374422353e+02	1.662128841196774953e-01	0.000000000000000000e+00	6.352306418197855464e+00	1.000000000000000000e+00
2.590000000000000000e+02	6.086555915718506782e+01	4.276473959338742503e+01	-4.807788959043986926e-03	1.295478337449867752e+02	2.445519778737438310e-01	0.000000000000000000e+00	5.374129800210696750e+00	1.000000000000000000e+00
2.590000000000000000e+02	5.573900196036110088e+01	1.607654037512829959e+01	-5.131433742184300477e-03	1.382867509663578858e+02	2.676028901124615222e-01	0.000000000000000000e+00	5.994014667253110495e+00	1.000000000000000000e+00
2.590000000000000000e+02	6.400601196805028792e+01	1.931912241179297851e+01	-3.918787735630471433e-03	1.055434051065056735e+02	3.558568848855508948e-01	0.000000000000000000e+00	6.260106101034457637e+00	1.000000000000000000e+00
2.590000000000000000e+02	5.390488818319834508e+01	2.738056860805463799e+01	-3.830863489922733348e-03	1.031693124437535687e+02	2.811395647050989322e-01	0.000000000000000000e+00	7.210709072396904062e+00	1.000000000000000000e+00
2.600000000000000000e+02	1.084214862810266027e+02	1.330052821546463093e+01	-4.327929132022101909e-03	1.165908651032655570e+02	2.381745058422719552e-01	0.000000000000000000e+00	6.592127433290649208e+00	1.000000000000000000e+00
2.600000000000000000e+02	1.164120370528665802e+02	1.673142851561773270e+01	-7.489998501244468990e-03	2.019717020744189426e+02	7.778113529611763166e-02	0.000000000000000000e+00	8.347979974486905874e+00	1.000000000000000000e+00
2.600000000000000000e+02	3.962262241139045926e+01	2.682445474989587098e+01	-4.713065870307156860e-03	1.269901616472262162e+02	3.216981096229049042e-01	0.000000000000000000e+00	6.923284537006826334e+00	1.000000000000000000e+00
2.600000000000000000e+02	3.582196945622111173e+01	1.132591057109263843e+01	-3.678069255673191342e-03	9.904362825365603840e+01	3.438671909837051066e-01	0.000000000000000000e+00	5.527953831508702010e+00	1.000000000000000000e+00
2.600000000000000000e+02	7.538983346149061049e+01	1.133162052724506985e+01	-4.315720475952310869e-03	1.162612122235160967e+02	1.817166668019780662e-01	0.000000000000000000e+00	6.013816304178694061e+00	1.000000000000000000e+00
2.600000000000000000e+02	2.314534866365900712e+01	1.795534674110868423e+01	-6.094755469750145344e-03	1.642979498896428652e+02	1.765506059744657019e-01	0.000000000000000000e+00	6.352306418197855464e+00	1.000000000000000000e+00
2.600000000000000000e+02	1.051271118847546830e+02	2.353193673675897557e+01	-3.079995955924321339e-03	8.289471026985609114e+01	4.198421457760230791e-01	0.000000000000000000e+00	5.092261910480072373e+00	1.000000000000000000e+00
2.610000000000000000e+02	1.890859041440089783e+01	3.488738931304647650e+01	-4.149963369558666224e-03	1.117855101356500285e+02	1.265475304909190468e-01	0.000000000000000000e+00	1.058616026919554187e+01	1.000000000000000000e+00
2.610000000000000000e+02	5.076346768605488791e+01	4.557917622914432343e+01	-4.751136997247389256e-03	1.280181418409028140e+02	2.228518075848708868e-01	0.000000000000000000e+00	5.359865382954060564e+00	1.000000000000000000e+00
2.610000000000000000e+02	7.243303631875483006e+01	2.792441298461685406e+01	-4.270014922916389941e-03	1.150270905402855846e+02	3.554696266317358688e-01	0.000000000000000000e+00	6.084688048874345334e+00	1.000000000000000000e+00
2.610000000000000000e+02	1.341130678610388145e+02	3.806650255580607478e+01	-4.489668337501255720e-03	1.209580775589036108e+02	2.721607939043820812e-01	0.000000000000000000e+00	9.716760839509756664e+00	1.000000000000000000e+00
2.610000000000000000e+02	9.265423483483944267e+01	5.017232130527335698e+01	-4.239978350206446457e-03	1.142160559239417381e+02	2.301465187518341171e-01	0.000000000000000000e+00	1.106246943000874694e+01	1.000000000000000000e+00
2.620000000000000000e+02	8.717047212314601268e+01	9.903056270890656876e+00	-4.248053162375406422e-03	1.144340885288178953e+02	1.854277036265696843e-01	0.000000000000000000e+00	6.284693938061394647e+00	1.000000000000000000e+00
2.620000000000000000e+02	1.086836250974884166e+02	1.988744155462791241e+01	-4.068210443275624595e-03	1.095780527854642799e+02	3.149862202010776935e-01	0.000000000000000000e+00	5.092261910480072373e+00	1.000000000000000000e+00
2.620000000000000000e+02	6.601747780863817638e+01	2.553945707577632973e+01	-3.942298847517124519e-03	1.061782420365691451e+02	3.598805297096118183e-01	0.000000000000000000e+00	5.175807737462124969e+00	1.000000000000000000e+00
2.620000000000000000e+02	2.853037032162493247e+01	2.837913608679371080e+01	-7.659048125138640667e-03	2.065363073035865398e+02	1.523223327528028248e-01	0.000000000000000000e+00	1.058495340883293601e+01	1.000000000000000000e+00
2.620000000000000000e+02	8.764291854716898911e+01	3.834333707116668677e+01	-4.541995986023558002e-03	1.223710062160207315e+02	2.767783022850895946e-01	0.000000000000000000e+00	1.077735766781173865e+01	1.000000000000000000e+00
2.620000000000000000e+02	1.081694237636786085e+02	5.309250944632245961e+01	4.232820323061152468e-03	-1.140227779539275161e+02	3.737951179347250852e-01	0.000000000000000000e+00	1.313523070517646474e+01	1.000000000000000000e+00
2.620000000000000000e+02	4.806022501278429360e+01	1.624199443095773177e+01	-3.071338409078886063e-03	8.266094291390399462e+01	4.447398341202339900e-01	0.000000000000000000e+00	6.672465263456230034e+00	1.000000000000000000e+00
2.630000000000000000e+02	1.005320535800934323e+02	4.240584194157175091e+01	-3.960696316917698342e-03	1.066750025918122731e+02	2.718242888268460611e-01	0.000000000000000000e+00	5.103563537334769862e+00	1.000000000000000000e+00
2.630000000000000000e+02	1.270996723071739432e+01	4.549336516279056752e+01	-4.825121672461843945e-03	1.300158442171801028e+02	1.534510160566490145e-01	0.000000000000000000e+00	1.228452901411582410e+01	1.000000000000000000e+00
2.630000000000000000e+02	1.311861678972610150e+02	5.069698319055456892e+01	-3.960790345098385255e-03	1.066775415003017713e+02	3.009107706857494513e-01	0.000000000000000000e+00	1.146772061602267279e+01	1.000000000000000000e+00
2.640000000000000000e+02	8.786621119764819809e+01	1.684591325088200975e+01	-4.147724327544173410e-03	1.117250524862790968e+02	1.477155710175631631e-01	0.000000000000000000e+00	6.977629676645487500e+00	1.000000000000000000e+00
2.640000000000000000e+02	5.816057852257455352e+01	2.155962151483286249e+01	-4.466406706510614791e-03	1.203299770046822346e+02	2.574171004402474594e-01	0.000000000000000000e+00	4.719536143993351196e+00	1.000000000000000000e+00
2.640000000000000000e+02	8.655607162531799759e+01	2.445923480397812000e+01	-3.896239959294265677e-03	1.049345797486049889e+02	2.684279053142530902e-01	0.000000000000000000e+00	7.725226907335688509e+00	1.000000000000000000e+00
2.640000000000000000e+02	1.297000798330373605e+01	2.511150995857236978e+01	-4.910280359331316812e-03	1.323152624497624004e+02	1.325941613399485020e-01	0.000000000000000000e+00	1.143829438527304809e+01	1.000000000000000000e+00
2.640000000000000000e+02	6.141960256711602284e+01	3.638325687504988792e+01	-3.751730336828001684e-03	1.010325930823259597e+02	3.676260230081929148e-01	0.000000000000000000e+00	5.804750840795428246e+00	1.000000000000000000e+00
2.640000000000000000e+02	1.205308173647024290e+02	4.645762932994622219e+01	-5.757003765382824947e-03	1.551781236492693665e+02	1.037263964563831520e-01	0.000000000000000000e+00	1.146772061602267279e+01	1.000000000000000000e+00
2.640000000000000000e+02	1.421018708966051065e+02	5.703234732069589974e+00	-4.185979744284158872e-03	1.127580087938579823e+02	3.813729083559111999e-01	0.000000000000000000e+00	8.913222840334837471e+00	1.000000000000000000e+00
2.640000000000000000e+02	1.416108501126177259e+02	1.460292236654075992e+01	-3.521287768627378439e-03	9.481028197863565765e+01	1.911388134468009481e-01	0.000000000000000000e+00	4.154596872097883420e+00	1.000000000000000000e+00
2.640000000000000000e+02	3.326683601403028945e+01	1.622790676202239268e+01	-4.214102589821647205e-03	1.135173697722642601e+02	2.508700430341102017e-01	0.000000000000000000e+00	5.527953831508702010e+00	1.000000000000000000e+00
2.640000000000000000e+02	1.025583163334168546e+02	1.884907423095317114e+01	3.675790198484598943e-03	-9.898209013176625604e+01	3.214542453416410206e-01	0.000000000000000000e+00	3.609829701940998170e+00	1.000000000000000000e+00
2.640000000000000000e+02	9.439986797995219092e+01	2.737734391297556868e+01	-4.191231179268156866e-03	1.128998057824368999e+02	1.203293011521358036e-01	0.000000000000000000e+00	6.548534237956410209e+00	1.000000000000000000e+00
2.640000000000000000e+02	7.711791726802347569e+01	4.066191128260047094e+01	-2.231867279041487625e-03	5.999390455182668092e+01	4.574369508971558584e-01	0.000000000000000000e+00	7.292025715018709775e+00	1.000000000000000000e+00
2.650000000000000000e+02	1.294383944601300698e+02	2.599527844162207302e+01	-4.788025010490665201e-03	1.290141761074402496e+02	1.737982738064243193e-01	0.000000000000000000e+00	1.071723095267630121e+01	1.000000000000000000e+00
2.660000000000000000e+02	3.293934229998563978e+01	4.138030494817871840e+01	-6.145859616304098078e-03	1.656778420728893195e+02	2.317040633281594042e-01	0.000000000000000000e+00	8.949122769110495312e+00	1.000000000000000000e+00
2.660000000000000000e+02	5.473138156192661796e+01	1.610984682838588000e+01	6.554456416909712653e-03	-1.767105971284883310e+02	2.130487384721110322e-01	0.000000000000000000e+00	6.268421061161472352e+00	1.000000000000000000e+00
2.660000000000000000e+02	1.001054434426253295e+02	1.620062467345061918e+01	-4.970845218980640690e-03	1.339506087385667570e+02	2.145222431246399664e-01	0.000000000000000000e+00	3.609829701940998170e+00	1.000000000000000000e+00
2.660000000000000000e+02	5.263801866227144899e+01	3.293504094142559069e+01	-4.419086857342284860e-03	1.190522667916598181e+02	1.103276149812291163e-01	0.000000000000000000e+00	7.241314120975752999e+00	1.000000000000000000e+00
2.660000000000000000e+02	6.722201397235050990e+01	3.654804221456765134e+01	-4.276626050712813674e-03	1.152056013693255920e+02	2.641316998168906638e-01	0.000000000000000000e+00	5.804750840795428246e+00	1.000000000000000000e+00
2.660000000000000000e+02	7.977725357103197190e+00	9.348577434007228959e+00	-2.956458570014633067e-03	7.955900691405290104e+01	3.176968477708690397e-01	0.000000000000000000e+00	1.653459789634623434e+01	1.000000000000000000e+00
2.660000000000000000e+02	1.348404749130164646e+02	1.243694935241824062e+01	-3.589871571461824597e-03	9.666215232204613983e+01	2.594454862400361606e-01	0.000000000000000000e+00	7.108404845060726451e+00	1.000000000000000000e+00
2.660000000000000000e+02	1.181549438372338159e+02	2.068809731615675318e+01	-6.741459621851068895e-03	1.817599772305155170e+02	2.278214836410534794e-01	0.000000000000000000e+00	9.505100121425430260e+00	1.000000000000000000e+00
2.660000000000000000e+02	1.395369376913848498e+02	2.154842249851589742e+01	-4.478359329843258074e-03	1.206527165985934715e+02	1.592166731062292229e-01	0.000000000000000000e+00	3.862408437543171758e+00	1.000000000000000000e+00
2.660000000000000000e+02	6.698043888879797692e+01	3.062489625968859741e+01	-5.059865008460583125e-03	1.363542828030173268e+02	2.987925016676914458e-01	0.000000000000000000e+00	5.175807737462124969e+00	1.000000000000000000e+00
2.660000000000000000e+02	4.262472055964225603e+01	5.115623737957930217e+01	-4.341418775882220117e-03	1.169551066643236936e+02	1.570613535421704343e-01	0.000000000000000000e+00	8.753925783342360489e+00	1.000000000000000000e+00
2.670000000000000000e+02	1.115955199655623034e+02	2.831523370301464126e+01	-4.593766450434078920e-03	1.237688900274194026e+02	2.906629319070661577e-01	0.000000000000000000e+00	7.856057612821751412e+00	1.000000000000000000e+00
2.670000000000000000e+02	1.046962344899528574e+02	3.945525587613062868e+01	-3.487662908041663443e-03	9.390235795654099604e+01	2.121357786804571877e-01	0.000000000000000000e+00	5.103563537334769862e+00	1.000000000000000000e+00
2.670000000000000000e+02	6.383380883703051012e+01	5.226643836631811268e+01	-4.980751467305905185e-03	1.342180929947591324e+02	2.656749183962727745e-01	0.000000000000000000e+00	9.005499691637549375e+00	1.000000000000000000e+00
2.680000000000000000e+02	2.735977282769399110e+01	9.834404989842358447e+00	-4.837535382421464733e-03	1.303510338738605867e+02	1.985522852463764698e-01	0.000000000000000000e+00	7.294983194753001499e+00	1.000000000000000000e+00
2.680000000000000000e+02	4.642966265777304358e+01	2.920771671082108867e+01	-4.658629293454679896e-03	1.255202886144748788e+02	1.294693935486125325e-01	0.000000000000000000e+00	7.045319964785292655e+00	1.000000000000000000e+00
2.680000000000000000e+02	9.565203057405948073e+01	2.094963907348536125e+01	-4.155325043726845573e-03	1.119302837552617689e+02	3.334452657494632044e-01	0.000000000000000000e+00	6.510454972553396225e+00	1.000000000000000000e+00
2.680000000000000000e+02	7.454055920718317907e+01	2.742973721242987395e+01	-4.382957179641283445e-03	1.180767087752434605e+02	2.735667034408980625e-01	0.000000000000000000e+00	5.915746491721278311e+00	1.000000000000000000e+00
2.680000000000000000e+02	8.435425185301694739e+01	3.976241097547351444e+01	-7.503803597968207797e-03	2.023444613580112730e+02	7.133213237713798005e-02	0.000000000000000000e+00	7.292025715018709775e+00	1.000000000000000000e+00
2.680000000000000000e+02	2.700710740787927833e+01	4.808070698995857839e+01	4.138576902445291819e-03	-1.114780576484443060e+02	3.720159884625955371e-01	0.000000000000000000e+00	6.547628842910770963e+00	1.000000000000000000e+00
2.690000000000000000e+02	6.074188673524390225e+01	2.551068078111391912e+01	-4.671012516802626295e-03	1.258546550847805037e+02	1.692001620589707045e-01	0.000000000000000000e+00	4.719536143993351196e+00	1.000000000000000000e+00
2.690000000000000000e+02	7.166533438003300205e+01	1.058998508058217602e+01	-7.093815001058503822e-03	1.912741256172782869e+02	1.318413681492667244e-01	0.000000000000000000e+00	5.887569023898140408e+00	1.000000000000000000e+00
2.690000000000000000e+02	4.914302877767535449e+01	1.327023140393772493e+01	4.567563626569819644e-03	-1.230613726483530712e+02	4.013467983805999451e-01	0.000000000000000000e+00	3.961676661922874931e+00	1.000000000000000000e+00
2.690000000000000000e+02	1.275179282947193684e+02	1.545151967159533690e+01	-4.441898003457385100e-03	1.196682035470440013e+02	1.234067602516436546e-01	0.000000000000000000e+00	7.918795564124492259e+00	1.000000000000000000e+00
2.690000000000000000e+02	9.965782663715407352e+01	4.967814934341819111e+01	-4.538740104777097897e-03	1.222830923110927586e+02	1.847598299511803432e-01	0.000000000000000000e+00	1.139706561070239488e+01	1.000000000000000000e+00
2.690000000000000000e+02	5.391644946977589115e+01	8.622205211044224882e+00	-3.870199951046209615e-03	1.042314586467736461e+02	4.127169516001411020e-01	0.000000000000000000e+00	6.662559012391380264e+00	1.000000000000000000e+00
2.690000000000000000e+02	9.460051697799706005e+01	1.239871460563460559e+01	-3.694823941676965429e-03	9.949603107824773929e+01	3.216162293591064980e-01	0.000000000000000000e+00	6.551167541411293982e+00	1.000000000000000000e+00
2.690000000000000000e+02	7.988174967346576238e+01	2.997291258137411063e+01	-4.892139185673629459e-03	1.318254222819253130e+02	2.248320568254189578e-01	0.000000000000000000e+00	5.915746491721278311e+00	1.000000000000000000e+00
2.690000000000000000e+02	1.439671622621203255e+02	3.680195952156930872e+01	-4.873196324856881624e-03	1.313139353022580451e+02	3.247440838282296127e-01	0.000000000000000000e+00	6.658053216447392231e+00	1.000000000000000000e+00
2.700000000000000000e+02	3.663760223727956600e+01	1.286931046471790019e+01	-4.231479897670695385e-03	1.139865843641067045e+02	2.685266480264517641e-01	0.000000000000000000e+00	3.161418492661163704e+00	1.000000000000000000e+00
2.700000000000000000e+02	6.709572884513380586e+01	2.197642429930193231e+01	-4.585474982182661564e-03	1.235450073681974601e+02	2.240929525626137453e-01	0.000000000000000000e+00	7.270644980786795664e+00	1.000000000000000000e+00
2.710000000000000000e+02	7.011528879705278428e+01	4.910123488795945512e+00	-4.426636067623532060e-03	1.192561073204470290e+02	4.008687907554553398e-01	0.000000000000000000e+00	5.887569023898140408e+00	1.000000000000000000e+00
2.710000000000000000e+02	1.424229697485288000e+02	3.032545258387416354e+01	-3.930041657398280347e-03	1.058472786613036476e+02	1.840991509069406229e-01	0.000000000000000000e+00	6.658053216447392231e+00	1.000000000000000000e+00
2.710000000000000000e+02	5.211264560230547005e+01	4.221108690496446769e+01	-3.722933788769014398e-03	1.002550410782214385e+02	2.690081453187675997e-01	0.000000000000000000e+00	5.130224397819682203e+00	1.000000000000000000e+00
2.710000000000000000e+02	2.151099681090629190e+01	4.452202580581770519e+01	-3.433262161065174945e-03	9.243345238668919706e+01	2.037104569811978294e-01	0.000000000000000000e+00	6.547628842910770963e+00	1.000000000000000000e+00
2.720000000000000000e+02	2.045613495089599709e+01	1.219164148153529048e+01	-5.055328424771042550e-03	1.362317879216043082e+02	1.948141764457411718e-01	0.000000000000000000e+00	7.294983194753001499e+00	1.000000000000000000e+00
2.720000000000000000e+02	4.408164342512850453e+01	1.592360681708645309e+01	-2.906734441894423624e-03	7.821637739495147912e+01	2.407275081298733133e-01	0.000000000000000000e+00	5.714719833034510366e+00	1.000000000000000000e+00
2.720000000000000000e+02	9.897948043819630470e+01	3.804201893512185961e+01	-3.607601971118405085e-03	9.714090094699619726e+01	1.633845262473352378e-01	0.000000000000000000e+00	5.888846707098664979e+00	1.000000000000000000e+00
2.720000000000000000e+02	6.305294537451887749e+01	4.329485673602580675e+01	-5.170119617994784617e-03	1.393313303446001612e+02	1.332941372689303572e-01	0.000000000000000000e+00	7.206760909113127056e+00	1.000000000000000000e+00
2.720000000000000000e+02	3.361572143186874939e+01	5.316290813400153326e+01	-3.430920393300951766e-03	9.237022098081064314e+01	2.695556506601579638e-01	0.000000000000000000e+00	8.336818804950832273e+00	1.000000000000000000e+00
2.720000000000000000e+02	5.195647350708230761e+01	1.605939090604523400e+01	-4.943957893316055369e-03	1.332246087363205049e+02	2.931197387507888941e-01	0.000000000000000000e+00	3.961676661922874931e+00	1.000000000000000000e+00
2.720000000000000000e+02	4.582711698532353495e+01	3.622722325464698656e+01	-3.829441781974811561e-03	1.031309240972790633e+02	1.880957981205956253e-01	0.000000000000000000e+00	7.045319964785292655e+00	1.000000000000000000e+00
2.720000000000000000e+02	1.369189641021833381e+02	4.347277103765878081e+01	-4.242331827862143648e-03	1.142796035152729672e+02	3.555266005405386398e-01	0.000000000000000000e+00	8.949619153709495123e+00	1.000000000000000000e+00
2.730000000000000000e+02	1.311115739203089703e+01	1.107718702321528070e+01	-4.006933132551035968e-03	1.079234691991802606e+02	1.959747040861981038e-01	0.000000000000000000e+00	7.429044627669244782e+00	1.000000000000000000e+00
2.730000000000000000e+02	5.833731556874533375e+00	1.312025728420610982e+01	-4.127110863017403874e-03	1.111684565838294390e+02	1.468222889872450310e-01	0.000000000000000000e+00	7.558773900411788205e+00	1.000000000000000000e+00
2.730000000000000000e+02	5.847580056332565590e+01	4.992681149770378113e+01	4.267975799418898507e-03	-1.149720310047175218e+02	2.358216645269707312e-01	0.000000000000000000e+00	5.567036166937405994e+00	1.000000000000000000e+00
2.730000000000000000e+02	5.661976117508309869e+01	1.945502032372012735e+01	-5.213441607814500202e-03	1.405010920791356455e+02	3.303156683320639386e-01	0.000000000000000000e+00	5.182171381245368913e+00	1.000000000000000000e+00
2.740000000000000000e+02	9.551292592649966195e+01	5.911395739852435049e+00	-4.355253112485430594e-03	1.173286554705642288e+02	2.078609301162270828e-01	0.000000000000000000e+00	6.551167541411293982e+00	1.000000000000000000e+00
2.740000000000000000e+02	1.207909101200737823e+01	3.029938911144512304e+01	-2.938304049317766540e-03	7.906880635520501244e+01	2.929049385162755259e-01	0.000000000000000000e+00	1.286616181983863960e+01	1.000000000000000000e+00
2.740000000000000000e+02	1.279835424680372853e+02	4.397667898210750792e+01	-4.771754185657090842e-03	1.285748382940376189e+02	2.100192458561400688e-01	0.000000000000000000e+00	3.035979946126463602e+00	1.000000000000000000e+00
2.740000000000000000e+02	1.405570876576159094e+02	1.306120272877647537e+01	-5.218673759330254118e-03	1.406423683837996350e+02	1.978196233782136826e-01	0.000000000000000000e+00	1.325644341360605694e+01	1.000000000000000000e+00
2.740000000000000000e+02	8.778330431601102646e+01	2.018034492539960212e+01	-3.809100973319042276e-03	1.025816903313776010e+02	2.906893692768732773e-01	0.000000000000000000e+00	5.106476208096298208e+00	1.000000000000000000e+00
2.750000000000000000e+02	8.203920314386827783e+01	1.486004157692314820e+01	-6.608749638926106167e-03	1.781765993556185776e+02	9.973022784221396986e-02	0.000000000000000000e+00	7.829452470998305103e+00	1.000000000000000000e+00
2.750000000000000000e+02	1.969640831149217775e+01	1.993046452240296418e+01	-5.004798949150865081e-03	1.348674127557219435e+02	2.389430682927353722e-01	0.000000000000000000e+00	7.776025117274519616e+00	1.000000000000000000e+00
2.750000000000000000e+02	1.193921656827571098e+02	3.091682348966674354e+01	2.361285628409890824e-03	-6.348840315329690753e+01	2.961958811089238086e-01	0.000000000000000000e+00	1.061517965178937750e+01	1.000000000000000000e+00
2.750000000000000000e+02	5.669430836506435156e+01	3.990293424529635757e+01	-3.782840985169317206e-03	1.018726294268638384e+02	3.724150542175822531e-01	0.000000000000000000e+00	5.130224397819682203e+00	1.000000000000000000e+00
2.750000000000000000e+02	4.627694939962532317e+01	4.425433535540192764e+01	-2.990253469560685915e-03	8.047152225501382361e+01	3.753945365074360385e-01	0.000000000000000000e+00	4.926129060962335160e+00	1.000000000000000000e+00
2.750000000000000000e+02	1.130225883131734150e+02	5.329772875794813558e+01	-4.604273435887228094e-03	1.240525951291370887e+02	1.665877926485782590e-01	0.000000000000000000e+00	6.302052790996060416e+00	1.000000000000000000e+00
2.760000000000000000e+02	5.970664970026918184e+01	2.361747386192004683e+01	-5.247744001735107217e-03	1.414273105649039906e+02	2.322486447333753645e-01	0.000000000000000000e+00	5.182171381245368913e+00	1.000000000000000000e+00
2.760000000000000000e+02	6.498926829261466764e+01	2.960132888590494460e+01	4.638767250622571545e-03	-1.249839822774069660e+02	4.108216701520537306e-01	0.000000000000000000e+00	4.282383693046700301e+00	1.000000000000000000e+00
2.760000000000000000e+02	1.334282573358293291e+02	3.184754200356621823e+01	4.506361600076927779e-03	-1.214088218545104638e+02	2.639638582268853950e-01	0.000000000000000000e+00	4.000172760490666057e+00	1.000000000000000000e+00
2.760000000000000000e+02	1.297233419522084432e+02	3.335584705029278041e+01	-4.561279203979003508e-03	1.228916833727454758e+02	2.891986723769592871e-01	0.000000000000000000e+00	4.000172760490666057e+00	1.000000000000000000e+00
2.760000000000000000e+02	6.395459236058906782e+01	3.375683797747955595e+01	-5.826103332105800336e-03	1.570439204273465919e+02	2.776825692954025815e-01	0.000000000000000000e+00	4.282383693046700301e+00	1.000000000000000000e+00
2.760000000000000000e+02	2.772119235851153007e+01	3.816722010464479098e+01	3.994026942805134657e-03	-1.075749818151465007e+02	4.502569249552340613e-01	0.000000000000000000e+00	3.928202022107178504e+00	1.000000000000000000e+00
2.770000000000000000e+02	1.053452817801737922e+02	3.075954507479540467e+01	-4.795630297460683200e-03	1.292195307948567518e+02	2.253060949254335199e-01	0.000000000000000000e+00	9.672530809041679944e+00	1.000000000000000000e+00
2.770000000000000000e+02	3.072386142377364848e+01	7.512363027943972149e+00	-3.755345621414426637e-03	1.011302114416454430e+02	2.775627417059114421e-01	0.000000000000000000e+00	4.612829126659679702e+00	1.000000000000000000e+00
2.770000000000000000e+02	1.248268741912349356e+02	1.735124758262712774e+01	-4.179618275706053002e-03	1.125862391556422608e+02	2.279373437600415997e-01	0.000000000000000000e+00	8.393269765783493597e+00	1.000000000000000000e+00
2.780000000000000000e+02	5.090241391022910022e+01	2.600360363581366485e+01	4.009929642981378828e-03	-1.080043796848975290e+02	3.040900052033094214e-01	0.000000000000000000e+00	5.353455769488444815e+00	1.000000000000000000e+00
2.780000000000000000e+02	4.642182523110048464e+01	2.893341826550162565e+01	-3.679084292517514551e-03	9.907103584191719392e+01	2.843670824191915081e-01	0.000000000000000000e+00	5.353455769488444815e+00	1.000000000000000000e+00
2.780000000000000000e+02	3.154336840557296995e+01	3.907371963126171721e+01	-6.319982138506639348e-03	1.703794235201164895e+02	1.610843319938033424e-01	0.000000000000000000e+00	3.928202022107178504e+00	1.000000000000000000e+00
2.780000000000000000e+02	2.467910738419869432e+01	4.638943456767884754e+01	-5.239274404505506709e-03	1.411986181436337802e+02	1.508699833458544415e-01	0.000000000000000000e+00	8.766931713379907620e+00	1.000000000000000000e+00
2.780000000000000000e+02	1.094569624593887767e+02	4.810136640998549495e+01	-3.814919273933439683e-03	1.027387935818762514e+02	2.108201980778549034e-01	0.000000000000000000e+00	6.302052790996060416e+00	1.000000000000000000e+00
2.780000000000000000e+02	8.562400466691221368e+01	5.193424086333738643e+01	-3.914234588603515697e-03	1.054204629889803329e+02	2.243412324238077682e-01	0.000000000000000000e+00	9.668740399117906392e+00	1.000000000000000000e+00
2.780000000000000000e+02	6.331514789193354176e+01	1.266716567736536625e+01	2.540792061593783509e-03	-6.833535864900012768e+01	2.341528249972644193e-01	0.000000000000000000e+00	7.684550485504863637e+00	1.000000000000000000e+00
2.780000000000000000e+02	9.144413982810053199e+01	1.662023500893944927e+01	-3.909470484873258690e-03	1.052918247092936497e+02	1.556854015450472861e-01	0.000000000000000000e+00	5.106476208096298208e+00	1.000000000000000000e+00
2.780000000000000000e+02	5.823921274815396742e+01	3.115838920673730783e+01	-4.857544622775475385e-03	1.308913147750991754e+02	2.205149596053402883e-01	0.000000000000000000e+00	5.780652970789207146e+00	1.000000000000000000e+00
2.780000000000000000e+02	5.147285434856695474e+01	4.226053742406813285e+01	-3.987778977889596538e-03	1.074062769540048095e+02	3.507759375604182495e-01	0.000000000000000000e+00	5.565308475675634803e+00	1.000000000000000000e+00
2.780000000000000000e+02	4.394576540463608438e+01	4.859395846193591240e+01	-3.657338461207477152e-03	9.848386425866344496e+01	2.402263582930133090e-01	0.000000000000000000e+00	3.597526030036385158e+00	1.000000000000000000e+00
2.780000000000000000e+02	5.294706192599290517e+01	5.057868630474354177e+01	3.678424281272915999e-03	-9.905321450218863788e+01	4.400822672720436923e-01	0.000000000000000000e+00	5.567036166937405994e+00	1.000000000000000000e+00
2.790000000000000000e+02	4.549046891834667861e+01	7.999558148614310582e+00	-5.991901289932185029e-03	1.615207255680276148e+02	4.366158350333981808e-02	0.000000000000000000e+00	1.106790402824592690e+01	1.000000000000000000e+00
2.790000000000000000e+02	7.074253251974027989e+01	2.680015838533559958e+01	-4.248331443258574966e-03	1.144416025495251148e+02	2.530299902613292184e-01	0.000000000000000000e+00	6.398953464464574914e+00	1.000000000000000000e+00
2.790000000000000000e+02	9.645776295880621376e+01	4.897876955295922130e+01	-3.983110399328966371e-03	1.072802180038590762e+02	1.486933486588631892e-01	0.000000000000000000e+00	5.486290636793994757e+00	1.000000000000000000e+00
2.790000000000000000e+02	9.630052507879979373e+01	2.672927590943688969e+01	-4.695672645327022415e-03	1.265205172678568175e+02	2.506851420746547543e-01	0.000000000000000000e+00	7.009194082908084766e+00	1.000000000000000000e+00
2.790000000000000000e+02	1.409535291215541122e+02	3.048646060935600133e+01	-3.590879843080404480e-03	9.668937723859177424e+01	1.610083774822301805e-01	0.000000000000000000e+00	7.647369352312643365e+00	1.000000000000000000e+00
2.790000000000000000e+02	1.310188167433740318e+02	4.404213359814819739e+01	-3.197249541489788002e-03	8.606074115168659944e+01	3.876270565103534516e-01	0.000000000000000000e+00	3.035979946126463602e+00	1.000000000000000000e+00
2.800000000000000000e+02	1.374422739295353324e+02	3.943916598507732374e+01	5.426105119437195021e-03	-1.462433407446150113e+02	2.433670706370990588e-01	0.000000000000000000e+00	3.667573189494701236e+00	1.000000000000000000e+00
2.800000000000000000e+02	8.706597639441797298e+01	4.237363113159910455e+01	-3.990980288629658243e-03	1.074927173695920430e+02	1.430867570110918585e-01	0.000000000000000000e+00	8.538779594968147535e+00	1.000000000000000000e+00
2.810000000000000000e+02	1.616737445574642251e+01	1.691860808888462131e+01	4.194434796848829465e-03	-1.129863084863420255e+02	2.911832500214738273e-01	0.000000000000000000e+00	1.457767892345151850e+01	1.000000000000000000e+00
2.810000000000000000e+02	8.896715786011834837e+01	2.738981390576386232e+01	-5.214690783148286796e-03	1.405348217741766632e+02	1.080116004401713292e-01	0.000000000000000000e+00	7.363055426154504701e+00	1.000000000000000000e+00
2.810000000000000000e+02	8.086161835801681264e+01	2.121959572414965933e+01	-3.902997777798964622e-03	1.051170514570521135e+02	1.135247568573447552e-01	0.000000000000000000e+00	1.018682300959680376e+01	1.000000000000000000e+00
2.810000000000000000e+02	6.924302036387524595e+01	4.549343156909051089e+01	-3.815569239212144009e-03	1.027563436647549224e+02	1.553089730901595633e-01	0.000000000000000000e+00	1.059294537886719034e+01	1.000000000000000000e+00
2.810000000000000000e+02	4.096684675509312967e+01	5.061094562505682148e+01	-3.314804621608392551e-03	8.923491285975566711e+01	2.830192710168771830e-01	0.000000000000000000e+00	3.597526030036385158e+00	1.000000000000000000e+00
2.820000000000000000e+02	2.624970330615663983e+01	6.389820516356223834e+00	-3.838452053882310082e-03	1.033742155836353902e+02	2.180846931683783074e-01	0.000000000000000000e+00	4.612829126659679702e+00	1.000000000000000000e+00
2.820000000000000000e+02	1.189724198036272895e+02	2.873786235748290707e+01	-3.447389146884775098e-03	9.281490318119017502e+01	2.491964379582635170e-01	0.000000000000000000e+00	1.211186629608938503e+01	1.000000000000000000e+00
2.820000000000000000e+02	7.038605515537832957e+01	1.567624969680330516e+01	-4.681890632813019183e-03	1.261483812941662990e+02	1.352974998561415898e-01	0.000000000000000000e+00	7.684550485504863637e+00	1.000000000000000000e+00
2.830000000000000000e+02	5.272420442447891276e+01	3.289062243540166719e+01	-4.598657374783977209e-03	1.239009526629268692e+02	1.625482275525703679e-01	0.000000000000000000e+00	5.780652970789207146e+00	1.000000000000000000e+00
2.830000000000000000e+02	9.573711680804936464e+01	4.280120762229270071e+01	-3.498081531253461468e-03	9.418367713902597416e+01	2.951394339881293627e-01	0.000000000000000000e+00	6.219453535626818130e+00	1.000000000000000000e+00
2.830000000000000000e+02	1.372344647927188817e+02	5.126739746862979530e+01	-5.653775329159304620e-03	1.523907938171743126e+02	2.122577861827431578e-01	0.000000000000000000e+00	8.431326494748418554e+00	1.000000000000000000e+00
2.830000000000000000e+02	8.540342935041350358e+01	3.399826879329299345e+01	-4.161123489485679498e-03	1.120868508934908903e+02	2.553847529128506766e-01	0.000000000000000000e+00	6.971739751895314363e+00	1.000000000000000000e+00
2.830000000000000000e+02	4.703639763374711436e+01	3.648554121733489808e+01	-3.955393822312823493e-03	1.065318269133132958e+02	2.386857362715090192e-01	0.000000000000000000e+00	6.728639322878813722e+00	1.000000000000000000e+00
2.840000000000000000e+02	9.148363365727053065e+01	5.129338024224966830e+01	-4.535993402855201771e-03	1.222089270472676219e+02	1.475541248267918659e-01	0.000000000000000000e+00	5.486290636793994757e+00	1.000000000000000000e+00
2.840000000000000000e+02	7.398315913214652539e+01	5.329973300679908377e+00	-3.998393363910020433e-03	1.076928820396426403e+02	2.862275918462818813e-01	0.000000000000000000e+00	1.095374786475668927e+01	1.000000000000000000e+00
2.840000000000000000e+02	1.216767439350070390e+02	1.384146067417901627e+01	-4.213943173325035256e-03	1.135130652765943609e+02	1.780655644943465177e-01	0.000000000000000000e+00	8.164257213669856128e+00	1.000000000000000000e+00
2.840000000000000000e+02	1.357956954445703559e+02	2.269644341338597826e+01	-4.123959475227647990e-03	1.110833641662724460e+02	1.669768020736202008e-01	0.000000000000000000e+00	8.257999017165380096e+00	1.000000000000000000e+00
2.840000000000000000e+02	1.031161983212362259e+02	2.509361092411447913e+01	-3.168390599008470525e-03	8.528150440022872658e+01	3.120898625579459074e-01	0.000000000000000000e+00	7.009194082908084766e+00	1.000000000000000000e+00
2.840000000000000000e+02	1.073643846152580608e+02	3.551196079744184431e+01	-4.426885508804306174e-03	1.192628426239153470e+02	9.625883933668200054e-02	0.000000000000000000e+00	8.811762637670321752e+00	1.000000000000000000e+00
2.840000000000000000e+02	6.211415915490849216e+01	3.765826535113745166e+01	-4.037843003695295967e-03	1.087580842442058042e+02	1.308995992962297406e-01	0.000000000000000000e+00	1.053098612720966543e+01	1.000000000000000000e+00
2.840000000000000000e+02	1.276895886427467097e+01	3.957390177676246878e+01	-3.743621962600908199e-03	1.008136542491925098e+02	3.256002150864274469e-01	0.000000000000000000e+00	1.894534690256099552e+01	1.000000000000000000e+00
2.840000000000000000e+02	5.153303859633370365e+01	5.311755679555815135e+01	-4.243095323451738163e-03	1.143002190947722170e+02	2.314626965262710501e-01	0.000000000000000000e+00	1.085944333683734087e+01	1.000000000000000000e+00
2.850000000000000000e+02	5.737516978630979025e+01	2.648160955497609947e+01	3.596781764236426596e-03	-9.684873837498672344e+01	1.726361950739178086e-01	0.000000000000000000e+00	7.918770415816553054e+00	1.000000000000000000e+00
2.850000000000000000e+02	1.400746606561316128e+02	3.688541712860375554e+01	3.649314440004991934e-03	-9.826720308961674277e+01	2.698249478754931596e-01	0.000000000000000000e+00	3.667573189494701236e+00	1.000000000000000000e+00
2.850000000000000000e+02	1.114857401794416205e+02	4.330051580438734504e+01	-3.586010945399204387e-03	9.655790935771793215e+01	2.294354047329913993e-01	0.000000000000000000e+00	6.862293447529239643e+00	1.000000000000000000e+00
2.860000000000000000e+02	7.868230844266309987e+01	3.585075061818567832e+01	-4.868668569961004215e-03	1.311916788121338868e+02	1.467007695805344625e-01	0.000000000000000000e+00	6.971739751895314363e+00	1.000000000000000000e+00
2.860000000000000000e+02	1.181471127030560666e+02	4.165212645061280483e+01	4.823701327962282015e-03	-1.299774926859517450e+02	2.232158609685164219e-01	0.000000000000000000e+00	3.689416995573913116e+00	1.000000000000000000e+00
2.860000000000000000e+02	1.359074929204955708e+02	8.903783394440372589e+00	-4.324133138153256166e-03	1.164883673096326788e+02	3.380391010303167576e-01	0.000000000000000000e+00	7.110690197815476843e+00	1.000000000000000000e+00
2.860000000000000000e+02	1.433114575214451065e+02	1.041635226288308402e+01	-3.620690098271088075e-03	9.749430092662908010e+01	4.099826363729915935e-01	0.000000000000000000e+00	7.556888009881838286e+00	1.000000000000000000e+00
2.860000000000000000e+02	8.280002511150891564e+01	5.009721221002477165e+01	-4.008323219228863629e-03	1.079610037217212835e+02	1.652180390289341716e-01	0.000000000000000000e+00	6.847568879174321665e+00	1.000000000000000000e+00
2.870000000000000000e+02	1.171272544048752096e+01	5.587479858258395993e+00	-4.334428751697912661e-03	1.167663650379970193e+02	1.321926753518962716e-01	0.000000000000000000e+00	8.870541188964534030e+00	1.000000000000000000e+00
2.870000000000000000e+02	8.857699044368587238e+01	1.657505353055345054e+01	-3.666082191619865569e-03	9.871995870621930180e+01	1.482435238361149432e-01	0.000000000000000000e+00	9.524335324668449232e+00	1.000000000000000000e+00
2.870000000000000000e+02	9.666247300524096886e+01	2.195245084567463678e+01	-4.906069751346119751e-03	1.322015694241024448e+02	1.156900588396307938e-01	0.000000000000000000e+00	7.177566237430503371e+00	1.000000000000000000e+00
2.870000000000000000e+02	3.548613669365760614e+01	2.304031395432498286e+01	4.023492368100132013e-03	-1.083705945546660558e+02	2.376759285525413823e-01	0.000000000000000000e+00	6.988882352129659026e+00	1.000000000000000000e+00
2.870000000000000000e+02	1.216668794104915321e+02	4.054621501995547561e+01	-4.009209822487357425e-03	1.079849434015424663e+02	2.890483776592325249e-01	0.000000000000000000e+00	3.689416995573913116e+00	1.000000000000000000e+00
2.870000000000000000e+02	8.218143270799363620e+01	4.327764162285802030e+01	-4.124620104793022199e-03	1.111012022016326313e+02	1.533065456991116182e-01	0.000000000000000000e+00	6.847568879174321665e+00	1.000000000000000000e+00
2.870000000000000000e+02	1.290934359296972218e+02	4.907401753973126546e+01	-3.868686690480770303e-03	1.041905982359015042e+02	1.830961991541524281e-01	0.000000000000000000e+00	6.987003750018297765e+00	1.000000000000000000e+00
2.880000000000000000e+02	7.197144476597317464e+01	2.765640893491860197e+01	4.367615336071266341e-03	-1.176624549143261902e+02	2.276858347181095477e-01	0.000000000000000000e+00	8.648491387600810043e+00	1.000000000000000000e+00
2.880000000000000000e+02	3.467359485544275088e+01	5.142231949936501678e+01	-4.913038792748575766e-03	1.323897444823791432e+02	1.785911915646141157e-01	0.000000000000000000e+00	7.228046898570462453e+00	1.000000000000000000e+00
2.890000000000000000e+02	7.907056402755662816e+01	1.715885158763084917e+01	-9.463449763106772730e-03	2.552579841843587189e+02	9.160566164669925460e-02	0.000000000000000000e+00	6.470879156541669452e+00	1.000000000000000000e+00
2.890000000000000000e+02	1.416996146568372410e+02	2.847037497710669385e+01	-3.723309208499553293e-03	1.002651780003019155e+02	3.121066782091055369e-01	0.000000000000000000e+00	4.431125007138355443e+00	1.000000000000000000e+00
2.890000000000000000e+02	1.443378856046721914e+01	1.403036541251072578e+01	-3.310888611061984111e-03	8.912917442741935758e+01	3.167448599224704786e-01	0.000000000000000000e+00	8.870541188964534030e+00	1.000000000000000000e+00
2.890000000000000000e+02	1.982891332413690577e+01	2.199313921414736228e+01	-4.450856365200863037e-03	1.199100933774801376e+02	2.416610210244117818e-01	0.000000000000000000e+00	9.618375009927230934e+00	1.000000000000000000e+00
2.890000000000000000e+02	9.182441417541203066e+01	3.323261523822621655e+01	4.793285736484375649e-03	-1.291562239678669926e+02	2.057305193647132047e-01	0.000000000000000000e+00	1.227391225175878020e+01	1.000000000000000000e+00
2.900000000000000000e+02	1.144941118634937567e+02	5.223496240687003223e+01	-4.461388295453555010e-03	1.201944720279452952e+02	1.012278823095285052e-01	0.000000000000000000e+00	6.385657098296298351e+00	1.000000000000000000e+00
2.900000000000000000e+02	4.507770092569168696e+01	6.062175225376215337e+00	-4.227195949108979341e-03	1.138709110277463878e+02	2.869304487302849482e-01	0.000000000000000000e+00	1.184313862867056599e+01	1.000000000000000000e+00
2.900000000000000000e+02	8.130349117632501077e+01	2.648183376474263895e+01	4.404978022360098514e-03	-1.186713060982632726e+02	2.060631867671707251e-01	0.000000000000000000e+00	8.879334101129730428e+00	1.000000000000000000e+00
2.900000000000000000e+02	1.232605230534186092e+02	2.673299872652715337e+01	-4.788995769220713919e-03	1.290403881171056355e+02	3.029810238516419396e-01	0.000000000000000000e+00	6.687675384277422808e+00	1.000000000000000000e+00
2.900000000000000000e+02	5.213642177625129825e+00	4.058871921145210848e+01	3.162560519738535220e-03	-8.512408310753973240e+01	4.136784395294940131e-01	0.000000000000000000e+00	7.357546672296362722e+00	1.000000000000000000e+00
2.910000000000000000e+02	1.321634267368490043e+02	2.829278936942392875e+01	-4.343343529421816659e-03	1.170070780314839141e+02	3.619442838795450257e-01	0.000000000000000000e+00	5.995630036303865928e+00	1.000000000000000000e+00
2.910000000000000000e+02	4.481931241737893856e+01	3.852615375977015333e+01	-3.970396386952198750e-03	1.069369197104832381e+02	2.831861292755081250e-01	0.000000000000000000e+00	7.509773590457041514e+00	1.000000000000000000e+00
2.910000000000000000e+02	3.992397110151762973e+01	3.283121453435717996e+01	-4.681579835055636567e-03	1.261399892668083993e+02	2.986155967512836851e-01	0.000000000000000000e+00	7.509773590457041514e+00	1.000000000000000000e+00
2.920000000000000000e+02	1.186756362411042289e+02	2.186434234475857963e+01	-6.438152722680489173e-03	1.735702148039315773e+02	1.968524502888893135e-01	0.000000000000000000e+00	6.687675384277422808e+00	1.000000000000000000e+00
2.920000000000000000e+02	6.419183163991942820e+01	3.256660140356402167e+01	-4.687219933783884698e-03	1.262922807866292345e+02	1.766690886888434564e-01	0.000000000000000000e+00	5.811105725707947478e+00	1.000000000000000000e+00
2.920000000000000000e+02	1.120129936163264688e+02	3.846102479202028235e+01	-4.746575256818374132e-03	1.278949676880314570e+02	2.218501767465353991e-01	0.000000000000000000e+00	6.995781544627469373e+00	1.000000000000000000e+00
2.920000000000000000e+02	9.686889113884640778e+01	4.446228459583198855e+01	-4.009813383369202795e-03	1.080012404928576046e+02	4.084463210610086437e-01	0.000000000000000000e+00	5.203755557716133850e+00	1.000000000000000000e+00
2.920000000000000000e+02	1.134652732726541160e+02	4.530440430947853514e+01	-4.354630949550751355e-03	1.173118560946199835e+02	2.539749727512518040e-01	0.000000000000000000e+00	6.995781544627469373e+00	1.000000000000000000e+00
2.920000000000000000e+02	1.090464052011975014e+02	1.481108334105580049e+01	-3.950263143953739418e-03	1.063932905431778977e+02	1.542939131618076276e-01	0.000000000000000000e+00	8.496987987535799647e+00	1.000000000000000000e+00
2.920000000000000000e+02	1.057435250962807487e+02	3.383531213537313675e+01	-3.726297873588894742e-03	1.003458766494960628e+02	3.705709851919892772e-01	0.000000000000000000e+00	6.478967264941620563e+00	1.000000000000000000e+00
2.920000000000000000e+02	3.652886283325258177e+01	4.223327658434367038e+01	-4.274892932805254668e-03	1.151588044650712561e+02	2.009274002668731685e-01	0.000000000000000000e+00	8.616945065685291283e+00	1.000000000000000000e+00
2.920000000000000000e+02	4.156066171356053474e+01	4.922847081275289582e+01	-4.662049360302506287e-03	1.256126357883879336e+02	1.529426640570009654e-01	0.000000000000000000e+00	7.228046898570462453e+00	1.000000000000000000e+00
2.930000000000000000e+02	5.026165119804844039e+01	4.804444652767509183e+01	-5.268327483610869832e-03	1.419830968887079621e+02	2.350193485357203738e-01	0.000000000000000000e+00	5.822167154698068892e+00	1.000000000000000000e+00
2.930000000000000000e+02	8.534260758306558614e+01	8.669601678780367138e+00	-4.828337994063323230e-03	1.301026899495905127e+02	1.616856922621193737e-01	0.000000000000000000e+00	8.492632008224008544e+00	1.000000000000000000e+00
2.930000000000000000e+02	6.197360553834689512e+01	2.719552863197937143e+01	-4.352431838561721285e-03	1.172524766456226217e+02	2.263344129261842808e-01	0.000000000000000000e+00	5.053061238536536770e+00	1.000000000000000000e+00
2.930000000000000000e+02	1.059718622598555129e+02	6.889846659692729247e+00	-2.895615353254880030e-03	7.791614454628562214e+01	2.500800369287200509e-01	0.000000000000000000e+00	8.496987987535799647e+00	1.000000000000000000e+00
2.930000000000000000e+02	1.378252168359525456e+02	2.632004701272293090e+01	-7.437830773673186589e-03	2.005630915340326794e+02	1.221747624277016442e-01	0.000000000000000000e+00	4.431125007138355443e+00	1.000000000000000000e+00
2.930000000000000000e+02	7.734729406072897007e+01	3.443111539656540998e+01	-4.091971990273806335e-03	1.102196518566867809e+02	2.343324520941935107e-01	0.000000000000000000e+00	8.648491387600810043e+00	1.000000000000000000e+00
2.930000000000000000e+02	8.973510120192362649e+01	4.918494182570721307e+01	-4.220795533748703497e-03	1.136980897652711207e+02	1.716060476632226273e-01	0.000000000000000000e+00	3.470135351921644684e+00	1.000000000000000000e+00
2.940000000000000000e+02	9.402989084467787961e+01	1.016905188117517866e+01	-6.042371596205440426e-03	1.628835030686555569e+02	8.424112158092200708e-02	0.000000000000000000e+00	8.815738277475741569e+00	1.000000000000000000e+00
2.940000000000000000e+02	7.382377166641701649e+01	1.337157724086740807e+01	4.275662083963406926e-03	-1.151795727538000023e+02	2.170766091140821086e-01	0.000000000000000000e+00	3.839671027614970811e+00	1.000000000000000000e+00
2.940000000000000000e+02	1.082519957722635411e+02	5.088863284817100663e+01	-3.874719220029645105e-03	1.043534860039401906e+02	2.014236036988392708e-01	0.000000000000000000e+00	6.385657098296298351e+00	1.000000000000000000e+00
2.950000000000000000e+02	3.403766936355214767e+01	1.034908969674973989e+01	-5.532189490789863467e-03	1.491077853086117102e+02	1.565231215080138405e-01	0.000000000000000000e+00	5.310281441603638797e+00	1.000000000000000000e+00
2.950000000000000000e+02	1.443495728770777653e+01	4.705011136391568982e+01	-6.457513879113195229e-03	1.740929964218947532e+02	1.843045144635387933e-01	0.000000000000000000e+00	8.697949593944626301e+00	1.000000000000000000e+00
2.950000000000000000e+02	5.781054863073008754e+00	4.792435387243489942e+01	-4.853803148884359986e-03	1.307902891064536846e+02	1.134325662332227314e-01	0.000000000000000000e+00	7.357546672296362722e+00	1.000000000000000000e+00
2.950000000000000000e+02	8.783781022340846789e+01	1.678740693702208375e+01	4.191497355890754124e-03	-1.129069929691067102e+02	1.673776773376500770e-01	0.000000000000000000e+00	8.492632008224008544e+00	1.000000000000000000e+00
2.950000000000000000e+02	9.610098876196175866e+01	3.519328280134737241e+01	-4.234002924213011408e-03	1.140547100415444248e+02	4.506647781755747095e-01	0.000000000000000000e+00	6.613226767359591918e+00	1.000000000000000000e+00
2.960000000000000000e+02	1.018826392533289891e+02	3.951798602951416939e+01	-7.686310613105371177e-03	2.072724372769425258e+02	1.481561229017503978e-01	0.000000000000000000e+00	6.870168999337448845e+00	1.000000000000000000e+00
2.960000000000000000e+02	1.098599044770445055e+01	1.772486341125291887e+01	-6.326089660222362909e-03	1.705443361943871992e+02	1.268562606580714291e-01	0.000000000000000000e+00	6.952651687973169459e+00	1.000000000000000000e+00
2.960000000000000000e+02	1.033397673963363701e+02	2.154822446282888748e+01	-4.042653860961237418e-03	1.088879849427524107e+02	1.857153197607480655e-01	0.000000000000000000e+00	8.829200729995676511e+00	1.000000000000000000e+00
2.960000000000000000e+02	5.385778164991717887e+01	4.346563924297885251e+01	-4.966593408737556871e-03	1.338358031872621439e+02	1.964991897517671671e-01	0.000000000000000000e+00	5.822167154698068892e+00	1.000000000000000000e+00
2.960000000000000000e+02	5.476890913278751327e+01	5.287162849878006909e+01	-3.787188139630398749e-03	1.019900094217313438e+02	2.828162193192989005e-01	0.000000000000000000e+00	6.604321302937135485e+00	1.000000000000000000e+00
2.970000000000000000e+02	1.950458655477813608e+01	1.026522858040337560e+01	-7.068478308819788752e-03	1.905899951518059083e+02	1.751672917312615541e-01	0.000000000000000000e+00	1.006835702236895358e+01	1.000000000000000000e+00
2.970000000000000000e+02	6.010424087596328491e+01	1.659602085644218050e+01	-6.083724387923377872e-03	1.640000933630802251e+02	1.098897841610790849e-01	0.000000000000000000e+00	6.547483335845446284e+00	1.000000000000000000e+00
2.970000000000000000e+02	1.004014903932097269e+02	3.016929494346445750e+01	-4.702130595568774531e-03	1.266948920624535759e+02	1.998033537804131399e-01	0.000000000000000000e+00	6.478967264941620563e+00	1.000000000000000000e+00
2.970000000000000000e+02	4.801884315480482712e+01	3.686616212850791641e+01	-4.217600906944030462e-03	1.136118298264322277e+02	1.662268969631114368e-01	0.000000000000000000e+00	7.717121338651907969e+00	1.000000000000000000e+00
2.970000000000000000e+02	6.739216781552441660e+01	4.413674292354754414e+01	-4.757319522162983295e-03	1.281850797193144729e+02	2.345165888836000523e-01	0.000000000000000000e+00	3.527584198031700868e+00	1.000000000000000000e+00
2.970000000000000000e+02	1.424820274751462819e+02	2.539969825481246346e+01	-4.527402185945064716e-03	1.219769507036971987e+02	2.452899626707810699e-01	0.000000000000000000e+00	3.539156281464852505e+00	1.000000000000000000e+00
2.980000000000000000e+02	1.191984958768478862e+02	4.258936413033566026e+01	-5.097005121004161490e-03	1.373571241464232173e+02	1.797768201415648193e-01	0.000000000000000000e+00	1.011687549217874960e+01	1.000000000000000000e+00
2.980000000000000000e+02	1.154916056010232239e+02	2.619703567453347404e+01	-7.135867174194058214e-03	1.924096003079086472e+02	6.926321065092622131e-02	0.000000000000000000e+00	7.366929243631608060e+00	1.000000000000000000e+00
2.980000000000000000e+02	3.119981798009653673e+01	5.022185582286856942e+01	-4.039076987457311183e-03	1.087914037429603695e+02	1.952171022790655242e-01	0.000000000000000000e+00	9.561914440213135080e+00	1.000000000000000000e+00
2.980000000000000000e+02	5.906850149194959698e+01	2.306106393143996058e+01	-3.966127029248430781e-03	1.068216403501931211e+02	2.382330362766170717e-01	0.000000000000000000e+00	5.053061238536536770e+00	1.000000000000000000e+00
2.980000000000000000e+02	8.502767096674806169e+01	3.043337019247215736e+01	3.725333553776628663e-03	-1.003198385007190296e+02	3.898711113896279334e-01	0.000000000000000000e+00	5.735249307808640395e+00	1.000000000000000000e+00
2.980000000000000000e+02	1.307351897111126959e+02	5.179012803761759898e+01	3.085798068598537714e-03	-8.305137642055707659e+01	3.492927692561279551e-01	0.000000000000000000e+00	1.475633291516241385e+01	1.000000000000000000e+00
2.990000000000000000e+02	4.651437622606225375e+01	4.443521365533718637e+01	-4.507517757568971911e-03	1.214400399217995670e+02	1.435246963758173289e-01	0.000000000000000000e+00	7.407136947579809672e+00	1.000000000000000000e+00
2.990000000000000000e+02	1.390257347556225227e+02	2.616105744835988389e+01	5.175388059713726535e-03	-1.394735865417207208e+02	2.852659715331121726e-01	0.000000000000000000e+00	3.539156281464852505e+00	1.000000000000000000e+00
2.990000000000000000e+02	8.646525416053387403e+01	4.782548169645063751e+01	-4.614314129659203081e-03	1.243237096234510233e+02	1.389935821245638081e-01	0.000000000000000000e+00	6.490512281387393223e+00	1.000000000000000000e+00
3.000000000000000000e+02	1.352161991942629413e+02	1.704578398737465506e+01	-4.234282882360905498e-03	1.140622693510323131e+02	1.039894188492966887e-01	0.000000000000000000e+00	9.879310272574947760e+00	1.000000000000000000e+00
3.000000000000000000e+02	1.664060267712209296e+01	3.052690211872496917e+01	-5.098645333456276220e-03	1.374014124575321034e+02	1.141742218260212161e-01	0.000000000000000000e+00	8.481185979368708772e+00	1.000000000000000000e+00
3.000000000000000000e+02	6.386031299059764166e+01	3.311193917839959511e+01	-4.539936270183183610e-03	1.223153906548677554e+02	8.776712740671721580e-02	0.000000000000000000e+00	6.210548738530966340e+00	1.000000000000000000e+00
3.000000000000000000e+02	9.420221913920536849e+01	5.075206715911048860e+01	-4.700762599132202874e-03	1.266579540111050193e+02	2.197354487664225919e-01	0.000000000000000000e+00	7.612401875288128394e+00	1.000000000000000000e+00
3.000000000000000000e+02	3.250744377874610080e+01	5.264062789382876417e+00	-3.298638521739748197e-03	8.879840278480953941e+01	3.458727875738257795e-01	0.000000000000000000e+00	5.310281441603638797e+00	1.000000000000000000e+00
3.000000000000000000e+02	1.027898079556942434e+02	1.104526395171397191e+01	-3.661711474686954893e-03	9.860194248762265090e+01	3.061721921662127199e-01	0.000000000000000000e+00	8.624924439422802180e+00	1.000000000000000000e+00
3.000000000000000000e+02	2.872197847431228013e+01	1.594621374971168848e+01	-4.075079137859117032e-03	1.097635183220986193e+02	1.401236394554087328e-01	0.000000000000000000e+00	5.014220408219969727e+00	1.000000000000000000e+00
3.000000000000000000e+02	7.915258282059366479e+01	4.351068130119430322e+01	-3.963101103223940803e-03	1.067399355972555526e+02	1.799818808343665033e-01	0.000000000000000000e+00	8.490739931059433587e+00	1.000000000000000000e+00
3.010000000000000000e+02	5.325406106544855689e+00	2.176183633795120898e+01	-6.634636755739001940e-03	1.788755921486826423e+02	7.495173467291338376e-02	0.000000000000000000e+00	6.952651687973169459e+00	1.000000000000000000e+00
3.010000000000000000e+02	4.810073079405562169e+01	2.293649759836824487e+01	-4.931002929148591701e-03	1.328748043663356100e+02	1.895219929048219676e-01	0.000000000000000000e+00	3.560923460127951135e+00	1.000000000000000000e+00
3.010000000000000000e+02	7.510844881531747319e+01	2.445533460101381351e+01	5.040194661352474098e-03	-1.358231525514325995e+02	1.950899586863038548e-01	0.000000000000000000e+00	3.462895726638969052e+00	1.000000000000000000e+00
3.010000000000000000e+02	1.228453654455191497e+02	2.575673733232237694e+01	-5.347804980309387758e-03	1.441291140680085903e+02	3.016047981365527209e-01	0.000000000000000000e+00	5.690349491050260333e+00	1.000000000000000000e+00
3.020000000000000000e+02	1.406058758434479827e+01	1.873486188650388229e+01	-3.924605411678789429e-03	1.057004914927396868e+02	1.534957179726919030e-01	0.000000000000000000e+00	8.931534093832695476e+00	1.000000000000000000e+00
3.020000000000000000e+02	1.061679829539999531e+02	4.302596550374264694e+01	-3.866028461157514171e-03	1.041188218711291142e+02	2.765767323055203786e-01	0.000000000000000000e+00	9.983727496870972828e+00	1.000000000000000000e+00
3.020000000000000000e+02	8.728293389325868645e+01	5.976563664029812983e+00	5.011345266782849667e-03	-1.350441736085793138e+02	1.606924061866863429e-01	0.000000000000000000e+00	9.618577964858086915e+00	1.000000000000000000e+00
3.020000000000000000e+02	1.192187337361910267e+02	8.626757207452589782e+00	-3.691225457090421738e-03	9.939886634529868559e+01	2.461440224621469497e-01	0.000000000000000000e+00	6.788740397811441341e+00	1.000000000000000000e+00
3.020000000000000000e+02	9.740642608689956461e+00	3.545854146793556794e+01	-3.944513874269516343e-03	1.062380512361627751e+02	3.946604801368788218e-01	0.000000000000000000e+00	6.156664425217249992e+00	1.000000000000000000e+00
3.020000000000000000e+02	6.004074698211284478e+00	4.035165674300488803e+01	-5.070560282382878363e-03	1.366430719889882539e+02	2.763592365163396458e-01	0.000000000000000000e+00	6.156664425217249992e+00	1.000000000000000000e+00
3.020000000000000000e+02	3.998576770118977208e+01	5.399508988138894949e+01	-3.734295704396223096e-03	1.005618306367583159e+02	2.425380889300946530e-01	0.000000000000000000e+00	9.561914440213135080e+00	1.000000000000000000e+00
3.030000000000000000e+02	7.222222037064298661e+01	2.254187381523158962e+01	-4.187124789031044028e-03	1.127889267995823559e+02	2.782239999338711467e-01	0.000000000000000000e+00	3.462895726638969052e+00	1.000000000000000000e+00
3.030000000000000000e+02	1.092163864798582011e+02	3.162773073248632727e+01	-5.278912213210512801e-03	1.422689012044282890e+02	8.811413036554471834e-02	0.000000000000000000e+00	8.298844728702222895e+00	1.000000000000000000e+00
3.030000000000000000e+02	5.852723782314640033e+01	4.829153630652771767e+01	-6.173195021415830291e-03	1.664159409236299609e+02	1.566108881936335573e-01	0.000000000000000000e+00	8.579478786548937919e+00	1.000000000000000000e+00
3.030000000000000000e+02	1.114918777928286353e+01	1.029116290771614040e+01	3.209753869044853526e-03	-8.639837762570091684e+01	3.329538556099694846e-01	0.000000000000000000e+00	8.931534093832695476e+00	1.000000000000000000e+00
3.030000000000000000e+02	1.284966276333002497e+02	2.509091977829460163e+01	-3.651782174234147194e-03	9.833383578779802292e+01	4.425831055689891658e-01	0.000000000000000000e+00	5.690349491050260333e+00	1.000000000000000000e+00
3.030000000000000000e+02	5.492244740058300323e+01	3.206600366193570295e+01	-3.699587521512589464e-03	9.962465521195690599e+01	1.179862153939010838e-01	0.000000000000000000e+00	8.558775053398170130e+00	1.000000000000000000e+00
3.030000000000000000e+02	8.288339334928471658e+01	3.575268952129282951e+01	-3.209116035520060990e-03	8.638115511922300982e+01	3.432337505600043803e-01	0.000000000000000000e+00	5.735249307808640395e+00	1.000000000000000000e+00
3.030000000000000000e+02	5.081628267327876358e+01	5.205300236719781282e+01	-5.206079209045614761e-03	1.403022957544498865e+02	1.913988481656091478e-01	0.000000000000000000e+00	8.579478786548937919e+00	1.000000000000000000e+00
3.040000000000000000e+02	3.358363708637531175e+01	1.717368344056478691e+01	-4.331122115212212784e-03	1.166770806619310292e+02	3.651764283176358594e-01	0.000000000000000000e+00	5.014220408219969727e+00	1.000000000000000000e+00
3.040000000000000000e+02	3.696166227857762721e+01	2.148775715067744585e+01	-4.191619647519990478e-03	1.129102950350766719e+02	3.597904145089549921e-01	0.000000000000000000e+00	5.479259637527563953e+00	1.000000000000000000e+00
3.040000000000000000e+02	3.459709922171223440e+01	2.957575195570728255e+01	-4.245085537258278668e-03	1.143539579919033002e+02	2.268922752465876158e-01	0.000000000000000000e+00	8.426554362020233668e+00	1.000000000000000000e+00
3.050000000000000000e+02	1.322195518539852515e+02	4.546667621482932020e+01	-5.835166541373367280e-03	1.572886413055289268e+02	1.866332275837443433e-01	0.000000000000000000e+00	1.051668510671453838e+01	1.000000000000000000e+00
3.050000000000000000e+02	6.126780024656903123e+01	3.875550128984284726e+01	-3.558551449393708519e-03	9.581645985804048848e+01	2.568118488285385803e-01	0.000000000000000000e+00	6.210548738530966340e+00	1.000000000000000000e+00
3.060000000000000000e+02	4.033189251696038724e+01	6.491985984610749938e+00	-3.792717000112019905e-03	1.021392973342649100e+02	2.325778218687256649e-01	0.000000000000000000e+00	1.263477787287754062e+01	1.000000000000000000e+00
3.060000000000000000e+02	1.257896843012470214e+02	6.921000817909418679e+00	7.052276354915756190e-03	-1.901525169616185451e+02	7.087153445466942703e-02	0.000000000000000000e+00	3.866386669955516275e+00	1.000000000000000000e+00
3.060000000000000000e+02	1.009506821689100491e+02	9.462404633798746190e+00	-4.334964769573396506e-03	1.167808383621074171e+02	2.407270286927628566e-01	0.000000000000000000e+00	3.054811748719769682e+00	1.000000000000000000e+00
3.060000000000000000e+02	5.140522870157605695e+01	2.426332444015381995e+01	-4.638425142600578754e-03	1.249747448237519052e+02	1.561947879988080379e-01	0.000000000000000000e+00	3.560923460127951135e+00	1.000000000000000000e+00
3.060000000000000000e+02	8.814420844261911725e+01	1.555650354988909356e+01	3.418836238142033621e-03	-9.204392982110358901e+01	2.753299146833035893e-01	0.000000000000000000e+00	3.848493177505170060e+00	1.000000000000000000e+00
3.060000000000000000e+02	1.778672383606475194e+01	3.791002229252983113e+01	-4.458062414965251880e-03	1.201046680335986423e+02	2.118489903630406124e-01	0.000000000000000000e+00	3.298286325028364718e+00	1.000000000000000000e+00
3.060000000000000000e+02	4.014797444474310595e+01	3.975844931935102267e+01	-4.533016534827081882e-03	1.221285469372461705e+02	1.202709527072973739e-01	0.000000000000000000e+00	1.029608114672347874e+01	1.000000000000000000e+00
3.070000000000000000e+02	9.683619766329201184e+01	2.069576162273870423e+01	-3.689720034487000994e-03	9.935821757170553781e+01	1.373593128107212236e-01	0.000000000000000000e+00	8.935549723509808473e+00	1.000000000000000000e+00
3.070000000000000000e+02	9.053254938364284499e+01	3.238002881120311116e+01	-4.037277592799148884e-03	1.087428172623946097e+02	1.715607553235222182e-01	0.000000000000000000e+00	8.359690682276482931e+00	1.000000000000000000e+00
3.070000000000000000e+02	7.397506207752957152e+01	4.722262627632839127e+01	-4.947757913898844298e-03	1.333272152575512166e+02	2.867543961584277934e-01	0.000000000000000000e+00	4.545290977733062121e+00	1.000000000000000000e+00
3.080000000000000000e+02	1.247487552723099071e+02	3.617765547451337937e+01	-4.548820451664653021e-03	1.225552775017771410e+02	2.618992339327016472e-01	0.000000000000000000e+00	8.137278304042132149e+00	1.000000000000000000e+00
3.080000000000000000e+02	5.034885683031060211e+01	4.115533354352045592e+01	5.280448326857753623e-03	-1.423103786843851992e+02	2.643149103486281959e-01	0.000000000000000000e+00	6.232123219650206991e+00	1.000000000000000000e+00
3.080000000000000000e+02	2.386841340059720906e+01	5.332921986973332906e+01	-4.201921761290162809e-03	1.131884682797343942e+02	1.837088975608212049e-01	0.000000000000000000e+00	1.519751559129699636e+01	1.000000000000000000e+00
3.080000000000000000e+02	7.764002129758654291e+01	1.576907130041395888e+01	-4.066114522839307452e-03	1.095214596433847589e+02	1.834887231929580587e-01	0.000000000000000000e+00	5.139465948971297493e+00	1.000000000000000000e+00
3.080000000000000000e+02	1.489028079988103670e+01	1.935131718531816603e+01	-3.626564382809297805e-03	9.765291583095749672e+01	2.532617748944031577e-01	0.000000000000000000e+00	7.296772856763690918e+00	1.000000000000000000e+00
3.080000000000000000e+02	1.338644664912066276e+02	3.507942819285322855e+01	-4.142974999232516831e-03	1.115968131660899445e+02	1.790095701649994098e-01	0.000000000000000000e+00	9.181628079404118736e+00	1.000000000000000000e+00
3.080000000000000000e+02	2.063203221146720523e+01	3.624181579130350883e+01	3.694652496426491586e-03	-9.949140178734012352e+01	3.204742738822641268e-01	0.000000000000000000e+00	3.298286325028364718e+00	1.000000000000000000e+00
3.090000000000000000e+02	6.568959976953239277e+01	6.155529960695156788e+00	-4.670697813052742883e-03	1.258461575894932167e+02	1.458395800086947913e-01	0.000000000000000000e+00	1.499960392466013914e+01	1.000000000000000000e+00
3.090000000000000000e+02	2.533927437577625241e+01	1.039967037937418937e+01	6.917532194460391040e-03	-1.865142131000293944e+02	1.486231531561257313e-01	0.000000000000000000e+00	6.711341748917120320e+00	1.000000000000000000e+00
3.090000000000000000e+02	1.197803009184831495e+02	1.508371876546375745e+01	-4.268502360593031536e-03	1.149862489830457548e+02	1.332152880424039010e-01	0.000000000000000000e+00	8.558390413160291033e+00	1.000000000000000000e+00
3.090000000000000000e+02	2.082394491024628280e+01	2.995205727245003402e+01	-4.275982662619848967e-03	1.151882288807871362e+02	1.992225079392313525e-01	0.000000000000000000e+00	6.292685651567423655e+00	1.000000000000000000e+00
3.090000000000000000e+02	8.566840349374957952e+01	8.392772247484227677e+00	-3.795000063394017228e-03	1.022009436269656248e+02	2.292712047164909839e-01	0.000000000000000000e+00	6.435312363056965523e+00	1.000000000000000000e+00
3.090000000000000000e+02	2.472016207562031909e+01	1.774881426039499388e+01	-2.830831137564743683e-03	7.616686902058648911e+01	4.212012014571414609e-01	0.000000000000000000e+00	6.626682881081529253e+00	1.000000000000000000e+00
3.090000000000000000e+02	4.793127032232801099e+01	3.299800014821830274e+01	-4.187092939320641131e-03	1.127880668074019326e+02	3.074030960795369749e-01	0.000000000000000000e+00	3.841783269233721487e+00	1.000000000000000000e+00
3.090000000000000000e+02	1.166140301311047978e+02	3.597382938570159894e+01	-3.210182975554199715e-03	8.640996417508985417e+01	3.165661826367361931e-01	0.000000000000000000e+00	8.137278304042132149e+00	1.000000000000000000e+00
3.090000000000000000e+02	5.388048580041355251e+01	3.602045704622932476e+01	4.224435729139402844e-03	-1.137963807554124571e+02	3.394698242678274580e-01	0.000000000000000000e+00	5.851312033872615892e+00	1.000000000000000000e+00
3.090000000000000000e+02	5.817005777518474474e+01	4.801182884876610757e+01	-4.475794386268710547e-03	1.205834590954816719e+02	2.904100799693805079e-01	0.000000000000000000e+00	6.224198095437349032e+00	1.000000000000000000e+00
3.090000000000000000e+02	7.513693221511994480e+00	5.214302199362229828e+01	-3.434015598697831226e-03	9.245379638556154589e+01	3.131644546769095649e-01	0.000000000000000000e+00	1.527036500083104720e+01	1.000000000000000000e+00
3.090000000000000000e+02	6.161666528898590656e+01	5.319464068955825553e+01	-3.947249089599771943e-03	1.063119063439812919e+02	4.456251268137348953e-01	0.000000000000000000e+00	6.224198095437349032e+00	1.000000000000000000e+00
3.100000000000000000e+02	6.171494846037428772e+01	2.878643877719254007e+01	-3.635900910376213286e-03	9.790501673229336177e+01	1.456939435056410215e-01	0.000000000000000000e+00	9.979085574652563295e+00	1.000000000000000000e+00
3.100000000000000000e+02	4.705125922666315574e+01	4.905362088952262667e+01	-4.071412246658948422e-03	1.096645065031929676e+02	1.288857779380431223e-01	0.000000000000000000e+00	8.559035749171714613e+00	1.000000000000000000e+00
3.100000000000000000e+02	1.270545235412993748e+02	1.057464661059834476e+01	-3.591637015235938767e-03	9.670982207544450659e+01	2.840498474039618859e-01	0.000000000000000000e+00	3.866386669955516275e+00	1.000000000000000000e+00
3.100000000000000000e+02	9.144174774102313563e+01	1.357228221324719186e+01	-3.590691137773510070e-03	9.668428189906495618e+01	2.385419738638676623e-01	0.000000000000000000e+00	3.848493177505170060e+00	1.000000000000000000e+00
3.100000000000000000e+02	7.293501656356215790e+01	2.408139054877717911e+01	-4.231362735031845082e-03	1.139834207889289530e+02	1.806834235287814172e-01	0.000000000000000000e+00	9.551529764069289996e+00	1.000000000000000000e+00
3.100000000000000000e+02	3.025869133575472247e+01	3.119493667056783082e+01	-4.161941308255119078e-03	1.121089332841256692e+02	1.944161302063378560e-01	0.000000000000000000e+00	5.371079250373492542e+00	1.000000000000000000e+00
3.100000000000000000e+02	9.393707843118403389e+01	5.274690051727183260e+01	-3.325103056304607070e-03	8.951298676364089602e+01	2.131743211207618449e-01	0.000000000000000000e+00	1.322951174217014625e+01	1.000000000000000000e+00
3.110000000000000000e+02	1.059717112055045050e+02	4.725257663498482685e+01	4.611070732368175752e-03	-1.242361328049177871e+02	2.428411972253894380e-01	0.000000000000000000e+00	1.322951174217014625e+01	1.000000000000000000e+00
3.110000000000000000e+02	1.034469222058266666e+02	1.122327387886234895e+01	3.036527089996043840e-03	-8.172098264981470095e+01	2.565809698475650658e-01	0.000000000000000000e+00	3.054811748719769682e+00	1.000000000000000000e+00
3.110000000000000000e+02	1.399797779105458062e+02	4.308626242752806945e+01	-4.109334496638374599e-03	1.106884667852120145e+02	1.884095102066299932e-01	0.000000000000000000e+00	7.649766056902493894e+00	1.000000000000000000e+00
3.120000000000000000e+02	7.984199742041177217e+01	1.112521391725251974e+01	-4.858249413881408560e-03	1.309103452413818331e+02	2.225309516237650165e-01	0.000000000000000000e+00	4.271292031692595081e+00	1.000000000000000000e+00
3.130000000000000000e+02	5.587478436347289801e+01	2.060174311690992610e+01	-5.186151710851352563e-03	1.397642220198481482e+02	1.547990026754485493e-01	0.000000000000000000e+00	1.005468844520729554e+01	1.000000000000000000e+00
3.130000000000000000e+02	1.948652455469742506e+01	1.368409233804814562e+01	-3.394786907809184493e-03	9.139456014806590645e+01	2.694549897023176266e-01	0.000000000000000000e+00	6.626682881081529253e+00	1.000000000000000000e+00
3.130000000000000000e+02	3.376587504255128636e+01	2.712699434543914379e+01	-3.649334858787586355e-03	9.826775442880139622e+01	3.822188937689887656e-01	0.000000000000000000e+00	5.371079250373492542e+00	1.000000000000000000e+00
3.130000000000000000e+02	4.042560900589479900e+01	3.009872518042155676e+01	-3.320872786378578027e-03	8.939876283471200225e+01	3.184376609686176973e-01	0.000000000000000000e+00	3.311067572198786113e+00	1.000000000000000000e+00
3.130000000000000000e+02	7.329972716608071437e+01	3.497114590039431192e+01	-4.091855646129972587e-03	1.102165103821593988e+02	3.205209107376281175e-01	0.000000000000000000e+00	4.605654457735348650e+00	1.000000000000000000e+00
3.130000000000000000e+02	1.851028727752185077e+01	3.910758267154363921e+01	4.759044800438969915e-03	-1.282316649412092318e+02	2.431764359940447040e-01	0.000000000000000000e+00	3.565728730092072585e+00	1.000000000000000000e+00
3.130000000000000000e+02	1.364958602419225144e+02	4.989663968606463129e+01	4.466943408801996723e-03	-1.203444688090963126e+02	2.602617937713835872e-01	0.000000000000000000e+00	7.649766056902493894e+00	1.000000000000000000e+00
3.140000000000000000e+02	9.041582688075347107e+01	2.793934073496235015e+01	-3.849745576005959846e-03	1.036791584102080321e+02	1.617632285144232629e-01	0.000000000000000000e+00	3.069144809291094678e+00	1.000000000000000000e+00
3.140000000000000000e+02	1.268287292934335113e+02	2.266089923198680367e+01	-3.213385847275644202e-03	8.649644673962494323e+01	1.632835257102777105e-01	0.000000000000000000e+00	8.612226242485368388e+00	1.000000000000000000e+00
3.140000000000000000e+02	4.808637844973181785e+01	3.683665097325793170e+01	4.160807645496763553e-03	-1.120783226099597130e+02	2.677123103301406459e-01	0.000000000000000000e+00	3.841783269233721487e+00	1.000000000000000000e+00
3.150000000000000000e+02	3.784674410650720944e+01	3.708653632831443758e+01	-4.738697230491713437e-03	1.276822486098233611e+02	2.051305576897289873e-01	0.000000000000000000e+00	6.699407968018988413e+00	1.000000000000000000e+00
3.150000000000000000e+02	5.610971632670606368e+01	6.815692502138932518e+00	-4.946195874725520768e-03	1.332850377476906658e+02	1.634072179761287824e-01	0.000000000000000000e+00	7.341887522153045964e+00	1.000000000000000000e+00
3.150000000000000000e+02	5.328301864182294878e+01	3.927476258728352576e+01	-3.863840153310466215e-03	1.040597341239246845e+02	3.590504738146229613e-01	0.000000000000000000e+00	5.740161803338250657e+00	1.000000000000000000e+00
3.150000000000000000e+02	3.245833371581668558e+01	4.723103850358039324e+01	-3.491065221192441760e-03	9.399422575276295788e+01	1.627960874713759720e-01	0.000000000000000000e+00	1.148677025636350457e+01	1.000000000000000000e+00
3.160000000000000000e+02	1.071484096144968419e+02	5.198495861967215248e+00	-6.179828671032281881e-03	1.665950598771667899e+02	1.391075883912058497e-01	0.000000000000000000e+00	7.070994215059626775e+00	1.000000000000000000e+00
3.160000000000000000e+02	1.291010014361401090e+02	7.211370595160149222e+00	-3.648114644058608573e-03	9.823480671555427080e+01	2.450011862231949999e-01	0.000000000000000000e+00	7.079959156029214995e+00	1.000000000000000000e+00
3.160000000000000000e+02	1.053185130423158000e+02	1.497520561062105493e+01	-3.212487037680002329e-03	8.647217746953853634e+01	1.700572684819540159e-01	0.000000000000000000e+00	4.192832453009298632e+00	1.000000000000000000e+00
3.160000000000000000e+02	1.364313543654920693e+02	1.680325012280479413e+01	-3.547421593210836176e-03	9.551593626880124077e+01	2.415763716502554725e-01	0.000000000000000000e+00	3.026146731440962245e+00	1.000000000000000000e+00
3.160000000000000000e+02	1.200601953275670724e+02	4.515000906883164333e+01	-5.166086177737028509e-03	1.392224211257094169e+02	2.517431570448102063e-01	0.000000000000000000e+00	3.936908145208282583e+00	1.000000000000000000e+00
3.170000000000000000e+02	1.135644484003795327e+02	3.277489797621460355e+01	-5.975315056083841704e-03	1.610728712160786245e+02	1.149227423110884549e-01	0.000000000000000000e+00	3.660782755411628120e+00	1.000000000000000000e+00
3.170000000000000000e+02	9.263772541388924253e+01	2.582207439157340900e+01	3.981343480487876951e-03	-1.072325084213367177e+02	3.046700433292823806e-01	0.000000000000000000e+00	3.069144809291094678e+00	1.000000000000000000e+00
3.170000000000000000e+02	1.849984160106831510e+01	3.194971010491241614e+01	-3.771034327531068604e-03	1.015538311358467638e+02	2.895125172210284425e-01	0.000000000000000000e+00	6.168452768159795596e+00	1.000000000000000000e+00
3.170000000000000000e+02	4.874833962164761658e+01	3.230117567870533435e+01	-4.008553057072617234e-03	1.079672097043155787e+02	2.543146790937856894e-01	0.000000000000000000e+00	4.583527979692183507e+00	1.000000000000000000e+00
3.180000000000000000e+02	9.399784894451092043e+01	4.466969934004987408e+01	5.584049083072448010e-03	-1.505080757124742661e+02	1.062998186483085084e-01	0.000000000000000000e+00	8.633031846467575932e+00	1.000000000000000000e+00
3.180000000000000000e+02	4.271829036487181241e+01	3.248761208730218186e+01	-5.712330398674901090e-03	1.539718726172814911e+02	1.607898444649495939e-01	0.000000000000000000e+00	3.311067572198786113e+00	1.000000000000000000e+00
3.180000000000000000e+02	1.237588409243855239e+02	4.380120719570764720e+01	3.971832925975863487e-03	-1.069757085192854902e+02	2.172248461241560458e-01	0.000000000000000000e+00	3.936908145208282583e+00	1.000000000000000000e+00
3.180000000000000000e+02	6.969006997354004795e+01	5.146210861006188964e+00	-3.583578345002476264e-03	9.649222532816735054e+01	3.709812815483811699e-01	0.000000000000000000e+00	1.051201953255186794e+01	1.000000000000000000e+00
3.180000000000000000e+02	2.413230881729163357e+01	2.943473046062346299e+01	-3.856790012429002403e-03	1.038693692524000767e+02	3.426618098108629162e-01	0.000000000000000000e+00	6.168452768159795596e+00	1.000000000000000000e+00
3.180000000000000000e+02	7.730916887655212122e+01	3.723751527770014036e+01	-5.451079199348498813e-03	1.469176801079971426e+02	3.500497581359753863e-01	0.000000000000000000e+00	4.605654457735348650e+00	1.000000000000000000e+00
3.190000000000000000e+02	5.208775445110133973e+01	1.295793436151965317e+01	-4.720722167560980828e-03	1.271968936923844211e+02	7.387336331121518995e-02	0.000000000000000000e+00	7.341887522153045964e+00	1.000000000000000000e+00
3.190000000000000000e+02	7.813986423434849371e+01	2.847594133260101756e+01	-4.278029253131137612e-03	1.152434900374498739e+02	2.822903063128175960e-01	0.000000000000000000e+00	8.176096850314632292e+00	1.000000000000000000e+00
3.190000000000000000e+02	8.117172659372845089e+01	7.771640034363485050e+00	-4.982634514878220462e-03	1.342689382353302960e+02	3.658951812605953924e-01	0.000000000000000000e+00	7.878845539403300791e+00	1.000000000000000000e+00
3.190000000000000000e+02	1.334218317262406686e+02	1.712001111163407430e+01	3.606914286407488998e-03	-9.712233238023361537e+01	3.689831636249818470e-01	0.000000000000000000e+00	3.026146731440962245e+00	1.000000000000000000e+00
3.190000000000000000e+02	5.537340100172801272e+01	3.129979445293663076e+01	-6.495305107308632295e-03	1.751134189100604033e+02	1.119026041545826411e-01	0.000000000000000000e+00	5.215500303647018221e+00	1.000000000000000000e+00
3.200000000000000000e+02	2.737122977398175649e+01	5.221647422747174971e+00	-4.564383172360276207e-03	1.229754953918316431e+02	2.741392486294682573e-01	0.000000000000000000e+00	1.311229777512980199e+01	1.000000000000000000e+00
3.200000000000000000e+02	1.311673116462437605e+01	1.492166705540308058e+01	-4.288092080064600208e-03	1.155152021618699081e+02	1.661996007223635052e-01	0.000000000000000000e+00	1.176144296544480916e+01	1.000000000000000000e+00
3.200000000000000000e+02	1.881449858821824961e+01	2.568844794663286635e+01	-4.451031489807928850e-03	1.199148220167918026e+02	2.647539177686665246e-01	0.000000000000000000e+00	6.269163647111611226e+00	1.000000000000000000e+00
3.200000000000000000e+02	9.469534808862485420e+01	2.917106527672007843e+01	-5.122794639536749038e-03	1.380534816327034378e+02	1.721909192227148999e-01	0.000000000000000000e+00	3.930591688331618982e+00	1.000000000000000000e+00
3.200000000000000000e+02	1.015507812449026943e+02	4.048849705747348793e+01	-3.619529584791873148e-03	9.746296524084807800e+01	2.413403498628680088e-01	0.000000000000000000e+00	7.117673172279956439e+00	1.000000000000000000e+00
3.200000000000000000e+02	1.113492025677636548e+02	4.096767815025234682e+01	-4.507066407647950662e-03	1.214278527653763859e+02	3.842153309522956528e-01	0.000000000000000000e+00	4.212844779993518252e+00	1.000000000000000000e+00
3.210000000000000000e+02	7.593502177230365646e+01	1.499183402365785156e+01	-4.538620787013188281e-03	1.222798705441551732e+02	1.683434138445083494e-01	0.000000000000000000e+00	7.282509675584970310e+00	1.000000000000000000e+00
3.210000000000000000e+02	1.203342839502163457e+02	2.866667418776806642e+01	-4.666746114403581489e-03	1.257394555223573178e+02	1.548740537743824586e-01	0.000000000000000000e+00	6.301665901887183452e+00	1.000000000000000000e+00
3.210000000000000000e+02	1.417313562908049960e+02	3.581754778819797025e+01	-3.685540080388318568e-03	9.924535224910374609e+01	1.468776873311665732e-01	0.000000000000000000e+00	9.872597006897485983e+00	1.000000000000000000e+00
3.210000000000000000e+02	1.222920496686362242e+02	5.271268154862822186e+00	-4.692661589054075363e-03	1.264392140215543208e+02	2.264152242215509148e-01	0.000000000000000000e+00	6.940546136989991233e+00	1.000000000000000000e+00
3.210000000000000000e+02	2.446599591294028286e+01	1.800804524059767431e+01	-1.596123810936656224e-03	4.282783288557377688e+01	4.985444331792410200e-01	0.000000000000000000e+00	9.535617847743951714e+00	1.000000000000000000e+00
3.210000000000000000e+02	8.530482384015968478e+00	2.932024142346728368e+01	-3.946168181956234700e-03	1.062827201407335025e+02	3.576929690067230938e-01	0.000000000000000000e+00	1.031029721905859375e+01	1.000000000000000000e+00
3.210000000000000000e+02	3.634594256236479737e+01	3.417697210976060518e+01	-4.110170670359790043e-03	1.107110447883648305e+02	2.319058281061242566e-01	0.000000000000000000e+00	6.592477061135419980e+00	1.000000000000000000e+00
3.210000000000000000e+02	8.966357203409415888e+01	3.674043524907343539e+01	-3.251650076089847990e-03	8.752964098704143225e+01	3.648920785083676899e-01	0.000000000000000000e+00	9.036547203474359691e+00	1.000000000000000000e+00
3.210000000000000000e+02	1.148389350815165102e+02	3.620666342302526886e+01	-3.988681097348098330e-03	1.074306355955844481e+02	4.105456198115500221e-01	0.000000000000000000e+00	3.660782755411628120e+00	1.000000000000000000e+00
3.220000000000000000e+02	1.341708001284854959e+02	5.306792333294930586e+01	-4.337617947721420647e-03	1.168524783372188978e+02	2.012618273735758967e-01	0.000000000000000000e+00	4.615256813227689214e+00	1.000000000000000000e+00
3.220000000000000000e+02	9.352212376618105338e+01	1.005506413775031049e+01	-3.938709999362543547e-03	1.060813375024109178e+02	1.103675780595274603e-01	0.000000000000000000e+00	1.255971082283557827e+01	1.000000000000000000e+00
3.220000000000000000e+02	6.867875046884500989e+01	1.560946979463558471e+01	-6.028197360891504944e-03	1.625007764636324907e+02	7.942144952091290122e-02	0.000000000000000000e+00	5.629774937520950040e+00	1.000000000000000000e+00
3.220000000000000000e+02	4.679122873927639148e+01	2.184391145437511739e+01	2.749619963572032082e-03	-7.397403983271422589e+01	4.253428958886394939e-01	0.000000000000000000e+00	7.730315904710191255e+00	1.000000000000000000e+00
3.220000000000000000e+02	1.259105774524821584e+02	2.573138137177922857e+01	-2.957324748040500960e-03	7.958239508052845679e+01	3.569957130326490979e-01	0.000000000000000000e+00	6.301665901887183452e+00	1.000000000000000000e+00
3.220000000000000000e+02	1.099235786490129243e+02	4.843952150135055490e+01	4.424049375633468985e-03	-1.191862625759743679e+02	3.553920824106341358e-01	0.000000000000000000e+00	7.606631752692165627e+00	1.000000000000000000e+00
3.220000000000000000e+02	3.850450596122120572e+01	5.059367862862769982e+01	-8.314531905570141448e-03	2.242353983921608176e+02	5.917823086651985420e-02	0.000000000000000000e+00	5.298297228401171566e+00	1.000000000000000000e+00
3.230000000000000000e+02	8.556573458271830646e+01	2.505468289820485950e+01	4.912739629805608875e-03	-1.323816666132754847e+02	2.394275373390316597e-01	0.000000000000000000e+00	7.175260277374199802e+00	1.000000000000000000e+00
3.230000000000000000e+02	5.346112001851930273e+01	3.642313512307534040e+01	-4.820499047363994462e-03	1.298910260826698675e+02	3.147640932332923525e-01	0.000000000000000000e+00	5.468586488393415657e+00	1.000000000000000000e+00
3.230000000000000000e+02	2.494221417468274637e+01	5.318003344945424260e+01	3.325208350929499505e-03	-8.951582988381066741e+01	2.265155676686749775e-01	0.000000000000000000e+00	8.877338495026963372e+00	1.000000000000000000e+00
3.230000000000000000e+02	6.699014075241973387e+01	4.683836460338808649e+01	3.467536000798568472e-03	-9.335889986457674183e+01	4.394978884331280922e-01	0.000000000000000000e+00	6.991908811388060307e+00	1.000000000000000000e+00
3.240000000000000000e+02	1.081125581679614100e+02	1.480264115322138352e+01	-5.530272958464622912e-03	1.490560359271452455e+02	3.133840706554332778e-01	0.000000000000000000e+00	6.138939731545589140e+00	1.000000000000000000e+00
3.240000000000000000e+02	1.292086238820842823e+02	5.847620329797610594e+00	3.722562615745448559e-03	-1.002450188238959470e+02	1.451195894888241966e-01	0.000000000000000000e+00	6.940546136989991233e+00	1.000000000000000000e+00
3.240000000000000000e+02	5.116671683434110918e+01	2.821673562553834458e+01	-6.072205772302793556e-03	1.636890726587253653e+02	1.275299262247295840e-01	0.000000000000000000e+00	5.215500303647018221e+00	1.000000000000000000e+00
3.240000000000000000e+02	1.130638494391823912e+02	1.117341316712296972e+01	-4.226168462458277167e-03	1.138431672751685539e+02	4.416733146176381464e-01	0.000000000000000000e+00	6.138939731545589140e+00	1.000000000000000000e+00
3.240000000000000000e+02	7.261670817822627555e+01	3.496004340588036996e+01	-4.628485624764554218e-03	1.247063622385405637e+02	2.712145835263691795e-01	0.000000000000000000e+00	6.486402151662798765e+00	1.000000000000000000e+00
3.240000000000000000e+02	1.082746873485238694e+02	3.808750153987207909e+01	3.491943677172132561e-03	-9.401794544326638459e+01	3.336412700063705605e-01	0.000000000000000000e+00	4.212844779993518252e+00	1.000000000000000000e+00
3.240000000000000000e+02	7.788833849285587974e+01	5.158173548633841676e+01	-4.096257360410760114e-03	1.103353635778101705e+02	2.514209124846199517e-01	0.000000000000000000e+00	8.112239970567578951e+00	1.000000000000000000e+00
3.250000000000000000e+02	3.323751792577409248e+01	5.001853468582686446e+01	-4.482098982644677765e-03	1.207536930949583365e+02	2.694644643360052383e-01	0.000000000000000000e+00	5.298297228401171566e+00	1.000000000000000000e+00
3.260000000000000000e+02	7.035279296543951943e+01	2.397844669131862361e+01	-5.991915186218443878e-03	1.615211007895718183e+02	1.384667626039396415e-01	0.000000000000000000e+00	8.534763768120289029e+00	1.000000000000000000e+00
3.260000000000000000e+02	1.321719441779192437e+02	3.335060398733538278e+01	-4.567182096563160605e-03	1.230510707392250680e+02	1.424307701091941381e-01	0.000000000000000000e+00	5.253480039867965523e+00	1.000000000000000000e+00
3.260000000000000000e+02	1.405229701682381176e+02	5.980580239628196182e+00	4.339060323089611107e-03	-1.168914247364855896e+02	3.122495648775545085e-01	0.000000000000000000e+00	4.114596615038286664e+00	1.000000000000000000e+00
3.260000000000000000e+02	6.798802978871017899e+01	1.002222800738732822e+01	2.232165872828371575e-03	-6.000196705282260012e+01	4.882739695940733204e-01	0.000000000000000000e+00	5.629774937520950040e+00	1.000000000000000000e+00
3.260000000000000000e+02	4.702785652434780417e+00	1.958821448173003077e+01	5.148830251245539204e-03	-1.387564840210726516e+02	2.730137800500632705e-01	0.000000000000000000e+00	4.240777913726046400e+00	1.000000000000000000e+00
3.260000000000000000e+02	1.003363147661361552e+02	4.012553023725858026e+01	-3.979849376836558199e-03	1.071921652772194733e+02	1.620369967567599767e-01	0.000000000000000000e+00	6.428759008264843366e+00	1.000000000000000000e+00
3.270000000000000000e+02	1.009329454634576706e+02	2.260971904672110000e+01	-3.815846785559290702e-03	1.027638378518364277e+02	1.841233702868718680e-01	0.000000000000000000e+00	8.872125139393416404e+00	1.000000000000000000e+00
3.270000000000000000e+02	1.163540744149556900e+02	3.625433950415743567e+01	-4.355455712223624959e-03	1.173341259815484392e+02	2.396886084992259081e-01	0.000000000000000000e+00	7.125669634976666167e+00	1.000000000000000000e+00
3.270000000000000000e+02	1.371149109140650353e+02	4.951365728574928937e+01	-5.535191456945564789e-03	1.491888431074783625e+02	1.719985863517985436e-01	0.000000000000000000e+00	4.615256813227689214e+00	1.000000000000000000e+00
3.280000000000000000e+02	2.809469287556140316e+01	3.998981830224872169e+01	-5.732727084793142087e-03	1.545226151623893998e+02	1.888508390894811928e-01	0.000000000000000000e+00	4.862349823547005734e+00	1.000000000000000000e+00
3.280000000000000000e+02	1.096215206598267713e+02	4.279685254924308424e+01	3.706108455370116239e-03	-9.980073066305494933e+01	2.212273238573848610e-01	0.000000000000000000e+00	4.898157500315689639e+00	1.000000000000000000e+00
3.280000000000000000e+02	7.126235261315453329e+01	4.130347574779550968e+01	-3.560940743331239729e-03	9.588097454520773510e+01	2.845944888761532399e-01	0.000000000000000000e+00	5.256108080347444478e+00	1.000000000000000000e+00
3.280000000000000000e+02	8.597011094844754098e+01	5.228415367809757441e+01	-3.603839244599217357e-03	9.703930142402911940e+01	4.628974737018257679e-01	0.000000000000000000e+00	6.156182157268611732e+00	1.000000000000000000e+00
3.290000000000000000e+02	2.968415188667053073e+01	1.218328762221995909e+01	-7.874790096965197592e-03	2.123616792273177509e+02	5.880227853540087590e-02	0.000000000000000000e+00	2.199145145806931012e+01	1.000000000000000000e+00
3.290000000000000000e+02	5.872347877432898144e+01	1.332172972820735168e+01	-4.911826454146354416e-03	1.323570094369188439e+02	1.452027034290508389e-01	0.000000000000000000e+00	9.834562374796652406e+00	1.000000000000000000e+00
3.290000000000000000e+02	8.310458457010192035e+00	1.735911281319321375e+01	-4.569071442473421688e-03	1.231020860448082601e+02	2.958830252888563495e-01	0.000000000000000000e+00	4.240777913726046400e+00	1.000000000000000000e+00
3.290000000000000000e+02	1.313462071099157527e+02	4.442116646532073787e+01	-5.503668630813660610e-03	1.483376773155337105e+02	1.356150829904243516e-01	0.000000000000000000e+00	7.694894822943031620e+00	1.000000000000000000e+00
3.290000000000000000e+02	9.072164757537815660e+01	4.635394763770042914e+01	-4.649925933782213076e-03	1.252852842402732705e+02	3.416452105511146309e-01	0.000000000000000000e+00	3.477605295571701838e+00	1.000000000000000000e+00
3.300000000000000000e+02	1.107149623040326816e+02	3.189824235794157659e+01	-5.613562760770563626e-03	1.513049913426274600e+02	1.406078364667293634e-01	0.000000000000000000e+00	7.125669634976666167e+00	1.000000000000000000e+00
3.300000000000000000e+02	1.003657155288174323e+02	4.655422201564554285e+01	-3.689612457968624061e-03	9.935531283682941250e+01	2.231092190813664944e-01	0.000000000000000000e+00	6.428759008264843366e+00	1.000000000000000000e+00
3.310000000000000000e+02	1.154970346290975698e+02	8.084361798125000220e+00	-4.797190366785165395e-03	1.292616551157061906e+02	1.798840502401345409e-01	0.000000000000000000e+00	1.227208800962047341e+01	1.000000000000000000e+00
3.310000000000000000e+02	1.352914511300251945e+02	1.290175200909994047e+01	-4.609299202560953983e-03	1.241882987190712981e+02	1.621613936121889532e-01	0.000000000000000000e+00	6.793347792056093404e+00	1.000000000000000000e+00
3.310000000000000000e+02	1.414309215574057816e+02	9.993749757527114141e+00	-3.470036474977232586e-03	9.342641659279185262e+01	3.933734603729078794e-01	0.000000000000000000e+00	4.114596615038286664e+00	1.000000000000000000e+00
3.310000000000000000e+02	1.370760838422375514e+02	3.523434141122201169e+01	-2.525686165737071279e-03	6.792747574674667987e+01	3.174926209587948245e-01	0.000000000000000000e+00	5.253480039867965523e+00	1.000000000000000000e+00
3.320000000000000000e+02	9.988518649792295889e+01	1.379967899918452368e+01	-9.098653273728007224e-03	2.454079062921848049e+02	6.908915389094139048e-02	0.000000000000000000e+00	5.399039261136754142e+00	1.000000000000000000e+00
3.320000000000000000e+02	1.335039662345901093e+02	2.243638496513009528e+01	-4.637498286344651430e-03	1.249497182498084982e+02	1.716506928173603397e-01	0.000000000000000000e+00	9.700738521248002399e+00	1.000000000000000000e+00
3.320000000000000000e+02	3.459785046598414482e+01	4.551016132285690929e+01	-5.379315733048032830e-03	1.449799538593817374e+02	2.764809567635126974e-01	0.000000000000000000e+00	8.530254727207767118e+00	1.000000000000000000e+00
3.320000000000000000e+02	6.088257776741843230e+01	4.922832020519503260e+01	-5.000052998308535286e-03	1.347392646325067744e+02	2.166604199735936431e-01	0.000000000000000000e+00	6.513291730299771487e+00	1.000000000000000000e+00
3.320000000000000000e+02	4.654635342229614281e+01	4.206208565189525928e+01	-4.277294980597651751e-03	1.152236635263416247e+02	2.531826874776711422e-01	0.000000000000000000e+00	5.464449227519612151e+00	1.000000000000000000e+00
3.330000000000000000e+02	6.203138334877859705e+01	3.027575217884380976e+01	-3.453283271745884609e-03	9.297405380538339159e+01	3.295853260857340983e-01	0.000000000000000000e+00	3.577576570633596020e+00	1.000000000000000000e+00
3.330000000000000000e+02	1.201584637471280388e+02	3.091096659458296614e+01	-5.843275599318987872e-03	1.575075986001359354e+02	9.559609405125046866e-02	0.000000000000000000e+00	3.916567773499235017e+00	1.000000000000000000e+00
3.330000000000000000e+02	4.945882924560046945e+01	5.291972524032141934e+01	-5.607879430807988751e-03	1.511515325116128849e+02	2.500292458129711459e-01	0.000000000000000000e+00	3.882287166420808067e+00	1.000000000000000000e+00
3.340000000000000000e+02	1.183204044585756662e+02	2.002725620952558927e+01	-5.326875150636182360e-03	1.435639758099565881e+02	1.255934761115834464e-01	0.000000000000000000e+00	3.915854734065443044e+00	1.000000000000000000e+00
3.340000000000000000e+02	7.002601540863631158e+01	2.810372768360155504e+01	-4.198905815334614232e-03	1.131070330043255439e+02	1.883793264731963291e-01	0.000000000000000000e+00	6.251564234586957092e+00	1.000000000000000000e+00
3.340000000000000000e+02	1.019271650104526117e+02	1.963315860770096677e+01	-4.479352315838372629e-03	1.206795287793092797e+02	2.272314741036512986e-01	0.000000000000000000e+00	4.974854565041275656e+00	1.000000000000000000e+00
3.340000000000000000e+02	4.870680884536228206e+01	4.708131245739865278e+01	-4.573755248332433271e-03	1.232285561559150011e+02	4.422168919837649037e-01	0.000000000000000000e+00	3.568364292923397407e+00	1.000000000000000000e+00
3.350000000000000000e+02	3.147154861600647280e+01	3.652421375584400209e+01	-4.592791792232474649e-03	1.237425727259004304e+02	1.749462149719530624e-01	0.000000000000000000e+00	6.950173992832739067e+00	1.000000000000000000e+00
3.350000000000000000e+02	5.687172173635651262e+01	4.409645864606411436e+01	-4.563616577753324723e-03	1.229547961339987268e+02	2.121242233487050655e-01	0.000000000000000000e+00	6.513291730299771487e+00	1.000000000000000000e+00
[truncated: 10,147 more rows]
