# Supplementary material for: Layered entrenchment maintains essentiality in the evolution of Form I Rubisco complexes
Source: EMBO J. 2024 Nov 18;44(1):269–80. doi: 10.1038/s44318-024-00311-1 (PMC11696622; doi:10.1038/s44318-024-00311-1)
Supplement: Supplementary file 6 — Appendix Figure Source Data [file 44318_2024_311_MOESM6_ESM.zip › source data extended/Appendix Figure S3/AncL7_XuBP.csv]

frame_indices	x_coords	y_coords	contrasts	masses_kDa	fit_errors	diffblur_errors	neareast_neighbour_distances	selections
5.000000000000000000e+00	1.284717556009853752e+02	5.540782445862834749e+00	-1.513864314223265992e-02	4.091302438986728021e+02	2.187812999427551919e-02	0.000000000000000000e+00	9.115313014555672666e+00	1.000000000000000000e+00
5.000000000000000000e+00	5.900051444003386081e+01	1.261426254034386218e+01	-1.956697202359517634e-02	5.297243806298876052e+02	1.585548815965978076e-01	0.000000000000000000e+00	1.551505009104432631e+01	1.000000000000000000e+00
5.000000000000000000e+00	7.635216661465827315e+01	1.770429761961236181e+01	-1.462360284420746032e-02	3.951044473090062183e+02	1.011709094797804687e-01	0.000000000000000000e+00	1.210877959309449992e+01	1.000000000000000000e+00
5.000000000000000000e+00	4.911453093135114756e+01	2.652060056471069416e+01	-1.486531018026647499e-02	4.016867243517785937e+02	6.081488031051685006e-02	0.000000000000000000e+00	7.212674466784252836e+00	1.000000000000000000e+00
5.000000000000000000e+00	6.372901425969140377e+01	2.739120636452865654e+01	-1.591163267167770151e-02	4.301806237378981450e+02	2.551919176369532583e-02	0.000000000000000000e+00	1.464039198290168642e+01	1.000000000000000000e+00
5.000000000000000000e+00	1.319110437548611969e+02	5.174312995433027140e+01	-1.885843177371541307e-02	5.104291110004830898e+02	7.356882643938411626e-03	0.000000000000000000e+00	2.773257971397829991e+01	1.000000000000000000e+00
6.000000000000000000e+00	7.775886942762107878e+01	5.677505427587743903e+00	-1.538627374761875923e-02	4.158738259326198090e+02	4.586363305651075528e-02	0.000000000000000000e+00	1.210877959309449992e+01	1.000000000000000000e+00
6.000000000000000000e+00	1.088867484954704281e+02	3.470320966568091592e+01	-1.563587779346185119e-02	4.226711495369598310e+02	8.054042547321338397e-03	0.000000000000000000e+00	1.230123729218115791e+01	1.000000000000000000e+00
6.000000000000000000e+00	1.299651479717647078e+02	1.570082355500383997e+01	-1.652036609532311559e-02	4.467579113989195321e+02	3.083244892911818358e-02	0.000000000000000000e+00	4.746875103561083442e+00	1.000000000000000000e+00
7.000000000000000000e+00	1.386784657225727528e+02	5.533407493096280660e+00	-1.680419512070527657e-02	4.544872642117333044e+02	8.692988658893618936e-02	0.000000000000000000e+00	8.847721022285590209e+00	1.000000000000000000e+00
7.000000000000000000e+00	1.406152940798494910e+02	1.450453198487418760e+01	-1.715223227445849402e-02	4.639651601024162346e+02	9.590667907245864487e-02	0.000000000000000000e+00	6.980397408176366447e+00	1.000000000000000000e+00
7.000000000000000000e+00	1.162724427973566748e+02	1.993990882308771617e+01	-1.403201358357205643e-02	3.789940367913859518e+02	2.282523772013196339e-01	0.000000000000000000e+00	6.169489575893699396e+00	1.000000000000000000e+00
7.000000000000000000e+00	4.518466518731179349e+01	2.047255722842188064e+01	-1.631269375087720727e-02	4.411024897325648340e+02	2.878578972779122225e-02	0.000000000000000000e+00	7.212674466784252836e+00	1.000000000000000000e+00
7.000000000000000000e+00	1.191477264862806464e+02	2.712212855524590793e+01	-1.780711414141501400e-02	4.817991818118084666e+02	7.512964074652450641e-02	0.000000000000000000e+00	6.955220644269284769e+00	1.000000000000000000e+00
7.000000000000000000e+00	2.564940404904825400e+01	3.228045006362101077e+01	-1.631999121159117411e-02	4.413012172884233451e+02	8.372200569959353800e-03	0.000000000000000000e+00	1.220014084794217268e+01	1.000000000000000000e+00
7.000000000000000000e+00	1.667429277534562715e+01	4.054427571124228535e+01	-1.638954396039665751e-02	4.431953073445574773e+02	9.292324920561534363e-03	0.000000000000000000e+00	6.642077620292269557e+00	1.000000000000000000e+00
7.000000000000000000e+00	6.097282519867465567e+01	5.073058862280570480e+01	-1.648067122314976832e-02	4.456769237463204831e+02	1.250079011228044656e-02	0.000000000000000000e+00	9.168179560797732108e+00	1.000000000000000000e+00
8.000000000000000000e+00	7.013505492216251014e+01	5.106083542909603779e+01	-1.604467534255874309e-02	4.338036983724040283e+02	1.900707259619383027e-02	0.000000000000000000e+00	4.115748015773395885e+00	1.000000000000000000e+00
8.000000000000000000e+00	6.808191291183577576e+00	3.710115498194087280e+01	-1.655902736704714315e-02	4.478107516041970371e+02	2.066814000259975526e-02	0.000000000000000000e+00	8.162371112649294602e+00	1.000000000000000000e+00
1.000000000000000000e+01	6.400786858082755160e+00	9.972373253578453500e+00	-1.743932164656724140e-02	4.717833000648457187e+02	4.194420524959086016e-02	0.000000000000000000e+00	1.624995585676378340e+01	1.000000000000000000e+00
1.000000000000000000e+01	1.554552023226514557e+01	2.340497973414976229e+01	-1.593921444819347208e-02	4.309317424143883954e+02	1.872704046455642146e-02	0.000000000000000000e+00	1.344047418491369861e+01	1.000000000000000000e+00
1.000000000000000000e+01	3.947127266272084967e+01	3.851935979091609852e+01	-1.629882569121776995e-02	4.407248288298695797e+02	1.283296632293629003e-02	0.000000000000000000e+00	1.090666952217100416e+01	1.000000000000000000e+00
1.000000000000000000e+01	1.338159197509527871e+02	1.292514706927703294e+01	-1.623012866458694095e-02	4.388540421641789067e+02	1.549177709871674136e-01	0.000000000000000000e+00	4.746875103561083442e+00	1.000000000000000000e+00
1.100000000000000000e+01	3.641396715541616658e+01	1.984563633193343790e+01	-2.506067204088029132e-02	6.793311575413885066e+02	8.662165193935333907e-02	0.000000000000000000e+00	8.793075331029053032e+00	1.000000000000000000e+00
1.100000000000000000e+01	1.015250028104440503e+02	2.484800092169462005e+01	-4.538745189252646819e-03	1.204693116769245052e+02	1.362198247685020291e-01	0.000000000000000000e+00	1.045554841624391962e+01	1.000000000000000000e+00
1.100000000000000000e+01	1.104870639692055789e+01	4.407556060669687525e+01	-3.909214316203927023e-03	1.033256590226528431e+02	4.085013546113572813e-01	0.000000000000000000e+00	3.440316309186036481e+00	1.000000000000000000e+00
1.200000000000000000e+01	1.110197902545211832e+02	2.922607173841469219e+01	-1.681189801855086444e-02	4.546970328041084031e+02	5.860608536604205998e-02	0.000000000000000000e+00	5.976265811896914748e+00	1.000000000000000000e+00
1.200000000000000000e+01	1.223583071377310461e+02	2.095226096420297068e+01	-1.735910420554631628e-02	4.695987845715589515e+02	3.765916730524365708e-02	0.000000000000000000e+00	6.169489575893699396e+00	1.000000000000000000e+00
1.200000000000000000e+01	1.263393469189240470e+01	5.159543134028739786e+01	-1.573737142535121605e-02	4.254350673148209694e+02	1.466029706962068691e-02	0.000000000000000000e+00	7.685141807220645660e+00	1.000000000000000000e+00
1.300000000000000000e+01	1.287806075475126875e+02	1.699543255567380839e+01	-1.698939783365337533e-02	4.595307833103832422e+02	1.364449667878553374e-01	0.000000000000000000e+00	6.474688635516384849e+00	1.000000000000000000e+00
1.300000000000000000e+01	9.292506738919229292e+01	4.613346722845122372e+01	-1.607862361560482428e-02	4.347281921918983016e+02	8.669719996941993578e-03	0.000000000000000000e+00	1.611209053452497386e+01	1.000000000000000000e+00
1.300000000000000000e+01	3.923259670118434883e+01	4.942341746919525036e+01	-1.640295392247565626e-02	4.435604931389823946e+02	1.350801834868742279e-02	0.000000000000000000e+00	1.090666952217100416e+01	1.000000000000000000e+00
1.300000000000000000e+01	7.361362697766857366e+01	4.886108131011024369e+01	-1.591545743392795698e-02	4.302847812912616519e+02	2.570021619063656004e-02	0.000000000000000000e+00	4.115748015773395885e+00	1.000000000000000000e+00
1.400000000000000000e+01	9.205840871656279489e+01	1.021190655112109269e+01	-1.585456341892285681e-02	4.286264895590138053e+02	4.120305542783886388e-02	0.000000000000000000e+00	3.295391267901287335e+00	1.000000000000000000e+00
1.400000000000000000e+01	5.644236014030298065e+01	1.688253990768337331e+01	-1.440154936328019719e-02	3.890573924135835568e+02	2.433967911084833347e-02	0.000000000000000000e+00	1.606025613008027975e+01	1.000000000000000000e+00
1.500000000000000000e+01	7.205784102297799620e+01	1.312906368335579899e+01	-1.632629906982895063e-02	4.414729955684894662e+02	1.860615137751653325e-02	0.000000000000000000e+00	1.032262043236188553e+01	1.000000000000000000e+00
1.500000000000000000e+01	1.133337341249698937e+02	3.473619123066354319e+01	-1.685836783731419972e-02	4.559625186855672041e+02	4.154464503347643500e-02	0.000000000000000000e+00	5.976265811896914748e+00	1.000000000000000000e+00
1.500000000000000000e+01	5.855238106315096758e+01	3.580966366868259598e+01	-1.700444193109416913e-02	4.599404705744453850e+02	1.612085382633987596e-02	0.000000000000000000e+00	1.344320523641693121e+01	1.000000000000000000e+00
1.500000000000000000e+01	1.089183070649287117e+02	4.418007375370537204e+01	-1.645010965040424183e-02	4.448446579907425189e+02	1.580762557494996834e-02	0.000000000000000000e+00	1.042510974673930235e+01	1.000000000000000000e+00
1.600000000000000000e+01	7.706935645304325178e+00	2.184644697677143554e+01	-1.740011985955498830e-02	4.707157403172035970e+02	1.268611506274741618e-02	0.000000000000000000e+00	1.554570377116424496e+01	1.000000000000000000e+00
1.600000000000000000e+01	8.163837891559150961e+00	4.220117803794916256e+01	-1.630063206821538019e-02	4.407740208570369305e+02	2.006211269612545589e-02	0.000000000000000000e+00	3.440316309186036481e+00	1.000000000000000000e+00
1.700000000000000000e+01	1.102323962773683235e+02	7.190846689808974901e+00	-1.626206009267959843e-02	4.397236124035609350e+02	1.217227693214628648e-02	0.000000000000000000e+00	1.834159854061137906e+01	1.000000000000000000e+00
1.700000000000000000e+01	7.271274922962479081e+01	2.343088817377892852e+01	-1.592668377152959419e-02	4.305905016945994817e+02	1.585051915122848154e-02	0.000000000000000000e+00	1.032262043236188553e+01	1.000000000000000000e+00
1.800000000000000000e+01	1.272139024543535584e+02	3.643747098713720334e+01	-1.595475723113767147e-02	4.313550100943127745e+02	7.127669415401638453e-02	0.000000000000000000e+00	7.758497522666854884e+00	1.000000000000000000e+00
1.800000000000000000e+01	8.922812962221861710e+01	1.189984134153165662e+01	-1.569096976329836454e-02	4.241714375059086137e+02	3.330109074501785837e-02	0.000000000000000000e+00	3.295391267901287335e+00	1.000000000000000000e+00
1.800000000000000000e+01	4.610087196157439848e+01	3.074215065717651285e+01	-3.178602380443432129e-02	8.624787989807952044e+02	7.117142840753598598e-03	0.000000000000000000e+00	1.344320523641693121e+01	1.000000000000000000e+00
1.900000000000000000e+01	2.777670209973054227e+01	2.215185334416137408e+01	-1.597970604569749070e-02	4.320344268302673072e+02	2.428116370500232879e-02	0.000000000000000000e+00	8.534028216041663839e+00	1.000000000000000000e+00
1.900000000000000000e+01	1.215813955533392914e+02	4.177311994665978290e+01	-1.640230501453153120e-02	4.435428218016819528e+02	1.097453623656610144e-01	0.000000000000000000e+00	5.987787829344214607e+00	1.000000000000000000e+00
1.900000000000000000e+01	1.348421560002567219e+02	2.227417940326924395e+01	-4.595589703601297635e-03	1.220173256838858720e+02	2.370889444289006054e-01	0.000000000000000000e+00	8.995471452202822960e+00	1.000000000000000000e+00
2.000000000000000000e+01	1.805332221260191261e+01	3.344908420891974998e+01	-1.738830115390575456e-02	4.703938882950902212e+02	5.973356560810727522e-02	0.000000000000000000e+00	7.196300048482969558e+00	1.000000000000000000e+00
2.000000000000000000e+01	8.127028772289990854e+01	3.926826362046135444e+01	-1.610786956649002885e-02	4.355246303730660316e+02	1.345056510179432063e-02	0.000000000000000000e+00	5.051639991761216031e+00	1.000000000000000000e+00
2.000000000000000000e+01	1.405000917902418500e+01	5.021009547257857264e+01	-1.682771810930092093e-02	4.551278522482201652e+02	2.488450421422994108e-02	0.000000000000000000e+00	9.939304346889107578e+00	1.000000000000000000e+00
2.100000000000000000e+01	1.402099580908096357e+02	9.902751087756252346e+00	-1.647713339292077722e-02	4.455805800478742071e+02	6.992365823096258204e-03	0.000000000000000000e+00	1.348575314356676458e+01	1.000000000000000000e+00
2.200000000000000000e+01	5.348419452748831127e+00	1.708804107900609637e+01	-1.678475475245478493e-02	4.539578558299909901e+02	2.596579280896282871e-02	0.000000000000000000e+00	1.760093863862653762e+01	1.000000000000000000e+00
2.300000000000000000e+01	1.338871208142865044e+02	4.166165958468246799e+01	-1.837749682706361562e-02	4.973320858541706571e+02	1.630857764242606978e-01	0.000000000000000000e+00	6.343347728931515661e+00	1.000000000000000000e+00
2.300000000000000000e+01	1.025146143095366256e+02	4.854336180189886818e+01	-1.582104092929374761e-02	4.277135908547379017e+02	8.316244708357900528e-03	0.000000000000000000e+00	1.241069314048751160e+01	1.000000000000000000e+00
2.400000000000000000e+01	9.217090874578778426e+01	1.615181084721638882e+01	-2.591446240933732367e-02	7.025819402162792358e+02	2.203188093274266457e-02	0.000000000000000000e+00	8.766044949435565670e+00	1.000000000000000000e+00
2.400000000000000000e+01	1.166262063438375662e+02	2.293391417733180049e+01	-1.575941677681801795e-02	4.260354157081537210e+02	3.560540414310520152e-02	0.000000000000000000e+00	5.164009815583303187e+00	1.000000000000000000e+00
2.400000000000000000e+01	9.859903601251043881e+01	7.325383129628001200e+00	-1.588004851769274361e-02	4.293205106148118944e+02	3.924702384937206467e-02	0.000000000000000000e+00	1.091909549417880143e+01	1.000000000000000000e+00
2.400000000000000000e+01	2.033174732218737191e+01	2.632345806567231605e+01	-1.688635793309856137e-02	4.567247568861546370e+02	1.527002658464959861e-02	0.000000000000000000e+00	7.481027263238706482e+00	1.000000000000000000e+00
2.400000000000000000e+01	5.216797103914124989e+01	2.620055619952076853e+01	-1.658210312705640441e-02	4.484391605214853485e+02	1.180567420327616190e-02	0.000000000000000000e+00	1.428339314827645978e+01	1.000000000000000000e+00
2.400000000000000000e+01	1.046916092821359001e+02	3.632509690394297053e+01	-1.630237033597531360e-02	4.408213581044575449e+02	8.263224565350335560e-03	0.000000000000000000e+00	1.192272905366170122e+01	1.000000000000000000e+00
2.400000000000000000e+01	1.275596716683612613e+02	4.211048885720212809e+01	-3.409150678002469126e-02	9.252626925529206119e+02	3.688983942049606224e-02	0.000000000000000000e+00	5.987787829344214607e+00	1.000000000000000000e+00
2.500000000000000000e+01	7.622556237656890232e+01	3.953248471433306577e+01	-1.626217287670169223e-02	4.397266837860498754e+02	1.342390395218961974e-02	0.000000000000000000e+00	5.051639991761216031e+00	1.000000000000000000e+00
2.600000000000000000e+01	3.869344886639139958e+01	2.146214169208227318e+01	-1.532331192198239586e-02	4.141592227012305329e+02	1.102407020713869201e-02	0.000000000000000000e+00	1.428339314827645978e+01	1.000000000000000000e+00
2.600000000000000000e+01	1.203559767130070668e+02	1.167739342734683738e+01	-1.614272784342094327e-02	4.364739058056368322e+02	9.426248970113104697e-02	0.000000000000000000e+00	8.919579703168105667e+00	1.000000000000000000e+00
2.600000000000000000e+01	5.992057706350402668e+01	4.031215514478405026e+01	-1.641018981893027986e-02	4.437575441507295864e+02	8.986427584195655349e-03	0.000000000000000000e+00	1.182948458504669098e+01	1.000000000000000000e+00
2.700000000000000000e+01	1.427158607284965797e+02	2.408072755517002150e+01	-1.593820410202211740e-02	4.309042282374610977e+02	9.364185806771785359e-03	0.000000000000000000e+00	9.251751383445306232e+00	1.000000000000000000e+00
2.700000000000000000e+01	9.697588928637139816e+01	2.348363913626800681e+01	-1.662981502645142010e-02	4.497384712713179624e+02	2.424938995486702886e-02	0.000000000000000000e+00	7.631431579749866856e+00	1.000000000000000000e+00
2.700000000000000000e+01	4.011292990526338542e+01	4.282594194201647753e+01	-1.667131896214722395e-02	4.508687241116723499e+02	8.389125753205384228e-03	0.000000000000000000e+00	1.546385217163060055e+01	1.000000000000000000e+00
2.800000000000000000e+01	7.908389500586672227e+01	2.280283810227998131e+01	-1.391592508779970934e-02	3.758326654688964368e+02	3.471359191044709469e-01	0.000000000000000000e+00	6.028057518413798554e+00	1.000000000000000000e+00
2.800000000000000000e+01	1.404114843808590933e+02	4.331223645195255756e+01	-1.639550768001209191e-02	4.433577138951994812e+02	8.069721320627776251e-03	0.000000000000000000e+00	6.729912625256507575e+00	1.000000000000000000e+00
2.800000000000000000e+01	1.217567836066774731e+02	2.352057790168406370e+01	-1.506698476640012420e-02	4.071788125112129819e+02	2.586400072509328352e-01	0.000000000000000000e+00	5.164009815583303187e+00	1.000000000000000000e+00
2.900000000000000000e+01	1.245262788400001881e+02	3.056803922345229196e+01	-1.703039840558273621e-02	4.606473283344253673e+02	3.159825662351334330e-02	0.000000000000000000e+00	7.572107693979029719e+00	1.000000000000000000e+00
2.900000000000000000e+01	9.910175172634318130e+01	4.685623932027064598e+01	-1.393296609031759951e-03	3.481111728205551259e+01	3.473549297267403135e-01	0.000000000000000000e+00	1.192272905366170122e+01	1.000000000000000000e+00
3.000000000000000000e+01	7.307100439559997085e+01	2.323018334242084748e+01	-1.759555249037772495e-02	4.760378448931235766e+02	5.484040055113537093e-02	0.000000000000000000e+00	6.028057518413798554e+00	1.000000000000000000e+00
3.000000000000000000e+01	9.939620171284293804e+01	6.274697140820028274e+00	3.878534583999590762e-03	-1.024901754984055628e+02	1.989989115401030739e-01	0.000000000000000000e+00	9.782368700449108445e+00	1.000000000000000000e+00
3.000000000000000000e+01	8.636510456353022391e+01	2.916436556437495042e+01	-1.669189677608933636e-02	4.514291078985696117e+02	5.097745782628981814e-02	0.000000000000000000e+00	7.921347375190261886e+00	1.000000000000000000e+00
3.000000000000000000e+01	6.755754081342152517e+01	5.325351037728927395e+01	-1.651499555397867303e-02	4.466116585314014742e+02	3.030046244557027535e-02	0.000000000000000000e+00	9.639563759809810506e+00	1.000000000000000000e+00
3.100000000000000000e+01	1.435832461250597589e+02	1.486972618534539947e+01	-1.698770162731484332e-02	4.594845914974909533e+02	4.108966817740522526e-02	0.000000000000000000e+00	7.165614799607063823e+00	1.000000000000000000e+00
3.200000000000000000e+01	1.407552234860687861e+02	8.285781819716060426e+00	-1.668443715592363846e-02	4.512259643475088069e+02	3.965618628995581929e-02	0.000000000000000000e+00	7.165614799607063823e+00	1.000000000000000000e+00
3.200000000000000000e+01	1.179737920902102744e+01	1.240491275332340670e+01	-1.692152403937446578e-02	4.576824152584559897e+02	3.548104510592009486e-02	0.000000000000000000e+00	6.199010673683237549e+00	1.000000000000000000e+00
3.200000000000000000e+01	9.858192882572365079e+01	1.602311737472607334e+01	-1.724867497460096794e-02	4.665915287573411092e+02	1.017069791068792028e-02	0.000000000000000000e+00	7.631431579749866856e+00	1.000000000000000000e+00
3.300000000000000000e+01	8.590227421929661489e+01	1.898324529101265412e+01	-1.566328478518085390e-02	4.234175083994786064e+02	4.390946434573284041e-02	0.000000000000000000e+00	7.815342880643042278e+00	1.000000000000000000e+00
3.300000000000000000e+01	6.541339933394135642e+01	2.073257567189154216e+01	-1.573978267513885879e-02	4.255007314952317188e+02	2.042572161218214610e-02	0.000000000000000000e+00	8.054623476999186238e+00	1.000000000000000000e+00
3.300000000000000000e+01	8.900809754862127932e+01	3.663178361341928735e+01	-1.643434084028521508e-02	4.444152350425992495e+02	1.526543707891170332e-02	0.000000000000000000e+00	7.921347375190261886e+00	1.000000000000000000e+00
3.300000000000000000e+01	5.624368384450413316e+01	4.209812909704675121e+01	-1.730157384361471345e-02	4.680320932713316324e+02	2.211364461693052785e-01	0.000000000000000000e+00	6.387710000378990394e+00	1.000000000000000000e+00
3.300000000000000000e+01	6.000967797602856990e+01	4.725759876458674569e+01	-1.918945518535913192e-02	5.194436814252328531e+02	2.170134561403038731e-01	0.000000000000000000e+00	5.760894013573025774e+00	1.000000000000000000e+00
3.400000000000000000e+01	2.424762877433231267e+01	1.388411155078166992e+01	-1.650338004701074404e-02	4.462953401022558637e+02	1.359446568646449638e-02	0.000000000000000000e+00	1.060833118035758638e+01	1.000000000000000000e+00
3.400000000000000000e+01	7.278004633264315260e+01	4.473579059281903625e+01	-1.626161048814522836e-02	4.397113685815356803e+02	1.445064264030115897e-02	0.000000000000000000e+00	8.040312218536517008e+00	1.000000000000000000e+00
3.500000000000000000e+01	1.275401692466584223e+02	3.270745536382294461e+01	-1.710621346005176263e-02	4.627119561635375362e+02	1.056074015765606777e-02	0.000000000000000000e+00	1.572526983147800905e+01	1.000000000000000000e+00
3.600000000000000000e+01	9.619724719229012067e+01	6.409697904272909419e+00	-1.644091075324598597e-02	4.445941497084087359e+02	1.258268800412110089e-02	0.000000000000000000e+00	9.904773617186977575e+00	1.000000000000000000e+00
3.600000000000000000e+01	6.055830964518095882e+00	1.709066501140811667e+01	-1.516517132585336498e-02	4.098526706850504411e+02	1.937787145153779811e-01	0.000000000000000000e+00	5.921986882962166021e+00	1.000000000000000000e+00
3.600000000000000000e+01	7.410307409641684728e+01	1.856568899979821197e+01	-1.682155074759024427e-02	4.549599000293733297e+02	3.103306257405646917e-02	0.000000000000000000e+00	7.517404130763843284e+00	1.000000000000000000e+00
3.600000000000000000e+01	1.097319007060179672e+02	3.101904247150109839e+01	-1.672616544324320026e-02	4.523623268267622848e+02	5.194342726077239014e-02	0.000000000000000000e+00	6.594332510510315437e+00	1.000000000000000000e+00
3.600000000000000000e+01	1.032378562361383985e+02	3.216473339072838655e+01	-1.704928370247966660e-02	4.611616207768370259e+02	4.811628215944008247e-02	0.000000000000000000e+00	6.594332510510315437e+00	1.000000000000000000e+00
3.600000000000000000e+01	1.431926839692187343e+02	3.119653043755257826e+01	-1.764719053326906095e-02	4.774440740535589498e+02	1.039594914657726576e-02	0.000000000000000000e+00	1.572526983147800905e+01	1.000000000000000000e+00
3.600000000000000000e+01	6.313694885733900009e+01	4.241940936456018107e+01	-1.641417772579635559e-02	4.438661445277031703e+02	1.398895502093073784e-01	0.000000000000000000e+00	5.265089348565916261e+00	1.000000000000000000e+00
3.700000000000000000e+01	5.720966231220244502e+00	1.117815334102899527e+01	-1.619875424692009819e-02	4.379996406697683256e+02	9.374363441902489047e-02	0.000000000000000000e+00	5.921986882962166021e+00	1.000000000000000000e+00
3.700000000000000000e+01	3.396854548571091215e+01	1.813151884495387733e+01	-1.664986132779615671e-02	4.502843806809593161e+02	1.689941979505593661e-02	0.000000000000000000e+00	1.060833118035758638e+01	1.000000000000000000e+00
3.700000000000000000e+01	8.907961651780881951e+00	3.594369599938450222e+01	-1.642392928708309718e-02	4.441317031947898499e+02	3.080635389704189375e-02	0.000000000000000000e+00	6.122909046097075425e+00	1.000000000000000000e+00
3.700000000000000000e+01	1.414533495163179282e+02	5.163311237301626022e+01	-1.539008261142391781e-02	4.159775505327602900e+02	1.726240552577051890e-02	0.000000000000000000e+00	2.049738716399454219e+01	1.000000000000000000e+00
3.800000000000000000e+01	9.368505603457852260e+01	4.762651628609209808e+01	-3.284113973639445072e-02	8.912121650823060008e+02	4.085440076037283319e-03	0.000000000000000000e+00	1.059978146542337640e+01	1.000000000000000000e+00
3.800000000000000000e+01	1.269523633217647074e+02	8.356540954801102927e+00	-1.288035834149450776e-03	3.194461106296792963e+01	4.696655880323770127e-01	0.000000000000000000e+00	2.435800788982644960e+01	1.000000000000000000e+00
3.800000000000000000e+01	4.944458165235689506e+01	3.846311206289520612e+01	-1.632048030197159882e-02	4.413145364058129871e+02	1.751770700905652678e-02	0.000000000000000000e+00	7.709808003954007560e+00	1.000000000000000000e+00
3.900000000000000000e+01	6.616438191974582139e+01	2.781233320513444340e+01	-1.620495882435494042e-02	4.381686063630540957e+02	5.107007485868286789e-02	0.000000000000000000e+00	7.537846042038589545e+00	1.000000000000000000e+00
3.900000000000000000e+01	4.620528444504446952e+01	2.767195980615192141e+01	-1.931177023666924564e-02	5.227746169580605056e+02	1.173598634885083536e-01	0.000000000000000000e+00	1.093157117081911878e+01	1.000000000000000000e+00
3.900000000000000000e+01	7.369586711333715812e+01	2.812193574419266540e+01	-1.600992081107649456e-02	4.328572481800438823e+02	4.592208691912180729e-02	0.000000000000000000e+00	6.722547600084450181e+00	1.000000000000000000e+00
3.900000000000000000e+01	6.714283873488294319e+01	3.900268401162745846e+01	-1.668488895027653296e-02	4.512382678036041170e+02	9.104662421357945234e-02	0.000000000000000000e+00	5.265089348565916261e+00	1.000000000000000000e+00
4.000000000000000000e+01	6.283557693960688084e+01	8.897466008239987900e+00	-1.557324437110489679e-02	4.209654895234392598e+02	3.573896401435572301e-01	0.000000000000000000e+00	3.967576648215549895e+00	1.000000000000000000e+00
4.000000000000000000e+01	1.209966473050813249e+02	5.034229279171310623e+01	-1.636639418256945894e-02	4.425648827425501963e+02	8.659746970125170584e-03	0.000000000000000000e+00	1.725319844342556053e+01	1.000000000000000000e+00
4.000000000000000000e+01	6.765816869101954012e+01	1.300216402874520760e+01	-1.500411922348380764e-02	4.054668312918326478e+02	2.774601197063846225e-01	0.000000000000000000e+00	4.871851423295129990e+00	1.000000000000000000e+00
4.000000000000000000e+01	3.959624591748928424e+01	4.286302163419630062e+01	-1.544999966451945060e-02	4.176092372225056124e+02	3.420501838483314128e-02	0.000000000000000000e+00	1.078651570166647211e+01	1.000000000000000000e+00
4.100000000000000000e+01	8.364246220676207599e+01	7.005170639315171144e+00	-1.643729501535216506e-02	4.444956843952774648e+02	3.431572558783035909e-02	0.000000000000000000e+00	1.256889867136413663e+01	1.000000000000000000e+00
4.100000000000000000e+01	9.252514116652230314e+01	3.191403262092496718e+01	-1.601426929082125708e-02	4.329756678311045448e+02	3.355607657182368975e-02	0.000000000000000000e+00	7.996689241896275391e+00	1.000000000000000000e+00
4.200000000000000000e+01	5.913611660877881704e+00	3.060292046405664124e+01	-1.421976042194925127e-02	3.841068385964647405e+02	2.337189808569604121e-01	0.000000000000000000e+00	6.122909046097075425e+00	1.000000000000000000e+00
4.300000000000000000e+01	1.009125686157382376e+02	2.643666358086874268e+01	-1.551512611419413566e-02	4.193827884169397180e+02	1.370539262729242314e-02	0.000000000000000000e+00	1.001751021046783663e+01	1.000000000000000000e+00
4.300000000000000000e+01	1.039877361507515729e+02	5.323535308703002045e+01	-1.628475373766294712e-02	4.403416154018408406e+02	1.720394243393230660e-02	0.000000000000000000e+00	1.173048455247024613e+01	1.000000000000000000e+00
4.300000000000000000e+01	6.674432873719739234e+01	8.216787049920956321e+00	-1.310539627091006527e-02	3.537599997777915064e+02	2.361535314914885442e-01	0.000000000000000000e+00	3.967576648215549895e+00	1.000000000000000000e+00
4.300000000000000000e+01	9.785055478295444686e+01	3.787951739966497655e+01	4.660188632846120997e-03	-1.237765112174687658e+02	3.055166434183224089e-01	0.000000000000000000e+00	7.996689241896275391e+00	1.000000000000000000e+00
4.400000000000000000e+01	1.893577013768918960e+01	2.550375716861181985e+01	-1.696270071622808448e-02	4.588037560467432741e+02	9.771262226341281831e-03	0.000000000000000000e+00	1.398492322856297676e+01	1.000000000000000000e+00
4.400000000000000000e+01	8.743039397331767759e+01	2.371306484802263270e+01	-1.587430035106767584e-02	4.291639740949398742e+02	1.082793875113829962e-02	0.000000000000000000e+00	9.654652835542513856e+00	1.000000000000000000e+00
4.400000000000000000e+01	8.798400494044318521e+01	4.688644773871018856e+01	-1.567842068754989049e-02	4.238296957344175553e+02	3.055186040747059906e-02	0.000000000000000000e+00	1.038991700420981523e+01	1.000000000000000000e+00
4.400000000000000000e+01	5.397979513580603594e+01	3.535676505950205240e+01	-1.981326019649409537e-03	5.082458444897060446e+01	2.996129332970712822e-01	0.000000000000000000e+00	1.093157117081911878e+01	1.000000000000000000e+00
4.500000000000000000e+01	6.958123495490886512e+01	5.280617867400604837e+01	-1.586238866804425690e-02	4.288395900734028032e+02	2.771950577562642959e-02	0.000000000000000000e+00	9.574385317744738444e+00	1.000000000000000000e+00
4.500000000000000000e+01	7.914459216201844072e+01	5.234677346956082999e+01	-3.632523395936285409e-03	9.579069412619395507e+01	1.903493195168044494e-01	0.000000000000000000e+00	9.574385317744738444e+00	1.000000000000000000e+00
4.600000000000000000e+01	1.343433698064203838e+02	2.519239047339726056e+01	-1.835109671765655648e-02	4.966131468392856050e+02	9.088890553167638942e-03	0.000000000000000000e+00	1.201567397035622520e+01	1.000000000000000000e+00
4.600000000000000000e+01	6.007281819407260315e+01	2.198365204163145492e+01	1.442778277576363399e-03	-3.615862313855833321e+01	4.790124563073845376e-01	0.000000000000000000e+00	1.469575046662497364e+01	1.000000000000000000e+00
4.700000000000000000e+01	1.223676912409421220e+02	2.421282737780789063e+01	-1.673985410294462350e-02	4.527351022334507888e+02	7.649179289377916469e-03	0.000000000000000000e+00	1.075474516001111525e+01	1.000000000000000000e+00
4.700000000000000000e+01	1.145472191298207321e+02	3.594207202253764422e+01	-3.671324316704744142e-03	9.684733731368206122e+01	1.738048099157354365e-01	0.000000000000000000e+00	5.725304238958814018e+00	1.000000000000000000e+00
4.900000000000000000e+01	3.930579475831513037e+01	1.822520093304737898e+01	-1.604184042348864164e-02	4.337264966497857017e+02	1.105794219916278465e-02	0.000000000000000000e+00	9.226406573543291856e+00	1.000000000000000000e+00
4.900000000000000000e+01	1.109790955233613374e+02	1.755167004563287136e+01	-3.400898072097308447e-03	8.948297473095898624e+01	2.126718930314602796e-01	0.000000000000000000e+00	7.614922426331381722e+00	1.000000000000000000e+00
5.000000000000000000e+01	1.130519295473904293e+02	4.794537224291344302e+01	-1.977397099605398764e-02	5.353614647437121903e+02	1.207143540041181184e-01	0.000000000000000000e+00	1.021760184905766167e+01	1.000000000000000000e+00
5.100000000000000000e+01	9.742901076880544053e+01	4.247398592382310056e+01	-1.677773339201631478e-02	4.537666471543391822e+02	5.346793235884084172e-02	0.000000000000000000e+00	6.427559302060133817e+00	1.000000000000000000e+00
5.100000000000000000e+01	1.037229779155466503e+02	4.377763316799694593e+01	-1.706346104028796246e-02	4.615477040737063703e+02	6.608379852339996141e-02	0.000000000000000000e+00	6.427559302060133817e+00	1.000000000000000000e+00
5.200000000000000000e+01	1.135093998712299168e+02	3.031161557433224374e+01	-1.697056541531172941e-02	4.590179308792934307e+02	7.930563082618080628e-02	0.000000000000000000e+00	5.725304238958814018e+00	1.000000000000000000e+00
5.200000000000000000e+01	2.481208906599863084e+01	6.976243623900066915e+00	-1.693017340284046213e-02	4.579179584054083989e+02	8.434398036540735610e-02	0.000000000000000000e+00	5.471903780923411453e+00	1.000000000000000000e+00
5.200000000000000000e+01	4.973895768862332289e+01	1.517836843774649935e+01	-1.623167672507623213e-02	4.388961996062558342e+02	1.047938276628290755e-02	0.000000000000000000e+00	1.086895013259231035e+01	1.000000000000000000e+00
5.300000000000000000e+01	1.189148455332141481e+02	2.388803559457132764e+01	-1.632705793657653753e-02	4.414936613507226753e+02	4.520655094358017045e-02	0.000000000000000000e+00	8.395309557190216765e+00	1.000000000000000000e+00
5.300000000000000000e+01	3.991713824970767632e+01	2.743133135770761299e+01	-1.714404939804932415e-02	4.637423205295256139e+02	1.212062411505487880e-02	0.000000000000000000e+00	9.226406573543291856e+00	1.000000000000000000e+00
5.300000000000000000e+01	3.244696080518486525e+01	4.115938434240513288e+01	-1.627076786419820106e-02	4.399607461434595734e+02	3.479941757207882791e-02	0.000000000000000000e+00	6.685227219748873573e+00	1.000000000000000000e+00
5.400000000000000000e+01	9.500969957472712224e+01	3.443293173582483035e+01	-1.631572100882037329e-02	4.411849293092311655e+02	9.463370092774758824e-03	0.000000000000000000e+00	8.397119691186803792e+00	1.000000000000000000e+00
5.400000000000000000e+01	1.015759569509483526e+02	5.328488785380000792e+01	-1.552567265053505716e-02	4.196699961830319694e+02	1.605276904173524866e-02	0.000000000000000000e+00	8.591725425096015556e+00	1.000000000000000000e+00
5.500000000000000000e+01	1.037449603047703164e+02	1.989223326118614921e+01	-3.237874104139763093e-02	8.786199270298279771e+02	5.725502616765298924e-03	0.000000000000000000e+00	1.427962912104314519e+01	1.000000000000000000e+00
5.500000000000000000e+01	3.334885743036145556e+01	3.453527342416362700e+01	-1.701147428001090547e-02	4.601319784930138894e+02	6.881229392749210749e-02	0.000000000000000000e+00	6.685227219748873573e+00	1.000000000000000000e+00
5.600000000000000000e+01	2.232509034631775080e+01	5.328907450200391338e+01	-1.613824437464175116e-02	4.363518100757411844e+02	1.061392778976000262e-02	0.000000000000000000e+00	1.479561580928300479e+01	1.000000000000000000e+00
5.600000000000000000e+01	1.339339830248544274e+02	2.785752698973110952e+01	-1.595790202896628027e-02	4.314406505671627770e+02	1.280001973233191315e-02	0.000000000000000000e+00	1.323498563403605921e+01	1.000000000000000000e+00
5.700000000000000000e+01	8.556114255147743108e+01	4.115749133748931854e+01	-1.697344728352241996e-02	4.590964111408891881e+02	1.586272715533348920e-01	0.000000000000000000e+00	6.336721736097633340e+00	1.000000000000000000e+00
5.700000000000000000e+01	9.155525707981668404e+01	4.321288263402740171e+01	-1.661882859906725629e-02	4.494392842051247499e+02	8.315292186544143149e-02	0.000000000000000000e+00	6.336721736097633340e+00	1.000000000000000000e+00
5.800000000000000000e+01	5.109296188513734016e+00	4.365265346277318059e+01	-1.702896723050277214e-02	4.606083539655599566e+02	9.694139384934796766e-03	0.000000000000000000e+00	1.718747652876801268e+01	1.000000000000000000e+00
5.800000000000000000e+01	2.151120798885124685e+01	3.851586081357071834e+01	-1.663392037544456081e-02	4.498502698822774732e+02	1.660475354262103131e-02	0.000000000000000000e+00	1.125072914559095771e+01	1.000000000000000000e+00
5.800000000000000000e+01	1.079464917915602342e+02	4.751999135648182460e+01	-1.672925016898357473e-02	4.524463313909396334e+02	1.334869785136394427e-02	0.000000000000000000e+00	8.591725425096015556e+00	1.000000000000000000e+00
5.800000000000000000e+01	9.124459976103666747e+01	5.028345177117582665e+01	-1.551662429292949633e-02	4.194235874578646985e+02	2.075189656223381807e-01	0.000000000000000000e+00	7.077390471982410780e+00	1.000000000000000000e+00
6.100000000000000000e+01	9.191857048973592725e+01	1.535939713301702980e+01	-1.673607645454666323e-02	4.526322277045640021e+02	1.491743116077093312e-02	0.000000000000000000e+00	9.308085543927598238e+00	1.000000000000000000e+00
6.100000000000000000e+01	1.104063684023579981e+02	8.283879081681275736e+00	-1.628757234886547833e-02	4.404183730216691401e+02	1.153225479058739289e-02	0.000000000000000000e+00	1.979549512774891795e+01	1.000000000000000000e+00
6.100000000000000000e+01	1.322668806883859247e+02	1.472795675560379003e+01	-1.644581301711961832e-02	4.447276502445494657e+02	1.020814142682202608e-02	0.000000000000000000e+00	1.323498563403605921e+01	1.000000000000000000e+00
6.100000000000000000e+01	4.308538608087830113e+01	2.021352834610797089e+01	-1.690834286459447569e-02	4.573234598971263267e+02	1.515398943896961725e-02	0.000000000000000000e+00	2.404142836459273269e+01	1.000000000000000000e+00
6.200000000000000000e+01	9.961771524840004588e+01	2.741286681385112800e+01	-1.623921690093950779e-02	4.391015368843564488e+02	9.053857506583673498e-02	0.000000000000000000e+00	5.342839401348921768e+00	1.000000000000000000e+00
6.200000000000000000e+01	9.954769410721043599e+00	1.526843214147261740e+01	-1.529286302910300328e-02	4.133300254917220400e+02	2.379589312189556161e-02	0.000000000000000000e+00	1.065578103177459646e+01	1.000000000000000000e+00
6.200000000000000000e+01	6.672461153706689174e+01	4.614494791238494287e+01	-1.759450491498723568e-02	4.760093168742565695e+02	1.043052817854228653e-02	0.000000000000000000e+00	1.155101490145149157e+01	1.000000000000000000e+00
6.300000000000000000e+01	5.711323900394248199e+01	3.973811848722805706e+01	-1.690435073074459532e-02	4.572147444091308444e+02	1.286106589438096304e-02	0.000000000000000000e+00	1.006649181182710784e+01	1.000000000000000000e+00
6.500000000000000000e+01	9.557559091448382560e+01	2.391899163895308078e+01	-1.729368349326927332e-02	4.678172198927034628e+02	1.257602342452716071e-01	0.000000000000000000e+00	5.342839401348921768e+00	1.000000000000000000e+00
6.500000000000000000e+01	4.828719707246463599e+01	4.535790694318833260e+01	-1.719669336307641516e-02	4.651759433896680207e+02	1.424486277275505142e-01	0.000000000000000000e+00	5.907807584598993245e+00	1.000000000000000000e+00
6.700000000000000000e+01	3.214770587720836659e+01	1.491295068619410458e+01	-1.628776231173740055e-02	4.404235461714428084e+02	1.178750791056926150e-02	0.000000000000000000e+00	1.844141196470884125e+01	1.000000000000000000e+00
6.700000000000000000e+01	1.019907717534750731e+02	2.120476927624345720e+01	-1.594558045563144663e-02	4.311051042382217702e+02	4.952321334887843651e-02	0.000000000000000000e+00	6.646192309339936877e+00	1.000000000000000000e+00
6.700000000000000000e+01	7.576235711730151934e+01	3.739473604138493101e+01	-3.297693534570245860e-02	8.949102089076668562e+02	1.824066180621886080e-02	0.000000000000000000e+00	5.619220643407231819e+00	1.000000000000000000e+00
6.700000000000000000e+01	4.160346275405506589e+01	4.249858218069158511e+01	-1.759259307673597186e-02	4.759572528813469035e+02	2.410248590415320358e-01	0.000000000000000000e+00	6.176712818272359407e+00	1.000000000000000000e+00
6.700000000000000000e+01	1.107368037687217424e+02	6.172344769011052890e+00	-1.640124178238839756e-02	4.435138674114636501e+02	9.505655651022471009e-02	0.000000000000000000e+00	1.739157447091438868e+01	1.000000000000000000e+00
6.800000000000000000e+01	1.413829132857754587e+02	9.695917294663933816e+00	-1.591211501021556202e-02	4.301937589862375830e+02	9.711041429458000529e-03	0.000000000000000000e+00	1.826726175384519379e+01	1.000000000000000000e+00
6.800000000000000000e+01	2.163378188526372981e+01	5.046368310317233608e+01	-1.691021558285818460e-02	4.573744585578859869e+02	1.235208993226388774e-02	0.000000000000000000e+00	5.004598678405215217e+00	1.000000000000000000e+00
6.800000000000000000e+01	1.178739848533654708e+02	3.423151525586980171e+01	-1.682617124851312068e-02	4.550857274769247738e+02	2.176313551080444331e-02	0.000000000000000000e+00	3.263871327467447347e+00	1.000000000000000000e+00
6.800000000000000000e+01	3.001894190550944330e+01	4.022912919160910405e+01	-1.664604823657936036e-02	4.501805409581459685e+02	1.185517951158510108e-02	0.000000000000000000e+00	9.410223515472155853e+00	1.000000000000000000e+00
6.800000000000000000e+01	4.704796511703814588e+01	3.958153311376080552e+01	-1.804399518726824275e-02	4.882500272656963034e+02	1.664291429150523971e-01	0.000000000000000000e+00	5.907807584598993245e+00	1.000000000000000000e+00
6.800000000000000000e+01	1.003368694588047383e+01	2.122605763416490277e+01	-1.560384225393588419e-02	4.217987440907175483e+02	1.274701291488133936e-02	0.000000000000000000e+00	2.299750318255539483e+01	1.000000000000000000e+00
6.900000000000000000e+01	8.075728961512717774e+01	5.973846494811895447e+00	-1.689094887754807178e-02	4.568497794392445144e+02	1.746401584790835404e-02	0.000000000000000000e+00	1.769321616320484480e+01	1.000000000000000000e+00
6.900000000000000000e+01	5.058748516211860391e+01	1.515833849335191452e+01	-1.673024626377358701e-02	4.524734574681850745e+02	1.097157089507527772e-02	0.000000000000000000e+00	1.382611733366123552e+01	1.000000000000000000e+00
6.900000000000000000e+01	1.058597969395316341e+02	5.153003936064223467e+01	-1.545020622185984925e-02	4.176148622799072427e+02	3.283548055299445600e-02	0.000000000000000000e+00	5.331289917564133063e+00	1.000000000000000000e+00
7.000000000000000000e+01	6.809244521193257071e+01	2.227205743496351786e+01	-1.648632253304703477e-02	4.458308226225601629e+02	1.349074960355844954e-02	0.000000000000000000e+00	1.240986826599657533e+01	1.000000000000000000e+00
7.000000000000000000e+01	1.080849155909602075e+02	3.698965828298735659e+01	-1.727157212536100869e-02	4.672150737115410948e+02	8.129844997528701267e-02	0.000000000000000000e+00	6.494244431301231302e+00	1.000000000000000000e+00
7.100000000000000000e+01	8.981827964840957179e+01	2.117083165025145419e+01	-1.649691932739039829e-02	4.461193990359639656e+02	7.879804662647593716e-03	0.000000000000000000e+00	1.217253941502511339e+01	1.000000000000000000e+00
7.100000000000000000e+01	3.761548387528755910e+01	5.052818135026043933e+01	-1.699309700018639124e-02	4.596315205877231165e+02	1.005576555657428095e-02	0.000000000000000000e+00	8.965402297802178566e+00	1.000000000000000000e+00
7.100000000000000000e+01	1.105159340340934193e+02	3.096758554491508875e+01	-1.661793930523814203e-02	4.494150665770994806e+02	1.138699492976111838e-01	0.000000000000000000e+00	6.494244431301231302e+00	1.000000000000000000e+00
7.100000000000000000e+01	7.105732843480798522e+01	3.432254696253461645e+01	-1.633300526554029575e-02	4.416556215441625568e+02	1.161187168738093689e-01	0.000000000000000000e+00	5.619220643407231819e+00	1.000000000000000000e+00
7.200000000000000000e+01	1.271734519870136779e+02	2.117564122786400915e+01	-1.670040000048775633e-02	4.516606713242391038e+02	2.400088381931353432e-02	0.000000000000000000e+00	8.642404513943587219e+00	1.000000000000000000e+00
7.200000000000000000e+01	1.293601626343445332e+02	4.474552896278087388e+01	-1.651568112637548380e-02	4.466303283306813228e+02	1.001236998766841246e-02	0.000000000000000000e+00	1.514258610320251996e+01	1.000000000000000000e+00
7.300000000000000000e+01	1.162960953125879939e+02	3.708863279621866837e+01	-1.612054819586708140e-02	4.358699002041067274e+02	5.362370403746929970e-02	0.000000000000000000e+00	3.263871327467447347e+00	1.000000000000000000e+00
7.300000000000000000e+01	2.221896739102263396e+01	4.549341491566525519e+01	-1.646608983217314609e-02	4.452798371016119745e+02	3.241590112450198902e-02	0.000000000000000000e+00	5.004598678405215217e+00	1.000000000000000000e+00
7.300000000000000000e+01	1.032052662666541352e+02	4.690660783288349478e+01	-1.732186626925496034e-02	4.685847052425353354e+02	2.570472612313958738e-01	0.000000000000000000e+00	5.331289917564133063e+00	1.000000000000000000e+00
7.300000000000000000e+01	9.877714962968990164e+01	5.134683975440047732e+01	-1.758417494871730019e-02	4.757280068365066086e+02	2.447034091945757828e-01	0.000000000000000000e+00	6.270875255290750516e+00	1.000000000000000000e+00
7.400000000000000000e+01	1.116731276857953361e+02	1.688817170028176662e+01	-1.658499310313145403e-02	4.485178615798939177e+02	1.995477432577941190e-02	0.000000000000000000e+00	7.444772044692802737e+00	1.000000000000000000e+00
7.400000000000000000e+01	1.499212288271496973e+01	2.165834744383917609e+01	-1.588034155439219108e-02	4.293284907149234755e+02	2.653476775070695570e-02	0.000000000000000000e+00	4.485945491674275587e+00	1.000000000000000000e+00
7.400000000000000000e+01	1.216858089254579625e+02	1.439757083063620158e+01	-1.540517076557232704e-02	4.163884375678341030e+02	1.191710729988889605e-01	0.000000000000000000e+00	5.093131883767941126e+00	1.000000000000000000e+00
7.400000000000000000e+01	5.143675132748002454e+01	2.895834818554198975e+01	-1.668721142647819344e-02	4.513015144639406913e+02	1.145182526670773804e-02	0.000000000000000000e+00	1.382611733366123552e+01	1.000000000000000000e+00
7.400000000000000000e+01	7.948306443206694105e+00	4.605079011963520230e+01	-1.552410848944846787e-02	4.196274002826372111e+02	2.046354296447383536e-01	0.000000000000000000e+00	4.958467519885989105e+00	1.000000000000000000e+00
7.500000000000000000e+01	3.500703849367220499e+01	2.064849798937747494e+01	-3.301200435821842472e-02	8.958652231813756543e+02	4.346120875072800871e-03	0.000000000000000000e+00	1.062124520839244290e+01	1.000000000000000000e+00
7.600000000000000000e+01	7.744190703664929742e+01	5.970086464707187623e+00	-1.666801859671966299e-02	4.507788471557602747e+02	1.028806703712181747e-02	0.000000000000000000e+00	1.960197064636555808e+01	1.000000000000000000e+00
7.600000000000000000e+01	5.620098476755249095e+00	4.167290846171931662e+01	-1.615328378697684572e-02	4.367613697530109675e+02	2.044403626533164431e-01	0.000000000000000000e+00	4.958467519885989105e+00	1.000000000000000000e+00
7.600000000000000000e+01	3.052257400627682316e+01	4.360087648318275200e+01	-1.655105509919103934e-02	4.475936474130555212e+02	1.084618555188965328e-02	0.000000000000000000e+00	8.516547689017919254e+00	1.000000000000000000e+00
7.700000000000000000e+01	9.680285141475124533e+01	1.677504097999441512e+01	-1.614700378830855737e-02	4.365903501565978218e+02	9.732746613407061709e-03	0.000000000000000000e+00	1.034593446886494483e+01	1.000000000000000000e+00
7.800000000000000000e+01	1.280328721017284543e+01	1.774264758903929362e+01	-1.606279758770914196e-02	4.342972110649101296e+02	3.919123638052512959e-02	0.000000000000000000e+00	4.485945491674275587e+00	1.000000000000000000e+00
7.800000000000000000e+01	1.382832014127031925e+02	2.150943749004352767e+01	-1.681986257461312931e-02	4.549139269843980742e+02	3.450754568397829125e-02	0.000000000000000000e+00	1.097044892504878177e+01	1.000000000000000000e+00
7.900000000000000000e+01	9.158477697064529366e+01	3.595697475177141911e+01	-1.648857769067613860e-02	4.458922360348790335e+02	8.309589237753822744e-03	0.000000000000000000e+00	1.011271294294815526e+01	1.000000000000000000e+00
8.000000000000000000e+01	1.001719431806042060e+01	3.049468349061960737e+01	-1.594786982505305706e-02	4.311674493206342049e+02	1.091862695648060377e-02	0.000000000000000000e+00	1.201195926325677910e+01	1.000000000000000000e+00
8.000000000000000000e+01	1.939122589071421032e+01	4.608659711748696708e+00	-3.422683187782227937e-02	9.289479232085865306e+02	8.801288235767090740e-03	0.000000000000000000e+00	1.469362357008608910e+01	1.000000000000000000e+00
8.000000000000000000e+01	3.934764793973792507e+01	1.095468762329724655e+01	-4.230334583779511368e-03	1.120705428135015609e+02	1.212564916939370407e-01	0.000000000000000000e+00	1.062124520839244290e+01	1.000000000000000000e+00
8.000000000000000000e+01	1.089438813432319364e+02	3.731149375728166007e+01	3.873373469576713718e-03	-1.023496258339446996e+02	9.719028825156206253e-02	0.000000000000000000e+00	9.512984860253300923e+00	1.000000000000000000e+00
8.000000000000000000e+01	9.917996528887239549e+01	4.263380614676243852e+01	-3.801564435334687034e-03	1.003940916525595526e+02	1.742130807305054541e-01	0.000000000000000000e+00	1.011271294294815526e+01	1.000000000000000000e+00
8.000000000000000000e+01	1.429143917145725879e+02	5.345217546491696226e+01	-1.549528153429658578e-02	4.188423723715979463e+02	1.358511061156308930e-02	0.000000000000000000e+00	2.151320846009624077e+01	1.000000000000000000e+00
8.100000000000000000e+01	5.118820319837883659e+01	3.687402259122760029e+01	-3.792071156639828869e-03	1.001355666469364252e+02	1.090903246911959501e-01	0.000000000000000000e+00	1.308120728947770139e+01	1.000000000000000000e+00
8.200000000000000000e+01	1.175638849114721296e+02	9.908525543917665601e+00	-1.593944413358172607e-02	4.309379973046321766e+02	1.490461333204684546e-02	0.000000000000000000e+00	8.859516862061514786e+00	1.000000000000000000e+00
8.200000000000000000e+01	1.067349060732135513e+02	1.387803385273964096e+01	1.935083808998001821e-03	-4.956529688848262083e+01	3.547570565918876095e-01	0.000000000000000000e+00	1.034593446886494483e+01	1.000000000000000000e+00
8.300000000000000000e+01	7.444356895271707231e+01	1.717011124596585958e+01	-1.676815319465746121e-02	4.535057551426667715e+02	7.595513973842282773e-03	0.000000000000000000e+00	1.349196209657765522e+01	1.000000000000000000e+00
8.300000000000000000e+01	9.110535211018752477e+01	1.688956243698949322e+01	-1.595522056878573985e-02	4.313676279023349025e+02	1.578472816378539978e-02	0.000000000000000000e+00	5.217805288863536894e+00	1.000000000000000000e+00
8.300000000000000000e+01	1.104138458553387210e+02	2.791276590269648850e+01	-1.641570481353375743e-02	4.439077308308749821e+02	9.122586418396250174e-03	0.000000000000000000e+00	9.512984860253300923e+00	1.000000000000000000e+00
8.300000000000000000e+01	3.411894520720213819e+01	2.954872083721183529e+01	-1.651725846106455453e-02	4.466732829802253377e+02	1.007478691509544610e-02	0.000000000000000000e+00	1.064272951638135467e+01	1.000000000000000000e+00
8.300000000000000000e+01	4.757246814407403690e+01	4.944559545095187758e+01	-1.720651817444086504e-02	4.654434968340451064e+02	8.330443997675573975e-03	0.000000000000000000e+00	1.308120728947770139e+01	1.000000000000000000e+00
8.400000000000000000e+01	1.067534350897234674e+01	4.315680392637978002e+01	-1.603979704458206867e-02	4.336708504857688240e+02	1.054018452821392504e-02	0.000000000000000000e+00	1.180418456563532636e+01	1.000000000000000000e+00
8.500000000000000000e+01	6.828306197228688745e+01	5.055299964907969468e+01	-1.236110705186737116e-02	3.334911990058878928e+02	2.233716710265640781e-01	0.000000000000000000e+00	8.672821406049285642e+00	1.000000000000000000e+00
8.500000000000000000e+01	7.797805604098971344e+01	3.019088089442835354e+01	-1.525395019286109521e-03	3.840847740931139498e+01	3.416259726531967189e-01	0.000000000000000000e+00	1.349196209657765522e+01	1.000000000000000000e+00
8.600000000000000000e+01	9.258048307218797390e+01	2.715154917971016602e+01	-1.620438041471821897e-02	4.381528548656639828e+02	1.603296240239970860e-02	0.000000000000000000e+00	1.036746754336984644e+01	1.000000000000000000e+00
8.600000000000000000e+01	1.259319609388891621e+02	3.325896830443674190e+01	-1.707080358185784560e-02	4.617476592906189694e+02	1.005288961178030238e-02	0.000000000000000000e+00	9.900184221102994897e+00	1.000000000000000000e+00
8.600000000000000000e+01	5.259058077179446400e+01	1.911948667643588706e+01	-1.652370290554510193e-02	4.468487808349837564e+02	7.350398291461002209e-03	0.000000000000000000e+00	1.140418416368071775e+01	1.000000000000000000e+00
8.700000000000000000e+01	5.603414104755841407e+01	3.232856105684590631e+01	-1.599943742637651226e-02	4.325717601863141226e+02	8.418410709467694097e-03	0.000000000000000000e+00	1.365055871970168866e+01	1.000000000000000000e+00
8.700000000000000000e+01	8.358569886832469820e+01	5.270988425031928770e+00	-1.557455735830645151e-02	4.210012453497006959e+02	2.228734735148185653e-02	0.000000000000000000e+00	1.108153814375408253e+01	1.000000000000000000e+00
8.700000000000000000e+01	1.382079037076766248e+01	1.383971024188209320e+01	-1.702600288397614417e-02	4.605276276193629883e+02	7.652281023723794817e-02	0.000000000000000000e+00	2.171148231476246337e+01	1.000000000000000000e+00
8.700000000000000000e+01	2.152639280468198635e+01	4.780368486327310507e+01	-1.653138253097128502e-02	4.470579156629292470e+02	7.239079298667516760e-03	0.000000000000000000e+00	1.180418456563532636e+01	1.000000000000000000e+00
8.800000000000000000e+01	1.410200765895885411e+02	5.122495691076114355e+01	-1.516369319786724755e-02	4.098124176746622425e+02	1.260980473510286970e-02	0.000000000000000000e+00	1.924994851671301177e+01	1.000000000000000000e+00
8.800000000000000000e+01	9.249532525242331360e+01	1.186030138825127267e+01	-1.535618712530689017e-02	4.150544942293833515e+02	1.113409578310831094e-02	0.000000000000000000e+00	5.217805288863536894e+00	1.000000000000000000e+00
8.800000000000000000e+01	1.332770979332968011e+02	1.897780796141825022e+01	-1.762473710512204791e-02	4.768326127423990215e+02	2.055519568482553350e-01	0.000000000000000000e+00	6.288271040610793783e+00	1.000000000000000000e+00
8.800000000000000000e+01	1.295531462216797820e+02	2.404481263180577955e+01	-1.733198888883831154e-02	4.688603687270724549e+02	2.210654514853667152e-01	0.000000000000000000e+00	6.288271040610793783e+00	1.000000000000000000e+00
8.800000000000000000e+01	3.916315755880012972e+01	3.892014619896130512e+01	-1.573250379426955128e-02	4.253025099136103222e+02	7.859860664882090120e-03	0.000000000000000000e+00	1.064272951638135467e+01	1.000000000000000000e+00
9.000000000000000000e+01	7.692246982688440937e+01	4.979243205632719338e+01	-1.547691551057337085e-02	4.183422209972482051e+02	1.914406810516811053e-01	0.000000000000000000e+00	4.603881674215058339e+00	1.000000000000000000e+00
9.100000000000000000e+01	1.159722618848997939e+02	2.601997475809221783e+01	-1.833069226925488487e-02	4.960574842165675022e+02	1.516604973361445063e-01	0.000000000000000000e+00	6.219775398652665821e+00	1.000000000000000000e+00
9.100000000000000000e+01	5.284652062486454582e+01	5.217956099517268598e+01	-1.640920055522962842e-02	4.437306041006168584e+02	1.204538511625574682e-02	0.000000000000000000e+00	1.612553296415135051e+01	1.000000000000000000e+00
9.200000000000000000e+01	6.429504292815076383e+01	5.728249924650526737e+00	-1.848773852168894560e-02	5.003342345995089886e+02	8.917410228398792160e-02	0.000000000000000000e+00	6.342533746760926405e+00	1.000000000000000000e+00
9.200000000000000000e+01	3.035749155023245294e+01	2.790832703264482006e+01	-2.551609028411832431e-02	6.917333009607903023e+02	2.939666920873729161e-02	0.000000000000000000e+00	4.822966003549121083e+00	1.000000000000000000e+00
9.300000000000000000e+01	4.293436549816318859e+01	1.276485011538877323e+01	-1.661416645672579920e-02	4.493123227607405852e+02	9.920712877319104450e-03	0.000000000000000000e+00	1.567143792610801967e+01	1.000000000000000000e+00
9.300000000000000000e+01	7.158068921689537945e+01	1.489016503687547477e+01	-1.734706002351245682e-02	4.692707922805798830e+02	3.886767296747051237e-02	0.000000000000000000e+00	7.325922632594727091e+00	1.000000000000000000e+00
9.300000000000000000e+01	5.409354905254041768e+01	2.376787647505789991e+01	-1.731335607558662573e-02	4.683529520267415478e+02	2.007566038654440277e-02	0.000000000000000000e+00	6.276148162257422669e+00	1.000000000000000000e+00
9.300000000000000000e+01	8.800921853832592490e+01	4.289083835205287443e+01	-1.543150759269575241e-02	4.171056532526392289e+02	4.217043662939579107e-02	0.000000000000000000e+00	7.638272331370428603e+00	1.000000000000000000e+00
9.300000000000000000e+01	1.075812651226753047e+01	4.528109060427297550e+01	-1.602474739767742115e-02	4.332610120963452118e+02	1.352239484847050921e-02	0.000000000000000000e+00	2.301873487009489594e+01	1.000000000000000000e+00
9.300000000000000000e+01	1.144567570331793434e+02	1.998765753714828719e+01	-1.506498678911738845e-02	4.071244027435387807e+02	2.520645600389298524e-01	0.000000000000000000e+00	6.219775398652665821e+00	1.000000000000000000e+00
9.300000000000000000e+01	8.687506120311071811e+01	3.533723713494082830e+01	-1.624204415615995017e-02	4.391785299017592479e+02	2.639054986983235818e-02	0.000000000000000000e+00	7.638272331370428603e+00	1.000000000000000000e+00
9.300000000000000000e+01	7.287705314631175213e+01	4.759463080263800805e+01	-1.584050076280282132e-02	4.282435293226860722e+02	6.785404668072991807e-02	0.000000000000000000e+00	4.603881674215058339e+00	1.000000000000000000e+00
9.400000000000000000e+01	9.799102713501712003e+01	3.547955563095058551e+01	-1.652189493312174531e-02	4.467995453605034868e+02	7.014011233496209030e-03	0.000000000000000000e+00	1.111687695144685151e+01	1.000000000000000000e+00
9.500000000000000000e+01	4.755131485538806402e+01	3.694822457196822540e+01	-1.647486738848893267e-02	4.455188712508069102e+02	1.428676548543883484e-02	0.000000000000000000e+00	1.470755511334025201e+01	1.000000000000000000e+00
9.500000000000000000e+01	1.254942035540114631e+02	7.013812818990355247e+00	-1.655150565776951702e-02	4.476059172160159960e+02	7.829361699906112193e-03	0.000000000000000000e+00	1.703366879069519513e+01	1.000000000000000000e+00
9.500000000000000000e+01	7.033260304539558661e+01	7.671340802467585540e+00	-2.766321370775440616e-02	7.502046798185176613e+02	5.202522299977030418e-02	0.000000000000000000e+00	6.342533746760926405e+00	1.000000000000000000e+00
9.600000000000000000e+01	3.324146035005957600e+01	4.034531765992901597e+01	-1.646390076838080696e-02	4.452202235847844918e+02	1.522791793095923385e-02	0.000000000000000000e+00	8.047335350535400167e+00	1.000000000000000000e+00
9.600000000000000000e+01	8.907867861005806276e+01	5.067088965020892743e+01	-1.648443053127148644e-02	4.457792988249993300e+02	6.646101554873551365e-02	0.000000000000000000e+00	7.853212275684962940e+00	1.000000000000000000e+00
9.700000000000000000e+01	6.031886046643863608e+01	2.456508005921679683e+01	-1.763344434801465688e-02	4.770697320865295978e+02	2.257812470731090926e-02	0.000000000000000000e+00	6.276148162257422669e+00	1.000000000000000000e+00
9.700000000000000000e+01	3.219935067500323811e+01	3.236574287995917842e+01	-1.020284650220825567e-02	2.747165291924983990e+02	3.670335124138663918e-01	0.000000000000000000e+00	4.052397772087633854e+00	1.000000000000000000e+00
9.900000000000000000e+01	3.454301285018766521e+01	2.905981255525016849e+01	-1.322656850926376415e-02	3.570598137418251099e+02	2.849852011728476464e-01	0.000000000000000000e+00	4.052397772087633854e+00	1.000000000000000000e+00
1.000000000000000000e+02	7.871399725708286610e+01	3.015974286989601794e+01	-1.670384114942287043e-02	4.517543821565442954e+02	1.020956506420855892e-02	0.000000000000000000e+00	1.672026286037392495e+01	1.000000000000000000e+00
1.000000000000000000e+02	8.979108016509037782e+01	4.268433565246294137e+01	-2.198705450608936032e-02	5.956290967459420926e+02	1.771965203014114199e-01	0.000000000000000000e+00	8.018264197101817814e+00	1.000000000000000000e+00
1.010000000000000000e+02	9.761524088265346677e+01	1.396637531430320323e+01	-3.234326529553661900e-02	8.776538364205664493e+02	5.239517542978466835e-03	0.000000000000000000e+00	2.488939861434380418e+01	1.000000000000000000e+00
1.010000000000000000e+02	3.916732844234243771e+01	1.874026382446552574e+01	-1.723669251723409374e-02	4.662652173787625429e+02	1.399021815541645619e-02	0.000000000000000000e+00	9.718617347796250527e+00	1.000000000000000000e+00
1.020000000000000000e+02	2.263292588500139857e+01	1.134034534236614000e+01	-3.198654049832884427e-02	8.679393549259912106e+02	6.488108476670029212e-03	0.000000000000000000e+00	1.236053040308279094e+01	1.000000000000000000e+00
1.020000000000000000e+02	4.778017784466294415e+01	5.184282762140065159e+01	-1.497068913570407007e-02	4.045564489140436990e+02	1.730699890775588834e-02	0.000000000000000000e+00	2.011223625864751696e+01	1.000000000000000000e+00
1.030000000000000000e+02	6.334340661837858732e+01	3.910359854501438548e+01	-1.733948391108544942e-02	4.690644763626816598e+02	1.473218807785303675e-02	0.000000000000000000e+00	6.804675946871902248e+00	1.000000000000000000e+00
1.030000000000000000e+02	4.830084397013837361e+01	2.553247462638258369e+01	-1.524641287904472328e-02	4.120650752368100598e+02	2.604161957150041840e-02	0.000000000000000000e+00	1.138223323755791938e+01	1.000000000000000000e+00
1.040000000000000000e+02	7.185357401134208999e+01	5.775275473459064557e+00	-1.496908617511670883e-02	4.045127964091313970e+02	1.822440911806721964e-02	0.000000000000000000e+00	8.448284032684039602e+00	1.000000000000000000e+00
1.040000000000000000e+02	3.492042516654264261e+01	9.998677256863098606e+00	-1.590510115257782672e-02	4.300027546300484573e+02	2.604508758453094597e-02	0.000000000000000000e+00	9.718617347796250527e+00	1.000000000000000000e+00
1.050000000000000000e+02	1.387408184365241084e+02	2.755938629844724730e+01	-1.558225117957454456e-02	4.212107667648546112e+02	3.115903011365550590e-02	0.000000000000000000e+00	2.256293404700548777e+01	1.000000000000000000e+00
1.060000000000000000e+02	1.424011318977871099e+02	4.982344024589393428e+01	-1.717304399751690830e-02	4.645319138019170850e+02	2.540781885791898453e-02	0.000000000000000000e+00	1.008120290367073046e+01	1.000000000000000000e+00
1.060000000000000000e+02	1.021641288938988446e+01	4.116884858814622561e+01	-1.644148768424709417e-02	4.446098609389645731e+02	3.647514593216993894e-02	0.000000000000000000e+00	1.827392434054821635e+01	1.000000000000000000e+00
1.080000000000000000e+02	6.921232008317063844e+01	1.380006710837538542e+01	-1.661310143939057765e-02	4.492833197554115259e+02	1.406656536673289715e-02	0.000000000000000000e+00	8.448284032684039602e+00	1.000000000000000000e+00
1.080000000000000000e+02	4.098553245437948078e+01	5.166731687339091650e+01	-1.583004085162456956e-02	4.279586805698901344e+02	1.629822461205199247e-02	0.000000000000000000e+00	1.044206827088839162e+01	1.000000000000000000e+00
1.090000000000000000e+02	1.201194816279330553e+02	5.316940134913117078e+01	1.370205105092102112e-03	-3.418227961935425441e+01	4.036314648350861622e-01	0.000000000000000000e+00	1.247730427594838964e+01	1.000000000000000000e+00
1.100000000000000000e+02	2.423533530208604603e+01	5.316899537944674847e+00	-1.644928556106669063e-02	4.448222160391815692e+02	7.916647452798319939e-02	0.000000000000000000e+00	2.193768031054166556e+01	1.000000000000000000e+00
1.100000000000000000e+02	1.114141524817916284e+01	2.291835047329152886e+01	-1.729262233579495142e-02	4.677883220007491332e+02	1.122666930777804772e-02	0.000000000000000000e+00	1.827392434054821635e+01	1.000000000000000000e+00
1.100000000000000000e+02	1.070470712319488058e+02	3.701433173253508357e+01	-1.682418217550913156e-02	4.550315601943588604e+02	9.783722498734603867e-03	0.000000000000000000e+00	8.097077904682540961e+00	1.000000000000000000e+00
1.100000000000000000e+02	1.323649857898660969e+02	5.077550289374913461e+01	-1.673105112024863422e-02	4.524953756622490459e+02	1.868028871687932302e-02	0.000000000000000000e+00	1.008120290367073046e+01	1.000000000000000000e+00
1.120000000000000000e+02	8.426121023088191464e+01	4.480226598803501048e+01	-1.606739007416214948e-02	4.344222756104955465e+02	1.166099909506734811e-02	0.000000000000000000e+00	1.381670066438434219e+01	1.000000000000000000e+00
1.120000000000000000e+02	4.910793984458273798e+01	4.490387899580220221e+01	-1.476327863493048440e-02	3.989081578860106561e+02	2.114894960520243838e-01	0.000000000000000000e+00	4.720628975495440471e+00	1.000000000000000000e+00
1.130000000000000000e+02	3.562439652979507088e+01	4.270656850218750833e+01	-1.630459775663296168e-02	4.408820161717652582e+02	5.608544440148410803e-02	0.000000000000000000e+00	5.623539230397247124e+00	1.000000000000000000e+00
1.130000000000000000e+02	9.607405975806832998e+01	5.196870187327464663e+01	-1.503782964777035207e-02	4.063848479126821758e+02	1.180907329029612374e-02	0.000000000000000000e+00	1.381670066438434219e+01	1.000000000000000000e+00
1.140000000000000000e+02	1.142106250425299834e+02	4.078874127541806160e+01	-1.607415803757117345e-02	4.346065836703992886e+02	1.183059517136964001e-02	0.000000000000000000e+00	8.097077904682540961e+00	1.000000000000000000e+00
1.140000000000000000e+02	4.755210891978211407e+01	4.936075324326770186e+01	-1.384578736490496044e-02	3.739226451494067760e+02	2.461125606658199905e-01	0.000000000000000000e+00	4.720628975495440471e+00	1.000000000000000000e+00
1.140000000000000000e+02	7.421936794780838120e+00	4.777067468619312507e+01	-1.651257607107598294e-02	4.465457701432978297e+02	9.789020854624963519e-03	0.000000000000000000e+00	1.161084259167186872e+01	1.000000000000000000e+00
1.150000000000000000e+02	8.891791996272024790e+01	2.643437514091711193e+01	-1.694180777943511337e-02	4.582347907002595662e+02	1.020014222480858379e-02	0.000000000000000000e+00	7.827359711726881386e+00	1.000000000000000000e+00
1.160000000000000000e+02	6.734007058704862381e+00	9.746001063323404878e+00	-1.598957972189027701e-02	4.323033109824457938e+02	1.199657215893656925e-02	0.000000000000000000e+00	2.182441849818996715e+01	1.000000000000000000e+00
1.160000000000000000e+02	1.229875799584450391e+01	3.255046439113650081e+01	-1.684124128501296100e-02	4.554961211244821584e+02	5.154790798011910091e-02	0.000000000000000000e+00	6.375529196719559977e+00	1.000000000000000000e+00
1.160000000000000000e+02	3.393943253725784359e+01	3.734139471006577793e+01	-1.655435500545657940e-02	4.476835118648720027e+02	4.199263326330227031e-02	0.000000000000000000e+00	5.623539230397247124e+00	1.000000000000000000e+00
1.170000000000000000e+02	6.986858279024181684e+01	3.873762043529499266e+01	-1.705025589977118838e-02	4.611880960672331184e+02	6.257943597971704630e-02	0.000000000000000000e+00	5.993684628518018975e+00	1.000000000000000000e+00
1.170000000000000000e+02	8.165466036773354119e+01	1.615127073700659466e+01	-1.654064822299644577e-02	4.473102429315055133e+02	2.182119303282792355e-02	0.000000000000000000e+00	3.277940800465630744e+00	1.000000000000000000e+00
1.170000000000000000e+02	1.199256112405409880e+02	2.725656137446211602e+01	-1.583822277104625018e-02	4.281814940816901753e+02	2.185446375651878270e-02	0.000000000000000000e+00	1.197169707831587537e+01	1.000000000000000000e+00
1.180000000000000000e+02	8.460308230885860326e+01	4.134640020522439130e+01	-1.557602894741695436e-02	4.210413202906453876e+02	1.460776342456604482e-02	0.000000000000000000e+00	1.093705706997079119e+01	1.000000000000000000e+00
1.180000000000000000e+02	6.494588720719505659e+01	4.966232022475274022e+01	-1.577211027373105062e-02	4.263810904182616923e+02	1.521872506871735364e-02	0.000000000000000000e+00	1.198257056282692012e+01	1.000000000000000000e+00
1.180000000000000000e+02	2.805920492436121805e+01	5.104753518240079835e+00	-1.623674863626634393e-02	4.390343200503183994e+02	9.011801833934129924e-02	0.000000000000000000e+00	1.305726650625427609e+01	1.000000000000000000e+00
1.190000000000000000e+02	7.182570192484681115e+01	3.307246905875648224e+01	-1.654233777504023409e-02	4.473562535318113191e+02	1.177972354687580880e-01	0.000000000000000000e+00	4.654346630410284291e+00	1.000000000000000000e+00
1.190000000000000000e+02	1.447102388885073232e+01	3.854451422645697534e+01	-1.693625412614861714e-02	4.580835512504056624e+02	2.256313724123870657e-02	0.000000000000000000e+00	6.375529196719559977e+00	1.000000000000000000e+00
1.200000000000000000e+02	9.973967133719854417e+01	3.103427966639393532e+01	-3.280252595733285786e-02	8.901606182174243713e+02	4.080013900645618197e-02	0.000000000000000000e+00	5.373431662536940046e+00	1.000000000000000000e+00
1.200000000000000000e+02	9.099939420154368008e+01	1.888884500381742981e+01	-1.592817886218002299e-02	4.306312166394812948e+02	1.666524659528334507e-02	0.000000000000000000e+00	7.827359711726881386e+00	1.000000000000000000e+00
1.200000000000000000e+02	3.721574753585065309e+01	2.800990955712143204e+01	-1.580670871182679113e-02	4.273232898090893173e+02	1.845754916759745345e-02	0.000000000000000000e+00	9.149927845679433958e+00	1.000000000000000000e+00
1.200000000000000000e+02	1.427433368619913949e+02	1.284507616272955843e+01	-1.603283628562083424e-02	4.334812921353362185e+02	1.513456872945806442e-02	0.000000000000000000e+00	1.837213751070975221e+01	1.000000000000000000e+00
1.210000000000000000e+02	1.245863855015489605e+02	1.564874411863231707e+01	-1.691862957372409701e-02	4.576035919380216228e+02	8.104106154507406679e-03	0.000000000000000000e+00	1.250856659081345157e+01	1.000000000000000000e+00
1.210000000000000000e+02	4.741251721219730797e+01	2.318500768859431815e+01	-1.699131417596055557e-02	4.595829699596604883e+02	4.024616036989392409e-02	0.000000000000000000e+00	6.315389525217940836e+00	1.000000000000000000e+00
1.210000000000000000e+02	1.139255755466368356e+02	3.761615126049684221e+01	-1.656918743461432281e-02	4.480874348881671381e+02	1.705950565668612473e-02	0.000000000000000000e+00	9.222945712261614304e+00	1.000000000000000000e+00
1.210000000000000000e+02	8.963032233700498352e+01	5.105959098123619810e+01	-3.149746319970048170e-02	8.546205937853835621e+02	6.809955562042113719e-03	0.000000000000000000e+00	1.093705706997079119e+01	1.000000000000000000e+00
1.210000000000000000e+02	1.421230199349361669e+02	4.314690202277663644e+01	-3.576369662954009647e-03	9.426149177138847790e+01	4.185348880799282245e-01	0.000000000000000000e+00	9.439772617235639984e+00	1.000000000000000000e+00
1.220000000000000000e+02	8.051918880468939221e+01	1.922626670787799341e+01	-1.950605129735487678e-02	5.280653614859149911e+02	2.088259694894140095e-01	0.000000000000000000e+00	3.277940800465630744e+00	1.000000000000000000e+00
1.220000000000000000e+02	9.439328302254756409e+01	3.049585620765727256e+01	-1.495284449194545472e-02	4.040704959807818568e+02	3.016244408369637142e-01	0.000000000000000000e+00	5.034146911492683785e+00	1.000000000000000000e+00
1.220000000000000000e+02	1.425396694395899999e+02	3.371632885592280360e+01	-1.677906131960710256e-02	4.538028098436386131e+02	1.775557066252220206e-02	0.000000000000000000e+00	6.519231725600810989e+00	1.000000000000000000e+00
1.220000000000000000e+02	4.957541899304337818e+01	3.599173712883526832e+01	-1.688340101846363614e-02	4.566442329283954109e+02	1.193822552353485111e-02	0.000000000000000000e+00	9.601041166218115208e+00	1.000000000000000000e+00
1.230000000000000000e+02	2.265130510580057432e+01	1.698948440151049155e+01	-1.633406445330810863e-02	4.416844657962309384e+02	2.918342829509257275e-02	0.000000000000000000e+00	7.155611311216574677e+00	1.000000000000000000e+00
1.230000000000000000e+02	1.218173722290544134e+02	3.284307335052011467e+01	-1.719028061752896422e-02	4.650013087737463593e+02	9.823881624959174275e-03	0.000000000000000000e+00	9.222945712261614304e+00	1.000000000000000000e+00
1.230000000000000000e+02	6.763415238176035871e+01	3.104914135819403498e+01	-1.588003087399082400e-02	4.293200301340123133e+02	8.063065135133773431e-02	0.000000000000000000e+00	4.654346630410284291e+00	1.000000000000000000e+00
1.240000000000000000e+02	6.031266996040666584e+01	1.272760168799591085e+01	-3.244426971869282528e-02	8.804044318580059780e+02	7.466775184744034455e-03	0.000000000000000000e+00	9.309369212610791422e+00	1.000000000000000000e+00
1.240000000000000000e+02	7.562133444417609951e+01	1.498583240313664078e+01	-1.673550113310685872e-02	4.526165603062665923e+02	2.182133388508837868e-01	0.000000000000000000e+00	6.478445834428682382e+00	1.000000000000000000e+00
1.250000000000000000e+02	4.188057637025434587e+01	2.013840706224437227e+01	-1.643594582630625647e-02	4.444589427049835422e+02	4.131056428789980917e-02	0.000000000000000000e+00	6.066483283083016431e+00	1.000000000000000000e+00
1.250000000000000000e+02	7.451221230303082166e+01	2.304099926881901084e+01	-1.680431519748214197e-02	4.544905341936238869e+02	1.070695282666163095e-01	0.000000000000000000e+00	7.115894265865805757e+00	1.000000000000000000e+00
1.250000000000000000e+02	9.653058433464130417e+01	2.593794240550900199e+01	-1.521491837210155185e-02	4.112074034201182826e+02	7.370636170017907940e-02	0.000000000000000000e+00	5.034146911492683785e+00	1.000000000000000000e+00
1.260000000000000000e+02	2.922010871024885503e+01	1.415159919534061217e+01	-1.676906637458452226e-02	4.535306232470769032e+02	2.454644745271128414e-02	0.000000000000000000e+00	7.155611311216574677e+00	1.000000000000000000e+00
1.260000000000000000e+02	5.971145443016341403e+01	2.201753683431959274e+01	-1.630072998059463665e-02	4.407766872486189982e+02	2.191162295542226079e-02	0.000000000000000000e+00	9.309369212610791422e+00	1.000000000000000000e+00
1.260000000000000000e+02	4.178086949139829898e+01	3.038593749436568103e+01	-1.620191821919431466e-02	4.380858033092815162e+02	9.639383868035966696e-02	0.000000000000000000e+00	9.141599757089952760e+00	1.000000000000000000e+00
1.260000000000000000e+02	5.778917071652626447e+01	4.366411300044995869e+01	-1.713767923100106491e-02	4.635688454294146936e+02	3.655993976431182180e-02	0.000000000000000000e+00	8.510071973006231971e+00	1.000000000000000000e+00
1.260000000000000000e+02	1.224230707922852446e+02	4.761475527310012268e+01	-1.676740658388557736e-02	4.534854231203798918e+02	7.451509098005404397e-03	0.000000000000000000e+00	1.312171892896139269e+01	1.000000000000000000e+00
1.260000000000000000e+02	1.410373366531518400e+02	5.264546928476145382e+01	-1.489875956412271309e-02	4.025976322085349466e+02	5.726491893841112457e-02	0.000000000000000000e+00	9.560412554842795174e+00	1.000000000000000000e+00
1.270000000000000000e+02	3.273987615590444022e+01	4.630913597361330147e+01	-1.587738454358232632e-02	4.292479641380874114e+02	1.228667991993970254e-02	0.000000000000000000e+00	8.113541875017462601e+00	1.000000000000000000e+00
1.270000000000000000e+02	1.394918050191389511e+02	3.947921916952662258e+01	-1.645056661717588312e-02	4.448571023043464265e+02	1.462182577269810491e-02	0.000000000000000000e+00	5.512918409430417555e+00	1.000000000000000000e+00
1.270000000000000000e+02	6.626261618028540568e+01	4.287541346422223398e+01	-1.685746040742991392e-02	4.559378071687690408e+02	3.817520017976472335e-02	0.000000000000000000e+00	5.217380245873985523e+00	1.000000000000000000e+00
1.270000000000000000e+02	2.928510375915179154e+01	3.703912623904965784e+01	-4.509922300594704052e-03	1.196843945063788794e+02	3.269943533182674278e-01	0.000000000000000000e+00	3.788736521440706717e+00	1.000000000000000000e+00
1.270000000000000000e+02	2.554434073259685434e+01	3.764013905759696144e+01	4.860729771367022604e-03	-1.292377328491336073e+02	2.346677772827809871e-01	0.000000000000000000e+00	3.788736521440706717e+00	1.000000000000000000e+00
1.280000000000000000e+02	9.706925739190275237e+01	4.722392940968056507e+01	-1.613875470372102064e-02	4.363657075744166605e+02	7.774040934657056034e-03	0.000000000000000000e+00	1.572966225890828973e+01	1.000000000000000000e+00
1.280000000000000000e+02	9.883383750571351811e+01	7.676409281619552161e+00	-1.642860677386358270e-02	4.442590825054680295e+02	2.014904774872783300e-02	0.000000000000000000e+00	7.267241880103127549e+00	1.000000000000000000e+00
1.280000000000000000e+02	1.437404422435258482e+02	9.906833839107374473e+00	-1.527988281745998149e-02	4.129765428440653636e+02	1.971800478260422596e-01	0.000000000000000000e+00	2.062798885709820595e+01	1.000000000000000000e+00
1.280000000000000000e+02	7.613990694611210586e+00	3.217197929405487145e+01	-1.661603747172938142e-02	4.493632750375955425e+02	1.434709654815591318e-02	0.000000000000000000e+00	1.492282613345986952e+01	1.000000000000000000e+00
1.290000000000000000e+02	1.231138600120747526e+02	9.665940215792605983e+00	-1.645144459335446535e-02	4.448810117252957639e+02	8.922837715923170876e-03	0.000000000000000000e+00	2.062798885709820595e+01	1.000000000000000000e+00
1.290000000000000000e+02	8.148536816576130093e+01	4.102423609999792120e+01	-1.635549561802900412e-02	4.422680883947100483e+02	7.344098283466982124e-02	0.000000000000000000e+00	5.924734464819833235e+00	1.000000000000000000e+00
1.290000000000000000e+02	4.507090666286712377e+01	1.497856093586008264e+01	-1.450054047508328968e-02	3.917531604994182430e+02	3.459214756544081171e-01	0.000000000000000000e+00	4.405003792833269038e+00	1.000000000000000000e+00
1.300000000000000000e+02	9.176532873207287366e+01	9.364303905371306413e+00	-1.650741208213856240e-02	4.464051421988335733e+02	2.825508580476698839e-02	0.000000000000000000e+00	7.267241880103127549e+00	1.000000000000000000e+00
1.310000000000000000e+02	4.070506279361494961e+01	1.439250144725104441e+01	-1.370814167495139346e-02	3.701742191405382414e+02	2.582801456050344280e-01	0.000000000000000000e+00	4.405003792833269038e+00	1.000000000000000000e+00
1.310000000000000000e+02	4.808007530842272814e+01	1.911711297304833224e+01	-1.546088282942795211e-02	4.179056122010145486e+02	1.929784047163051186e-01	0.000000000000000000e+00	5.116904230285140187e+00	1.000000000000000000e+00
1.310000000000000000e+02	1.038767356407451814e+02	2.807795345515498298e+01	-1.618556608147903031e-02	4.376404949357810779e+02	9.894027238181002382e-03	0.000000000000000000e+00	8.707723037834137259e+00	1.000000000000000000e+00
1.310000000000000000e+02	2.746094002466365325e+01	5.247049905980960460e+01	-1.591635767483819131e-02	4.303092970348589006e+02	1.372651143516889771e-02	0.000000000000000000e+00	8.113541875017462601e+00	1.000000000000000000e+00
1.320000000000000000e+02	8.786728122917681105e+01	3.446673890863577583e+01	-1.610087268326237248e-02	4.353340882712362259e+02	1.308792124858060291e-02	0.000000000000000000e+00	9.150387082725842447e+00	1.000000000000000000e+00
1.320000000000000000e+02	6.121975443901714442e+01	4.153727965608160844e+01	-1.606668567472805537e-02	4.344030931053238760e+02	2.182641867501866617e-02	0.000000000000000000e+00	5.217380245873985523e+00	1.000000000000000000e+00
1.320000000000000000e+02	7.997270366960128740e+01	5.262213332437023894e+01	-1.676424930655398202e-02	4.533994428003934445e+02	4.169038055136653487e-02	0.000000000000000000e+00	7.077185785453530720e+00	1.000000000000000000e+00
1.320000000000000000e+02	7.800994937582032662e+01	4.582256317442179494e+01	-1.683713234759992919e-02	4.553842247921450053e+02	1.037181150557505704e-01	0.000000000000000000e+00	5.924734464819833235e+00	1.000000000000000000e+00
1.330000000000000000e+02	2.241987196426470419e+01	3.030740973557852058e+01	-1.623540240471412974e-02	4.389976588997514568e+02	9.896426507121525162e-03	0.000000000000000000e+00	1.391039124166109531e+01	1.000000000000000000e+00
1.330000000000000000e+02	6.451492678009977055e+00	1.306852692352672740e+01	-1.582649583243873892e-02	4.278621410987116747e+02	9.049757808767822098e-03	0.000000000000000000e+00	1.732271957327364476e+01	1.000000000000000000e+00
1.330000000000000000e+02	6.927204685423565422e+01	4.619622676038169118e+01	-1.592471597180158960e-02	4.305369137349387643e+02	3.189095426372734465e-02	0.000000000000000000e+00	8.745888459852903196e+00	1.000000000000000000e+00
1.330000000000000000e+02	1.321117602699150382e+02	5.211376092577030761e+01	-1.417987536006638056e-03	3.548351111354364207e+01	3.174910822243929287e-01	0.000000000000000000e+00	1.605345113186438866e+01	1.000000000000000000e+00
1.340000000000000000e+02	1.389477062715522493e+02	3.549926778736056576e+01	-1.750352523429557494e-02	4.735317194899998299e+02	3.713442132082933611e-02	0.000000000000000000e+00	4.055730867868115652e+00	1.000000000000000000e+00
1.350000000000000000e+02	9.184071813246943350e+01	2.202868944589384981e+01	-3.467789767774644843e-03	9.130459785580094945e+01	2.621347814743961724e-01	0.000000000000000000e+00	8.519136879516683081e+00	1.000000000000000000e+00
1.350000000000000000e+02	1.396406467937659954e+02	6.885648666480845392e+00	-1.736286213990231864e-02	4.697011222392651462e+02	4.011259755609386524e-02	0.000000000000000000e+00	2.862200841593928402e+01	1.000000000000000000e+00
1.360000000000000000e+02	1.096729973558455811e+02	2.157966209252058931e+01	-2.910372313056564658e-02	7.894332454808884449e+02	8.312811470315606410e-02	0.000000000000000000e+00	8.707723037834137259e+00	1.000000000000000000e+00
1.360000000000000000e+02	6.165467124240081631e+01	1.732616110728303127e+01	-1.673071856913512998e-02	4.524863194887970508e+02	1.361550216325879692e-02	0.000000000000000000e+00	1.369223003590951393e+01	1.000000000000000000e+00
1.370000000000000000e+02	7.599126917790006708e+00	3.035318917264117999e+01	-1.802744561445792509e-02	4.877993422556622818e+02	4.978591009459887307e-02	0.000000000000000000e+00	6.510522602180128793e+00	1.000000000000000000e+00
1.380000000000000000e+02	8.796938733598091176e+01	1.443998131893964576e+01	-1.657636164818957619e-02	4.482828061254919589e+02	9.871437106305180897e-02	0.000000000000000000e+00	8.033529779335713883e+00	1.000000000000000000e+00
1.380000000000000000e+02	2.903273571907791606e+01	4.254542499363239472e+01	-1.785855492606008496e-02	4.832000391517312323e+02	2.864114033606990350e-02	0.000000000000000000e+00	6.105177636646587302e+00	1.000000000000000000e+00
1.380000000000000000e+02	1.119616963527941209e+02	5.074211350250099883e+01	-1.684168422919821162e-02	4.555081835690456842e+02	3.154033011911694384e-02	0.000000000000000000e+00	8.433812592104288797e+00	1.000000000000000000e+00
1.390000000000000000e+02	9.212850895117658467e+01	7.566895541395045832e+00	-1.999771998736865619e-02	5.414546924995897825e+02	9.404384363574236350e-02	0.000000000000000000e+00	8.033529779335713883e+00	1.000000000000000000e+00
1.390000000000000000e+02	1.200359519643829600e+02	5.317842037099335073e+01	-1.570423224834973860e-02	4.245326071431530863e+02	2.528389440278211442e-02	0.000000000000000000e+00	8.433812592104288797e+00	1.000000000000000000e+00
1.400000000000000000e+02	5.704692821830172456e+00	3.658199515850742500e+01	-1.950854887486838662e-02	5.281333765796964599e+02	1.103892571348837892e-01	0.000000000000000000e+00	6.510522602180128793e+00	1.000000000000000000e+00
1.400000000000000000e+02	5.396910965796790549e+01	4.474427485780783087e+01	-1.646987146135842073e-02	4.453828200369931096e+02	1.186147169584539363e-02	0.000000000000000000e+00	1.372420646408364675e+01	1.000000000000000000e+00
1.410000000000000000e+02	7.927280645520147573e+01	1.183255101257129915e+01	-1.680963826127667912e-02	4.546354941322971399e+02	1.312021520330952651e-02	0.000000000000000000e+00	9.079053464899661918e+00	1.000000000000000000e+00
1.410000000000000000e+02	3.955159245105425470e+01	4.570080507602285991e+01	-1.633663672398178585e-02	4.417545149659384265e+02	4.341250605148949671e-02	0.000000000000000000e+00	6.130668828330598785e+00	1.000000000000000000e+00
1.420000000000000000e+02	2.589941265143648863e+01	7.642692630358434158e+00	-1.476972599039726858e-02	3.990837350139851196e+02	1.956478911705158419e-01	0.000000000000000000e+00	1.014272581304923904e+01	1.000000000000000000e+00
1.420000000000000000e+02	1.252998590185515937e+01	1.053457221651847320e+01	-1.463003106194996246e-02	3.952795032703282914e+02	1.464103938965475304e-01	0.000000000000000000e+00	4.805745995586623742e+00	1.000000000000000000e+00
1.420000000000000000e+02	1.370177605785125365e+02	1.025089753585460883e+01	-1.642855512891927550e-02	4.442576760883653151e+02	2.903054233661517269e-02	0.000000000000000000e+00	4.496942048068383002e+01	1.000000000000000000e+00
1.420000000000000000e+02	9.373633218720456739e+01	2.500965662004965395e+01	-1.675778459055540445e-02	4.532233929030287527e+02	2.347819358363889553e-02	0.000000000000000000e+00	1.105458959585912027e+01	1.000000000000000000e+00
1.420000000000000000e+02	3.421443472421931631e+01	3.931692853318424596e+01	-1.659773066423185853e-02	4.488647362647054706e+02	5.783368343612560469e-02	0.000000000000000000e+00	6.105177636646587302e+00	1.000000000000000000e+00
1.430000000000000000e+02	5.472736107325629007e+01	1.131393590861591569e+01	-1.748588399884617658e-02	4.730513058583822499e+02	8.387313424122022631e-03	0.000000000000000000e+00	1.424376019722480891e+01	1.000000000000000000e+00
1.430000000000000000e+02	8.698035882336392888e+01	4.885762737527305433e+01	-1.502326182762817042e-02	4.059881308347127060e+02	2.150533347875460688e-02	0.000000000000000000e+00	1.486604473720285036e+01	1.000000000000000000e+00
1.440000000000000000e+02	2.336256508155983624e+01	1.746304350626435919e+01	-1.598184935798890524e-02	4.320927944227504440e+02	5.175447273523980929e-02	0.000000000000000000e+00	8.223136286754707314e+00	1.000000000000000000e+00
1.440000000000000000e+02	8.450394955783218620e+01	3.108971107027786118e+01	-1.643303614326589376e-02	4.443797049781085775e+02	1.559801996136045421e-02	0.000000000000000000e+00	1.105458959585912027e+01	1.000000000000000000e+00
1.440000000000000000e+02	4.117112590561799124e+01	3.978791985202152404e+01	-1.661318550707781630e-02	4.492856091224484203e+02	5.966203501213318550e-02	0.000000000000000000e+00	6.130668828330598785e+00	1.000000000000000000e+00
1.450000000000000000e+02	6.802686234118328912e+01	2.753689506721683600e+01	-1.578320262702107707e-02	4.266831621038038520e+02	1.114703112623804948e-02	0.000000000000000000e+00	9.405336717804198443e+00	1.000000000000000000e+00
1.450000000000000000e+02	7.255385308595353422e+01	4.526942192728355252e+01	-1.667627103383506615e-02	4.510035810354071373e+02	9.143864170377047351e-03	0.000000000000000000e+00	1.486604473720285036e+01	1.000000000000000000e+00
1.450000000000000000e+02	1.594279364580565783e+01	1.391805235934898377e+01	-1.564117758982273496e-02	4.228154758469775629e+02	1.353725814973395503e-01	0.000000000000000000e+00	4.805745995586623742e+00	1.000000000000000000e+00
1.460000000000000000e+02	1.038963768279785604e+01	2.222713967009883618e+01	-1.579375931442845299e-02	4.269706463080579510e+02	2.494639539734122557e-02	0.000000000000000000e+00	9.993921807136240787e+00	1.000000000000000000e+00
1.480000000000000000e+02	1.150668311431814033e+02	1.945744956991078922e+01	-1.531682675460112851e-02	4.139826158631086059e+02	2.009045982812696085e-02	0.000000000000000000e+00	9.844545455085325969e+00	1.000000000000000000e+00
1.480000000000000000e+02	1.258453079126475416e+02	1.167369731319807080e+01	-3.138769201882141147e-02	8.516312582706273133e+02	5.160523391388727177e-03	0.000000000000000000e+00	3.455719381172950744e+00	1.000000000000000000e+00
1.480000000000000000e+02	5.902575491746891601e+01	3.026460911418544342e+01	-1.621657352546852435e-02	4.384849028468312326e+02	7.076203596448005229e-03	0.000000000000000000e+00	9.405336717804198443e+00	1.000000000000000000e+00
1.480000000000000000e+02	6.877883159634065180e+01	1.364650545633298862e+01	1.169457391056359869e-03	-2.871543243535367651e+01	3.913719070062484651e-01	0.000000000000000000e+00	1.391072899969127619e+01	1.000000000000000000e+00
1.490000000000000000e+02	9.376360707656084514e+01	3.797514043241368853e+01	-1.583247974731729485e-02	4.280250976153538431e+02	7.312093864616509009e-03	0.000000000000000000e+00	6.854554546007780580e+00	1.000000000000000000e+00
1.490000000000000000e+02	1.361396009863201755e+02	4.638668345194137288e+01	-1.679807282387961453e-02	4.543205392190142220e+02	1.110803086566192199e-02	0.000000000000000000e+00	2.976388733723102575e+01	1.000000000000000000e+00
1.500000000000000000e+02	1.071294085318283749e+02	5.304233692674971934e+01	-3.263968853470095716e-02	8.857261602230154267e+02	9.112433742609393761e-03	0.000000000000000000e+00	3.323521586469073252e+00	1.000000000000000000e+00
1.510000000000000000e+02	1.047540991499394636e+02	4.559736613670459349e+01	-1.627540770919913213e-02	4.400871003771771370e+02	9.315333279360527019e-02	0.000000000000000000e+00	7.814709509912356467e+00	1.000000000000000000e+00
1.520000000000000000e+02	5.121783596164191721e+01	1.201988571341763112e+01	3.613006570081028161e-03	-9.525920361841937734e+01	1.617259521232353725e-01	0.000000000000000000e+00	1.763616907012262658e+01	1.000000000000000000e+00
1.530000000000000000e+02	1.229525677708351310e+02	1.356421335739380218e+01	-1.473490189733751496e-02	3.981353904911419477e+02	7.654355396771284070e-02	0.000000000000000000e+00	3.455719381172950744e+00	1.000000000000000000e+00
1.530000000000000000e+02	1.061262993806605159e+01	5.003418605101718697e+01	-1.307240283229500711e-03	3.246759479345693933e+01	3.945575186433971648e-01	0.000000000000000000e+00	2.986948490842308246e+01	1.000000000000000000e+00
1.540000000000000000e+02	7.700397708052364010e+01	2.918336347029930877e+01	-1.996568636521714804e-02	5.405823392681047608e+02	2.762948078596383361e-02	0.000000000000000000e+00	9.659508357200522255e+00	1.000000000000000000e+00
1.550000000000000000e+02	8.954983643487739187e+01	3.255161008304381909e+01	-1.651575213887223476e-02	4.466322621732147695e+02	3.654157698374405072e-02	0.000000000000000000e+00	6.218103489194139577e+00	1.000000000000000000e+00
1.550000000000000000e+02	2.065814875396600314e+01	2.190459877331412031e+01	-1.429585596849741042e-02	3.861791049052492895e+02	2.562288020904927022e-01	0.000000000000000000e+00	3.952217036609873002e+00	1.000000000000000000e+00
1.550000000000000000e+02	3.914611069643633812e+01	2.510570068647584918e+01	-1.661608546353086566e-02	4.493645819707581950e+02	1.403850704874776145e-02	0.000000000000000000e+00	6.409337371573263553e+00	1.000000000000000000e+00
1.550000000000000000e+02	1.104528193392303876e+02	5.306947253010412879e+01	-1.536117736922948396e-02	4.151903906756604101e+02	3.847469609265952162e-02	0.000000000000000000e+00	3.323521586469073252e+00	1.000000000000000000e+00
1.560000000000000000e+02	5.188720630509372711e+01	3.313178269493307937e+01	-1.655072860155591338e-02	4.475847560905030491e+02	2.653529212198701970e-02	0.000000000000000000e+00	6.868150978209413893e+00	1.000000000000000000e+00
1.560000000000000000e+02	2.979310142576768783e+01	2.421815588924035012e+01	-1.725259599141649655e-02	4.666983075559907093e+02	2.162262056825815515e-01	0.000000000000000000e+00	5.848230795821548256e+00	1.000000000000000000e+00
1.580000000000000000e+02	6.603563564272485564e+01	2.903557796334121477e+01	-1.576816234069945005e-02	4.262735786257608197e+02	1.828867449440518822e-02	0.000000000000000000e+00	9.964686330745790244e+00	1.000000000000000000e+00
1.590000000000000000e+02	6.612598101069951895e+01	4.928944316473791076e+01	-1.520365685701505556e-02	4.109007250485417444e+02	1.659137875226734948e-02	0.000000000000000000e+00	1.585370520408767980e+01	1.000000000000000000e+00
1.590000000000000000e+02	9.402331946984706690e+01	1.242130859390127107e+01	-1.638963097889542878e-02	4.431976770693498793e+02	8.354460284292208883e-03	0.000000000000000000e+00	1.176365551096285955e+01	1.000000000000000000e+00
1.590000000000000000e+02	8.644952249564920521e+01	2.716153916694672787e+01	-1.629398663199055700e-02	4.405930495095591937e+02	4.250484385689456968e-02	0.000000000000000000e+00	6.218103489194139577e+00	1.000000000000000000e+00
1.590000000000000000e+02	5.836947917151849197e+01	3.540150433969311194e+01	-1.655315597852706835e-02	4.476508594532386951e+02	3.828759938139103536e-02	0.000000000000000000e+00	6.868150978209413893e+00	1.000000000000000000e+00
1.590000000000000000e+02	1.319404980767414202e+02	5.207228289789276943e+01	-4.227869078549264734e-03	1.120034011257874340e+02	9.535026292242410051e-02	0.000000000000000000e+00	1.325303859515920379e+01	1.000000000000000000e+00
1.600000000000000000e+02	1.168778372636884342e+02	5.134053262516781757e+01	-1.610249605193860706e-02	4.353782965379101597e+02	1.588262154997832631e-02	0.000000000000000000e+00	6.653577122457390303e+00	1.000000000000000000e+00
1.600000000000000000e+02	3.977225551229817313e+01	3.148437987673263905e+01	-1.648952692367753811e-02	4.459180859519532305e+02	1.933858765710672056e-02	0.000000000000000000e+00	6.409337371573263553e+00	1.000000000000000000e+00
1.600000000000000000e+02	6.951864699342598541e+00	4.004888575402854656e+01	-1.655524572359101318e-02	4.477077682801859169e+02	2.416358865362122632e-02	0.000000000000000000e+00	1.413807196786965292e+01	1.000000000000000000e+00
1.620000000000000000e+02	7.479585460054005353e+01	6.039992076524136166e+00	-1.677876332146678931e-02	4.537946946314578440e+02	1.791338659285079959e-02	0.000000000000000000e+00	7.220717240022052508e+00	1.000000000000000000e+00
1.620000000000000000e+02	1.168231035258666139e+02	1.220882771993164440e+01	-1.667929719543576050e-02	4.510859907560086981e+02	1.131893261542937790e-02	0.000000000000000000e+00	9.064310720264847632e+00	1.000000000000000000e+00
1.620000000000000000e+02	4.118653000356420790e+01	2.179808174890048633e+01	-1.729772060143641710e-02	4.679271601404470857e+02	1.358672826878004614e-02	0.000000000000000000e+00	9.789001162421550717e+00	1.000000000000000000e+00
1.620000000000000000e+02	1.508554771083668022e+01	5.344975597279130852e+01	-1.579321427369397707e-02	4.269558035268150888e+02	9.689376849652764356e-03	0.000000000000000000e+00	1.567610034261040752e+01	1.000000000000000000e+00
1.630000000000000000e+02	1.349690974795579734e+02	2.451602950103634981e+01	-1.660030155920954459e-02	4.489347479708742412e+02	9.699051530352331696e-03	0.000000000000000000e+00	1.894349963405190351e+01	1.000000000000000000e+00
1.630000000000000000e+02	1.568494899224299211e+01	2.893050827789660318e+01	3.633675118519042509e-03	-9.582205832572438453e+01	1.233638719306807685e-01	0.000000000000000000e+00	1.048624096772651804e+01	1.000000000000000000e+00
1.640000000000000000e+02	2.050632830765427528e+01	1.937255779173666781e+01	-3.863095217912123659e-03	1.020697241103364803e+02	2.630919467987781202e-01	0.000000000000000000e+00	8.299468661564119998e+00	1.000000000000000000e+00
1.640000000000000000e+02	5.837460283798001370e+01	1.231149407356696202e+01	-8.469149667613810190e-03	2.275037591560442252e+02	2.417087839230868118e-01	0.000000000000000000e+00	4.189634266798229589e+00	1.000000000000000000e+00
1.640000000000000000e+02	6.255937047199002876e+01	1.251337309395333541e+01	9.115724825576989113e-03	-2.451115690309123067e+02	1.930284845821351736e-01	0.000000000000000000e+00	4.189634266798229589e+00	1.000000000000000000e+00
1.640000000000000000e+02	1.087163818568223235e+02	1.626379906559563082e+01	-1.573313286879311074e-02	4.253196411387610851e+02	2.709544586483118023e-01	0.000000000000000000e+00	5.226214292454704591e+00	1.000000000000000000e+00
1.640000000000000000e+02	1.040379476355571313e+02	1.859308416363592542e+01	-1.558678459347056892e-02	4.213342226214277844e+02	2.827078469990320642e-01	0.000000000000000000e+00	5.226214292454704591e+00	1.000000000000000000e+00
1.650000000000000000e+02	7.298954703369284402e+01	1.303113006931917184e+01	-1.699533216620070092e-02	4.596923895798797730e+02	2.723789187300662551e-02	0.000000000000000000e+00	7.220717240022052508e+00	1.000000000000000000e+00
1.650000000000000000e+02	4.156258425109923849e+01	3.797242055674740158e+01	-1.339696615732725860e-02	3.617001550127118890e+02	1.793968912336495469e-01	0.000000000000000000e+00	4.010619678864433268e+00	1.000000000000000000e+00
1.660000000000000000e+02	7.678594975846884552e+01	3.839000680540083010e+01	-1.614814098061757158e-02	4.366213186615298127e+02	1.248095709163110634e-02	0.000000000000000000e+00	1.397540951214867810e+01	1.000000000000000000e+00
1.660000000000000000e+02	6.762002220384873397e+01	5.187970610921368575e+01	-1.636106464893625698e-02	4.424197466144769351e+02	5.807067048019620703e-02	0.000000000000000000e+00	7.071897509836739815e+00	1.000000000000000000e+00
1.660000000000000000e+02	1.034154190407333260e+02	2.793226170254092722e+01	-8.380806383976202589e-03	2.250979572583766242e+02	1.312574254428895415e-01	0.000000000000000000e+00	6.274034027771751454e+00	1.000000000000000000e+00
1.670000000000000000e+02	1.034188674503163980e+02	3.420629478263455781e+01	7.427021094567536758e-03	-1.991240703397112384e+02	1.783369368854486048e-01	0.000000000000000000e+00	5.950107910356593699e+00	1.000000000000000000e+00
1.670000000000000000e+02	9.350906162899415008e+00	3.728761011222093913e+01	-1.559141989841154527e-02	4.214604532183004721e+02	1.522460316869589381e-02	0.000000000000000000e+00	6.521678940470835961e+00	1.000000000000000000e+00
1.670000000000000000e+02	9.834988288775909382e+01	4.807093868374349910e+01	-1.245920717397750246e-02	3.361627032812112930e+02	2.716674869814016402e-01	0.000000000000000000e+00	3.455535850876392256e+00	1.000000000000000000e+00
1.680000000000000000e+02	1.173954114465248608e+02	3.999251708139879469e+01	-1.628721023625749262e-02	4.404085118170185069e+02	1.032118745850241215e-02	0.000000000000000000e+00	1.278137103013495235e+01	1.000000000000000000e+00
1.680000000000000000e+02	2.828254042819188641e+01	1.647226382031086089e+01	-2.787484123638794484e-02	7.559678107439402766e+02	2.009718289049877704e-02	0.000000000000000000e+00	8.299468661564119998e+00	1.000000000000000000e+00
1.680000000000000000e+02	6.898004806409507239e+01	2.679776932637943077e+01	-1.632037478816860884e-02	4.413116630090248123e+02	1.166118075390965014e-02	0.000000000000000000e+00	9.888777826597573650e+00	1.000000000000000000e+00
1.680000000000000000e+02	6.349651494251379091e+01	4.613441044620790166e+01	-1.606451809870351050e-02	4.343440647525338250e+02	5.749600912885333148e-02	0.000000000000000000e+00	7.071897509836739815e+00	1.000000000000000000e+00
1.690000000000000000e+02	1.346519619125228644e+02	1.995795586983292580e+01	-1.682291166703396221e-02	4.549969611668526568e+02	9.728329673679092515e-03	0.000000000000000000e+00	1.641669289322408787e+01	1.000000000000000000e+00
1.690000000000000000e+02	9.259425960243375187e+01	2.988601477848156662e+01	-1.633060238417272797e-02	4.415901852561287342e+02	8.734404330248746184e-03	0.000000000000000000e+00	1.030522765701238441e+01	1.000000000000000000e+00
1.690000000000000000e+02	5.337978676629273878e+01	3.074730876714991368e+01	-3.797580030863616837e-03	1.002855866542973473e+02	8.898894991014183464e-02	0.000000000000000000e+00	1.385093916156143656e+01	1.000000000000000000e+00
1.700000000000000000e+02	3.060553539116010313e+01	3.462910331842447675e+01	-1.660700100818050459e-02	4.491171902164418839e+02	1.423806838226227001e-01	0.000000000000000000e+00	7.558140863203330007e+00	1.000000000000000000e+00
1.710000000000000000e+02	8.811341229684522602e+01	4.817705276200370434e+01	-1.676854435283746739e-02	4.535164073286960615e+02	1.565857704320263721e-01	0.000000000000000000e+00	6.418918645791995559e+00	1.000000000000000000e+00
1.710000000000000000e+02	5.656220430946671485e+00	4.266176991117422546e+01	1.067997634951964488e-02	-2.877099322541765218e+02	2.584243172240335840e-01	0.000000000000000000e+00	4.339096626726777650e+00	1.000000000000000000e+00
1.720000000000000000e+02	7.105767957053915040e+01	1.712970984025509580e+01	-1.433695530680900720e-02	3.872983395774460291e+02	2.553968018198849999e-01	0.000000000000000000e+00	9.888777826597573650e+00	1.000000000000000000e+00
1.720000000000000000e+02	1.082096761333299213e+02	3.067756465585377157e+01	-1.672637492015167926e-02	4.523680313910843438e+02	1.236709689550374858e-02	0.000000000000000000e+00	5.950107910356593699e+00	1.000000000000000000e+00
1.720000000000000000e+02	1.293606836182996744e+02	3.549855365638916993e+01	-1.567583595026499424e-02	4.237593070686477290e+02	1.790831990155339337e-02	0.000000000000000000e+00	1.278137103013495235e+01	1.000000000000000000e+00
1.720000000000000000e+02	9.334676861741593257e+01	5.189383876650258998e+01	-1.445476838722896569e-02	3.905066755230180888e+02	2.574192285726555340e-01	0.000000000000000000e+00	3.489988657229872171e+00	1.000000000000000000e+00
1.720000000000000000e+02	4.253554467533141548e+01	4.754204781094806975e+01	-1.678372243216370158e-02	4.539297432444833476e+02	5.524403192752758152e-02	0.000000000000000000e+00	9.210265846043629523e+00	1.000000000000000000e+00
1.730000000000000000e+02	5.172686680418772198e+01	4.813246671172459656e+01	-1.634111201440141548e-02	4.418763879792659282e+02	1.094252386868710403e-02	0.000000000000000000e+00	4.312064206076221318e+00	1.000000000000000000e+00
1.740000000000000000e+02	9.702541286427269540e+01	2.058211248788612835e+01	-1.599190959070769663e-02	4.323667589616408691e+02	8.800700366514146999e-03	0.000000000000000000e+00	3.777640214898368765e+00	1.000000000000000000e+00
1.740000000000000000e+02	2.063791301830604752e+01	2.181764725309985309e+01	-1.595362996771151204e-02	4.313243119769442728e+02	2.169161071078307135e-02	0.000000000000000000e+00	9.577637776609595477e+00	1.000000000000000000e+00
1.740000000000000000e+02	9.816831676020211006e+00	4.143007449288311506e+01	-1.709679782500077294e-02	4.624555455826682646e+02	5.623215216543775430e-02	0.000000000000000000e+00	4.339096626726777650e+00	1.000000000000000000e+00
1.750000000000000000e+02	2.503202896278581946e+01	4.786083514867094379e+01	-2.153378385711178511e-02	5.832854375274266658e+02	5.747862264327063819e-02	0.000000000000000000e+00	1.435767046336859565e+01	1.000000000000000000e+00
1.750000000000000000e+02	2.950851330129491501e+01	1.156395667734928168e+01	-1.571023452043583332e-02	4.246960635710834708e+02	1.617677364048397681e-02	0.000000000000000000e+00	1.355823439109231110e+01	1.000000000000000000e+00
1.750000000000000000e+02	1.677337368671838291e+01	3.058100740400950102e+01	-3.326150230893250206e-03	8.744740970766925159e+01	2.245405136209441821e-01	0.000000000000000000e+00	9.577637776609595477e+00	1.000000000000000000e+00
1.760000000000000000e+02	8.089519788359271502e+01	2.633062898664881502e+01	-1.582487460911899402e-02	4.278179912552987503e+02	1.454235383342838972e-02	0.000000000000000000e+00	9.893731187876653621e+00	1.000000000000000000e+00
1.760000000000000000e+02	8.951886165988896948e+01	3.118020009050521679e+01	-1.636713471842536627e-02	4.425850493301397819e+02	4.323152367483362735e-02	0.000000000000000000e+00	3.634110433738944490e+00	1.000000000000000000e+00
1.770000000000000000e+02	1.036801636352748943e+02	5.207839341238331343e+01	-2.044557693137970950e-02	5.536509234004607833e+02	1.596117233379956701e-02	0.000000000000000000e+00	1.033504296132476519e+01	1.000000000000000000e+00
1.770000000000000000e+02	1.154277275386848203e+02	2.466439635352891813e+01	-1.657694625349445672e-02	4.482987263459541509e+02	1.172502874826764074e-02	0.000000000000000000e+00	9.394597336896893580e+00	1.000000000000000000e+00
1.770000000000000000e+02	1.075955501332776407e+02	4.106790903677484295e+01	-1.649633171521304800e-02	4.461033969310709608e+02	1.446912311155124087e-02	0.000000000000000000e+00	1.040847765516544143e+01	1.000000000000000000e+00
1.790000000000000000e+02	4.825542654734156400e+01	1.055016979037720404e+01	-1.602243778668732688e-02	4.331981157869253138e+02	4.608442537837786901e-02	0.000000000000000000e+00	7.231379004794803222e+00	1.000000000000000000e+00
1.790000000000000000e+02	7.659327062598305247e+01	4.671195536274584015e+01	-1.731180760505628483e-02	4.683107834182521856e+02	5.159894867032854826e-02	0.000000000000000000e+00	6.072404322234866925e+00	1.000000000000000000e+00
1.790000000000000000e+02	8.272080654459949756e+01	5.847885015779325180e+00	1.642565685178220712e-03	-4.159931884905856236e+01	3.326653023858292535e-01	0.000000000000000000e+00	9.520872126335081731e+00	1.000000000000000000e+00
1.800000000000000000e+02	1.328439427852182746e+02	3.671361634373032956e+01	-1.601046053608609285e-02	4.328719462012045369e+02	1.272790893002095913e-02	0.000000000000000000e+00	1.165261749442030137e+01	1.000000000000000000e+00
1.800000000000000000e+02	1.327850995460834724e+02	1.325507166628067601e+01	-1.685772811513967795e-02	4.559450974990539294e+02	2.313049545433243370e-02	0.000000000000000000e+00	5.210919660950272814e+00	1.000000000000000000e+00
1.800000000000000000e+02	7.084551961308318369e+01	4.124782983888573540e+01	-1.626942022365995832e-02	4.399240466227854540e+02	8.080297724869645037e-02	0.000000000000000000e+00	7.930530212210967989e+00	1.000000000000000000e+00
1.800000000000000000e+02	1.422813012421535177e+02	1.449331111372039871e+01	-2.956757890835222391e-03	7.738796029506937657e+01	2.536158329716193816e-01	0.000000000000000000e+00	9.576590394375203985e+00	1.000000000000000000e+00
1.810000000000000000e+02	9.457305356255112372e+00	1.064936769827818175e+01	-1.434344275211810529e-02	3.874750084490680706e+02	1.677226911249610763e-01	0.000000000000000000e+00	3.181056871669610331e+01	1.000000000000000000e+00
1.810000000000000000e+02	4.832261716831506959e+01	1.895235603713533834e+01	-2.330163823360133224e-02	6.314284002817336159e+02	1.257526380269845534e-01	0.000000000000000000e+00	6.007051266807153844e+00	1.000000000000000000e+00
1.820000000000000000e+02	1.162300077021148184e+02	1.024876743576156102e+01	-1.593347536620197055e-02	4.307754532911239380e+02	2.167227211479016979e-02	0.000000000000000000e+00	1.170168990074927606e+01	1.000000000000000000e+00
1.820000000000000000e+02	3.600748004030124605e+01	3.030629655908655096e+01	-4.779974776363839738e-03	1.270385784570266594e+02	1.242615739564737476e-01	0.000000000000000000e+00	1.426758388766665142e+01	1.000000000000000000e+00
1.820000000000000000e+02	1.407619532027386242e+02	4.526280376121681570e+01	-1.705835551212136342e-02	4.614086681578331763e+02	2.305954611718852298e-02	0.000000000000000000e+00	8.104752099627294371e+00	1.000000000000000000e+00
1.830000000000000000e+02	7.670844452088284982e+01	5.278326734835737710e+01	-1.630393091608463990e-02	4.408638564861554983e+02	1.851792927729700722e-02	0.000000000000000000e+00	6.072404322234866925e+00	1.000000000000000000e+00
1.830000000000000000e+02	1.373957168028100568e+02	5.263541924666083816e+01	-1.601656914688742717e-02	4.330382984902846033e+02	3.390604829323928815e-02	0.000000000000000000e+00	8.104752099627294371e+00	1.000000000000000000e+00
1.840000000000000000e+02	1.278582034814594692e+02	1.155819840016130762e+01	-1.563272403107476144e-02	4.225852649374380690e+02	6.602227347681444147e-02	0.000000000000000000e+00	5.210919660950272814e+00	1.000000000000000000e+00
1.840000000000000000e+02	4.323644177937590172e+01	1.575618882702274348e+01	-1.715126095123186215e-02	4.639387086149272363e+02	1.086508646244238596e-01	0.000000000000000000e+00	6.007051266807153844e+00	1.000000000000000000e+00
1.840000000000000000e+02	8.054537796356711965e+01	1.511689340583118302e+01	-1.723640975606363646e-02	4.662575171062294999e+02	1.953894904493562734e-01	0.000000000000000000e+00	6.152756833228703925e+00	1.000000000000000000e+00
1.840000000000000000e+02	8.633634593731265738e+01	1.719562055865716488e+01	-1.740726911518641201e-02	4.709104318891803018e+02	1.878965534309330332e-01	0.000000000000000000e+00	6.152756833228703925e+00	1.000000000000000000e+00
1.850000000000000000e+02	6.360734220578720510e+01	2.505367861503287941e+01	-1.668281110444258877e-02	4.511816830215524305e+02	1.182490059485186151e-02	0.000000000000000000e+00	1.645748937932787825e+01	1.000000000000000000e+00
1.860000000000000000e+02	1.052886288110578761e+02	1.616746241117043681e+01	-1.654146000183794388e-02	4.473323496383987390e+02	1.082611009333567242e-02	0.000000000000000000e+00	1.243964317211698400e+01	1.000000000000000000e+00
1.860000000000000000e+02	1.071389437877996045e+02	4.278613127880024791e+01	-1.671518984644298350e-02	4.520634347036404392e+02	1.039518203333500423e-02	0.000000000000000000e+00	2.668290085050123039e+01	1.000000000000000000e+00
1.860000000000000000e+02	2.446725502530609830e+01	3.869600195289420697e+01	-2.476962100128301571e-03	6.432195712825645728e+01	2.285520155701923350e-01	0.000000000000000000e+00	1.426758388766665142e+01	1.000000000000000000e+00
1.880000000000000000e+02	1.355310270329922560e+02	5.219553195369231346e+00	-1.643661244404775665e-02	4.444770963230231473e+02	7.718404295253500358e-03	0.000000000000000000e+00	9.952419016761190562e+00	1.000000000000000000e+00
1.880000000000000000e+02	2.591104519547656793e+01	1.834343669410137423e+01	-1.612506321607392809e-02	4.359928551559081029e+02	1.098702309643762032e-02	0.000000000000000000e+00	1.335801044207653199e+01	1.000000000000000000e+00
1.880000000000000000e+02	1.217586350948241574e+02	1.196030974977357886e+01	-1.678697193927452050e-02	4.540182352050692884e+02	2.061122039131998429e-01	0.000000000000000000e+00	6.112808523152668094e+00	1.000000000000000000e+00
1.890000000000000000e+02	1.268427183393357893e+02	1.672569444686714490e+01	-1.607775489410600764e-02	4.347045347983270176e+02	1.720538251497836235e-01	0.000000000000000000e+00	5.266329411135844296e+00	1.000000000000000000e+00
1.910000000000000000e+02	8.004397113139708608e+01	4.026274151690535064e+01	-1.606824430406974397e-02	4.344455383628872482e+02	1.146618298364054933e-02	0.000000000000000000e+00	1.063804231595828398e+01	1.000000000000000000e+00
1.910000000000000000e+02	6.465119972523487490e+01	2.057201648676173988e+01	1.538444510587664085e-03	-3.876384671011370386e+01	3.619575268732865281e-01	0.000000000000000000e+00	1.243563181831769349e+01	1.000000000000000000e+00
1.920000000000000000e+02	5.769975882535174350e+01	4.721960506027416926e+01	-2.369604633938757199e-02	6.421690896729991209e+02	6.498780322069686033e-02	0.000000000000000000e+00	5.599235680748451571e+00	1.000000000000000000e+00
1.920000000000000000e+02	2.169225655618434701e+01	5.669121509934438308e+00	-1.610741681581510584e-02	4.355123008740022215e+02	2.141530577996231255e-02	0.000000000000000000e+00	1.230799314599416228e+01	1.000000000000000000e+00
1.940000000000000000e+02	1.582408037120148592e+01	1.648814196207516147e+01	-1.596271080632981690e-02	4.315716052388740422e+02	4.272146590487857498e-02	0.000000000000000000e+00	8.019843112592681678e+00	1.000000000000000000e+00
1.940000000000000000e+02	1.283802872265090684e+02	3.593501679869461185e+01	-1.581727981407815911e-02	4.276111665645096878e+02	1.038647743996889972e-02	0.000000000000000000e+00	1.927075980077644957e+01	1.000000000000000000e+00
1.940000000000000000e+02	1.103196582918295405e+02	5.062282980211830363e+01	-3.110940466282617611e-02	8.440528185570143478e+02	6.863544040083047193e-03	0.000000000000000000e+00	5.342934636668695170e+00	1.000000000000000000e+00
1.960000000000000000e+02	9.617953434672337210e+01	8.026219584063998269e+00	-1.693008582832833744e-02	4.579155735390237396e+02	8.738929306046050449e-02	0.000000000000000000e+00	7.318450447887247634e+00	1.000000000000000000e+00
1.960000000000000000e+02	5.385237484288885668e+01	3.992689603958088895e+01	-1.576227496621741136e-02	4.261132511382828625e+02	1.721115815888119016e-02	0.000000000000000000e+00	8.245360414743137412e+00	1.000000000000000000e+00
1.960000000000000000e+02	2.655465026736402834e+01	4.875369030984942498e+01	-1.738086090738302780e-02	4.701912723353199226e+02	1.716871664474762804e-01	0.000000000000000000e+00	6.192176764906384356e+00	1.000000000000000000e+00
1.960000000000000000e+02	6.996107746812553785e+01	9.327011503378683344e+00	-2.431165812102580384e-03	6.307481312248950900e+01	2.089115563082664107e-01	0.000000000000000000e+00	1.243563181831769349e+01	1.000000000000000000e+00
1.970000000000000000e+02	9.626267544074234905e+00	1.139844651828903999e+01	-1.736228364644354025e-02	4.696853684591970932e+02	1.159814518710319264e-01	0.000000000000000000e+00	6.113926498386169861e+00	1.000000000000000000e+00
1.970000000000000000e+02	9.215714337998964822e+01	1.414014531708692957e+01	-1.702371055265817362e-02	4.604652018773283544e+02	1.491855933395805911e-01	0.000000000000000000e+00	6.990334776206690748e+00	1.000000000000000000e+00
1.970000000000000000e+02	4.256734282346111797e+01	2.076374255279590386e+01	-1.635124817287338106e-02	4.421524201605797089e+02	3.587338486938251858e-02	0.000000000000000000e+00	7.417002053301515296e+00	1.000000000000000000e+00
1.970000000000000000e+02	7.911940645751494117e+01	2.617625201268266721e+01	4.844524595059220007e-03	-1.287964265912263784e+02	2.446469495828260676e-01	0.000000000000000000e+00	1.075374299910007636e+01	1.000000000000000000e+00
1.980000000000000000e+02	1.066176713241167278e+02	3.526239340497631503e+01	-1.593593419208850712e-02	4.308424130841075339e+02	7.263260246673453047e-03	0.000000000000000000e+00	1.238034135693160032e+01	1.000000000000000000e+00
1.980000000000000000e+02	9.425214789177367436e+01	3.465685037733430818e+01	-1.606030875965830731e-02	4.342294342402199163e+02	1.244960359587199417e-02	0.000000000000000000e+00	1.038952346776960489e+01	1.000000000000000000e+00
1.980000000000000000e+02	3.117059526030710970e+01	5.288117197667366298e+01	-1.360764658010518019e-02	3.674374939483994353e+02	3.704977329476355496e-01	0.000000000000000000e+00	4.517124164686875609e+00	1.000000000000000000e+00
1.990000000000000000e+02	2.430928065036585295e+01	3.249706902814865828e+01	-1.621819193121799840e-02	4.385289759609714793e+02	6.508742404042089369e-03	0.000000000000000000e+00	1.070110697224534135e+01	1.000000000000000000e+00
1.990000000000000000e+02	3.555857516697923160e+01	5.180877137156388557e+01	-1.437393848467586124e-02	3.883054812166320744e+02	2.249437100186421068e-01	0.000000000000000000e+00	4.517124164686875609e+00	1.000000000000000000e+00
1.990000000000000000e+02	8.121340921679068003e+01	4.817645383197624653e+01	-1.424648887987671649e-02	3.848347193379979672e+02	3.002672600619350485e-01	0.000000000000000000e+00	5.163395756375023460e+00	1.000000000000000000e+00
1.990000000000000000e+02	1.052203986934091517e+02	5.221797934985092127e+01	4.077816662397698057e-03	-1.079171098689683390e+02	2.676319488797308521e-01	0.000000000000000000e+00	5.342934636668695170e+00	1.000000000000000000e+00
2.000000000000000000e+02	1.305826823501432159e+02	6.886534695500955650e+00	-1.679722667653770277e-02	4.542974965744909355e+02	8.730763632349258785e-03	0.000000000000000000e+00	2.004917000331349541e+01	1.000000000000000000e+00
2.000000000000000000e+02	4.988485553999267630e+00	1.538229835290900382e+01	-1.790887252911699604e-02	4.845703095326351217e+02	1.150261114605042323e-01	0.000000000000000000e+00	6.113926498386169861e+00	1.000000000000000000e+00
2.000000000000000000e+02	1.106441970104011290e+02	1.871829651709779085e+01	-1.634124920299794004e-02	4.418801239575119553e+02	2.477236091529384510e-01	0.000000000000000000e+00	5.437054155838167091e+00	1.000000000000000000e+00
2.000000000000000000e+02	1.073172935171349707e+02	1.441791618042865863e+01	-1.646475144236006494e-02	4.452433895006224134e+02	3.335588520174292970e-01	0.000000000000000000e+00	5.437054155838167091e+00	1.000000000000000000e+00
2.000000000000000000e+02	8.703514122495855077e+01	1.889723205240103709e+01	-1.788028806515780736e-02	4.837918852449561200e+02	2.036672535914710869e-01	0.000000000000000000e+00	6.140869006765073301e+00	1.000000000000000000e+00
2.000000000000000000e+02	4.586678611453559995e+01	2.740645234832833310e+01	-1.682989887087444139e-02	4.551872396754914121e+02	4.840587272261542839e-02	0.000000000000000000e+00	7.417002053301515296e+00	1.000000000000000000e+00
2.000000000000000000e+02	3.901800802907443710e+01	3.143826485063663156e+01	-1.634765404488341956e-02	4.420545433375472157e+02	3.883075866778384899e-02	0.000000000000000000e+00	7.947406703929438265e+00	1.000000000000000000e+00
2.010000000000000000e+02	2.591821417721338250e+01	5.131442501430176328e+00	-1.712120874865101852e-02	4.631203142444545620e+02	1.019612583668773054e-01	0.000000000000000000e+00	8.981778363585402047e+00	1.000000000000000000e+00
2.010000000000000000e+02	9.427749012125853767e+01	2.426735781712040207e+01	-1.590172173572819425e-02	4.299107249121674386e+02	2.192775918069922447e-02	0.000000000000000000e+00	9.016089410861029663e+00	1.000000000000000000e+00
2.010000000000000000e+02	8.285518464211605760e+01	1.439853945078892394e+01	-1.739301265758362927e-02	4.705221939683952428e+02	1.846145848923702593e-01	0.000000000000000000e+00	6.140869006765073301e+00	1.000000000000000000e+00
2.020000000000000000e+02	1.107524047619453000e+02	9.841075031455286393e+00	-1.705209449681867329e-02	4.612381655245110323e+02	1.573893150263703244e-01	0.000000000000000000e+00	5.722540010096763829e+00	1.000000000000000000e+00
2.020000000000000000e+02	8.600009438566949882e+01	5.011250673181838522e+01	-3.125250263225827496e-02	8.479497233610550211e+02	5.196851612971287171e-02	0.000000000000000000e+00	5.163395756375023460e+00	1.000000000000000000e+00
2.020000000000000000e+02	1.382160253351665347e+02	4.811394182924409790e+01	2.145858930402042789e-03	-5.530521469745903573e+01	3.164054502324956664e-01	0.000000000000000000e+00	1.645108326996260928e+01	1.000000000000000000e+00
2.030000000000000000e+02	5.389748471905181049e+01	4.942573509880567428e+00	-1.718658755643462724e-02	4.649007377623109392e+02	1.472833704155873669e-02	0.000000000000000000e+00	2.137831061949690437e+01	1.000000000000000000e+00
2.040000000000000000e+02	1.737785835832787740e+01	7.912569082404037779e+00	-1.688495688845207537e-02	4.566866030420767970e+02	1.719215686453512415e-02	0.000000000000000000e+00	8.981778363585402047e+00	1.000000000000000000e+00
2.040000000000000000e+02	3.029826040607520454e+01	2.362882162986632295e+01	-1.687419406529593394e-02	4.563935052613838934e+02	9.940793420961546722e-03	0.000000000000000000e+00	1.070110697224534135e+01	1.000000000000000000e+00
2.040000000000000000e+02	1.009085826457980772e+02	4.108035926493703016e+01	-2.720803174214106619e-03	7.096234103306305485e+01	1.147056477691609233e-01	0.000000000000000000e+00	8.708071886055506639e+00	1.000000000000000000e+00
2.050000000000000000e+02	1.269027291921261451e+02	3.348920203940127749e+01	-3.368373400888332453e-02	9.141580509068924130e+02	3.926701704216384314e-02	0.000000000000000000e+00	6.051292505952560852e+00	1.000000000000000000e+00
2.060000000000000000e+02	6.839193165567576216e+01	2.065699914192600772e+01	-1.731508727006847437e-02	4.684000966516430822e+02	8.821474938175644098e-03	0.000000000000000000e+00	1.090580916509184206e+01	1.000000000000000000e+00
2.060000000000000000e+02	9.818253894607996912e+00	2.750343250268061368e+01	-8.498027590475134077e-03	2.282901750414380899e+02	6.909630916902598230e-02	0.000000000000000000e+00	9.637635258684303707e+00	1.000000000000000000e+00
2.060000000000000000e+02	1.328809979679773221e+02	3.255194890588798273e+01	-1.733767162047366792e-02	4.690151232934564405e+02	2.156438608417801106e-01	0.000000000000000000e+00	6.051292505952560852e+00	1.000000000000000000e+00
2.070000000000000000e+02	1.355239870808351554e+02	1.486547724150012506e+01	-1.617020104392960511e-02	4.372220676940930844e+02	1.198327345699434776e-02	0.000000000000000000e+00	1.788285970939434577e+01	1.000000000000000000e+00
2.070000000000000000e+02	1.791832147398802277e+01	3.272578049844951664e+01	-1.666081758355859171e-02	4.505827461007089596e+02	1.375753302639182163e-02	0.000000000000000000e+00	9.637635258684303707e+00	1.000000000000000000e+00
2.070000000000000000e+02	1.100982750475545942e+02	2.277996841291265184e+01	-2.294549879773835274e-03	5.935442991151038683e+01	2.387428570156314711e-01	0.000000000000000000e+00	1.295541769376696273e+01	1.000000000000000000e+00
2.080000000000000000e+02	5.049248635660565299e+01	3.852678102374508029e+01	-1.521263057157390755e-02	4.111451010624940068e+02	2.012715910071594116e-02	0.000000000000000000e+00	1.058977765018182282e+01	1.000000000000000000e+00
2.080000000000000000e+02	8.360358366795750840e+01	2.388460816031538769e+01	-8.173623933508341460e-03	2.194558765933240352e+02	2.503317111713776466e-02	0.000000000000000000e+00	1.389444711608465965e+01	1.000000000000000000e+00
2.080000000000000000e+02	1.081775419520689070e+02	4.587543450694199976e+01	-4.335809357880409699e-03	1.149428767503847979e+02	3.686579262019336056e-01	0.000000000000000000e+00	8.009089087160319309e+00	1.000000000000000000e+00
2.100000000000000000e+02	9.491439119707739280e+01	4.014333920606270567e+01	-1.563170880735008719e-02	4.225576179329029287e+02	1.416017009948400407e-02	0.000000000000000000e+00	1.250080200070786596e+01	1.000000000000000000e+00
2.100000000000000000e+02	5.340580841780558075e+01	4.998645534810721358e+01	-1.596272253670690672e-02	4.315719246854952189e+02	1.649081591224066390e-02	0.000000000000000000e+00	1.182419473168126167e+01	1.000000000000000000e+00
2.100000000000000000e+02	1.844358289737323275e+01	9.864999008794205437e+00	-3.776383334462946832e-03	9.970834919690101117e+01	1.498894165702859826e-01	0.000000000000000000e+00	1.738828651663743230e+01	1.000000000000000000e+00
2.100000000000000000e+02	1.031400151401800827e+02	5.210189671477493079e+01	-1.414233096659422290e-02	3.819982467153588459e+02	5.028258165517607292e-02	0.000000000000000000e+00	8.009089087160319309e+00	1.000000000000000000e+00
2.110000000000000000e+02	3.298717100157896454e+01	2.268794552907212747e+01	-1.599554616466365708e-02	4.324657916912838687e+02	9.669874337760675509e-03	0.000000000000000000e+00	1.311414550152725234e+01	1.000000000000000000e+00
2.110000000000000000e+02	5.902048215183304336e+01	2.998032212591729717e+01	-1.655149372132670715e-02	4.476055921577254253e+02	2.183120242143377077e-02	0.000000000000000000e+00	8.399364518699796278e+00	1.000000000000000000e+00
2.110000000000000000e+02	4.055537830652132669e+01	3.486655230394631388e+01	-7.181673124858327199e-03	1.924426500119747061e+02	1.288456946778419043e-01	0.000000000000000000e+00	1.058977765018182282e+01	1.000000000000000000e+00
2.120000000000000000e+02	1.606608485795090147e+01	5.163730500970545023e+01	-1.582886426089191723e-02	4.279266391503181808e+02	1.779784741869590015e-01	0.000000000000000000e+00	6.575031510072165020e+00	1.000000000000000000e+00
2.120000000000000000e+02	3.583185667359799709e+01	9.886048182872341883e+00	-3.346478098599493800e-02	9.081954290042953062e+02	4.930284547083785274e-02	0.000000000000000000e+00	6.287478827077241483e+00	1.000000000000000000e+00
2.120000000000000000e+02	2.007146799456046082e+01	4.642309890643281278e+01	-1.726834961013826164e-02	4.671273168055384986e+02	1.284913116681931644e-01	0.000000000000000000e+00	6.575031510072165020e+00	1.000000000000000000e+00
2.130000000000000000e+02	1.370915368407973460e+02	2.749361356048006755e+01	-5.074938925576982784e-02	1.378897237490881935e+03	3.794408643590041486e-03	0.000000000000000000e+00	1.734423127207953996e+01	1.000000000000000000e+00
2.130000000000000000e+02	1.399345370802465425e+02	4.514041998888532703e+01	-1.594893780959493607e-02	4.311965331301977358e+02	1.930512679933471532e-02	0.000000000000000000e+00	1.787435110663079030e+01	1.000000000000000000e+00
2.130000000000000000e+02	8.955306079359745297e+01	5.143608851549233663e+01	-1.657690025829253871e-02	4.482974737850406086e+02	1.387529748680005337e-02	0.000000000000000000e+00	1.180407035265711180e+01	1.000000000000000000e+00
2.140000000000000000e+02	1.122201318976973567e+02	1.514978062608110321e+01	-1.758065791202915095e-03	4.474466689152965415e+01	3.103453244394709376e-01	0.000000000000000000e+00	8.399857466632738578e+00	1.000000000000000000e+00
2.150000000000000000e+02	3.952325913725336193e+01	4.796260579026411008e+00	-2.944950195197913387e-02	7.988496415041815908e+02	8.933240859808611045e-02	0.000000000000000000e+00	6.287478827077241483e+00	1.000000000000000000e+00
2.150000000000000000e+02	5.245700216664844362e+01	3.522151042649134212e+01	-1.531984582145529475e-02	4.140648323765532837e+02	1.954580959465912482e-02	0.000000000000000000e+00	8.399364518699796278e+00	1.000000000000000000e+00
2.160000000000000000e+02	6.336297234370757536e+01	1.828190429277693596e+01	-1.684141752349492191e-02	4.555009205258274960e+02	1.076469240162369889e-02	0.000000000000000000e+00	1.005398651954120126e+01	1.000000000000000000e+00
2.160000000000000000e+02	5.055718453153815517e+01	4.440624404101211553e+01	-1.601286187218325247e-02	4.329373404077769578e+02	3.410478547450557230e-02	0.000000000000000000e+00	9.379159803329073952e+00	1.000000000000000000e+00
2.160000000000000000e+02	6.456620727176153984e+00	1.710651540349368105e+01	-4.341574438182604738e-03	1.150998738707105673e+02	1.541885807633789351e-01	0.000000000000000000e+00	1.218662382503703689e+01	1.000000000000000000e+00
2.160000000000000000e+02	1.066510410480303506e+02	2.143808982394192242e+01	3.252037610748025227e-03	-8.542914329459472356e+01	1.727768952347146225e-01	0.000000000000000000e+00	8.399857466632738578e+00	1.000000000000000000e+00
2.170000000000000000e+02	1.668737147000395282e+01	1.048491895768933091e+01	-1.621347164014276185e-02	4.384004309855216661e+02	2.201004869236933281e-02	0.000000000000000000e+00	1.218662382503703689e+01	1.000000000000000000e+00
2.170000000000000000e+02	1.901243440775126459e+01	2.899715971616720722e+01	-1.721011209321499785e-02	4.655413679596231304e+02	1.069620790263237087e-02	0.000000000000000000e+00	1.729265391291436060e+01	1.000000000000000000e+00
2.170000000000000000e+02	6.271549652467160030e+01	4.044319503367582769e+01	-1.675218258841462346e-02	4.530708367965983712e+02	1.924470309565073922e-02	0.000000000000000000e+00	8.636751848774878226e+00	1.000000000000000000e+00
2.180000000000000000e+02	1.115552068684956026e+02	3.502182997629069661e+01	-1.668014126273918360e-02	4.511089767560385440e+02	1.214853861266762536e-02	0.000000000000000000e+00	8.034560807060142196e+00	1.000000000000000000e+00
2.180000000000000000e+02	9.836459138588273277e+01	4.358159900237315298e+01	-1.616424282561165077e-02	4.370598109571253644e+02	2.543753290473382833e-02	0.000000000000000000e+00	7.686779506763169678e+00	1.000000000000000000e+00
2.180000000000000000e+02	1.198891315803666657e+02	2.528010691371149221e+01	-4.488494476260013188e-03	1.191008628747185298e+02	1.006456528297408060e-01	0.000000000000000000e+00	7.887019577889540223e+00	1.000000000000000000e+00
2.190000000000000000e+02	7.460739144347479623e+01	4.474668005968753448e+01	-1.731857245877743701e-02	4.684950067938124221e+02	1.229668723039911704e-02	0.000000000000000000e+00	7.129031571174932580e+00	1.000000000000000000e+00
2.190000000000000000e+02	3.597771574716418286e+01	1.400206387608566416e+01	-1.705259307658579457e-02	4.612517430609177609e+02	2.055661124002905460e-02	0.000000000000000000e+00	9.864972999210493754e+00	1.000000000000000000e+00
2.190000000000000000e+02	6.885408065777659203e+01	2.670392153440487704e+01	-1.671920213982195855e-02	4.521726991845118278e+02	1.769546730705497950e-01	0.000000000000000000e+00	6.473651101900922633e+00	1.000000000000000000e+00
2.190000000000000000e+02	6.560929218797045337e+01	3.230566290431443122e+01	-1.595011163118991576e-02	4.312284991394340636e+02	2.073632813416323994e-01	0.000000000000000000e+00	5.147756754725958395e+00	1.000000000000000000e+00
2.200000000000000000e+02	8.970844653032483507e+01	4.723261731886895376e+01	-1.663337310235219954e-02	4.498353663085146081e+02	2.191036290289871680e-02	0.000000000000000000e+00	9.394614335234273028e+00	1.000000000000000000e+00
2.200000000000000000e+02	1.219087089134373088e+02	8.663820895198815819e+00	-7.856016611178530049e-03	2.108066588224678810e+02	7.157517730417517487e-02	0.000000000000000000e+00	1.020565443809629080e+01	1.000000000000000000e+00
2.220000000000000000e+02	9.985838545505596642e+01	9.691581446046145132e+00	-3.414727091659101876e-02	9.267812852523202309e+02	3.400199980070561789e-02	0.000000000000000000e+00	6.436954013243917139e+00	1.000000000000000000e+00
2.220000000000000000e+02	1.272131555446399460e+02	2.965545450458487764e+01	-1.399517578812692169e-02	3.779908542681808967e+02	6.685722596695775621e-02	0.000000000000000000e+00	8.531412167408793934e+00	1.000000000000000000e+00
2.220000000000000000e+02	1.011141887585855272e+02	1.600484803565419156e+01	-1.809476726061431257e-02	4.896326739749306398e+02	2.202719902025151999e-01	0.000000000000000000e+00	6.436954013243917139e+00	1.000000000000000000e+00
2.220000000000000000e+02	8.688534655177676314e+01	2.367164104253152956e+01	-1.553748366208250117e-02	4.199916386760909290e+02	1.074724631772028260e-02	0.000000000000000000e+00	1.616291018215982334e+01	1.000000000000000000e+00
2.220000000000000000e+02	1.038897203446326074e+02	4.892571063806881426e+01	-8.590491843254607213e-03	2.308082009246029713e+02	2.189402894046847958e-01	0.000000000000000000e+00	7.686779506763169678e+00	1.000000000000000000e+00
2.230000000000000000e+02	1.392769641228343289e+02	4.466898242529828167e+01	-1.591448689352235185e-02	4.302583511218879835e+02	9.390524255007193233e-03	0.000000000000000000e+00	1.201316134190104812e+01	1.000000000000000000e+00
2.230000000000000000e+02	1.193686681322421634e+02	3.314993509615482026e+01	-1.695840607583478862e-02	4.586868025718150079e+02	2.465447643746632167e-02	0.000000000000000000e+00	7.194644699542250166e+00	1.000000000000000000e+00
2.230000000000000000e+02	5.476500830880804216e+01	3.348746103008096497e+01	-1.558365009605077595e-02	4.212488626536943457e+02	2.139927725465606834e-02	0.000000000000000000e+00	8.550098379408336058e+00	1.000000000000000000e+00
2.240000000000000000e+02	1.317793220297134837e+02	6.070294489196505161e+00	-1.663363276545168010e-02	4.498424375645486180e+02	1.864870937663831718e-02	0.000000000000000000e+00	1.020565443809629080e+01	1.000000000000000000e+00
2.240000000000000000e+02	6.273713189552388059e+01	3.657767587951943966e+01	-1.392814151364406457e-02	3.761653483766274917e+02	6.773188745067193484e-02	0.000000000000000000e+00	5.147756754725958395e+00	1.000000000000000000e+00
2.240000000000000000e+02	6.747977866595390140e+01	4.488890254922346656e+01	-1.668477941877617721e-02	4.512352849951714120e+02	1.972263635890880717e-02	0.000000000000000000e+00	7.129031571174932580e+00	1.000000000000000000e+00
2.260000000000000000e+02	2.684383711615837953e+01	3.032404933583516993e+01	3.035399831086551831e-03	-7.952957108088772031e+01	1.805304352530825440e-01	0.000000000000000000e+00	1.867833477751447901e+01	1.000000000000000000e+00
2.270000000000000000e+02	1.132849605638525929e+02	2.930917806466078801e+01	-5.710814502811239514e-03	1.523876020398247420e+02	2.594593865786098963e-01	0.000000000000000000e+00	7.194644699542250166e+00	1.000000000000000000e+00
2.270000000000000000e+02	1.290008574581172809e+02	5.089133545625880828e+01	-3.413047553890239446e-03	8.981383458979118473e+01	2.796788806177380460e-01	0.000000000000000000e+00	1.201316134190104812e+01	1.000000000000000000e+00
2.270000000000000000e+02	8.951349630157729109e+00	5.097687010614623482e+00	-1.582753368320033091e-02	4.278904042923459201e+02	2.053707457291553684e-02	0.000000000000000000e+00	1.252634815664577239e+01	1.000000000000000000e+00
2.270000000000000000e+02	1.059765674530862327e+02	2.326519173719837852e+01	-1.418423405614645250e-02	3.831393694834056305e+02	2.767907790364210197e-01	0.000000000000000000e+00	4.552802711326330076e+00	1.000000000000000000e+00
2.280000000000000000e+02	7.601499608438471967e+01	3.144062906965627135e+01	-1.568918630082944896e-02	4.241228694969387334e+02	3.700877537203894896e-02	0.000000000000000000e+00	6.848139313650225546e+00	1.000000000000000000e+00
2.280000000000000000e+02	7.196240426619070263e+01	1.409858628390145618e+01	-1.658868315522517636e-02	4.486183506489439878e+02	4.303579989174499687e-02	0.000000000000000000e+00	6.764822996715837533e+00	1.000000000000000000e+00
2.290000000000000000e+02	5.661968460831026562e+01	5.186678788917125082e+00	-1.624064260844690355e-02	4.391403623579587361e+02	5.091750990230869967e-02	0.000000000000000000e+00	8.451015696707342428e+00	1.000000000000000000e+00
2.290000000000000000e+02	5.334590811256611431e+01	1.297783106325415226e+01	-1.758665518648782136e-02	4.757955497270274350e+02	3.977322380080061670e-02	0.000000000000000000e+00	8.451015696707342428e+00	1.000000000000000000e+00
2.290000000000000000e+02	1.205386158319836767e+02	1.274075914052494696e+01	-1.637264213517056546e-02	4.427350296468234774e+02	8.384554657998366523e-03	0.000000000000000000e+00	1.307090564912407160e+01	1.000000000000000000e+00
2.300000000000000000e+02	7.196896623399881321e+01	7.333766469784163355e+00	-1.782908160421903948e-02	4.823974091079282402e+02	1.495570738943041711e-02	0.000000000000000000e+00	6.764822996715837533e+00	1.000000000000000000e+00
2.300000000000000000e+02	4.548344716656349362e+01	1.911017647466783131e+01	-1.673687908836978336e-02	4.526540853704247525e+02	2.836257288163901435e-02	0.000000000000000000e+00	9.272456999773265096e+00	1.000000000000000000e+00
2.300000000000000000e+02	1.018661188075424775e+02	2.522279855691675365e+01	-3.146168918491980271e-02	8.536463805899628596e+02	4.741023156776180691e-02	0.000000000000000000e+00	4.552802711326330076e+00	1.000000000000000000e+00
2.300000000000000000e+02	9.767263943357224321e+01	3.327549143137261467e+01	-1.766272509973633789e-02	4.778671179788869949e+02	1.362151357014967923e-01	0.000000000000000000e+00	9.079159200621276682e+00	1.000000000000000000e+00
2.300000000000000000e+02	6.108924112656480787e+01	4.164132638409308385e+01	-1.605890644425089428e-02	4.341912457902396909e+02	1.381435542907527569e-02	0.000000000000000000e+00	1.199242965255160875e+01	1.000000000000000000e+00
2.310000000000000000e+02	6.042029368842868564e+01	2.064791244375847867e+01	-1.700068829359786468e-02	4.598382499206511511e+02	1.500469187637021307e-02	0.000000000000000000e+00	1.043441803166480142e+01	1.000000000000000000e+00
2.310000000000000000e+02	6.980605125912781261e+01	2.562583745977275385e+01	-1.633619203039543902e-02	4.417424048809397732e+02	2.520260093063186879e-02	0.000000000000000000e+00	8.506632548162420093e+00	1.000000000000000000e+00
2.320000000000000000e+02	2.147640603957206196e+01	5.277576094474287771e+00	-1.591363816527752162e-02	4.302352381931180503e+02	2.263781097545958243e-02	0.000000000000000000e+00	1.252634815664577239e+01	1.000000000000000000e+00
2.320000000000000000e+02	8.186632504366461660e+01	3.499857250223838889e+01	-1.816172939438147338e-02	4.914562152998121292e+02	3.873417117081512373e-02	0.000000000000000000e+00	6.848139313650225546e+00	1.000000000000000000e+00
2.330000000000000000e+02	4.679855331532503016e+01	2.828889940490893551e+01	-1.644365936564607875e-02	4.446690010910585329e+02	8.596161898495102704e-03	0.000000000000000000e+00	9.215845428310650789e+00	1.000000000000000000e+00
2.330000000000000000e+02	3.936353581785925115e+01	3.373429395176153633e+01	2.773725939942290556e-03	-7.240355631255128799e+01	4.034400817790874116e-01	0.000000000000000000e+00	9.215845428310650789e+00	1.000000000000000000e+00
2.340000000000000000e+02	2.444939418541999743e+01	4.052550858836504233e+01	-1.625543798972046636e-02	4.395432764775047758e+02	1.251770211633107532e-02	0.000000000000000000e+00	7.890103129424252515e+00	1.000000000000000000e+00
2.340000000000000000e+02	7.196162226439125220e+01	4.670192885467253774e+01	-1.633864827027268346e-02	4.418092942506177110e+02	3.688294022202265321e-02	0.000000000000000000e+00	4.052619021409063826e+00	1.000000000000000000e+00
2.350000000000000000e+02	8.829368926322037225e+01	3.173452055185576981e+01	-1.666116026104606102e-02	4.505920780398864167e+02	4.376953328641441932e-02	0.000000000000000000e+00	7.208678515901659090e+00	1.000000000000000000e+00
2.350000000000000000e+02	4.436175908896469622e+01	4.163021680411895176e+01	-1.965799361415788201e-03	5.040175588402715334e+01	3.267775710111507914e-01	0.000000000000000000e+00	9.344936252227730833e+00	1.000000000000000000e+00
2.360000000000000000e+02	1.305917042272640174e+02	7.376231938748706085e+00	-2.289145129384380362e-02	6.202580149685139759e+02	2.258239821383400958e-02	0.000000000000000000e+00	1.042324550089414537e+01	1.000000000000000000e+00
2.360000000000000000e+02	1.230636219804946023e+02	2.600043030641334951e+01	-1.516094636363071214e-02	4.097376147157191895e+02	5.375427448296732358e-02	0.000000000000000000e+00	8.148513114822213410e+00	1.000000000000000000e+00
2.360000000000000000e+02	1.362549040545441983e+02	1.716480458961396849e+01	-1.606203727129579262e-02	4.342765058047619391e+02	9.701611322267089665e-02	0.000000000000000000e+00	8.011976775799247719e+00	1.000000000000000000e+00
2.360000000000000000e+02	1.305555745926260727e+02	2.279591598439728983e+01	-1.686719660923223507e-02	4.562029475598392310e+02	9.465898728119093164e-02	0.000000000000000000e+00	8.011976775799247719e+00	1.000000000000000000e+00
2.360000000000000000e+02	5.654512438871885927e+00	2.682558493779352560e+01	-1.714569995202566005e-02	4.637872691178615696e+02	8.132058503192207688e-03	0.000000000000000000e+00	1.870284151704840880e+01	1.000000000000000000e+00
2.360000000000000000e+02	1.204630534572537357e+02	3.586750329611961519e+01	-1.553590782477076368e-02	4.199487248037636959e+02	1.616467390417908323e-02	0.000000000000000000e+00	1.020402303154310530e+01	1.000000000000000000e+00
2.370000000000000000e+02	1.057057675634097649e+02	4.982526522791173562e+01	-3.233157723770629932e-02	8.773355422554595862e+02	8.149533040494372216e-03	0.000000000000000000e+00	2.031247412545383568e+01	1.000000000000000000e+00
2.370000000000000000e+02	7.205544588726648669e+01	1.642980743819607525e+01	-1.640994742587125604e-02	4.437509431997872298e+02	1.106205433533014038e-02	0.000000000000000000e+00	8.552684054027595906e+00	1.000000000000000000e+00
2.370000000000000000e+02	2.496315066020549622e+01	2.309732948865254798e+01	-1.711515713235803662e-02	4.629555140540820730e+02	1.784801995509420758e-01	0.000000000000000000e+00	5.914956052123053531e+00	1.000000000000000000e+00
2.370000000000000000e+02	7.332464813052973795e+01	5.051845625807526829e+01	8.823077488716956143e-03	-2.371420722069848637e+02	2.935841370553510243e-01	0.000000000000000000e+00	4.052619021409063826e+00	1.000000000000000000e+00
2.390000000000000000e+02	1.839850589508503376e+01	1.091829473877745116e+01	-1.498877884566919387e-02	4.050490755945378964e+02	2.349720965040691389e-01	0.000000000000000000e+00	5.226699935460175972e+00	1.000000000000000000e+00
2.390000000000000000e+02	4.877661623671042435e+01	4.620987810005336982e+00	-1.679920441494196781e-02	4.543513551884133221e+02	1.282099634693256718e-02	0.000000000000000000e+00	9.748621559844069751e+00	1.000000000000000000e+00
2.390000000000000000e+02	9.068153528194264368e+01	1.258645344700469693e+01	-1.419142429282159446e-02	3.833351770686057876e+02	1.863387970869772037e-01	0.000000000000000000e+00	1.561031370564628595e+01	1.000000000000000000e+00
2.390000000000000000e+02	4.719272231573928877e+01	1.513228326942124369e+01	-1.636656869859154720e-02	4.425696352371352305e+02	1.017301368364009750e-02	0.000000000000000000e+00	1.062996012165740822e+01	1.000000000000000000e+00
2.390000000000000000e+02	2.210139744065632783e+01	1.792074049502488009e+01	-1.715718573912469735e-02	4.641000549603305672e+02	1.877777731188375876e-01	0.000000000000000000e+00	5.914956052123053531e+00	1.000000000000000000e+00
2.390000000000000000e+02	1.059879310400365569e+02	1.565176629976425815e+01	-2.436999102549020080e-03	6.323366777049261600e+01	2.887360402414387295e-01	0.000000000000000000e+00	1.508570508686812772e+01	1.000000000000000000e+00
2.400000000000000000e+02	1.881176858817397601e+01	5.707958265780693985e+00	-1.543116917389367529e-02	4.170964372877947994e+02	2.597018441827889657e-01	0.000000000000000000e+00	5.226699935460175972e+00	1.000000000000000000e+00
2.400000000000000000e+02	6.370329883922358505e+01	1.458860016689657613e+01	-1.597970841070485773e-02	4.320344912351544622e+02	1.727746412387032304e-02	0.000000000000000000e+00	8.552684054027595906e+00	1.000000000000000000e+00
2.400000000000000000e+02	1.234437002488106856e+02	1.496240923010733859e+01	-1.603022175908403943e-02	4.334100922359808123e+02	1.553947334049166074e-02	0.000000000000000000e+00	7.157170738995201731e+00	1.000000000000000000e+00
2.410000000000000000e+02	1.385811472298078684e+02	4.180683002393590897e+01	-1.741663678607609234e-02	4.711655362895959342e+02	3.302400288197393508e-02	0.000000000000000000e+00	6.176570683862608213e+00	1.000000000000000000e+00
2.410000000000000000e+02	2.946597822879452977e+01	1.902707490467931706e+01	-1.651249061009563146e-02	4.465434428335099142e+02	9.996782766854983571e-02	0.000000000000000000e+00	5.303437565955737121e+00	1.000000000000000000e+00
2.410000000000000000e+02	6.458631546546304492e+01	3.594669852161825219e+01	-1.726405007525794524e-02	4.670102300418566301e+02	2.443398824754106080e-02	0.000000000000000000e+00	5.243384068604924231e+00	1.000000000000000000e+00
2.420000000000000000e+02	1.216413330994580519e+02	3.247856791493779838e+01	-1.552230848373799439e-02	4.195783817610726487e+02	5.052241885594488391e-02	0.000000000000000000e+00	3.375080336192578301e+00	1.000000000000000000e+00
2.420000000000000000e+02	1.320192156216388071e+02	9.854072972563658439e+00	3.637447002734083609e-03	-9.592477588192879523e+01	3.103439004449041194e-01	0.000000000000000000e+00	5.841872922840475546e+00	1.000000000000000000e+00
2.420000000000000000e+02	1.263550530683138788e+02	8.424128282679342661e+00	-4.226761557168214230e-03	1.119732406321932814e+02	2.874401218347241160e-01	0.000000000000000000e+00	5.841872922840475546e+00	1.000000000000000000e+00
2.430000000000000000e+02	1.153835910752841301e+02	4.879417963840990780e+01	-1.533329889659650232e-02	4.144311922442366267e+02	1.079086357267000640e-02	0.000000000000000000e+00	1.521284627756050156e+01	1.000000000000000000e+00
2.440000000000000000e+02	1.046358883993008817e+02	3.067676143006601208e+01	-1.637890363518983150e-02	4.429055454801537621e+02	1.048729082140897884e-02	0.000000000000000000e+00	7.010502215118474822e+00	1.000000000000000000e+00
2.440000000000000000e+02	3.952760370191284522e+01	7.701797678889469978e+00	-1.572521555518718167e-02	4.251040334851480793e+02	1.900891161338058577e-02	0.000000000000000000e+00	9.748621559844069751e+00	1.000000000000000000e+00
2.440000000000000000e+02	7.274762033033556463e+01	2.892646114452163886e+01	-1.655439969848122514e-02	4.476847289643399108e+02	1.005292810088498356e-02	0.000000000000000000e+00	1.076525103879032663e+01	1.000000000000000000e+00
2.440000000000000000e+02	1.326351244414507846e+02	4.013505300139694043e+01	-1.718515398235517452e-02	4.648616980628705164e+02	5.296602851576615034e-02	0.000000000000000000e+00	6.176570683862608213e+00	1.000000000000000000e+00
2.450000000000000000e+02	1.063195388935435517e+02	7.576368880190186061e+00	-1.678034654995377850e-02	4.538378097834151390e+02	6.822652100737180980e-03	0.000000000000000000e+00	1.864914191516136910e+01	1.000000000000000000e+00
2.450000000000000000e+02	3.139620582767875590e+01	1.408737132728763797e+01	-1.631494401304250594e-02	4.411637698295299401e+02	3.281659769881395405e-02	0.000000000000000000e+00	5.303437565955737121e+00	1.000000000000000000e+00
2.450000000000000000e+02	1.578203191626619883e+01	1.558612248205231943e+01	-1.568658536854511051e-02	4.240520398020517518e+02	9.116204436732777694e-03	0.000000000000000000e+00	1.033234884161060485e+01	1.000000000000000000e+00
2.450000000000000000e+02	3.706009916221428568e+01	2.900389221929589922e+01	-1.672598425020167118e-02	4.523573925007421508e+02	1.261930149988799155e-02	0.000000000000000000e+00	3.636181362795316119e+00	1.000000000000000000e+00
2.450000000000000000e+02	6.111447297600990680e+01	3.987599696018559570e+01	-1.677381139902709220e-02	4.536598417721120882e+02	3.014129572350121578e-02	0.000000000000000000e+00	5.243384068604924231e+00	1.000000000000000000e+00
2.450000000000000000e+02	1.262628479027560324e+01	5.072657518886487082e+01	-1.548936680707276373e-02	4.186813000026148188e+02	2.510531674983540462e-02	0.000000000000000000e+00	1.065502872481410179e+01	1.000000000000000000e+00
2.460000000000000000e+02	5.858097802349704786e+00	5.201216273321169759e+00	-1.670904672797367610e-02	4.518961426870602054e+02	2.007838881009804677e-02	0.000000000000000000e+00	1.436421753042950478e+01	1.000000000000000000e+00
2.470000000000000000e+02	5.380094437596746104e+01	2.674810648727169848e+01	-1.585544251897454820e-02	4.286504295857540114e+02	1.091360767159221812e-02	0.000000000000000000e+00	1.473860941623814469e+01	1.000000000000000000e+00
2.470000000000000000e+02	8.133183751194465572e+01	1.710614579161792292e+01	-1.685009250917028981e-02	4.557371614276899550e+02	3.173730202493862951e-02	0.000000000000000000e+00	6.329316308179870454e+00	1.000000000000000000e+00
2.470000000000000000e+02	9.149576388538837080e+01	2.652462606306449899e+01	-1.657820440329772771e-02	4.483329888168475463e+02	1.065802876338239891e-02	0.000000000000000000e+00	9.934143321373520408e+00	1.000000000000000000e+00
2.470000000000000000e+02	1.229431060962812552e+02	3.559249699898832375e+01	-3.423071980061821035e-02	9.290538007768101352e+02	3.773338438694984198e-02	0.000000000000000000e+00	3.375080336192578301e+00	1.000000000000000000e+00
2.470000000000000000e+02	3.565512900112025108e+01	4.569482177275555301e+01	-4.130103732849258261e-03	1.093410136241406576e+02	1.455916993785359992e-01	0.000000000000000000e+00	7.795180821603361565e+00	1.000000000000000000e+00
2.470000000000000000e+02	5.788628634207604051e+01	5.255680034532363720e+01	-1.627875897376342834e-02	4.401783634400426877e+02	8.952436011141151617e-03	0.000000000000000000e+00	1.308525748451430637e+01	1.000000000000000000e+00
2.480000000000000000e+02	6.054245145522189375e+01	5.862254890479529301e+00	-1.632556104242888564e-02	4.414528972922369121e+02	1.031668105973670979e-02	0.000000000000000000e+00	1.828442925927398832e+01	1.000000000000000000e+00
2.480000000000000000e+02	1.318702745020737268e+02	3.220738841437160715e+01	-1.552395918988769448e-02	4.196233344934584011e+02	2.781536359065184261e-02	0.000000000000000000e+00	7.964474950311578816e+00	1.000000000000000000e+00
2.480000000000000000e+02	8.169241601722870172e+00	4.104853803549594460e+01	-1.721261444017781542e-02	4.656095129370779091e+02	5.777712890103170462e-02	0.000000000000000000e+00	1.065502872481410179e+01	1.000000000000000000e+00
2.490000000000000000e+02	8.765595692648774673e+01	1.736258010989615386e+01	-1.731067945766212590e-02	4.682800612282909469e+02	3.519021724025372944e-02	0.000000000000000000e+00	6.329316308179870454e+00	1.000000000000000000e+00
2.490000000000000000e+02	1.110145420680566701e+02	2.776816749445908883e+01	-1.630175539088806608e-02	4.408046116581297156e+02	8.853519001659426735e-03	0.000000000000000000e+00	7.010502215118474822e+00	1.000000000000000000e+00
2.490000000000000000e+02	1.206307118809029930e+02	4.217813870955615840e+01	-3.241565081839676427e-02	8.796250697853457723e+02	4.117864848510566222e-02	0.000000000000000000e+00	4.190585423654455965e+00	1.000000000000000000e+00
2.500000000000000000e+02	7.487203814110789324e+01	3.526696264696662553e+01	-1.687373569059603257e-02	4.563810226064783819e+02	1.225642937546966849e-02	0.000000000000000000e+00	6.666294685316111135e+00	1.000000000000000000e+00
2.500000000000000000e+02	3.728670293811132552e+01	2.223231898000920381e+01	-1.690621661462605660e-02	4.572655569530845128e+02	1.414981655333091837e-02	0.000000000000000000e+00	6.775363710257516381e+00	1.000000000000000000e+00
2.520000000000000000e+02	1.095341337886645334e+02	9.332608864847884433e+00	-1.379109334472985136e-02	3.724331943149991275e+02	1.870574599165372165e-01	0.000000000000000000e+00	4.239495315830458466e+00	1.000000000000000000e+00
2.520000000000000000e+02	1.422715746499703755e+02	1.225168702125334441e+01	-1.695063730637510341e-02	4.584752401356108180e+02	4.986476953227592102e-02	0.000000000000000000e+00	6.431624632444139067e+00	1.000000000000000000e+00
2.520000000000000000e+02	2.145534296215758729e+01	5.339175083086719553e+01	-1.510323362844933140e-02	4.081659569495384972e+02	1.909840365997506062e-02	0.000000000000000000e+00	1.189313567212168898e+01	1.000000000000000000e+00
2.530000000000000000e+02	2.401537293414383356e+01	4.688718818967124946e+00	-1.514333610196036753e-02	4.092580445752348055e+02	3.224370145847965663e-02	0.000000000000000000e+00	1.028008163399313446e+01	1.000000000000000000e+00
2.530000000000000000e+02	4.453690018829427544e+01	3.036137951815830149e+01	-1.750509101392708905e-02	4.735743594672987911e+02	1.034567748946801924e-02	0.000000000000000000e+00	1.089251969929149588e+01	1.000000000000000000e+00
2.530000000000000000e+02	1.140337333836687748e+02	4.838148018604608325e+01	-1.666897592647572507e-02	4.508049175671033595e+02	1.780999194644664607e-01	0.000000000000000000e+00	5.905229481989122675e+00	1.000000000000000000e+00
2.540000000000000000e+02	4.725772246061163173e+01	1.217657181850360537e+01	-1.693243274295352929e-02	4.579794857169105740e+02	1.701396320976267251e-02	0.000000000000000000e+00	3.836593163680539043e+00	1.000000000000000000e+00
2.540000000000000000e+02	2.249617016789983026e+01	3.104176622716206424e+01	-1.628383169210444528e-02	4.403165058647822434e+02	1.338366747465424833e-02	0.000000000000000000e+00	1.356663107377028332e+01	1.000000000000000000e+00
2.540000000000000000e+02	1.418481460147682185e+02	5.834015823415842128e+00	-1.727248928432437158e-02	4.672400501747612225e+02	6.862882931106240036e-02	0.000000000000000000e+00	6.431624632444139067e+00	1.000000000000000000e+00
2.540000000000000000e+02	1.081484556675105466e+02	1.333925542743654802e+01	-1.401254780728328729e-02	3.784639364871319458e+02	1.924003221090292426e-01	0.000000000000000000e+00	4.239495315830458466e+00	1.000000000000000000e+00
2.550000000000000000e+02	1.346367219161170397e+02	2.768064531582198740e+01	-1.672154304386187437e-02	4.522364476795823975e+02	2.154659425716676235e-02	0.000000000000000000e+00	1.105262385379151979e+01	1.000000000000000000e+00
2.550000000000000000e+02	1.166614441702639766e+02	4.309310886238085203e+01	-1.538595215669120130e-02	4.158650682316159646e+02	1.519690781496162435e-01	0.000000000000000000e+00	4.609966922770560416e+00	1.000000000000000000e+00
2.560000000000000000e+02	1.053304974015933766e+02	2.448270426235086816e+01	-3.119959039812065377e-03	8.183232344010056636e+01	2.791904946130537857e-01	0.000000000000000000e+00	1.149423075828931751e+01	1.000000000000000000e+00
2.570000000000000000e+02	7.025149933094229482e+01	5.067197587259791192e+00	-1.570622723885946662e-02	4.245869355737536921e+02	1.556427867101850548e-02	0.000000000000000000e+00	7.485929247036617440e+00	1.000000000000000000e+00
2.570000000000000000e+02	2.478451396428923559e+01	1.493998705647363501e+01	2.773857249397347624e-03	-7.240713218751483282e+01	4.083934706463878683e-01	0.000000000000000000e+00	1.028008163399313446e+01	1.000000000000000000e+00
2.590000000000000000e+02	4.531778498213063244e+01	1.574711441995815520e+01	-1.740948578756931764e-02	4.709707972548958992e+02	2.514018905693619077e-01	0.000000000000000000e+00	4.063512260251842534e+00	1.000000000000000000e+00
2.590000000000000000e+02	5.292491169658194394e+01	3.716801145931787431e+01	-1.613790692240832381e-02	4.363426204329055622e+02	4.463079152633386837e-02	0.000000000000000000e+00	8.665735712177452754e+00	1.000000000000000000e+00
2.590000000000000000e+02	1.374103795822505845e+02	3.837958531960273234e+01	-1.747049820652229676e-02	4.726323134138434057e+02	4.065532018492756805e-02	0.000000000000000000e+00	1.105262385379151979e+01	1.000000000000000000e+00
2.600000000000000000e+02	1.291084067922881502e+02	5.128342280833735600e+01	-1.651019642600542667e-02	4.464809666359932407e+02	1.303305254315656470e-02	0.000000000000000000e+00	1.489993694776580213e+01	1.000000000000000000e+00
2.600000000000000000e+02	3.309598259511817986e+01	2.775197170830734805e+01	-1.743069633760398196e-02	4.715484119803491012e+02	3.426478091009421689e-02	0.000000000000000000e+00	1.493451355011705317e+01	1.000000000000000000e+00
2.600000000000000000e+02	6.869303175529074679e+01	3.024220724672582961e+01	-1.688277936209341828e-02	4.566273037175535023e+02	1.432761060121490182e-02	0.000000000000000000e+00	5.136727785764293230e+00	1.000000000000000000e+00
2.600000000000000000e+02	1.144206380690683886e+02	4.712182863991357351e+01	-1.601855275588074529e-02	4.330923169745864811e+02	9.880485132942706805e-03	0.000000000000000000e+00	4.609966922770560416e+00	1.000000000000000000e+00
2.600000000000000000e+02	2.054039327386182734e+01	3.702515668308611652e+01	1.069211117322509813e-02	-2.880403929377322356e+02	1.899465575580042698e-01	0.000000000000000000e+00	1.560880465572265585e+01	1.000000000000000000e+00
2.600000000000000000e+02	4.427299604558450596e+01	3.765722613748405223e+01	-1.613787481905446311e-02	4.363417461807105155e+02	4.472068211129298643e-02	0.000000000000000000e+00	8.665735712177452754e+00	1.000000000000000000e+00
2.610000000000000000e+02	1.070214201238303673e+02	8.266394181761254956e+00	-1.673701840173006522e-02	4.526578792111417329e+02	7.560403067662146981e-03	0.000000000000000000e+00	1.037690300171597180e+01	1.000000000000000000e+00
2.610000000000000000e+02	4.692105853386678405e+01	4.591729071937422191e+01	-1.648092003317090312e-02	4.456836994467060435e+02	4.445747236195674024e-02	0.000000000000000000e+00	7.818401720636766861e+00	1.000000000000000000e+00
2.620000000000000000e+02	7.759574611495280294e+01	6.516740917826188806e+00	-1.652931120073236962e-02	4.470015083163343093e+02	1.870188372830683399e-02	0.000000000000000000e+00	7.485929247036617440e+00	1.000000000000000000e+00
2.620000000000000000e+02	9.800779193214572160e+01	3.907984286252315087e+01	-1.653459272369975711e-02	4.471453369975234864e+02	3.412524850935616527e-02	0.000000000000000000e+00	6.778305134509166052e+00	1.000000000000000000e+00
2.620000000000000000e+02	7.644983059661433344e+01	4.852175282437598725e+01	-1.616804061817674401e-02	4.371632340605446529e+02	1.241189659181329841e-02	0.000000000000000000e+00	1.843320307184781370e+01	1.000000000000000000e+00
2.620000000000000000e+02	1.006645220475376163e+02	5.110214564430649631e+01	-1.686868386489544930e-02	4.562434491390147855e+02	2.046425283047142996e-01	0.000000000000000000e+00	5.551370831280268092e+00	1.000000000000000000e+00
2.620000000000000000e+02	9.456015118477661474e+01	5.195675845493397560e+01	-1.609093488198165903e-02	4.350634578373725958e+02	2.020210445854748738e-01	0.000000000000000000e+00	6.163903526679671785e+00	1.000000000000000000e+00
2.630000000000000000e+02	2.644581846712960171e+01	7.829342257844039032e+00	-1.584877402313277991e-02	4.284688302689737611e+02	1.410407743795427660e-02	0.000000000000000000e+00	1.702974660463312517e+01	1.000000000000000000e+00
2.630000000000000000e+02	9.978613123060959822e+01	4.562070900058562728e+01	-1.642785437411174027e-02	4.442385928352152291e+02	2.767173378832753494e-01	0.000000000000000000e+00	5.551370831280268092e+00	1.000000000000000000e+00
2.640000000000000000e+02	6.955463009990046430e+01	1.429864864426017768e+01	-1.714238758462787934e-02	4.636970653191885958e+02	5.408515167996552631e-02	0.000000000000000000e+00	5.562958233411235298e+00	1.000000000000000000e+00
2.640000000000000000e+02	3.910930292032894329e+01	4.623959445750953279e+01	-1.559010452946450742e-02	4.214246325313323496e+02	2.005220267413632129e-02	0.000000000000000000e+00	7.818401720636766861e+00	1.000000000000000000e+00
2.650000000000000000e+02	1.130898780198502891e+02	1.668387210993281755e+01	-1.681462767520993523e-02	4.547713679759513639e+02	1.146609061500636351e-02	0.000000000000000000e+00	1.037690300171597180e+01	1.000000000000000000e+00
2.650000000000000000e+02	6.396221185592597891e+01	2.824087883169313784e+01	-1.573234633438829605e-02	4.252982218991112973e+02	3.701185617829017005e-02	0.000000000000000000e+00	5.136727785764293230e+00	1.000000000000000000e+00
2.650000000000000000e+02	5.166093814316999300e+01	1.901522989671279262e+01	-2.678520788130978655e-03	6.981088910046362628e+01	1.876037361085046706e-01	0.000000000000000000e+00	1.304959007936566984e+01	1.000000000000000000e+00
2.660000000000000000e+02	1.146707218553374830e+01	3.296573729039147338e+01	-1.699699118954238128e-02	4.597375688095771693e+02	1.097955499009750646e-02	0.000000000000000000e+00	1.529410750717964262e+01	1.000000000000000000e+00
2.660000000000000000e+02	8.491564155301250594e+01	1.622092357799460061e+01	-1.635113666906026775e-02	4.421493836412865903e+02	1.727065081255352297e-02	0.000000000000000000e+00	9.898943549688150156e+00	1.000000000000000000e+00
2.660000000000000000e+02	9.870978701541028499e+01	2.747755807464244882e+01	-2.346682727228683110e-02	6.359268984853284792e+02	5.615330408497465342e-02	0.000000000000000000e+00	8.623171192409250452e+00	1.000000000000000000e+00
2.660000000000000000e+02	5.596810093986197643e+01	3.133351508103416450e+01	-1.689313920560989515e-02	4.569094273851966364e+02	3.754743780187297375e-02	0.000000000000000000e+00	8.571476436943157751e+00	1.000000000000000000e+00
2.660000000000000000e+02	2.563571295064092936e+01	2.483980957859005301e+01	3.374823794655050415e-03	-8.877290891080883739e+01	2.036288044565515154e-01	0.000000000000000000e+00	1.038950196396907089e+01	1.000000000000000000e+00
2.670000000000000000e+02	9.975153415240379218e+01	1.197082874956952558e+01	-1.709727003730996883e-02	4.624684050692391679e+02	1.102953878521062414e-02	0.000000000000000000e+00	1.414652589305629071e+01	1.000000000000000000e+00
2.680000000000000000e+02	6.487453642732241121e+01	3.918714300276975138e+01	-1.632471172675238613e-02	4.414297683662777558e+02	1.459800616710082988e-02	0.000000000000000000e+00	1.098421756096306012e+01	1.000000000000000000e+00
2.690000000000000000e+02	9.882233570458460292e+01	3.686609956684198153e+01	-1.589541894775169106e-02	4.297390847076141540e+02	1.851106297948035273e-02	0.000000000000000000e+00	9.389216077936810123e+00	1.000000000000000000e+00
2.690000000000000000e+02	8.100663172726484618e+01	4.554199738614973114e+01	-4.440672517502600343e-03	1.177985549414894280e+02	2.469928932267360100e-01	0.000000000000000000e+00	1.733864680418828286e+01	1.000000000000000000e+00
2.700000000000000000e+02	1.270201690670823496e+02	1.641171317244863204e+01	-1.560468113946068304e-02	4.218215889783466537e+02	2.166239646003331742e-02	0.000000000000000000e+00	4.533427230263883168e+00	1.000000000000000000e+00
2.700000000000000000e+02	9.023599467472377000e+01	2.587945770842031479e+01	-1.632997110529631549e-02	4.415729940011029271e+02	1.675634066909770237e-02	0.000000000000000000e+00	8.623171192409250452e+00	1.000000000000000000e+00
2.700000000000000000e+02	1.991808336844991345e+01	4.571289910890600083e+01	-1.683237332012365445e-02	4.552546249305365222e+02	1.335263718432155855e-02	0.000000000000000000e+00	7.340925762063664983e+00	1.000000000000000000e+00
2.700000000000000000e+02	3.569488779091458497e+01	5.289527335388260809e+01	-1.549200787280391456e-02	4.187532226286056698e+02	5.692046961261587601e-02	0.000000000000000000e+00	1.442809789055111125e+01	1.000000000000000000e+00
2.710000000000000000e+02	6.470510597414030940e+01	2.615516678418137531e+01	-1.866470655259731826e-02	5.051535033322892332e+02	2.453250467497981591e-01	0.000000000000000000e+00	1.015630582704770113e+01	1.000000000000000000e+00
2.710000000000000000e+02	4.777955890857836607e+01	1.875478135624423714e+01	-1.716905816487654390e-02	4.644233699111408669e+02	9.313807640363935825e-03	0.000000000000000000e+00	1.258155864766437126e+01	1.000000000000000000e+00
2.710000000000000000e+02	1.388805133858410841e+02	3.837930492961918105e+01	-1.551904483455865923e-02	4.194895046776582035e+02	1.387468566294070005e-02	0.000000000000000000e+00	1.852683933475298517e+01	1.000000000000000000e+00
2.710000000000000000e+02	5.901644900807178828e+01	5.266045807830050052e+01	-1.589921485141971430e-02	4.298424563717844649e+02	1.073743824838957472e-02	0.000000000000000000e+00	1.469174623168078675e+01	1.000000000000000000e+00
2.710000000000000000e+02	3.572177394723572519e+01	2.234719556268499119e+01	-2.408259171337506516e-03	6.245100973243366838e+01	3.819608561798876201e-01	0.000000000000000000e+00	1.038950196396907089e+01	1.000000000000000000e+00
2.740000000000000000e+02	7.852358006412381997e+01	1.292571719924309015e+01	-6.094482116204022124e-03	1.628358017712304786e+02	2.600363648674269834e-01	0.000000000000000000e+00	1.746367799719446978e+01	1.000000000000000000e+00
2.740000000000000000e+02	1.206620235123295828e+02	4.174537124870877136e+01	-1.606742417881461271e-02	4.344232043629058353e+02	2.069402306098444555e-02	0.000000000000000000e+00	1.852683933475298517e+01	1.000000000000000000e+00
2.740000000000000000e+02	2.126682899051813536e+01	5.292885894049332762e+01	-1.604346424807919988e-02	4.337707173321124969e+02	1.937079261054819312e-02	0.000000000000000000e+00	7.340925762063664983e+00	1.000000000000000000e+00
2.750000000000000000e+02	4.768633560347737443e+01	3.242100581991271468e+01	-1.638547805337166666e-02	4.430845828340605976e+02	1.107119122969069114e-02	0.000000000000000000e+00	5.564371795034971591e+00	1.000000000000000000e+00
2.760000000000000000e+02	7.091207524505590243e+01	3.986069575867492887e+01	-1.577782829059155151e-02	4.265368058869136689e+02	9.188728177639937655e-03	0.000000000000000000e+00	1.358374733401178780e+01	1.000000000000000000e+00
2.760000000000000000e+02	8.436677082313630649e+01	4.172867823596318004e+01	-1.659550207708826441e-02	4.488040464311560527e+02	5.670886012666254139e-02	0.000000000000000000e+00	6.958501779390928732e+00	1.000000000000000000e+00
2.770000000000000000e+02	1.676243672455520084e+01	2.733058746316938326e+01	-1.645992436262105549e-02	4.451119364108330387e+02	1.891167282389538684e-02	0.000000000000000000e+00	9.585250640227144459e+00	1.000000000000000000e+00
2.770000000000000000e+02	2.607830538422362920e+01	2.958704950623203089e+01	-1.588430984117124647e-02	4.294365567893373168e+02	1.662302461753950578e-02	0.000000000000000000e+00	9.585250640227144459e+00	1.000000000000000000e+00
2.770000000000000000e+02	3.414481045177785745e+01	1.532606418782728852e+01	-1.707716301029151874e-03	4.337352814708899018e+01	3.918565211215809807e-01	0.000000000000000000e+00	7.653426607852736652e+00	1.000000000000000000e+00
2.800000000000000000e+02	6.199800584787006130e+01	9.679721115499546613e+00	-1.688201583574043541e-02	4.566065110429630636e+02	4.415355370993789830e-02	0.000000000000000000e+00	2.144173258437954388e+01	1.000000000000000000e+00
2.800000000000000000e+02	5.151726529592957604e+01	2.838538800291507513e+01	-1.582096191699119622e-02	4.277114391580882966e+02	1.279256959241059644e-02	0.000000000000000000e+00	5.564371795034971591e+00	1.000000000000000000e+00
2.800000000000000000e+02	8.876530106165303380e+01	4.712067960416040080e+01	-1.369626818485396129e-02	3.698508752050160524e+02	2.755137875277218207e-01	0.000000000000000000e+00	6.958501779390928732e+00	1.000000000000000000e+00
2.800000000000000000e+02	2.127752998643289217e+01	5.124405991508569969e+01	-1.596366026246565442e-02	4.315974612324402528e+02	3.746772778866735987e-02	0.000000000000000000e+00	9.306334205953636030e+00	1.000000000000000000e+00
2.810000000000000000e+02	1.539709142096720562e+01	4.403099547403940051e+01	-1.722899238960461793e-02	4.660555242260915634e+02	3.032809783258938463e-02	0.000000000000000000e+00	9.306334205953636030e+00	1.000000000000000000e+00
2.810000000000000000e+02	2.674689062134059370e+01	1.728711518772793809e+01	2.114490621448027272e-03	-5.445097955811599633e+01	2.484676856331665684e-01	0.000000000000000000e+00	7.653426607852736652e+00	1.000000000000000000e+00
2.820000000000000000e+02	6.617324132511678059e+00	1.088829725790493086e+01	-1.620957497724470966e-02	4.382943154031174799e+02	2.016491686345034395e-02	0.000000000000000000e+00	1.932025405369648041e+01	1.000000000000000000e+00
2.830000000000000000e+02	2.958692604548676641e+01	4.309524215359593313e+01	-1.588053666120217353e-02	4.293338039466076452e+02	1.954703545433145173e-02	0.000000000000000000e+00	8.970436508825633481e+00	1.000000000000000000e+00
2.830000000000000000e+02	1.189595181733260176e+02	1.755825105423331323e+01	-2.045031485011031443e-03	5.255943879384061290e+01	2.677096905524408710e-01	0.000000000000000000e+00	1.252732755614963978e+01	1.000000000000000000e+00
2.840000000000000000e+02	1.072238833782277680e+02	2.194103688691386722e+01	-8.044098891917050159e-03	2.159285955366897554e+02	2.607515007669058971e-02	0.000000000000000000e+00	1.252732755614963978e+01	1.000000000000000000e+00
2.840000000000000000e+02	1.155532071816854369e+02	4.298702872541124265e+01	7.630635075609625527e-03	-2.046689729266712447e+02	4.095346233596330876e-02	0.000000000000000000e+00	9.912814201445058870e+00	1.000000000000000000e+00
2.850000000000000000e+02	5.998121557016440875e+01	4.053966726805803944e+01	-1.739778858931602390e-02	4.706522541739005874e+02	2.716857553855478447e-02	0.000000000000000000e+00	7.845768703014712742e+00	1.000000000000000000e+00
2.860000000000000000e+02	2.577366895156764315e+01	5.121483583151771057e+01	-1.483918969083370190e-02	4.009754000670355936e+02	1.583925292255861095e-02	0.000000000000000000e+00	8.970436508825633481e+00	1.000000000000000000e+00
2.870000000000000000e+02	7.135503615008106237e+01	2.287574534380152613e+01	-1.604497365769934347e-02	4.338118222172715264e+02	1.061211122238570059e-02	0.000000000000000000e+00	2.100899646176288726e+01	1.000000000000000000e+00
2.870000000000000000e+02	6.277852156865353095e+01	4.786982181567993422e+01	-1.666283157258485748e-02	4.506375919069973861e+02	1.834534202143878190e-02	0.000000000000000000e+00	7.845768703014712742e+00	1.000000000000000000e+00
2.870000000000000000e+02	4.473170899236927056e+01	1.570191836645803285e+01	-1.511512689257333945e-03	3.803042788984505052e+01	4.593533067558345229e-01	0.000000000000000000e+00	2.757290957529537678e+01	1.000000000000000000e+00
2.880000000000000000e+02	1.414064304069020466e+02	4.997922888737750213e+01	-1.529467352272336107e-02	4.133793296245120246e+02	1.601877700387011050e-02	0.000000000000000000e+00	1.622858585200975057e+01	1.000000000000000000e+00
2.890000000000000000e+02	8.683851964526866141e+01	4.738644123712440859e+01	-1.572664066878863218e-02	4.251428427852508776e+02	2.534797249376985473e-02	0.000000000000000000e+00	9.112724926109432744e+00	1.000000000000000000e+00
2.900000000000000000e+02	1.567542006554606893e+01	9.332366169144448165e+00	-1.645597434043523724e-02	4.450043677255954435e+02	1.907614865301310303e-02	0.000000000000000000e+00	2.494548239396539557e+01	1.000000000000000000e+00
2.900000000000000000e+02	1.052310718033117176e+01	4.827612226404962570e+01	-3.038699114363435996e-02	8.243797461534372815e+02	1.752406717618570919e-02	0.000000000000000000e+00	7.105435289800240639e+00	1.000000000000000000e+00
2.910000000000000000e+02	1.334363198486035742e+02	2.520411170732947426e+01	-1.655865958506728963e-02	4.478007360087988786e+02	3.291688121370928144e-02	0.000000000000000000e+00	8.435813689017312100e+00	1.000000000000000000e+00
2.910000000000000000e+02	1.846065912687957677e+01	4.219764650080660573e+01	-1.679112220483285067e-02	4.541312570030478355e+02	2.970578920944066947e-02	0.000000000000000000e+00	8.719120854480820526e+00	1.000000000000000000e+00
2.910000000000000000e+02	4.679903965068192662e+01	4.967066486279599502e+01	-1.605113213438506478e-02	4.339795324753374075e+02	1.342345486401519405e-02	0.000000000000000000e+00	1.608063674258975695e+01	1.000000000000000000e+00
2.910000000000000000e+02	9.671389613844392841e+01	1.625071796439582883e+01	-1.288443631785787628e-02	3.477427242988528633e+02	2.749980951246155936e-01	0.000000000000000000e+00	4.779545219752470153e+00	1.000000000000000000e+00
2.910000000000000000e+02	1.251845918442957526e+02	2.695680607279480867e+01	-1.554831120778526164e-02	4.202864990087183514e+02	4.159898006740292420e-02	0.000000000000000000e+00	8.435813689017312100e+00	1.000000000000000000e+00
2.920000000000000000e+02	9.592841851183806057e+01	4.674185286112269466e+01	-1.581786698788965884e-02	4.276271567316373421e+02	9.910702080890065879e-03	0.000000000000000000e+00	9.112724926109432744e+00	1.000000000000000000e+00
2.930000000000000000e+02	7.204090715301343550e+01	7.528082858266758493e+00	-1.637819969397474526e-02	4.428863754533971360e+02	8.861435017940788583e-03	0.000000000000000000e+00	8.549124876217469193e+00	1.000000000000000000e+00
2.930000000000000000e+02	1.014657480929270434e+02	1.676448397177048122e+01	-1.487933759776824058e-02	4.020687249550565525e+02	2.413672676725100441e-01	0.000000000000000000e+00	4.779545219752470153e+00	1.000000000000000000e+00
2.930000000000000000e+02	7.631180829052870251e+01	2.575954746808279694e+01	-4.246740021067384532e-03	1.125173026636463049e+02	1.291935533119380475e-01	0.000000000000000000e+00	1.036848019100381713e+01	1.000000000000000000e+00
2.940000000000000000e+02	3.239892770080409434e+01	2.784186060419329323e+01	-1.676028776217184518e-02	4.532915603378019682e+02	1.133117981181519518e-02	0.000000000000000000e+00	9.085899115105608104e+00	1.000000000000000000e+00
2.940000000000000000e+02	6.544696018616723165e+01	2.781492671993309784e+01	2.956538039531201104e-03	-7.738197321079266544e+01	3.122682071361390088e-01	0.000000000000000000e+00	6.632152589656196362e+00	1.000000000000000000e+00
2.950000000000000000e+02	1.286487406909350852e+02	7.027499224405309164e+00	-1.657233508273224173e-02	4.481731529813086468e+02	6.308392610505753062e-03	0.000000000000000000e+00	3.624023196999394791e+00	1.000000000000000000e+00
2.950000000000000000e+02	4.330057107224999413e+01	6.977505274088416698e+00	-1.709539573786600028e-02	4.624173633491057558e+02	1.259228602946582676e-02	0.000000000000000000e+00	2.234810134230339784e+01	1.000000000000000000e+00
2.950000000000000000e+02	5.937015138187336305e+01	3.047158679012271776e+01	-3.376827457897294514e-03	8.882747352095228166e+01	2.038528318619912127e-01	0.000000000000000000e+00	6.632152589656196362e+00	1.000000000000000000e+00
2.950000000000000000e+02	5.835774735303426297e+01	3.720024693997383736e+01	4.815348213372654292e-03	-1.280018829480836757e+02	3.074776090467415957e-01	0.000000000000000000e+00	3.802295494784646124e+00	1.000000000000000000e+00
2.950000000000000000e+02	9.797908065178036807e+00	4.120779170436866679e+01	-5.093700033009984120e-03	1.355820781630331169e+02	3.550748423528550246e-01	0.000000000000000000e+00	3.320696265309496020e+00	1.000000000000000000e+00
2.960000000000000000e+02	6.121458538423691920e+01	3.970941562564121341e+01	-4.969887884387997820e-03	1.322103730390651606e+02	2.257421300088696681e-01	0.000000000000000000e+00	3.802295494784646124e+00	1.000000000000000000e+00
2.970000000000000000e+02	6.539012095374659772e+00	7.899896321001304678e+00	3.068744520674738119e-03	-8.043762785878006127e+01	1.929749087798541263e-01	0.000000000000000000e+00	1.628057140503992883e+01	1.000000000000000000e+00
2.980000000000000000e+02	4.137620411035532442e+01	2.924260005048294886e+01	-1.741618155885298752e-02	4.711531393481180885e+02	1.451415260171406985e-02	0.000000000000000000e+00	9.085899115105608104e+00	1.000000000000000000e+00
2.980000000000000000e+02	1.393320140527036415e+02	4.376070571340385840e+01	-1.584060637814749609e-02	4.282464054847006310e+02	2.555177406287781894e-01	0.000000000000000000e+00	5.549587554953590463e+00	1.000000000000000000e+00
2.980000000000000000e+02	1.339850897458388204e+02	4.524674827226747453e+01	-1.624361146252128671e-02	4.392212114556145366e+02	2.175531539137876003e-01	0.000000000000000000e+00	5.549587554953590463e+00	1.000000000000000000e+00
2.980000000000000000e+02	2.084990398690042213e+01	4.910615848616912871e+01	-1.583572502715327804e-02	4.281134744569923782e+02	7.985248521794163779e-03	0.000000000000000000e+00	1.358421185323672731e+01	1.000000000000000000e+00
2.990000000000000000e+02	1.051855936123119193e+02	3.132666274118980354e+01	-1.629899176882777453e-02	4.407293515260255390e+02	1.373990980969330700e-02	0.000000000000000000e+00	1.281630783178271393e+01	1.000000000000000000e+00
2.990000000000000000e+02	4.539617783160947795e+01	4.396971866850209665e+01	-2.606692298266663835e-02	7.067338114342403514e+02	2.047648034688320795e-02	0.000000000000000000e+00	1.462285990981488304e+01	1.000000000000000000e+00
2.990000000000000000e+02	8.402463912853116312e+01	3.867179491951838344e+01	-2.886409977231619347e-03	7.547221597274199212e+01	3.161464141016450125e-01	0.000000000000000000e+00	9.527389379452056772e+00	1.000000000000000000e+00
3.000000000000000000e+02	1.260080279383997066e+02	9.509470273992056022e+00	-5.916505389154259019e-03	1.579890637958411048e+02	1.822029498862735020e-01	0.000000000000000000e+00	3.624023196999394791e+00	1.000000000000000000e+00
3.000000000000000000e+02	7.740567558264262971e+01	4.552456588941767990e+01	-1.665714446981792982e-02	4.504827183040981708e+02	1.179627225944057667e-02	0.000000000000000000e+00	8.992752768789891604e+00	1.000000000000000000e+00
3.000000000000000000e+02	1.200024302973856827e+01	3.060646481616383241e+01	-5.543136968867803417e-03	1.478213360742973634e+02	2.192299959653648544e-01	0.000000000000000000e+00	7.749106111224473459e+00	1.000000000000000000e+00
3.010000000000000000e+02	4.639178416531293436e+01	1.556483940770005070e+01	-1.668830960592977003e-02	4.513314205541356046e+02	8.677706302018806106e-03	0.000000000000000000e+00	1.021697884547149293e+01	1.000000000000000000e+00
3.010000000000000000e+02	1.878999300163808783e+01	1.862232478236082400e+01	-1.660002838866221284e-02	4.489273088742717732e+02	9.274901039373117939e-03	0.000000000000000000e+00	3.319784474769083893e+00	1.000000000000000000e+00
3.020000000000000000e+02	9.056610311117948697e+01	2.998996458144389976e+01	-1.635678008859652033e-02	4.423030676438571049e+02	7.893467571684076312e-03	0.000000000000000000e+00	1.087036931550146512e+01	1.000000000000000000e+00
3.020000000000000000e+02	7.998350402011499227e+01	7.769745222331928325e+00	-2.266810465164074105e-03	5.859901836735602387e+01	2.446537871964110655e-01	0.000000000000000000e+00	1.105620853495487133e+01	1.000000000000000000e+00
3.020000000000000000e+02	1.063808538084273891e+02	1.608129960407288195e+01	1.508933234358172037e-03	-3.796018307625166699e+01	3.817547568937462721e-01	0.000000000000000000e+00	1.529214648500927431e+01	1.000000000000000000e+00
3.040000000000000000e+02	2.339822461097314843e+01	3.575117308401609506e+01	-1.656765380434940815e-02	4.480456704161017001e+02	1.434507092176418031e-02	0.000000000000000000e+00	1.042597469290086565e+01	1.000000000000000000e+00
3.040000000000000000e+02	5.365293308772874781e+01	8.377185196810959411e+00	-5.117344066467416873e-03	1.362259625447111659e+02	2.448402278245654928e-01	0.000000000000000000e+00	1.021697884547149293e+01	1.000000000000000000e+00
3.070000000000000000e+02	1.437031519017023413e+02	3.148222126308943913e+01	-1.645678799073218429e-02	4.450265253967599506e+02	3.750070533488791824e-02	0.000000000000000000e+00	1.770529307090250981e+01	1.000000000000000000e+00
3.070000000000000000e+02	2.568908546959293204e+01	1.657653776387862976e+01	-1.641565876766674925e-02	4.439064768902281344e+02	5.087970748600056936e-02	0.000000000000000000e+00	6.730878671159294946e+00	1.000000000000000000e+00
3.080000000000000000e+02	1.366149965969565017e+02	4.686902115417357351e+00	-1.618461619139430901e-02	4.376146271247341701e+02	2.583837180270742717e-02	0.000000000000000000e+00	2.771698168722198119e+01	1.000000000000000000e+00
3.080000000000000000e+02	1.895890258850807442e+01	1.667331623782522954e+01	-1.737915703388162939e-02	4.701448717269854569e+02	1.113412246741340983e-01	0.000000000000000000e+00	5.219353458154658121e+00	1.000000000000000000e+00
3.080000000000000000e+02	1.837578191430427310e+01	4.488769417553045571e+01	-1.703859282565867508e-02	4.608704822693622987e+02	5.256942175968604136e-02	0.000000000000000000e+00	5.940161896344462455e+00	1.000000000000000000e+00
3.090000000000000000e+02	1.406057324023147714e+02	4.891447284374768856e+01	-1.497393530545331267e-02	4.046448499901788978e+02	1.232036683894444096e-02	0.000000000000000000e+00	8.999527114986799248e+00	1.000000000000000000e+00
3.090000000000000000e+02	2.383168469832647673e+01	2.343118789213511022e+01	-5.998945911153390036e-03	1.602341191764380994e+02	4.062249036446577977e-01	0.000000000000000000e+00	4.600393885041301090e+00	1.000000000000000000e+00
3.100000000000000000e+02	6.678661480433794395e+01	6.418094765308334004e+00	-5.890480083742706367e-03	1.572803316028729341e+02	4.864042391508146546e-01	0.000000000000000000e+00	1.187706840559996735e+01	1.000000000000000000e+00
3.100000000000000000e+02	5.675098854566337536e+01	1.277033527614405273e+01	-4.227603448230992170e-03	1.119961673679117382e+02	1.374277522339812929e-01	0.000000000000000000e+00	1.187706840559996735e+01	1.000000000000000000e+00
3.100000000000000000e+02	4.250698486268493070e+01	5.054908187441159839e+01	1.630815893518818048e-03	-4.127934352204506041e+01	4.393769433273744252e-01	0.000000000000000000e+00	7.081679864065530516e+00	1.000000000000000000e+00
3.110000000000000000e+02	2.398422583419860032e+01	4.684495761006935055e+01	-1.707493381224113940e-02	4.618601354821842619e+02	8.281958821036661256e-02	0.000000000000000000e+00	5.940161896344462455e+00	1.000000000000000000e+00
3.120000000000000000e+02	1.234030754112170136e+01	1.653868019034849368e+01	-3.274384222215792617e-02	8.885625177661752332e+02	2.458579466840047356e-01	0.000000000000000000e+00	6.032366026213740184e+00	1.000000000000000000e+00
3.120000000000000000e+02	9.295931134795553774e+00	2.174648319841460520e+01	-3.421791498631598233e-02	9.287050946241845395e+02	1.614388021266763840e-01	0.000000000000000000e+00	6.032366026213740184e+00	1.000000000000000000e+00
3.120000000000000000e+02	6.685815517458601676e+01	2.862662099210478672e+01	-4.826804814779001029e-02	1.311324300414800746e+03	1.541481970194957807e-02	0.000000000000000000e+00	7.035877887535578523e+00	1.000000000000000000e+00
3.120000000000000000e+02	7.958162772027756660e+01	2.391213830431606269e+01	4.147837618292060484e-03	-1.098239503398091159e+02	2.882088371913581470e-01	0.000000000000000000e+00	7.852709892695018290e+00	1.000000000000000000e+00
3.120000000000000000e+02	1.318749946710693735e+02	5.109752276566669593e+01	1.650825479368139229e-03	-4.182425307968965456e+01	4.982440910625373087e-01	0.000000000000000000e+00	8.999527114986799248e+00	1.000000000000000000e+00
3.140000000000000000e+02	2.236553062810719439e+01	5.324126311862946181e+01	-1.605748193195439752e-02	4.341524528651292485e+02	6.413083880857317620e-02	0.000000000000000000e+00	6.597946523658684725e+00	1.000000000000000000e+00
3.140000000000000000e+02	6.202285876529450093e+01	3.373773498834911777e+01	-1.676838474149855429e-02	4.535120607247864655e+02	4.119416205563941613e-01	0.000000000000000000e+00	7.035877887535578523e+00	1.000000000000000000e+00
3.150000000000000000e+02	7.682303502361727965e+01	3.126436374922474926e+01	-1.550264738518896193e-02	4.190429623579008194e+02	3.054420987104811136e-02	0.000000000000000000e+00	4.834254249203888243e+00	1.000000000000000000e+00
3.150000000000000000e+02	7.153098085645636672e+01	3.992206139804441989e+01	-1.535408596539264599e-02	4.149972745483747758e+02	2.531396157730625429e-02	0.000000000000000000e+00	1.014699787555623978e+01	1.000000000000000000e+00
3.150000000000000000e+02	8.714520334806853441e+01	3.368058013577891074e+01	-1.512048110154930874e-02	4.086356474772769047e+02	1.407051568382206019e-01	0.000000000000000000e+00	5.568936980238785139e+00	1.000000000000000000e+00
3.160000000000000000e+02	1.343990462203358902e+02	2.733563854636503265e+01	-1.659737498529477093e-02	4.488550502645187521e+02	7.778266722064053340e-03	0.000000000000000000e+00	1.392055360540896203e+01	1.000000000000000000e+00
3.160000000000000000e+02	4.918086171326121558e+01	3.343686010577179246e+01	-1.679795308943126189e-02	4.543172785595593837e+02	8.975171918301660945e-03	0.000000000000000000e+00	1.284552116418004708e+01	1.000000000000000000e+00
3.170000000000000000e+02	1.020595299677435577e+02	1.782573287231874204e+01	-1.644173174675314653e-02	4.446165073529988945e+02	8.631165271597462940e-03	0.000000000000000000e+00	1.186152720058347043e+01	1.000000000000000000e+00
3.170000000000000000e+02	9.671999020416316739e+01	4.745275742149740239e+01	-1.652612102996414006e-02	4.469146322282824713e+02	5.571155323319143537e-02	0.000000000000000000e+00	1.344842689902088040e+01	1.000000000000000000e+00
3.170000000000000000e+02	2.453159742220154271e+01	2.236657834517226817e+01	-3.806639111525747521e-03	1.005322873943047028e+02	2.894137438952788521e-01	0.000000000000000000e+00	1.351265872682049363e+01	1.000000000000000000e+00
3.180000000000000000e+02	5.750422063494563218e+01	6.969260672040301863e+00	-1.583824964322675874e-02	4.281822258763461946e+02	1.969241602873728070e-02	0.000000000000000000e+00	8.547712399520767335e+00	1.000000000000000000e+00
3.180000000000000000e+02	1.170224222774432263e+02	8.401457408636048285e+00	-1.660026223162102896e-02	4.489336769852465068e+02	8.036719709752393470e-03	0.000000000000000000e+00	1.768347008612962057e+01	1.000000000000000000e+00
3.180000000000000000e+02	8.613497283646820790e+01	3.915712041256888654e+01	-1.632692027421275838e-02	4.414899124706450948e+02	1.951001794443324444e-01	0.000000000000000000e+00	5.568936980238785139e+00	1.000000000000000000e+00
3.190000000000000000e+02	9.092841660090606126e+01	1.372766714019667589e+01	-1.635914847793497329e-02	4.423675646302747850e+02	6.565805744658614884e-02	0.000000000000000000e+00	7.141958247361081646e+00	1.000000000000000000e+00
3.190000000000000000e+02	7.865856280665576605e+01	1.886965107478093273e+01	3.892409473412799734e-03	-1.028680223918621692e+02	2.410042531996435811e-01	0.000000000000000000e+00	8.285079588885409407e+00	1.000000000000000000e+00
3.200000000000000000e+02	8.846529313082434953e+01	2.043144147844685321e+01	-1.726005823627805441e-02	4.669015225838862193e+02	6.508687994168860236e-02	0.000000000000000000e+00	7.141958247361081646e+00	1.000000000000000000e+00
3.200000000000000000e+02	8.134206181141551895e+01	3.298145752567022271e+01	-1.640538300557223272e-02	4.436266429636517046e+02	7.126469503050869569e-02	0.000000000000000000e+00	4.834254249203888243e+00	1.000000000000000000e+00
3.210000000000000000e+02	1.390384780175924959e+02	1.421094863461211588e+01	-1.609793209174390990e-02	4.352540088315314506e+02	2.306697066026575094e-02	0.000000000000000000e+00	1.051508711358154180e+01	1.000000000000000000e+00
3.220000000000000000e+02	1.076539042226884533e+02	3.723042632747015546e+01	-3.186528711553403281e-02	8.646373312020033381e+02	4.803192182314397485e-03	0.000000000000000000e+00	1.496818388317099924e+01	1.000000000000000000e+00
3.220000000000000000e+02	4.927414778497541725e+00	4.688106323090986649e+01	-4.345557691726778179e-03	1.152083475264416990e+02	1.176613439606495337e-01	0.000000000000000000e+00	1.468760157317504245e+01	1.000000000000000000e+00
3.220000000000000000e+02	3.036777204276928188e+01	4.840821070600598119e+01	-1.641695955807040419e-02	4.439419005680983901e+02	1.033899662330139968e-02	0.000000000000000000e+00	1.140882884666247499e+01	1.000000000000000000e+00
3.220000000000000000e+02	6.109174455308956198e+00	3.224108085255310385e+01	-2.007018974269947440e-03	5.152426592375410053e+01	4.245796765636014047e-01	0.000000000000000000e+00	1.468760157317504245e+01	1.000000000000000000e+00
3.230000000000000000e+02	4.926963120460260370e+01	9.261622811538325450e+00	-1.735033320120158568e-02	4.693599288484282397e+02	1.081570078571569837e-02	0.000000000000000000e+00	8.547712399520767335e+00	1.000000000000000000e+00
3.230000000000000000e+02	9.716389375987408528e+01	5.116728672121481480e+01	-1.536362144644648139e-02	4.152569488265982613e+02	1.114639788446869506e-02	0.000000000000000000e+00	8.220240557100614964e+00	1.000000000000000000e+00
3.230000000000000000e+02	7.029501323560091919e+01	9.960405205007798912e+00	1.256915556932404433e-03	-3.109713042944482098e+01	4.643583796845657252e-01	0.000000000000000000e+00	8.963387654776546754e+00	1.000000000000000000e+00
3.240000000000000000e+02	9.466613185138866982e+01	2.421022326213351405e+01	-1.644133446944233412e-02	4.446056885281952873e+02	2.233711401796178997e-02	0.000000000000000000e+00	7.261514484401438985e+00	1.000000000000000000e+00
3.240000000000000000e+02	4.359696634109860014e+01	2.594521081654668038e+01	-1.689787702942070757e-02	4.570384498195632546e+02	1.705156370120342046e-02	0.000000000000000000e+00	1.762161273477804002e+01	1.000000000000000000e+00
3.240000000000000000e+02	7.923521731675231194e+01	1.060466387756453699e+01	1.587753856791029958e-03	-4.010665981128199320e+01	4.284639800138722032e-01	0.000000000000000000e+00	8.285079588885409407e+00	1.000000000000000000e+00
3.240000000000000000e+02	5.823094150142893000e+01	4.624677763223564853e+01	-1.577397975594911975e-02	4.264320009536492080e+02	2.635176504849516821e-01	0.000000000000000000e+00	5.543021008474657840e+00	1.000000000000000000e+00
3.250000000000000000e+02	1.252092318695962518e+02	2.126648630794221262e+01	-1.616570585131009777e-02	4.370996526955884747e+02	7.364944098153802798e-03	0.000000000000000000e+00	1.178057813625843764e+01	1.000000000000000000e+00
3.250000000000000000e+02	1.431583376920039541e+02	3.020601656783438216e+01	-2.725392300728816247e-02	7.390587012751051361e+02	2.492212773179947050e-02	0.000000000000000000e+00	1.651712571621457926e+01	1.000000000000000000e+00
3.250000000000000000e+02	2.811016155733632615e+01	3.722498350861340555e+01	-6.092219436135396307e-03	1.627741835046371364e+02	6.275981028682775520e-02	0.000000000000000000e+00	6.508074016456760980e+00	1.000000000000000000e+00
3.250000000000000000e+02	6.189708492463939393e+01	5.040423771031722566e+01	-1.699099271387133347e-02	4.595742157672370922e+02	2.382714975122980361e-01	0.000000000000000000e+00	5.543021008474657840e+00	1.000000000000000000e+00
3.250000000000000000e+02	1.293092210936015647e+02	1.022238790257065233e+01	-6.890058991619840180e-03	1.845012898287860139e+02	1.890573653641880458e-01	0.000000000000000000e+00	1.051508711358154180e+01	1.000000000000000000e+00
3.260000000000000000e+02	2.550887824564091844e+01	1.822581362845945208e+01	-1.677289201844376146e-02	4.536348048087915004e+02	1.345872605735864980e-02	0.000000000000000000e+00	1.917642122510491376e+01	1.000000000000000000e+00
3.280000000000000000e+02	9.237593287683665721e+01	4.448538688665389174e+01	-1.623323566211558322e-02	4.389386532431729506e+02	1.286678622657566606e-02	0.000000000000000000e+00	8.220240557100614964e+00	1.000000000000000000e+00
3.280000000000000000e+02	1.122169648590685824e+02	1.598903500277239864e+01	-2.455607030053541095e-03	6.374040677156570212e+01	2.757854761906328722e-01	0.000000000000000000e+00	1.402321269721329422e+01	1.000000000000000000e+00
3.300000000000000000e+02	6.284807669401808283e+01	1.740577843744842568e+01	-1.681723511709931271e-02	4.548423749431731835e+02	1.084464832693998737e-02	0.000000000000000000e+00	3.301215987675763586e+01	1.000000000000000000e+00
3.300000000000000000e+02	3.223363138871710731e+01	4.226006284794582513e+01	-3.038949481883165740e-03	7.962623668206212812e+01	2.768258207525758907e-01	0.000000000000000000e+00	6.508074016456760980e+00	1.000000000000000000e+00
3.310000000000000000e+02	1.197295428016805090e+02	2.977762270243560749e+01	-1.622184779313255720e-02	4.386285339485116879e+02	1.029236026251867386e-02	0.000000000000000000e+00	5.016441378358821090e+00	1.000000000000000000e+00
3.310000000000000000e+02	4.015940639550456126e+01	4.877381180810792216e+01	-1.717232070143779460e-02	4.645122166952660905e+02	1.091388982536634078e-02	0.000000000000000000e+00	1.025898800926433907e+01	1.000000000000000000e+00
3.330000000000000000e+02	7.155120055324405648e+00	4.840579626522341528e+01	-1.653393632213709386e-02	4.471274615908138230e+02	1.595442316635135027e-01	0.000000000000000000e+00	6.462698522487728248e+00	1.000000000000000000e+00
3.340000000000000000e+02	2.521910691073034272e+01	2.812677031546558126e+01	3.984167552577458880e-03	-1.053668174546109668e+02	3.047156359933190783e-01	0.000000000000000000e+00	1.483506587222496265e+01	1.000000000000000000e+00
3.350000000000000000e+02	1.135699527716164425e+01	4.349552979458505320e+01	-1.687642171244567793e-02	4.564541694966207501e+02	1.209145521652731370e-01	0.000000000000000000e+00	5.618389435277603816e+00	1.000000000000000000e+00
3.360000000000000000e+02	6.759166138750458686e+01	2.831178848958351324e+01	-1.678552862973864412e-02	4.539789303855362164e+02	1.312216086375025403e-01	0.000000000000000000e+00	1.971391825228529981e+01	1.000000000000000000e+00
3.360000000000000000e+02	1.242967582032897127e+02	2.770271846902765844e+01	-4.075532488517691343e-03	1.078549062737559865e+02	1.135381246419466805e-01	0.000000000000000000e+00	5.016441378358821090e+00	1.000000000000000000e+00
3.360000000000000000e+02	1.147665915845980464e+02	4.646343142659288361e+01	-1.673332681413925577e-02	4.525573483267814936e+02	8.037058893013648841e-03	0.000000000000000000e+00	9.376375799738257300e+00	1.000000000000000000e+00
3.370000000000000000e+02	1.282276129401358311e+01	1.159390323578322679e+01	3.245542742387138441e-03	-8.525227227526721663e+01	1.944309786273734630e-01	0.000000000000000000e+00	1.863333265912761405e+01	1.000000000000000000e+00
3.370000000000000000e+02	1.251137574450758763e+02	9.502952432327765209e+00	2.885842618746637701e-03	-7.545676542501925610e+01	3.062047588608337589e-01	0.000000000000000000e+00	1.821809461913331063e+01	1.000000000000000000e+00
3.370000000000000000e+02	4.804582345316684666e+01	2.574297703243230373e+01	-2.248210522599238675e-03	5.809249681555873224e+01	3.094446062873805747e-01	0.000000000000000000e+00	1.468941531588103544e+01	1.000000000000000000e+00
3.380000000000000000e+02	7.998378285356915285e+01	1.180294913884702268e+01	-1.714723286051310011e-02	4.638290139341756344e+02	1.993651039227151145e-02	0.000000000000000000e+00	7.238708225250371164e+00	1.000000000000000000e+00
3.380000000000000000e+02	1.052069495393902514e+02	3.695710617397804043e+01	-1.624400778730860501e-02	4.392320043408929564e+02	4.216615202748785762e-02	0.000000000000000000e+00	6.664799300658418524e+00	1.000000000000000000e+00
3.380000000000000000e+02	8.440523628144377710e+01	4.528662090989098488e+01	-1.648831345521785050e-02	4.458850402624240701e+02	1.925288646467560039e-02	0.000000000000000000e+00	1.235238790926490715e+01	1.000000000000000000e+00
3.380000000000000000e+02	9.466247917526247591e+01	1.350385159566545035e+01	-2.693985761854825189e-03	7.023203784658484494e+01	1.974222910163185851e-01	0.000000000000000000e+00	1.453446219435433839e+01	1.000000000000000000e+00
3.380000000000000000e+02	3.121866585896527013e+01	1.455899703242801380e+01	5.187478309948758207e-03	-1.381358881113341397e+02	2.074791019988191376e-01	0.000000000000000000e+00	6.850882323824456499e+00	1.000000000000000000e+00
3.380000000000000000e+02	9.674490407478205611e+01	4.584705450185695241e+01	-4.197619120629273587e-03	1.111796213977572876e+02	1.806666909948217992e-01	0.000000000000000000e+00	6.316031152761659939e+00	1.000000000000000000e+00
3.390000000000000000e+02	5.002730977550513813e+01	4.029813537155134640e+01	-1.633724675825482670e-02	4.417711276788838290e+02	1.283379554454933125e-02	0.000000000000000000e+00	5.744449260931012269e+00	1.000000000000000000e+00
3.390000000000000000e+02	1.124088037480357087e+02	3.435622758124436871e+01	-1.661643098162438048e-02	4.493739912665284351e+02	1.311686721958127411e-01	0.000000000000000000e+00	6.130318380156857039e+00	1.000000000000000000e+00
3.390000000000000000e+02	4.832789868671473243e+01	5.305558697807865087e+01	3.611559858327170920e-03	-9.521980614823833378e+01	2.304187517451045109e-01	0.000000000000000000e+00	1.287014256104375498e+01	1.000000000000000000e+00
3.400000000000000000e+02	1.686396446862432086e+01	4.460889863316457138e+01	-1.691564554248861998e-02	4.575223295294557602e+02	1.321802164641261434e-02	0.000000000000000000e+00	5.618389435277603816e+00	1.000000000000000000e+00
3.400000000000000000e+02	1.070338740385226401e+02	5.249016880905288218e+01	-1.481425086411419789e-02	4.002962553241991941e+02	3.996808082834490961e-02	0.000000000000000000e+00	9.803901474643819114e+00	1.000000000000000000e+00
3.410000000000000000e+02	1.107136475308266341e+02	2.846494174185867365e+01	-1.622718449879721747e-02	4.387738653883979509e+02	5.368045756635853039e-02	0.000000000000000000e+00	6.130318380156857039e+00	1.000000000000000000e+00
3.410000000000000000e+02	1.236065637955811667e+02	4.958934160555891424e+01	-1.660275431952622574e-02	4.490015425836780878e+02	3.550428317205167605e-02	0.000000000000000000e+00	3.282193586565783860e+00	1.000000000000000000e+00
3.420000000000000000e+02	7.628151973035042488e+01	5.582648138351782308e+00	-1.716658356842582639e-02	4.643559806474417542e+02	2.797631487184082388e-02	0.000000000000000000e+00	7.238708225250371164e+00	1.000000000000000000e+00
3.420000000000000000e+02	1.025662801749559634e+02	2.963820369392491827e+01	-1.696349527648835509e-02	4.588253938499045148e+02	1.315374180028957563e-01	0.000000000000000000e+00	5.604782172703408172e+00	1.000000000000000000e+00
3.430000000000000000e+02	1.359898184052065631e+02	2.433801516747769966e+01	-1.678747312953741272e-02	4.540318838316078427e+02	8.261616600304555469e-03	0.000000000000000000e+00	1.067722057510423284e+01	1.000000000000000000e+00
3.430000000000000000e+02	6.249665472072614136e+01	4.979052476077007583e+01	-1.646303451169294288e-02	4.451966333139940275e+02	9.629134970278507843e-03	0.000000000000000000e+00	1.454009211917966837e+01	1.000000000000000000e+00
3.430000000000000000e+02	3.465824017681148206e+01	8.634141158492923296e+00	-1.704959951673935478e-02	4.611702211651629000e+02	8.096580179982171277e-02	0.000000000000000000e+00	6.850882323824456499e+00	1.000000000000000000e+00
3.430000000000000000e+02	9.931865292687356828e+01	4.007920686439170765e+01	-1.592075568850213202e-02	4.304290656146875449e+02	1.650932279103756173e-02	0.000000000000000000e+00	6.316031152761659939e+00	1.000000000000000000e+00
3.430000000000000000e+02	2.102682216304750895e+01	6.921241725025963909e+00	2.642322243940552120e-03	-6.882511493948304349e+01	2.904734159431225926e-01	0.000000000000000000e+00	1.273612908452826531e+01	1.000000000000000000e+00
3.430000000000000000e+02	9.727068515165045426e+01	2.780237784363414022e+01	-1.545530051836619366e-02	4.177535923304283187e+02	2.281536617024836344e-01	0.000000000000000000e+00	5.604782172703408172e+00	1.000000000000000000e+00
3.440000000000000000e+02	6.398772281853972999e+01	1.137294624466942494e+01	-1.578046685899317167e-02	4.266086605045638862e+02	1.576446219135685389e-02	0.000000000000000000e+00	1.356116899795270214e+01	1.000000000000000000e+00
3.440000000000000000e+02	8.876194967826923232e+01	2.774945592466707467e+01	-1.553797597389603227e-02	4.200050455209179177e+02	3.339366099468732418e-02	0.000000000000000000e+00	8.508900051445140278e+00	1.000000000000000000e+00
3.440000000000000000e+02	5.474010907153095218e+01	3.701359276918044117e+01	-1.656619600292632763e-02	4.480059709473287626e+02	1.715467485124766434e-02	0.000000000000000000e+00	5.744449260931012269e+00	1.000000000000000000e+00
3.450000000000000000e+02	1.176050614559338499e+02	2.604679715472936152e+01	-1.782803054430635512e-02	4.823687861970698236e+02	1.222309089903961254e-02	0.000000000000000000e+00	7.303356018394860705e+00	1.000000000000000000e+00
3.450000000000000000e+02	1.169265162451065692e+02	3.572417932684899711e+01	-1.591420322523403458e-02	4.302506261463353212e+02	1.213291401673954883e-02	0.000000000000000000e+00	9.554908056921037840e+00	1.000000000000000000e+00
3.470000000000000000e+02	5.260280827227662570e+01	2.718460089867739526e+01	-1.694364905155286427e-02	4.582849330061894761e+02	1.105554471793812610e-02	0.000000000000000000e+00	1.005868460072728254e+01	1.000000000000000000e+00
3.480000000000000000e+02	4.580201659613339871e+01	7.048779364893166921e+00	-1.637967249913906825e-02	4.429264835104369240e+02	8.154938085376084445e-02	0.000000000000000000e+00	1.125598173863306428e+01	1.000000000000000000e+00
3.480000000000000000e+02	1.306756378370994582e+02	3.359882096929548823e+01	-1.766706856240985585e-02	4.779854010029283131e+02	1.222944228139610789e-02	0.000000000000000000e+00	1.067722057510423284e+01	1.000000000000000000e+00
3.480000000000000000e+02	2.636007998343823644e+01	3.462172690992264990e+01	4.794467046423218741e-03	-1.274332381229882145e+02	3.118706694862296569e-01	0.000000000000000000e+00	6.480655841714927590e+00	1.000000000000000000e+00
3.480000000000000000e+02	1.071178604090841588e+02	3.368911088820652822e+01	-4.139532242242392399e-03	1.095977748045743283e+02	1.237607100604766197e-01	0.000000000000000000e+00	1.001754624943130345e+01	1.000000000000000000e+00
3.490000000000000000e+02	8.221252572225933974e+00	1.971390155127260968e+01	-1.666761061686081180e-02	4.507677368746136040e+02	2.505220984846856513e-02	0.000000000000000000e+00	1.689919706365770935e+01	1.000000000000000000e+00
3.490000000000000000e+02	7.634174786213144159e+01	1.696610007889768568e+01	-1.892883002973215793e-03	4.841606657875126984e+01	2.932755449753570165e-01	0.000000000000000000e+00	1.339380372646644624e+01	1.000000000000000000e+00
3.490000000000000000e+02	6.577811021681016257e+01	3.802825461366159487e+01	-1.947827987581644783e-03	4.991235178341400314e+01	3.818961380200288636e-01	0.000000000000000000e+00	1.049828464824695828e+01	1.000000000000000000e+00
3.510000000000000000e+02	6.864839958098202999e+01	2.792996666364058100e+01	-1.686976216367142012e-02	4.562728138301906711e+02	1.707947582874891346e-02	0.000000000000000000e+00	1.022800452486056422e+01	1.000000000000000000e+00
3.510000000000000000e+02	2.001086383980255334e+01	3.592032403765312409e+01	-1.911230676476600304e-02	5.173427428023674111e+02	8.113658717300442635e-02	0.000000000000000000e+00	6.480655841714927590e+00	1.000000000000000000e+00
3.510000000000000000e+02	5.981743151322032048e+01	8.125108123458762321e+00	-1.610375791208248919e-02	4.354126600503781219e+02	1.259129841280570705e-02	0.000000000000000000e+00	1.405668306872634865e+01	1.000000000000000000e+00
3.510000000000000000e+02	9.853686572537926125e+00	4.629864983262714873e+01	-1.564919638553043113e-02	4.230338471043752406e+02	2.274558982285941333e-01	0.000000000000000000e+00	5.299396277157279123e+00	1.000000000000000000e+00
3.520000000000000000e+02	7.173684633682042566e+00	5.087043181672012793e+01	-1.433894610475844322e-02	3.873525538344604229e+02	2.759494478442338083e-01	0.000000000000000000e+00	5.299396277157279123e+00	1.000000000000000000e+00
3.530000000000000000e+02	1.067564674299578655e+02	1.076546670224147739e+01	-2.178020897827335611e-03	5.618106308206169075e+01	2.653014506515225523e-01	0.000000000000000000e+00	2.292649270276836404e+01	1.000000000000000000e+00
3.530000000000000000e+02	2.494100460636721905e+01	1.725773516579184985e+01	-1.765573297339912556e-02	4.776767054187222357e+02	1.163045763938574950e-02	0.000000000000000000e+00	1.388259655471320464e+01	1.000000000000000000e+00
3.540000000000000000e+02	1.321772949669285424e+02	1.118574887544820307e+01	-1.611679464352747462e-02	4.357676818693358882e+02	1.169239361485274742e-02	0.000000000000000000e+00	2.542430155912885681e+01	1.000000000000000000e+00
3.540000000000000000e+02	7.834133023517301808e+01	3.119480538762264743e+01	-4.327628652597398894e-03	1.147200963025257323e+02	2.600668493353496258e-01	0.000000000000000000e+00	1.022800452486056422e+01	1.000000000000000000e+00
3.550000000000000000e+02	1.042057990093503435e+02	4.112782337277225508e+01	-1.630792789165103757e-02	4.409727038258357084e+02	1.655187041115979696e-02	0.000000000000000000e+00	1.007119194317816557e+01	1.000000000000000000e+00
3.560000000000000000e+02	4.428091930984874836e+01	4.194384978638117900e+01	-1.632443662931893497e-02	4.414222767958924578e+02	1.239480107970281075e-02	0.000000000000000000e+00	2.047854051064125613e+01	1.000000000000000000e+00
3.570000000000000000e+02	8.835952323532927721e+01	4.996050188449797957e+01	-1.561236579348370540e-02	4.220308607471813502e+02	1.365296696457163339e-02	0.000000000000000000e+00	1.814168309716130878e+01	1.000000000000000000e+00
3.580000000000000000e+02	1.479100919161150252e+01	2.672895896112964564e+01	-1.733301394524050867e-02	4.688882834992665494e+02	2.353950526179449110e-02	0.000000000000000000e+00	1.388259655471320464e+01	1.000000000000000000e+00
3.580000000000000000e+02	1.142743498161757714e+02	4.089718988276737832e+01	-3.323592502770238849e-02	9.019631261502235020e+02	4.186608322168883234e-03	0.000000000000000000e+00	1.007119194317816557e+01	1.000000000000000000e+00
3.600000000000000000e+02	6.430319390513496103e+01	3.764511259076995486e+01	-1.567987160077890380e-02	4.238692076209580932e+02	1.232853001009126537e-02	0.000000000000000000e+00	1.462871008207489076e+01	1.000000000000000000e+00
3.600000000000000000e+02	6.989003619803855827e+01	2.219803726996949678e+01	-1.618638215010379661e-02	4.376627184638779227e+02	1.928757602899722201e-02	0.000000000000000000e+00	1.032473133006685195e+01	1.000000000000000000e+00
3.610000000000000000e+02	1.436700598393042583e+02	2.817122618375569232e+01	-1.655996961649604596e-02	4.478364113421975503e+02	1.629460452361843892e-01	0.000000000000000000e+00	2.235227246711505344e+01	1.000000000000000000e+00
3.630000000000000000e+02	1.072040461559597162e+02	3.070008278461263274e+01	-1.888347753404077262e-03	4.829256073234661528e+01	3.378136536595124362e-01	0.000000000000000000e+00	1.240847238861022817e+01	1.000000000000000000e+00
3.640000000000000000e+02	9.014001772955144531e+01	1.063198102757526975e+01	-1.601471974894519076e-02	4.329879348984440526e+02	6.793652630353586019e-03	0.000000000000000000e+00	1.452955535628970551e+01	1.000000000000000000e+00
3.640000000000000000e+02	9.045311761387782212e+01	3.343441495791380902e+01	-1.551330637682097648e-02	4.193332325543394177e+02	1.107247131256118289e-01	0.000000000000000000e+00	5.120850815170728154e+00	1.000000000000000000e+00
3.640000000000000000e+02	7.727831568198865853e+01	4.440124858268252694e+01	-1.670930890680268066e-02	4.519032824525112346e+02	1.930281778785325475e-02	0.000000000000000000e+00	7.726481809821053481e+00	1.000000000000000000e+00
3.650000000000000000e+02	7.597247545871437069e+01	1.385513551588815773e+01	-1.624508534808360299e-02	4.392613489345122844e+02	7.495956147273963310e-02	0.000000000000000000e+00	1.032473133006685195e+01	1.000000000000000000e+00
3.650000000000000000e+02	1.168789345125702397e+02	1.416015312153838579e+01	-1.681637008968958971e-02	4.548188181486082158e+02	7.297242093171718569e-02	0.000000000000000000e+00	8.075261007886417985e+00	1.000000000000000000e+00
3.650000000000000000e+02	1.246086911110130018e+02	1.649696789261489016e+01	-1.594481736516352097e-02	4.310843234338387333e+02	2.245701810863209857e-02	0.000000000000000000e+00	8.075261007886417985e+00	1.000000000000000000e+00
3.660000000000000000e+02	7.441639773882435804e+01	3.202659782693365287e+01	-1.606453578000862151e-02	4.343445462573595250e+02	3.910115614088338631e-02	0.000000000000000000e+00	7.175988858632627476e+00	1.000000000000000000e+00
3.660000000000000000e+02	6.046662143978559811e+01	4.830097151852481119e+01	-1.632051590836315624e-02	4.413155060542214869e+02	1.371875318644721897e-02	0.000000000000000000e+00	1.198588429459446303e+01	1.000000000000000000e+00
3.660000000000000000e+02	7.316837416737824640e+01	5.179924607925792657e+01	-1.474706148005790196e-02	3.984665254227294326e+02	3.308286327475251642e-02	0.000000000000000000e+00	8.462977384635623324e+00	1.000000000000000000e+00
3.670000000000000000e+02	9.348956217177972405e+01	2.931093129503570438e+01	-1.593402197397377970e-02	4.307903387465943865e+02	9.646997911599453079e-02	0.000000000000000000e+00	5.120850815170728154e+00	1.000000000000000000e+00
3.670000000000000000e+02	1.609459190385682703e+01	1.781204478312660200e+01	1.842764636744301373e-03	-4.705122189993979731e+01	3.622202685326048055e-01	0.000000000000000000e+00	8.018464928786318779e+00	1.000000000000000000e+00
3.670000000000000000e+02	4.403107635619765858e+01	3.101700314824200788e+01	-1.103758133951572096e-03	2.692628230520429256e+01	4.826414426836052041e-01	0.000000000000000000e+00	1.655293282770812269e+01	1.000000000000000000e+00
3.680000000000000000e+02	5.970502466596013846e+01	3.633930806073162501e+01	-3.045955866500101722e-02	8.263559357790016975e+02	9.630022226640777561e-03	0.000000000000000000e+00	8.736835856376726994e+00	1.000000000000000000e+00
3.680000000000000000e+02	1.167413567045948213e+02	5.966972343723723426e+00	-4.598298592233622181e-03	1.220910952919858943e+02	1.981785943760576707e-01	0.000000000000000000e+00	8.194335782185094175e+00	1.000000000000000000e+00
3.680000000000000000e+02	8.515178096079370107e+01	5.137609573195641843e+01	-2.516653729988964881e-03	6.540285648481663827e+01	2.735603704689408833e-01	0.000000000000000000e+00	1.051855257401334143e+01	1.000000000000000000e+00
3.690000000000000000e+02	2.119912622116363110e+01	2.435759651215294497e+01	4.102926857673543093e-03	-1.086009213932630360e+02	3.142490803108788366e-01	0.000000000000000000e+00	7.063999907452477522e+00	1.000000000000000000e+00
3.690000000000000000e+02	7.956826100970991433e+01	3.702190772095624283e+01	-1.635761901723849568e-02	4.423259137056714962e+02	5.535431188834238903e-02	0.000000000000000000e+00	7.175988858632627476e+00	1.000000000000000000e+00
3.690000000000000000e+02	2.411229929174704623e+01	1.792226300460912825e+01	2.511226878935623151e-03	-6.525507016734121635e+01	4.745054867864776371e-01	0.000000000000000000e+00	7.063999907452477522e+00	1.000000000000000000e+00
3.700000000000000000e+02	1.855328413467637105e+01	3.315756385551380703e+01	-1.529842243733765469e-02	4.134814216627733572e+02	4.050023450597661778e-02	0.000000000000000000e+00	9.189118869121504218e+00	1.000000000000000000e+00
3.710000000000000000e+02	1.937632959302285585e+01	4.608191088258805479e+01	-1.719008095870784916e-02	4.649958715797577611e+02	1.287926720746834786e-02	0.000000000000000000e+00	1.295052701254847527e+01	1.000000000000000000e+00
3.720000000000000000e+02	7.861692487762394421e+01	1.344638538587054732e+01	-1.752781623714385478e-02	4.741932224174703947e+02	2.747773119077285831e-01	0.000000000000000000e+00	1.122985173742610421e+01	1.000000000000000000e+00
3.720000000000000000e+02	1.224859626759227069e+02	2.031649622850357062e+01	-5.009142893844348299e-02	1.360979382110873757e+03	3.103730750706135133e-03	0.000000000000000000e+00	1.368535113596420949e+01	1.000000000000000000e+00
3.730000000000000000e+02	6.835456602597842846e+01	3.510734416410031855e+01	-1.612031366733870583e-02	4.358635134234099837e+02	1.053301218277324924e-02	0.000000000000000000e+00	8.736835856376726994e+00	1.000000000000000000e+00
3.730000000000000000e+02	6.797768496664410520e+01	1.704028913544228274e+01	-1.571156172995988309e-02	4.247322067056839501e+02	1.582912102831535162e-02	0.000000000000000000e+00	9.522483149821269421e+00	1.000000000000000000e+00
3.730000000000000000e+02	1.223785166095025687e+02	4.283060998993526880e+01	-1.535149730004009561e-02	4.149267789117948837e+02	2.232045773353767970e-01	0.000000000000000000e+00	5.111140726167618276e+00	1.000000000000000000e+00
3.740000000000000000e+02	1.351921806770985199e+02	5.244939572018551210e+00	-1.653241997914379688e-02	4.470861678930862695e+02	1.669694548116785748e-01	0.000000000000000000e+00	6.705617882924349793e+00	1.000000000000000000e+00
3.740000000000000000e+02	1.443205355354479593e+02	2.354816289971645560e+01	-1.525026064552086752e-02	4.121698592510432491e+02	8.794839352067884697e-02	0.000000000000000000e+00	1.828640488859214841e+01	1.000000000000000000e+00
3.740000000000000000e+02	1.273460129549450670e+02	4.162738948616022583e+01	-1.568652178756918883e-02	4.240503083378563360e+02	2.174429051083992537e-01	0.000000000000000000e+00	5.111140726167618276e+00	1.000000000000000000e+00
3.750000000000000000e+02	3.174713754050835135e+01	2.889084963536708628e+01	-3.519441019003741612e-03	9.271118671131151245e+01	3.068003248611707034e-01	0.000000000000000000e+00	5.414704062370081949e+00	1.000000000000000000e+00
3.750000000000000000e+02	4.650677706562738223e+01	3.996041233600701759e+01	-1.627998281408775047e-02	4.402116915806037127e+02	1.554854443841194866e-01	0.000000000000000000e+00	5.205614286930268619e+00	1.000000000000000000e+00
3.760000000000000000e+02	9.123114041935116347e+01	3.225830059949930728e+01	-4.832615773544082262e-03	1.284721204955006328e+02	2.318190342013104477e-01	0.000000000000000000e+00	1.473251827854741514e+01	1.000000000000000000e+00
3.760000000000000000e+02	1.293016060960623008e+02	8.449068517152440450e+00	-1.674138506122480746e-02	4.527767939408909115e+02	1.469298683043918086e-01	0.000000000000000000e+00	5.347273808335414991e+00	1.000000000000000000e+00
3.760000000000000000e+02	3.003058539530132265e+01	2.375543642747113182e+01	3.421995460367865949e-03	-9.005750778709196425e+01	2.665920928811600366e-01	0.000000000000000000e+00	5.414704062370081949e+00	1.000000000000000000e+00
3.770000000000000000e+02	3.861850437493683330e+01	1.416354360564433712e+01	-1.620300483877620823e-02	4.381153945961855243e+02	1.127856368981072777e-02	0.000000000000000000e+00	9.574081031164276112e+00	1.000000000000000000e+00
3.770000000000000000e+02	1.053698852810021691e+02	2.811789137275963668e+01	-1.634205027030601748e-02	4.419019389633684227e+02	5.608976117579045351e-03	0.000000000000000000e+00	1.473251827854741514e+01	1.000000000000000000e+00
3.770000000000000000e+02	4.153598090420221212e+01	3.841457740760964157e+01	-1.532822011159716731e-02	4.142928846096758662e+02	2.082998366292483361e-01	0.000000000000000000e+00	5.205614286930268619e+00	1.000000000000000000e+00
3.780000000000000000e+02	1.288627711559866498e+02	1.377830496121070070e+01	-1.573810173757391601e-02	4.254549554880800315e+02	1.377074470650067051e-01	0.000000000000000000e+00	5.347273808335414991e+00	1.000000000000000000e+00
3.780000000000000000e+02	7.927346381734778014e+00	1.783985377183853061e+01	2.282128353141561154e-03	-5.901616161183477516e+01	3.791141173850127721e-01	0.000000000000000000e+00	1.626530877614975878e+01	1.000000000000000000e+00
3.780000000000000000e+02	7.421437064830531938e+01	2.423622111446987759e+01	-1.715428115204154641e-02	4.640209560087311615e+02	1.053149720639035003e-02	0.000000000000000000e+00	9.522483149821269421e+00	1.000000000000000000e+00
3.790000000000000000e+02	4.268367124892891695e+01	2.283172945263083520e+01	1.594412599266104968e-03	-4.028799352022956981e+01	4.027310126446081995e-01	0.000000000000000000e+00	9.574081031164276112e+00	1.000000000000000000e+00
3.790000000000000000e+02	1.320810010133489953e+01	3.404397178819471037e+01	1.759439562180180674e-03	-4.478207800743999201e+01	4.910331386373296692e-01	0.000000000000000000e+00	1.704288122751166412e+01	1.000000000000000000e+00
3.790000000000000000e+02	6.180269289152658985e+01	4.921655678885994689e+01	1.689263259777467859e-03	-4.287100707437054581e+01	3.302439302989476078e-01	0.000000000000000000e+00	1.787851367102629041e+01	1.000000000000000000e+00
3.800000000000000000e+02	2.266100737617808747e+01	1.094931654428404855e+01	-4.843948355039892281e-03	1.287807341777804595e+02	2.127312182872084234e-01	0.000000000000000000e+00	1.477522881861746029e+01	1.000000000000000000e+00
3.800000000000000000e+02	1.385056209094591111e+02	3.999032432259213010e+01	-1.675795300266686924e-02	4.532279791733219554e+02	2.407168680016313900e-02	0.000000000000000000e+00	1.542874255596066924e+01	1.000000000000000000e+00
3.800000000000000000e+02	4.905504211235677303e+01	3.396982386302909873e+01	3.707024686708659724e-03	-9.781954498319971947e+01	2.135921946627735712e-01	0.000000000000000000e+00	6.510054147313880435e+00	1.000000000000000000e+00
3.810000000000000000e+02	5.867121326836998207e+01	2.489674657187382678e+01	-1.724802192657347993e-02	4.665737446755285873e+02	4.015623174440929866e-02	0.000000000000000000e+00	1.116737438749977152e+01	1.000000000000000000e+00
3.820000000000000000e+02	9.255058638047705699e+01	3.626073618848123203e+01	-1.605951310510782964e-02	4.342077666368820132e+02	1.748888822689032008e-02	0.000000000000000000e+00	6.902433278091928415e+00	1.000000000000000000e+00
3.820000000000000000e+02	9.126385851341984790e+01	4.381936582173884176e+01	4.047031727277527677e-03	-1.070787614141441821e+02	3.614197792064215431e-01	0.000000000000000000e+00	7.667369205706847879e+00	1.000000000000000000e+00
3.830000000000000000e+02	6.585845598612058893e+01	1.634959541919571535e+01	-1.695251108614363039e-02	4.585262677037214303e+02	1.619228103385184081e-02	0.000000000000000000e+00	1.116737438749977152e+01	1.000000000000000000e+00
3.840000000000000000e+02	1.403886970765309172e+02	1.357280776763494323e+01	-1.635367974209035735e-02	4.422186376883377648e+02	1.165264864577997272e-02	0.000000000000000000e+00	1.528537487064992995e+01	1.000000000000000000e+00
3.840000000000000000e+02	8.953807830328527473e+01	1.782164694307971331e+01	-1.547920939366768771e-02	4.184046889979167645e+02	3.376801602086976217e-02	0.000000000000000000e+00	9.641145274202457927e+00	1.000000000000000000e+00
3.840000000000000000e+02	8.391651149512698282e+01	2.565424988333459311e+01	-1.597575892551539312e-02	4.319269371736301082e+02	2.136277735603919758e-02	0.000000000000000000e+00	8.177869340964997846e+00	1.000000000000000000e+00
3.840000000000000000e+02	1.257627563448991879e+02	9.131575658063065148e+00	-2.845751395695938785e-03	7.436498417664682847e+01	2.249424901682475220e-01	0.000000000000000000e+00	1.270173004569304709e+01	1.000000000000000000e+00
3.850000000000000000e+02	4.159194590786626122e+01	4.256363325292124955e+01	-1.638901386585310885e-02	4.431808715843468462e+02	1.124611312490841897e-02	0.000000000000000000e+00	1.138206329218385449e+01	1.000000000000000000e+00
3.850000000000000000e+02	6.081118190421877046e+01	4.746948393455028281e+01	-1.662368956732632880e-02	4.495716601615149557e+02	9.915457103416569495e-03	0.000000000000000000e+00	7.492270118054338290e+00	1.000000000000000000e+00
3.860000000000000000e+02	1.201745412170561700e+01	1.631884147446964306e+01	-1.617502585647549729e-02	4.373534590427146327e+02	1.269599537745613738e-02	0.000000000000000000e+00	2.210116740737212027e+01	1.000000000000000000e+00
3.860000000000000000e+02	1.138376975655075398e+02	1.350500900747124966e+01	3.443561940832097490e-03	-9.064481536148205976e+01	2.179144193176847377e-01	0.000000000000000000e+00	1.270173004569304709e+01	1.000000000000000000e+00
3.870000000000000000e+02	9.930081530946847579e+01	3.481921110555057197e+01	-1.603725932483873046e-02	4.336017422217007038e+02	1.522667677398537034e-02	0.000000000000000000e+00	6.902433278091928415e+00	1.000000000000000000e+00
3.880000000000000000e+02	3.188123916420186177e+01	6.629071376361528323e+00	-1.611521080034547526e-02	4.357245499777425266e+02	1.977647953710381934e-02	0.000000000000000000e+00	1.895753158291367413e+01	1.000000000000000000e+00
3.880000000000000000e+02	5.732453173164837779e+01	3.495090124628389816e+01	-1.668250018749867919e-02	4.511732159990140758e+02	2.731316826075358417e-02	0.000000000000000000e+00	6.708675602087829759e+00	1.000000000000000000e+00
3.880000000000000000e+02	1.352069697194066862e+02	5.241479424484280969e+01	-2.505296525541140726e-02	6.791212830796013122e+02	2.105407214617649458e-02	0.000000000000000000e+00	3.519483690636569406e+01	1.000000000000000000e+00
3.900000000000000000e+02	1.246205132123606489e+02	5.084478552911666505e+00	-1.574475295422517879e-02	4.256360842505906703e+02	1.445578954116266690e-02	0.000000000000000000e+00	1.343354175178488141e+01	1.000000000000000000e+00
3.900000000000000000e+02	5.619963277787893929e+01	4.156459391209903487e+01	-1.635814304025799346e-02	4.423401841235552183e+02	3.009775148213367224e-02	0.000000000000000000e+00	6.708675602087829759e+00	1.000000000000000000e+00
3.900000000000000000e+02	9.962409838591241851e+01	5.253461047548756113e+01	-1.554427917439599356e-02	4.201766969594855823e+02	1.174813960930642942e-02	0.000000000000000000e+00	1.409999578439773948e+01	1.000000000000000000e+00
3.910000000000000000e+02	1.436223657863945675e+02	1.592598198966257428e+01	-1.616850277949148304e-02	4.371758198341569255e+02	1.360737547537691494e-01	0.000000000000000000e+00	1.466392981796562545e+01	1.000000000000000000e+00
3.910000000000000000e+02	4.966839878036265787e+01	1.318688781984239000e+01	2.834145962100928593e-03	-7.404894006987962030e+01	2.719434234942680328e-01	0.000000000000000000e+00	1.895753158291367413e+01	1.000000000000000000e+00
3.920000000000000000e+02	7.734289965712700621e+01	6.882350903211289506e+00	-1.311601114484221495e-03	3.258635080609341372e+01	4.999411348228424146e-01	0.000000000000000000e+00	2.760976574657209426e+01	1.000000000000000000e+00
3.920000000000000000e+02	1.169178565502715799e+02	1.899134698360683160e+01	-1.655847712344358721e-02	4.477957671362091219e+02	6.391153818194328373e-03	0.000000000000000000e+00	1.221789320834112935e+01	1.000000000000000000e+00
3.920000000000000000e+02	8.121565127254226013e+01	5.291466540281368935e+01	-1.561988022985723486e-02	4.222354970765427993e+02	8.402457112762773406e-03	0.000000000000000000e+00	1.841236994179540787e+01	1.000000000000000000e+00
3.930000000000000000e+02	1.290733946688500851e+02	1.775854225526854435e+01	2.656384048113317933e-03	-6.920805197522017238e+01	2.101644193796510240e-01	0.000000000000000000e+00	1.221789320834112935e+01	1.000000000000000000e+00
3.930000000000000000e+02	1.759488519589750766e+01	2.057357530269588963e+01	-3.290415008841374861e-02	8.929280898048076551e+02	4.431840366866279801e-03	0.000000000000000000e+00	1.022906976842748783e+01	1.000000000000000000e+00
3.930000000000000000e+02	1.849250776754232106e+01	4.263920607146879149e+01	2.451132718419003070e-03	-6.361856041293040676e+01	2.424719072866504677e-01	0.000000000000000000e+00	1.277643599763406534e+01	1.000000000000000000e+00
3.950000000000000000e+02	6.349643676656678082e+01	3.192063273210358787e+01	-1.519406137967504664e-02	4.106394169259195905e+02	1.789877101494541378e-02	0.000000000000000000e+00	1.209335915660284932e+01	1.000000000000000000e+00
3.960000000000000000e+02	1.264681142127930080e+01	3.127852162778641443e+01	-1.667008902812099763e-02	4.508352300248276947e+02	2.239085432197196468e-02	0.000000000000000000e+00	1.179318913195805685e+01	1.000000000000000000e+00
3.960000000000000000e+02	1.500214447860096989e+01	1.067854807179703691e+01	-3.575391469590241938e-03	9.423485319340113620e+01	1.557249052528149047e-01	0.000000000000000000e+00	1.022906976842748783e+01	1.000000000000000000e+00
3.980000000000000000e+02	1.197046306814081902e+02	4.341689431596173421e+01	-2.662544367770852162e-03	6.937581242187880548e+01	2.086756539859851989e-01	0.000000000000000000e+00	1.080265171648400901e+01	1.000000000000000000e+00
3.990000000000000000e+02	5.811846037438525769e+01	4.841195794512202610e+01	-1.642596711192032335e-02	4.441871981080265641e+02	2.157851727121118390e-02	0.000000000000000000e+00	6.076803396690008796e+00	1.000000000000000000e+00
4.000000000000000000e+02	4.557664862572708842e+01	3.762712968792070001e+01	-1.756250023996022702e-02	4.751377519431854353e+02	1.145888629221758492e-02	0.000000000000000000e+00	4.203944682821927792e+00	1.000000000000000000e+00
4.010000000000000000e+02	1.408148443160242813e+01	4.889925162408332682e+01	-1.567401405344623008e-02	4.237096923991056769e+02	3.554760788191801968e-02	0.000000000000000000e+00	7.871093610512165384e+00	1.000000000000000000e+00
4.010000000000000000e+02	6.074204126621106781e+01	8.416039640644441988e+00	-1.533273382405061017e-02	4.144158039481799847e+02	3.441451354027054155e-01	0.000000000000000000e+00	5.723949491345663887e+00	1.000000000000000000e+00
4.020000000000000000e+02	8.217786284037865130e+01	5.433403792916254638e+00	-1.662314179557761867e-02	4.495567430081301836e+02	1.076050435207720479e-02	0.000000000000000000e+00	1.903670881198020837e+01	1.000000000000000000e+00
4.020000000000000000e+02	6.457068300431444641e+01	1.267104847973385340e+01	-1.725593668831264943e-02	4.667892828356199857e+02	2.282255025418985506e-01	0.000000000000000000e+00	5.723949491345663887e+00	1.000000000000000000e+00
4.020000000000000000e+02	8.117827180585345559e+01	2.990596002122687835e+01	-1.718461441479827295e-02	4.648470043295286587e+02	1.309226810605079727e-02	0.000000000000000000e+00	1.945337655313651481e+01	1.000000000000000000e+00
4.020000000000000000e+02	6.487739970682090984e+01	4.868749122620702252e+01	-1.719207996312990816e-02	4.650503093189271908e+02	2.404588037611077311e-02	0.000000000000000000e+00	6.764553162517918494e+00	1.000000000000000000e+00
4.020000000000000000e+02	4.164403643794786802e+01	1.859944474066827169e+01	1.367176067398989062e-03	-3.409979157577993192e+01	4.644873439111038005e-01	0.000000000000000000e+00	6.861864407901493657e+00	1.000000000000000000e+00
4.030000000000000000e+02	2.170911982810505236e+01	1.729480019017249504e+01	-1.638818468435335185e-02	4.431582909608575847e+02	1.440295117936662983e-02	0.000000000000000000e+00	1.032937883808431501e+01	1.000000000000000000e+00
4.030000000000000000e+02	1.316609082238039150e+02	1.762645933022110967e+01	-1.620160438413191517e-02	4.380772568192984977e+02	2.300018213276489032e-02	0.000000000000000000e+00	7.660680791885385865e+00	1.000000000000000000e+00
4.030000000000000000e+02	7.650697008722052317e+01	4.997736619989147044e+01	-1.575553472973955857e-02	4.259296981499689991e+02	7.718988241690483143e-03	0.000000000000000000e+00	1.170088392731102545e+01	1.000000000000000000e+00
4.040000000000000000e+02	1.496883628578664016e+01	3.846783129473963214e+01	-1.689437928282836593e-02	4.569431976957692996e+02	2.485206834004949350e-02	0.000000000000000000e+00	8.602115472881532554e+00	1.000000000000000000e+00
4.040000000000000000e+02	2.079739923400799384e+01	4.479430302607686087e+01	-1.651580546739789615e-02	4.466337144383214195e+02	3.929057485343900868e-02	0.000000000000000000e+00	7.871093610512165384e+00	1.000000000000000000e+00
4.040000000000000000e+02	1.202848723579100323e+02	4.410694397896703123e+01	8.440150986898799224e-03	-2.267140547413859224e+02	2.418351423546097889e-01	0.000000000000000000e+00	3.300310031978108682e+00	1.000000000000000000e+00
4.050000000000000000e+02	1.308975138563109795e+02	1.000390993813175733e+01	-1.806180489528810135e-02	4.887350288140521570e+02	3.387122668896247468e-02	0.000000000000000000e+00	7.660680791885385865e+00	1.000000000000000000e+00
4.050000000000000000e+02	1.287364939378444149e+02	2.918247242402496866e+01	-1.509980681068935279e-02	4.080726363898937166e+02	3.992773008070094054e-02	0.000000000000000000e+00	4.190553566880653946e+00	1.000000000000000000e+00
4.050000000000000000e+02	9.675280174797698862e+01	4.156219768181097862e+01	-1.614424490169589707e-02	4.365152189822188689e+02	1.308647051626443680e-02	0.000000000000000000e+00	1.945337655313651481e+01	1.000000000000000000e+00
4.060000000000000000e+02	1.216454610879276288e+01	1.334547370363365282e+01	-1.500516801779981473e-02	4.054953925049981081e+02	1.527095486397878066e-02	0.000000000000000000e+00	1.032937883808431501e+01	1.000000000000000000e+00
4.060000000000000000e+02	5.534193860739703297e+01	2.198867453673444672e+01	5.639388247620016024e-03	-1.504424918604564141e+02	1.785206771047145313e-01	0.000000000000000000e+00	9.211732008354619694e+00	1.000000000000000000e+00
4.070000000000000000e+02	4.388559532785687622e+01	1.211403057536662864e+01	-1.792856085952974129e-03	4.569209100441916860e+01	4.071061034568418391e-01	0.000000000000000000e+00	6.861864407901493657e+00	1.000000000000000000e+00
4.070000000000000000e+02	2.623221409123426184e+01	5.200364343478882034e+01	-1.510955490223645815e-02	4.083381005675539654e+02	1.959341084087096174e-02	0.000000000000000000e+00	9.028388652523466007e+00	1.000000000000000000e+00
4.080000000000000000e+02	1.204969824386254800e+02	2.067309087641785936e+01	-3.464277166039156364e-02	9.402749723855839648e+02	1.286642257566739111e-02	0.000000000000000000e+00	5.579957055375971642e+00	1.000000000000000000e+00
4.080000000000000000e+02	4.942991549304066012e+01	3.699613294734393776e+01	-1.582272613297214248e-02	4.277594830385067439e+02	1.475293276300981837e-02	0.000000000000000000e+00	1.251773176170174295e+01	1.000000000000000000e+00
4.080000000000000000e+02	1.170842598703506070e+02	4.491200671668006805e+01	-1.749578696221906760e-02	4.733209875715135695e+02	9.713826047681572984e-02	0.000000000000000000e+00	3.300310031978108682e+00	1.000000000000000000e+00
4.080000000000000000e+02	5.887588407699515614e+01	5.004389534712987597e+01	-4.807796709943466459e-03	1.277962371928872898e+02	7.442239255936766718e-02	0.000000000000000000e+00	6.304851847487210392e+00	1.000000000000000000e+00
4.080000000000000000e+02	1.488614424177083606e+01	2.739568749465725261e+01	-4.534615241170084424e-03	1.203568431730928552e+02	1.413290355355932837e-01	0.000000000000000000e+00	1.025591408259340298e+01	1.000000000000000000e+00
4.090000000000000000e+02	7.973482032056722346e+01	2.812245049356027948e+01	-1.652390142676155374e-02	4.468541870492380212e+02	1.243909950980215395e-02	0.000000000000000000e+00	1.072789944542305918e+01	1.000000000000000000e+00
4.090000000000000000e+02	1.173103184955067491e+02	3.887799603138581261e+01	-1.647388413259199408e-02	4.454920948077617027e+02	1.149604840122288030e-01	0.000000000000000000e+00	6.015801469368161847e+00	1.000000000000000000e+00
4.100000000000000000e+02	5.842056663031265806e+00	2.255954713920577959e+01	-1.749789693343349259e-02	4.733784472055986043e+02	1.819052812301236166e-02	0.000000000000000000e+00	1.025591408259340298e+01	1.000000000000000000e+00
4.100000000000000000e+02	1.315438917625308477e+02	2.607132204983183854e+01	-4.693804051079403933e-03	1.246919405930426592e+02	2.358530153821339903e-01	0.000000000000000000e+00	4.190553566880653946e+00	1.000000000000000000e+00
4.100000000000000000e+02	5.992014115619851111e+01	4.382612372288244273e+01	-2.424801821683038316e-03	6.290150622696049965e+01	3.854445363005535308e-01	0.000000000000000000e+00	6.304851847487210392e+00	1.000000000000000000e+00
4.110000000000000000e+02	9.962543732584308032e+01	9.122016220138810638e+00	-1.589803760244553818e-02	4.298103970266992633e+02	7.711850679267162612e-03	0.000000000000000000e+00	1.161455746415858492e+01	1.000000000000000000e+00
4.110000000000000000e+02	1.105826719072416040e+02	5.270139350813130008e+00	-1.602928313991210107e-02	4.333845313592275943e+02	2.435716444711077955e-02	0.000000000000000000e+00	9.563793913328536789e+00	1.000000000000000000e+00
4.110000000000000000e+02	7.198624651305316036e+01	6.628835385793328427e+00	-1.553471493575032600e-02	4.199162395422824829e+02	3.026564856829538908e-02	0.000000000000000000e+00	1.039672590935079732e+01	1.000000000000000000e+00
4.110000000000000000e+02	1.174639196415389932e+02	1.191202038225648252e+01	-1.716901539014308031e-02	4.644222050513948261e+02	2.926824868159727533e-02	0.000000000000000000e+00	9.271236494380627136e+00	1.000000000000000000e+00
4.110000000000000000e+02	6.393396455661746103e+01	1.866706398134601486e+01	-1.679947355851622165e-02	4.543586846207711005e+02	1.098846565374900219e-02	0.000000000000000000e+00	9.211732008354619694e+00	1.000000000000000000e+00
4.110000000000000000e+02	1.436076111061046845e+02	1.171228423308886590e+01	-4.342263747532088165e-03	1.151186454362759832e+02	2.317681788284302602e-01	0.000000000000000000e+00	1.875407399535291120e+01	1.000000000000000000e+00
4.120000000000000000e+02	9.005095661382027572e+01	3.295812929541366287e+01	7.724484461196209906e-03	-2.072247193359322353e+02	2.314911581112443217e-01	0.000000000000000000e+00	1.139326368937658707e+01	1.000000000000000000e+00
4.120000000000000000e+02	1.149355170120920064e+02	2.112698849627605213e+01	-1.622405090565763597e-02	4.386885300464080615e+02	7.405756202081215100e-02	0.000000000000000000e+00	5.579957055375971642e+00	1.000000000000000000e+00
4.120000000000000000e+02	9.164190148435271510e+01	4.819994315756635928e+01	-1.612070884911926197e-02	4.358742751818418242e+02	8.941854159228657117e-03	0.000000000000000000e+00	1.319744076950292389e+01	1.000000000000000000e+00
4.130000000000000000e+02	7.589119480302478848e+01	1.810674435809459126e+01	-1.616303439663466582e-02	4.370269025049339007e+02	8.483093070242198053e-03	0.000000000000000000e+00	1.072789944542305918e+01	1.000000000000000000e+00
4.130000000000000000e+02	1.882673226238309994e+01	3.797052670582165490e+01	-4.381809705487281839e-03	1.161955777935105090e+02	1.445107799237850266e-01	0.000000000000000000e+00	1.088860449421052756e+01	1.000000000000000000e+00
4.140000000000000000e+02	1.829507313558036330e+01	2.291573486927067194e+01	-1.496565588027441891e-02	4.044193811601013522e+02	1.314700746224883865e-02	0.000000000000000000e+00	7.743057838725605713e+00	1.000000000000000000e+00
4.140000000000000000e+02	3.758573217876941897e+01	1.125919366278607292e+01	-1.572932616374660836e-02	4.252159753268550730e+02	1.046458175326669959e-02	0.000000000000000000e+00	2.209471480352702244e+01	1.000000000000000000e+00
4.140000000000000000e+02	4.713901870988857468e+01	3.130344412054166980e+01	-1.621860851017554311e-02	4.385403204164334170e+02	1.100922450979990863e-02	0.000000000000000000e+00	9.170715648053286984e+00	1.000000000000000000e+00
4.140000000000000000e+02	1.044301707224608009e+02	4.493917442025971809e+01	-4.687452632438810461e-03	1.245189760575483433e+02	2.168365478857905426e-01	0.000000000000000000e+00	1.319744076950292389e+01	1.000000000000000000e+00
4.150000000000000000e+02	8.232937261948951857e+01	7.683184464856251061e+00	-1.638113801673599448e-02	4.429663931093399469e+02	8.635138682149712253e-03	0.000000000000000000e+00	1.039672590935079732e+01	1.000000000000000000e+00
4.160000000000000000e+02	1.241832347571126434e+02	3.572958917323747130e+01	-1.668749363496166080e-02	4.513091996854663535e+02	8.893246784982933306e-03	0.000000000000000000e+00	1.200311568128596562e+01	1.000000000000000000e+00
4.160000000000000000e+02	7.947265467273675554e+00	5.711873576425669619e+00	-1.635293766911481012e-02	4.421984292412519721e+02	9.701150703992844626e-02	0.000000000000000000e+00	5.591181586220771216e+00	1.000000000000000000e+00
4.160000000000000000e+02	1.122998177680254202e+02	2.747926737035213662e+01	-1.684726105878302238e-02	4.556600541657188046e+02	2.378091714477148511e-02	0.000000000000000000e+00	6.877380126124082338e+00	1.000000000000000000e+00
4.160000000000000000e+02	5.745995449403802979e+01	3.651005551899914536e+01	-5.514697142090571776e-03	1.470468506079129725e+02	1.985073891065742835e-01	0.000000000000000000e+00	8.219136610361578832e+00	1.000000000000000000e+00
4.170000000000000000e+02	9.197841354346497411e+00	3.288661406765882589e+01	-1.813291242424263511e-02	4.906714593048976099e+02	5.236402146197394192e-02	0.000000000000000000e+00	1.088860449421052756e+01	1.000000000000000000e+00
4.170000000000000000e+02	1.333877624809041151e+02	2.132046132630224378e+01	4.203488476041609793e-03	-1.113394581822604152e+02	2.672607202640479018e-01	0.000000000000000000e+00	5.330565803147192305e+00	1.000000000000000000e+00
4.170000000000000000e+02	1.431682053866695128e+02	4.803309830550657011e+01	-4.048687816273895297e-03	1.071238607345012497e+02	8.068090653181902994e-02	0.000000000000000000e+00	2.147539985362869075e+01	1.000000000000000000e+00
4.170000000000000000e+02	5.784539973298193871e+01	2.007521843827216657e+01	-2.313658397350679390e-03	5.987480119447700844e+01	3.708615495189212519e-01	0.000000000000000000e+00	8.607528375877356197e+00	1.000000000000000000e+00
4.180000000000000000e+02	1.126336359765014237e+02	1.649985951856674049e+01	-1.626915320622735958e-02	4.399167750904220497e+02	7.994427312979379696e-02	0.000000000000000000e+00	6.394034604862898874e+00	1.000000000000000000e+00
4.180000000000000000e+02	1.270186038783668039e+02	1.719004573408271952e+01	-3.872741341886658598e-03	1.023324114636645419e+02	1.325680912246982590e-01	0.000000000000000000e+00	7.591212964258426510e+00	1.000000000000000000e+00
4.180000000000000000e+02	8.756096281864354580e+01	4.236127767500085639e+01	-1.604709609081955007e-02	4.338696212192784287e+02	1.197306518312490908e-02	0.000000000000000000e+00	1.363286668433139859e+01	1.000000000000000000e+00
4.180000000000000000e+02	6.523947037191166487e+01	5.270662172850457239e+01	-1.557122393120295364e-02	4.209104680441589608e+02	6.560038526034928097e-03	0.000000000000000000e+00	1.796801670393761086e+01	1.000000000000000000e+00
4.190000000000000000e+02	1.029001626585467122e+01	1.078856838957352338e+01	-1.635157747146483501e-02	4.421613877599669991e+02	7.979587258014686491e-02	0.000000000000000000e+00	5.591181586220771216e+00	1.000000000000000000e+00
4.190000000000000000e+02	1.079049466546195113e+01	2.100884035732586241e+01	-1.577100848031820490e-02	4.263510859111353852e+02	9.367572857455153112e-03	0.000000000000000000e+00	7.743057838725605713e+00	1.000000000000000000e+00
4.190000000000000000e+02	1.317111099701941725e+02	2.638047794090068976e+01	-5.000955539961628865e-03	1.330564206575997730e+02	2.784137659567481604e-01	0.000000000000000000e+00	3.524206762774749535e+00	1.000000000000000000e+00
4.190000000000000000e+02	5.585428127863701064e+01	2.844928507535482964e+01	-1.642608512782014682e-02	4.441904119672364004e+02	1.368096262453111223e-02	0.000000000000000000e+00	6.894257108317694005e+00	1.000000000000000000e+00
4.190000000000000000e+02	1.346556637632878335e+02	2.831687569610621935e+01	4.682142700183686453e-03	-1.243743737225449593e+02	2.629417817822549130e-01	0.000000000000000000e+00	3.524206762774749535e+00	1.000000000000000000e+00
4.200000000000000000e+02	3.432996765199321487e+01	1.670541097468126068e+01	-1.644939130161143098e-02	4.448250956106975877e+02	7.366319358840911491e-03	0.000000000000000000e+00	1.485183499275295027e+01	1.000000000000000000e+00
4.200000000000000000e+02	4.245328836830987029e+01	3.671152952529546809e+01	-2.925811349976725415e-02	7.936376697213374882e+02	1.054738116865377995e-01	0.000000000000000000e+00	6.791848252697215926e+00	1.000000000000000000e+00
4.210000000000000000e+02	1.206391237413969435e+02	9.161399123524407884e+00	-1.501747436373391219e-02	4.058305241548816866e+02	2.669981650148134378e-01	0.000000000000000000e+00	5.147060553124834570e+00	1.000000000000000000e+00
4.210000000000000000e+02	1.158138678957112546e+02	1.095280593416508985e+01	-1.583322157325467439e-02	4.280452993349911139e+02	3.013058259729809452e-01	0.000000000000000000e+00	5.147060553124834570e+00	1.000000000000000000e+00
4.210000000000000000e+02	8.374845654123133087e+00	4.764039970014460579e+01	-1.609356308695509413e-02	4.351350302337359608e+02	1.252567542622251562e-02	0.000000000000000000e+00	1.477672197789245701e+01	1.000000000000000000e+00
4.230000000000000000e+02	8.409868561165836809e+01	2.917538784629593351e+01	-2.080766811765727073e-02	5.635115446860435213e+02	6.689911479241406056e-02	0.000000000000000000e+00	1.363286668433139859e+01	1.000000000000000000e+00
4.230000000000000000e+02	6.505018407308335782e+01	9.503235507840335217e+00	-1.679748696191584595e-02	4.543045847766823044e+02	1.901460376306096656e-02	0.000000000000000000e+00	3.595353909563038464e+00	1.000000000000000000e+00
4.230000000000000000e+02	1.181841164364986980e+02	4.781523177751907383e+01	-1.481241174964660623e-02	4.002461717763167144e+02	9.435809159745822683e-02	0.000000000000000000e+00	3.498848349110905254e+00	1.000000000000000000e+00
4.240000000000000000e+02	5.915800409352874567e+01	2.239815322767931605e+01	7.281171001383468337e-03	-1.951522185303921049e+02	3.541297848626568934e-01	0.000000000000000000e+00	6.004726483862794062e+00	1.000000000000000000e+00
4.250000000000000000e+02	3.927158689972193883e+01	3.071103134160674841e+01	-1.695902438466952503e-02	4.587036406211460076e+02	3.256713050518955654e-02	0.000000000000000000e+00	6.791848252697215926e+00	1.000000000000000000e+00
4.260000000000000000e+02	6.361177422551956795e+01	2.642564273820441301e+01	-1.547183645856442698e-02	4.182039060913681965e+02	4.320228193354824775e-02	0.000000000000000000e+00	6.004726483862794062e+00	1.000000000000000000e+00
4.270000000000000000e+02	4.022158466758013873e+01	9.736154396264570465e+00	-2.462233277178145843e-02	6.673941160143145908e+02	3.633087199073148366e-02	0.000000000000000000e+00	2.099637965534016359e+01	1.000000000000000000e+00
4.270000000000000000e+02	3.758773587621553247e+01	4.279603569507449379e+01	-1.622617819484343735e-02	4.387464612908599406e+02	9.512606732345552096e-03	0.000000000000000000e+00	1.220174923905166686e+01	1.000000000000000000e+00
4.270000000000000000e+02	6.662363321880386025e+01	4.409441768916943261e+01	-1.731531514061821972e-02	4.684063021194322118e+02	9.742393795473636153e-02	0.000000000000000000e+00	1.792364089305731412e+01	1.000000000000000000e+00
4.270000000000000000e+02	1.149220481003935816e+02	4.654998478951376484e+01	-1.472578067265230967e-02	3.978869974186505942e+02	7.144568903783132807e-02	0.000000000000000000e+00	3.498848349110905254e+00	1.000000000000000000e+00
4.280000000000000000e+02	1.339359973735207916e+02	4.338016933802853714e+01	-1.578414126011513929e-02	4.267087233596902820e+02	1.361877352048268541e-02	0.000000000000000000e+00	1.093881351499448940e+01	1.000000000000000000e+00
4.290000000000000000e+02	1.361163235619608258e+02	9.357989242560014631e+00	-1.645332037549922938e-02	4.449320938229682270e+02	6.912434023868319066e-03	0.000000000000000000e+00	2.819590042613780412e+01	1.000000000000000000e+00
4.290000000000000000e+02	9.249063616693811696e+01	4.381943851016836078e+01	-1.604043083546350182e-02	4.336881101487844035e+02	9.753099972006462615e-03	0.000000000000000000e+00	1.160419660507587025e+01	1.000000000000000000e+00
4.290000000000000000e+02	7.426014189852163838e+01	2.267795815639977519e+01	-1.682989365972059614e-02	4.551870977631321011e+02	1.215784614815118569e-02	0.000000000000000000e+00	1.128861700227852261e+01	1.000000000000000000e+00
4.290000000000000000e+02	2.301823084626605365e+01	4.693500135067382928e+01	-3.069694613405762537e-02	8.328205723650904702e+02	5.570257126219280153e-03	0.000000000000000000e+00	1.514600652039850459e+01	1.000000000000000000e+00
4.300000000000000000e+02	5.766954726230129502e+00	4.033790660687434837e+01	-3.081569882906979793e-02	8.360544962951242951e+02	9.397417033669253073e-03	0.000000000000000000e+00	1.846965583946784051e+01	1.000000000000000000e+00
4.300000000000000000e+02	1.037426056772005296e+02	4.098208745868048197e+01	-1.747273861565979206e-02	4.726933251889620351e+02	9.056604566670345413e-03	0.000000000000000000e+00	1.160419660507587025e+01	1.000000000000000000e+00
4.310000000000000000e+02	8.572647594082424405e+01	6.937898650902218023e+00	-1.632000407059637503e-02	4.413015674703256082e+02	1.094094387975863558e-02	0.000000000000000000e+00	1.731378562893416984e+01	1.000000000000000000e+00
4.320000000000000000e+02	1.776944867045983401e+01	2.072767201266909254e+01	-1.669031320030025384e-02	4.513859832887339394e+02	3.811119440170651629e-02	0.000000000000000000e+00	3.790876834767260117e+00	1.000000000000000000e+00
4.330000000000000000e+02	4.724636462842502027e+01	8.269687703496666487e+00	4.220804775407894019e-03	-1.118110230161744312e+02	2.156358982177511985e-01	0.000000000000000000e+00	7.177520466092539131e+00	1.000000000000000000e+00
4.330000000000000000e+02	1.261234318503959173e+02	3.572370402675684886e+01	-1.721027599220709484e-02	4.655458313267290009e+02	1.580875400698081856e-01	0.000000000000000000e+00	6.370576861458378204e+00	1.000000000000000000e+00
4.340000000000000000e+02	1.091993179808966090e+02	1.923321711591957595e+01	2.630817969501685234e-03	-6.851182564190781932e+01	2.678082302855296915e-01	0.000000000000000000e+00	1.265789695347984534e+01	1.000000000000000000e+00
4.340000000000000000e+02	1.290151715715881267e+02	4.140015458433489215e+01	-1.738786427685857366e-02	4.703819910734127347e+02	1.914309513967585863e-01	0.000000000000000000e+00	6.370576861458378204e+00	1.000000000000000000e+00
4.340000000000000000e+02	1.029941543939798123e+02	8.200615421644728897e+00	-2.411714103879630724e-03	6.254509592579107391e+01	1.816198982758511216e-01	0.000000000000000000e+00	1.265789695347984534e+01	1.000000000000000000e+00
4.350000000000000000e+02	1.080054709371266242e+01	1.023203967915919144e+01	-1.666206517012576091e-02	4.506167209090612573e+02	1.170673995427640168e-02	0.000000000000000000e+00	1.044141682298819163e+01	1.000000000000000000e+00
4.350000000000000000e+02	3.443423725172502259e+01	2.815230636771046946e+01	-1.646256182009722679e-02	4.451837607752886470e+02	6.904446212227965951e-03	0.000000000000000000e+00	1.356163667950336382e+01	1.000000000000000000e+00
4.350000000000000000e+02	4.009416207448167313e+01	8.872015412093503528e+00	-1.638956279507303507e-02	4.431958202584803530e+02	9.334828288792618167e-03	0.000000000000000000e+00	7.177520466092539131e+00	1.000000000000000000e+00
4.360000000000000000e+02	2.098228508196468312e+01	3.108594462394082925e+01	-1.696573473175758823e-02	4.588863796488766980e+02	4.922318795657165680e-02	0.000000000000000000e+00	6.960561184583323957e+00	1.000000000000000000e+00
4.370000000000000000e+02	1.377183681483569728e+02	3.601091112410575334e+01	3.287353809941696414e-03	-8.639088906111014410e+01	1.869737293488483720e-01	0.000000000000000000e+00	8.960790116624831825e+00	1.000000000000000000e+00
4.380000000000000000e+02	1.571994697309348687e+01	5.187158642052740021e+01	-1.545678601555840193e-02	4.177940460221730632e+02	1.298145046356802279e-02	0.000000000000000000e+00	1.689778676818281156e+01	1.000000000000000000e+00
4.380000000000000000e+02	9.061579248620545002e+01	1.362859249016243091e+01	-1.603296910358593258e-02	4.334849090906872107e+02	9.338679790532489200e-03	0.000000000000000000e+00	1.351616730349966389e+01	1.000000000000000000e+00
4.380000000000000000e+02	1.363175846746218269e+02	2.364047255740491948e+01	-1.238508397943156175e-02	3.341441489015561501e+02	3.206557385596328080e-01	0.000000000000000000e+00	3.741950139481934112e+00	1.000000000000000000e+00
4.380000000000000000e+02	6.629494209356658985e+01	2.618849201486424860e+01	-4.879708062245789735e-02	1.325731137913672910e+03	6.865799366410962890e-03	0.000000000000000000e+00	1.436271636628641701e+01	1.000000000000000000e+00
4.380000000000000000e+02	8.389859363974341022e+01	4.038343726762900587e+01	-1.633857582190854224e-02	4.418073213059324189e+02	8.741688931751201430e-03	0.000000000000000000e+00	1.165536459886934217e+01	1.000000000000000000e+00
4.380000000000000000e+02	1.198868498656546677e+02	4.263491910748992808e+01	-1.644513828731447580e-02	4.447092757153403682e+02	8.523001957612352797e-03	0.000000000000000000e+00	9.211454857657297879e+00	1.000000000000000000e+00
4.390000000000000000e+02	1.024224154567879168e+02	3.852818921439372701e+01	-1.369106308911096151e-02	3.697091278225277620e+02	2.117632551806503116e-01	0.000000000000000000e+00	1.794078313888384457e+01	1.000000000000000000e+00
4.390000000000000000e+02	4.661263262219250691e+01	3.549388463899156676e+01	-1.677281812902398084e-02	4.536327926206657253e+02	1.433964943177901130e-02	0.000000000000000000e+00	1.321564723653307993e+01	1.000000000000000000e+00
4.390000000000000000e+02	2.461040431406763318e+01	3.750165371604708042e+01	-3.151327579002603796e-02	8.550512089747431901e+02	9.973912802553774881e-03	0.000000000000000000e+00	7.370520491586066925e+00	1.000000000000000000e+00
4.410000000000000000e+02	2.623810357660725501e+01	2.652241704588226057e+01	-1.707931003656039046e-02	4.619793106853051086e+02	1.409479843366445717e-02	0.000000000000000000e+00	6.960561184583323957e+00	1.000000000000000000e+00
4.410000000000000000e+02	1.327439177809364992e+02	5.024636368203619696e+01	-1.635219305240311061e-02	4.421781515220606593e+02	1.127863088111746848e-02	0.000000000000000000e+00	1.261737723514570142e+01	1.000000000000000000e+00
4.410000000000000000e+02	1.414101477930463204e+02	2.784595413896133209e+01	-4.850680361881241562e-03	1.289640630531307011e+02	3.488944950769174991e-01	0.000000000000000000e+00	6.567078337482967321e+00	1.000000000000000000e+00
4.420000000000000000e+02	3.540492313934585411e+01	2.849098666539565983e+01	-1.567020834620556566e-02	4.236060537598729070e+02	1.294156915245536776e-02	0.000000000000000000e+00	9.375811817793604064e+00	1.000000000000000000e+00
4.420000000000000000e+02	7.229988220575299351e+01	3.923564939367464177e+01	-1.650067803932328200e-02	4.462217578789747563e+02	8.171311332864084065e-03	0.000000000000000000e+00	1.009696626357345650e+01	1.000000000000000000e+00
4.430000000000000000e+02	1.316164066833017046e+02	2.807137868603861364e+01	-3.201989095974414057e-02	8.688475688847358924e+02	2.860877772637104854e-03	0.000000000000000000e+00	6.460186036550056521e+00	1.000000000000000000e+00
4.440000000000000000e+02	1.272391390278693102e+01	1.256549688986196678e+01	-1.522987613358379143e-02	4.116147395466136913e+02	2.015098086648836606e-02	0.000000000000000000e+00	1.942753053739762947e+01	1.000000000000000000e+00
4.440000000000000000e+02	1.148250791304482448e+02	1.792917649069298136e+01	-1.344450195343265854e-02	3.629946700428146187e+02	2.746457881406181301e-01	0.000000000000000000e+00	1.282960127710836851e+01	1.000000000000000000e+00
4.450000000000000000e+02	5.288873454227326931e+01	2.191343021389878132e+01	-1.791996306467136951e-02	4.848723317168264089e+02	1.916389885518973157e-01	0.000000000000000000e+00	1.106198109933332496e+01	1.000000000000000000e+00
4.450000000000000000e+02	1.087282846001903351e+02	3.649622619507330512e+01	2.563308328004542183e-03	-6.667337435351190322e+01	1.847379043445575020e-01	0.000000000000000000e+00	1.952849244944816931e+01	1.000000000000000000e+00
4.460000000000000000e+02	1.307003954580396226e+02	3.779557154620021464e+01	-1.684659661838659381e-02	4.556419598420668535e+02	1.960658438137674597e-02	0.000000000000000000e+00	8.019995777217895139e+00	1.000000000000000000e+00
4.460000000000000000e+02	9.200401005619173134e+01	1.398617887864781473e+01	-1.395164027165520437e-03	3.486197160742074885e+01	3.584862573082272519e-01	0.000000000000000000e+00	1.075268193328556698e+01	1.000000000000000000e+00
4.470000000000000000e+02	8.127871525830938992e+01	4.385401325353468138e+01	-1.611610746377871786e-02	4.357489682979638133e+02	1.016151471650130755e-01	0.000000000000000000e+00	6.672462871209447144e+00	1.000000000000000000e+00
4.470000000000000000e+02	7.217868331308228846e+01	1.003980990187003286e+01	-1.698164872424726829e-02	4.593197562651250792e+02	1.670108484517507375e-02	0.000000000000000000e+00	1.024430034834815473e+01	1.000000000000000000e+00
4.470000000000000000e+02	1.250161662871073815e+02	2.572278999759450713e+01	-1.671449418030986067e-02	4.520444900274376323e+02	3.493888976119396972e-02	0.000000000000000000e+00	7.005643590352209849e+00	1.000000000000000000e+00
4.480000000000000000e+02	4.825296159997773060e+01	1.186967418990614931e+01	-1.648208624131676861e-02	4.457154581232558712e+02	1.575482461051813665e-02	0.000000000000000000e+00	4.912907322240887886e+00	1.000000000000000000e+00
4.480000000000000000e+02	8.238660643664756833e+01	9.177258378453963417e+00	-1.633796621125611567e-02	4.417907201292039190e+02	1.277008312912442101e-02	0.000000000000000000e+00	1.024430034834815473e+01	1.000000000000000000e+00
4.480000000000000000e+02	1.313251339003278986e+02	4.579119748450673910e+01	-1.664109317375358013e-02	4.500456025784698681e+02	2.379490309556175909e-02	0.000000000000000000e+00	8.019995777217895139e+00	1.000000000000000000e+00
4.490000000000000000e+02	4.001472019155883686e+01	3.122299170825282388e+01	2.735698450312270495e-03	-7.136797553098645608e+01	2.286118616178793861e-01	0.000000000000000000e+00	1.588735914869304544e+01	1.000000000000000000e+00
4.490000000000000000e+02	7.617608558113508366e+01	3.955460269564553499e+01	-1.553963828642227277e-02	4.200503143230891396e+02	1.035782435746751551e-01	0.000000000000000000e+00	6.672462871209447144e+00	1.000000000000000000e+00
4.510000000000000000e+02	6.384681998396850844e+01	1.706047855303608785e+01	-1.627441056511989143e-02	4.400599457252408797e+02	2.757625526432561092e-02	0.000000000000000000e+00	1.089539971017570075e+01	1.000000000000000000e+00
4.510000000000000000e+02	1.638663000279399995e+01	2.615622309819831415e+01	-1.706908459462419883e-02	4.617008470986957036e+02	7.187548208926419768e-03	0.000000000000000000e+00	2.263301793677366902e+01	1.000000000000000000e+00
4.510000000000000000e+02	3.619288845316170722e+01	1.520334096044313377e+01	3.462165287035501825e-03	-9.115142960261340477e+01	2.054963833194554113e-01	0.000000000000000000e+00	8.137408286945445823e+00	1.000000000000000000e+00
4.520000000000000000e+02	4.336638764518802702e+01	1.136168468086187033e+01	-4.280798342211934726e-03	1.134447933597930245e+02	2.255721521518704309e-01	0.000000000000000000e+00	4.912907322240887886e+00	1.000000000000000000e+00
4.520000000000000000e+02	7.132594399768274229e+01	3.139292606028559973e+01	-1.657088695414751442e-02	4.481337169273863879e+02	1.182861755304154272e-02	0.000000000000000000e+00	9.494042283438275831e+00	1.000000000000000000e+00
4.530000000000000000e+02	1.037612986689728842e+02	5.039221893483450998e+01	-1.535679703340961551e-02	4.150711035064049952e+02	1.215610411757150899e-02	0.000000000000000000e+00	1.780262367889037733e+01	1.000000000000000000e+00
4.530000000000000000e+02	1.277459287839758417e+02	5.874016240825578272e+00	-1.776792687104589152e-02	4.807320173875701812e+02	9.168455692092714049e-02	0.000000000000000000e+00	7.802541248496226878e+00	1.000000000000000000e+00
4.530000000000000000e+02	6.271588846098804737e+01	4.293750549132678174e+01	-4.890936516810728135e-03	1.300603357966189435e+02	2.537560047838282040e-01	0.000000000000000000e+00	3.689926720851205211e+00	1.000000000000000000e+00
4.530000000000000000e+02	6.318947892711265268e+01	3.927809689489379963e+01	4.824484101665121177e-03	-1.282506753461685776e+02	2.634796351744228549e-01	0.000000000000000000e+00	3.689926720851205211e+00	1.000000000000000000e+00
4.540000000000000000e+02	1.255604413080416748e+02	2.413662611572434713e+01	-1.668107739595203406e-02	4.511344699340959323e+02	1.434912780686503631e-02	0.000000000000000000e+00	1.279638804915573758e+01	1.000000000000000000e+00
4.550000000000000000e+02	1.043367800761814692e+02	2.548859969586673202e+01	-1.622542376977417419e-02	4.387259164663011575e+02	4.645074910859936512e-02	0.000000000000000000e+00	7.471115505032987159e+00	1.000000000000000000e+00
4.550000000000000000e+02	1.427442507584932514e+02	3.668974957235597856e+01	-1.559505098398204781e-02	4.215593364858949030e+02	1.349434424398165966e-02	0.000000000000000000e+00	1.682192185450970712e+01	1.000000000000000000e+00
4.560000000000000000e+02	1.219017777780640159e+02	1.104369214503706509e+01	-3.960469893280190584e-03	1.047214727112401391e+02	4.949230059517988334e-01	0.000000000000000000e+00	7.802541248496226878e+00	1.000000000000000000e+00
4.560000000000000000e+02	1.259240140202485776e+02	3.692784818351420739e+01	7.833395011837388650e-03	-2.101906178017781599e+02	2.816850466098752559e-02	0.000000000000000000e+00	1.279638804915573758e+01	1.000000000000000000e+00
4.570000000000000000e+02	4.854173748585142079e+01	4.727036862274081841e+01	-4.689745665043602157e-03	1.245814208973241790e+02	2.977171615741477373e-01	0.000000000000000000e+00	8.305689132682225306e+00	1.000000000000000000e+00
4.570000000000000000e+02	9.751547496675148352e+01	2.244108210057565955e+01	-1.638665324412676150e-02	4.431165861288478141e+02	6.663686182173322869e-02	0.000000000000000000e+00	7.471115505032987159e+00	1.000000000000000000e+00
4.580000000000000000e+02	8.950554870818245945e+01	3.972887035628695429e+01	-1.604168664262728070e-02	4.337223088239221624e+02	1.055153850709011909e-02	0.000000000000000000e+00	9.637561494910581672e+00	1.000000000000000000e+00
4.580000000000000000e+02	8.322848749862899354e+01	5.359717578031108154e+00	-1.548639595607385726e-02	4.186003965238605815e+02	3.142498701920937165e-02	0.000000000000000000e+00	1.927872875977920586e+01	1.000000000000000000e+00
4.590000000000000000e+02	7.998216980225407724e+01	3.824973351937786248e+01	-1.705086711906320107e-02	4.612047410511194698e+02	1.432012443348651409e-02	0.000000000000000000e+00	9.637561494910581672e+00	1.000000000000000000e+00
4.590000000000000000e+02	1.017445003142798043e+02	1.072876330365058095e+01	-1.618300662069055429e-02	4.375707946103190693e+02	1.709019456943428050e-02	0.000000000000000000e+00	1.245243217170210315e+01	1.000000000000000000e+00
4.590000000000000000e+02	5.362512492780421525e+01	1.287753392583676693e+01	4.654717604662190165e-03	-1.236275218495719770e+02	2.203614594754611522e-01	0.000000000000000000e+00	3.271727960108464561e+00	1.000000000000000000e+00
4.590000000000000000e+02	6.896145609816011302e+01	2.600606024215905876e+01	-3.922103167441809250e-03	1.036766537048750934e+02	3.492923605701420131e-01	0.000000000000000000e+00	9.176719604200329172e+00	1.000000000000000000e+00
4.600000000000000000e+02	7.059935145746719343e+01	4.917960427728362305e+01	-1.452701386182819049e-02	3.924740950339532333e+02	2.437037581029536382e-01	0.000000000000000000e+00	4.046857469125045625e+00	1.000000000000000000e+00
4.600000000000000000e+02	4.041011446549610042e+01	4.557886662050049154e+01	-3.396781374608405513e-02	9.218942312106486270e+02	7.290493282006149656e-03	0.000000000000000000e+00	8.305689132682225306e+00	1.000000000000000000e+00
4.610000000000000000e+02	6.645422145555833993e+01	3.483362826178100846e+01	-3.125575089812987484e-02	8.480381815196863045e+02	9.383863509847323314e-03	0.000000000000000000e+00	8.622885891050742657e+00	1.000000000000000000e+00
4.610000000000000000e+02	6.943643793388230279e+01	5.305577345729583527e+01	-1.231882604511068922e-02	3.323397846356932632e+02	3.283757543338489127e-01	0.000000000000000000e+00	4.046857469125045625e+00	1.000000000000000000e+00
4.620000000000000000e+02	1.204173085539226236e+02	1.278449465251415162e+01	-1.582409293314776880e-02	4.277967043225801262e+02	9.731600449194965918e-03	0.000000000000000000e+00	1.408651009299835799e+01	1.000000000000000000e+00
4.620000000000000000e+02	1.018418848631644664e+02	4.481094368548926354e+01	-3.199171287589503559e-02	8.680802113131644546e+02	1.630495181939317639e-02	0.000000000000000000e+00	4.798874540307136449e+00	1.000000000000000000e+00
4.620000000000000000e+02	7.055545921363071571e+00	5.172906540945773202e+01	-1.553786246789632189e-02	4.200019544772272297e+02	1.706839322123931968e-02	0.000000000000000000e+00	1.981570485275796756e+01	1.000000000000000000e+00
4.630000000000000000e+02	6.218277183923226659e+01	4.232421430462637346e+01	3.946522336175583082e-03	-1.043416469002850278e+02	4.885895979426798652e-01	0.000000000000000000e+00	8.622885891050742657e+00	1.000000000000000000e+00
4.640000000000000000e+02	2.527471408306896450e+01	2.096978306822611060e+01	4.045838409319896939e-03	-1.070462644716627949e+02	2.524049282173674857e-01	0.000000000000000000e+00	3.217431089969545077e+00	1.000000000000000000e+00
4.650000000000000000e+02	2.706261175259598417e+01	4.599918022177227073e+01	-1.649179834580205908e-02	4.459799422859331912e+02	1.012770466027057559e-02	0.000000000000000000e+00	1.003017518905368100e+01	1.000000000000000000e+00
4.650000000000000000e+02	1.333478322670629552e+02	3.144325957550003636e+01	1.325148753829173296e-03	-3.295528588641825962e+01	4.995043548213483620e-01	0.000000000000000000e+00	8.668319456326335271e+00	1.000000000000000000e+00
4.660000000000000000e+02	1.008729741822202470e+02	3.020274735341962824e+01	-1.619519833171312664e-02	4.379028044735050571e+02	1.120732549612613038e-02	0.000000000000000000e+00	1.315407655872269466e+01	1.000000000000000000e+00
4.660000000000000000e+02	1.059533944933167504e+02	4.233613350796593267e+01	-1.534412852760607369e-02	4.147261093648265842e+02	1.733027741182213699e-01	0.000000000000000000e+00	4.798874540307136449e+00	1.000000000000000000e+00
4.670000000000000000e+02	1.509070468401857568e+01	3.361557920523586063e+01	-1.642949241586664361e-02	4.442832006854120550e+02	1.685251827496647703e-02	0.000000000000000000e+00	1.623669324027394012e+01	1.000000000000000000e+00
4.670000000000000000e+02	9.496192615081994859e+01	6.349565956315312398e+00	-1.939089062710961384e-03	4.967436966217309902e+01	2.628499443343957909e-01	0.000000000000000000e+00	1.129932240252089315e+01	1.000000000000000000e+00
4.670000000000000000e+02	1.329470405991345103e+02	6.347447078095040496e+00	2.615842202931531121e-03	-6.810399919319557682e+01	2.966307636824478955e-01	0.000000000000000000e+00	9.621549116387235756e+00	1.000000000000000000e+00
4.670000000000000000e+02	1.232946263378068039e+02	3.690903717773542780e+01	-3.855355335501526280e-03	1.018589483385469379e+02	1.050045627178513019e-01	0.000000000000000000e+00	7.968235731868708704e+00	1.000000000000000000e+00
4.680000000000000000e+02	1.321119840912176358e+02	4.002302888960082328e+01	4.743878145492059356e-03	-1.260555796429123063e+02	6.861892674972835948e-02	0.000000000000000000e+00	4.039382526493886516e+00	1.000000000000000000e+00
4.680000000000000000e+02	9.619715833033843921e+01	1.758116816698822049e+01	-4.351129928029351737e-03	1.153600930368981068e+02	9.823706041743540673e-02	0.000000000000000000e+00	1.129932240252089315e+01	1.000000000000000000e+00
4.680000000000000000e+02	3.680706063807010509e+01	4.362217996062583580e+01	3.439769202698986141e-03	-9.054152990250562993e+01	2.154366931475673042e-01	0.000000000000000000e+00	1.003017518905368100e+01	1.000000000000000000e+00
4.690000000000000000e+02	1.420454571832094928e+02	9.476827697591701849e+00	3.794750615124920130e-03	-1.002085348007419583e+02	2.425723580373134736e-01	0.000000000000000000e+00	9.621549116387235756e+00	1.000000000000000000e+00
4.690000000000000000e+02	1.256142145770154173e+02	2.066513662106995852e+01	-1.675824266833502926e-02	4.532358674720749150e+02	7.792490910116245395e-03	0.000000000000000000e+00	1.326562388267618431e+01	1.000000000000000000e+00
4.690000000000000000e+02	7.938440316760900828e+01	4.144010144939444729e+01	-1.534588963586427587e-02	4.147740686144166489e+02	4.264957691429016595e-02	0.000000000000000000e+00	1.180469071457238428e+01	1.000000000000000000e+00
4.700000000000000000e+02	7.296087128959675283e+01	2.503062892494383718e+01	-3.676276660840238023e-03	9.698220165682724314e+01	2.643087208807998190e-01	0.000000000000000000e+00	1.245656002009515717e+01	1.000000000000000000e+00
4.700000000000000000e+02	9.157009713097147596e+01	4.970909464880520545e+01	7.415199210392467259e-03	-1.988021317586295709e+02	1.612769330552380476e-01	0.000000000000000000e+00	8.769851384489129487e+00	1.000000000000000000e+00
4.700000000000000000e+02	2.985508411418042130e+01	2.340528305431834610e+01	-3.490426418593289403e-03	9.192104876473175068e+01	2.091609762861514898e-01	0.000000000000000000e+00	3.930830308806621431e+00	1.000000000000000000e+00
4.700000000000000000e+02	1.158430435206607001e+02	3.408650388336276649e+01	-1.497551955659962583e-03	3.765024325103127012e+01	3.515763399978258930e-01	0.000000000000000000e+00	7.968235731868708704e+00	1.000000000000000000e+00
4.710000000000000000e+02	2.029803314579413609e+01	9.973487387071282129e+00	-1.547331874878717962e-02	4.182442724495558650e+02	1.382871143213060261e-02	0.000000000000000000e+00	1.212087585240300847e+01	1.000000000000000000e+00
4.720000000000000000e+02	1.370181920936787492e+02	4.921796586705735166e+01	3.251378764849641168e-03	-8.541120132269445264e+01	2.303293773389810672e-01	0.000000000000000000e+00	6.386939794216957900e+00	1.000000000000000000e+00
4.730000000000000000e+02	1.070228547567376296e+02	2.860857269086803356e+01	3.588907970901200270e-03	-9.460294030953235733e+01	1.155074792840311559e-01	0.000000000000000000e+00	1.038284450335945053e+01	1.000000000000000000e+00
4.730000000000000000e+02	5.704470730545482837e+01	2.830810779207222794e+01	-1.880942569650474391e-03	4.809089961682734327e+01	3.779308400025196413e-01	0.000000000000000000e+00	9.085129520878130194e+00	1.000000000000000000e+00
4.730000000000000000e+02	6.789925481268159047e+01	3.641245330308524331e+01	1.400705081317507334e-03	-3.501286795228169524e+01	4.774345783990172620e-01	0.000000000000000000e+00	1.245656002009515717e+01	1.000000000000000000e+00
4.740000000000000000e+02	4.128154284945425445e+01	3.922966554672234452e+01	-1.512788395525469475e-02	4.088372451399314969e+02	1.472798462863067481e-02	0.000000000000000000e+00	1.917701169252076099e+01	1.000000000000000000e+00
4.750000000000000000e+02	1.720595229689721606e+01	4.231925944000239781e+01	5.573755502560687192e-03	-1.486551530146355447e+02	1.928580712240347550e-01	0.000000000000000000e+00	1.895185268115328370e+01	1.000000000000000000e+00
4.750000000000000000e+02	2.396004170536819089e+01	2.152793781705594256e+01	7.063388361465959032e-03	-1.892214689949564388e+02	1.332423262180473245e-01	0.000000000000000000e+00	6.186756027318883078e+00	1.000000000000000000e+00
4.760000000000000000e+02	1.298656248343009167e+02	2.229973347929545113e+01	-1.767648631419953265e-02	4.782418692277263403e+02	3.044888630820519193e-02	0.000000000000000000e+00	7.469656568541692465e+00	1.000000000000000000e+00
4.770000000000000000e+02	8.939424769157922412e+01	4.239415059179005141e+01	-1.553631152138124777e-02	4.199597184416679170e+02	9.589370543314557072e-02	0.000000000000000000e+00	5.434835175304280064e+00	1.000000000000000000e+00
4.780000000000000000e+02	4.735196442264622618e+01	1.355086798204793119e+01	-1.614135485585851265e-02	4.364365160240126897e+02	1.252095518704054999e-02	0.000000000000000000e+00	1.022872533873362144e+01	1.000000000000000000e+00
4.790000000000000000e+02	6.122115699002312539e+01	1.647736344350172288e+01	-1.639428934839137417e-02	4.433245357699994429e+02	1.718958226089251085e-02	0.000000000000000000e+00	1.180301034212463662e+01	1.000000000000000000e+00
4.790000000000000000e+02	1.369596581951523433e+02	2.463863491524461580e+01	-1.626894710461158564e-02	4.399111624435074077e+02	2.423339946045000026e-02	0.000000000000000000e+00	7.469656568541692465e+00	1.000000000000000000e+00
4.790000000000000000e+02	1.191268892806627520e+02	4.748241020984693250e+01	-1.615641371863519790e-02	4.368466053839857750e+02	1.219543101693609799e-02	0.000000000000000000e+00	9.640829818170619347e+00	1.000000000000000000e+00
4.790000000000000000e+02	8.598931320073350548e+01	9.198219498866404109e+00	-3.781038728080473536e-03	9.983512685716297597e+01	2.497520095433023446e-01	0.000000000000000000e+00	8.381740949256627715e+00	1.000000000000000000e+00
4.800000000000000000e+02	8.063916575019621291e+01	4.292757262229010706e+01	4.093877872353354590e-03	-1.083544955739038755e+02	1.792132059606275085e-01	0.000000000000000000e+00	8.771316826050334470e+00	1.000000000000000000e+00
4.800000000000000000e+02	1.189047839784478384e+02	1.006441424515655036e+01	-1.656301267880194716e-02	4.479192813099960517e+02	2.625876692237028021e-02	0.000000000000000000e+00	8.754029408171550841e+00	1.000000000000000000e+00
4.800000000000000000e+02	9.202848499720937525e+01	3.764039132144925048e+01	-1.611048908394356605e-02	4.355959661871901858e+02	1.033100448989334730e-01	0.000000000000000000e+00	5.434835175304280064e+00	1.000000000000000000e+00
4.800000000000000000e+02	3.582268801055698049e+01	3.877103855963404300e+01	-1.680755783057876970e-02	4.545788389581298929e+02	3.942269001354847813e-02	0.000000000000000000e+00	6.307214652086511109e+00	1.000000000000000000e+00
4.800000000000000000e+02	8.297705098906071441e+01	1.701997490980668459e+01	-1.631542186168126116e-02	4.411767828070260862e+02	9.434120032630444186e-03	0.000000000000000000e+00	4.559637520883703665e+00	1.000000000000000000e+00
4.810000000000000000e+02	7.413804919499536084e+01	2.113616662211909158e+01	2.847919868352531345e-03	-7.442403694690236193e+01	3.332702903301439923e-01	0.000000000000000000e+00	9.750435217363371265e+00	1.000000000000000000e+00
4.820000000000000000e+02	1.267203822150927124e+02	4.062311721843584422e+01	6.831100073611469023e-03	-1.828956954815029405e+02	2.818898223763180999e-01	0.000000000000000000e+00	6.832980231359012002e+00	1.000000000000000000e+00
4.820000000000000000e+02	6.127059105180364895e+01	5.114742277828189287e+01	6.852464618847480156e-03	-1.834775038698173830e+02	2.335601412567476221e-01	0.000000000000000000e+00	2.104061839476612761e+01	1.000000000000000000e+00
4.830000000000000000e+02	1.109556197190208593e+02	6.397832941574005616e+00	-1.679303323438062143e-02	4.541832989729998076e+02	1.934522239982405800e-02	0.000000000000000000e+00	8.754029408171550841e+00	1.000000000000000000e+00
4.830000000000000000e+02	5.135909285415959857e+01	2.296201795368308751e+01	-3.261693704577624513e-03	8.569210215125892205e+01	2.475875875484888633e-01	0.000000000000000000e+00	1.022872533873362144e+01	1.000000000000000000e+00
4.830000000000000000e+02	1.285761128247791518e+01	3.368522018149680264e+01	-2.959589831888771727e-03	7.746508091907357141e+01	2.332894394736026999e-01	0.000000000000000000e+00	1.844786828891047747e+01	1.000000000000000000e+00
4.830000000000000000e+02	4.202342153706332084e+01	3.992510112325657445e+01	-1.665781788188749890e-02	4.505010569481712537e+02	4.225955167225492470e-02	0.000000000000000000e+00	6.307214652086511109e+00	1.000000000000000000e+00
4.840000000000000000e+02	1.376375229237215692e+01	1.525961970620220320e+01	-2.702544163312464547e-03	7.046510387741352588e+01	2.634576405093287388e-01	0.000000000000000000e+00	1.077624949160282064e+01	1.000000000000000000e+00
4.840000000000000000e+02	9.856276633933239850e+01	2.087270765405362738e+01	-1.744319449897958549e-02	4.718887672299696874e+02	6.896356055286478881e-02	0.000000000000000000e+00	6.301023498948484125e+00	1.000000000000000000e+00
4.850000000000000000e+02	8.566594735163407393e+01	2.070238318065203487e+01	-7.565488698897357076e-03	2.028948790706689920e+02	2.817226503514476121e-01	0.000000000000000000e+00	3.409565295479127123e+00	1.000000000000000000e+00
4.860000000000000000e+02	6.330937112508810571e+01	1.492432411977595130e+01	-3.205457152680445121e-02	8.697920048464795855e+02	2.482973845747493691e-02	0.000000000000000000e+00	5.934067457015919977e+00	1.000000000000000000e+00
4.860000000000000000e+02	8.452151000906098943e+01	1.749062374491281346e+01	9.077395638455082461e-03	-2.440677722948502435e+02	2.101852495138613053e-01	0.000000000000000000e+00	3.409565295479127123e+00	1.000000000000000000e+00
4.860000000000000000e+02	1.091604226182940636e+02	2.395590892299369301e+01	-1.381241112944436682e-02	3.730137293008915549e+02	1.620703411633305224e-01	0.000000000000000000e+00	4.473744739923812830e+00	1.000000000000000000e+00
4.870000000000000000e+02	1.383726355067939267e+02	6.600378290593003072e+00	-1.670648487000039178e-02	4.518263770804413184e+02	7.300979786282857376e-03	0.000000000000000000e+00	2.741776393737109530e+01	1.000000000000000000e+00
4.870000000000000000e+02	1.406181098273438295e+02	4.351778633944091013e+01	8.284987140054697607e-03	-2.224885668285953102e+02	1.167250212363235562e-01	0.000000000000000000e+00	6.811780639889379430e+00	1.000000000000000000e+00
4.870000000000000000e+02	1.362090096143985534e+02	3.832546597199653604e+01	-3.344326193129478018e-03	8.794238524671787616e+01	4.841524995805993603e-01	0.000000000000000000e+00	6.811780639889379430e+00	1.000000000000000000e+00
4.880000000000000000e+02	9.435994365121747762e+01	2.556729800748889403e+01	-3.178793179691156295e-02	8.625307582439502312e+02	5.278702549525782217e-03	0.000000000000000000e+00	6.301023498948484125e+00	1.000000000000000000e+00
4.890000000000000000e+02	1.066852599756840760e+02	2.768256451354991299e+01	-1.418053939258213936e-02	3.830387548328258163e+02	1.380347938972389388e-01	0.000000000000000000e+00	4.473744739923812830e+00	1.000000000000000000e+00
4.890000000000000000e+02	4.370419177074437300e+01	4.872237194685418160e+01	-1.524417701048161669e-02	4.120041871125455941e+02	1.532755628579673957e-02	0.000000000000000000e+00	1.476799205019911732e+01	1.000000000000000000e+00
4.910000000000000000e+02	5.246652992391677373e+01	2.001961678196316541e+01	-1.643382475493513489e-02	4.444011807867073003e+02	1.885587618294204404e-02	0.000000000000000000e+00	8.674718353217832245e+00	1.000000000000000000e+00
4.910000000000000000e+02	5.821221878628238500e+01	5.148112915095234854e+01	-3.288886859259617431e-03	8.643263771257981887e+01	4.102665389698321174e-01	0.000000000000000000e+00	1.476799205019911732e+01	1.000000000000000000e+00
4.930000000000000000e+02	1.417511055174944374e+02	1.035485017070680414e+01	-3.946906991849861816e-03	1.043521220073109816e+02	1.266374113841246540e-01	0.000000000000000000e+00	2.102301432992249275e+01	1.000000000000000000e+00
4.950000000000000000e+02	9.381070894300823682e+01	6.346089699431158415e+00	-1.669238170323012263e-02	4.514423136408456685e+02	1.069689915067717489e-02	0.000000000000000000e+00	1.327826847841564906e+01	1.000000000000000000e+00
4.950000000000000000e+02	6.373119236836694768e+01	5.970064078844512068e+00	-1.820093344018428733e-02	4.925238365598000883e+02	1.264909209268912926e-01	0.000000000000000000e+00	5.663930511520570477e+00	1.000000000000000000e+00
4.950000000000000000e+02	1.210963255549096260e+02	1.427239994235381282e+01	-8.053136832202325082e-03	2.161747205729575398e+02	3.155889573880166221e-02	0.000000000000000000e+00	1.508682777877695536e+01	1.000000000000000000e+00
4.950000000000000000e+02	2.165165673713566363e+01	1.995864806017258175e+01	5.513103278240183598e-03	-1.470034458292133479e+02	2.440186115124156618e-01	0.000000000000000000e+00	5.455709336302360768e+00	1.000000000000000000e+00
4.960000000000000000e+02	4.224355290882436975e+01	2.164362481335739474e+01	-1.615576238811950935e-02	4.368288680741854932e+02	1.142737902806378880e-02	0.000000000000000000e+00	1.035116713888537987e+01	1.000000000000000000e+00
4.960000000000000000e+02	1.028856805772514207e+02	3.870666277289641499e+01	-1.697284293143496575e-02	4.590799531676399852e+02	1.524239123209192304e-02	0.000000000000000000e+00	1.459334110499607462e+01	1.000000000000000000e+00
4.970000000000000000e+02	9.305486328565967824e+01	1.960282802856604079e+01	-1.698214597251299085e-02	4.593332975415190731e+02	1.472158758713770776e-02	0.000000000000000000e+00	8.778565383559532975e+00	1.000000000000000000e+00
4.980000000000000000e+02	2.593397936051772490e+01	7.200230114215629307e+00	-2.521217389168873418e-03	6.552713599383251619e+01	4.280517412475259853e-01	0.000000000000000000e+00	1.175208957957681122e+01	1.000000000000000000e+00
4.990000000000000000e+02	1.456619746151620909e+01	3.613927833028380832e+01	-1.657577096639830869e-02	4.482667204275663266e+02	1.308088418975295042e-02	0.000000000000000000e+00	9.660585730143658623e+00	1.000000000000000000e+00
4.990000000000000000e+02	1.375838208483321523e+02	1.912038232384135839e+01	-1.369004680168149114e-02	3.696814518507309231e+02	3.228521731521515337e-01	0.000000000000000000e+00	4.883348560799881000e+00	1.000000000000000000e+00
4.990000000000000000e+02	1.398646811515379795e+02	2.343834126801001361e+01	-1.401000521031971202e-02	3.783946954045266580e+02	3.129832300077328711e-01	0.000000000000000000e+00	4.883348560799881000e+00	1.000000000000000000e+00
4.990000000000000000e+02	8.782974838133968376e+01	3.473203226408992350e+01	-1.580097823274949700e-02	4.271672349640458037e+02	1.003354410494183835e-02	0.000000000000000000e+00	1.333470601037871006e+01	1.000000000000000000e+00
4.990000000000000000e+02	1.409199450045697333e+01	2.223741760678093371e+01	-2.097034325243420528e-03	5.397560227072011685e+01	4.066112961970547168e-01	0.000000000000000000e+00	7.466177467133313428e+00	1.000000000000000000e+00
4.990000000000000000e+02	9.576535141992022204e+01	5.144505031991457145e+01	4.272985419050878177e-03	-1.132320285112018610e+02	1.740681462032604987e-01	0.000000000000000000e+00	1.459334110499607462e+01	1.000000000000000000e+00
5.000000000000000000e+02	1.218177065120672182e+02	2.934197133443814209e+01	-1.742653485004813305e-02	4.714350845801581613e+02	1.126438720523992298e-02	0.000000000000000000e+00	1.109441804479856408e+01	1.000000000000000000e+00
5.000000000000000000e+02	1.801951262306845081e+01	1.588773986950263684e+01	5.357927438884295401e-03	-1.427776313312379273e+02	1.975324827772617642e-01	0.000000000000000000e+00	5.455709336302360768e+00	1.000000000000000000e+00
5.000000000000000000e+02	5.964228014352038088e+01	5.201302242691767930e+01	-1.591000735074933614e-02	4.301363623066633863e+02	6.128142451968643378e-02	0.000000000000000000e+00	1.854596883706037147e+01	1.000000000000000000e+00
5.010000000000000000e+02	1.049220071106729080e+02	2.214545872723321907e+01	-1.638637798511683938e-02	4.431090901583432924e+02	1.087297803736397839e-02	0.000000000000000000e+00	1.213647697782821844e+01	1.000000000000000000e+00
5.020000000000000000e+02	4.465661657045138355e+01	4.108677662243353268e+01	-2.038056537569545197e-03	5.236949405667537860e+01	3.788000280662563446e-01	0.000000000000000000e+00	1.854596883706037147e+01	1.000000000000000000e+00
5.030000000000000000e+02	1.247977900030956704e+02	8.909384481820833201e+00	-1.512761594385171951e-02	4.088299465393438368e+02	1.490469205768687466e-01	0.000000000000000000e+00	1.636297838735621468e+01	1.000000000000000000e+00
5.030000000000000000e+02	1.281941305520924743e+02	3.974122067554272064e+01	-1.630142593986490598e-02	4.407956399076573462e+02	8.492085810147820268e-03	0.000000000000000000e+00	1.219849049664244411e+01	1.000000000000000000e+00
5.030000000000000000e+02	8.805359054868876711e+00	4.389425463598276878e+01	-1.673883686765466686e-02	4.527074004491137771e+02	1.641942614236169273e-02	0.000000000000000000e+00	9.660585730143658623e+00	1.000000000000000000e+00
5.040000000000000000e+02	8.698898134400386084e+01	6.787353822453865426e+00	-1.677343446752997333e-02	4.536495770131658105e+02	8.657344915468490054e-02	0.000000000000000000e+00	6.909991307634455460e+00	1.000000000000000000e+00
5.040000000000000000e+02	3.641974418837162375e+01	1.487577058654731665e+01	-1.711131503310215143e-02	4.628508843720028381e+02	8.491686990468949592e-02	0.000000000000000000e+00	5.388419190027107675e+00	1.000000000000000000e+00
5.040000000000000000e+02	1.109302503770687167e+02	4.995000268331482118e+01	-1.599590006215120472e-02	4.324754291782785458e+02	9.967265517872081482e-03	0.000000000000000000e+00	1.523841618463762693e+01	1.000000000000000000e+00
5.050000000000000000e+02	8.076982693531513746e+01	9.799014213744912993e+00	-1.653970453220434886e-02	4.472845439422337108e+02	9.659914927357338144e-02	0.000000000000000000e+00	4.621388613821630464e+00	1.000000000000000000e+00
5.060000000000000000e+02	5.049815770461847109e+01	1.454196275616940426e+01	4.304554860353857967e-03	-1.140917409722709834e+02	1.887024603625455654e-01	0.000000000000000000e+00	6.147570893174261641e+00	1.000000000000000000e+00
5.060000000000000000e+02	5.053031296667787586e+01	2.068944955369286731e+01	2.110070695734029330e-03	-5.433061426001471972e+01	4.226494564218581385e-01	0.000000000000000000e+00	6.147570893174261641e+00	1.000000000000000000e+00
5.070000000000000000e+02	2.823550210616986433e+01	2.075358068895550190e+01	-1.762429159343006230e-02	4.768204803783993952e+02	8.804878254090664491e-02	0.000000000000000000e+00	6.462792843233493123e+00	1.000000000000000000e+00
5.070000000000000000e+02	3.187434841167812039e+01	1.198190835750647132e+01	-1.610952339934335759e-02	4.355696682531756778e+02	1.457713682032618641e-01	0.000000000000000000e+00	5.388419190027107675e+00	1.000000000000000000e+00
5.070000000000000000e+02	1.632819075293985733e+01	2.392292583120554994e+01	-1.834466954830817412e-02	4.964381194282783554e+02	1.190948074108783006e-01	0.000000000000000000e+00	5.911077646979881806e+00	1.000000000000000000e+00
5.070000000000000000e+02	1.066889157721673911e+02	2.447049722169316510e+01	-2.536592372715078692e-03	6.594583408913766220e+01	2.182773928104252414e-01	0.000000000000000000e+00	1.064915606313192775e+01	1.000000000000000000e+00
5.080000000000000000e+02	7.709098897475483625e+01	7.001982933994768565e+00	8.493953405144695837e-03	-2.281792250926041277e+02	2.658365146912171628e-01	0.000000000000000000e+00	4.621388613821630464e+00	1.000000000000000000e+00
5.080000000000000000e+02	9.358516675595572565e+01	1.170826085108205028e+01	-1.698650205080957237e-02	4.594519241195766881e+02	1.299171641894569795e-02	0.000000000000000000e+00	8.014947938999741339e+00	1.000000000000000000e+00
5.080000000000000000e+02	9.739082391592970112e+01	1.876207996172098191e+01	-4.386491332752083007e-03	1.163230698596197357e+02	3.030093542890019975e-01	0.000000000000000000e+00	7.780181988461966291e+00	1.000000000000000000e+00
5.080000000000000000e+02	2.186857092011256753e+01	2.186257960985717830e+01	-1.774730171508717702e-02	4.801703443627287129e+02	1.756187352411553437e-01	0.000000000000000000e+00	5.911077646979881806e+00	1.000000000000000000e+00
5.090000000000000000e+02	7.915518452857993736e+01	1.706742515771451352e+01	-1.691767039542174667e-02	4.575774711862793538e+02	1.037568904320584906e-02	0.000000000000000000e+00	7.445593848179250074e+00	1.000000000000000000e+00
5.090000000000000000e+02	4.388972907058956707e+01	1.190123864289563826e+01	3.539430025987035967e-03	-9.325553585651837807e+01	4.426271486406831990e-01	0.000000000000000000e+00	5.813245862611807979e+00	1.000000000000000000e+00
5.100000000000000000e+02	2.098006117730934861e+01	4.988232560997312248e+01	-1.673981785249715332e-02	4.527341150458375978e+02	1.369333927460023581e-01	0.000000000000000000e+00	1.231490307321988809e+01	1.000000000000000000e+00
5.100000000000000000e+02	7.011275719872875811e+01	3.416368763427450972e+01	-1.362530632199936663e-02	3.679184115553975403e+02	3.117049942049917588e-01	0.000000000000000000e+00	4.360503015961032069e+00	1.000000000000000000e+00
5.110000000000000000e+02	4.427546345658561933e+01	1.770167280273518884e+01	8.546380041178273587e-03	-2.296069295571030864e+02	1.544342674154540740e-01	0.000000000000000000e+00	5.721969730083619865e+00	1.000000000000000000e+00
5.110000000000000000e+02	1.220923707085460990e+02	2.229001902935535639e+01	-1.595809137330945690e-02	4.314458068728984586e+02	1.371873238474352608e-02	0.000000000000000000e+00	1.363165811915915526e+01	1.000000000000000000e+00
5.110000000000000000e+02	6.657268437412523099e+01	3.670963950905707662e+01	-1.367177075221984520e-02	3.691837506937640114e+02	2.614653142247740369e-01	0.000000000000000000e+00	4.360503015961032069e+00	1.000000000000000000e+00
5.120000000000000000e+02	7.698598233253888168e+01	3.144603090693687619e+01	-1.866877665984638043e-02	5.052643422250756089e+02	6.861583900249457191e-02	0.000000000000000000e+00	7.391000055992605233e+00	1.000000000000000000e+00
5.120000000000000000e+02	1.112669683981273039e+01	3.867938146040486203e+01	-1.672459728152845410e-02	4.523196219795589172e+02	9.903307884555312413e-02	0.000000000000000000e+00	6.084330077921068280e+00	1.000000000000000000e+00
5.120000000000000000e+02	1.340498923450855102e+02	2.883522944532592192e+01	-3.123164880783312752e-02	8.473818231392175448e+02	4.529504357347446941e-03	0.000000000000000000e+00	1.363165811915915526e+01	1.000000000000000000e+00
5.120000000000000000e+02	1.718927681826733433e+01	3.816538097214014158e+01	-1.589821844866125267e-02	4.298153219078112102e+02	1.840911894940873150e-01	0.000000000000000000e+00	6.084330077921068280e+00	1.000000000000000000e+00
5.120000000000000000e+02	1.037236521205555988e+02	1.424250932898575250e+01	-4.417260404920238942e-03	1.171609863277835757e+02	2.182625368909701935e-01	0.000000000000000000e+00	7.780181988461966291e+00	1.000000000000000000e+00
5.130000000000000000e+02	1.251597835847225149e+01	9.926925991393174442e+00	-5.304050277265169415e-03	1.413104255366702091e+02	1.794359041829279855e-01	0.000000000000000000e+00	1.516346975213795290e+01	1.000000000000000000e+00
5.130000000000000000e+02	4.594362471680153703e+01	2.317507901842099827e+01	6.217803916064351157e-03	-1.661941535090355160e+02	3.031747138970802835e-01	0.000000000000000000e+00	5.721969730083619865e+00	1.000000000000000000e+00
5.130000000000000000e+02	1.451385788141719146e+01	2.706938053072201100e+01	-1.692222606885588829e-02	4.577015332240678731e+02	1.248322353552643316e-01	0.000000000000000000e+00	5.551681590742364669e+00	1.000000000000000000e+00
5.130000000000000000e+02	1.028983304221798250e+02	2.864990793077105735e+01	-1.617052645006718942e-02	4.372309292925200452e+02	1.119619221544865262e-02	0.000000000000000000e+00	1.131820524031599184e+01	1.000000000000000000e+00
5.140000000000000000e+02	8.966902984153264811e+00	2.729842169013973319e+01	-1.682665970835840394e-02	4.550990294233130840e+02	1.704258736203697611e-01	0.000000000000000000e+00	5.551681590742364669e+00	1.000000000000000000e+00
5.140000000000000000e+02	6.160374205088290722e+01	4.248701018332539547e+01	7.074945286528539629e-03	-1.895361920967239939e+02	2.261449724526870542e-01	0.000000000000000000e+00	7.620262444273450342e+00	1.000000000000000000e+00
5.140000000000000000e+02	2.925889737938065593e+01	3.660832637976201909e+01	-1.633206711250854287e-02	4.416300733615372565e+02	2.993060418321424887e-02	0.000000000000000000e+00	1.216964089416344486e+01	1.000000000000000000e+00
5.150000000000000000e+02	8.731805516852753613e+01	4.131298134226425134e+01	-1.583082894018203804e-02	4.279801421328863853e+02	1.484765721244962755e-02	0.000000000000000000e+00	1.123548013721082484e+01	1.000000000000000000e+00
5.160000000000000000e+02	4.282291138445536660e+01	3.609163507110636004e+01	-1.582447069072975485e-02	4.278069915778210657e+02	2.210681929325308825e-02	0.000000000000000000e+00	1.328820047880246236e+01	1.000000000000000000e+00
5.160000000000000000e+02	1.270940585245216425e+02	4.923222022324042513e+01	-1.494785695777771026e-02	4.039346733277020576e+02	1.141110080718588105e-02	0.000000000000000000e+00	6.655460102113008425e+00	1.000000000000000000e+00
5.160000000000000000e+02	8.084267931865315404e+01	5.049478516921038107e+01	-7.170847412705932088e-03	1.921478396113711540e+02	1.916484489936363111e-01	0.000000000000000000e+00	1.123548013721082484e+01	1.000000000000000000e+00
5.180000000000000000e+02	1.042223765224977257e+02	4.237618444263130613e+01	-1.581922605667857723e-02	4.276641674712975600e+02	7.618767353483435478e-03	0.000000000000000000e+00	1.262168634813496482e+01	1.000000000000000000e+00
5.180000000000000000e+02	8.328053749829415153e+01	3.013083272677359403e+01	-1.547184608399570192e-02	4.182041682152091084e+02	1.380908432805654229e-01	0.000000000000000000e+00	1.188873401991845569e+01	1.000000000000000000e+00
5.180000000000000000e+02	6.405634673681049662e+01	8.085603385216112216e+00	1.227984578093432389e-03	-3.030926970108776075e+01	4.899592785102760972e-01	0.000000000000000000e+00	1.155155271325758015e+01	1.000000000000000000e+00
5.180000000000000000e+02	3.724103363954868939e+01	2.042504052688186533e+01	-1.365660363246768046e-03	3.405851527524445999e+01	4.830319593379931442e-01	0.000000000000000000e+00	9.126763016690404129e+00	1.000000000000000000e+00
5.190000000000000000e+02	5.896656305494356332e+01	1.845538989020114329e+01	4.031362727596698309e-03	-1.066520565463318633e+02	1.729426658004197259e-01	0.000000000000000000e+00	9.787517719750079337e+00	1.000000000000000000e+00
5.190000000000000000e+02	1.413627961606248391e+02	3.380568900779860542e+01	-1.676604915651956282e-02	4.534484570806467332e+02	1.305254220653417896e-02	0.000000000000000000e+00	1.052865711162124462e+01	1.000000000000000000e+00
5.190000000000000000e+02	4.739286734700863946e+01	4.545275306806292548e+00	3.111408657351109712e-03	-8.159947578600234408e+01	3.500441329237030663e-01	0.000000000000000000e+00	1.703541805407569854e+01	1.000000000000000000e+00
5.190000000000000000e+02	1.143904067037580496e+01	5.079438818635451725e+01	4.228184879051616503e-03	-1.120120011394676993e+02	1.576104115040805054e-01	0.000000000000000000e+00	1.234062404103240240e+01	1.000000000000000000e+00
5.200000000000000000e+02	1.308534150770476288e+02	3.687150016611871450e+01	-1.706507670776114330e-02	4.615917026179412233e+02	3.671555011681859604e-02	0.000000000000000000e+00	7.355220854715690315e+00	1.000000000000000000e+00
5.200000000000000000e+02	5.693405961349962752e+01	4.386459960446399009e+01	-1.567339446628387284e-02	4.236928195378128521e+02	2.044414823505524836e-02	0.000000000000000000e+00	6.349648678459535844e+00	1.000000000000000000e+00
5.210000000000000000e+02	1.345509517704104780e+02	2.525823448902293578e+01	-1.697003656504138605e-02	4.590035290036602760e+02	5.258471779894358100e-02	0.000000000000000000e+00	6.598228474013314582e+00	1.000000000000000000e+00
5.210000000000000000e+02	1.314523809672020036e+02	4.420229232550205012e+01	-5.602662523822753843e-03	1.494423613200623038e+02	3.452915619739361786e-01	0.000000000000000000e+00	6.655460102113008425e+00	1.000000000000000000e+00
5.220000000000000000e+02	9.264812878908334426e+01	1.889820354524372803e+01	-1.953064377325262890e-02	5.287350742557714511e+02	1.968735822537237556e-02	0.000000000000000000e+00	8.888975242287312284e+00	1.000000000000000000e+00
5.220000000000000000e+02	7.874383807404196034e+01	4.176856829325304687e+01	-1.642103186338929668e-02	4.440527993196578791e+02	1.754331858471380734e-02	0.000000000000000000e+00	7.494736494428799745e+00	1.000000000000000000e+00
5.220000000000000000e+02	1.815650321755257579e+01	3.680198463283372234e+01	-2.968186431442528233e-03	7.769918717671228592e+01	3.735218634649154490e-01	0.000000000000000000e+00	4.368964255828179155e+00	1.000000000000000000e+00
5.230000000000000000e+02	1.188490712510924254e+02	1.450940067405737288e+01	-1.624591982983366115e-02	4.392840738966734762e+02	7.287802208675975280e-03	0.000000000000000000e+00	1.363823103701736095e+01	1.000000000000000000e+00
5.230000000000000000e+02	1.904833606226163312e+01	4.107895585623497681e+01	4.056893064270152352e-03	-1.073473095399724713e+02	2.155142167289318955e-01	0.000000000000000000e+00	4.368964255828179155e+00	1.000000000000000000e+00
5.230000000000000000e+02	1.164488067350321217e+02	3.924227785041725980e+01	4.549211746311647951e-03	-1.207543414131734352e+02	1.757788352505517127e-01	0.000000000000000000e+00	1.262168634813496482e+01	1.000000000000000000e+00
5.240000000000000000e+02	6.659170416892450817e+01	2.459157161064417707e+01	-1.665780588826548322e-02	4.505007303327522550e+02	1.149441495694447646e-02	0.000000000000000000e+00	9.787517719750079337e+00	1.000000000000000000e+00
5.240000000000000000e+02	1.055101665894854790e+02	1.166775181333863287e+01	5.528344222304279292e-03	-1.474184937042963952e+02	5.649419557831614203e-02	0.000000000000000000e+00	1.363823103701736095e+01	1.000000000000000000e+00
5.240000000000000000e+02	1.408486552290859493e+02	2.328959278930531340e+01	-1.628903463550641223e-02	4.404581946338034868e+02	3.441899236261336537e-02	0.000000000000000000e+00	4.339033273325638262e+00	1.000000000000000000e+00
5.250000000000000000e+02	6.247106327067861287e+01	4.075660526079965962e+01	-1.622934792590705055e-02	4.388327807561768168e+02	2.067907051581396871e-02	0.000000000000000000e+00	6.349648678459535844e+00	1.000000000000000000e+00
5.250000000000000000e+02	9.084466924435091073e+01	1.019410022965111828e+01	-1.652709107318221793e-02	4.469410488580338097e+02	1.625158519650637956e-02	0.000000000000000000e+00	8.888975242287312284e+00	1.000000000000000000e+00
5.250000000000000000e+02	7.857388115605451162e+01	4.926137749721327452e+01	-1.694553121471903748e-02	4.583361888745526471e+02	2.247943781500716387e-02	0.000000000000000000e+00	7.246321342709443947e+00	1.000000000000000000e+00
5.250000000000000000e+02	1.282898203525725194e+02	2.921940781776629592e+01	-4.016309731665047150e-03	1.062421269547796072e+02	2.289058285277926208e-01	0.000000000000000000e+00	7.408958143476403357e+00	1.000000000000000000e+00
5.260000000000000000e+02	1.001667767532944993e+02	3.533873102632885832e+01	-1.630416036532637489e-02	4.408701049455567613e+02	1.248837623030074617e-02	0.000000000000000000e+00	1.459393063911263866e+01	1.000000000000000000e+00
5.270000000000000000e+02	4.335075675459246725e+01	2.626740039323811970e+01	-1.682623906254751209e-02	4.550875742175699656e+02	2.205157597707640971e-02	0.000000000000000000e+00	1.091914101396694292e+01	1.000000000000000000e+00
5.270000000000000000e+02	8.958208825555628607e+01	4.538597845560415323e+01	6.971841585174772676e-03	-1.867284282219855811e+02	3.361227463784459690e-01	0.000000000000000000e+00	5.238319650231438196e+00	1.000000000000000000e+00
5.280000000000000000e+02	8.581642319815607323e+01	4.902737371477005013e+01	-6.494282162215439524e-03	1.737233267734413573e+02	3.561396428546896864e-01	0.000000000000000000e+00	5.238319650231438196e+00	1.000000000000000000e+00
5.280000000000000000e+02	4.179332430180171798e+01	4.897479421004818789e+01	-2.292112383085970293e-03	5.928805096434243183e+01	3.653989593773258049e-01	0.000000000000000000e+00	2.225101162802627996e+01	1.000000000000000000e+00
5.290000000000000000e+02	3.277497348313276149e+01	2.355070227272342365e+01	-1.656710564137812633e-02	4.480307426087773592e+02	1.399066706148244243e-02	0.000000000000000000e+00	1.091914101396694292e+01	1.000000000000000000e+00
5.290000000000000000e+02	1.341886019887130033e+02	8.831902081873325372e+00	-6.174149791913699850e-03	1.650053458215890316e+02	1.459041782632666262e-01	0.000000000000000000e+00	6.594230203419821912e+00	1.000000000000000000e+00
5.300000000000000000e+02	1.407130311526401840e+02	7.874981990857001790e+00	9.049316633534459225e-03	-2.433031128828256726e+02	6.290172853430431310e-02	0.000000000000000000e+00	6.594230203419821912e+00	1.000000000000000000e+00
5.310000000000000000e+02	1.291696497926062079e+02	3.000484902043474023e+01	-3.344275735485997825e-02	9.075956721082829972e+02	6.170628825421520247e-03	0.000000000000000000e+00	1.391314259619944771e+01	1.000000000000000000e+00
5.320000000000000000e+02	7.877405193637672198e+01	3.256121976110357963e+01	-1.646863823213763622e-02	4.453492362140078171e+02	1.129195104067171052e-02	0.000000000000000000e+00	9.286461992937912413e+00	1.000000000000000000e+00
5.320000000000000000e+02	5.821010508127031358e+01	2.518847270784202408e+01	3.898925352806778717e-03	-1.030454655925848471e+02	3.112928272766550819e-01	0.000000000000000000e+00	5.821922388510886393e+00	1.000000000000000000e+00
5.320000000000000000e+02	6.160675359960193020e+01	2.046009464123610400e+01	-3.502248191382965371e-03	9.224298431251899899e+01	2.995010269889794019e-01	0.000000000000000000e+00	5.821922388510886393e+00	1.000000000000000000e+00
5.330000000000000000e+02	3.718318107130645700e+01	9.810774600793189748e+00	-1.699016542202542307e-02	4.595516866036055603e+02	1.241132214647466814e-02	0.000000000000000000e+00	1.442975767538409748e+01	1.000000000000000000e+00
5.330000000000000000e+02	6.359593253139518509e+01	3.154434557521121718e+01	4.611885454566469998e-03	-1.224610985094098794e+02	1.476305370717376775e-01	0.000000000000000000e+00	8.330921751443741030e+00	1.000000000000000000e+00
5.330000000000000000e+02	4.954731318288330755e+01	1.818644765797197849e+01	-1.583068410186349098e-02	4.279761978341546182e+02	1.316008086387288056e-02	0.000000000000000000e+00	1.113877543869913822e+01	1.000000000000000000e+00
5.330000000000000000e+02	8.678435266296531836e+00	2.204487048808875116e+01	-1.673005948739498747e-02	4.524683710943536994e+02	1.106438531255493629e-02	0.000000000000000000e+00	1.179904684859874564e+01	1.000000000000000000e+00
5.330000000000000000e+02	1.008250713587073193e+02	2.056234732528749376e+01	3.656050567148759044e-03	-9.643139606548234610e+01	1.437075155040988816e-01	0.000000000000000000e+00	9.179758366428686145e+00	1.000000000000000000e+00
5.340000000000000000e+02	1.069000365454215284e+02	1.190040859985357180e+01	-1.577022501266726537e-02	4.263297501866322818e+02	1.257486535110508008e-02	0.000000000000000000e+00	1.057990474923859914e+01	1.000000000000000000e+00
5.340000000000000000e+02	1.183132653628479289e+02	1.590468957054139665e+01	-4.400585816134281944e-03	1.167068968294959461e+02	1.974143944620376789e-01	0.000000000000000000e+00	1.061112831192621009e+01	1.000000000000000000e+00
5.340000000000000000e+02	9.173901502400849495e+01	1.925408743188067362e+01	-2.296188019306885739e-03	5.939904042444336341e+01	3.220060143918658246e-01	0.000000000000000000e+00	9.179758366428686145e+00	1.000000000000000000e+00
5.350000000000000000e+02	3.109005181713462207e+01	4.420546170631926941e+01	2.645147901814954346e-03	-6.890206445727866935e+01	2.819007401931744594e-01	0.000000000000000000e+00	9.860412147299049579e+00	1.000000000000000000e+00
5.350000000000000000e+02	4.729436839314659835e+01	4.711902636158290392e+01	-1.760389444568537590e-02	4.762650165702793856e+02	3.836424972303920100e-02	0.000000000000000000e+00	5.904701895933691880e+00	1.000000000000000000e+00
5.350000000000000000e+02	8.089162985866478550e+01	2.351941462665622495e+01	-1.617368281963323237e-03	4.091313244105312208e+01	4.212518041418165105e-01	0.000000000000000000e+00	9.286461992937912413e+00	1.000000000000000000e+00
5.360000000000000000e+02	8.541016456523717437e+00	3.384311707841515471e+01	-1.640591801595966265e-02	4.436412125942150055e+02	1.678974285595635774e-02	0.000000000000000000e+00	1.179904684859874564e+01	1.000000000000000000e+00
5.370000000000000000e+02	1.376288584488377467e+02	1.687269119545278429e+01	-1.561377695240698249e-02	4.220692900275492434e+02	7.063826091203861957e-02	0.000000000000000000e+00	1.043196422803747048e+01	1.000000000000000000e+00
5.370000000000000000e+02	1.256390864344098475e+02	8.228206672780119746e+00	-1.586615756206866470e-02	4.289422261994633345e+02	9.376856749658846191e-02	0.000000000000000000e+00	5.006350651467092128e+00	1.000000000000000000e+00
5.380000000000000000e+02	3.823132167221260147e+01	5.100472582617497608e+01	-1.588307074828554030e-02	4.294028132845334085e+02	1.643223259772619294e-02	0.000000000000000000e+00	9.860412147299049579e+00	1.000000000000000000e+00
5.400000000000000000e+02	5.035031615716313524e+01	4.206663210307088008e+01	-2.425583417186895699e-02	6.574134701648924874e+02	3.322488784558930153e-02	0.000000000000000000e+00	5.904701895933691880e+00	1.000000000000000000e+00
5.400000000000000000e+02	1.281234609504165576e+02	1.257463395385378391e+01	-1.550654815581658727e-02	4.191491898037449459e+02	1.104578577144775808e-01	0.000000000000000000e+00	5.006350651467092128e+00	1.000000000000000000e+00
5.400000000000000000e+02	7.333262468089276354e+01	1.612720091329375904e+01	-1.623877808889407151e-02	4.390895869679829389e+02	1.471128164471124933e-02	0.000000000000000000e+00	1.057276609320419603e+01	1.000000000000000000e+00
5.400000000000000000e+02	8.351896880809688639e+01	3.780956176109677358e+01	-1.679789446390893976e-02	4.543156820443853121e+02	9.562724736133287884e-03	0.000000000000000000e+00	1.452966672292115646e+01	1.000000000000000000e+00
5.410000000000000000e+02	5.936554136806567072e+01	4.551437957726550820e+01	-4.691379491637797175e-03	1.246259139584707185e+02	2.843034838000155773e-01	0.000000000000000000e+00	9.652007472495455431e+00	1.000000000000000000e+00
5.420000000000000000e+02	9.816657236314404145e+01	2.513503837148909881e+01	-2.359809681090004399e-02	6.395016864272969315e+02	1.320913689484505271e-01	0.000000000000000000e+00	4.015680325920526705e+00	1.000000000000000000e+00
5.420000000000000000e+02	8.858029884726859393e+01	1.319228565204936388e+01	-1.663491535257317216e-02	4.498773655228919779e+02	2.418233264008473604e-02	0.000000000000000000e+00	1.531424116431696270e+01	1.000000000000000000e+00
5.420000000000000000e+02	2.437187490565163017e+01	1.701050036661225917e+01	-1.557404264333588952e-02	4.209872284125669921e+02	1.165801807381527944e-02	0.000000000000000000e+00	2.148930910366959424e+01	1.000000000000000000e+00
5.430000000000000000e+02	4.567864789503659750e+01	1.421553515540264101e+01	-3.268674127037653893e-02	8.870075203459095974e+02	7.215183769707644856e-03	0.000000000000000000e+00	2.148930910366959424e+01	1.000000000000000000e+00
5.430000000000000000e+02	1.182100167350436521e+02	4.947574426460061403e+01	-4.163858065994491438e-03	1.102602259897169859e+02	3.300535370683638225e-01	0.000000000000000000e+00	7.602011419067687292e+00	1.000000000000000000e+00
5.440000000000000000e+02	1.243052124472238660e+02	1.975960854274850931e+01	-8.639219400373833110e-03	2.321351704978307851e+02	2.127059022458880344e-01	0.000000000000000000e+00	8.136515315243753932e+00	1.000000000000000000e+00
5.440000000000000000e+02	1.381887607519778953e+02	2.501718302027294527e+01	-1.066990131274044712e-02	2.874355645648126938e+02	1.977139985509542841e-01	0.000000000000000000e+00	1.484570654826353575e+01	1.000000000000000000e+00
5.450000000000000000e+02	1.255918070618396456e+02	5.129226544170167301e+01	-1.568908650424092124e-02	4.241201517937679455e+02	1.062346765957977723e-02	0.000000000000000000e+00	7.602011419067687292e+00	1.000000000000000000e+00
5.450000000000000000e+02	3.342166501989685656e+01	5.292254834242090311e+01	-1.542128368274628750e-02	4.168272313857443692e+02	5.222498209023485050e-02	0.000000000000000000e+00	1.422947153749550431e+01	1.000000000000000000e+00
5.450000000000000000e+02	1.096564285494393118e+02	3.180955950839408786e+01	-3.564872234876424045e-03	9.394838891683737359e+01	2.563881635987370622e-01	0.000000000000000000e+00	1.158705369246686168e+01	1.000000000000000000e+00
5.470000000000000000e+02	6.683662856323047663e+01	1.833235401735366921e+01	-1.699899746744317972e-02	4.597922046232151274e+02	1.033005129195807559e-02	0.000000000000000000e+00	1.115736716478704160e+01	1.000000000000000000e+00
5.470000000000000000e+02	6.402674786566052489e+01	3.701440685231878547e+01	2.898497335771175933e-03	-7.580138406469951917e+01	2.115198936533777552e-01	0.000000000000000000e+00	1.222910054357628162e+01	1.000000000000000000e+00
5.480000000000000000e+02	7.765305351943628409e+01	2.106946804797720674e+01	-1.752208458740636340e-02	4.740371356925102191e+02	1.071589490370150610e-01	0.000000000000000000e+00	6.494734390841792937e+00	1.000000000000000000e+00
5.480000000000000000e+02	7.082467019028359800e+01	6.375061211889342161e+00	2.174114472746655619e-03	-5.607468165174551444e+01	3.902498026130371001e-01	0.000000000000000000e+00	1.260481365410522336e+01	1.000000000000000000e+00
5.490000000000000000e+02	4.611097596208664839e+01	1.840255530707417364e+01	-1.644956187325185420e-02	4.448297406902024704e+02	1.408857271137786693e-02	0.000000000000000000e+00	1.049317645868544524e+01	1.000000000000000000e+00
5.490000000000000000e+02	2.829717355684164914e+01	3.964785635045856793e+01	3.025310892374301862e-03	-7.925482480816653208e+01	2.519426262157977714e-01	0.000000000000000000e+00	3.568801901681417643e+00	1.000000000000000000e+00
5.500000000000000000e+02	2.436509098049933897e+01	2.559257815884999232e+01	-1.733533120309255215e-02	4.689513880512854485e+02	4.465855063574530881e-02	0.000000000000000000e+00	1.238106393353037404e+01	1.000000000000000000e+00
5.500000000000000000e+02	9.904774955714425744e+01	4.772804484974832206e+01	-1.609921571338937540e-02	4.352889649624718800e+02	1.280092006253619186e-02	0.000000000000000000e+00	1.862302189593520296e+01	1.000000000000000000e+00
5.510000000000000000e+02	2.538072431946694607e+01	4.170471581558043539e+01	-4.171845890835190751e-03	1.104777538352838349e+02	2.146237948540794527e-01	0.000000000000000000e+00	3.568801901681417643e+00	1.000000000000000000e+00
5.510000000000000000e+02	7.339959879724884217e+01	4.486937760459544222e+01	-1.630817189487307819e-02	4.409793486254226309e+02	1.198662693424146219e-02	0.000000000000000000e+00	1.222910054357628162e+01	1.000000000000000000e+00
5.510000000000000000e+02	5.276653879117684198e+01	8.812285868210180340e+00	-1.677596367424395371e-02	4.537184534467954222e+02	2.468584340837232105e-02	0.000000000000000000e+00	9.986646062855037087e+00	1.000000000000000000e+00
5.530000000000000000e+02	5.311007462765642373e+01	3.824249698248874552e+01	-1.726876431198555786e-02	4.671386101427352742e+02	2.543842131624861613e-01	0.000000000000000000e+00	7.805761137206161493e+00	1.000000000000000000e+00
5.530000000000000000e+02	1.253565189540856863e+02	5.115153532034840822e+01	-5.174296858688693171e-03	1.377769252207813793e+02	2.162129339304385001e-01	0.000000000000000000e+00	6.976355301671773645e+00	1.000000000000000000e+00
5.540000000000000000e+02	5.814596979094162066e+01	3.227846589307289804e+01	-2.727859870240301188e-02	7.397306803060985203e+02	9.604568563792026392e-02	0.000000000000000000e+00	7.805761137206161493e+00	1.000000000000000000e+00
5.540000000000000000e+02	4.392197886679754504e+01	4.436918785229561024e+01	-1.700546189698072530e-02	4.599682467195510753e+02	2.602426096542231893e-02	0.000000000000000000e+00	8.373940547075896745e+00	1.000000000000000000e+00
5.560000000000000000e+02	5.660650251497389007e+01	1.803116748067601804e+01	-1.741189604225765533e-02	4.710364343363389139e+02	1.619672755875256609e-02	0.000000000000000000e+00	9.271972533811807082e+00	1.000000000000000000e+00
5.570000000000000000e+02	1.401579663226818013e+02	1.559199826976098535e+01	-1.518761701537841430e-02	4.104639212547636475e+02	9.555397100644458241e-03	0.000000000000000000e+00	1.932730408305480907e+01	1.000000000000000000e+00
5.570000000000000000e+02	9.591907999345522740e+01	3.637578612949062062e+01	-4.851194906806806373e-02	1.317966314076584240e+03	5.254370693421051008e-03	0.000000000000000000e+00	1.000292164861150113e+01	1.000000000000000000e+00
5.570000000000000000e+02	4.936860468338968744e+00	5.290574086013740640e+01	-1.566418328017907258e-02	4.234419765976568328e+02	2.206975823730228381e-02	0.000000000000000000e+00	1.755769687152893610e+01	1.000000000000000000e+00
5.580000000000000000e+02	5.679104323107686980e+00	1.464115872580039657e+01	-4.260888948897307085e-03	1.129026122878937173e+02	2.286801836486684891e-01	0.000000000000000000e+00	1.018946175918706665e+01	1.000000000000000000e+00
5.580000000000000000e+02	4.841378841600671024e+01	1.368963429983483593e+01	-1.639946708200275619e-02	4.434655380152745465e+02	1.140580243822719719e-02	0.000000000000000000e+00	9.271972533811807082e+00	1.000000000000000000e+00
5.590000000000000000e+02	1.019133759585492811e+02	2.836786146756242744e+01	-1.660365939076524633e-02	4.490261898688445967e+02	3.350836705547233230e-02	0.000000000000000000e+00	1.000292164861150113e+01	1.000000000000000000e+00
5.590000000000000000e+02	5.215027292599484809e+01	4.281417751106307179e+01	-1.652794928070497674e-02	4.469644199305345182e+02	1.562747283363830064e-02	0.000000000000000000e+00	8.373940547075896745e+00	1.000000000000000000e+00
5.590000000000000000e+02	1.574980462365303602e+01	1.619232809067690582e+01	3.897706560206868655e-03	-1.030122749138032532e+02	2.927556493563663320e-01	0.000000000000000000e+00	3.823841919197902062e+00	1.000000000000000000e+00
5.600000000000000000e+02	1.074178698806598078e+02	9.844041534001464200e+00	2.421666959007539883e-03	-6.281613631242824169e+01	2.686668714475187736e-01	0.000000000000000000e+00	1.488919957003278327e+01	1.000000000000000000e+00
5.600000000000000000e+02	6.261466294214825723e+01	4.525940128052896227e+01	4.918260359415253455e-03	-1.308044303070651608e+02	2.067387336786343788e-01	0.000000000000000000e+00	1.074628204045157709e+01	1.000000000000000000e+00
5.610000000000000000e+02	2.234143665445751026e+01	5.059198909858378812e+01	-1.725440819825398153e-02	4.667476583438386228e+02	1.514220494633711223e-02	0.000000000000000000e+00	1.755769687152893610e+01	1.000000000000000000e+00
5.620000000000000000e+02	6.465566975891864843e+01	3.366289869904441900e+01	-1.575260799046568697e-02	4.258499959404841775e+02	1.083747809470823054e-01	0.000000000000000000e+00	4.297122494425129169e+00	1.000000000000000000e+00
5.620000000000000000e+02	1.237310100319972150e+02	2.577530766026882603e+01	-1.611886189236223441e-02	4.358239780693958778e+02	2.376395157850588191e-01	0.000000000000000000e+00	4.393210238240454757e+00	1.000000000000000000e+00
5.620000000000000000e+02	4.041636652800719531e+01	4.168626601851187985e+01	3.442452502344902146e-03	-9.061460266043746969e+01	2.624917618321600532e-01	0.000000000000000000e+00	1.178799150371956550e+01	1.000000000000000000e+00
5.640000000000000000e+02	5.660702171315739406e+01	3.400884021786153966e+01	-1.763974453267485795e-02	4.772413013964654169e+02	1.852477379859085449e-01	0.000000000000000000e+00	3.215466126972020167e+00	1.000000000000000000e+00
5.650000000000000000e+02	9.059473373316055245e+01	1.270545449125308402e+01	-1.702071414360627893e-02	4.603836023907979893e+02	8.702704421958196157e-03	0.000000000000000000e+00	1.706474711061443017e+01	1.000000000000000000e+00
5.660000000000000000e+02	2.636864907920413970e+01	2.299311998037221016e+01	4.080494090188427521e-03	-1.079900227220407629e+02	1.548164897046452326e-01	0.000000000000000000e+00	8.152272514044673457e+00	1.000000000000000000e+00
5.660000000000000000e+02	1.908526665559620028e+01	2.665534438839627285e+01	-4.830119060843744878e-03	1.284041289526795424e+02	2.027387799628063147e-01	0.000000000000000000e+00	8.152272514044673457e+00	1.000000000000000000e+00
5.660000000000000000e+02	8.428847045350305223e+01	3.846841386139794139e+01	-3.149763377756090860e-02	8.546252390342743865e+02	1.751552986460835903e-02	0.000000000000000000e+00	7.265657376341992268e+00	1.000000000000000000e+00
5.660000000000000000e+02	6.148861316135504751e+01	3.767752626628498547e+01	-1.720776392623133214e-02	4.654774216769773716e+02	1.999787678932904988e-01	0.000000000000000000e+00	3.749789086116944503e+00	1.000000000000000000e+00
5.670000000000000000e+02	1.145239705522709812e+02	6.561922378455674831e+00	-1.646915178203593386e-02	4.453632214233978175e+02	1.749901797359965094e-02	0.000000000000000000e+00	1.299420577394822196e+01	1.000000000000000000e+00
5.670000000000000000e+02	1.216419650121944187e+02	2.964004401642792175e+01	-1.709500019243577126e-02	4.624065916876112396e+02	1.619654932647396350e-02	0.000000000000000000e+00	4.393210238240454757e+00	1.000000000000000000e+00
5.670000000000000000e+02	8.614274730052503060e+01	3.144335624704408971e+01	-1.667964345405861110e-02	4.510954202181889059e+02	6.182868351041104216e-02	0.000000000000000000e+00	7.265657376341992268e+00	1.000000000000000000e+00
5.680000000000000000e+02	5.157776732736535052e+01	1.125672068507850199e+01	-3.385594881045418669e-02	9.188478776754463979e+02	4.921071897081574775e-03	0.000000000000000000e+00	1.761706854157610991e+01	1.000000000000000000e+00
5.680000000000000000e+02	5.304671008499888529e+01	4.997464642369715904e+01	-1.578911330077035352e-02	4.268441240868430668e+02	1.720706046453557292e-02	0.000000000000000000e+00	1.397417501887212410e+01	1.000000000000000000e+00
5.700000000000000000e+02	1.400714032900657173e+02	6.712399748962147861e+00	8.377618903211380558e-03	-2.250111544256423883e+02	1.396335630381347892e-01	0.000000000000000000e+00	1.087860260521891043e+01	1.000000000000000000e+00
5.700000000000000000e+02	6.902389885450155305e+01	1.370490342671665474e+01	9.353361819676799666e-03	-2.515830007891718765e+02	2.168896439594427683e-01	0.000000000000000000e+00	1.432015530371424816e+01	1.000000000000000000e+00
5.710000000000000000e+02	1.343611206142556114e+01	3.897729800137818046e+01	-1.623675578651757184e-02	4.390345147690028966e+02	3.615882470127840254e-02	0.000000000000000000e+00	4.320594274274018431e+00	1.000000000000000000e+00
5.710000000000000000e+02	1.056434589358732836e+02	4.604091230739270202e+01	-1.602427874039001263e-02	4.332482494216405939e+02	2.721475685665819544e-02	0.000000000000000000e+00	9.431466085162721669e+00	1.000000000000000000e+00
5.720000000000000000e+02	2.480966738812010064e+01	2.623620391459572687e+01	-1.743062288776092705e-02	4.715464117629638281e+02	1.026276222257043180e-01	0.000000000000000000e+00	6.322294601780201084e+00	1.000000000000000000e+00
5.720000000000000000e+02	3.110002810367207005e+01	2.687084641233723659e+01	-1.748182129924318040e-02	4.729406686937661561e+02	9.554027571665235641e-02	0.000000000000000000e+00	6.322294601780201084e+00	1.000000000000000000e+00
5.720000000000000000e+02	6.689264819824271058e+01	4.808584648132853090e+01	1.751234918125121887e-03	-4.455864564875251688e+01	3.404281367186716700e-01	0.000000000000000000e+00	1.397417501887212410e+01	1.000000000000000000e+00
5.730000000000000000e+02	1.359107677889476520e+02	1.676392236342766395e+01	-6.427381390640551917e-02	1.747200125380264126e+03	5.337431628888000823e-03	0.000000000000000000e+00	1.087860260521891043e+01	1.000000000000000000e+00
5.730000000000000000e+02	6.767107422788799731e+00	4.200830485582378060e+01	-4.378762858563652917e-03	1.161126047613914238e+02	4.776023754499969520e-01	0.000000000000000000e+00	5.633765409747362618e+00	1.000000000000000000e+00
5.730000000000000000e+02	1.747548411941553681e+01	2.519050488484160510e+01	-3.294400062335828185e-03	8.658277560509220905e+01	3.841376292525852110e-01	0.000000000000000000e+00	4.712780667552390668e+00	1.000000000000000000e+00
5.730000000000000000e+02	9.542089272352065166e+00	3.710536814129642380e+01	6.397055442229345606e-03	-1.710756073564672874e+02	4.507905173417757760e-01	0.000000000000000000e+00	4.320594274274018431e+00	1.000000000000000000e+00
5.740000000000000000e+02	7.910249678417211783e+01	2.387784359633013409e+01	-3.865865857796723423e-03	1.021451753548189316e+02	1.867275158381613842e-01	0.000000000000000000e+00	1.432015530371424816e+01	1.000000000000000000e+00
5.740000000000000000e+02	5.701063971034994182e+01	2.430947378378411727e+01	3.157745297535129343e-03	-8.286133489171028543e+01	1.925420007152720547e-01	0.000000000000000000e+00	6.470782252739798679e+00	1.000000000000000000e+00
5.740000000000000000e+02	8.959659804509847447e+01	3.821154065036478897e+01	1.420080242529288316e-03	-3.554050058819466784e+01	3.619711015972342238e-01	0.000000000000000000e+00	1.173481542189032112e+01	1.000000000000000000e+00
5.750000000000000000e+02	1.055890873418565974e+02	2.018822052147942259e+01	-3.400109870949988896e-03	8.946151010186795816e+01	2.290162876491980137e-01	0.000000000000000000e+00	5.485188440741685767e+00	1.000000000000000000e+00
5.750000000000000000e+02	1.001846392916254871e+02	2.112589504006215080e+01	3.900935803717964483e-03	-1.031002150474176347e+02	2.318866124362257697e-01	0.000000000000000000e+00	5.485188440741685767e+00	1.000000000000000000e+00
5.750000000000000000e+02	7.362344306057731380e+00	5.100231383254703132e+01	-1.505351827641877339e-02	4.068120873248937528e+02	2.091905312030811759e-01	0.000000000000000000e+00	9.013684286715511362e+00	1.000000000000000000e+00
5.760000000000000000e+02	1.067502456998867899e+02	3.667461231355419926e+01	4.487958385024393669e-03	-1.190862638100373090e+02	2.353485351377370138e-01	0.000000000000000000e+00	4.405910264766387918e+00	1.000000000000000000e+00
5.760000000000000000e+02	2.474147467387921751e+01	3.461695987634543314e+01	3.295752531013971393e-03	-8.661960660772687959e+01	2.041043744259599668e-01	0.000000000000000000e+00	8.381033393125145281e+00	1.000000000000000000e+00
5.760000000000000000e+02	8.686358195465275855e+01	5.074040003088850881e+01	2.021642802431521981e-03	-5.192250823594390141e+01	3.793135452564760923e-01	0.000000000000000000e+00	4.348448995882198354e+00	1.000000000000000000e+00
5.770000000000000000e+02	3.801539740154402125e+01	1.317334659539359976e+01	-1.728172578245799548e-02	4.674915824228586416e+02	1.357965975786179502e-02	0.000000000000000000e+00	1.534417914914711112e+01	1.000000000000000000e+00
5.770000000000000000e+02	2.029670456026498826e+01	2.141545298525283414e+01	6.438168872421669818e-03	-1.721952257847572980e+02	1.222974554815456916e-01	0.000000000000000000e+00	4.712780667552390668e+00	1.000000000000000000e+00
5.770000000000000000e+02	1.093206071667367212e+02	3.309616471845001939e+01	-4.167191941807398339e-03	1.103510155147043150e+02	4.021395193202101925e-01	0.000000000000000000e+00	4.405910264766387918e+00	1.000000000000000000e+00
5.770000000000000000e+02	1.346649456249863306e+02	4.036575355354982264e+01	-1.621794607127454227e-02	4.385222805983567582e+02	3.533040088899430664e-02	0.000000000000000000e+00	7.137338313680840152e+00	1.000000000000000000e+00
5.770000000000000000e+02	2.300113813905833027e+01	4.586530477587984223e+01	-2.828417374628415266e-03	7.389293673782256633e+01	2.121428615240315008e-01	0.000000000000000000e+00	1.138218055705118914e+01	1.000000000000000000e+00
5.780000000000000000e+02	1.239316473689631977e+02	2.467753907335613661e+01	-2.567164104318220112e-03	6.677837649504968454e+01	1.785950807256200257e-01	0.000000000000000000e+00	1.342300838836418819e+01	1.000000000000000000e+00
5.790000000000000000e+02	1.014334723643215170e+02	4.738910106212953366e+01	-1.601552797499015274e-02	4.330099448540699996e+02	1.160336271208517456e-02	0.000000000000000000e+00	4.436693612334281056e+00	1.000000000000000000e+00
5.800000000000000000e+02	2.272424536145867435e+01	7.660844703928129995e+00	-2.748572556782779511e-03	7.171856867742843633e+01	3.019042220515929520e-01	0.000000000000000000e+00	1.396718308443568013e+01	1.000000000000000000e+00
5.810000000000000000e+02	9.454638575653630639e+00	4.530117750065630844e+01	-2.835328750664387054e-02	7.689970631954948885e+02	5.658597047206392894e-03	0.000000000000000000e+00	1.355824066772584047e+01	1.000000000000000000e+00
5.810000000000000000e+02	8.184799069171383223e+01	2.376096482966426393e+01	-1.623039703995088692e-02	4.388613506763065857e+02	2.895758782842794421e-02	0.000000000000000000e+00	1.079088483381527475e+01	1.000000000000000000e+00
5.810000000000000000e+02	8.357792730525659408e+01	4.789198254135326493e+01	-1.751170841786427179e-02	4.737545674275893930e+02	7.235676890326248056e-02	0.000000000000000000e+00	4.348448995882198354e+00	1.000000000000000000e+00
5.820000000000000000e+02	6.763103385387769606e+01	1.481326958210726907e+01	-4.071730044057693225e-03	1.077513564879549079e+02	1.263922906947149150e-01	0.000000000000000000e+00	8.351189037624115130e+00	1.000000000000000000e+00
5.820000000000000000e+02	1.152783833799322792e+02	3.817133887178904672e+01	-3.644836840527777844e-02	9.894457513786854861e+02	3.040277352631493013e-02	0.000000000000000000e+00	7.826397005853927169e+00	1.000000000000000000e+00
5.820000000000000000e+02	6.339539549019061582e+01	2.201061117426443303e+01	-2.530269642947941770e-03	6.577365082125488982e+01	2.419442018656395854e-01	0.000000000000000000e+00	3.830223560291228679e+00	1.000000000000000000e+00
5.840000000000000000e+02	5.005859069016658935e+01	1.022138045460685163e+01	-1.697497092462630502e-02	4.591379035838702407e+02	1.168923770283414321e-02	0.000000000000000000e+00	1.268412395525322722e+01	1.000000000000000000e+00
5.840000000000000000e+02	1.242798076044147990e+02	2.501603111898627319e+01	-1.396303750578892049e-02	3.771156508859554037e+02	1.680385914697224425e-02	0.000000000000000000e+00	1.594013049319400999e+01	1.000000000000000000e+00
5.840000000000000000e+02	1.057544797358576858e+02	7.966713495386512633e+00	-1.629462290456627077e-02	4.406103767551296073e+02	8.521003258406323333e-02	0.000000000000000000e+00	1.492899452750574696e+01	1.000000000000000000e+00
5.840000000000000000e+02	8.661619913124711445e+01	3.344122225257549985e+01	-4.547525457743471777e-03	1.207084196852243565e+02	1.172428427558065422e-01	0.000000000000000000e+00	1.079088483381527475e+01	1.000000000000000000e+00
5.840000000000000000e+02	9.737925944924242572e+01	4.558698900986038893e+01	-4.108909736565742425e-03	1.087638496974837921e+02	1.694701115524004376e-01	0.000000000000000000e+00	4.436693612334281056e+00	1.000000000000000000e+00
5.840000000000000000e+02	9.957171987487608078e+01	2.155525124246332069e+01	3.165496214288056765e-03	-8.307241115540621479e+01	1.901035280795233540e-01	0.000000000000000000e+00	1.492899452750574696e+01	1.000000000000000000e+00
5.850000000000000000e+02	3.783143248656968893e+01	1.359533996480281104e+01	2.974840043822623344e-03	-7.788038118073006899e+01	2.500626997372689120e-01	0.000000000000000000e+00	1.268412395525322722e+01	1.000000000000000000e+00
5.860000000000000000e+02	7.126189529860121752e+01	5.752242596627983318e+00	-1.616165440314889026e-02	4.369893219350236109e+02	2.458803652371732706e-02	0.000000000000000000e+00	9.761422276613362925e+00	1.000000000000000000e+00
5.870000000000000000e+02	7.373665177782721969e+01	2.454192937001226582e+01	-1.585146224152188255e-02	4.285420369762134101e+02	9.935461160817560256e-03	0.000000000000000000e+00	1.064655594146330841e+01	1.000000000000000000e+00
5.890000000000000000e+02	1.410634829336325708e+02	3.933265239006136227e+01	-1.640846040165071240e-02	4.437104479233569805e+02	2.880209903943531380e-02	0.000000000000000000e+00	1.579236848701052054e+01	1.000000000000000000e+00
5.890000000000000000e+02	1.102158251632621528e+02	4.048496029700294230e+01	-1.377244306799732445e-03	3.437397415604083051e+01	4.876529636777731103e-01	0.000000000000000000e+00	1.381333110864894209e+01	1.000000000000000000e+00
5.890000000000000000e+02	8.554987349832373411e+01	4.933279270814410467e+01	3.775017155837786121e-03	-9.967114483915439394e+01	3.632473611835436156e-01	0.000000000000000000e+00	4.345902608013584967e+00	1.000000000000000000e+00
5.890000000000000000e+02	8.945577963294010715e+01	5.123824980446127597e+01	-4.144348688592848495e-03	1.097289383214011877e+02	2.999862169761609021e-01	0.000000000000000000e+00	4.345902608013584967e+00	1.000000000000000000e+00
5.900000000000000000e+02	2.231610339693320100e+01	1.160759696291038523e+01	-8.042648417282869180e-03	2.158890955941503194e+02	2.681742390037875623e-01	0.000000000000000000e+00	6.119675445740816677e+00	1.000000000000000000e+00
5.900000000000000000e+02	2.205274074703278231e+01	1.772160282452357905e+01	7.762795708239621749e-03	-2.082680275201416862e+02	1.724117902141463210e-01	0.000000000000000000e+00	6.119675445740816677e+00	1.000000000000000000e+00
5.910000000000000000e+02	5.331471305117997872e+01	4.506775406995158306e+01	-3.754779018105280051e-03	9.912001125935846346e+01	2.778118362191968060e-01	0.000000000000000000e+00	3.355781374330371492e+00	1.000000000000000000e+00
5.920000000000000000e+02	3.078261760320318530e+01	3.012504834205327242e+01	-1.653258979911771676e-02	4.470907925028890304e+02	9.324025612988506850e-03	0.000000000000000000e+00	6.706777477597896109e+00	1.000000000000000000e+00
5.920000000000000000e+02	1.550950763268974875e+01	1.216548865509098043e+01	-1.634843512725730683e-02	4.420758141051704797e+02	3.065140705504942886e-02	0.000000000000000000e+00	6.829420842064211072e+00	1.000000000000000000e+00
5.920000000000000000e+02	1.045578566726123881e+02	1.342247438065308174e+01	-1.738933271962475602e-02	4.704219803317698165e+02	2.041008637344475796e-01	0.000000000000000000e+00	5.928210390339942570e+00	1.000000000000000000e+00
5.920000000000000000e+02	1.307542237575839295e+02	2.736945559026826302e+01	-2.233074983791702873e-03	5.768031938128132197e+01	2.347260844087100118e-01	0.000000000000000000e+00	1.120548233386521098e+01	1.000000000000000000e+00
5.920000000000000000e+02	5.327223131666886502e+01	4.842326653968486738e+01	4.409870891233164288e-03	-1.169597519461849515e+02	4.001137688107965218e-01	0.000000000000000000e+00	3.355781374330371492e+00	1.000000000000000000e+00
5.930000000000000000e+02	1.002774202655257767e+02	1.752388177288101190e+01	-1.620225811883096653e-02	4.380950596008432854e+02	2.391617313440912440e-01	0.000000000000000000e+00	5.928210390339942570e+00	1.000000000000000000e+00
5.930000000000000000e+02	4.750246235531967187e+01	2.003397920818505185e+01	-1.696436504824668998e-02	4.588490798445900509e+02	1.293022746405270151e-02	0.000000000000000000e+00	1.133090455835879418e+01	1.000000000000000000e+00
5.930000000000000000e+02	9.650564764211722490e+01	4.333680541880896442e+01	-1.675173898994652272e-02	4.530587565343258234e+02	3.525996355853022735e-02	0.000000000000000000e+00	6.270587215658699698e+00	1.000000000000000000e+00
5.930000000000000000e+02	1.005171048500908029e+02	6.160609706449919898e+00	-1.638041079338448461e-02	4.429465890535356607e+02	3.407731307042727309e-02	0.000000000000000000e+00	8.310376275335029206e+00	1.000000000000000000e+00
5.930000000000000000e+02	8.354571658028297065e+01	4.541926071764355299e+01	-2.906861668804085197e-03	7.602916514159318240e+01	3.445000500209135508e-01	0.000000000000000000e+00	4.396859969660377843e+00	1.000000000000000000e+00
5.940000000000000000e+02	1.280864832860528111e+02	6.177421916800493129e+00	2.991344500350993224e-03	-7.832983756497320371e+01	3.284597553601906750e-01	0.000000000000000000e+00	1.093702838885463891e+01	1.000000000000000000e+00
5.950000000000000000e+02	1.783420479905443301e+01	2.949454827892073183e+01	-1.690412277857645043e-02	4.572085367186747362e+02	4.092680383601565719e-02	0.000000000000000000e+00	7.105297434122698874e+00	1.000000000000000000e+00
5.950000000000000000e+02	9.599949213105807644e+01	4.958693106777049309e+01	-1.567469581769364781e-02	4.237282584932405598e+02	3.513360969429102365e-02	0.000000000000000000e+00	6.270587215658699698e+00	1.000000000000000000e+00
5.950000000000000000e+02	1.371009393819255138e+02	1.237081931033142723e+01	-4.698281915763392533e-03	1.248138837098327230e+02	1.285777836062548252e-01	0.000000000000000000e+00	7.921654904485234461e+00	1.000000000000000000e+00
5.950000000000000000e+02	7.112680035278717128e+01	4.682054418071908231e+01	-1.651888110147275990e-02	4.467174714143943675e+02	1.368429501255108427e-02	0.000000000000000000e+00	7.386699456086553539e+00	1.000000000000000000e+00
5.960000000000000000e+02	1.143431581247640771e+01	3.258107911253116384e+01	-1.657210354841840913e-02	4.481668477403366637e+02	3.483835625632625277e-02	0.000000000000000000e+00	7.105297434122698874e+00	1.000000000000000000e+00
5.970000000000000000e+02	2.892812579624015257e+01	2.367976136070625159e+01	-1.637540321802804719e-02	4.428102206302761488e+02	1.033915480560376743e-02	0.000000000000000000e+00	6.706777477597896109e+00	1.000000000000000000e+00
5.970000000000000000e+02	3.650227383300627082e+01	4.583226818240150635e+01	-1.624451058009970458e-02	4.392456966081616656e+02	8.407076202686070143e-02	0.000000000000000000e+00	5.208590517599403391e+00	1.000000000000000000e+00
5.970000000000000000e+02	1.392028637633168557e+02	2.000852382940439256e+01	-1.614284067845607462e-02	4.364769785773345347e+02	1.785655579326366205e-01	0.000000000000000000e+00	5.842344758521019088e+00	1.000000000000000000e+00
5.980000000000000000e+02	1.180415085236136008e+02	1.697734967183647115e+01	-1.697292793989071957e-02	4.590822681540854546e+02	8.418908277567305198e-03	0.000000000000000000e+00	1.474923582739245198e+01	1.000000000000000000e+00
5.980000000000000000e+02	8.744560974877888526e+00	2.091265379058305030e+01	-3.888164083530931247e-03	1.027524101278214204e+02	2.431992345178981552e-01	0.000000000000000000e+00	1.197442819429239158e+01	1.000000000000000000e+00
5.980000000000000000e+02	1.443368406909338830e+02	2.279694151406249603e+01	-1.782460581983843009e-02	4.822755226428451465e+02	2.226988454350095070e-01	0.000000000000000000e+00	5.842344758521019088e+00	1.000000000000000000e+00
5.990000000000000000e+02	5.566550166021856683e+01	3.093139875911201742e+01	-1.551666076188532029e-02	4.194245805959903350e+02	1.807481231531786747e-01	0.000000000000000000e+00	4.765723303004806510e+00	1.000000000000000000e+00
5.990000000000000000e+02	1.077379165288406710e+02	4.208999775322534020e+01	2.859593392065223286e-03	-7.474193531273247970e+01	2.567831056260826417e-01	0.000000000000000000e+00	1.032759775537778957e+01	1.000000000000000000e+00
5.990000000000000000e+02	8.332904349274730293e+01	4.534765350256444094e+01	2.704377478255426577e-03	-7.051502949017310584e+01	3.702908776306728100e-01	0.000000000000000000e+00	1.229081545693771105e+01	1.000000000000000000e+00
5.990000000000000000e+02	1.049796930622267723e+02	5.204245869035565164e+01	-2.190287880530989665e-03	5.651512277570141407e+01	3.621323538265108777e-01	0.000000000000000000e+00	9.309867059708308190e+00	1.000000000000000000e+00
6.000000000000000000e+02	9.904936517173720745e+01	1.966583911824679021e+01	-1.621246417780720581e-02	4.383729953424381733e+02	9.462427639723491879e-03	0.000000000000000000e+00	1.731321280892347403e+01	1.000000000000000000e+00
6.000000000000000000e+02	6.375561343848091411e+01	4.634207544724783645e+01	-1.648312471361714979e-02	4.457437382428989281e+02	9.490683159240620448e-03	0.000000000000000000e+00	7.386699456086553539e+00	1.000000000000000000e+00
6.000000000000000000e+02	1.638304684911395626e+01	4.871260235375473968e+01	-1.645705162003884350e-02	4.450337046622357775e+02	2.026566912309502033e-02	0.000000000000000000e+00	1.523383242205162524e+01	1.000000000000000000e+00
6.010000000000000000e+02	8.597804548158248394e+01	3.101872154188023600e+01	-1.609110759877837443e-02	4.350681613346865788e+02	8.436547249416781469e-03	0.000000000000000000e+00	1.457173643292967391e+01	1.000000000000000000e+00
6.010000000000000000e+02	2.245057564653773596e+01	3.473924396875707998e+01	-1.726258368303134130e-02	4.669702966246660480e+02	9.997471508954691721e-03	0.000000000000000000e+00	7.892684596089897475e+00	1.000000000000000000e+00
6.010000000000000000e+02	5.340872544379984532e+01	3.512890750952693963e+01	-1.407117510933171209e-02	3.800605001274627170e+02	1.785553060642263157e-01	0.000000000000000000e+00	4.765723303004806510e+00	1.000000000000000000e+00
6.010000000000000000e+02	4.156612911265116850e+01	4.461293029369349483e+01	-1.824578714697184384e-02	4.937453117921401144e+02	5.733239672895062977e-02	0.000000000000000000e+00	5.208590517599403391e+00	1.000000000000000000e+00
6.020000000000000000e+02	1.411052580921981416e+02	3.766998299891516666e+01	4.085200549268297281e-03	-1.081181910187059998e+02	3.460606747102736858e-01	0.000000000000000000e+00	4.937680444756346709e+00	1.000000000000000000e+00
6.030000000000000000e+02	1.210526174467168232e+02	4.146981683098996996e+01	-1.739327758030544818e-02	4.705294084567031518e+02	1.260001165050883554e-02	0.000000000000000000e+00	1.036914373037646087e+01	1.000000000000000000e+00
6.050000000000000000e+02	6.942396657363531176e+01	7.789099322194662278e+00	-1.818008499074745543e-02	4.919560827119319697e+02	3.017495936719227778e-02	0.000000000000000000e+00	6.005754650819456586e+00	1.000000000000000000e+00
6.060000000000000000e+02	5.800529963076560591e+01	1.900382043166707646e+01	-1.712519035853629634e-02	4.632287431393671682e+02	1.708893438929426356e-02	0.000000000000000000e+00	8.919495260387790836e+00	1.000000000000000000e+00
6.060000000000000000e+02	2.887037817848407784e+01	3.014788190677916546e+01	-1.704906501715578934e-02	4.611556654450278074e+02	9.719934767451698931e-03	0.000000000000000000e+00	3.628563926159424025e+00	1.000000000000000000e+00
6.060000000000000000e+02	1.321341541753676552e+02	3.594637389817950179e+01	-1.763143786233941149e-02	4.770150906146894840e+02	3.128587029955320897e-02	0.000000000000000000e+00	6.656106765057677954e+00	1.000000000000000000e+00
6.060000000000000000e+02	8.908038551553158868e+01	4.699661751302435420e+01	3.748237330305697473e-03	-9.894186523315070758e+01	1.111909752902723314e-01	0.000000000000000000e+00	7.645679883844302971e+00	1.000000000000000000e+00
6.060000000000000000e+02	1.118183798038553363e+02	4.920224152462253642e+01	1.932052629768346488e-03	-4.948275052567376520e+01	3.179696283348054653e-01	0.000000000000000000e+00	6.255089189935223892e+00	1.000000000000000000e+00
6.070000000000000000e+02	1.407944978845770834e+02	4.259787466451502524e+01	-1.554882013545694046e-02	4.203003583436658914e+02	9.707507930288827858e-02	0.000000000000000000e+00	3.360805730500490363e+00	1.000000000000000000e+00
6.080000000000000000e+02	6.207392081966257535e+01	1.106633233269402261e+01	-1.654028379904333435e-02	4.473003187833206766e+02	2.448453959317664630e-02	0.000000000000000000e+00	8.047572850903517150e+00	1.000000000000000000e+00
6.080000000000000000e+02	3.131430661522337999e+01	1.480441301378826324e+01	-1.590842578617968767e-02	4.300932924672112563e+02	1.215506855460490865e-02	0.000000000000000000e+00	1.214483841116747520e+01	1.000000000000000000e+00
6.080000000000000000e+02	8.582523928073955588e+00	2.296529339268209924e+01	6.933491067340794359e-03	-1.856840505988943164e+02	1.141746526655975646e-01	0.000000000000000000e+00	7.649670574982294191e+00	1.000000000000000000e+00
6.080000000000000000e+02	1.313645211241172319e+02	4.255783532771756938e+01	-1.693798580542716509e-02	4.581307090774972153e+02	2.984405273244672419e-02	0.000000000000000000e+00	6.656106765057677954e+00	1.000000000000000000e+00
6.080000000000000000e+02	1.026919676717126606e+01	1.535439273251092196e+01	-3.225304291193129957e-03	8.470113015915426047e+01	2.220566493737080593e-01	0.000000000000000000e+00	7.795554766990136386e+00	1.000000000000000000e+00
6.080000000000000000e+02	4.498596701230600559e+01	2.066179629816714680e+01	-3.574237867131100071e-03	9.420343780027694436e+01	2.090978383789700024e-01	0.000000000000000000e+00	1.195203683010184470e+01	1.000000000000000000e+00
6.090000000000000000e+02	7.970078972357138980e+01	3.342032280598338900e+01	-1.677533377226088016e-02	4.537012996879150251e+02	1.934069495024115515e-02	0.000000000000000000e+00	1.650129071294078997e+01	1.000000000000000000e+00
6.090000000000000000e+02	1.318880951757448017e+01	4.409930109528030329e+01	-1.574125635507945056e-02	4.255408633745512361e+02	7.757801483528647957e-02	0.000000000000000000e+00	4.027508269338471614e+00	1.000000000000000000e+00
6.090000000000000000e+02	4.681489534394164309e+01	4.123519247896177831e+01	-3.243815924629840728e-03	8.520524683919134645e+01	3.444063831246161334e-01	0.000000000000000000e+00	3.204833130815738063e+00	1.000000000000000000e+00
6.090000000000000000e+02	8.213860694262247364e+01	5.020100998756946353e+01	2.552303021425335588e-03	-6.637367316104459292e+01	1.879336869688824629e-01	0.000000000000000000e+00	7.645679883844302971e+00	1.000000000000000000e+00
6.100000000000000000e+02	1.065917523096061785e+02	3.063509951590513580e+01	-1.637940981824032374e-02	4.429193300724090818e+02	1.022454233639991106e-02	0.000000000000000000e+00	1.928876349939310231e+01	1.000000000000000000e+00
6.100000000000000000e+02	4.775723056756611840e+01	4.429835419893198178e+01	3.142670698063560700e-03	-8.245081698336484521e+01	2.971191440023459585e-01	0.000000000000000000e+00	3.204833130815738063e+00	1.000000000000000000e+00
6.110000000000000000e+02	7.985810407155241819e+01	1.195174825120377626e+01	-8.287221273494259355e-03	2.225494077012369587e+02	2.278045744856740384e-01	0.000000000000000000e+00	4.713124731869392292e+00	1.000000000000000000e+00
6.110000000000000000e+02	1.407681981830799600e+02	4.595857749039328155e+01	-1.480879506400348440e-02	4.001476806536730919e+02	1.086133753521421053e-01	0.000000000000000000e+00	3.360805730500490363e+00	1.000000000000000000e+00
6.110000000000000000e+02	1.180336830393999037e+02	4.849786487518436928e+01	-1.642330570356003577e-02	4.441147215029015456e+02	2.020772897577061133e-02	0.000000000000000000e+00	6.255089189935223892e+00	1.000000000000000000e+00
6.110000000000000000e+02	6.778379439931518391e+01	5.321772470246007458e+01	2.898517128701555683e-03	-7.580192307420321640e+01	3.136067323467891521e-01	0.000000000000000000e+00	1.466837451200813369e+01	1.000000000000000000e+00
6.130000000000000000e+02	7.378326487070077633e+01	9.356923506636709575e+00	-1.737807320618739437e-02	4.701153564699543494e+02	3.805577806424487175e-02	0.000000000000000000e+00	6.605814618290566820e+00	1.000000000000000000e+00
6.130000000000000000e+02	5.562552617215750672e+01	2.610706628891425396e+01	6.482504254016878756e-03	-1.734025857648674958e+02	1.288111152111238722e-01	0.000000000000000000e+00	1.195203683010184470e+01	1.000000000000000000e+00
6.130000000000000000e+02	1.531807874094765509e+01	4.068067045802427373e+01	-1.492905221347270994e-02	4.034225745277558985e+02	6.824887145601910010e-02	0.000000000000000000e+00	4.027508269338471614e+00	1.000000000000000000e+00
6.140000000000000000e+02	1.797184886807225723e+01	2.195031717125042903e+01	-2.802980280732760704e-02	7.601877901932153918e+02	2.048102283968122883e-02	0.000000000000000000e+00	7.273924245714836978e+00	1.000000000000000000e+00
6.140000000000000000e+02	1.120445718355273073e+02	4.848503680510388492e+00	-4.146719401439762608e-03	1.097934985825901038e+02	2.450555345421885356e-01	0.000000000000000000e+00	1.111515307148265030e+01	1.000000000000000000e+00
6.140000000000000000e+02	3.522348798228136246e+01	1.504979341910512503e+01	-1.664206718330136017e-02	4.500721272209996755e+02	1.653131598786161671e-02	0.000000000000000000e+00	1.167213855859253613e+01	1.000000000000000000e+00
6.150000000000000000e+02	1.437723601445985935e+02	1.790363770180644210e+01	-1.656151111061877901e-02	4.478783899661858641e+02	2.914184170062317225e-02	0.000000000000000000e+00	1.274058680080433348e+01	1.000000000000000000e+00
6.150000000000000000e+02	2.633423390416387377e+01	3.704929587011515224e+01	-1.639679280273395254e-02	4.433927109040911887e+02	1.516739950406487125e-02	0.000000000000000000e+00	1.000425272565967028e+01	1.000000000000000000e+00
6.150000000000000000e+02	2.994303710270687802e+01	4.637997709246192812e+01	-1.575262427319464031e-02	4.258504393586887318e+02	1.836193599326618742e-02	0.000000000000000000e+00	1.000425272565967028e+01	1.000000000000000000e+00
6.150000000000000000e+02	4.594734557825935894e+01	1.044135585392453081e+01	-1.716172855466853095e-02	4.642237668465780871e+02	1.366572758380635300e-02	0.000000000000000000e+00	1.167213855859253613e+01	1.000000000000000000e+00
6.160000000000000000e+02	1.139852916329282237e+02	2.019558000899770889e+01	-3.110285232063152855e-02	8.438743823857857933e+02	4.629290122551865672e-03	0.000000000000000000e+00	1.461743537605421217e+01	1.000000000000000000e+00
6.160000000000000000e+02	6.833070942432145500e+01	3.375001753443335417e+01	-1.469817890080363232e-02	3.971353342207448804e+02	3.424719929349062664e-02	0.000000000000000000e+00	1.064437719187644404e+01	1.000000000000000000e+00
6.160000000000000000e+02	8.086670486739608066e+01	7.347807637687735038e+00	-1.391481311042519660e-02	3.758023836277919258e+02	3.181188960693358547e-01	0.000000000000000000e+00	4.245912267834806464e+00	1.000000000000000000e+00
6.170000000000000000e+02	2.028082327740138879e+01	6.051353173266014629e+00	-3.312969847657173950e-02	8.990703195013202276e+02	8.328113443187734610e-03	0.000000000000000000e+00	1.293822644998744131e+01	1.000000000000000000e+00
6.170000000000000000e+02	1.301703275829848678e+02	5.905404486646679274e+00	-1.680595027019076912e-02	4.545350611894889425e+02	7.761442584906363962e-02	0.000000000000000000e+00	1.704890077547208804e+01	1.000000000000000000e+00
6.170000000000000000e+02	8.231698252094759027e+00	3.113578668601783761e+01	-1.723865561968181137e-02	4.663186774200873401e+02	2.087400943266659592e-02	0.000000000000000000e+00	6.103800525257669030e+00	1.000000000000000000e+00
6.170000000000000000e+02	5.502748478725523995e+01	3.813547993961122984e+01	-1.632190332278607783e-02	4.413532887142503682e+02	1.240561136846252133e-02	0.000000000000000000e+00	1.078500110015608549e+01	1.000000000000000000e+00
6.170000000000000000e+02	4.847630791046824328e+01	4.670276248773694050e+01	-1.664503575195443522e-02	4.501529685459408938e+02	3.264844332542826688e-02	0.000000000000000000e+00	7.991649011805472824e+00	1.000000000000000000e+00
6.190000000000000000e+02	1.320321353485862801e+02	2.285234195321682904e+01	-1.528497984668069666e-02	4.131153473130272005e+02	1.538578869118634174e-02	0.000000000000000000e+00	8.513309951460664493e+00	1.000000000000000000e+00
6.190000000000000000e+02	5.548755133225728287e+01	5.053798342117888609e+01	-1.693105397287701652e-02	4.579419384634019821e+02	1.564735376566398495e-01	0.000000000000000000e+00	7.991649011805472824e+00	1.000000000000000000e+00
6.190000000000000000e+02	7.814142911521295787e+01	3.787949025497446343e+01	-1.233648937837068457e-02	3.328208000442934917e+02	5.879289157450040548e-02	0.000000000000000000e+00	3.859075804447028801e+00	1.000000000000000000e+00
6.200000000000000000e+02	7.756438832124915450e+01	1.001660444808644890e+01	-5.937633311066490595e-03	1.585644283570988478e+02	2.633675081970898724e-01	0.000000000000000000e+00	4.245912267834806464e+00	1.000000000000000000e+00
6.200000000000000000e+02	1.562093332871755891e+01	4.916532200391832674e+01	2.558993980684980997e-03	-6.655588421118059728e+01	2.366839496155008771e-01	0.000000000000000000e+00	1.459043531868378274e+01	1.000000000000000000e+00
6.200000000000000000e+02	1.815056913806960992e+01	1.881300357488000330e+01	-1.952359498558421842e-03	5.003575581888038215e+01	4.381154079862542572e-01	0.000000000000000000e+00	5.782439530093795632e+00	1.000000000000000000e+00
6.210000000000000000e+02	9.938966196825026600e+01	2.099371011411464139e+01	3.579890434088273208e-03	-9.435737090930697946e+01	3.277727774603738098e-01	0.000000000000000000e+00	1.461743537605421217e+01	1.000000000000000000e+00
6.220000000000000000e+02	4.180985711683187134e+01	2.763508725181018733e+01	-1.508844585638648844e-02	4.077632500472571451e+02	1.629200404617707765e-01	0.000000000000000000e+00	4.857458073118660735e+00	1.000000000000000000e+00
6.220000000000000000e+02	1.429998432683181697e+01	3.047830287078882705e+01	-1.650074468568623817e-02	4.462235728210945354e+02	1.277112982758366044e-02	0.000000000000000000e+00	6.103800525257669030e+00	1.000000000000000000e+00
6.230000000000000000e+02	7.946812637374527810e+01	3.425563313187050341e+01	-7.412386952276873650e-03	1.987255471487685554e+02	1.372350065294877242e-01	0.000000000000000000e+00	3.859075804447028801e+00	1.000000000000000000e+00
6.240000000000000000e+02	1.322687599210468932e+02	1.434232108712331488e+01	-1.566598103448834170e-02	4.234909338081055807e+02	5.722313269808321223e-03	0.000000000000000000e+00	4.961207933816825566e+00	1.000000000000000000e+00
6.240000000000000000e+02	5.847793726362510824e+01	3.884550933486040236e+01	-1.679554934989481441e-02	4.542518189015053736e+02	1.876477019851163774e-02	0.000000000000000000e+00	1.164465833917077298e+01	1.000000000000000000e+00
6.250000000000000000e+02	5.809196049924183569e+01	9.794759132509353705e+00	-1.688173125258155341e-02	4.565987611532658548e+02	1.228735343598019725e-02	0.000000000000000000e+00	7.724448736834442997e+00	1.000000000000000000e+00
6.250000000000000000e+02	4.646261706723360163e+01	2.903033768669395442e+01	-1.519389946283386007e-02	4.106350075375908659e+02	1.250147478511118848e-01	0.000000000000000000e+00	4.857458073118660735e+00	1.000000000000000000e+00
6.250000000000000000e+02	4.706162853650651812e+01	3.655074074453689548e+01	-1.598261634888866259e-02	4.321136814453530519e+02	2.810396026279027293e-02	0.000000000000000000e+00	7.544221423893518796e+00	1.000000000000000000e+00
6.270000000000000000e+02	8.245239646838101066e+01	1.578379691495880088e+01	-1.670446370469745936e-02	4.517713358467325975e+02	2.699060759963067824e-02	0.000000000000000000e+00	7.901937958287851949e+00	1.000000000000000000e+00
6.270000000000000000e+02	3.320443754209039611e+01	3.761514264976493394e+01	-1.659276424344418785e-02	4.487294885801773603e+02	2.575277680675125414e-02	0.000000000000000000e+00	1.216547504827914139e+01	1.000000000000000000e+00
6.270000000000000000e+02	1.450400015619869976e+01	3.837722577617307707e+01	2.981221634871743329e-03	-7.805416738409432753e+01	3.127785358870589505e-01	0.000000000000000000e+00	7.901557158170547268e+00	1.000000000000000000e+00
6.290000000000000000e+02	1.225828019909251481e+02	2.840405658926644605e+01	-1.765455652514361790e-02	4.776446678791485283e+02	1.948215332341485251e-02	0.000000000000000000e+00	6.492270396537401567e+00	1.000000000000000000e+00
6.290000000000000000e+02	6.421224391237718976e+01	1.450742708504786016e+01	-1.663844486687521620e-02	4.499734827584764503e+02	1.935367305001312044e-02	0.000000000000000000e+00	7.724448736834442997e+00	1.000000000000000000e+00
6.290000000000000000e+02	1.430936242358875745e+02	2.110481873490577698e+01	4.558128736058567228e-03	-1.209971726729058759e+02	1.248155710660011630e-01	0.000000000000000000e+00	9.794231380478860771e+00	1.000000000000000000e+00
6.290000000000000000e+02	1.282756970614275929e+02	5.251666238332545333e+01	1.265062980033084591e-03	-3.131900452275023028e+01	4.735071223405029617e-01	0.000000000000000000e+00	2.477552850018419051e+01	1.000000000000000000e+00
6.290000000000000000e+02	1.318842549385464054e+02	9.396035603955231963e+00	-4.880292091920861164e-03	1.297704622879018359e+02	1.077453370357407403e-01	0.000000000000000000e+00	4.961207933816825566e+00	1.000000000000000000e+00
6.290000000000000000e+02	7.754288108867197593e+01	9.592086147082863334e+00	5.254575786232305867e-03	-1.399631151412217491e+02	3.782267307924874755e-01	0.000000000000000000e+00	7.901937958287851949e+00	1.000000000000000000e+00
6.300000000000000000e+02	3.253971092829650757e+01	8.901549714415763148e+00	-3.290399896570598420e-02	8.929239743669141944e+02	6.467384235977591267e-03	0.000000000000000000e+00	2.100092728936053632e+01	1.000000000000000000e+00
6.300000000000000000e+02	1.215076507603740055e+02	2.200143019588690763e+01	-4.743831368562874233e-03	1.260543057936691440e+02	4.153470139159310959e-01	0.000000000000000000e+00	6.492270396537401567e+00	1.000000000000000000e+00
6.300000000000000000e+02	8.531665344074951918e+01	3.307160589639715909e+01	-1.603870293123870611e-02	4.336410551255632413e+02	9.560086228412423281e-03	0.000000000000000000e+00	1.752347874659773197e+01	1.000000000000000000e+00
6.300000000000000000e+02	1.733744448719394171e+01	4.941146318141790772e+01	3.088228722596416016e-03	-8.096822993771112920e+01	2.642244608803263617e-01	0.000000000000000000e+00	1.077661134245766839e+01	1.000000000000000000e+00
6.310000000000000000e+02	1.432990077391256136e+02	3.089689644859629425e+01	3.500653592173875745e-03	-9.219955950821825752e+01	2.975791181831424215e-01	0.000000000000000000e+00	9.794231380478860771e+00	1.000000000000000000e+00
6.310000000000000000e+02	4.020058151254874446e+01	4.756766759044815984e+01	-3.450693252519333037e-03	9.083901827633394532e+01	2.759621450011413568e-01	0.000000000000000000e+00	8.378994657403476154e+00	1.000000000000000000e+00
6.320000000000000000e+02	6.126631029620302371e+01	4.269436489584639816e+01	-1.607043061884976323e-02	4.345050770174412946e+02	2.586891763141019318e-02	0.000000000000000000e+00	2.162207224897033697e+01	1.000000000000000000e+00
6.330000000000000000e+02	1.324782096377379332e+02	2.049536324041864788e+01	-1.651612197080331440e-02	4.466423335937571437e+02	2.184057438976894083e-02	0.000000000000000000e+00	5.531509160226512734e+00	1.000000000000000000e+00
6.330000000000000000e+02	2.812023367744521352e+01	3.426544259860150277e+01	2.284391495278652057e-03	-5.907779246167321929e+01	2.168781188522601600e-01	0.000000000000000000e+00	1.345402780284334021e+01	1.000000000000000000e+00
6.340000000000000000e+02	3.182992438583612582e+01	4.794136631376849778e+01	-1.645541908618574842e-02	4.449892468055650170e+02	6.584406768946160504e-02	0.000000000000000000e+00	5.865366674924023194e+00	1.000000000000000000e+00
6.350000000000000000e+02	1.422907969008664111e+02	1.540324079691870729e+01	-1.671316717220031056e-02	4.520083523778425274e+02	1.070312297641851096e-01	0.000000000000000000e+00	6.047968888631998219e+00	1.000000000000000000e+00
6.350000000000000000e+02	1.166415087291160972e+02	1.524825042853104939e+01	-1.637960654182516601e-02	4.429246873327942353e+02	1.595364433209955912e-02	0.000000000000000000e+00	8.323747667883701240e+00	1.000000000000000000e+00
6.350000000000000000e+02	1.670996655818126087e+01	2.713686150649590090e+01	-4.957185278342738852e-03	1.318644502651917492e+02	2.084697873626396580e-01	0.000000000000000000e+00	1.159945436797986140e+01	1.000000000000000000e+00
6.350000000000000000e+02	1.062037957309993885e+01	4.098434083946543183e+01	-4.180787257997146261e-03	1.107212489511572358e+02	2.487560679274624098e-01	0.000000000000000000e+00	3.692642675955040144e+00	1.000000000000000000e+00
6.360000000000000000e+02	2.089446418019709739e+01	1.508798387667594376e+01	-3.156294189603369577e-02	8.564037375107340040e+02	6.670758715356717161e-03	0.000000000000000000e+00	1.275482153881550751e+01	1.000000000000000000e+00
6.370000000000000000e+02	8.839266583482981332e+01	5.308779135997153986e+01	-6.077567472656538773e-03	1.623751749995130922e+02	1.487266646414101556e-01	0.000000000000000000e+00	2.144100756805135788e+01	1.000000000000000000e+00
6.370000000000000000e+02	6.329766685841161689e+01	1.944667332524637615e+01	-1.635499745186441700e-02	4.422545221217035873e+02	1.137702171001753193e-02	0.000000000000000000e+00	1.187685175202902954e+01	1.000000000000000000e+00
6.370000000000000000e+02	1.118277134124440941e+01	3.733477573778444736e+01	4.315058526558244144e-03	-1.143777812805601570e+02	2.870884523301436841e-01	0.000000000000000000e+00	3.692642675955040144e+00	1.000000000000000000e+00
6.380000000000000000e+02	7.898435931585302683e+01	1.737588559507686981e+01	-1.672523217724177988e-02	4.523369117298267952e+02	1.596714766968154731e-02	0.000000000000000000e+00	1.040083426793702692e+01	1.000000000000000000e+00
6.380000000000000000e+02	2.806254328429832512e+01	5.243684914290766841e+01	-1.594969861847556417e-02	4.312172518014244815e+02	5.094452229573975810e-02	0.000000000000000000e+00	5.865366674924023194e+00	1.000000000000000000e+00
6.380000000000000000e+02	1.379369526582760557e+02	1.960109358008337921e+01	-1.728758755427556998e-02	4.676512126876817774e+02	6.646877597430633777e-02	0.000000000000000000e+00	5.531509160226512734e+00	1.000000000000000000e+00
6.380000000000000000e+02	8.235494567876617111e+01	3.251444110168112189e+01	-1.625568084503928312e-02	4.395498900169025660e+02	5.217765252958894706e-02	0.000000000000000000e+00	5.472399374365681801e+00	1.000000000000000000e+00
6.380000000000000000e+02	6.749268469326393927e+01	3.055799335956029950e+01	-3.635797318755800041e-03	9.587985098575008180e+01	1.251209270634145998e-01	0.000000000000000000e+00	9.915749535995399100e+00	1.000000000000000000e+00
6.390000000000000000e+02	1.029909066967562694e+02	1.782522410576729754e+01	2.743558263931012570e-03	-7.158201732047722032e+01	3.282766340914722303e-01	0.000000000000000000e+00	3.386900025274175441e+00	1.000000000000000000e+00
6.400000000000000000e+02	5.185397564940927850e+01	5.154880252325355627e+01	6.405986780975358834e-03	-1.713188293742497876e+02	6.197398636717854625e-02	0.000000000000000000e+00	9.878171782045450655e+00	1.000000000000000000e+00
6.400000000000000000e+02	1.028188527471560150e+02	2.120775115216754259e+01	-3.268339352363433016e-03	8.587307926005547642e+01	2.410163928015311985e-01	0.000000000000000000e+00	3.386900025274175441e+00	1.000000000000000000e+00
6.410000000000000000e+02	8.677966875367328470e+00	4.709077537686711423e+01	-1.558686325758231427e-02	4.213363648359971307e+02	1.792700892972076687e-02	0.000000000000000000e+00	1.007241651095003654e+01	1.000000000000000000e+00
6.410000000000000000e+02	6.770583263546951613e+00	1.209328278066156948e+01	-4.212647035370083518e-03	1.115888679676463369e+02	1.526903911471840791e-01	0.000000000000000000e+00	1.443787542549747371e+01	1.000000000000000000e+00
6.410000000000000000e+02	6.711161515605115824e+01	4.046641779881407075e+01	-1.604490685342615727e-02	4.338100029748731572e+02	9.403711882095988628e-03	0.000000000000000000e+00	9.915749535995399100e+00	1.000000000000000000e+00
6.410000000000000000e+02	4.129520819441507484e+01	4.381587388364390279e+01	-1.724203478335322934e-02	4.664107002433115099e+02	1.588160287057616138e-02	0.000000000000000000e+00	7.939144027454476671e+00	1.000000000000000000e+00
6.410000000000000000e+02	1.272022370321549118e+02	4.500198095574310386e+00	-1.974303830241547122e-03	5.063335319847150373e+01	3.436916116610649885e-01	0.000000000000000000e+00	1.263752289486709834e+01	1.000000000000000000e+00
6.420000000000000000e+02	4.726662751942924245e+01	9.395490011434581845e+00	-1.642919943822880244e-02	4.442752221936912633e+02	1.413122354412665871e-02	0.000000000000000000e+00	1.892142986922101144e+01	1.000000000000000000e+00
6.420000000000000000e+02	8.278175804213624644e+01	2.705871144204508383e+01	-2.057498754825018775e-02	5.571750883944002908e+02	2.690042046557972188e-02	0.000000000000000000e+00	5.472399374365681801e+00	1.000000000000000000e+00
6.430000000000000000e+02	4.820909420044271343e+01	3.713239574674452825e+01	-8.445268455654362030e-03	2.268534158284595037e+02	6.023234853409153988e-02	0.000000000000000000e+00	9.616168660685852743e+00	1.000000000000000000e+00
6.430000000000000000e+02	5.757034695732303220e+01	4.349266344639674031e+01	7.723691794606625700e-03	-2.072031331020170342e+02	3.695228751124091104e-02	0.000000000000000000e+00	9.878171782045450655e+00	1.000000000000000000e+00
6.430000000000000000e+02	1.099614544549602471e+02	8.530161935572166954e+00	2.197116505507094777e-03	-5.670108279721662825e+01	4.306334013170788344e-01	0.000000000000000000e+00	7.317013267765295481e+00	1.000000000000000000e+00
6.430000000000000000e+02	1.307376771813765686e+02	2.870710231135706891e+01	-7.329939756152667983e-03	1.964803100155571371e+02	1.887135190731573653e-01	0.000000000000000000e+00	7.702633669042833198e+00	1.000000000000000000e+00
6.440000000000000000e+02	1.242165140052413363e+02	1.677995554125898181e+01	-3.436612203788942232e-03	9.045555716461336715e+01	1.555699993636393552e-01	0.000000000000000000e+00	9.262750580253429789e+00	1.000000000000000000e+00
6.440000000000000000e+02	8.835374990112943294e+01	1.002010203039360015e+01	-1.635733195138069571e-02	4.423180962060607158e+02	1.961157619910580685e-02	0.000000000000000000e+00	1.658813701629120985e+01	1.000000000000000000e+00
6.440000000000000000e+02	1.157680032673252555e+02	1.298242810576862993e+01	3.225212658148326073e-03	-8.469863476908042799e+01	3.885290478159965089e-01	0.000000000000000000e+00	6.373483241018309542e+00	1.000000000000000000e+00
6.460000000000000000e+02	3.345350160061902045e+01	4.505589226475023423e+01	2.940463727544453867e-03	-7.694423070577042267e+01	2.259546920978626749e-01	0.000000000000000000e+00	7.939144027454476671e+00	1.000000000000000000e+00
6.470000000000000000e+02	1.373323838583094982e+02	2.472710114493908762e+01	-1.649951247977935950e-02	4.461900168654290155e+02	7.710543790768087380e-02	0.000000000000000000e+00	6.731804490761017057e+00	1.000000000000000000e+00
6.470000000000000000e+02	3.299785777601699976e+01	2.594659192041024198e+01	1.590152665132353116e-03	-4.017198518093170634e+01	3.201107635043968225e-01	0.000000000000000000e+00	1.184500624695883353e+01	1.000000000000000000e+00
6.480000000000000000e+02	1.649850722466493025e+01	2.259529796564260096e+01	-1.609496909346596824e-02	4.351733192014164615e+02	1.707717618497095469e-02	0.000000000000000000e+00	5.815625796983812990e+00	1.000000000000000000e+00
6.480000000000000000e+02	1.495538351967819679e+01	3.519948506467631688e+01	-1.943329117874580472e-02	5.260839269702784122e+02	1.107990345830478507e-02	0.000000000000000000e+00	8.484954089682725353e+00	1.000000000000000000e+00
6.480000000000000000e+02	5.439613960690669359e+01	1.791444980607236559e+01	8.132901195413124590e-03	-2.183468976584954646e+02	1.634376201111596982e-01	0.000000000000000000e+00	1.262548805440298416e+01	1.000000000000000000e+00
6.480000000000000000e+02	1.053760683531188391e+01	4.663915226643418777e+01	-1.756752201040898825e-02	4.752745069332403318e+02	4.226513953233801413e-02	0.000000000000000000e+00	7.394448096525315428e+00	1.000000000000000000e+00
6.490000000000000000e+02	1.130069141485720507e+02	7.238067784388719339e+00	-1.638921186722072654e-02	4.431862636418563852e+02	9.288152254693926579e-03	0.000000000000000000e+00	6.373483241018309542e+00	1.000000000000000000e+00
6.490000000000000000e+02	1.357142951009198555e+02	3.126154683489928843e+01	-1.761369040305229769e-02	4.765317842503159227e+02	5.043776744809291834e-02	0.000000000000000000e+00	6.731804490761017057e+00	1.000000000000000000e+00
6.490000000000000000e+02	2.492866852609840933e+01	3.482470507425014006e+01	3.550152867758532126e-03	-9.354754484712910312e+01	1.313467893362805228e-01	0.000000000000000000e+00	9.862384800827671327e+00	1.000000000000000000e+00
6.490000000000000000e+02	1.757293470900509291e+01	4.891555828510534099e+01	-1.663277656576833685e-02	4.498191211703853583e+02	7.459153961028330837e-02	0.000000000000000000e+00	7.394448096525315428e+00	1.000000000000000000e+00
6.490000000000000000e+02	2.658855442863573870e+01	5.036677649342306751e+01	-1.510265947271377182e-02	4.081503212961951590e+02	8.631248157694138001e-02	0.000000000000000000e+00	4.448627585043574584e+00	1.000000000000000000e+00
6.500000000000000000e+02	1.282205768833358093e+02	7.536176923240534009e+00	-1.624637771094317173e-02	4.392965431099153761e+02	1.024257618366930522e-02	0.000000000000000000e+00	1.521658315344829582e+01	1.000000000000000000e+00
6.500000000000000000e+02	1.207239712701613144e+02	3.774139795312159862e+01	-1.758118616500439768e-02	4.756466150064528620e+02	2.643289939271309397e-02	0.000000000000000000e+00	6.148994355859594307e+00	1.000000000000000000e+00
6.500000000000000000e+02	7.736320003553613844e+01	9.951443720161492479e+00	2.915501601611210532e-03	-7.626445146882966242e+01	2.924079651937132596e-01	0.000000000000000000e+00	1.097375371781030395e+01	1.000000000000000000e+00
6.500000000000000000e+02	7.941842435540495160e+01	2.610233328230001604e+01	-2.075330874436903325e-03	5.338456466167626502e+01	3.683096328098753869e-01	0.000000000000000000e+00	1.065448719532755817e+01	1.000000000000000000e+00
6.510000000000000000e+02	1.287820777175100204e+02	2.963430522700144110e+01	-1.647307302503187021e-02	4.454700063814885311e+02	4.018854205776145605e-02	0.000000000000000000e+00	7.120642744958033177e+00	1.000000000000000000e+00
6.510000000000000000e+02	8.124314070778781982e+00	3.016650025560559456e+01	4.156247665649397648e-03	-1.100529763286409661e+02	2.646922327210377013e-01	0.000000000000000000e+00	8.484954089682725353e+00	1.000000000000000000e+00
6.520000000000000000e+02	4.392326509178990790e+01	3.298083634970762290e+01	3.453399132809427310e-03	-9.091270595997805515e+01	1.339140751201381985e-01	0.000000000000000000e+00	1.299404170020419080e+01	1.000000000000000000e+00
6.520000000000000000e+02	2.437917997162450945e+01	4.467177043851470586e+01	-1.637285750003327975e-02	4.427408945544211747e+02	1.140572171526141876e-01	0.000000000000000000e+00	5.130633834212050992e+00	1.000000000000000000e+00
6.520000000000000000e+02	6.645013797265123401e+01	2.166998865029970389e+01	-1.933524999457354168e-03	4.952284672366447893e+01	3.360037253754573072e-01	0.000000000000000000e+00	1.262548805440298416e+01	1.000000000000000000e+00
6.530000000000000000e+02	8.987368923484848438e+01	2.405159348991447033e+01	1.582903856680947623e-03	-3.997458254419299095e+01	3.233413472484124584e-01	0.000000000000000000e+00	1.013963021094757444e+01	1.000000000000000000e+00
6.540000000000000000e+02	2.970077810604952617e+01	8.084348105623458736e+00	-6.234822693187591636e-03	1.666576160906057282e+02	1.906533951044804276e-01	0.000000000000000000e+00	1.671834465621851606e+01	1.000000000000000000e+00
6.540000000000000000e+02	1.218885447638188566e+02	4.377910448509741315e+01	-8.185307950927650164e-03	2.197740607282387089e+02	1.023722144741604501e-01	0.000000000000000000e+00	6.148994355859594307e+00	1.000000000000000000e+00
6.540000000000000000e+02	6.416948688932435196e+00	4.589158687114365875e+01	-3.102337721311372934e-02	8.417100824343827981e+02	1.747799658952498003e-02	0.000000000000000000e+00	1.155856510093333256e+01	1.000000000000000000e+00
6.540000000000000000e+02	1.294960425556604093e+02	4.998549375339712242e+01	8.135512897368735868e-03	-2.184180206376539672e+02	4.654200316281331684e-02	0.000000000000000000e+00	9.818008474356696880e+00	1.000000000000000000e+00
6.550000000000000000e+02	9.061024750838278408e+01	4.786350849988245670e+01	-1.627407808786443186e-02	4.400508915631226046e+02	1.201692329203507548e-02	0.000000000000000000e+00	1.386164827268789246e+01	1.000000000000000000e+00
6.550000000000000000e+02	5.015084121896713043e+01	6.726551219741449650e+00	-1.640678362718553732e-02	4.436647852875098579e+02	1.060813373302282869e-02	0.000000000000000000e+00	1.229475342658784953e+01	1.000000000000000000e+00
6.550000000000000000e+02	1.160930546900566185e+02	2.648511288526839991e+01	5.025857381881141187e-03	-1.337345582146225809e+02	2.963018031483123371e-01	0.000000000000000000e+00	9.738375935887184198e+00	1.000000000000000000e+00
6.550000000000000000e+02	2.906184254676915302e+01	4.676845228087925221e+01	-1.634045654622441612e-02	4.418585379909118842e+02	8.443264449395837534e-02	0.000000000000000000e+00	5.130633834212050992e+00	1.000000000000000000e+00
6.560000000000000000e+02	1.175324480642299108e+01	1.122947186483115090e+01	-1.705830541610322063e-02	4.614073039217469727e+02	1.089118874789472002e-01	0.000000000000000000e+00	6.143030397193845360e+00	1.000000000000000000e+00
6.560000000000000000e+02	1.078097998199157388e+02	2.136420919305215094e+01	-1.606727652009392118e-02	4.344191832577825494e+02	1.154900629672350743e-02	0.000000000000000000e+00	9.738375935887184198e+00	1.000000000000000000e+00
6.560000000000000000e+02	1.127330780806060773e+02	4.247888076609501695e+01	-1.596253540685868902e-02	4.315668286858287388e+02	1.401920296811398625e-02	0.000000000000000000e+00	9.247332150781415905e+00	1.000000000000000000e+00
6.560000000000000000e+02	7.710266408872672628e+01	7.714496292980300041e+00	-1.383915800836418549e-03	3.455565512094108982e+01	4.805125363001332417e-01	0.000000000000000000e+00	1.755653951064590501e+01	1.000000000000000000e+00
6.570000000000000000e+02	1.339229782190410845e+02	1.762908606171518500e+01	-1.606791821596134304e-02	4.344366581927408220e+02	1.191743821490265365e-02	0.000000000000000000e+00	1.310369752990187742e+01	1.000000000000000000e+00
6.570000000000000000e+02	8.019230576528782350e+00	3.251895076015500052e+01	-1.609637306704569601e-02	4.352115528074508575e+02	1.293226704269356819e-02	0.000000000000000000e+00	1.346828510999960926e+01	1.000000000000000000e+00
6.570000000000000000e+02	1.871414464839856606e+01	4.161765281993788079e+01	-4.084094453397664817e-03	1.080880693452182157e+02	1.319354270149167840e-01	0.000000000000000000e+00	6.435857335390448242e+00	1.000000000000000000e+00
6.580000000000000000e+02	1.322194190042112361e+01	5.264595394448129184e+00	-1.680246599700351354e-02	4.544401759791963968e+02	1.067265055195308898e-01	0.000000000000000000e+00	6.143030397193845360e+00	1.000000000000000000e+00
6.580000000000000000e+02	8.874387422984798945e+01	3.412808190946006448e+01	-1.589663345242256151e-02	4.297721586156872604e+02	1.221184124220409117e-02	0.000000000000000000e+00	7.469080187721477415e+00	1.000000000000000000e+00
6.580000000000000000e+02	7.754273208003097295e+01	3.818306803010522543e+01	-1.715864155712894246e-02	4.641397004157976767e+02	1.827678571466068158e-01	0.000000000000000000e+00	9.526335156670125315e+00	1.000000000000000000e+00
6.580000000000000000e+02	7.577789884387011909e+01	4.754450088868789237e+01	-1.615573949623917011e-02	4.368282446727576485e+02	1.452401800728397863e-02	0.000000000000000000e+00	9.526335156670125315e+00	1.000000000000000000e+00
6.580000000000000000e+02	1.417686760221752706e+02	7.133757818298880338e+00	-2.123107393814139664e-03	5.468563517036604793e+01	3.060346649510404804e-01	0.000000000000000000e+00	1.310369752990187742e+01	1.000000000000000000e+00
6.590000000000000000e+02	1.187790256444158530e+02	1.197825773476052724e+01	-1.409946347916286001e-02	3.808308610538334165e+02	2.668382682632375325e-02	0.000000000000000000e+00	1.443675863780671698e+01	1.000000000000000000e+00
6.600000000000000000e+02	5.359753859589157798e+01	1.852829850616034690e+01	-4.099746091457367320e-03	1.085143014139751614e+02	1.517382065591937890e-01	0.000000000000000000e+00	1.078488585904563735e+01	1.000000000000000000e+00
6.600000000000000000e+02	1.368133001714798809e+02	3.053417515496812840e+01	-1.658950873717119495e-02	4.486408332478539478e+02	2.591037684876873470e-02	0.000000000000000000e+00	1.322479812675965505e+01	1.000000000000000000e+00
6.600000000000000000e+02	6.163427982356952839e+01	3.901044707127753242e+01	-1.620948624062247198e-02	4.382918988896556698e+02	8.427826360155044050e-03	0.000000000000000000e+00	1.250433278118219249e+01	1.000000000000000000e+00
6.620000000000000000e+02	1.311482879242017248e+02	4.537735592533915252e+01	-1.677937748138947846e-02	4.538114196958502475e+02	1.067415839069274508e-02	0.000000000000000000e+00	1.588749127910771364e+01	1.000000000000000000e+00
6.620000000000000000e+02	6.711043722975666981e+01	2.182954424668398374e+01	-1.642866943726411372e-02	4.442607889818599460e+02	1.386709575827194119e-02	0.000000000000000000e+00	1.391030743472043163e+01	1.000000000000000000e+00
6.630000000000000000e+02	7.945332616965269779e+01	1.274779384381765546e+01	-1.748216462764426091e-02	4.729500183589000812e+02	2.019042743549948060e-02	0.000000000000000000e+00	1.532400397293639394e+01	1.000000000000000000e+00
6.630000000000000000e+02	8.585545559264082272e+01	2.724010712532737344e+01	-3.144915365497551359e-03	8.251194472222589127e+01	2.001520133831533599e-01	0.000000000000000000e+00	7.469080187721477415e+00	1.000000000000000000e+00
6.630000000000000000e+02	5.559644633519623369e+01	7.930273650443575129e+00	-2.491884204711265934e-03	6.472832223089577042e+01	2.429972055557056976e-01	0.000000000000000000e+00	1.078488585904563735e+01	1.000000000000000000e+00
6.640000000000000000e+02	7.275720323778378429e+01	4.688569487134449787e+01	1.693548879467856845e-03	-4.298771489367816656e+01	3.145134853541136088e-01	0.000000000000000000e+00	1.362860789629429981e+01	1.000000000000000000e+00
6.650000000000000000e+02	5.730815851529611393e+01	5.074258296925665235e+01	-1.512972054058465618e-02	4.088872598132616645e+02	3.136160828295220249e-02	0.000000000000000000e+00	1.250433278118219249e+01	1.000000000000000000e+00
6.650000000000000000e+02	1.519166944962377741e+01	5.169293734778801053e+01	-1.640760367872874312e-02	4.436871172801367607e+02	1.071676924764475292e-02	0.000000000000000000e+00	2.684411466698172077e+01	1.000000000000000000e+00
6.660000000000000000e+02	3.996437756055153301e+01	2.095522272728209856e+01	-5.749403413462565553e-03	1.534384716775745972e+02	4.799413774485826734e-01	0.000000000000000000e+00	4.467182721411652402e+00	1.000000000000000000e+00
6.680000000000000000e+02	3.493623406461530578e+01	2.219252311135444344e+01	1.015366795637328429e-02	-2.733772781026290204e+02	2.439959745073311259e-01	0.000000000000000000e+00	5.134587283662304102e+00	1.000000000000000000e+00
6.680000000000000000e+02	3.364168801323458524e+01	3.219413463437815182e+01	-3.941420494333229031e-03	1.042027113719625220e+02	1.953997718007559614e-01	0.000000000000000000e+00	1.008504251536036023e+01	1.000000000000000000e+00
6.690000000000000000e+02	2.222474945965952386e+01	5.686956487658368253e+00	-1.686674331519654943e-02	4.561906032637439239e+02	3.275541752143762420e-02	0.000000000000000000e+00	7.109295435551731046e+00	1.000000000000000000e+00
6.690000000000000000e+02	5.539615581157499946e+01	8.223402795291059775e+00	3.074347456302311318e-03	-8.059020938632005482e+01	1.985623814438204349e-01	0.000000000000000000e+00	1.080542250641372171e+01	1.000000000000000000e+00
6.690000000000000000e+02	4.510148888800073053e+01	1.606444191074266925e+01	-1.703087707768891068e-02	4.606603637369367448e+02	1.908639076450646677e-02	0.000000000000000000e+00	7.092929563025205830e+00	1.000000000000000000e+00
6.690000000000000000e+02	1.133198857491465503e+02	2.401343123809735047e+01	4.299970165586425828e-03	-1.139668886131832153e+02	2.906876288550486187e-01	0.000000000000000000e+00	5.521380186401867007e+00	1.000000000000000000e+00
6.690000000000000000e+02	1.218789536406621039e+02	4.903842078190768206e+01	-5.328549207236871893e-03	1.419775908240566764e+02	2.424613236379768999e-01	0.000000000000000000e+00	3.324532064798979114e+00	1.000000000000000000e+00
6.700000000000000000e+02	8.457445847104924042e+01	2.935348749233258658e+01	-1.521413050328900875e-02	4.111859478413093143e+02	2.320892109304228956e-02	0.000000000000000000e+00	8.589358020628672818e+00	1.000000000000000000e+00
6.700000000000000000e+02	1.250056869557397903e+02	4.790879596531596718e+01	4.646992476187083651e-03	-1.234171478632327990e+02	2.689250108163955266e-01	0.000000000000000000e+00	3.324532064798979114e+00	1.000000000000000000e+00
6.700000000000000000e+02	7.604871572455341777e+01	2.831004040353892037e+01	-1.583588559941166013e-02	4.281178472290699233e+02	3.077274381841932360e-02	0.000000000000000000e+00	8.589358020628672818e+00	1.000000000000000000e+00
6.700000000000000000e+02	4.818061441045809090e+01	3.374369563540656003e+01	-1.991140867626097887e-03	5.109186656613184851e+01	2.883198149910261021e-01	0.000000000000000000e+00	4.708298298855342345e+00	1.000000000000000000e+00
6.710000000000000000e+02	1.518645651821315568e+01	6.689210976469921910e+00	-1.698592006774672994e-02	4.594360753091256129e+02	2.991624538359538565e-02	0.000000000000000000e+00	7.109295435551731046e+00	1.000000000000000000e+00
6.710000000000000000e+02	5.659578156338419319e+01	1.896202717636093737e+01	-1.561776399374469396e-02	4.221778668340860463e+02	8.959840119470041664e-03	0.000000000000000000e+00	1.080542250641372171e+01	1.000000000000000000e+00
6.710000000000000000e+02	6.318643545865755051e+00	3.575704358214832723e+01	-1.707570471727081624e-02	4.618811290960387055e+02	8.562900095343106699e-03	0.000000000000000000e+00	1.145607225870632284e+01	1.000000000000000000e+00
6.710000000000000000e+02	8.286478728812231509e+01	4.959659160346910056e+01	-1.609604139241528967e-02	4.352025205027596257e+02	2.116409643728854872e-01	0.000000000000000000e+00	5.342040883494911796e+00	1.000000000000000000e+00
6.720000000000000000e+02	1.109653361366711550e+02	2.900760136787697974e+01	4.924039022324614226e-03	-1.309617973147298358e+02	2.433220246113977359e-01	0.000000000000000000e+00	5.521380186401867007e+00	1.000000000000000000e+00
6.720000000000000000e+02	1.245998657557624227e+02	3.737150549496169560e+01	-1.648719487481280221e-02	4.458545786047818069e+02	7.059836732566604489e-03	0.000000000000000000e+00	1.054510224241424865e+01	1.000000000000000000e+00
6.720000000000000000e+02	1.436689521339782800e+02	3.690953383435110879e+01	-5.053747178038021752e-03	1.344940650130683366e+02	2.319109120599424090e-01	0.000000000000000000e+00	4.649538831083841472e+00	1.000000000000000000e+00
6.720000000000000000e+02	8.810186971979362625e+01	5.065033180143575464e+01	-1.526956422727997024e-02	4.126955426048376694e+02	2.601476612436707248e-01	0.000000000000000000e+00	5.342040883494911796e+00	1.000000000000000000e+00
6.730000000000000000e+02	1.145807847998656257e+02	5.273711596211367691e+01	-1.585188519217668388e-02	4.285535549484467310e+02	1.518794378981513926e-02	0.000000000000000000e+00	8.181907752159741420e+00	1.000000000000000000e+00
6.740000000000000000e+02	7.352450821205998466e+01	1.035334084494602536e+01	-1.547790578979964422e-02	4.183691887025868823e+02	1.887922598392011153e-01	0.000000000000000000e+00	4.708222318916601701e+00	1.000000000000000000e+00
6.750000000000000000e+02	2.341793056613355972e+01	2.769164654013752980e+01	-9.124864516003689321e-03	2.453604649703347889e+02	1.921512326236887169e-01	0.000000000000000000e+00	7.524667517270467343e+00	1.000000000000000000e+00
6.750000000000000000e+02	4.565947950954132750e+01	3.772012012008919157e+01	7.808497937155446308e-03	-2.095126100681977164e+02	3.061935143984662044e-02	0.000000000000000000e+00	4.708298298855342345e+00	1.000000000000000000e+00
6.760000000000000000e+02	1.235242954744844113e+01	1.534885844647101649e+01	-1.620050850876572981e-02	4.380474134749375139e+02	1.189413134148509243e-02	0.000000000000000000e+00	9.111597180281739483e+00	1.000000000000000000e+00
6.760000000000000000e+02	2.626049139310929803e+01	1.598725217313678648e+01	-1.602278005429962071e-02	4.332074365642075122e+02	1.793655580130137928e-02	0.000000000000000000e+00	6.718565410219344614e+00	1.000000000000000000e+00
6.760000000000000000e+02	1.630204676456698465e+01	3.013803550513629403e+01	-2.285111445762660898e-02	6.191595450778620489e+02	1.404078825175614220e-02	0.000000000000000000e+00	7.524667517270467343e+00	1.000000000000000000e+00
6.760000000000000000e+02	1.338001615087852372e+02	6.924212644492085289e+00	-4.207451466872949228e-03	1.114473800351721309e+02	1.275466423274540517e-01	0.000000000000000000e+00	7.439596439136675343e+00	1.000000000000000000e+00
6.760000000000000000e+02	1.349945609942717226e+02	1.426730497989715829e+01	4.125491961037793844e-03	-1.092154238914661875e+02	1.556533183558712619e-01	0.000000000000000000e+00	7.439596439136675343e+00	1.000000000000000000e+00
6.760000000000000000e+02	7.467433774323565387e+01	1.491900064979140694e+01	-1.495683469274624970e-02	4.041791588271619844e+02	2.214380655549652577e-01	0.000000000000000000e+00	4.708222318916601701e+00	1.000000000000000000e+00
6.770000000000000000e+02	9.797887447910287051e+01	1.998771335475993638e+01	3.780740737746067677e-03	-9.982701185755597351e+01	1.803670043906718812e-01	0.000000000000000000e+00	1.437056429728930240e+01	1.000000000000000000e+00
6.770000000000000000e+02	9.910737550366620496e+01	3.481156178077720398e+01	-7.159039565959176947e-03	1.918262833035114454e+02	8.532814270520061584e-02	0.000000000000000000e+00	1.199495658934457687e+01	1.000000000000000000e+00
6.770000000000000000e+02	1.006265752510942519e+02	4.670992367255354338e+01	6.983373137732134042e-03	-1.870424603688928187e+02	4.101356454616911229e-02	0.000000000000000000e+00	1.199495658934457687e+01	1.000000000000000000e+00
6.770000000000000000e+02	1.422239104109385153e+02	3.249025043537896806e+01	-1.258595301544513908e-03	3.114287394959726285e+01	4.739488901225077377e-01	0.000000000000000000e+00	4.649538831083841472e+00	1.000000000000000000e+00
6.780000000000000000e+02	9.684327693856494079e+01	5.662088186954862046e+00	-1.689248714518287037e-02	4.568916701981402184e+02	4.458719100519681344e-02	0.000000000000000000e+00	1.437056429728930240e+01	1.000000000000000000e+00
6.780000000000000000e+02	1.379096325180316853e+02	4.896669044558802852e+01	7.443278659092254085e-03	-1.995668032558371863e+02	2.657378188206417358e-01	0.000000000000000000e+00	5.461304138243886719e+00	1.000000000000000000e+00
6.780000000000000000e+02	1.327447560644067153e+02	5.074148454891104620e+01	-8.055191707583772565e-03	2.162306798138709212e+02	3.731070213923897150e-01	0.000000000000000000e+00	5.461304138243886719e+00	1.000000000000000000e+00
6.800000000000000000e+02	1.215049100588371687e+02	9.549361597244162780e+00	-4.697915159232763684e-03	1.248038960399042594e+02	8.207192413334329917e-02	0.000000000000000000e+00	1.257237508355463440e+01	1.000000000000000000e+00
6.830000000000000000e+02	7.367967831992484662e+01	9.047816232723413066e+00	-1.743983449179081074e-02	4.717972660842336268e+02	9.387610434879678500e-03	0.000000000000000000e+00	2.140166809634160927e+01	1.000000000000000000e+00
6.830000000000000000e+02	1.100554151187843388e+02	2.280730411507930455e+01	-3.988774943053674700e-03	1.054922878728992970e+02	2.065350388845559326e-01	0.000000000000000000e+00	8.950492164856626687e+00	1.000000000000000000e+00
6.830000000000000000e+02	1.255210363165262635e+02	3.373490147109561832e+01	-2.132048369182236100e-03	5.492911961674232657e+01	2.741498740415142521e-01	0.000000000000000000e+00	7.852376969913378524e+00	1.000000000000000000e+00
6.840000000000000000e+02	1.992931445977697180e+01	1.895928246542417384e+01	-1.565484197305460484e-02	4.231875901465155039e+02	2.564781105686031459e-02	0.000000000000000000e+00	8.658984394182336786e+00	1.000000000000000000e+00
6.840000000000000000e+02	3.227861460404368898e+01	4.242617763366985173e+01	-1.609952593608443908e-02	4.352974130789302762e+02	1.174279061615290942e-02	0.000000000000000000e+00	1.261930266042793036e+01	1.000000000000000000e+00
6.840000000000000000e+02	4.470945332990975629e+01	4.459897495670573875e+01	-4.856179428701723824e-03	1.291138159811108892e+02	1.283833214311178583e-01	0.000000000000000000e+00	9.458456983752173031e+00	1.000000000000000000e+00
6.840000000000000000e+02	4.851608406354290537e+01	5.325761058659858094e+01	4.805843739187662216e-03	-1.277430530621085865e+02	1.379278515153471441e-01	0.000000000000000000e+00	9.458456983752173031e+00	1.000000000000000000e+00
6.850000000000000000e+02	1.522685672281157032e+01	1.168845706724911615e+01	-1.690977922646800038e-02	4.573625755149613497e+02	2.751886521065227686e-02	0.000000000000000000e+00	8.658984394182336786e+00	1.000000000000000000e+00
6.860000000000000000e+02	1.294439562703746276e+02	4.988996677117128087e+01	-4.239630960593268431e-03	1.123237057032998933e+02	1.248356012509882484e-01	0.000000000000000000e+00	1.140254659749686006e+01	1.000000000000000000e+00
6.870000000000000000e+02	3.532389689735671823e+01	7.799365215905474713e+00	-1.591017481784941928e-02	4.301409228420044428e+02	1.106263975904775432e-02	0.000000000000000000e+00	1.901412426180979054e+01	1.000000000000000000e+00
6.870000000000000000e+02	1.036171964953564242e+02	1.658953514622031022e+01	-3.449809165641535506e-03	9.081494244622292911e+01	1.909280617209970776e-01	0.000000000000000000e+00	8.950492164856626687e+00	1.000000000000000000e+00
6.870000000000000000e+02	5.589445069467235072e+01	4.219743490515767803e+01	-1.628148989252794707e-02	4.402527329820783280e+02	1.390601323614604201e-02	0.000000000000000000e+00	8.553543669291485685e+00	1.000000000000000000e+00
6.880000000000000000e+02	6.616773881149360648e+01	4.931515371854153074e+01	-1.686138094097492518e-02	4.560445728067902564e+02	2.044909585563881027e-02	0.000000000000000000e+00	6.560414020126529522e+00	1.000000000000000000e+00
6.880000000000000000e+02	5.505643888532904384e+01	1.959325838882488569e+01	3.571675898750904712e-03	-9.413366918701005659e+01	1.382732915266698948e-01	0.000000000000000000e+00	1.370616004695800250e+01	1.000000000000000000e+00
6.880000000000000000e+02	1.316086764209320847e+02	3.869478675574242033e+01	-4.730929166456831862e-03	1.257029475349232115e+02	2.330490110148144556e-01	0.000000000000000000e+00	7.852376969913378524e+00	1.000000000000000000e+00
6.890000000000000000e+02	7.305843894798401550e+01	3.542672941250071972e+01	-1.685350869308210875e-02	4.558301924018560385e+02	8.970764815743437204e-03	0.000000000000000000e+00	9.022619348442463050e+00	1.000000000000000000e+00
6.890000000000000000e+02	8.386458793957295654e+01	5.972611243558569427e+00	-1.628503512128012809e-02	4.403492781602568016e+02	4.094577296444179559e-02	0.000000000000000000e+00	2.134748238094765682e+01	1.000000000000000000e+00
6.900000000000000000e+02	5.175748260474471607e+01	3.289648020504748871e+01	-4.196258465445245299e-03	1.111425674567102817e+02	9.453692018114068230e-02	0.000000000000000000e+00	1.017950211506345326e+01	1.000000000000000000e+00
6.920000000000000000e+02	6.441078701376575566e+01	4.299438220740987049e+01	-1.702953572032223084e-02	4.606238353222646538e+02	1.842021056548226454e-02	0.000000000000000000e+00	6.560414020126529522e+00	1.000000000000000000e+00
6.920000000000000000e+02	7.013543898544918420e+01	2.231964378773468027e+01	4.798347103016928870e-03	-1.275389014754451722e+02	2.013450430798783275e-01	0.000000000000000000e+00	1.342905887826571387e+01	1.000000000000000000e+00
6.950000000000000000e+02	1.176377650332633067e+02	1.716538666526314216e+01	-1.645447159589910266e-02	4.449634443468406744e+02	2.483981764192244590e-02	0.000000000000000000e+00	8.117917072200938833e+00	1.000000000000000000e+00
6.960000000000000000e+02	1.379239373884948918e+02	3.378392124251327999e+01	-6.826454872195915347e-03	1.827691953796227722e+02	5.141842962267073602e-02	0.000000000000000000e+00	9.904123894717617560e+00	1.000000000000000000e+00
6.960000000000000000e+02	1.044144235808704622e+02	4.609698473121372331e+01	-1.625948758842785460e-02	4.396535568729561305e+02	1.050303974555433228e-02	0.000000000000000000e+00	1.629551378547308005e+01	1.000000000000000000e+00
6.960000000000000000e+02	1.250684315162534830e+02	4.118024341985895376e+01	-3.524232163510908778e-03	9.284166119757381352e+01	4.063558041189726522e-01	0.000000000000000000e+00	6.342551030316728067e+00	1.000000000000000000e+00
6.970000000000000000e+02	1.299223460656127997e+02	6.250904609623392005e+00	-1.654416729444410650e-02	4.474060757828350461e+02	8.611180271183127566e-03	0.000000000000000000e+00	1.643279798705147599e+01	1.000000000000000000e+00
6.970000000000000000e+02	1.246991236015892781e+02	4.863239673938895180e+01	-1.581177216755601592e-02	4.274611799904424743e+02	9.803780670403550168e-03	0.000000000000000000e+00	7.461298642569910378e+00	1.000000000000000000e+00
6.980000000000000000e+02	4.899648881448764115e+01	2.820549678983764252e+01	-1.536664363342976278e-02	4.153392503087268892e+02	1.326881607583408895e-01	0.000000000000000000e+00	8.438500787282517734e+00	1.000000000000000000e+00
6.980000000000000000e+02	1.167917028351845943e+02	2.523909438527094906e+01	-1.713142750787773061e-02	4.633985958446753557e+02	1.444262151064179545e-02	0.000000000000000000e+00	8.117917072200938833e+00	1.000000000000000000e+00
6.980000000000000000e+02	1.354282914037827368e+01	4.810600786410719820e+01	-1.544453320285114721e-02	4.174603722119058489e+02	1.370619802632566664e-02	0.000000000000000000e+00	1.675223537396628615e+01	1.000000000000000000e+00
6.990000000000000000e+02	9.720924837507763527e+01	8.972237556862465269e+00	-1.634111856010631372e-02	4.418765662346874592e+02	1.699971428094548820e-02	0.000000000000000000e+00	2.153779812965799678e+01	1.000000000000000000e+00
6.990000000000000000e+02	6.477177406829440542e+01	2.428750446810748187e+01	-1.613368408057894512e-02	4.362276222070263429e+02	1.521367805162610054e-02	0.000000000000000000e+00	1.369033925267216389e+01	1.000000000000000000e+00
6.990000000000000000e+02	1.328635885126272171e+02	2.454071156970145751e+01	-1.660110556323501560e-02	4.489566429506685949e+02	1.564781616848054391e-02	0.000000000000000000e+00	1.053774434122679260e+01	1.000000000000000000e+00
6.990000000000000000e+02	7.608814419609088020e+01	4.756112969722304129e+00	-3.083632978682929616e-03	8.084307668357564580e+01	3.430219572526972405e-01	0.000000000000000000e+00	9.755776691267133316e+00	1.000000000000000000e+00
7.000000000000000000e+02	4.084425220318696148e+01	2.602620016699428263e+01	-4.745648174502727773e-02	1.289223378743618241e+03	8.096056799981266039e-03	0.000000000000000000e+00	8.438500787282517734e+00	1.000000000000000000e+00
7.000000000000000000e+02	1.190999093585601685e+02	3.903438768722087104e+01	-1.679395479944470124e-02	4.542083954250298348e+02	1.797461448419823693e-02	0.000000000000000000e+00	6.342551030316728067e+00	1.000000000000000000e+00
7.000000000000000000e+02	4.760031200115604832e+01	4.483012834187598372e+01	4.820799592706383717e-03	-1.281503372301295087e+02	2.120085112075237310e-01	0.000000000000000000e+00	3.839674146110356290e+00	1.000000000000000000e+00
7.010000000000000000e+02	4.631805897100073111e+01	4.844937200802583277e+01	-4.696219795953257906e-03	1.247577271855541881e+02	2.568513269790116960e-01	0.000000000000000000e+00	3.839674146110356290e+00	1.000000000000000000e+00
7.020000000000000000e+02	1.032794201793076496e+02	4.039662135406273791e+01	-1.581792182518457560e-02	4.276286500841904399e+02	1.458794806747010231e-02	0.000000000000000000e+00	1.587902888825143144e+01	1.000000000000000000e+00
7.020000000000000000e+02	7.415488118343057522e+01	1.431841776374297481e+01	4.379146488090904926e-03	-1.161230519239448284e+02	1.944965408054214473e-01	0.000000000000000000e+00	6.701316513630757754e+00	1.000000000000000000e+00
7.020000000000000000e+02	1.439640156765980521e+02	3.865996214833887024e+01	-1.621471409946096884e-02	4.384342661664481398e+02	1.117196767777106636e-02	0.000000000000000000e+00	1.796030957764855529e+01	1.000000000000000000e+00
7.020000000000000000e+02	1.139149770990118782e+02	5.333214907594860676e+01	-3.084700583901196606e-03	8.087215016323713712e+01	1.476742077623457439e-01	0.000000000000000000e+00	1.176373613330604684e+01	1.000000000000000000e+00
7.030000000000000000e+02	8.040136130205779352e+01	3.675214915246173319e+01	-1.708586909323858358e-02	4.621579297082071776e+02	2.580024687189474975e-02	0.000000000000000000e+00	9.745521123524657270e+00	1.000000000000000000e+00
7.040000000000000000e+02	7.131829953184758608e+01	4.028388680517761600e+01	-1.562378835923525743e-02	4.223419249190095570e+02	1.448402222351063973e-02	0.000000000000000000e+00	9.745521123524657270e+00	1.000000000000000000e+00
7.040000000000000000e+02	1.321381330268624765e+02	4.734596957268557560e+00	3.790907308292707813e-03	-1.001038722334302804e+02	2.210383866493089711e-01	0.000000000000000000e+00	1.981939609833392879e+01	1.000000000000000000e+00
7.060000000000000000e+02	4.789346165068403849e+01	1.939937845120635274e+01	4.777782206441086831e-03	-1.269788694597636010e+02	1.307730956739795447e-01	0.000000000000000000e+00	1.126294752041723335e+01	1.000000000000000000e+00
7.060000000000000000e+02	9.878222830063251081e+01	2.396798638414807670e+01	-2.376016666355799424e-03	6.157296811481909771e+01	2.762662021269342016e-01	0.000000000000000000e+00	1.201957883295806617e+01	1.000000000000000000e+00
7.070000000000000000e+02	1.916906225550680531e+01	2.785532027381671227e+01	-3.345278523276898341e-02	9.078687555472235999e+02	7.025399172981283691e-03	0.000000000000000000e+00	9.691897870019170469e+00	1.000000000000000000e+00
7.070000000000000000e+02	3.011990159856145155e+01	5.059747018281237985e+01	-1.542325568705144381e-02	4.168809338462394294e+02	1.334148924676714643e-02	0.000000000000000000e+00	2.111373050216901603e+01	1.000000000000000000e+00
7.070000000000000000e+02	7.350723933911926622e+01	7.648470008523498009e+00	-3.019650066768505420e-02	8.191922284423416158e+02	7.440237449724917962e-02	0.000000000000000000e+00	6.230795481028265748e+00	1.000000000000000000e+00
7.070000000000000000e+02	4.491936938226135112e+01	3.026256223988364269e+01	-1.594526505300468064e-02	4.310965150596588273e+02	1.455701513014184822e-02	0.000000000000000000e+00	1.126294752041723335e+01	1.000000000000000000e+00
7.070000000000000000e+02	1.101207870298111828e+02	1.997958303610769448e+01	-3.885557360542430533e-03	1.026814227380142484e+02	2.562360139790768043e-01	0.000000000000000000e+00	1.201957883295806617e+01	1.000000000000000000e+00
7.080000000000000000e+02	6.510734340285397082e+01	2.489544618778136709e+01	-1.599636562782735111e-02	4.324881076609095203e+02	1.393239284363612107e-02	0.000000000000000000e+00	1.659457985823726744e+01	1.000000000000000000e+00
7.080000000000000000e+02	5.589924400981507091e+01	5.872317612305777423e+00	-3.233237120188971539e-03	8.491716033446849110e+01	3.570150976755148697e-01	0.000000000000000000e+00	1.571858537277102208e+01	1.000000000000000000e+00
7.090000000000000000e+02	5.033665142567259210e+01	4.450873943279361811e+01	-1.643011508431632683e-02	4.443001574576327357e+02	1.282952041157214840e-02	0.000000000000000000e+00	1.307598121444905992e+01	1.000000000000000000e+00
7.100000000000000000e+02	6.584079789172956509e+01	4.911621884517541758e+01	3.389776424530551065e-03	-8.918010529120562069e+01	1.763728760084829483e-01	0.000000000000000000e+00	1.617428280253777118e+01	1.000000000000000000e+00
7.120000000000000000e+02	2.881442533836575137e+01	2.690671323046108299e+01	-2.821640221567645133e-03	7.370837842141148144e+01	2.678808933111755941e-01	0.000000000000000000e+00	9.691897870019170469e+00	1.000000000000000000e+00
7.130000000000000000e+02	3.733721300995371450e+01	4.309598128061151101e+01	-1.583291326380191141e-02	4.280369033207613825e+02	1.030033323906409670e-02	0.000000000000000000e+00	1.307598121444905992e+01	1.000000000000000000e+00
7.130000000000000000e+02	1.265863447270277078e+02	3.563814530340876274e+01	4.034330946496527889e-03	-1.067328883466438754e+02	9.670474448608867846e-02	0.000000000000000000e+00	8.157486407934589678e+00	1.000000000000000000e+00
7.130000000000000000e+02	1.189656980295052904e+02	4.451429633771574146e+01	-3.983635222427432503e-03	1.053523208134132858e+02	1.232837127985202397e-01	0.000000000000000000e+00	1.169873126763275017e+01	1.000000000000000000e+00
7.140000000000000000e+02	1.188310143651551982e+02	4.638974604196261176e+00	-1.613806023083624863e-02	4.363467953932607202e+02	1.614604785167017553e-02	0.000000000000000000e+00	9.265270839206161568e+00	1.000000000000000000e+00
7.140000000000000000e+02	7.384283581441577837e+01	6.614839732411604167e+00	2.713669926765290962e-03	-7.076808540272799064e+01	3.346423994351221953e-01	0.000000000000000000e+00	7.340448889233424090e+00	1.000000000000000000e+00
7.140000000000000000e+02	7.995205186286857213e+01	1.827561440725228792e+01	3.245101145588060072e-03	-8.524024652329738672e+01	3.461355448157452663e-01	0.000000000000000000e+00	1.173307274068962514e+01	1.000000000000000000e+00
7.140000000000000000e+02	8.398258856421819019e+01	2.929467833470945237e+01	-2.943256826474382418e-03	7.702029356453351738e+01	2.824332489868300877e-01	0.000000000000000000e+00	7.664578278380981935e+00	1.000000000000000000e+00
7.160000000000000000e+02	2.186286914384256974e+01	1.732441788554294959e+01	-1.644675089690828332e-02	4.447531909861027088e+02	2.055902172997103872e-02	0.000000000000000000e+00	6.826865464727025490e+00	1.000000000000000000e+00
7.160000000000000000e+02	1.061737121765088858e+02	2.949492847396624029e+01	5.201783920123293284e-03	-1.385254645758718084e+02	2.198145949614986883e-01	0.000000000000000000e+00	1.140701540250463708e+01	1.000000000000000000e+00
7.180000000000000000e+02	7.091176121661342791e+01	3.503549023241200189e+01	-1.613896240606594798e-02	4.363713638130688537e+02	5.464152229708751918e-03	0.000000000000000000e+00	1.427597453050738885e+01	1.000000000000000000e+00
7.180000000000000000e+02	1.610871471933995380e+01	3.701168676016708048e+01	-1.700073284343443444e-02	4.598394631207603993e+02	1.068543085976125795e-02	0.000000000000000000e+00	1.014490010790565044e+01	1.000000000000000000e+00
7.180000000000000000e+02	1.265131915519906585e+02	9.818684769244965693e+00	-1.586523595738272355e-02	4.289171286684338611e+02	1.718855277071118515e-02	0.000000000000000000e+00	9.265270839206161568e+00	1.000000000000000000e+00
7.180000000000000000e+02	9.035330347665846773e+01	2.503325231870956813e+01	-1.647734853025988738e-02	4.455864387594522782e+02	1.646680825964808026e-02	0.000000000000000000e+00	7.664578278380981935e+00	1.000000000000000000e+00
7.180000000000000000e+02	1.303909727257756401e+02	2.842223300580003453e+01	-1.613918613907563970e-02	4.363774566056064259e+02	3.363747668438743510e-02	0.000000000000000000e+00	6.960955236770073995e+00	1.000000000000000000e+00
7.180000000000000000e+02	9.992202670248477148e+01	3.903622970214544097e+01	1.261304590704963660e-03	-3.121665446504966113e+01	4.469228407111852652e-01	0.000000000000000000e+00	5.970052077520445977e+00	1.000000000000000000e+00
7.200000000000000000e+02	4.754116647358865322e+01	5.137715878474390507e+01	-1.713968097274188099e-02	4.636233577124134513e+02	4.675652688467790696e-02	0.000000000000000000e+00	6.735415272222072147e+00	1.000000000000000000e+00
7.200000000000000000e+02	2.352054460506273870e+01	1.070186519502012956e+01	-2.081843253082338828e-03	5.356191252852472928e+01	4.484832526325203128e-01	0.000000000000000000e+00	6.826865464727025490e+00	1.000000000000000000e+00
7.210000000000000000e+02	1.316594046112961394e+02	2.157782080604820862e+01	-1.674082745278099651e-02	4.527616089104387811e+02	4.439284904873019855e-02	0.000000000000000000e+00	6.664646208577422293e+00	1.000000000000000000e+00
7.210000000000000000e+02	1.366146529428605163e+02	4.241902166801076390e+01	-3.457186059033619686e-03	9.101583314657735002e+01	7.237798923187432898e-02	0.000000000000000000e+00	1.531810328660583487e+01	1.000000000000000000e+00
7.230000000000000000e+02	5.563429144416483396e+00	2.886250767705669773e+01	4.574673633176666934e-03	-1.214477303524994625e+02	1.084486425636990159e-01	0.000000000000000000e+00	7.731371528954341876e+00	1.000000000000000000e+00
7.230000000000000000e+02	4.665150141689620966e+01	4.470075893331328842e+01	-2.077596218618318544e-02	5.626481152665464833e+02	1.654352506615663909e-02	0.000000000000000000e+00	6.735415272222072147e+00	1.000000000000000000e+00
7.230000000000000000e+02	1.019001632603380614e+02	4.466903518137073803e+01	-2.329940585695606560e-03	6.031820467695444421e+01	1.603045604045640893e-01	0.000000000000000000e+00	5.970052077520445977e+00	1.000000000000000000e+00
7.230000000000000000e+02	2.497045119907683031e+01	4.195017081532861880e+01	2.672954146544251081e-03	-6.965929594769016830e+01	2.173945239175960609e-01	0.000000000000000000e+00	1.014490010790565044e+01	1.000000000000000000e+00
7.240000000000000000e+02	5.629003317269076945e+01	5.601071665588404080e+00	3.589386675617489437e-03	-9.461597660009627475e+01	3.293640150296047731e-01	0.000000000000000000e+00	4.245073681595942006e+00	1.000000000000000000e+00
7.240000000000000000e+02	9.690258565960724013e+01	2.503824375207162589e+01	-1.369525368749898581e-02	3.698232479812896827e+02	2.255070019675002868e-01	0.000000000000000000e+00	4.470494023481556667e+00	1.000000000000000000e+00
7.240000000000000000e+02	6.043423525637384586e+01	6.520984515686376604e+00	-3.356638292883237524e-03	8.827767358706725531e+01	3.813995071295455119e-01	0.000000000000000000e+00	4.245073681595942006e+00	1.000000000000000000e+00
7.240000000000000000e+02	1.278120825344892921e+02	1.613579710867054473e+01	-1.637089443675575698e-02	4.426874355797957605e+02	8.514155835232606329e-02	0.000000000000000000e+00	3.513303081930824412e+00	1.000000000000000000e+00
7.250000000000000000e+02	7.065852429783335253e+01	4.460981548041400657e+01	-1.620063801249340893e-02	4.380509401755646763e+02	1.756040838965178263e-02	0.000000000000000000e+00	9.298151714874226315e+00	1.000000000000000000e+00
7.260000000000000000e+02	4.978861100271804396e+00	5.904344455606794106e+00	-1.585414546882027431e-02	4.286151077639466962e+02	1.028611327431561140e-02	0.000000000000000000e+00	1.274068630528594070e+01	1.000000000000000000e+00
7.260000000000000000e+02	5.481528904325761431e+01	1.434902398165313819e+01	-1.779122606430086351e-02	4.813665109340956860e+02	1.235887001873758884e-02	0.000000000000000000e+00	8.871388841181513385e+00	1.000000000000000000e+00
7.260000000000000000e+02	9.335995018745029483e+01	2.776497269448589833e+01	-1.404456748966393526e-02	3.793359101048443449e+02	1.715717815030612936e-01	0.000000000000000000e+00	4.470494023481556667e+00	1.000000000000000000e+00
7.270000000000000000e+02	5.763145086891925217e+01	5.294386315924429454e+01	-1.594209163803736104e-02	4.310100952727083836e+02	1.021721414181930854e-02	0.000000000000000000e+00	1.372982364229572738e+01	1.000000000000000000e+00
7.270000000000000000e+02	5.292673305025893171e+01	3.532000891222800476e+01	4.918004443205024022e-03	-1.307974610879138879e+02	2.560118055994057285e-01	0.000000000000000000e+00	3.459380837409012699e+00	1.000000000000000000e+00
7.280000000000000000e+02	9.392777688698579652e+01	4.957614549983838970e+01	-1.595044477236435415e-02	4.312375713816765028e+02	3.775735246517153421e-02	0.000000000000000000e+00	9.361553085018776699e+00	1.000000000000000000e+00
7.280000000000000000e+02	4.973437260779603264e+01	3.398728591639174823e+01	-4.923411256443010857e-03	1.309447017270737490e+02	2.969990280284945383e-01	0.000000000000000000e+00	3.459380837409012699e+00	1.000000000000000000e+00
7.280000000000000000e+02	7.480064822089690146e+00	1.839710505811835617e+01	1.339501118340810995e-03	-3.334613558496190677e+01	4.900413553377864773e-01	0.000000000000000000e+00	1.063946165449226733e+01	1.000000000000000000e+00
7.290000000000000000e+02	7.055515310897584413e+01	2.237154835805118225e+01	-1.742431649706992214e-02	4.713746734477559244e+02	2.223497531782503422e-02	0.000000000000000000e+00	6.624114245063166706e+00	1.000000000000000000e+00
7.290000000000000000e+02	7.691253705070745639e+01	5.149043680408141199e+01	-4.284621937699126422e-03	1.135489191393682233e+02	2.228310817616964146e-01	0.000000000000000000e+00	9.298151714874226315e+00	1.000000000000000000e+00
7.300000000000000000e+02	5.695067728774607474e+01	5.403323800040538138e+00	-3.093472267458796318e-03	8.111102438298178186e+01	1.747354624373290699e-01	0.000000000000000000e+00	9.197034016138204038e+00	1.000000000000000000e+00
7.310000000000000000e+02	4.298096276595578757e+01	3.618171459352425501e+01	-1.579633090991247601e-02	4.270406770907134160e+02	4.311647281911945573e-02	0.000000000000000000e+00	7.100990192282074176e+00	1.000000000000000000e+00
7.320000000000000000e+02	3.528924565574317995e+01	5.072601634223482847e+01	4.579200424938414601e-03	-1.215710058722937390e+02	2.256928499595614035e-01	0.000000000000000000e+00	1.192461114362377295e+01	1.000000000000000000e+00
7.330000000000000000e+02	1.130754119638591391e+02	3.780276989391570197e+01	-1.624282163426211609e-02	4.391997025163210537e+02	8.859335552783398349e-03	0.000000000000000000e+00	1.086445276766304779e+01	1.000000000000000000e+00
7.330000000000000000e+02	6.407002423370236066e+00	4.554437557920356028e+01	-1.647180482567700902e-02	4.454354702369292909e+02	8.463755566166475397e-02	0.000000000000000000e+00	9.827751284862316083e+00	1.000000000000000000e+00
7.330000000000000000e+02	1.159827110732392157e+02	7.077233303148108945e+00	-1.393728335908173827e-02	3.764143030022259495e+02	2.159339346449122843e-01	0.000000000000000000e+00	1.021273795770016335e+01	1.000000000000000000e+00
7.330000000000000000e+02	1.377898063095622945e+02	1.063495757002319131e+01	-3.932678535057739649e-03	1.039646466165185501e+02	3.475438835010750127e-01	0.000000000000000000e+00	5.464106332983583059e+00	1.000000000000000000e+00
7.330000000000000000e+02	5.048383056919049494e+01	2.158786182090025818e+01	-1.692121980057808769e-02	4.576741300980733058e+02	9.087425718063613100e-02	0.000000000000000000e+00	6.532509887814902605e+00	1.000000000000000000e+00
7.330000000000000000e+02	8.575341841623578887e+01	2.979978009942499995e+01	-4.527094440024788044e-03	1.201520335155578607e+02	2.156173689781063496e-01	0.000000000000000000e+00	4.233298987559304116e+00	1.000000000000000000e+00
7.330000000000000000e+02	7.371664357310622506e+01	3.892492335934792891e+01	-1.932331812104941043e-03	4.949035333787995228e+01	2.444459059236122611e-01	0.000000000000000000e+00	1.296556451721065528e+01	1.000000000000000000e+00
7.330000000000000000e+02	1.363811418014652475e+02	4.068916455517889119e+01	-3.700661703147898034e-03	9.764626550687751205e+01	1.212739312661557101e-01	0.000000000000000000e+00	1.340872905303077012e+01	1.000000000000000000e+00
7.330000000000000000e+02	1.343359715404876340e+02	1.486904346972837843e+01	3.997919888638429287e-03	-1.057413269230224415e+02	2.992848835570446342e-01	0.000000000000000000e+00	5.464106332983583059e+00	1.000000000000000000e+00
7.330000000000000000e+02	1.045471741712327969e+02	1.936717685124552091e+01	-2.222745860900430300e-03	5.739903231077801138e+01	2.113314183074991304e-01	0.000000000000000000e+00	1.510735932992301933e+01	1.000000000000000000e+00
7.330000000000000000e+02	8.946543938359262427e+01	3.183490187857578491e+01	3.966259346751157926e-03	-1.048791335720707849e+02	3.465908532027435207e-01	0.000000000000000000e+00	4.233298987559304116e+00	1.000000000000000000e+00
7.330000000000000000e+02	4.609126703466944974e+01	4.567500802152736128e+01	-1.223883405915347951e-02	3.301614088306520784e+02	3.598387769258503122e-01	0.000000000000000000e+00	9.989825461645732929e+00	1.000000000000000000e+00
7.340000000000000000e+02	6.727080663958098228e+01	1.661898738048455826e+01	-1.694372324220535728e-02	4.582869533976126490e+02	1.117768186191880897e-02	0.000000000000000000e+00	6.624114245063166706e+00	1.000000000000000000e+00
7.350000000000000000e+02	4.403401271777900661e+01	2.262397721891978719e+01	-1.760445233909309001e-02	4.762802093609897724e+02	1.235733914578716064e-01	0.000000000000000000e+00	5.991001393160148680e+00	1.000000000000000000e+00
7.360000000000000000e+02	2.335918327955869600e+01	5.284869986629594507e+01	-3.176906848282901041e-02	8.620170644468951195e+02	7.135076824738684209e-03	0.000000000000000000e+00	1.211743263414214766e+01	1.000000000000000000e+00
7.360000000000000000e+02	1.061424376563443133e+02	4.344279649424497514e+00	2.157087145328672947e-03	-5.561098622491001464e+01	3.583462659111086301e-01	0.000000000000000000e+00	1.021273795770016335e+01	1.000000000000000000e+00
7.370000000000000000e+02	1.264187765864349799e+01	1.755309744791000526e+01	-1.712534469790871067e-02	4.632329461748414019e+02	2.610614892691076605e-02	0.000000000000000000e+00	2.506225980722827984e+01	1.000000000000000000e+00
7.370000000000000000e+02	3.869955523823726651e+01	2.535081808186137664e+01	-1.641041532097246153e-02	4.437636851183127646e+02	1.709751419883036583e-01	0.000000000000000000e+00	5.506144681773083249e+00	1.000000000000000000e+00
7.370000000000000000e+02	1.237984565022444912e+02	3.605558651241697987e+01	-3.817027519926102785e-03	1.008151889530224139e+02	2.260193464911558481e-01	0.000000000000000000e+00	1.086445276766304779e+01	1.000000000000000000e+00
7.380000000000000000e+02	5.719641286563481941e+01	4.158378715023462036e+01	-2.417673194965486855e-02	6.552593247847747762e+02	4.104653754681497624e-03	0.000000000000000000e+00	8.297637385208453509e+00	1.000000000000000000e+00
7.390000000000000000e+02	7.507319178912412383e+01	2.704824814263688282e+01	-1.575396988788610453e-02	4.258870837106412068e+02	1.497405474854540675e-02	0.000000000000000000e+00	1.267887647767234149e+01	1.000000000000000000e+00
7.400000000000000000e+02	5.666840446477519322e+01	1.176837054722664533e+01	-1.581978053563464631e-02	4.276792672782075897e+02	9.018460116194004783e-03	0.000000000000000000e+00	1.514219467519133389e+01	1.000000000000000000e+00
7.400000000000000000e+02	3.758849295885256936e+01	1.995793667504864288e+01	-1.630011582459588160e-02	4.407599622910847756e+02	8.459910539336512603e-02	0.000000000000000000e+00	5.506144681773083249e+00	1.000000000000000000e+00
7.400000000000000000e+02	1.371517713381411738e+02	1.691671419254544517e+01	-4.197713035080008828e-03	1.111821789160483576e+02	1.169888784871215837e-01	0.000000000000000000e+00	1.218059158041192624e+01	1.000000000000000000e+00
7.410000000000000000e+02	8.745292586197835760e+01	2.978614752382036812e+01	-1.521301936257677713e-02	4.111556887845480901e+02	1.574278839508380656e-02	0.000000000000000000e+00	8.797939226137929225e+00	1.000000000000000000e+00
7.410000000000000000e+02	1.302937158147867365e+02	6.850240843482746200e+00	2.477871816982139038e-03	-6.434673092478274725e+01	2.832069850326351945e-01	0.000000000000000000e+00	1.218059158041192624e+01	1.000000000000000000e+00
7.420000000000000000e+02	1.431479207873806843e+02	4.635751713101591065e+01	-1.621438669789879508e-02	4.384253502277695702e+02	8.285071798107557228e-03	0.000000000000000000e+00	1.662614331794597788e+01	1.000000000000000000e+00
7.430000000000000000e+02	7.180939665038044950e+01	1.157754283217093061e+01	-1.646541228566747450e-02	4.452613858668153171e+02	1.674414442619530652e-01	0.000000000000000000e+00	7.106734412660933309e+00	1.000000000000000000e+00
7.430000000000000000e+02	5.376717930913233801e+01	3.402791900743552134e+01	-1.591147270859865487e-02	4.301762675552515134e+02	1.398939133133836332e-02	0.000000000000000000e+00	8.297637385208453509e+00	1.000000000000000000e+00
7.430000000000000000e+02	1.648364598489308008e+01	5.119717254732144340e+01	-1.446890596301009767e-02	3.908916760034415461e+02	1.093024873254520024e-01	0.000000000000000000e+00	4.727360285232359516e+00	1.000000000000000000e+00
7.430000000000000000e+02	1.121669134475220631e+02	1.425842966994937910e+01	-1.633666551737390435e-02	4.417552990798466794e+02	1.034421098378590642e-02	0.000000000000000000e+00	1.013785431911985313e+01	1.000000000000000000e+00
7.430000000000000000e+02	7.722536501266699815e+01	6.976134274912588751e+00	-1.699700290033021727e-02	4.597378877227354792e+02	1.959967418719150700e-01	0.000000000000000000e+00	7.106734412660933309e+00	1.000000000000000000e+00
[truncated: 3,275 more rows]
