# Supplementary material for: Layered entrenchment maintains essentiality in the evolution of Form I Rubisco complexes
Source: EMBO J. 2024 Nov 18;44(1):269–80. doi: 10.1038/s44318-024-00311-1 (PMC11696622; doi:10.1038/s44318-024-00311-1)
Supplement: Supplementary file 6 — Appendix Figure Source Data [file 44318_2024_311_MOESM6_ESM.zip › source data extended/Appendix Figure S3/AncL7_CABP.csv]

frame_indices	x_coords	y_coords	contrasts	masses_kDa	fit_errors	diffblur_errors	neareast_neighbour_distances	selections
5.000000000000000000e+00	1.255327167678534863e+02	2.184710368345307785e+01	-2.461409180851397219e-02	6.671696945953773366e+02	2.795159315736173156e-02	0.000000000000000000e+00	8.398849458730719419e+00	1.000000000000000000e+00
5.000000000000000000e+00	8.296959290049584013e+01	2.440968938702730995e+01	-1.561649470417407481e-02	4.221433010003073036e+02	1.172123184287876541e-02	0.000000000000000000e+00	1.184558345032933602e+01	1.000000000000000000e+00
5.000000000000000000e+00	1.084903287340890188e+01	2.957803113979867504e+01	-1.201415000684144009e-02	3.240427170957453313e+02	1.623182204278339480e-02	0.000000000000000000e+00	1.476054857933033126e+01	1.000000000000000000e+00
5.000000000000000000e+00	9.466263021105211806e+01	3.406627780909252579e+01	-1.447986285136871470e-02	3.911900586503196564e+02	2.428140968206471406e-02	0.000000000000000000e+00	1.132767554212048644e+01	1.000000000000000000e+00
5.000000000000000000e+00	1.065840233135184008e+02	3.760119632095129560e+01	-1.605300585527070015e-02	4.340305584399240502e+02	1.409360711735685445e-02	0.000000000000000000e+00	6.974251720661476028e+00	1.000000000000000000e+00
6.000000000000000000e+00	3.630268950200733258e+01	5.918238793797462094e+00	-1.775573612896723039e-02	4.804000339110772302e+02	1.758926442176866889e-02	0.000000000000000000e+00	2.050651201936796397e+01	1.000000000000000000e+00
6.000000000000000000e+00	7.540416166110418317e+01	6.414534318276853497e+00	-1.765230289265729002e-02	4.775832960001668539e+02	1.390160202275196877e-01	0.000000000000000000e+00	8.722039249826950780e+00	1.000000000000000000e+00
6.000000000000000000e+00	1.292428311979795694e+02	1.431213698506671328e+01	-1.623485333271870029e-02	4.389827063374946761e+02	5.731907196494590018e-02	0.000000000000000000e+00	8.398849458730719419e+00	1.000000000000000000e+00
6.000000000000000000e+00	1.345941888765894134e+02	2.532151531578698567e+01	-1.731365843849014957e-02	4.683611861020116862e+02	3.851021807836640942e-02	0.000000000000000000e+00	9.576062027715641634e+00	1.000000000000000000e+00
6.000000000000000000e+00	1.066242668319104325e+02	2.779270028628952360e+01	-1.484637168570123594e-02	4.011709832078233831e+02	9.889316987728968833e-02	0.000000000000000000e+00	3.136674002300468000e+00	1.000000000000000000e+00
6.000000000000000000e+00	2.345726038340792385e+01	2.190298108010039968e+01	-3.807856095976462109e-03	1.005654288327978776e+02	1.574726370787344898e-01	0.000000000000000000e+00	1.476054857933033126e+01	1.000000000000000000e+00
7.000000000000000000e+00	2.670258518253973890e+01	4.632762715144828292e+01	-1.790566704432478007e-02	4.844830164065646159e+02	1.539568474450092594e-02	0.000000000000000000e+00	8.738159091279937840e+00	1.000000000000000000e+00
8.000000000000000000e+00	8.149657166288763221e+01	1.265604928226523462e+01	-1.737611188075248794e-02	4.700619448209987468e+02	2.610842334281937571e-02	0.000000000000000000e+00	8.722039249826950780e+00	1.000000000000000000e+00
8.000000000000000000e+00	1.433007102768626453e+02	2.133435478914127970e+01	-1.686061449943023621e-02	4.560237007444586084e+02	7.460465388191295233e-02	0.000000000000000000e+00	6.110558356034045069e+00	1.000000000000000000e+00
8.000000000000000000e+00	6.061082882355655954e+01	3.522838022236489763e+01	-1.745396454504121245e-02	4.721820617078987539e+02	8.893019882714292557e-03	0.000000000000000000e+00	1.649378486256648557e+01	1.000000000000000000e+00
9.000000000000000000e+00	1.054830334620621244e+02	3.071439674421466393e+01	-1.397286986182943135e-02	3.773834097901618634e+02	1.425770995139499231e-01	0.000000000000000000e+00	3.136674002300468000e+00	1.000000000000000000e+00
9.000000000000000000e+00	1.564936752054132185e+01	4.905377160559499572e+01	-1.687036651539090132e-02	4.562892717934191182e+02	1.842178179230158364e-02	0.000000000000000000e+00	1.138444044599420124e+01	1.000000000000000000e+00
9.000000000000000000e+00	4.454206375324285716e+01	3.894855874062093193e+01	2.145982126936785573e-03	-5.530856963792385272e+01	3.213505592046984605e-01	0.000000000000000000e+00	1.180449443953654409e+01	1.000000000000000000e+00
1.000000000000000000e+01	1.284655225166066259e+02	4.815543549846750437e+01	-1.597709159090399469e-02	4.319632288846559618e+02	1.065010377398056818e-02	0.000000000000000000e+00	1.802104745343374148e+01	1.000000000000000000e+00
1.100000000000000000e+01	1.418138406068172515e+02	1.540745492438933795e+01	-1.723646560609425060e-02	4.662590380380321449e+02	2.715148507208564599e-02	0.000000000000000000e+00	6.110558356034045069e+00	1.000000000000000000e+00
1.100000000000000000e+01	7.876352829294705771e+01	2.474194110572275207e+01	-1.974658829386198231e-02	5.346157673439298605e+02	1.716415001673465834e-01	0.000000000000000000e+00	3.670464478105203376e+00	1.000000000000000000e+00
1.200000000000000000e+01	3.543966897358573931e+01	4.646470790414343810e+01	-9.725695408244231302e-03	2.617225475329334472e+02	7.655634890298068651e-02	0.000000000000000000e+00	6.471931716073750174e+00	1.000000000000000000e+00
1.200000000000000000e+01	1.314624533141882807e+02	3.038533259743124404e+01	4.190005425307940026e-03	-1.109722820064860116e+02	2.182020461751160711e-01	0.000000000000000000e+00	1.030753732405242928e+01	1.000000000000000000e+00
1.300000000000000000e+01	5.274952853307302547e+01	9.827368875722056529e+00	-1.688884629659464717e-02	4.567925210598922376e+02	1.236860949508578056e-02	0.000000000000000000e+00	1.062037059194896038e+01	1.000000000000000000e+00
1.300000000000000000e+01	1.307563969857605173e+02	1.354104020606799708e+01	-1.612302134902303744e-02	4.359372501633886259e+02	8.044417592271702055e-03	0.000000000000000000e+00	7.524365833984673735e+00	1.000000000000000000e+00
1.400000000000000000e+01	7.921298792366145847e+01	1.098581820026791256e+01	-1.655125964732391194e-02	4.475992177548627069e+02	1.244895618301578022e-02	0.000000000000000000e+00	1.089511755278230787e+01	1.000000000000000000e+00
1.400000000000000000e+01	3.158197262149374751e+01	2.736159244107899013e+01	-1.626230895858182118e-02	4.397303896257240581e+02	1.386594343566927012e-02	0.000000000000000000e+00	9.304563882059801116e+00	1.000000000000000000e+00
1.500000000000000000e+01	1.088382854372250677e+02	3.356706068276304222e+01	-1.816530521969934170e-02	4.915535936966888357e+02	5.385180455595184323e-02	0.000000000000000000e+00	6.722721718853806649e+00	1.000000000000000000e+00
1.500000000000000000e+01	7.099632387359505969e+01	3.747372166425813589e+01	-8.675533649097778160e-03	2.331240955739103526e+02	2.992124896120440525e-02	0.000000000000000000e+00	9.855173375040457984e+00	1.000000000000000000e+00
1.500000000000000000e+01	3.706699160309890573e+01	5.272870991539755892e+01	-1.963339086969272118e-02	5.315331269137346908e+02	8.839470538484539563e-02	0.000000000000000000e+00	6.471931716073750174e+00	1.000000000000000000e+00
1.500000000000000000e+01	1.009423103283789800e+02	3.046057054667884501e+01	-1.398257874904926951e-02	3.776478063388971123e+02	6.926615609065678303e-02	0.000000000000000000e+00	8.485087146582845463e+00	1.000000000000000000e+00
1.600000000000000000e+01	2.904218702061691815e+01	5.720101619181694019e+00	-1.725883146754913708e-02	4.668681146957649730e+02	1.301339010465907275e-02	0.000000000000000000e+00	9.778664283198198248e+00	1.000000000000000000e+00
1.600000000000000000e+01	6.257144580298428593e+01	5.787293052998771614e+00	-1.592227808343852496e-02	4.304705241215050933e+02	1.343492016819980428e-02	0.000000000000000000e+00	4.190027689066197603e+00	1.000000000000000000e+00
1.600000000000000000e+01	4.085819908957061131e+01	2.663596750470896168e+01	-1.662212007832835486e-02	4.495289191691699102e+02	1.406229310666843313e-01	0.000000000000000000e+00	6.330045551126544545e+00	1.000000000000000000e+00
1.600000000000000000e+01	1.155094350556524603e+02	3.439817444014209968e+01	-1.663335952070625970e-02	4.498349964473522391e+02	3.470209031051996185e-02	0.000000000000000000e+00	6.722721718853806649e+00	1.000000000000000000e+00
1.600000000000000000e+01	9.301063158308910772e+01	2.190507107107100282e+01	1.352455384006450790e-03	-3.369891166072030586e+01	4.835938323250638105e-01	0.000000000000000000e+00	1.166653757528810331e+01	1.000000000000000000e+00
1.700000000000000000e+01	1.031057872506531368e+02	1.528469013751800176e+01	-1.635249309454820527e-02	4.421863223974495440e+02	2.709542671858033991e-02	0.000000000000000000e+00	1.037648439943754930e+01	1.000000000000000000e+00
1.700000000000000000e+01	1.326110315379882536e+02	4.062867647287281869e+01	-1.536119689955440376e-02	4.151909225337804514e+02	3.366414691520136504e-02	0.000000000000000000e+00	1.030753732405242928e+01	1.000000000000000000e+00
1.700000000000000000e+01	2.119356957009834730e+01	5.049532077153056520e+01	-1.614668390489865449e-02	4.365816389554415196e+02	1.164869090436138066e-02	0.000000000000000000e+00	1.480530946318889107e+01	1.000000000000000000e+00
1.700000000000000000e+01	7.189229481329552129e+01	2.765936084312879473e+01	-2.261855544588111701e-03	5.846408386148751646e+01	3.861454345353759754e-01	0.000000000000000000e+00	5.622103063239538123e+00	1.000000000000000000e+00
1.800000000000000000e+01	1.382658011883501388e+02	1.401530777376076031e+01	-1.693816951387735678e-02	4.581357119041965689e+02	6.046835184975729582e-02	0.000000000000000000e+00	6.858468057678535956e+00	1.000000000000000000e+00
1.800000000000000000e+01	1.442933884619028220e+02	2.467384623888154138e+01	-1.592824349893315686e-02	4.306329768550511403e+02	6.772284009791951220e-02	0.000000000000000000e+00	5.387460887969147016e+00	1.000000000000000000e+00
1.800000000000000000e+01	1.320076148469341781e+01	4.629708488211158546e+00	-1.669809595637374369e-02	4.515979266143577888e+02	1.035497611332896195e-01	0.000000000000000000e+00	4.779648262417354410e+00	1.000000000000000000e+00
1.800000000000000000e+01	4.600278335570128263e+01	3.032415532639289779e+01	-1.759335420435332101e-02	4.759779802325476794e+02	1.189798062683050661e-01	0.000000000000000000e+00	6.330045551126544545e+00	1.000000000000000000e+00
1.800000000000000000e+01	2.029084111072267760e+01	1.008315329534523386e+01	-1.572693868019853919e-02	4.251509583587949237e+02	6.574577073570364583e-02	0.000000000000000000e+00	5.475088049151367819e+00	1.000000000000000000e+00
1.900000000000000000e+01	1.004610802974814163e+02	5.250899546539136153e+00	-1.346585009013812929e-02	3.635760315870421664e+02	2.910106454387534347e-01	0.000000000000000000e+00	1.037648439943754930e+01	1.000000000000000000e+00
2.000000000000000000e+01	1.224595945940132680e+02	1.749752114106794920e+01	-1.625339627270931675e-02	4.394876755709313443e+02	9.845895483388544811e-03	0.000000000000000000e+00	8.626020975028168891e+00	1.000000000000000000e+00
2.000000000000000000e+01	1.204290542400463551e+02	4.364421574551595029e+01	-1.655505979184017373e-02	4.477027049076171465e+02	1.008922247801102845e-02	0.000000000000000000e+00	1.047339165409829675e+01	1.000000000000000000e+00
2.000000000000000000e+01	7.696094881806354238e+01	4.780422911831860233e+01	-1.712963826866533909e-02	4.633498705209686932e+02	1.040368393919566259e-02	0.000000000000000000e+00	1.192879436433433149e+01	1.000000000000000000e+00
2.100000000000000000e+01	1.340797408690064856e+02	2.023078394787581757e+01	-1.651226872623336867e-02	4.465374003977421467e+02	6.518589417292197652e-02	0.000000000000000000e+00	7.493680342006552308e+00	1.000000000000000000e+00
2.100000000000000000e+01	3.599126101164220159e+01	5.118559551430411858e+01	-1.733904289381483360e-02	4.690524663926775588e+02	8.362477071124740924e-02	0.000000000000000000e+00	1.481378247510241053e+01	1.000000000000000000e+00
2.100000000000000000e+01	6.666266755302864055e+01	4.882728723000386850e+00	1.748247592195370731e-03	-4.447729351766999173e+01	3.399678578317643085e-01	0.000000000000000000e+00	4.190027689066197603e+00	1.000000000000000000e+00
2.100000000000000000e+01	1.415713123110273557e+02	2.002464886210430706e+01	-1.789778626306842008e-02	4.842684036174427433e+02	1.199895463429920817e-01	0.000000000000000000e+00	5.387460887969147016e+00	1.000000000000000000e+00
2.100000000000000000e+01	1.273202536935903737e+02	2.977381639268880775e+01	3.778549684827488524e-03	-9.976734417199618576e+01	2.030840868227258289e-01	0.000000000000000000e+00	1.169444890182381691e+01	1.000000000000000000e+00
2.200000000000000000e+01	1.490567371197344215e+01	9.094942167393055499e+00	-1.595727167285196021e-02	4.314234844411869858e+02	6.160614344797743502e-02	0.000000000000000000e+00	4.779648262417354410e+00	1.000000000000000000e+00
2.200000000000000000e+01	7.003438075211842140e+00	2.344303367313166930e+01	-1.645219737148261377e-02	4.449015116996532129e+02	1.145427225271966609e-02	0.000000000000000000e+00	1.638026428101676402e+01	1.000000000000000000e+00
2.200000000000000000e+01	6.725403434081928822e+01	2.448216354941977002e+01	-1.720717681661739634e-02	4.654614332581051599e+02	1.138219791564243355e-02	0.000000000000000000e+00	5.622103063239538123e+00	1.000000000000000000e+00
2.200000000000000000e+01	9.822383983360710147e+01	4.860557445452448633e+01	-1.675187475802688772e-02	4.530624538284712912e+02	9.648294158377201946e-03	0.000000000000000000e+00	1.296094298072882012e+01	1.000000000000000000e+00
2.300000000000000000e+01	2.475590213724362343e+01	1.977828753539111872e+01	-1.674526283428697318e-02	4.528823951072449745e+02	1.176617555784276181e-02	0.000000000000000000e+00	9.852722771314596173e+00	1.000000000000000000e+00
2.500000000000000000e+01	9.529107092219646802e+01	4.813773292722383523e+00	-1.710086721549794811e-02	4.625663649565622109e+02	7.711363918802016659e-02	0.000000000000000000e+00	9.570890027405258849e+00	1.000000000000000000e+00
2.500000000000000000e+01	1.148817485682500177e+02	1.337629711519286602e+01	-3.444052957934305628e-03	9.065818694817930634e+01	1.458325877629580436e-01	0.000000000000000000e+00	8.626020975028168891e+00	1.000000000000000000e+00
2.600000000000000000e+01	5.958121743578765006e+01	2.036698622447798712e+01	-1.642400090746389332e-02	4.441336535914803108e+02	1.981679864854324347e-02	0.000000000000000000e+00	3.986461851178533689e+00	1.000000000000000000e+00
2.600000000000000000e+01	4.858483510190927035e+01	2.405753869833082348e+01	-1.655156168866307384e-02	4.476074430731552525e+02	1.360284489109941930e-02	0.000000000000000000e+00	1.159916384896315833e+01	1.000000000000000000e+00
2.600000000000000000e+01	1.131616716303573753e+02	4.231600639539212949e+01	-1.707657112674193858e-02	4.619047235274878744e+02	4.221871628790851982e-02	0.000000000000000000e+00	8.019890740615599256e+00	1.000000000000000000e+00
2.600000000000000000e+01	1.192602103718572408e+02	4.752431444214177247e+01	-1.614265532734337344e-02	4.364719310169506343e+02	8.246604672264234992e-02	0.000000000000000000e+00	8.019890740615599256e+00	1.000000000000000000e+00
2.600000000000000000e+01	3.378727275128535723e+01	1.583995148571168521e+01	-1.634593629622994176e-02	4.420077648751662309e+02	1.900156740749181505e-02	0.000000000000000000e+00	9.852722771314596173e+00	1.000000000000000000e+00
2.700000000000000000e+01	1.047996145535676504e+02	2.851664180030508433e+01	-1.736490516308651991e-02	4.697567587160990001e+02	3.534372710291300290e-02	0.000000000000000000e+00	1.398773658220049754e+01	1.000000000000000000e+00
2.700000000000000000e+01	1.441108253512221893e+02	2.716077362634955961e+01	-2.164552875387562494e-03	5.581429616318249742e+01	2.543374685771241372e-01	0.000000000000000000e+00	1.758951760599538261e+01	1.000000000000000000e+00
2.700000000000000000e+01	4.599228452673913381e+01	3.868134362731059639e+01	-8.414165658219474944e-03	2.260064112118033108e+02	4.308941737726534882e-02	0.000000000000000000e+00	1.411197699909919479e+01	1.000000000000000000e+00
2.800000000000000000e+01	7.062467155430253740e+01	1.808802918756208911e+01	-1.760089345354019091e-02	4.761832922750020316e+02	3.722188082609045878e-02	0.000000000000000000e+00	8.151001525119333735e+00	1.000000000000000000e+00
2.900000000000000000e+01	8.183700138015792902e+01	3.711638881542303636e+01	-1.599278462969662418e-02	4.323905883957915535e+02	1.339787409346225866e-01	0.000000000000000000e+00	5.906300269622999366e+00	1.000000000000000000e+00
2.900000000000000000e+01	9.407761133597270486e+01	1.430742652787306746e+01	-1.646232655240153012e-02	4.451773538652728348e+02	1.239644544295348538e-02	0.000000000000000000e+00	9.570890027405258849e+00	1.000000000000000000e+00
2.900000000000000000e+01	1.252738714101221547e+02	2.564775973014668153e+01	-4.416123779764924602e-03	1.171300332678225118e+02	2.048024484793788957e-01	0.000000000000000000e+00	7.828197090444691142e+00	1.000000000000000000e+00
2.900000000000000000e+01	7.212905229603438784e+01	4.562803513850037263e+01	-1.723985935084574803e-02	4.663514579394345674e+02	1.942704981161214040e-02	0.000000000000000000e+00	1.006724190469265956e+01	1.000000000000000000e+00
2.900000000000000000e+01	4.032527682288694137e+01	5.160546520316961505e+01	-2.122679662957816828e-03	5.467398702165047553e+01	3.986945868229239132e-01	0.000000000000000000e+00	1.411197699909919479e+01	1.000000000000000000e+00
3.000000000000000000e+01	1.374674260111833064e+02	4.814589842077871218e+00	-1.571265944692316202e-02	4.247621002012007239e+02	1.365217136122606201e-01	0.000000000000000000e+00	2.331280087230352649e+01	1.000000000000000000e+00
3.000000000000000000e+01	7.747110707142019237e+01	1.366477850820334261e+01	-1.588294785641022541e-02	4.293994666406837837e+02	5.568294325450529048e-02	0.000000000000000000e+00	8.151001525119333735e+00	1.000000000000000000e+00
3.100000000000000000e+01	6.039316058355083072e+01	2.426988596898875272e+01	-1.682122059106682180e-02	4.549509090664175801e+02	1.829304372705342630e-02	0.000000000000000000e+00	3.986461851178533689e+00	1.000000000000000000e+00
3.100000000000000000e+01	8.040350922901883735e+01	5.136238096272352038e+01	-1.748935098120536422e-02	4.731457201974861846e+02	6.366749226464807343e-02	0.000000000000000000e+00	6.682238449993515239e+00	1.000000000000000000e+00
3.100000000000000000e+01	1.092784266606722667e+02	1.526533934347907007e+01	-1.491910297348754931e-02	4.031516325902246081e+02	1.439878348760521565e-01	0.000000000000000000e+00	4.694934592589858902e+00	1.000000000000000000e+00
3.200000000000000000e+01	1.304530511598978251e+02	3.824483126560855339e+01	-1.663909476947930677e-02	4.499911811827803376e+02	5.749270387427463103e-02	0.000000000000000000e+00	5.312942048660707961e+00	1.000000000000000000e+00
3.200000000000000000e+01	1.194435227100727843e+02	2.042399636235528249e+01	-1.532117363988447396e-02	4.141009920931173838e+02	2.707371305982519960e-02	0.000000000000000000e+00	7.828197090444691142e+00	1.000000000000000000e+00
3.300000000000000000e+01	5.636369586129413278e+01	9.090498424733208793e+00	-1.705786865908475586e-02	4.613954099687425696e+02	1.568877024931392139e-02	0.000000000000000000e+00	1.306846807816624079e+01	1.000000000000000000e+00
3.300000000000000000e+01	8.651445209016654303e+01	4.865892242774288690e+01	-1.718807272612661585e-02	4.649411825354303005e+02	3.488495432288174491e-02	0.000000000000000000e+00	6.682238449993515239e+00	1.000000000000000000e+00
3.400000000000000000e+01	1.123075760402112309e+02	1.167832598064703120e+01	-1.589965902892969546e-02	4.298545524027719580e+02	1.234671282253362312e-01	0.000000000000000000e+00	4.694934592589858902e+00	1.000000000000000000e+00
3.400000000000000000e+01	5.865794326806040004e+01	5.172183834930565638e+01	-1.701262642791932355e-03	4.319777937938763301e+01	3.436635018360271188e-01	0.000000000000000000e+00	1.478530405556757721e+01	1.000000000000000000e+00
3.500000000000000000e+01	7.869151941504860304e+01	2.260493160699326864e+01	-1.562508635727967096e-02	4.223772725541645627e+02	1.390230534511072147e-02	0.000000000000000000e+00	9.023067312077623470e+00	1.000000000000000000e+00
3.600000000000000000e+01	1.272538239494240315e+02	4.876743165073646935e+01	-2.152634123509218622e-02	5.830827568771146616e+02	1.550220035346372427e-02	0.000000000000000000e+00	1.099818956052904539e+01	1.000000000000000000e+00
3.600000000000000000e+01	9.059541629226769999e+01	1.538328655759553953e+01	-1.676811562922746537e-02	4.535047321448898288e+02	1.008251550841332556e-02	0.000000000000000000e+00	1.392317916579964532e+01	1.000000000000000000e+00
3.600000000000000000e+01	1.288345688960711755e+02	3.318440950708826165e+01	-1.746567847864366474e-02	4.725010605330447220e+02	4.250124226120222115e-02	0.000000000000000000e+00	5.312942048660707961e+00	1.000000000000000000e+00
3.600000000000000000e+01	1.153063388882603419e+02	4.878308569474822320e+01	-1.634495686952902940e-02	4.419810927104168741e+02	8.864266626361971824e-03	0.000000000000000000e+00	1.194749531641772400e+01	1.000000000000000000e+00
3.800000000000000000e+01	3.942276658522294497e+01	1.113299394300351075e+01	-1.599212670800017472e-02	4.323726715921516757e+02	8.898604763725170841e-03	0.000000000000000000e+00	1.651878548889118647e+01	1.000000000000000000e+00
3.800000000000000000e+01	1.409623087723707435e+01	1.953703119486028683e+01	-1.621618754254532807e-02	4.384743915955979219e+02	1.171414862854602834e-02	0.000000000000000000e+00	1.028255725391503894e+01	1.000000000000000000e+00
3.800000000000000000e+01	6.038748743232286387e+01	2.152408034238542456e+01	-1.599595273816293781e-02	4.324768636738481860e+02	1.320733740105284326e-02	0.000000000000000000e+00	9.219851238108599745e+00	1.000000000000000000e+00
3.800000000000000000e+01	6.121718470289595615e+01	3.370018987604764504e+01	1.779714354086087656e-03	-4.533420976928546509e+01	4.012588424561162048e-01	0.000000000000000000e+00	7.302873437929390477e+00	1.000000000000000000e+00
4.000000000000000000e+01	1.359819824898532374e+02	8.296795250556481705e+00	-1.595227029551110273e-02	4.312872848049255481e+02	1.207886008349279283e-02	0.000000000000000000e+00	1.970240183905297471e+01	1.000000000000000000e+00
4.100000000000000000e+01	6.939529603814823133e+01	1.955810959650156278e+01	-1.705868558257607123e-02	4.614176567769291069e+02	1.144300972700784680e-02	0.000000000000000000e+00	8.949138508090351607e+00	1.000000000000000000e+00
4.100000000000000000e+01	2.416989725550293855e+01	1.747493774900564034e+01	-4.483979591698509549e-03	1.189779116168688375e+02	2.562456551247037639e-01	0.000000000000000000e+00	5.702975347364756864e+00	1.000000000000000000e+00
4.200000000000000000e+01	1.379995205703218346e+02	2.826773632558683502e+01	-1.554774927368785149e-02	4.202711961802264682e+02	2.272598940689074531e-02	0.000000000000000000e+00	1.090453200472933482e+01	1.000000000000000000e+00
4.300000000000000000e+01	1.162815693317405277e+02	8.576723146947173859e+00	-1.666245342469917234e-02	4.506272940228400330e+02	1.779854234403188684e-02	0.000000000000000000e+00	1.246278045110076249e+01	1.000000000000000000e+00
4.300000000000000000e+01	3.207755169398982531e+01	2.629519165259040037e+01	-1.664417551118496652e-02	4.501295421032004924e+02	1.145362712517838943e-02	0.000000000000000000e+00	1.085006922650917716e+01	1.000000000000000000e+00
4.300000000000000000e+01	2.469412451346652304e+01	4.443142564446173282e+01	-3.838847989896157498e-03	1.014094132777294135e+02	1.237542508022814181e-01	0.000000000000000000e+00	1.272533989854068714e+01	1.000000000000000000e+00
4.400000000000000000e+01	8.052214788003672652e+01	1.284065080339992626e+01	-1.643835209646324694e-02	4.445244712779731344e+02	1.290875473057662148e-02	0.000000000000000000e+00	1.299734913543357528e+01	1.000000000000000000e+00
4.500000000000000000e+01	2.959994012882147629e+01	1.573179053589576348e+01	-1.748380828702994494e-02	4.729947791908091403e+02	2.043472211021257756e-02	0.000000000000000000e+00	5.702975347364756864e+00	1.000000000000000000e+00
4.500000000000000000e+01	9.095912158914717338e+01	4.618719442508734119e+01	-2.095043945323647044e-03	5.392139939766738621e+01	4.540400464521506807e-01	0.000000000000000000e+00	7.090484312533612332e+00	1.000000000000000000e+00
4.600000000000000000e+01	1.076334481669006067e+02	1.755062402062452520e+01	-3.766916391828409923e-03	9.945054138608081473e+01	1.414752495865414517e-01	0.000000000000000000e+00	1.246278045110076249e+01	1.000000000000000000e+00
4.600000000000000000e+01	1.273340534421266028e+02	3.053855758221477856e+01	-1.677222100182179307e-02	4.536165313985668490e+02	1.189916219891407057e-02	0.000000000000000000e+00	1.090453200472933482e+01	1.000000000000000000e+00
4.600000000000000000e+01	6.183661437207884859e+01	2.434908147160291847e+01	-3.725975707163277448e-03	9.833562723750532086e+01	1.992842764401520084e-01	0.000000000000000000e+00	8.949138508090351607e+00	1.000000000000000000e+00
4.700000000000000000e+01	1.682024084597638947e+01	3.021672194749807971e+01	-1.653182945561387437e-02	4.470700865050010293e+02	7.425271778847608584e-02	0.000000000000000000e+00	4.688261130118839937e+00	1.000000000000000000e+00
4.800000000000000000e+01	4.548901129419791545e+01	3.106455797586774281e+01	-1.686398153638061712e-02	4.561153933276545445e+02	1.481499827661925117e-02	0.000000000000000000e+00	1.423425810267699809e+01	1.000000000000000000e+00
4.800000000000000000e+01	8.999886615677981183e+01	3.916203412151460128e+01	-1.652282100459356862e-02	4.468247645329470856e+02	1.595686925305017656e-02	0.000000000000000000e+00	7.090484312533612332e+00	1.000000000000000000e+00
4.800000000000000000e+01	5.783393415242839808e+01	6.070006546743425879e+00	-1.625285337689810067e-02	4.394728912011515831e+02	1.784222242168176376e-02	0.000000000000000000e+00	1.871218931737833913e+01	1.000000000000000000e+00
4.800000000000000000e+01	8.881315480226855641e+01	2.732268386188266263e+01	-1.699041852389987853e-02	4.595585791815673247e+02	1.203187847261877330e-02	0.000000000000000000e+00	1.189857663699586254e+01	1.000000000000000000e+00
4.800000000000000000e+01	1.375460324607621203e+02	4.932648942659371727e+01	-1.542957498064840248e-02	4.170530235388735036e+02	1.664879168536592680e-02	0.000000000000000000e+00	1.515808070060981549e+01	1.000000000000000000e+00
4.800000000000000000e+01	1.182522826891799355e+02	5.070942886431399188e+01	-1.548834520631400292e-02	4.186534793359734863e+02	1.699612817205342630e-02	0.000000000000000000e+00	1.879926039903217827e+01	1.000000000000000000e+00
4.900000000000000000e+01	1.018371903144874935e+01	4.110369451782192840e+01	-1.780148855625601767e-02	4.816459834825894859e+02	5.439429443231802441e-02	0.000000000000000000e+00	1.275027817507073458e+01	1.000000000000000000e+00
5.200000000000000000e+01	1.301071949684500169e+02	3.611925249795601189e+01	-1.648203273584996492e-02	4.457140010396126968e+02	1.006591331701023329e-02	0.000000000000000000e+00	1.515808070060981549e+01	1.000000000000000000e+00
5.200000000000000000e+01	1.055272190747468528e+02	1.135093208146326127e+01	-1.724912104623025841e-02	4.666036763697916854e+02	6.420484363444445286e-03	0.000000000000000000e+00	1.376570457236171308e+01	1.000000000000000000e+00
5.200000000000000000e+01	3.047349996914509518e+01	9.663628012229152020e+00	-1.653855280652854988e-03	4.190676191771547821e+01	4.146013410755546857e-01	0.000000000000000000e+00	1.572099053051374007e+01	1.000000000000000000e+00
5.200000000000000000e+01	6.301575351707383987e+01	3.292709334943642574e+01	-1.632660936350368783e-02	4.414814456178964974e+02	1.930178156104245257e-02	0.000000000000000000e+00	1.728050896430753625e+01	1.000000000000000000e+00
5.400000000000000000e+01	1.388990864349080425e+02	5.624878508114198539e+00	-3.333318028278031003e-02	9.046116226469623598e+02	6.645793273214173347e-02	0.000000000000000000e+00	2.165281076249982917e+01	1.000000000000000000e+00
5.400000000000000000e+01	3.915816257037552361e+01	2.508855793513907884e+01	-1.595013526543818255e-02	4.312291427573412648e+02	3.999358181470236140e-02	0.000000000000000000e+00	8.276411831164205424e+00	1.000000000000000000e+00
5.400000000000000000e+01	4.604259562176240905e+01	2.968242061919992025e+01	-1.606385212468272941e-02	4.343259286645708244e+02	3.781435563617729922e-02	0.000000000000000000e+00	8.276411831164205424e+00	1.000000000000000000e+00
5.400000000000000000e+01	8.647684029234213199e+01	4.711904210313014119e+01	-1.272363931778077405e-02	3.433638319598310886e+02	3.649081850094397783e-01	0.000000000000000000e+00	2.555038215642192156e+01	1.000000000000000000e+00
5.500000000000000000e+01	8.650977610413143282e+01	2.156868117473021584e+01	-1.557881204095144757e-03	3.929315501969043822e+01	4.336259355718294906e-01	0.000000000000000000e+00	1.356124765375535013e+01	1.000000000000000000e+00
5.500000000000000000e+01	5.924529297760536828e+00	2.724127385113286692e+01	-1.753039415856622041e-02	4.742634254707710397e+02	1.405860653912138769e-02	0.000000000000000000e+00	1.788191027048837967e+01	1.000000000000000000e+00
5.600000000000000000e+01	1.489451381700131982e+01	1.177188172841587743e+01	1.438583726818160567e-03	-3.604439534716965454e+01	4.328029270371895887e-01	0.000000000000000000e+00	1.572099053051374007e+01	1.000000000000000000e+00
5.700000000000000000e+01	9.986912191428336882e+01	2.390005790345959724e+01	1.270799932311811927e-03	-3.147523564877003821e+01	4.884150050213394989e-01	0.000000000000000000e+00	1.356124765375535013e+01	1.000000000000000000e+00
5.900000000000000000e+01	1.430606964785960997e+02	2.687400121379085505e+01	-1.583369987314037566e-02	4.280583246010361904e+02	2.408087581473250527e-02	0.000000000000000000e+00	2.001572032683851532e+01	1.000000000000000000e+00
5.900000000000000000e+01	1.235159767090627838e+02	3.119059585918322952e+01	-1.632315720079771312e-02	4.413874348538959111e+02	8.203496949012456518e-03	0.000000000000000000e+00	1.041761824367367950e+01	1.000000000000000000e+00
6.000000000000000000e+01	2.855595054844852498e+01	4.006966359636921737e+01	-1.718325895145138282e-02	4.648100917748001848e+02	9.973700033478194449e-03	0.000000000000000000e+00	1.219826301152431824e+01	1.000000000000000000e+00
6.100000000000000000e+01	4.920782024201126603e+01	1.024978425957888106e+01	-1.662103325807002055e-02	4.494993224173596218e+02	7.837379448933656789e-02	0.000000000000000000e+00	5.118037227296936997e+00	1.000000000000000000e+00
6.100000000000000000e+01	8.303209437531947401e+01	4.027762197972105440e+01	-1.463696968087015680e-02	3.954684586937407857e+02	1.253844531655036176e-01	0.000000000000000000e+00	1.663080223712985628e+01	1.000000000000000000e+00
6.100000000000000000e+01	3.716213228883790975e+01	4.871438778801990566e+01	-1.631566586815805242e-02	4.411834276952477580e+02	1.906377099621325844e-02	0.000000000000000000e+00	9.971680266343243559e+00	1.000000000000000000e+00
6.200000000000000000e+01	2.686787065874012725e+01	2.454990495405643003e+01	-1.719396663480928997e-02	4.651016879650408100e+02	4.453809847285894463e-02	0.000000000000000000e+00	7.482884399064732683e+00	1.000000000000000000e+00
6.200000000000000000e+01	1.619214198267219729e+01	5.108893932433277740e+01	-1.597489050549365935e-02	4.319032879900109947e+02	1.025472762572687824e-02	0.000000000000000000e+00	1.656164846324335471e+01	1.000000000000000000e+00
6.300000000000000000e+01	1.102063882899743561e+02	8.964975676812180438e+00	-1.610669609433162952e-02	4.354926738798353654e+02	2.131026239532052280e-02	0.000000000000000000e+00	1.274086446367595471e+01	1.000000000000000000e+00
6.300000000000000000e+01	4.713352453990554380e+01	4.879017637243475747e+01	-1.590977984202638154e-02	4.301301666922954041e+02	1.779007430051449123e-02	0.000000000000000000e+00	9.971680266343243559e+00	1.000000000000000000e+00
6.400000000000000000e+01	3.364567086611297242e+01	2.772086431656850536e+01	-1.771766192699049738e-02	4.793631810390065766e+02	3.263544866245637888e-02	0.000000000000000000e+00	6.135746621559454717e+00	1.000000000000000000e+00
6.400000000000000000e+01	9.785296802448887377e+01	3.273273713461708212e+01	-1.635611320882512237e-02	4.422849068901078340e+02	1.050372866958670937e-02	0.000000000000000000e+00	1.215529557659119320e+01	1.000000000000000000e+00
6.500000000000000000e+01	5.291890775543557623e+01	3.222960174286995993e+01	-1.670334681601270271e-02	4.517409202587373329e+02	3.418934223791203486e-02	0.000000000000000000e+00	7.657098089293680410e+00	1.000000000000000000e+00
6.600000000000000000e+01	5.137374703510131013e+01	5.612644388174095056e+00	-1.657335521504344628e-02	4.482009336585612118e+02	1.226641164196440315e-02	0.000000000000000000e+00	4.532934514164947082e+00	1.000000000000000000e+00
6.600000000000000000e+01	2.522033407991995446e+01	9.308230649548374203e+00	-1.592761311386509462e-02	4.306158099405947155e+02	1.218308829155545503e-02	0.000000000000000000e+00	1.533046027956276269e+01	1.000000000000000000e+00
6.700000000000000000e+01	5.832451350734170603e+01	3.840879449000636470e+01	-1.698929425511280095e-02	4.595279626154847392e+02	1.928427119232698494e-01	0.000000000000000000e+00	5.876054125903402259e+00	1.000000000000000000e+00
6.700000000000000000e+01	8.335136394353193623e+01	4.840779524782463739e+01	-4.008558386594307521e-03	1.060310390269507366e+02	2.366529775860966023e-01	0.000000000000000000e+00	9.489582305110387139e+00	1.000000000000000000e+00
6.700000000000000000e+01	1.174764602807418470e+02	5.259055007159156503e+01	-1.580589434523872738e-02	4.273011126315802812e+02	1.515857214520044405e-02	0.000000000000000000e+00	1.334574341149911803e+01	1.000000000000000000e+00
6.700000000000000000e+01	3.370729638329783739e+01	3.385630145662706525e+01	-1.579626690026521979e-02	4.270389339527577022e+02	2.519623917771146582e-01	0.000000000000000000e+00	4.989962048534438921e+00	1.000000000000000000e+00
6.800000000000000000e+01	9.325148025657712481e+01	2.148206955993263634e+01	-1.587033125048014498e-02	4.290558858585472990e+02	1.576003413262194730e-02	0.000000000000000000e+00	1.125619133726736187e+01	1.000000000000000000e+00
6.800000000000000000e+01	3.728971542313605170e+01	4.038882473242182414e+01	-1.785871892743102346e-02	4.832045053068613356e+02	2.226712983195716644e-01	0.000000000000000000e+00	5.678170909984430637e+00	1.000000000000000000e+00
6.800000000000000000e+01	1.399676593697477927e+02	5.301054541479148696e+01	-1.586498826685089208e-02	4.289103834544574738e+02	1.158632906563153986e-01	0.000000000000000000e+00	1.620455122707403461e+01	1.000000000000000000e+00
6.900000000000000000e+01	6.054045629610137524e+01	3.296658816834872141e+01	-1.751352085505107972e-02	4.738039244884081427e+02	9.373425840723492719e-02	0.000000000000000000e+00	5.876054125903402259e+00	1.000000000000000000e+00
6.900000000000000000e+01	3.859472690165141273e+01	3.486265337026370048e+01	-1.533361548236242440e-02	4.144398136425485859e+02	2.887848659053919853e-01	0.000000000000000000e+00	4.989962048534438921e+00	1.000000000000000000e+00
6.900000000000000000e+01	7.416818849197990460e+01	5.079975280419480299e+01	-1.691540951626320163e-02	4.575159019628357555e+02	1.034425387167758892e-02	0.000000000000000000e+00	6.949387892910952935e+00	1.000000000000000000e+00
7.100000000000000000e+01	8.414429294681335136e+01	1.486686111831490464e+01	-5.269883885775799442e-02	1.431985478710319057e+03	5.386438903537626999e-03	0.000000000000000000e+00	7.254621194468557022e+00	1.000000000000000000e+00
7.100000000000000000e+01	7.419317370342862716e+01	2.757556422476607949e+01	-1.620543009172714655e-02	4.381814401166987523e+02	1.043406464644025533e-02	0.000000000000000000e+00	1.452573461032854318e+01	1.000000000000000000e+00
7.200000000000000000e+01	1.191292309699197745e+02	3.167984860402431835e+01	-1.368907253553309188e-02	3.696549202203438540e+02	2.306767854888044367e-01	0.000000000000000000e+00	4.357875236661741702e+00	1.000000000000000000e+00
7.200000000000000000e+01	1.150030372527567124e+02	3.947601440576622167e+01	-1.731567579891437822e-02	4.684161237196442471e+02	2.646540102013505980e-02	0.000000000000000000e+00	8.820752564254702222e+00	1.000000000000000000e+00
7.200000000000000000e+01	1.424531692667525533e+02	1.588589265619591195e+01	2.870476623716813717e-03	-7.503831210881759262e+01	2.512134414773714575e-01	0.000000000000000000e+00	6.092344988233509895e+00	1.000000000000000000e+00
7.300000000000000000e+01	7.705341641783935813e+01	1.333421676097751885e+01	-1.716049422508048733e-02	4.641901530579233395e+02	1.691166864242695800e-01	0.000000000000000000e+00	7.254621194468557022e+00	1.000000000000000000e+00
7.300000000000000000e+01	3.125035371841503817e+01	2.612860998678292646e+01	-1.659940059035880378e-02	4.489102124036912755e+02	3.535849100806109924e-02	0.000000000000000000e+00	8.304918441989062927e+00	1.000000000000000000e+00
7.300000000000000000e+01	5.460241286469723576e+01	3.162415766347195145e+01	-1.671654075545440585e-02	4.521002232327672345e+02	4.511127009791260356e-02	0.000000000000000000e+00	6.087896143469067489e+00	1.000000000000000000e+00
7.300000000000000000e+01	9.795078270953897004e+01	3.454620292861622488e+01	-1.605335542848949221e-02	4.340400781665916270e+02	1.760398455918010807e-02	0.000000000000000000e+00	9.979385639644648975e+00	1.000000000000000000e+00
7.300000000000000000e+01	1.247927063909665293e+02	4.732650789181151652e+01	-1.398594920851072357e-02	3.777395921253711890e+02	2.466801027971593507e-01	0.000000000000000000e+00	4.550101208005520093e+00	1.000000000000000000e+00
7.300000000000000000e+01	5.256979031969386540e+01	1.285259604667233901e+01	-3.360512168625926985e-03	8.838316861995873808e+01	2.385929971376987702e-01	0.000000000000000000e+00	4.089232496201315570e+00	1.000000000000000000e+00
7.300000000000000000e+01	2.870401179036410255e+01	3.799060345495605873e+01	1.807055699697642827e-03	-4.607878092906815937e+01	3.470359924468181534e-01	0.000000000000000000e+00	8.914357641775596974e+00	1.000000000000000000e+00
7.300000000000000000e+01	1.340002060836091857e+02	3.766367571427252869e+01	-2.241872472077314962e-03	5.791989632636131802e+01	2.858391230725821908e-01	0.000000000000000000e+00	1.334722354204414607e+01	1.000000000000000000e+00
7.400000000000000000e+01	1.166001682235265946e+02	2.813091662339749632e+01	-1.378871410389469893e-02	3.723684018160050755e+02	2.623483034438038874e-01	0.000000000000000000e+00	4.357875236661741702e+00	1.000000000000000000e+00
7.400000000000000000e+01	7.217071162889617142e+00	4.131207843919210632e+01	-5.164530368230217661e-03	1.375109599961363926e+02	6.925869511078552865e-02	0.000000000000000000e+00	1.010302981451352800e+01	1.000000000000000000e+00
7.400000000000000000e+01	8.197870240718827972e+01	4.448309140630728820e+01	-1.480425992650312959e-02	4.000241778591732782e+02	2.844790196680808680e-01	0.000000000000000000e+00	4.917191770662567407e+00	1.000000000000000000e+00
7.500000000000000000e+01	3.630604853143049127e+01	1.953986046310707891e+01	-1.688208838703066442e-02	4.566084867905753981e+02	6.651777353653187674e-02	0.000000000000000000e+00	8.304918441989062927e+00	1.000000000000000000e+00
7.600000000000000000e+01	7.006786577255323323e+01	7.810221906889197818e+00	-1.648164276745120449e-02	4.457033812542126725e+02	2.018416747106022147e-02	0.000000000000000000e+00	8.905753026322459576e+00	1.000000000000000000e+00
7.600000000000000000e+01	1.408454662322403124e+02	1.000950274329240486e+01	1.588671672979912082e-03	-4.013165417234718291e+01	4.938704380008249739e-01	0.000000000000000000e+00	6.092344988233509895e+00	1.000000000000000000e+00
7.600000000000000000e+01	1.171092409757380892e+02	2.315238158403159829e+01	-9.019057190840807162e-03	2.424790748614025802e+02	3.091491676851768622e-01	0.000000000000000000e+00	3.707805056584971393e+00	1.000000000000000000e+00
7.600000000000000000e+01	1.283354947489370659e+02	5.042453647522668092e+01	-1.408379029175278740e-02	3.804040421439960937e+02	2.682665614629783368e-01	0.000000000000000000e+00	4.706286269770353137e+00	1.000000000000000000e+00
7.600000000000000000e+01	1.223982151402257443e+02	5.119559469016834896e+01	-1.571141861360044606e-02	4.247283093000754661e+02	1.517613186922001089e-01	0.000000000000000000e+00	4.550101208005520093e+00	1.000000000000000000e+00
7.800000000000000000e+01	1.337620395245432121e+02	2.212356418810337644e+01	-1.672127491596100621e-02	4.522291459064745140e+02	1.889190754957603691e-02	0.000000000000000000e+00	6.093728986068804865e+00	1.000000000000000000e+00
7.800000000000000000e+01	9.206733343092220423e+01	2.648560975375063720e+01	-1.679037189591209983e-02	4.541108242711971457e+02	1.522506600506445817e-02	0.000000000000000000e+00	9.979385639644648975e+00	1.000000000000000000e+00
7.800000000000000000e+01	8.000853687659424907e+01	3.967010993004511477e+01	-1.685070835501029096e-02	4.557539324037001052e+02	5.583215266444729874e-02	0.000000000000000000e+00	5.200609859313008343e+00	1.000000000000000000e+00
7.800000000000000000e+01	1.090905089152473550e+01	5.071635922595600476e+01	-1.609917810708075617e-02	4.352879408514708643e+02	3.175411686197637806e-02	0.000000000000000000e+00	1.010302981451352800e+01	1.000000000000000000e+00
7.900000000000000000e+01	1.883742137038024467e+01	3.322307145980610699e+01	-1.682000822025218889e-02	4.549178932684256438e+02	2.336579064740595957e-02	0.000000000000000000e+00	5.817562142192900687e+00	1.000000000000000000e+00
7.900000000000000000e+01	5.988694828960549188e+01	1.642676608707372665e+01	-1.771558467243831980e-02	4.793066123589916288e+02	1.006935469997438659e-02	0.000000000000000000e+00	1.008174525346113093e+01	1.000000000000000000e+00
7.900000000000000000e+01	1.412546323750345891e+02	4.025417591100347181e+01	-1.791697274816017246e-02	4.847908981449571684e+02	1.381247551734288148e-02	0.000000000000000000e+00	1.042375915131124486e+01	1.000000000000000000e+00
8.000000000000000000e+01	1.014483196258083098e+02	3.195434030724102570e+01	-1.778042276501173163e-02	4.810723108901231626e+02	9.779703397759798023e-03	0.000000000000000000e+00	1.085863324066721525e+01	1.000000000000000000e+00
8.000000000000000000e+01	4.576472992678463925e+01	7.980637524578423125e+00	-1.721302656311175794e-02	4.656207360442087406e+02	1.864915577725800855e-02	0.000000000000000000e+00	8.434020811120131356e+00	1.000000000000000000e+00
8.000000000000000000e+01	1.095396832455800364e+02	3.923491220766181442e+01	-1.570993733846929793e-02	4.246879705852943516e+02	2.125421201853205933e-02	0.000000000000000000e+00	9.507623838102162495e+00	1.000000000000000000e+00
8.100000000000000000e+01	1.200855863077097752e+02	6.430963935698978950e+00	-1.660679697619233883e-02	4.491116339305070255e+02	1.306064048564736790e-02	0.000000000000000000e+00	1.605288448975051452e+01	1.000000000000000000e+00
8.100000000000000000e+01	7.672449849550363865e+01	5.297762529196483428e+01	-1.592310648822453309e-02	4.304930835931950242e+02	2.204514267553026041e-02	0.000000000000000000e+00	1.370674553627539893e+01	1.000000000000000000e+00
8.100000000000000000e+01	3.733198692386163486e+01	7.833829864490157391e+00	-1.657436177242387412e-02	4.482283446575215748e+02	2.067473361428429079e-02	0.000000000000000000e+00	8.434020811120131356e+00	1.000000000000000000e+00
8.100000000000000000e+01	1.102813423494935563e+02	4.871356468680834695e+01	-1.638709614027037548e-02	4.431286472651210602e+02	2.076820434736625920e-02	0.000000000000000000e+00	9.507623838102162495e+00	1.000000000000000000e+00
8.100000000000000000e+01	1.203910667819233424e+02	2.487790692881607768e+01	-2.633472928281849375e-03	6.858412660932204119e+01	3.166505080519870230e-01	0.000000000000000000e+00	3.707805056584971393e+00	1.000000000000000000e+00
8.200000000000000000e+01	5.242286388534968467e+01	2.320386217329172140e+01	-1.799782867512217388e-02	4.869928011591218819e+02	7.750285313860150183e-02	0.000000000000000000e+00	7.121104257412115501e+00	1.000000000000000000e+00
8.300000000000000000e+01	1.370678922203083516e+02	4.980016783019907933e+01	-1.596752118924054178e-02	4.317026036335296340e+02	1.421701053470582066e-01	0.000000000000000000e+00	1.042375915131124486e+01	1.000000000000000000e+00
8.400000000000000000e+01	1.093154837419263004e+02	1.833474447650939965e+01	-1.713571686792054322e-02	4.635154055228520065e+02	1.579913260989362911e-02	0.000000000000000000e+00	1.286396185291087058e+01	1.000000000000000000e+00
8.400000000000000000e+01	4.774261360195082915e+01	2.857092683935248090e+01	-1.712058447901037422e-02	4.631033138679202352e+02	8.351308655326905583e-02	0.000000000000000000e+00	7.121104257412115501e+00	1.000000000000000000e+00
8.500000000000000000e+01	1.177267345735013393e+01	4.662912506022015791e+00	-1.627624856655588911e-02	4.401099989625732860e+02	1.087976039506566295e-02	0.000000000000000000e+00	1.817464721613814049e+01	1.000000000000000000e+00
8.600000000000000000e+01	1.433285613915673764e+02	3.674698370809685599e+01	-8.693187799211814573e-03	2.336048609031716410e+02	2.120855381349173729e-02	0.000000000000000000e+00	1.139415758653848165e+01	1.000000000000000000e+00
8.700000000000000000e+01	7.740841447911029150e+01	4.111590345043328654e+01	-3.701140307789010323e-03	9.765929907215162586e+01	1.278826805556528834e-01	0.000000000000000000e+00	1.403583278839604986e+01	1.000000000000000000e+00
8.800000000000000000e+01	1.442278553364144216e+02	6.867854809199588573e+00	-1.607785583418431391e-02	4.347072836414981225e+02	1.279503824582739480e-02	0.000000000000000000e+00	1.210476616136250883e+01	1.000000000000000000e+00
8.800000000000000000e+01	1.183017975874855665e+02	8.412514283122410674e+00	-1.704992443209420866e-02	4.611790693983856499e+02	1.889362764876377776e-01	0.000000000000000000e+00	1.338672807453152735e+01	1.000000000000000000e+00
8.800000000000000000e+01	6.252191082457756011e+01	2.285765369276067815e+01	-1.676124077379519475e-02	4.533175131559172542e+02	1.203915356359297473e-02	0.000000000000000000e+00	1.077267308074691066e+01	1.000000000000000000e+00
8.800000000000000000e+01	2.523497188494091148e+01	5.011477550329845343e+01	-1.657670130094265892e-02	4.482920556938152572e+02	1.134503991896862463e-02	0.000000000000000000e+00	1.704134554367819376e+01	1.000000000000000000e+00
8.800000000000000000e+01	4.226736633717428049e+01	4.956251002133288353e+01	-1.726834038482082459e-02	4.671270655777678371e+02	1.385584666977301982e-02	0.000000000000000000e+00	1.704134554367819376e+01	1.000000000000000000e+00
9.000000000000000000e+01	7.114466385051611041e+01	8.859374666557961575e+00	-1.816479589476499221e-02	4.915397235433151764e+02	8.374706473904547366e-02	0.000000000000000000e+00	6.448906715250114274e+00	1.000000000000000000e+00
9.000000000000000000e+01	5.506703497504335587e+01	1.392126496350613607e+01	-1.638166544806507821e-02	4.429807563437608451e+02	1.288711685477095248e-02	0.000000000000000000e+00	1.163762078142761602e+01	1.000000000000000000e+00
9.000000000000000000e+01	9.146998276526944949e+01	1.890096532282129616e+01	-1.610937206443074574e-02	4.355655470364294501e+02	2.572210027982213543e-02	0.000000000000000000e+00	9.326197506812398785e+00	1.000000000000000000e+00
9.000000000000000000e+01	7.186430946549745613e+01	2.822142782473036959e+01	-1.703350389652309727e-02	4.607318983853661507e+02	4.669162311978169999e-02	0.000000000000000000e+00	7.066534429499451875e+00	1.000000000000000000e+00
9.100000000000000000e+01	6.486146769714061122e+01	7.406844487799069121e+00	-1.778203347348695021e-02	4.811161743888149545e+02	8.547221186141873428e-02	0.000000000000000000e+00	6.448906715250114274e+00	1.000000000000000000e+00
9.100000000000000000e+01	8.341389511186471850e+01	1.420230469911865967e+01	-1.656868033844600616e-02	4.480736254294985770e+02	3.252776071647810463e-01	0.000000000000000000e+00	4.982339574328371157e+00	1.000000000000000000e+00
9.100000000000000000e+01	1.361281417252361337e+02	1.586340944680588017e+01	-1.695332035337056981e-02	4.585483060132580704e+02	1.008879622459901704e-02	0.000000000000000000e+00	1.210476616136250883e+01	1.000000000000000000e+00
9.200000000000000000e+01	3.300888863544819429e+01	5.618734448293386308e+00	-1.672649440107450494e-02	4.523712851464241567e+02	1.408787766942942721e-02	0.000000000000000000e+00	1.069990155999759018e+01	1.000000000000000000e+00
9.200000000000000000e+01	1.183198429483939265e+02	3.631616290165815997e+01	-1.670069809753025117e-02	4.516687892297661620e+02	1.207944799582783002e-02	0.000000000000000000e+00	1.271165884128765455e+01	1.000000000000000000e+00
9.200000000000000000e+01	6.363580344562154067e+01	5.286290499020444855e+01	-1.602821517463569670e-02	4.333554480743096633e+02	6.877494095277847386e-02	0.000000000000000000e+00	1.005827106465522114e+01	1.000000000000000000e+00
9.300000000000000000e+01	4.252167343326317450e+01	1.051718509968297255e+01	-1.682189799582788775e-02	4.549693564411647912e+02	9.029829394478383620e-03	0.000000000000000000e+00	1.069990155999759018e+01	1.000000000000000000e+00
9.300000000000000000e+01	4.961962085842316128e+01	2.541623820210031326e+01	-1.664165300693483396e-02	4.500608481939188437e+02	1.063373891778951474e-02	0.000000000000000000e+00	1.272040605931859680e+01	1.000000000000000000e+00
9.300000000000000000e+01	7.593803392834050214e+01	3.901368463841492940e+01	-1.770433021032061238e-02	4.790001260568627686e+02	1.846106547734283065e-01	0.000000000000000000e+00	6.431287912470156520e+00	1.000000000000000000e+00
9.400000000000000000e+01	8.172092311684491506e+01	9.516415940516159466e+00	-1.601310443036501122e-02	4.329439458554119824e+02	1.234918814315800750e-01	0.000000000000000000e+00	4.982339574328371157e+00	1.000000000000000000e+00
9.400000000000000000e+01	8.339694206495199325e+00	2.346495377528907511e+01	-1.653980956771112718e-02	4.472874043138559159e+02	1.524247107211496033e-02	0.000000000000000000e+00	1.385938174354335395e+01	1.000000000000000000e+00
9.400000000000000000e+01	7.639125202759576894e+01	2.279531504643651019e+01	-1.716410177845636639e-02	4.642883954867788248e+02	1.516264215547519223e-01	0.000000000000000000e+00	7.066534429499451875e+00	1.000000000000000000e+00
9.400000000000000000e+01	7.164187516111563525e+01	4.379954757626445172e+01	-1.702504378040256908e-02	4.605015089026665578e+02	1.963965330665949915e-01	0.000000000000000000e+00	6.431287912470156520e+00	1.000000000000000000e+00
9.400000000000000000e+01	1.007406669855918722e+02	9.405767943347093762e+00	2.177442026770183212e-03	-5.616529901907400557e+01	3.698260721201267476e-01	0.000000000000000000e+00	1.327043176343968511e+01	1.000000000000000000e+00
9.500000000000000000e+01	1.501614813256500369e+01	1.131969028344461314e+01	-1.552614009126178536e-02	4.196827257278383740e+02	1.130284381288226836e-02	0.000000000000000000e+00	7.820055268052084507e+00	1.000000000000000000e+00
9.600000000000000000e+01	2.292914748485127419e+01	4.242587894969213380e+01	-1.585625101858036123e-02	4.286724469911054598e+02	1.001396667841081278e-02	0.000000000000000000e+00	1.009899988764947310e+01	1.000000000000000000e+00
9.600000000000000000e+01	5.392956418051647205e+01	5.022515289066721067e+01	3.342845584262257603e-03	-8.790206467591960404e+01	2.407567579622497123e-01	0.000000000000000000e+00	1.005827106465522114e+01	1.000000000000000000e+00
9.700000000000000000e+01	1.206487555479977374e+02	4.881265987483801183e+01	-1.587355896327639904e-02	4.291437843070837062e+02	1.326707239239099945e-02	0.000000000000000000e+00	1.258468372630449039e+01	1.000000000000000000e+00
9.700000000000000000e+01	3.325898537562616752e+01	2.031359184706729692e+01	-1.666119675413517409e-02	4.505930718352200870e+02	1.130504692291911528e-02	0.000000000000000000e+00	1.289134398987714292e+01	1.000000000000000000e+00
9.700000000000000000e+01	1.259002492609543822e+02	6.392347338561453540e+00	2.107082090680474553e-03	-5.424922729528839938e+01	3.912648761747771209e-01	0.000000000000000000e+00	1.826360431094352776e+01	1.000000000000000000e+00
9.800000000000000000e+01	1.324016910223589036e+02	2.345958195491861886e+01	-1.629629011978607489e-02	4.406557790695384256e+02	1.366232008991308255e-02	0.000000000000000000e+00	1.176702682215860563e+01	1.000000000000000000e+00
9.800000000000000000e+01	1.069113723193796943e+02	3.068421431040625080e+01	1.602018756172734863e-03	-4.049512762218339645e+01	4.370700197802394049e-01	0.000000000000000000e+00	9.939321406094631328e+00	1.000000000000000000e+00
9.900000000000000000e+01	2.299013111770861428e+01	3.232706319103668591e+01	-1.681475120398988679e-02	4.547747319642591037e+02	1.079407506671736794e-02	0.000000000000000000e+00	1.009899988764947310e+01	1.000000000000000000e+00
9.900000000000000000e+01	9.864464779767034486e+01	5.066680679229314421e+01	-1.521097483937929908e-02	4.111000114587142775e+02	7.209022144751608963e-02	0.000000000000000000e+00	5.796878585523312921e+00	1.000000000000000000e+00
9.900000000000000000e+01	6.570369629319982607e+01	1.321788794104062603e+01	-1.707830597803513401e-02	4.619519677362322909e+02	1.925868863662005825e-02	0.000000000000000000e+00	1.435099151748726420e+01	1.000000000000000000e+00
9.900000000000000000e+01	1.431111353221205604e+02	2.833510480110677321e+01	-1.566755283188957237e-02	4.235337376638705678e+02	1.588877438347091609e-02	0.000000000000000000e+00	1.176702682215860563e+01	1.000000000000000000e+00
1.000000000000000000e+02	2.098499524169316643e+01	1.637202920549265173e+01	-1.626497905707178365e-02	4.398031028841587613e+02	2.376023464707832655e-02	0.000000000000000000e+00	7.820055268052084507e+00	1.000000000000000000e+00
1.000000000000000000e+02	1.103308969728653750e+02	4.160737994171392273e+01	-4.083408731262852531e-03	1.080693954682093931e+02	1.622970538826046250e-01	0.000000000000000000e+00	9.562896907459579765e+00	1.000000000000000000e+00
1.010000000000000000e+02	6.841595567186356419e+00	1.878831823776266319e+01	-1.661769263460022988e-02	4.494083491373083348e+02	1.351437996490256754e-02	0.000000000000000000e+00	1.434831721981040253e+01	1.000000000000000000e+00
1.010000000000000000e+02	7.780969291310680092e+01	4.524352329243506432e+01	-1.518848721471558957e-02	4.104876188934580910e+02	2.021204113838670491e-02	0.000000000000000000e+00	1.084729057640036309e+01	1.000000000000000000e+00
1.020000000000000000e+02	8.999919703054532150e+00	5.034276850644622670e+01	-1.644516910851100827e-02	4.447101150512814343e+02	1.928534293525663301e-02	0.000000000000000000e+00	9.019995292202938941e+00	1.000000000000000000e+00
1.020000000000000000e+02	1.011865278322228647e+02	3.880925373255806221e+01	-1.538686182284501082e-02	4.158898406474575609e+02	5.073952592217922941e-02	0.000000000000000000e+00	9.562896907459579765e+00	1.000000000000000000e+00
1.020000000000000000e+02	3.246089185337810790e+01	4.111720261530257403e+01	-1.680994260434161974e-02	4.546437821321657111e+02	1.079887856093191267e-01	0.000000000000000000e+00	6.858509433338534578e+00	1.000000000000000000e+00
1.030000000000000000e+02	1.235633851804274173e+02	3.982265989860947997e+01	-1.615068832860089287e-02	4.366906891259267809e+02	1.618687764074688840e-02	0.000000000000000000e+00	1.335230204105371676e+01	1.000000000000000000e+00
1.030000000000000000e+02	1.178127662203293795e+02	1.939024104678404115e+01	-1.598085950221032892e-02	4.320658382489196470e+02	1.280325733109921593e-02	0.000000000000000000e+00	1.514583316644844579e+01	1.000000000000000000e+00
1.030000000000000000e+02	2.916840838786431434e+01	4.713373851867022069e+01	-1.668157507981150520e-02	4.511480230727642038e+02	1.420850122233431323e-01	0.000000000000000000e+00	6.858509433338534578e+00	1.000000000000000000e+00
1.030000000000000000e+02	5.060775777815124599e+01	2.289121758292984410e+01	-1.376482250678986736e-03	3.435322151944041025e+01	4.988790986652107406e-01	0.000000000000000000e+00	7.705560109813049507e+00	1.000000000000000000e+00
1.030000000000000000e+02	5.082681321751998382e+01	3.150886988293428814e+01	-1.399360763082916834e-03	3.497625890599455545e+01	4.894889900112608938e-01	0.000000000000000000e+00	8.620435977912539016e+00	1.000000000000000000e+00
1.030000000000000000e+02	7.205961268508409034e+01	3.604568168583156762e+01	-2.038931722643580295e-03	5.239332746907785321e+01	4.454159365694291273e-01	0.000000000000000000e+00	8.553546447673921804e+00	1.000000000000000000e+00
1.040000000000000000e+02	1.270034828126101303e+02	7.308635528386195901e+00	-1.648349938892001293e-02	4.457539415602030317e+02	1.058210895306277433e-02	0.000000000000000000e+00	1.518006796367545697e+01	1.000000000000000000e+00
1.040000000000000000e+02	8.367198975276205886e+01	2.778310625124451150e+01	-1.664004894432121601e-02	4.500171656781585057e+02	1.352562124294875989e-02	0.000000000000000000e+00	6.107183189698706549e+00	1.000000000000000000e+00
1.060000000000000000e+02	7.625607273216928661e+01	6.340407107045615831e+00	-1.500868445263006667e-02	4.055911535548403322e+02	1.017328520465403674e-01	0.000000000000000000e+00	4.549125076775129450e+00	1.000000000000000000e+00
1.070000000000000000e+02	7.661511766799955581e+01	4.328519349141262751e+01	-1.599321394524047535e-02	4.324022796993922952e+02	5.315082955606398318e-02	0.000000000000000000e+00	6.008802109135141123e+00	1.000000000000000000e+00
1.070000000000000000e+02	6.225449193146022964e+01	5.203479354804621693e+01	-2.995179470781301687e-03	7.843427311184036910e+01	2.612267415036946261e-01	0.000000000000000000e+00	1.681615511036925881e+01	1.000000000000000000e+00
1.080000000000000000e+02	4.309227386116424441e+01	2.119028898376648939e+01	-1.730276761371939490e-02	4.680646025268739550e+02	1.168731140525280932e-02	0.000000000000000000e+00	7.705560109813049507e+00	1.000000000000000000e+00
1.080000000000000000e+02	6.586279991426950176e+01	2.478068082523337523e+01	-1.678520877623371210e-02	4.539702199987647759e+02	2.916798245349664365e-01	0.000000000000000000e+00	5.289624528333336073e+00	1.000000000000000000e+00
1.080000000000000000e+02	1.073252699894387092e+02	4.628662760019751943e+01	-1.629603652351631002e-02	4.406488730279932611e+02	1.068106513118327605e-02	0.000000000000000000e+00	1.747739292351669960e+01	1.000000000000000000e+00
1.090000000000000000e+02	3.790943876131430557e+01	4.813741492949536394e+01	-5.091499243567500568e-03	1.355221453283106428e+02	9.260040073759912005e-02	0.000000000000000000e+00	1.739514320524156332e+01	1.000000000000000000e+00
1.090000000000000000e+02	7.917657297742671574e+01	9.828274260707811294e+00	-1.525009005593496066e-02	4.121652136828393509e+02	1.536002728540482032e-01	0.000000000000000000e+00	4.549125076775129450e+00	1.000000000000000000e+00
1.090000000000000000e+02	7.888351594776960951e+01	2.399256471586469175e+01	-3.847729023844114003e-03	1.016512653738422358e+02	1.949287910312271777e-01	0.000000000000000000e+00	6.107183189698706549e+00	1.000000000000000000e+00
1.100000000000000000e+02	9.738479254474913205e+01	3.062726223862160779e+01	-1.630462683593114290e-02	4.408828080715890678e+02	6.154405287365227739e-02	0.000000000000000000e+00	6.597138690049195731e+00	1.000000000000000000e+00
1.100000000000000000e+02	3.292382367133422605e+01	1.517957900391339088e+01	-1.489923606358005892e-03	3.744250479632313500e+01	4.025236706633456008e-01	0.000000000000000000e+00	8.471538949183432976e+00	1.000000000000000000e+00
1.110000000000000000e+02	8.043565480871937723e+01	3.864739242375919304e+01	-1.558784445392186364e-02	4.213630851922990246e+02	4.421569297156291434e-02	0.000000000000000000e+00	6.008802109135141123e+00	1.000000000000000000e+00
1.110000000000000000e+02	9.839900033172202143e+01	8.314642847252484259e+00	-3.139608467561829427e-03	8.236742501909984071e+01	1.537038838232236415e-01	0.000000000000000000e+00	1.707643707712602676e+01	1.000000000000000000e+00
1.110000000000000000e+02	5.658905237255753207e+01	1.618612904548501419e+01	3.181931206438893579e-03	-8.351997585615731623e+01	1.938642089086504150e-01	0.000000000000000000e+00	1.079932607270432854e+01	1.000000000000000000e+00
1.120000000000000000e+02	6.075353659108190385e+01	2.615019020638988678e+01	-2.486038962638211641e-02	6.738769815924198383e+02	3.723511122260192430e-02	0.000000000000000000e+00	5.289624528333336073e+00	1.000000000000000000e+00
1.120000000000000000e+02	1.235892670741472301e+02	3.011849160020209126e+01	-1.691145894205945202e-02	4.574083182448109142e+02	2.620563019168908880e-02	0.000000000000000000e+00	6.714901978884828537e+00	1.000000000000000000e+00
1.120000000000000000e+02	9.099200989696819875e+01	2.370103930478957466e+01	-1.745023982991322081e-02	4.720806286803473881e+02	2.656987344521560823e-01	0.000000000000000000e+00	5.636740516832373871e+00	1.000000000000000000e+00
1.120000000000000000e+02	2.088812205776360642e+01	2.828559908120682564e+01	-1.720791637630593104e-02	4.654815732622894302e+02	1.855971400052487397e-01	0.000000000000000000e+00	5.633952740323729280e+00	1.000000000000000000e+00
1.120000000000000000e+02	9.079788029578406849e+01	3.099444873099029607e+01	-1.917982336143269489e-02	5.191813834969004802e+02	2.292901861036850120e-01	0.000000000000000000e+00	5.964316469815894806e+00	1.000000000000000000e+00
1.120000000000000000e+02	1.383996100123754047e+02	3.981080827237841646e+01	-1.684234022066654485e-02	4.555260478078919846e+02	1.038986182835577310e-02	0.000000000000000000e+00	1.112889788885103570e+01	1.000000000000000000e+00
1.130000000000000000e+02	4.015872702889178214e+01	3.088830743315805094e+01	-1.683088260190402502e-02	4.552140290575510448e+02	2.646708330161873235e-02	0.000000000000000000e+00	9.453790514916844856e+00	1.000000000000000000e+00
1.130000000000000000e+02	1.573755814081202509e+01	4.521454203916624692e+01	-1.693244321648689626e-02	4.579797709366285972e+02	8.984521312177085051e-03	0.000000000000000000e+00	1.769512414018187840e+01	1.000000000000000000e+00
1.130000000000000000e+02	8.639822214207319462e+01	2.696752942678235598e+01	-1.958069665182493591e-02	5.300981355468475158e+02	2.736288354278139101e-01	0.000000000000000000e+00	5.636740516832373871e+00	1.000000000000000000e+00
1.140000000000000000e+02	1.722052703870697954e+01	2.400889821998303830e+01	-1.680177504135061881e-02	4.544213595807958086e+02	2.076276906596735694e-01	0.000000000000000000e+00	5.633952740323729280e+00	1.000000000000000000e+00
1.140000000000000000e+02	5.217570701049264414e+01	2.633061087983434234e+01	-1.677309331890512040e-02	4.536402867086258084e+02	3.698545857416868365e-02	0.000000000000000000e+00	8.308357833731230713e+00	1.000000000000000000e+00
1.140000000000000000e+02	9.752090181336760111e+01	4.539197385615676694e+01	-1.650607761324318287e-02	4.463688013739435405e+02	8.948746033748622430e-03	0.000000000000000000e+00	1.385755211977399171e+01	1.000000000000000000e+00
1.140000000000000000e+02	3.066189883994895737e+01	2.334356505391951941e+01	-1.681185373589024964e-02	4.546958268798484823e+02	2.817852713576840529e-02	0.000000000000000000e+00	5.734798606519868613e+00	1.000000000000000000e+00
1.150000000000000000e+02	3.943457925321563096e+01	5.009940460332329337e+01	-1.598203782891016375e-02	4.320979269430886802e+02	1.139293487187187370e-02	0.000000000000000000e+00	9.301682471326824242e+00	1.000000000000000000e+00
1.160000000000000000e+02	1.108262472900613034e+02	4.080372368736794186e+01	-1.674201374408521015e-02	4.527939145001038810e+02	1.335022550325726254e-02	0.000000000000000000e+00	1.407424093390347863e+01	1.000000000000000000e+00
1.160000000000000000e+02	1.297323295372048619e+02	3.283007640636318314e+01	-1.655308284016562131e-02	4.476488677182531433e+02	2.769343438082327857e-02	0.000000000000000000e+00	6.714901978884828537e+00	1.000000000000000000e+00
1.160000000000000000e+02	4.907251268195865634e+01	3.403768521791345592e+01	-1.508424584279096856e-02	4.076488734895577295e+02	2.434846347103405417e-01	0.000000000000000000e+00	7.545436274798865917e+00	1.000000000000000000e+00
1.170000000000000000e+02	2.025204985498227472e+01	5.541761947213057482e+00	-1.705794504362817543e-02	4.613974901051371376e+02	3.731188887263348075e-02	0.000000000000000000e+00	8.241695411328716858e+00	1.000000000000000000e+00
1.170000000000000000e+02	2.794176949022090284e+01	8.507188591819584644e+00	-1.667007324177365371e-02	4.508348001242983401e+02	3.116901465668364679e-02	0.000000000000000000e+00	8.241695411328716858e+00	1.000000000000000000e+00
1.170000000000000000e+02	1.440088160192147768e+02	2.650644311701951494e+01	-4.313493819519188463e-03	1.143351705125554645e+02	9.045122087788415310e-02	0.000000000000000000e+00	1.443846682353396460e+01	1.000000000000000000e+00
1.180000000000000000e+02	1.345475619392803992e+02	4.007305026810475823e+01	-1.671613394339791989e-02	4.520891447537115369e+02	1.505298445727831780e-02	0.000000000000000000e+00	8.697536056140831917e+00	1.000000000000000000e+00
1.180000000000000000e+02	8.516107975591509671e+01	5.165827655075771929e+01	-1.620471996101047543e-02	4.381621015348007973e+02	1.865608248476213760e-02	0.000000000000000000e+00	1.385755211977399171e+01	1.000000000000000000e+00
1.190000000000000000e+02	2.744991365145037676e+01	1.859266343357333895e+01	-1.643058557133885225e-02	4.443129699604627376e+02	2.336410410747602473e-02	0.000000000000000000e+00	5.734798606519868613e+00	1.000000000000000000e+00
1.190000000000000000e+02	4.321798309201000876e+01	2.864701184916969368e+01	-1.511279507614397832e-02	4.084263383623755885e+02	3.248677213735214897e-01	0.000000000000000000e+00	5.143246496491826747e+00	1.000000000000000000e+00
1.190000000000000000e+02	4.154549934004576528e+01	3.351073291673628063e+01	-1.611722636471502740e-02	4.357794386844497581e+02	2.286937997116564869e-01	0.000000000000000000e+00	5.143246496491826747e+00	1.000000000000000000e+00
1.200000000000000000e+02	3.017078816262734975e+01	4.926067256785196946e+01	-1.603174058350092732e-02	4.334514535088916318e+02	2.408349832055789452e-02	0.000000000000000000e+00	9.301682471326824242e+00	1.000000000000000000e+00
1.200000000000000000e+02	1.185397157144445117e+02	1.066106412271212811e+01	-1.658132263104163118e-02	4.484179057218429989e+02	1.177548060728206281e-02	0.000000000000000000e+00	1.258606678224663256e+01	1.000000000000000000e+00
1.210000000000000000e+02	4.000949896273748152e+01	4.893788867744530258e+00	-1.758561700563891078e-02	4.757672775443148794e+02	2.119713297657093154e-01	0.000000000000000000e+00	1.259709300544339605e+01	1.000000000000000000e+00
1.210000000000000000e+02	5.630166830469079997e+01	4.945207061995370879e+01	-1.472157266570408608e-02	3.977724031825684960e+02	3.657755578077548364e-02	0.000000000000000000e+00	4.153697730420505607e+00	1.000000000000000000e+00
1.220000000000000000e+02	1.119070774491959241e+02	2.135766109041789917e+01	-3.785175616748737148e-03	9.994778436997826532e+01	1.787569673868322218e-01	0.000000000000000000e+00	1.258606678224663256e+01	1.000000000000000000e+00
1.230000000000000000e+02	2.096781968255594464e+01	3.300970510375345413e+01	-1.689248542422475477e-02	4.568916233322764242e+02	1.369949015954197158e-02	0.000000000000000000e+00	1.580723355749789150e+01	1.000000000000000000e+00
1.230000000000000000e+02	7.388071069853808126e+01	1.765019375978976868e+01	-1.421930931388209682e-03	3.559089933482773915e+01	4.135011681645972548e-01	0.000000000000000000e+00	1.160620217772647855e+01	1.000000000000000000e+00
1.230000000000000000e+02	5.180171492978482206e+01	2.467020569939996832e+01	-1.705826721330988213e-02	4.614062635670202326e+02	1.389592027684449782e-02	0.000000000000000000e+00	9.460202926770403309e+00	1.000000000000000000e+00
1.240000000000000000e+02	1.098253364422668881e+02	4.325955575984821166e+01	-1.598251313037020102e-02	4.321108705547299564e+02	2.626817796174396591e-02	0.000000000000000000e+00	4.732234103494999289e+00	1.000000000000000000e+00
1.250000000000000000e+02	1.395906386033002207e+02	9.202658978817421342e+00	1.670864697284801500e-03	-4.236996959040306621e+01	3.717738049813064105e-01	0.000000000000000000e+00	1.261159495072732462e+01	1.000000000000000000e+00
1.260000000000000000e+02	1.358397614226209100e+02	3.292563521613216437e+01	-1.626879535346619290e-02	4.399070298917329183e+02	1.194254085053403358e-02	0.000000000000000000e+00	1.320029844426976773e+01	1.000000000000000000e+00
1.260000000000000000e+02	3.751551186453473719e+01	3.468497506518077245e+01	-1.677937173167262305e-02	4.538112631171138673e+02	2.591451307437531160e-02	0.000000000000000000e+00	1.454560875465144854e+01	1.000000000000000000e+00
1.260000000000000000e+02	6.116580661607767588e+00	5.282230028377715314e+01	-1.468721335663883409e-02	3.968367158552690626e+02	3.022426658647805464e-01	0.000000000000000000e+00	2.271148157116320476e+01	1.000000000000000000e+00
1.260000000000000000e+02	1.330963007052188800e+02	2.001357487279954839e+01	-3.900094732857741723e-03	1.030773106478042251e+02	2.159478475077009074e-01	0.000000000000000000e+00	8.442688187425234858e+00	1.000000000000000000e+00
1.270000000000000000e+02	6.637043268295806797e+01	4.406603525386906028e+01	-1.578839959121928344e-02	4.268246880446036471e+02	1.047807401784561776e-02	0.000000000000000000e+00	1.586094729629089528e+01	1.000000000000000000e+00
1.280000000000000000e+02	6.790019187201068007e+01	5.591747734954007676e+00	-1.740145755050197252e-02	4.707521688863741929e+02	1.499158759318619527e-02	0.000000000000000000e+00	1.346004182639586055e+01	1.000000000000000000e+00
1.280000000000000000e+02	7.047305985952623075e+01	2.874487017461344252e+01	-1.646896177587728327e-02	4.453580470948215293e+02	9.860773663458388683e-03	0.000000000000000000e+00	1.160620217772647855e+01	1.000000000000000000e+00
1.290000000000000000e+02	4.831698228313427279e+01	1.687383359291479934e+01	-1.754314185429363057e-02	4.746105761460583494e+02	8.762595492946445574e-03	0.000000000000000000e+00	1.172187154766933403e+01	1.000000000000000000e+00
1.290000000000000000e+02	2.336337920033625082e+01	3.804531360442337729e+01	-1.518712908029550002e-02	4.104506335989274817e+02	4.440035473039172231e-02	0.000000000000000000e+00	4.354460179995310654e+00	1.000000000000000000e+00
1.290000000000000000e+02	8.988457562693467651e+01	4.077558961818328953e+01	-1.601099926818934718e-02	4.328866171831170959e+02	2.162744000707292891e-01	0.000000000000000000e+00	5.053754418566280826e+00	1.000000000000000000e+00
1.290000000000000000e+02	1.052062962648521705e+02	4.223071784758518987e+01	-1.597947443878328447e-02	4.320281196122110146e+02	1.481669503353544304e-02	0.000000000000000000e+00	4.732234103494999289e+00	1.000000000000000000e+00
1.290000000000000000e+02	1.219530771102714937e+02	1.188755282896515020e+01	-1.676770459538703267e-02	4.534935386964169766e+02	2.456502160271450963e-01	0.000000000000000000e+00	5.647828372476737080e+00	1.000000000000000000e+00
1.300000000000000000e+02	8.529982347757098182e+01	1.202265353774154022e+01	-1.741126042259025578e-02	4.710191248710456193e+02	1.324005765812841240e-02	0.000000000000000000e+00	9.777250905531895242e+00	1.000000000000000000e+00
1.300000000000000000e+02	1.255380208549478311e+02	1.625174160495310360e+01	-1.730708139115674088e-02	4.681820771499302509e+02	2.417765428006355410e-01	0.000000000000000000e+00	5.647828372476737080e+00	1.000000000000000000e+00
1.310000000000000000e+02	1.113580791241911072e+02	1.190578861188656035e+01	-1.717384627850470150e-02	4.645537618592160811e+02	3.482349609912049893e-02	0.000000000000000000e+00	1.059501367950160855e+01	1.000000000000000000e+00
1.310000000000000000e+02	1.016518746405828324e+02	2.719306668548271588e+01	-1.698053204962821083e-02	4.592893465066580347e+02	9.784771766838118445e-03	0.000000000000000000e+00	1.276407793918483513e+01	1.000000000000000000e+00
1.310000000000000000e+02	8.694017653858193739e+01	3.666816369290042843e+01	-1.649332762011277570e-02	4.460215881348000835e+02	2.567247542002341065e-01	0.000000000000000000e+00	5.053754418566280826e+00	1.000000000000000000e+00
1.310000000000000000e+02	1.137691794923237012e+02	4.284167476300474675e+01	-1.508417318249820338e-02	4.076468947735419306e+02	6.223425209272070990e-02	0.000000000000000000e+00	4.201990339855892209e+00	1.000000000000000000e+00
1.320000000000000000e+02	3.722238184492513113e+01	1.309069816095503569e+01	-1.649881518556965340e-02	4.461710278527518199e+02	7.573049335215298328e-03	0.000000000000000000e+00	1.172187154766933403e+01	1.000000000000000000e+00
1.320000000000000000e+02	8.821996274787920811e+01	2.710615139736572132e+01	-1.531175719953516319e-02	4.138445595820215317e+02	2.241230873894514142e-01	0.000000000000000000e+00	3.641602292868481250e+00	1.000000000000000000e+00
1.320000000000000000e+02	1.436474497519507736e+02	4.872517448945463059e+01	-1.579091863569008491e-02	4.268932877357021312e+02	3.599065151780700411e-02	0.000000000000000000e+00	7.386786741933137002e+00	1.000000000000000000e+00
1.320000000000000000e+02	1.362626362152012405e+02	4.889590058072372614e+01	-1.619353419720056392e-02	4.378574860542268539e+02	4.283110884714036448e-02	0.000000000000000000e+00	7.386786741933137002e+00	1.000000000000000000e+00
1.330000000000000000e+02	1.335975727164235991e+02	1.879773291087969511e+01	-1.580565546652771061e-02	4.272946073848584660e+02	1.085273495905791918e-02	0.000000000000000000e+00	8.452126829246665807e+00	1.000000000000000000e+00
1.330000000000000000e+02	8.938744366133472852e+01	2.365676658610704663e+01	1.070959816200883589e-02	-2.885166060585053174e+02	4.679802362641147795e-01	0.000000000000000000e+00	3.199323081446093564e+00	1.000000000000000000e+00
1.330000000000000000e+02	2.331859117976471651e+01	3.369108376524652471e+01	-1.559129683328691618e-02	4.214571018564517999e+02	6.295517669773931235e-02	0.000000000000000000e+00	4.354460179995310654e+00	1.000000000000000000e+00
1.330000000000000000e+02	1.407378704330644155e+02	3.742720713906933838e+01	-1.659388851247124014e-02	4.487601051527950062e+02	1.237763662936508524e-02	0.000000000000000000e+00	1.088284892149123984e+01	1.000000000000000000e+00
1.330000000000000000e+02	1.302672916360624527e+02	4.039425622928944648e+01	-1.692449835567824690e-02	4.577634131058674143e+02	2.134040224921895934e-02	0.000000000000000000e+00	1.040298578778627636e+01	1.000000000000000000e+00
1.340000000000000000e+02	8.190001833908408457e+01	3.824397458624959967e+01	-2.111163864535164914e-02	5.717893994617611497e+02	5.657215205770460553e-02	0.000000000000000000e+00	5.280755120961712734e+00	1.000000000000000000e+00
1.350000000000000000e+02	1.174927301262184471e+02	4.089439627930903498e+01	-1.547550188987901337e-02	4.183037246768825526e+02	4.058360862117926793e-02	0.000000000000000000e+00	4.201990339855892209e+00	1.000000000000000000e+00
1.350000000000000000e+02	3.231601337433809107e+01	3.033930467268967135e+01	-1.679464816758682866e-02	4.542272775213639306e+02	1.248501489017950217e-02	0.000000000000000000e+00	9.601459744887899106e+00	1.000000000000000000e+00
1.360000000000000000e+02	1.434849612906242271e+02	1.994127040036487841e+01	-1.631963153323530771e-02	4.412914223743624120e+02	1.221902207743164048e-02	0.000000000000000000e+00	9.953297484105014803e+00	1.000000000000000000e+00
1.360000000000000000e+02	1.069463604927415190e+02	4.204228793501852124e+01	-1.689685831774413033e-02	4.570107078296375107e+02	1.423913364142070925e-02	0.000000000000000000e+00	6.869488947645049137e+00	1.000000000000000000e+00
1.360000000000000000e+02	8.928922146069838561e+01	4.282153320834487431e+01	-1.631584512770016884e-02	4.411883093673890244e+02	2.684784902777381799e-02	0.000000000000000000e+00	6.586498951622332676e+00	1.000000000000000000e+00
1.370000000000000000e+02	2.365989846025028598e+01	1.418933559162179492e+01	-1.374714854727792333e-02	3.712364708885058349e+02	3.249105074865773490e-01	0.000000000000000000e+00	4.816806331737028657e+00	1.000000000000000000e+00
1.370000000000000000e+02	8.583126314093357223e+01	3.029095979498191937e+01	-1.559837806903457622e-02	4.216499410820055687e+02	4.133957453049064146e-02	0.000000000000000000e+00	3.981066482960174291e+00	1.000000000000000000e+00
1.380000000000000000e+02	2.117043912362844083e+01	1.831295238380414503e+01	-1.427360189203139007e-02	3.855730724239073766e+02	3.164047756611885198e-01	0.000000000000000000e+00	4.816806331737028657e+00	1.000000000000000000e+00
1.380000000000000000e+02	6.905766080151202857e+01	3.311198475230738580e+01	-2.900989942989294374e-03	7.586926380528159086e+01	3.421613366893601071e-01	0.000000000000000000e+00	7.083195292867227266e+00	1.000000000000000000e+00
1.380000000000000000e+02	6.292482687101112049e+01	4.036523917693450159e+01	-1.542747933784930497e-02	4.169959541022926715e+02	1.652343534947564585e-02	0.000000000000000000e+00	7.262564688761571574e+00	1.000000000000000000e+00
1.390000000000000000e+02	9.761543200860325342e+00	5.990797850839644667e+00	-1.608274445983488843e-02	4.348404127757442552e+02	6.222518642677987710e-02	0.000000000000000000e+00	1.613630379000227677e+01	1.000000000000000000e+00
1.390000000000000000e+02	8.214882322744608700e+01	1.881679583992973903e+01	-1.584415090396052925e-02	4.283429315201410645e+02	7.220146520521852906e-02	0.000000000000000000e+00	3.521838470245432173e+00	1.000000000000000000e+00
1.390000000000000000e+02	1.075140463411901948e+01	2.870992490558609234e+01	-1.729844627751382993e-02	4.679469220602246082e+02	5.091248417081672972e-02	0.000000000000000000e+00	1.471914798187298956e+01	1.000000000000000000e+00
1.390000000000000000e+02	7.018273671053094631e+01	4.010525721631461238e+01	-3.654948510136529684e-03	9.640138437990547970e+01	4.355074505917116978e-01	0.000000000000000000e+00	7.083195292867227266e+00	1.000000000000000000e+00
1.400000000000000000e+02	1.272586050744682638e+02	1.977320194719586155e+01	-1.657368231424276653e-02	4.482098413631658786e+02	1.185727090110744175e-02	0.000000000000000000e+00	1.181547708743829972e+01	1.000000000000000000e+00
1.400000000000000000e+02	5.549898317384332813e+01	2.419705969526608413e+01	-1.611434300860849211e-02	4.357009179038411162e+02	4.827803889538095916e-02	0.000000000000000000e+00	7.962163497076628182e+00	1.000000000000000000e+00
1.400000000000000000e+02	1.002914021443681918e+02	3.241128639932915689e+01	-5.023984944420411235e-03	1.336835672008091649e+02	2.877857286931837510e-01	0.000000000000000000e+00	6.838747075186216939e+00	1.000000000000000000e+00
1.410000000000000000e+02	5.295960656774975917e+01	1.665069540465539077e+01	-1.731433233580049330e-02	4.683795379603681113e+02	7.356447915069952437e-02	0.000000000000000000e+00	7.147657412278793920e+00	1.000000000000000000e+00
1.410000000000000000e+02	5.936229150149397071e+01	1.347349032432002325e+01	-1.752526037147829341e-02	4.741236199959256510e+02	9.759703618757176180e-02	0.000000000000000000e+00	7.147657412278793920e+00	1.000000000000000000e+00
1.420000000000000000e+02	9.491210915254066549e+01	3.837655891322852142e+01	-1.618297638039993547e-02	4.375699710938550879e+02	1.555016171193523977e-02	0.000000000000000000e+00	8.032513259062071143e+00	1.000000000000000000e+00
1.420000000000000000e+02	1.143054045664493259e+02	4.202876935363437383e+01	-1.982542548043926111e-03	5.085771346794731329e+01	2.747762056991469581e-01	0.000000000000000000e+00	1.468042095410451786e+01	1.000000000000000000e+00
1.430000000000000000e+02	9.805294732121679147e+01	5.164597578760917962e+00	-1.771265369784667462e-02	4.792267948115307377e+02	1.196601142508335602e-01	0.000000000000000000e+00	2.072698905804232083e+01	1.000000000000000000e+00
1.430000000000000000e+02	1.061674478854121020e+02	2.891263694453552802e+01	-1.556345815875002925e-02	4.206989872237183476e+02	1.284208520185681213e-02	0.000000000000000000e+00	6.838747075186216939e+00	1.000000000000000000e+00
1.440000000000000000e+02	8.028115514970376410e+01	1.583096895916739655e+01	-1.587873273252817657e-02	4.292846785932309217e+02	1.966273984972077837e-02	0.000000000000000000e+00	3.521838470245432173e+00	1.000000000000000000e+00
1.450000000000000000e+02	1.233379820506911813e+02	6.548936910056394112e+00	-1.629858569179601022e-02	4.407182930634758691e+02	6.729624278262380521e-02	0.000000000000000000e+00	5.267620614796310718e+00	1.000000000000000000e+00
1.460000000000000000e+02	8.769887469769172128e+01	4.204094753786665706e+01	-1.641038723762355822e-02	4.437629203406035572e+02	1.000755879083781164e-02	0.000000000000000000e+00	8.090642452425969466e+00	1.000000000000000000e+00
1.470000000000000000e+02	5.996634278130941631e+00	2.421715956146402959e+01	-1.727236676498142276e-02	4.672367136758715560e+02	1.464307931624919679e-02	0.000000000000000000e+00	1.364995611932117292e+01	1.000000000000000000e+00
1.480000000000000000e+02	1.285060465813770634e+02	5.529654835214707020e+00	-1.559922811986107216e-02	4.216730900278822673e+02	6.901379427042952930e-02	0.000000000000000000e+00	5.267620614796310718e+00	1.000000000000000000e+00
1.490000000000000000e+02	7.391111902087516228e+01	2.636582696669810133e+01	-1.694435404754561850e-02	4.583041317571004356e+02	1.037977044094440249e-02	0.000000000000000000e+00	1.231099482257284805e+01	1.000000000000000000e+00
1.490000000000000000e+02	1.068905868596998943e+02	3.952253261374990956e+01	4.281798775668610793e-03	-1.134720375894555104e+02	1.982134054777522358e-01	0.000000000000000000e+00	1.532208992947420079e+01	1.000000000000000000e+00
1.500000000000000000e+02	1.205158075423121034e+02	2.984597124620826136e+01	-1.666268415288026800e-02	4.506335773108622789e+02	1.685451315929342719e-02	0.000000000000000000e+00	1.438323857112469462e+01	1.000000000000000000e+00
1.500000000000000000e+02	8.564770674182330623e+00	4.023728033226220901e+01	-1.637106737671551945e-02	4.426921451543808530e+02	9.277648127372417619e-03	0.000000000000000000e+00	1.622466005991136484e+01	1.000000000000000000e+00
1.500000000000000000e+02	3.320710870076111831e+01	2.696491365050876254e+01	-1.453847363042046594e-03	3.646006118480556069e+01	4.847482388251533880e-01	0.000000000000000000e+00	1.175479235854207616e+01	1.000000000000000000e+00
1.510000000000000000e+02	1.785334022030082934e+01	1.745403703852340271e+01	1.400703422494269058e-03	-3.501282277850129532e+01	3.304299165678785677e-01	0.000000000000000000e+00	1.291756466350627086e+01	1.000000000000000000e+00
1.520000000000000000e+02	9.768826429472700568e+01	6.768483562651816499e+00	-1.610747054956038898e-02	4.355137641742221035e+02	8.940915413056527150e-03	0.000000000000000000e+00	1.729081507269374640e+01	1.000000000000000000e+00
1.520000000000000000e+02	6.360410339371743760e+01	3.708061452580798090e+01	-1.655788899658802368e-02	4.477797510153799863e+02	8.374090094122044192e-03	0.000000000000000000e+00	1.486745585415774507e+01	1.000000000000000000e+00
1.530000000000000000e+02	7.359998694342790415e+00	9.498384881023204329e+00	-1.740405134444690527e-02	4.708228041869645040e+02	5.079185391078089307e-02	0.000000000000000000e+00	1.316824276931181714e+01	1.000000000000000000e+00
1.530000000000000000e+02	1.376454307575598364e+02	4.789423540354150077e+00	-1.570469901434205394e-03	3.963597578319873804e+01	3.279880903587540919e-01	0.000000000000000000e+00	9.169312160121444677e+00	1.000000000000000000e+00
1.530000000000000000e+02	5.333605704960530147e+01	1.641537396369943025e+01	-1.774551168034081694e-02	4.801215973747024464e+02	1.304566589055888848e-02	0.000000000000000000e+00	2.227982833122587536e+01	1.000000000000000000e+00
1.540000000000000000e+02	1.369196644406660539e+02	2.630595452505289344e+01	-1.571791799672180023e-02	4.249053032672814538e+02	1.035813074667524258e-02	0.000000000000000000e+00	1.678148502152697219e+01	1.000000000000000000e+00
1.550000000000000000e+02	9.173617622730314736e+01	3.692632659015451679e+01	-1.587766528455029913e-02	4.292556093956065979e+02	1.010299044829264803e-01	0.000000000000000000e+00	5.023730790524916223e+00	1.000000000000000000e+00
1.550000000000000000e+02	1.211593582843766086e+02	4.974696273740651975e+01	-1.596673894765499035e-02	4.316813012977609674e+02	1.252117324190249459e-02	0.000000000000000000e+00	1.239706540795114620e+01	1.000000000000000000e+00
1.550000000000000000e+02	3.062193716482437011e+01	1.549791615673465728e+01	-2.028899060467855790e-03	5.212011374294982602e+01	2.634929044944682719e-01	0.000000000000000000e+00	1.175479235854207616e+01	1.000000000000000000e+00
1.560000000000000000e+02	7.989616043905387244e+01	1.468263011288085806e+01	-1.782370479462093080e-02	4.822509855406586325e+02	1.345471801384116040e-01	0.000000000000000000e+00	6.286508550426087361e+00	1.000000000000000000e+00
1.560000000000000000e+02	1.167697116642022621e+02	3.815307498225678984e+01	-1.595014487505965611e-02	4.312294044506429600e+02	1.153318959899707341e-02	0.000000000000000000e+00	1.239706540795114620e+01	1.000000000000000000e+00
1.570000000000000000e+02	1.055413718426953977e+02	2.217306040585445714e+01	4.520684816851738667e-03	-1.199774839294646966e+02	1.285573421961063723e-01	0.000000000000000000e+00	8.108919923036115307e+00	1.000000000000000000e+00
1.580000000000000000e+02	1.116059044301570822e+02	1.025770516377116337e+01	-1.656333799232740517e-02	4.479281403863701030e+02	1.131077866812324473e-02	0.000000000000000000e+00	1.007050071446803052e+01	1.000000000000000000e+00
1.580000000000000000e+02	7.545023590875472053e+01	1.912717112691870369e+01	-1.653140505736122590e-02	4.470585291111669903e+02	2.377205342962404044e-01	0.000000000000000000e+00	4.678370057135293969e+00	1.000000000000000000e+00
1.580000000000000000e+02	9.593726784013161080e+01	3.968108616519739940e+01	-1.662893232539100832e-02	4.497144331803758064e+02	9.484122290022445334e-02	0.000000000000000000e+00	5.023730790524916223e+00	1.000000000000000000e+00
1.580000000000000000e+02	7.230372144594138462e+00	4.320540456057227630e+01	-1.727422001843667912e-02	4.672871822626834728e+02	8.266758452099565169e-03	0.000000000000000000e+00	2.416679633153108142e+01	1.000000000000000000e+00
1.590000000000000000e+02	2.469568480381060027e+01	2.650220430895829793e+01	-1.687270518583269124e-02	4.563529594621948604e+02	1.020207765456193627e-02	0.000000000000000000e+00	1.249859291214778523e+01	1.000000000000000000e+00
1.600000000000000000e+02	9.122859629323579611e+01	6.192186743763578249e+00	-1.743738387092444442e-02	4.717305297338512560e+02	1.224207477339989136e-02	0.000000000000000000e+00	1.411735889136611100e+01	1.000000000000000000e+00
1.600000000000000000e+02	1.025390994215879914e+02	1.464040200209885434e+01	-3.949729879933782002e-03	1.044289960969934157e+02	2.019712441867144159e-01	0.000000000000000000e+00	8.108919923036115307e+00	1.000000000000000000e+00
1.600000000000000000e+02	7.620702087535806868e+01	3.653740659701059457e+01	-1.609930079833404859e-02	4.352912820318961735e+02	1.722594882802053196e-02	0.000000000000000000e+00	4.840053376826496390e+00	1.000000000000000000e+00
1.610000000000000000e+02	1.249512785452296129e+02	4.990806661030169344e+00	-1.784659475567620598e-02	4.828743347017586416e+02	1.348870024444831506e-01	0.000000000000000000e+00	1.362499167666586430e+01	1.000000000000000000e+00
1.610000000000000000e+02	1.361208125130157498e+02	1.279349268134943962e+01	-1.716100621280298305e-02	4.642040957254770319e+02	8.466301963979905310e-03	0.000000000000000000e+00	1.362499167666586430e+01	1.000000000000000000e+00
1.610000000000000000e+02	7.108943191128383887e+01	2.082143642112208681e+01	-1.443824176151444448e-02	3.900566154180627905e+02	1.293773010622605302e-01	0.000000000000000000e+00	4.678370057135293969e+00	1.000000000000000000e+00
1.620000000000000000e+02	8.251942646983955854e+01	2.290042052390247562e+01	-1.620807439301979319e-02	4.382534508548772010e+02	1.318758584689827540e-02	0.000000000000000000e+00	8.013168299790624616e+00	1.000000000000000000e+00
1.620000000000000000e+02	1.408500151661453117e+02	2.683473315231850620e+01	-1.628358979798202530e-02	4.403099185010937617e+02	2.228753986558843492e-01	0.000000000000000000e+00	3.054733134064626210e+00	1.000000000000000000e+00
1.620000000000000000e+02	4.138328274361584391e+01	3.098359886790552409e+01	-4.689331576666794753e-03	1.245701442664168184e+02	1.259928283985158881e-01	0.000000000000000000e+00	1.727885477089132849e+01	1.000000000000000000e+00
1.640000000000000000e+02	8.708991514559893687e+01	3.318455604763183686e+01	-1.775071184845584960e-02	4.802632105659287731e+02	1.835642632675921204e-01	0.000000000000000000e+00	6.136183816634807719e+00	1.000000000000000000e+00
1.640000000000000000e+02	1.352175552711846933e+02	5.014589723014854172e+01	-1.531205969018309757e-02	4.138527971360817901e+02	1.179331892509971613e-02	0.000000000000000000e+00	9.367007683637840643e+00	1.000000000000000000e+00
1.650000000000000000e+02	9.413172915452287270e+01	5.160258863242834337e+01	-1.608109026887136542e-02	4.347953651434253857e+02	1.120087300804806230e-02	0.000000000000000000e+00	1.828292556678971081e+01	1.000000000000000000e+00
1.650000000000000000e+02	8.056271026469555352e+01	3.442693588313124309e+01	-1.757069140707086599e-02	4.753608172919868480e+02	8.053095495062523312e-02	0.000000000000000000e+00	4.840053376826496390e+00	1.000000000000000000e+00
1.650000000000000000e+02	9.221494223745798990e+01	2.981011548077610129e+01	-1.751467677327231409e-02	4.738354029453511771e+02	1.895941042121778164e-01	0.000000000000000000e+00	6.136183816634807719e+00	1.000000000000000000e+00
1.660000000000000000e+02	1.577110118529848037e+01	2.255675948207292691e+01	-1.692199440780527142e-02	4.576952245317458505e+02	1.183094959067354512e-01	0.000000000000000000e+00	6.287843669189997264e+00	1.000000000000000000e+00
1.660000000000000000e+02	8.070792579984872361e+01	1.398522610321674087e+01	-1.676373883668375031e-02	4.533855414676385180e+02	1.078849527188396884e-02	0.000000000000000000e+00	9.097374689216845667e+00	1.000000000000000000e+00
1.660000000000000000e+02	1.013243984714539003e+01	1.977422892127214382e+01	-1.709392119532887264e-02	4.623772079791903025e+02	1.406683914315627337e-01	0.000000000000000000e+00	6.287843669189997264e+00	1.000000000000000000e+00
1.660000000000000000e+02	1.061476534036405610e+02	2.036626099910168364e+01	-3.444835267206901828e-03	9.067949112723037786e+01	2.853320383293280749e-01	0.000000000000000000e+00	1.115921808233827761e+01	1.000000000000000000e+00
1.680000000000000000e+02	1.221684101294434441e+02	5.113264367540836020e+01	-1.517662053764230225e-02	4.101644604931089475e+02	5.780759235483479141e-02	0.000000000000000000e+00	7.435242658480993860e+00	1.000000000000000000e+00
1.680000000000000000e+02	2.755764798939406290e+01	8.190674600987430054e+00	-1.720044327834850326e-02	4.652780626782682702e+02	2.054891947331338731e-02	0.000000000000000000e+00	8.824249683546693035e+00	1.000000000000000000e+00
1.680000000000000000e+02	5.555611774470661146e+01	3.667937252804760107e+01	-1.613653788601322747e-02	4.363053382511518521e+02	9.749870764552470703e-03	0.000000000000000000e+00	1.431173270828232447e+01	1.000000000000000000e+00
1.680000000000000000e+02	1.120709597249026359e+02	4.807422161303750130e+01	-2.775378167382725522e-03	7.244855047337377130e+01	3.739500076672580553e-01	0.000000000000000000e+00	8.132964724112264676e+00	1.000000000000000000e+00
1.690000000000000000e+02	1.903235304043794329e+01	1.046811362561074077e+01	-1.660461610818782935e-02	4.490522436048617010e+02	2.827490710484914516e-02	0.000000000000000000e+00	8.824249683546693035e+00	1.000000000000000000e+00
1.690000000000000000e+02	6.856931941860887036e+01	4.263607256310606886e+01	-1.612328314381697783e-02	4.359443794706333506e+02	1.122717596456046518e-02	0.000000000000000000e+00	1.431173270828232447e+01	1.000000000000000000e+00
1.690000000000000000e+02	7.037963153367142510e+00	4.888224915439732854e+01	-1.562817400288804906e-02	4.224613566334300572e+02	1.240863579281570317e-02	0.000000000000000000e+00	1.136209236994886851e+01	1.000000000000000000e+00
1.690000000000000000e+02	3.707422346662261958e+01	1.353033933206503470e+01	-2.280713975822652468e-03	5.897764468674733251e+01	2.374908445130198276e-01	0.000000000000000000e+00	1.091225129174094910e+01	1.000000000000000000e+00
1.690000000000000000e+02	1.298015873872450925e+02	1.942389735996679079e+01	-1.815266539469467854e-03	4.630238201215142624e+01	3.176170988010650342e-01	0.000000000000000000e+00	9.722238947209435267e+00	1.000000000000000000e+00
1.700000000000000000e+02	1.030451576667829414e+02	9.646994773656684785e+00	-1.739899048502037068e-02	4.706849847092311165e+02	1.017745068745601333e-02	0.000000000000000000e+00	1.012394200706501124e+01	1.000000000000000000e+00
1.700000000000000000e+02	2.908259496268723154e+01	3.180775605843964016e+01	-1.645363687678726844e-02	4.449407129207425555e+02	1.647494916835712253e-02	0.000000000000000000e+00	1.320412459353382673e+01	1.000000000000000000e+00
1.700000000000000000e+02	1.283474037798529253e+02	4.644110305440089093e+01	-1.627615607792380625e-02	4.401074802727825386e+02	4.855186712986181430e-02	0.000000000000000000e+00	4.660844456217967391e+00	1.000000000000000000e+00
1.710000000000000000e+02	9.354632225503169707e+01	1.756341037368739322e+01	-1.643587302974472072e-02	4.444569602780386504e+02	1.073368529295826157e-02	0.000000000000000000e+00	8.712969691414283346e+00	1.000000000000000000e+00
1.710000000000000000e+02	1.192680264015737919e+02	4.428643248807237143e+01	-1.719041605612221454e-02	4.650049970951584442e+02	1.576565953084452243e-02	0.000000000000000000e+00	7.435242658480993860e+00	1.000000000000000000e+00
1.720000000000000000e+02	1.254620620195979228e+02	2.812392320649062327e+01	-1.690174033934099818e-02	4.571436571194825547e+02	7.835218405177535317e-03	0.000000000000000000e+00	9.722238947209435267e+00	1.000000000000000000e+00
1.720000000000000000e+02	7.517100978594862681e+01	1.880278632366142588e+01	-1.525341521481590745e-02	4.122557658246257120e+02	2.785619297261211491e-01	0.000000000000000000e+00	4.753345431198275683e+00	1.000000000000000000e+00
1.730000000000000000e+02	4.861799841019382029e+01	4.953882682035069962e+01	-1.635323733467369117e-02	4.422065898612847832e+02	1.318380601294888432e-02	0.000000000000000000e+00	7.872906850803309986e+00	1.000000000000000000e+00
1.730000000000000000e+02	2.890783556475351546e+01	4.950714230634421398e+01	-1.605589517980175046e-02	4.341092417552091547e+02	1.246255350584646315e-01	0.000000000000000000e+00	5.299217209022174302e+00	1.000000000000000000e+00
1.740000000000000000e+02	7.932091714472574040e+01	1.648490761633848223e+01	-1.385957911455434205e-02	3.742982279454317336e+02	2.126544739357707492e-01	0.000000000000000000e+00	4.753345431198275683e+00	1.000000000000000000e+00
1.740000000000000000e+02	8.532759898256145448e+01	3.692438676847498868e+01	-4.987638920974339293e-03	1.326937768219737563e+02	8.813617549414809460e-02	0.000000000000000000e+00	1.079405599824462492e+01	1.000000000000000000e+00
1.740000000000000000e+02	1.028603648807078770e+02	4.140069953572135830e+01	-1.881021978584185295e-02	5.091161816283722032e+02	2.069407793799775686e-01	0.000000000000000000e+00	5.156584352962782170e+00	1.000000000000000000e+00
1.740000000000000000e+02	9.780252199148291936e+01	4.240498410552073949e+01	-1.488989735899749062e-02	4.023562928669360872e+02	4.318287602373531708e-01	0.000000000000000000e+00	5.156584352962782170e+00	1.000000000000000000e+00
1.740000000000000000e+02	1.838724297535738117e+01	4.942168454943136879e+01	-3.543650454063869415e-02	9.618902439819275969e+02	8.688851900581751053e-02	0.000000000000000000e+00	3.468014684643765388e+00	1.000000000000000000e+00
1.740000000000000000e+02	9.435448946880197241e+01	5.046407904166755998e+01	-1.611376897503969535e-02	4.356852855773951205e+02	6.143300330625656169e-02	0.000000000000000000e+00	8.765725267614360661e+00	1.000000000000000000e+00
1.740000000000000000e+02	4.921601303609664058e+01	1.317049418315414933e+01	1.433502766781870547e-03	-3.590602848107689482e+01	4.689807466886549703e-01	0.000000000000000000e+00	9.544459509004934006e+00	1.000000000000000000e+00
1.740000000000000000e+02	1.159966785118048591e+02	3.198254842427637001e+01	-1.896480420150269694e-03	4.851403297432651840e+01	4.133683173087568941e-01	0.000000000000000000e+00	6.969000143879770626e+00	1.000000000000000000e+00
1.750000000000000000e+02	1.091735990622717623e+02	1.770530773757627685e+01	-1.715218178083764353e-02	4.639637850386438913e+02	3.615360516188126372e-02	0.000000000000000000e+00	1.012394200706501124e+01	1.000000000000000000e+00
1.750000000000000000e+02	7.255344370761702066e+01	2.370551625003083274e+01	-1.721832847517259721e-02	4.657651199698680671e+02	6.143156356175560884e-02	0.000000000000000000e+00	5.557734511952731715e+00	1.000000000000000000e+00
1.750000000000000000e+02	5.801278285786593614e+01	3.568786889805634388e+01	-1.485989336395348919e-03	3.733536508233057560e+01	4.855045952153542732e-01	0.000000000000000000e+00	1.199322879862715929e+01	1.000000000000000000e+00
1.750000000000000000e+02	9.612028341658627539e+01	3.675231817517828858e+01	-1.779640673161960590e-02	4.815075930713382490e+02	1.363738856413041489e-01	0.000000000000000000e+00	5.897674011245838344e+00	1.000000000000000000e+00
1.750000000000000000e+02	3.136655631884442030e+01	4.481284839971678480e+01	-1.575391651206542107e-02	4.258856301575763723e+02	1.597320382869366062e-01	0.000000000000000000e+00	5.299217209022174302e+00	1.000000000000000000e+00
1.760000000000000000e+02	9.885354828755247070e+01	1.065333130878243928e+01	-1.650355920062618678e-02	4.463002188897568203e+02	9.353560354493639650e-03	0.000000000000000000e+00	8.712969691414283346e+00	1.000000000000000000e+00
1.760000000000000000e+02	8.907517733465041943e+00	3.214418071633188134e+01	-1.751553544435491619e-02	4.738587866417108216e+02	2.056085312562949685e-02	0.000000000000000000e+00	6.147986493708127220e+00	1.000000000000000000e+00
1.760000000000000000e+02	1.420696602733819702e+02	5.305966571140162102e+01	1.929471782549739729e-03	-4.941246779584470517e+01	3.807413520497374693e-01	0.000000000000000000e+00	2.443121217653594357e+01	1.000000000000000000e+00
1.770000000000000000e+02	5.822553123618992288e+01	1.632093686970196345e+01	-1.688884546284901561e-02	4.567924983549763738e+02	9.074559635580015104e-03	0.000000000000000000e+00	9.544459509004934006e+00	1.000000000000000000e+00
1.770000000000000000e+02	1.782836429277862322e+01	2.004033245454711576e+01	-1.679326676217603176e-02	4.541896585013105323e+02	1.750716058847368028e-02	0.000000000000000000e+00	7.413399332112581064e+00	1.000000000000000000e+00
1.770000000000000000e+02	2.238006481013243487e+01	3.944793690857570567e+01	-1.562842488997779125e-02	4.224681888974319577e+02	6.952905422893496112e-02	0.000000000000000000e+00	8.327534195092852087e+00	1.000000000000000000e+00
1.780000000000000000e+02	1.193725164955679645e+02	3.807932469643680662e+01	-1.689813060039215345e-02	4.570453551721739132e+02	1.248277851229095958e-02	0.000000000000000000e+00	6.969000143879770626e+00	1.000000000000000000e+00
1.780000000000000000e+02	5.623520223014984509e+01	4.754863380290916552e+01	-1.686014289780402714e-02	4.560108578882667416e+02	1.275356734735710873e-02	0.000000000000000000e+00	7.872906850803309986e+00	1.000000000000000000e+00
1.780000000000000000e+02	1.252085278525981522e+02	5.259570389253918066e+00	-1.664676770063281894e-02	4.502001337094434348e+02	1.019777595409108173e-01	0.000000000000000000e+00	8.401616607134290149e+00	1.000000000000000000e+00
1.780000000000000000e+02	8.071576935639214412e+01	2.491228327232309425e+01	-1.656479404648085810e-02	4.479677922727529449e+02	1.516360369513580775e-02	0.000000000000000000e+00	8.251051244704784793e+00	1.000000000000000000e+00
1.790000000000000000e+02	7.024700079311338641e+01	1.712094619676192409e+01	-2.650696363064227682e-03	6.905316251536527261e+01	3.393345375723507695e-01	0.000000000000000000e+00	6.976836081224048414e+00	1.000000000000000000e+00
1.800000000000000000e+02	1.295058655238584606e+02	1.487000889881975674e+01	-1.621246427707993473e-02	4.383729980458753630e+02	1.426895197543831539e-02	0.000000000000000000e+00	9.859549640840175044e+00	1.000000000000000000e+00
1.800000000000000000e+02	4.680588288559509635e+01	2.285528162787412754e+01	-3.190780748963144807e-03	8.376097036441748855e+01	2.669170712702255699e-01	0.000000000000000000e+00	1.315697647143503879e+01	1.000000000000000000e+00
1.810000000000000000e+02	6.205006417423533094e+00	3.766633342279384067e+01	-1.640201663600753673e-02	4.435349685549867331e+02	1.242029727181692689e-02	0.000000000000000000e+00	6.147986493708127220e+00	1.000000000000000000e+00
1.810000000000000000e+02	2.000292277643177741e+01	1.295303501063103901e+01	-1.729902052685617503e-02	4.679625602627077683e+02	1.429067107328851893e-02	0.000000000000000000e+00	7.413399332112581064e+00	1.000000000000000000e+00
1.810000000000000000e+02	1.216359567030032593e+02	2.080930635488449809e+01	-1.649695504136544991e-02	4.461203716141319546e+02	6.089577481117314228e-02	0.000000000000000000e+00	5.387225966490619911e+00	1.000000000000000000e+00
1.820000000000000000e+02	8.421236174538555019e+01	1.230690965226228073e+01	-1.605129908045056092e-02	4.339840788216428678e+02	1.303581444111757692e-01	0.000000000000000000e+00	4.731442745071227307e+00	1.000000000000000000e+00
1.830000000000000000e+02	6.835988423852350593e+01	5.101130384699466447e+01	-1.662883028353311435e-02	4.497116543330740228e+02	3.321052847234440275e-02	0.000000000000000000e+00	7.566698902243928160e+00	1.000000000000000000e+00
1.830000000000000000e+02	1.335951745840179399e+02	5.760886871768194695e+00	-1.604122125396393803e-02	4.337096351617792038e+02	9.788688062207451246e-03	0.000000000000000000e+00	8.401616607134290149e+00	1.000000000000000000e+00
1.830000000000000000e+02	7.322897963613456795e+01	8.475552179336114378e+00	-1.647070744074271426e-02	4.454055857833671439e+02	3.781090240255258195e-02	0.000000000000000000e+00	8.130756662565678639e+00	1.000000000000000000e+00
1.830000000000000000e+02	2.674068614855678305e+01	4.901507398800401916e+01	-1.697371343405229896e-02	4.591036590653887401e+02	2.656141871131850740e-01	0.000000000000000000e+00	5.819097534917883507e+00	1.000000000000000000e+00
1.830000000000000000e+02	9.203113085621065181e+01	2.943582330442450257e+01	1.233607299653616002e-03	-3.046239004756521140e+01	4.306629219221612681e-01	0.000000000000000000e+00	1.218605023350876237e+01	1.000000000000000000e+00
1.830000000000000000e+02	2.278178237256419436e+01	4.475022029610332197e+01	-1.776041324556332235e-02	4.805274031407364532e+02	3.070292300549175568e-01	0.000000000000000000e+00	5.819097534917883507e+00	1.000000000000000000e+00
1.840000000000000000e+02	1.139049660371685775e+02	1.726832651993569101e+01	-1.658987636755236000e-02	4.486508447148520986e+02	2.417220629510083985e-01	0.000000000000000000e+00	5.509473296395605679e+00	1.000000000000000000e+00
1.840000000000000000e+02	2.742061272612824752e+01	3.945315492899037224e+01	-1.810709019999872174e-02	4.899682575047150408e+02	1.740610279941885441e-01	0.000000000000000000e+00	6.656157660949815202e+00	1.000000000000000000e+00
1.840000000000000000e+02	1.611035435050817100e+01	4.085687864687247384e+01	-1.643650663884398469e-02	4.444742149906847999e+02	4.187813738402590413e-02	0.000000000000000000e+00	7.724380949377751548e+00	1.000000000000000000e+00
1.840000000000000000e+02	1.680065981501557459e+01	2.987886767549008482e+01	-1.768303866361639262e-02	4.784203055956332378e+02	1.812844519762688567e-01	0.000000000000000000e+00	9.261711041134104150e+00	1.000000000000000000e+00
1.840000000000000000e+02	8.516989883273554085e+01	4.629728393276315046e+01	-1.662260308380190954e-02	4.495420725797860086e+02	1.093876202372997541e-01	0.000000000000000000e+00	5.625612016740588750e+00	1.000000000000000000e+00
1.840000000000000000e+02	7.589463659370086646e+01	5.170588229711292882e+01	-1.728478883618665696e-02	4.675749968055897625e+02	2.226898536544256180e-01	0.000000000000000000e+00	6.935773576081751379e+00	1.000000000000000000e+00
1.850000000000000000e+02	7.963075324389926379e+01	1.348818607588028229e+01	-1.534759631878396431e-02	4.148205457300256285e+02	1.319631293860040744e-01	0.000000000000000000e+00	4.731442745071227307e+00	1.000000000000000000e+00
1.850000000000000000e+02	8.730894920893824462e+00	5.241342536229210225e+01	-1.690874553665994151e-02	4.573344256341845835e+02	8.424748951429861243e-03	0.000000000000000000e+00	1.371168091296615188e+01	1.000000000000000000e+00
1.850000000000000000e+02	2.549047529584186478e+01	3.308298975784854434e+01	-1.714819392126872358e-02	4.638551859496865859e+02	9.404455692619795304e-02	0.000000000000000000e+00	6.656157660949815202e+00	1.000000000000000000e+00
1.860000000000000000e+02	1.361480072759763686e+02	3.563561221869271378e+01	-1.622695227141772792e-02	4.387675412735670193e+02	1.358629579228010087e-02	0.000000000000000000e+00	1.257428847404048966e+01	1.000000000000000000e+00
1.860000000000000000e+02	7.956452154872982874e+01	4.582057011206055819e+01	-1.735406527917520564e-02	4.694615623841252727e+02	2.095766609714718731e-01	0.000000000000000000e+00	5.625612016740588750e+00	1.000000000000000000e+00
1.870000000000000000e+02	1.326964953934787275e+02	4.772692299765150636e+01	-1.695999670111690907e-02	4.587301191564452552e+02	1.148730885194504392e-02	0.000000000000000000e+00	1.257428847404048966e+01	1.000000000000000000e+00
1.880000000000000000e+02	5.615685845949812460e+01	1.314022453604542306e+01	-1.647311834799106839e-02	4.454712406356022143e+02	8.690487836188087734e-03	0.000000000000000000e+00	1.477353105404836064e+01	1.000000000000000000e+00
1.890000000000000000e+02	1.509402411279455336e+01	1.392356943895180699e+01	-2.663753606821455192e-02	7.222729898247155234e+02	2.661742653084697707e-02	0.000000000000000000e+00	1.604631257445076997e+01	1.000000000000000000e+00
1.890000000000000000e+02	1.255835835868483343e+02	1.155218301865383346e+01	-1.692936240358828767e-02	4.578958729286234188e+02	1.656755862298888715e-01	0.000000000000000000e+00	5.610549126090919714e+00	1.000000000000000000e+00
1.890000000000000000e+02	6.149976517506262041e+01	2.691377047141395806e+01	-1.712820757786268425e-02	4.633109093401490668e+02	2.317771087033526634e-02	0.000000000000000000e+00	7.715944998427327839e+00	1.000000000000000000e+00
1.900000000000000000e+02	9.768038572021798416e+01	2.694997352857462403e+01	-4.337989507323097155e-03	1.150022475078487361e+02	1.299626115581716812e-01	0.000000000000000000e+00	1.426499024540571092e+01	1.000000000000000000e+00
1.900000000000000000e+02	1.311170770369163279e+02	1.247885002159188872e+01	-1.603187143474765070e-02	4.334550169057308153e+02	2.160006768755849960e-01	0.000000000000000000e+00	5.610549126090919714e+00	1.000000000000000000e+00
1.910000000000000000e+02	1.185863576442803122e+02	7.407032167781602894e+00	-1.651522741538018549e-02	4.466179726797643639e+02	3.394606779192410606e-02	0.000000000000000000e+00	8.132862132597216132e+00	1.000000000000000000e+00
1.910000000000000000e+02	7.931802801383442514e+00	4.160688383867877604e+01	-1.670725367019796487e-02	4.518473133746120993e+02	2.807528167097694816e-02	0.000000000000000000e+00	1.242694017572584464e+01	1.000000000000000000e+00
1.910000000000000000e+02	1.591180355198984664e+01	5.227724492646711241e+01	-3.285919174423389353e-03	8.635182045611509238e+01	1.487238847375873529e-01	0.000000000000000000e+00	1.332430177245570491e+01	1.000000000000000000e+00
1.930000000000000000e+02	1.824128910397468317e+01	3.466834405658105567e+01	-1.718562044714348758e-02	4.648744010305066467e+02	1.113432558979976505e-02	0.000000000000000000e+00	1.173074062800604800e+01	1.000000000000000000e+00
1.940000000000000000e+02	5.946415146477247049e+01	1.947118462768770186e+01	-1.758005654349009336e-02	4.756158526726244418e+02	1.281135313053016755e-02	0.000000000000000000e+00	7.715944998427327839e+00	1.000000000000000000e+00
1.950000000000000000e+02	8.383445842119847669e+01	2.351773753264042099e+01	-1.645846118462919450e-02	4.450720905250508963e+02	7.357638442745173535e-03	0.000000000000000000e+00	9.142081905434400468e+00	1.000000000000000000e+00
1.950000000000000000e+02	1.122177744529816152e+02	4.164776659820088867e+01	-1.548062527093673618e-02	4.184432467702847589e+02	1.398590466907723151e-01	0.000000000000000000e+00	4.474025971591981232e+00	1.000000000000000000e+00
1.950000000000000000e+02	5.300349517845936020e+01	4.466488818908320013e+01	-1.735464796786380035e-02	4.694774304104771545e+02	1.076414707173867225e-02	0.000000000000000000e+00	1.216179120846063455e+01	1.000000000000000000e+00
1.950000000000000000e+02	1.408186631331680587e+02	4.872981415747998568e+01	-1.582735490048172919e-02	4.278855356052656020e+02	1.626629589662154096e-02	0.000000000000000000e+00	2.517558949237205468e+01	1.000000000000000000e+00
1.960000000000000000e+02	7.290714372294000611e+01	4.899303188992752212e+01	1.668462922472366185e-03	-4.230456343654954310e+01	4.361338672980044073e-01	0.000000000000000000e+00	1.206830733244639298e+01	1.000000000000000000e+00
1.970000000000000000e+02	1.242485346050132122e+01	4.485555918569678369e+01	2.383100620224417807e-03	-6.176588136139958607e+01	2.566767998341440427e-01	0.000000000000000000e+00	1.173074062800604800e+01	1.000000000000000000e+00
1.980000000000000000e+02	1.116102332937415014e+02	6.351676483369653070e+00	-1.618831024993930279e-02	4.377152252991703563e+02	1.688017498519722714e-02	0.000000000000000000e+00	1.588760028568610316e+01	1.000000000000000000e+00
1.980000000000000000e+02	9.490068148164820627e+01	4.091288006707079461e+01	-8.626583935174505710e-03	2.317910761320479764e+02	2.989823443457750862e-02	0.000000000000000000e+00	1.253658450538189406e+01	1.000000000000000000e+00
1.980000000000000000e+02	8.625055589974155623e+01	1.119942473087413859e+01	-1.617959176803300536e-02	4.374777998894358575e+02	7.332339140252408516e-02	0.000000000000000000e+00	5.607490885315565166e+00	1.000000000000000000e+00
1.980000000000000000e+02	7.469835261298774753e+01	2.384824052332166744e+01	-1.645667603334745321e-02	4.450234765256114429e+02	3.710365264929327278e-02	0.000000000000000000e+00	7.171164599940098583e+00	1.000000000000000000e+00
1.980000000000000000e+02	4.819962354597262788e+01	2.824350437638386069e+01	-1.598621045025448370e-02	4.322115575433456343e+02	1.383279629896871921e-02	0.000000000000000000e+00	3.475956737401477703e+00	1.000000000000000000e+00
1.980000000000000000e+02	8.237851274883502128e+01	4.151391358322212000e+01	-1.631258846204426682e-02	4.410996224622567752e+02	1.179841997005826038e-02	0.000000000000000000e+00	1.206830733244639298e+01	1.000000000000000000e+00
2.000000000000000000e+02	1.438705521723027516e+02	7.986149362432742649e+00	-1.629285250360595558e-02	4.405621644427207571e+02	1.055258915244827733e-02	0.000000000000000000e+00	2.361533620632155106e+01	1.000000000000000000e+00
2.000000000000000000e+02	4.215422679235128811e+01	5.016057203046148061e+01	-1.675832309716329682e-02	4.532380577441556397e+02	1.666055160846857675e-02	0.000000000000000000e+00	1.216179120846063455e+01	1.000000000000000000e+00
2.000000000000000000e+02	1.792537681315711851e+01	3.389641015961161230e+01	1.166809849511742407e-03	-2.864333345725453128e+01	4.721285590734781712e-01	0.000000000000000000e+00	1.226208402063268110e+01	1.000000000000000000e+00
2.010000000000000000e+02	3.131813568311443063e+01	4.019178420852262690e+01	-1.645364475753425051e-02	4.449409275325983231e+02	1.198951259527580859e-02	0.000000000000000000e+00	8.485898727079723258e+00	1.000000000000000000e+00
2.010000000000000000e+02	5.719716445824723650e+01	2.027554887732037869e+01	-1.650879161244672017e-02	4.464427101552938097e+02	1.124636522472999278e-02	0.000000000000000000e+00	1.044216564105429335e+01	1.000000000000000000e+00
2.010000000000000000e+02	1.201607261192828986e+02	1.974215501395616101e+01	-1.768192598946697822e-02	4.783900047796580566e+02	2.040847416365920708e-01	0.000000000000000000e+00	5.865508502770075516e+00	1.000000000000000000e+00
2.010000000000000000e+02	1.252982914179290646e+02	2.257228094723453538e+01	-1.800172108226160902e-02	4.870988008468962676e+02	2.346236905135009598e-01	0.000000000000000000e+00	5.865508502770075516e+00	1.000000000000000000e+00
2.010000000000000000e+02	8.180894888000726439e+01	2.291817469399444107e+01	-1.380924668448156242e-02	3.729275537889215570e+02	3.025633391232290803e-01	0.000000000000000000e+00	6.926913329276252362e+00	1.000000000000000000e+00
2.010000000000000000e+02	8.415524535785037585e+01	1.640073492753966988e+01	-1.775424948187759311e-02	4.803595489048362879e+02	1.080937618905506437e-01	0.000000000000000000e+00	5.607490885315565166e+00	1.000000000000000000e+00
2.010000000000000000e+02	1.427309627569489976e+02	5.316328388348156864e+01	1.049848146584823417e-03	-2.545818258590714578e+01	4.514047769177556013e-01	0.000000000000000000e+00	1.226899769902303561e+01	1.000000000000000000e+00
2.020000000000000000e+02	2.873677020335984622e+01	9.971020479658820435e+00	-1.710589633299320483e-02	4.627033200245141416e+02	1.203121258126482740e-02	0.000000000000000000e+00	1.358477279193961884e+01	1.000000000000000000e+00
2.020000000000000000e+02	7.605493608008059425e+01	8.469643461284853458e+00	-1.650847270065926992e-02	4.464340254137736679e+02	9.531333214087056582e-03	0.000000000000000000e+00	1.055473208029762944e+01	1.000000000000000000e+00
2.020000000000000000e+02	1.305304356429324457e+02	5.186889496249240494e+01	-1.613780105970614434e-03	4.081541770534287394e+01	3.889461021905386007e-01	0.000000000000000000e+00	1.226899769902303561e+01	1.000000000000000000e+00
2.030000000000000000e+02	1.341631032727297850e+02	3.754601542530085823e+01	-2.131742260710100048e-03	5.492078354055369260e+01	2.539561092736560832e-01	0.000000000000000000e+00	1.477637142012468985e+01	1.000000000000000000e+00
2.030000000000000000e+02	6.290795897138733750e+01	4.997929977714927219e+01	-1.758267753211540524e-02	4.756872285503245052e+02	1.678411503370225155e-02	0.000000000000000000e+00	6.447784814675816989e+00	1.000000000000000000e+00
2.040000000000000000e+02	1.121940493466602788e+02	2.926224395450817894e+01	-1.694125846637466182e-02	4.582198315732175047e+02	1.936803962657369649e-01	0.000000000000000000e+00	1.038695101514857555e+01	1.000000000000000000e+00
2.060000000000000000e+02	5.783457978060575044e+00	2.000903763003149294e+01	-1.651028723952089119e-02	4.464834397082953501e+02	1.905908480677520611e-02	0.000000000000000000e+00	6.503080870480904885e+00	1.000000000000000000e+00
2.060000000000000000e+02	1.564876417304221867e+01	5.135204448856191206e+00	-1.623961715452778773e-02	4.391124367604147096e+02	1.412030751139148332e-02	0.000000000000000000e+00	1.395281400053044152e+01	1.000000000000000000e+00
2.060000000000000000e+02	4.197775792385755977e+01	6.934197140336667786e+00	-4.047601800850133234e-03	1.070942859002886109e+02	1.195430001011598131e-01	0.000000000000000000e+00	1.358477279193961884e+01	1.000000000000000000e+00
2.060000000000000000e+02	3.162767934818012705e+01	4.867203537966555160e+01	-1.655625325789496574e-02	4.477352058831434647e+02	9.385539146119836751e-03	0.000000000000000000e+00	8.485898727079723258e+00	1.000000000000000000e+00
2.070000000000000000e+02	1.067458258861761493e+02	2.041885023288035939e+01	-1.704128593722335425e-02	4.609438222296416825e+02	9.376108350295453420e-03	0.000000000000000000e+00	5.480333767771908171e+00	1.000000000000000000e+00
2.070000000000000000e+02	8.741857417376679962e+01	4.172828704774578767e+01	-1.631897978710154795e-02	4.412736737462739711e+02	3.002270122842820577e-02	0.000000000000000000e+00	8.070116530769981367e+00	1.000000000000000000e+00
2.080000000000000000e+02	5.784473151207955510e+01	3.229465306579549377e+01	-1.651436906371792426e-02	4.465945976819954240e+02	1.063737118655672109e-02	0.000000000000000000e+00	9.002479332810786161e+00	1.000000000000000000e+00
2.080000000000000000e+02	5.918832795624204124e+01	4.471258598888118030e+01	-1.456335244411017735e-02	3.934636827718414338e+02	1.180955460570068949e-01	0.000000000000000000e+00	4.285664988802517783e+00	1.000000000000000000e+00
2.090000000000000000e+02	8.018449334515608484e+01	3.815129733776144860e+01	-1.643441988655132760e-02	4.444173876641590368e+02	1.391087901694987305e-02	0.000000000000000000e+00	8.070116530769981367e+00	1.000000000000000000e+00
2.090000000000000000e+02	6.642920863037591062e+01	2.359860547491932792e+01	-1.356884857551126288e-03	3.381953696941000942e+01	4.771436951095925361e-01	0.000000000000000000e+00	1.221943088271040700e+01	1.000000000000000000e+00
2.090000000000000000e+02	1.274974579721756740e+01	5.000087822883803312e+01	-1.631203907703922956e-02	4.410846613759891284e+02	2.421762528703378381e-01	0.000000000000000000e+00	1.892464526675083292e+01	1.000000000000000000e+00
2.100000000000000000e+02	8.486068096925099269e+01	1.360989974917221623e+01	-2.152078080392984347e-03	5.547457723679436725e+01	2.540333312698883628e-01	0.000000000000000000e+00	7.116257787192032502e+00	1.000000000000000000e+00
2.110000000000000000e+02	1.121644943858828469e+01	2.358292411365792063e+01	-1.608262815828596926e-02	4.348372456024678172e+02	1.273918128506079661e-02	0.000000000000000000e+00	6.503080870480904885e+00	1.000000000000000000e+00
2.110000000000000000e+02	1.043487062565133385e+02	3.479720460092556067e+01	-1.575790410790284604e-02	4.259942220644853705e+02	1.430429916301101390e-02	0.000000000000000000e+00	9.795101832410662013e+00	1.000000000000000000e+00
2.110000000000000000e+02	1.325487340605818929e+02	3.963781728714914010e+01	-1.694725976666764528e-02	4.583832615368643246e+02	1.000012217840584583e-02	0.000000000000000000e+00	5.305212907300317582e+00	1.000000000000000000e+00
2.110000000000000000e+02	1.149169973514863443e+02	4.292079666962216322e+01	-1.640090238668309719e-02	4.435046248431748950e+02	8.977217866397602108e-03	0.000000000000000000e+00	1.332972335671960273e+01	1.000000000000000000e+00
2.110000000000000000e+02	1.030366296512640218e+02	1.638450747388048256e+01	-3.346133541997669669e-03	8.799160374027852072e+01	4.050468980268189245e-01	0.000000000000000000e+00	5.480333767771908171e+00	1.000000000000000000e+00
2.110000000000000000e+02	1.167097364334907326e+02	2.013138746129116186e+01	-3.075383676754702301e-03	8.061842818268029021e+01	1.852015736043268745e-01	0.000000000000000000e+00	9.968056392293160428e+00	1.000000000000000000e+00
2.120000000000000000e+02	2.369157540283782026e+01	2.125463177653553615e+01	4.473313529712085422e-03	-1.186874488775298602e+02	2.281180884755755756e-01	0.000000000000000000e+00	8.224193504820677347e+00	1.000000000000000000e+00
2.120000000000000000e+02	2.802973374584307464e+01	2.824160114785444264e+01	-1.631427591127833365e-02	4.411455757979533701e+02	1.481030398679017424e-02	0.000000000000000000e+00	3.787295735631631466e+00	1.000000000000000000e+00
2.120000000000000000e+02	5.669909715075054635e+01	4.122393949013129344e+01	-1.559159463428110362e-02	4.214652116998653923e+02	3.143660504508294373e-02	0.000000000000000000e+00	4.285664988802517783e+00	1.000000000000000000e+00
2.130000000000000000e+02	1.363315564912825266e+02	7.976710543328199066e+00	-1.700710898742352484e-02	4.600131009874677375e+02	1.247134756221194296e-01	0.000000000000000000e+00	2.308142095626744350e+01	1.000000000000000000e+00
2.130000000000000000e+02	4.202838875701456800e+01	2.918888327230887469e+01	-1.657804554316689646e-02	4.483286626701561204e+02	1.213774380493548577e-02	0.000000000000000000e+00	1.135701300431875538e+01	1.000000000000000000e+00
2.130000000000000000e+02	4.632742371346066790e+01	4.030507666221208041e+01	1.755558164146448982e-03	-4.467637812431747335e+01	3.363687455163723028e-01	0.000000000000000000e+00	4.994132278457010798e+00	1.000000000000000000e+00
2.140000000000000000e+02	8.588485599025321449e+01	2.065207202909595807e+01	-1.590411776618455911e-02	4.299759746332717327e+02	1.073283094745824950e-02	0.000000000000000000e+00	7.116257787192032502e+00	1.000000000000000000e+00
2.150000000000000000e+02	4.711021791284313309e+01	4.523747876019024261e+01	-1.484911157066475060e-03	3.730600364398885915e+01	4.768646337059422313e-01	0.000000000000000000e+00	4.994132278457010798e+00	1.000000000000000000e+00
2.160000000000000000e+02	9.836129822284949853e+01	2.704511037125365647e+01	-3.476967296977716802e-03	9.155452423688524277e+01	1.454218703095576659e-01	0.000000000000000000e+00	9.795101832410662013e+00	1.000000000000000000e+00
2.160000000000000000e+02	1.310101301951218034e+02	3.456061509135496834e+01	-1.694713047317192647e-02	4.583797405613634055e+02	9.626825011883832772e-03	0.000000000000000000e+00	5.305212907300317582e+00	1.000000000000000000e+00
2.160000000000000000e+02	2.912544722427791299e+01	1.504159188848242401e+01	-2.577642999603572006e-03	6.706374223112956656e+01	2.692243949730820374e-01	0.000000000000000000e+00	6.362152925955163241e+00	1.000000000000000000e+00
2.170000000000000000e+02	7.870898495932787853e+01	9.900247457379578009e+00	-1.568219822825480531e-02	4.239325673305614828e+02	5.006430834874464608e-02	0.000000000000000000e+00	4.699723765705928535e+00	1.000000000000000000e+00
2.170000000000000000e+02	1.079973296418977498e+02	1.776576488008044663e+01	2.745124945473337037e-03	-7.162468185899523121e+01	2.036842305835904199e-01	0.000000000000000000e+00	1.122030075463700705e+01	1.000000000000000000e+00
2.170000000000000000e+02	3.079110046216094787e+01	3.083360092546735487e+01	1.584134944706768171e-03	-4.000810805724573527e+01	4.016080058447735190e-01	0.000000000000000000e+00	3.787295735631631466e+00	1.000000000000000000e+00
2.180000000000000000e+02	4.612286739763668919e+01	4.970690951613430109e+00	3.654005180896540469e-03	-9.637569523657455761e+01	3.740191382636579576e-01	0.000000000000000000e+00	1.850216727390743188e+01	1.000000000000000000e+00
2.190000000000000000e+02	1.198383355945930084e+01	2.004333796225909836e+01	-1.978332116625345413e-03	5.074305320765663652e+01	3.104928373686979270e-01	0.000000000000000000e+00	1.302223525624421718e+01	1.000000000000000000e+00
2.200000000000000000e+02	1.378206405906098553e+02	3.056380673249105229e+01	-1.884876827416759847e-03	4.819803899868312413e+01	4.527693318212113738e-01	0.000000000000000000e+00	7.896678346275431970e+00	1.000000000000000000e+00
2.210000000000000000e+02	1.087062980467806028e+02	6.567885043906742659e+00	-1.647218649338014554e-02	4.454458639742534842e+02	1.398592580907231930e-02	0.000000000000000000e+00	1.122030075463700705e+01	1.000000000000000000e+00
2.210000000000000000e+02	2.304467064954684830e+01	1.317045691167241550e+01	-1.636117039441047777e-02	4.424226263202346559e+02	1.639937545325198531e-02	0.000000000000000000e+00	6.362152925955163241e+00	1.000000000000000000e+00
2.210000000000000000e+02	8.117865279993155525e+01	5.901729703132501115e+00	-1.752523524130878210e-02	4.741229356404545001e+02	7.713662143116217784e-02	0.000000000000000000e+00	4.699723765705928535e+00	1.000000000000000000e+00
2.210000000000000000e+02	5.276853840952430375e+01	3.607578778607423686e+01	-1.741984102532250943e-03	4.430672350151156991e+01	3.938880772401180952e-01	0.000000000000000000e+00	1.714887429737602531e+01	1.000000000000000000e+00
2.220000000000000000e+02	1.261588037703292713e+02	1.328926172256943339e+01	1.767776351350364801e-03	-4.500910899814164878e+01	4.160174797805685776e-01	0.000000000000000000e+00	1.100558386558509838e+01	1.000000000000000000e+00
2.220000000000000000e+02	5.747080363176046092e+01	1.958419624835561734e+01	-1.757417968867169833e-02	4.754558116611038940e+02	1.038451210470925368e-02	0.000000000000000000e+00	9.787580866509191679e+00	1.000000000000000000e+00
2.220000000000000000e+02	7.831293179280343963e+01	3.272184741545472519e+01	-1.567750568518322049e-02	4.238047780005563254e+02	2.205506811169311021e-02	0.000000000000000000e+00	7.552334764746084339e+00	1.000000000000000000e+00
2.220000000000000000e+02	1.016450606474075187e+02	3.869223019682886644e+01	-1.706956365344609525e-02	4.617138930324142621e+02	1.148659057046097498e-02	0.000000000000000000e+00	1.736730177301228650e+01	1.000000000000000000e+00
2.230000000000000000e+02	8.942573640915453836e+01	5.496380343056038065e+00	-1.704826168748354784e-02	4.611337888295076368e+02	3.781711523202424541e-02	0.000000000000000000e+00	8.257039188548688458e+00	1.000000000000000000e+00
2.230000000000000000e+02	9.817403333331142790e+01	1.321578812803906899e+01	-1.651828564334964153e-02	4.467012556453670413e+02	1.862279531245369935e-02	0.000000000000000000e+00	9.008633081412344978e+00	1.000000000000000000e+00
2.240000000000000000e+02	2.957307640985191455e+01	6.542790903086238785e+00	-1.602637869415303798e-02	4.333054362562258461e+02	1.042411528795827991e-02	0.000000000000000000e+00	9.303012334322307453e+00	1.000000000000000000e+00
2.240000000000000000e+02	2.928737695585796530e+01	2.158220249305970739e+01	-1.698471610192274148e-02	4.594032883994159988e+02	9.972398027388806874e-03	0.000000000000000000e+00	1.047515373409121864e+01	1.000000000000000000e+00
2.240000000000000000e+02	8.538372133185248458e+01	3.006822805818682909e+01	-4.210588006560721068e-03	1.115327956188163370e+02	2.805497725674271914e-01	0.000000000000000000e+00	7.552334764746084339e+00	1.000000000000000000e+00
2.250000000000000000e+02	1.838841393477676078e+01	4.901642881993389977e+01	-1.744443320773220174e-02	4.719225002738978105e+02	1.354951538103110753e-02	0.000000000000000000e+00	2.655909695523368086e+01	1.000000000000000000e+00
2.260000000000000000e+02	1.146368250310033261e+02	2.187903545168565600e+01	-1.751935526331959911e-02	4.739628095774178291e+02	1.517007827980187962e-02	0.000000000000000000e+00	1.240200725510059243e+01	1.000000000000000000e+00
2.260000000000000000e+02	7.545853715197907263e+01	2.477764396382976031e+01	-1.657841313150635112e-02	4.483386729922565337e+02	1.082950723275133420e-02	0.000000000000000000e+00	8.441441656872175514e+00	1.000000000000000000e+00
2.260000000000000000e+02	1.369026323117563493e+02	3.283209444351434314e+01	-1.649835993614273341e-02	4.461586303066102346e+02	4.958589139191227346e-02	0.000000000000000000e+00	7.960650583262895097e+00	1.000000000000000000e+00
2.260000000000000000e+02	1.357829922844022406e+02	1.862760150830928296e+01	-1.553804435888093624e-02	4.200069078099305102e+02	5.361265792803016073e-02	0.000000000000000000e+00	8.483729319159561300e+00	1.000000000000000000e+00
2.270000000000000000e+02	9.657518486882918296e+01	2.208140449595955701e+01	-1.624634366169582650e-02	4.392956158663208157e+02	5.376095408125014519e-02	0.000000000000000000e+00	7.766078162798865314e+00	1.000000000000000000e+00
2.270000000000000000e+02	1.305172029196216670e+02	2.527930245818152954e+01	-1.615920898781396040e-02	4.369227273438887096e+02	8.229484458590907714e-02	0.000000000000000000e+00	3.669345375108977958e+00	1.000000000000000000e+00
2.270000000000000000e+02	5.710146172043251767e+01	9.803586565365838723e+00	-1.796635227151484673e-02	4.861356223401763259e+02	1.463539176032013778e-02	0.000000000000000000e+00	9.787580866509191679e+00	1.000000000000000000e+00
2.280000000000000000e+02	8.882030189201795167e+01	2.249824984697691121e+01	-1.590442547688800806e-02	4.299843543421053482e+02	5.618180800351302295e-02	0.000000000000000000e+00	4.264560590274986573e+00	1.000000000000000000e+00
2.280000000000000000e+02	3.806711144585368345e+01	3.118010365623950264e+01	-1.616830039659136742e-02	4.371703084568896998e+02	1.084873850284129304e-02	0.000000000000000000e+00	1.123354469722832505e+01	1.000000000000000000e+00
2.280000000000000000e+02	9.983739081611426514e+01	3.048910093023251022e+01	-1.590711556438718921e-02	4.300576119497461036e+02	2.323640739055787829e-02	0.000000000000000000e+00	9.018389378009151969e+00	1.000000000000000000e+00
2.290000000000000000e+02	1.052130119727583235e+02	1.381126690879617591e+01	-2.036745206336862402e-02	5.515233937459473736e+02	5.597596332452725587e-02	0.000000000000000000e+00	1.068627309783091839e+01	1.000000000000000000e+00
2.290000000000000000e+02	1.432251769595717406e+02	3.766917898745037263e+01	-1.676861442902924382e-02	4.535183156733739338e+02	3.863658538582714908e-02	0.000000000000000000e+00	6.644824065014772962e+00	1.000000000000000000e+00
2.290000000000000000e+02	6.084608006790200108e+01	4.757206507253887651e+01	-1.651025319066199912e-02	4.464825124752792362e+02	1.331985205762853397e-02	0.000000000000000000e+00	1.822139116681430338e+01	1.000000000000000000e+00
2.310000000000000000e+02	1.226715269640844213e+02	9.957598834554607592e+00	-1.666189949239821333e-02	4.506122091026745693e+02	9.588166613109128100e-03	0.000000000000000000e+00	9.189253483931572930e+00	1.000000000000000000e+00
2.310000000000000000e+02	1.099838972417640690e+02	3.337512378397037338e+01	-1.666256294696010637e-02	4.506302765796609151e+02	1.218289150268492271e-02	0.000000000000000000e+00	1.054896774846003638e+01	1.000000000000000000e+00
2.310000000000000000e+02	4.394992594857403390e+01	4.075010992537066556e+01	-1.745268493805864421e-02	4.721472149059668482e+02	1.652578099971779846e-02	0.000000000000000000e+00	8.967066292419071161e+00	1.000000000000000000e+00
2.310000000000000000e+02	8.302517104354326705e+01	4.161220674780513207e+01	-1.673315488159380499e-02	4.525526661865317237e+02	1.346969112148244108e-02	0.000000000000000000e+00	1.845688090053615937e+01	1.000000000000000000e+00
2.320000000000000000e+02	1.138223682456477377e+02	7.480752136055769164e+00	-1.638750146710934302e-02	4.431396852981011421e+02	3.478170149994819216e-02	0.000000000000000000e+00	4.680033932001240515e+00	1.000000000000000000e+00
2.330000000000000000e+02	3.632396569393957009e+01	1.811298146372708828e+01	-1.691859834119536707e-02	4.576027414005071705e+02	1.658004266606183386e-02	0.000000000000000000e+00	1.107563326667604642e+01	1.000000000000000000e+00
2.330000000000000000e+02	9.266968496333566918e+01	2.066284062874269978e+01	4.742688173128985218e-03	-1.260231738090857192e+02	2.461717308858336617e-01	0.000000000000000000e+00	4.264560590274986573e+00	1.000000000000000000e+00
2.330000000000000000e+02	1.300037196806285067e+02	3.023195506207667904e+01	-1.621224820725668606e-02	4.383671139404924020e+02	3.138249738537057798e-02	0.000000000000000000e+00	4.061247952023100183e+00	1.000000000000000000e+00
2.340000000000000000e+02	8.030035278206699445e+01	1.051116695198647477e+01	-4.541883408000230854e-03	1.205547729854400956e+02	9.402086378630392094e-02	0.000000000000000000e+00	1.071782051809621095e+01	1.000000000000000000e+00
2.340000000000000000e+02	1.370051130500656313e+02	3.533155373590575721e+01	-1.483946227276245096e-02	4.009828231341262494e+02	2.958984102269494043e-01	0.000000000000000000e+00	6.644824065014772962e+00	1.000000000000000000e+00
2.340000000000000000e+02	3.666706517282661792e+01	4.598157404296891571e+01	-1.665332411837713855e-02	4.503786808677751310e+02	1.794613971634151373e-02	0.000000000000000000e+00	8.967066292419071161e+00	1.000000000000000000e+00
2.340000000000000000e+02	6.668387001056957786e+01	2.370018020360440758e+01	-1.485903531919579570e-03	3.733302841832925623e+01	3.789651662131531262e-01	0.000000000000000000e+00	1.745192919494828132e+01	1.000000000000000000e+00
2.350000000000000000e+02	2.156973244665148570e+01	2.255135052306042454e+01	-1.690728524577335065e-02	4.572946583712818551e+02	8.922267290783936211e-03	0.000000000000000000e+00	1.540735274543386879e+01	1.000000000000000000e+00
2.350000000000000000e+02	1.027354298015360428e+02	2.206241294779281148e+01	-1.585119523332380754e-03	4.003492052140111213e+01	4.234992390119762806e-01	0.000000000000000000e+00	7.772270100470296761e+00	1.000000000000000000e+00
2.360000000000000000e+02	2.489045505702743810e+01	4.253832035273701706e+01	-1.644998050971343065e-02	4.448411411764898844e+02	1.274507313739148273e-02	0.000000000000000000e+00	1.226965940011535849e+01	1.000000000000000000e+00
2.360000000000000000e+02	4.581346568464791602e+01	1.240167319116401323e+01	-4.862081151034096556e-03	1.292745341953553861e+02	8.289596189359571543e-02	0.000000000000000000e+00	1.003934024978222439e+01	1.000000000000000000e+00
2.360000000000000000e+02	4.371543497330521433e+01	5.256892289601468349e+01	-1.611480232343781918e-02	4.357134261607512258e+02	1.578350661889860174e-02	0.000000000000000000e+00	9.647418398515847926e+00	1.000000000000000000e+00
2.370000000000000000e+02	1.171513676489900462e+02	1.077020202581386421e+01	-1.605678154610720026e-02	4.341333796596641150e+02	3.179362800774543363e-02	0.000000000000000000e+00	4.680033932001240515e+00	1.000000000000000000e+00
2.380000000000000000e+02	5.759271529851846338e+01	5.119210781154380641e+01	-1.729789055205630324e-02	4.679317883080564116e+02	2.154422410898898521e-01	0.000000000000000000e+00	1.394541247153978070e+01	1.000000000000000000e+00
2.380000000000000000e+02	1.104620446855780926e+02	2.290360552286965401e+01	-1.572613464950642706e-03	3.969435021714858181e+01	3.733011618864905401e-01	0.000000000000000000e+00	7.772270100470296761e+00	1.000000000000000000e+00
2.390000000000000000e+02	7.031026545996540733e+01	6.629178807374325189e+00	-1.694784498806432838e-02	4.583991985350007212e+02	1.233829607475354084e-01	0.000000000000000000e+00	6.222538885312906665e+00	1.000000000000000000e+00
2.390000000000000000e+02	5.721254250030786359e+00	3.046628625508226662e+01	-1.674141161993224214e-02	4.527775171989147793e+02	1.289573337025318178e-02	0.000000000000000000e+00	1.330130658799667209e+01	1.000000000000000000e+00
2.390000000000000000e+02	1.431755770007503372e+02	4.757534571166191029e+01	-1.681117934160212754e-02	4.546774614875816951e+02	1.399700884162979886e-02	0.000000000000000000e+00	1.371076465089712926e+01	1.000000000000000000e+00
2.400000000000000000e+02	5.493170314584805425e+01	1.660239911081931297e+01	-1.697675907402817694e-02	4.591865992293930390e+02	1.076817634844384752e-02	0.000000000000000000e+00	1.003934024978222439e+01	1.000000000000000000e+00
2.400000000000000000e+02	1.258406900495241416e+02	4.510727871710589199e+01	-1.654425752748967665e-02	4.474085330475339219e+02	6.435824159496550401e-02	0.000000000000000000e+00	6.289205663665670798e+00	1.000000000000000000e+00
2.410000000000000000e+02	6.716959695981559264e+01	3.310210305935778763e+01	-1.799894126443038781e-03	4.588375391833479711e+01	2.683414270816001368e-01	0.000000000000000000e+00	2.046863293648605975e+01	1.000000000000000000e+00
2.410000000000000000e+02	6.625970870129604862e+01	1.135284053574027219e+01	-1.718818462313512554e-02	4.649442297623878630e+02	1.622575628597073827e-01	0.000000000000000000e+00	6.222538885312906665e+00	1.000000000000000000e+00
2.420000000000000000e+02	1.273856264781227594e+02	5.120377601567605552e+01	-1.563828993946647650e-02	4.227368381235329480e+02	8.929543631929226510e-02	0.000000000000000000e+00	6.289205663665670798e+00	1.000000000000000000e+00
2.420000000000000000e+02	7.927098014255393821e+01	1.339723934859827637e+01	-3.535656152421074762e-03	9.315276412546307938e+01	2.167679457708501234e-01	0.000000000000000000e+00	1.122947243250680671e+01	1.000000000000000000e+00
2.430000000000000000e+02	1.056829809817887593e+02	3.183035588023360773e+01	-1.574777853147088166e-02	4.257184780577883885e+02	1.355644058667115903e-02	0.000000000000000000e+00	1.012552822461989344e+01	1.000000000000000000e+00
2.440000000000000000e+02	3.869071912321052054e+01	1.790707618089938435e+01	-1.681069266140789581e-02	4.546642080054081703e+02	1.349109865797581964e-02	0.000000000000000000e+00	1.629330366379882733e+01	1.000000000000000000e+00
2.440000000000000000e+02	1.536084398692297803e+01	2.130096756709948380e+01	-1.590451023411059567e-02	4.299866624868623148e+02	3.106572014579422891e-02	0.000000000000000000e+00	7.212610470722257361e+00	1.000000000000000000e+00
2.440000000000000000e+02	1.436242445616341854e+02	6.650973172820114243e+00	-1.852638419140846364e-03	4.732010894430422354e+01	4.201556166334891040e-01	0.000000000000000000e+00	9.959894634157679505e+00	1.000000000000000000e+00
2.450000000000000000e+02	8.383523703684854667e+00	4.295861497823341324e+01	-1.776088474973825174e-02	4.805402433430936071e+02	8.090403026198389469e-02	0.000000000000000000e+00	5.953800067451873623e+00	1.000000000000000000e+00
2.450000000000000000e+02	3.037887099455665307e+01	3.398199706137724974e+01	-1.708957312360635458e-02	4.622587994395650526e+02	1.358885401901310797e-02	0.000000000000000000e+00	1.809668203366103612e+01	1.000000000000000000e+00
2.450000000000000000e+02	1.182677846891703979e+02	4.669624417285974260e+01	-1.613602449587181117e-02	4.362913573923292461e+02	1.324353221704555050e-02	0.000000000000000000e+00	7.737810208092048114e+00	1.000000000000000000e+00
2.470000000000000000e+02	7.576612801481550719e+01	3.182840045579277088e+01	-1.672992483521284698e-02	4.524647041888235890e+02	4.396862583605554153e-02	0.000000000000000000e+00	8.609329551725490859e+00	1.000000000000000000e+00
2.470000000000000000e+02	8.991788465586653345e+00	3.703596783167652262e+01	-1.734277027595420087e-02	4.691539720494177459e+02	6.229105404881241093e-02	0.000000000000000000e+00	5.520263068269844808e+00	1.000000000000000000e+00
2.470000000000000000e+02	1.064019231602642890e+02	4.425222231528424999e+01	-1.598362434678853028e-02	4.321411316731518468e+02	9.167658208632301076e-03	0.000000000000000000e+00	1.211494583823967375e+01	1.000000000000000000e+00
2.470000000000000000e+02	6.722928482747714440e+01	3.375791806537268513e+01	-1.769951228254426981e-02	4.788689221972156815e+02	5.148472280950500135e-02	0.000000000000000000e+00	6.397211361193654078e+00	1.000000000000000000e+00
2.470000000000000000e+02	6.319003767567129159e+01	4.442345273923363891e+01	-2.375357869499027282e-03	6.155502747844088418e+01	4.439289878457514105e-01	0.000000000000000000e+00	6.776274635159154514e+00	1.000000000000000000e+00
2.480000000000000000e+02	1.265228131554602875e+01	1.461625081486564603e+01	-1.648487306634468380e-02	4.457913501284492668e+02	2.171285810415912731e-02	0.000000000000000000e+00	7.212610470722257361e+00	1.000000000000000000e+00
2.480000000000000000e+02	1.154245190759694708e+02	1.518303384119160171e+01	-1.621312160269768390e-02	4.383908986168463571e+02	1.188562921237701353e-02	0.000000000000000000e+00	1.109973605520859330e+01	1.000000000000000000e+00
2.480000000000000000e+02	6.672158632042068405e+01	2.693223144788829515e+01	-1.678851892194567832e-02	4.540603632955441071e+02	4.274834213030453967e-02	0.000000000000000000e+00	6.844542028081415097e+00	1.000000000000000000e+00
2.500000000000000000e+02	9.500366776456468187e+01	3.691834562126658170e+01	-1.715862766967679587e-02	4.641393222267905116e+02	7.648407486913355591e-02	0.000000000000000000e+00	1.355381766989104619e+01	1.000000000000000000e+00
2.500000000000000000e+02	6.981502587372030177e+01	4.299957447659576104e+01	-1.368508037773757610e-02	3.695462040802506181e+02	2.249158237963340135e-01	0.000000000000000000e+00	4.192314315598514085e+00	1.000000000000000000e+00
2.500000000000000000e+02	1.339916682557991123e+02	4.507739448898135493e+01	-1.619927551300043983e-02	4.380138360095116354e+02	7.878699534311783825e-02	0.000000000000000000e+00	6.170796673256931264e+00	1.000000000000000000e+00
2.510000000000000000e+02	3.821658962374065283e+01	2.031528878445985242e+01	-1.725646107328411560e-02	4.668035631103337550e+02	1.147948600914483475e-02	0.000000000000000000e+00	1.828243807002250421e+01	1.000000000000000000e+00
2.510000000000000000e+02	1.106025197358229128e+01	4.893466159558420259e+01	-1.701595690261574825e-02	4.602540511795295401e+02	1.238177874891210895e-02	0.000000000000000000e+00	1.207714596132567841e+01	1.000000000000000000e+00
2.520000000000000000e+02	5.619683236778347890e+01	3.027948765099709760e+01	-1.624586878183519045e-02	4.392826837358538228e+02	7.812349604675739023e-02	0.000000000000000000e+00	1.104420978851827329e+01	1.000000000000000000e+00
2.520000000000000000e+02	7.571419280567039500e+00	3.170156479842615482e+01	-1.686656910250165092e-02	4.561858590294939972e+02	1.237338597607706703e-02	0.000000000000000000e+00	5.520263068269844808e+00	1.000000000000000000e+00
2.520000000000000000e+02	6.078322582022506992e+01	1.433272929479163871e+01	-5.521390690292901117e-03	1.472291321612379420e+02	2.405141116938536161e-01	0.000000000000000000e+00	6.308405206090989203e+00	1.000000000000000000e+00
2.520000000000000000e+02	1.336869839964967355e+02	3.891412432738595584e+01	-1.680836287053802738e-02	4.546007621489139865e+02	6.476038352719226676e-02	0.000000000000000000e+00	6.170796673256931264e+00	1.000000000000000000e+00
2.520000000000000000e+02	7.094799327843242054e+01	3.896325385248373152e+01	-1.388066648869952339e-02	3.748724882926405826e+02	2.036183710322049256e-01	0.000000000000000000e+00	4.192314315598514085e+00	1.000000000000000000e+00
2.520000000000000000e+02	3.100617676522439936e+01	4.783390319888207642e+01	-1.565501041872413568e-02	4.231921773306762589e+02	1.362314957761634471e-02	0.000000000000000000e+00	1.997627554980541120e+01	1.000000000000000000e+00
2.520000000000000000e+02	1.979160714712852354e+01	2.385746956798424989e+01	1.883559469782127190e-03	-4.816216415492808522e+01	2.484440432082904993e-01	0.000000000000000000e+00	1.167776080301750419e+01	1.000000000000000000e+00
2.530000000000000000e+02	1.043841370774496085e+02	1.403668929348519789e+01	-3.426682552155380351e-03	9.018514866540932928e+01	3.985368114312359822e-01	0.000000000000000000e+00	7.376471564036132023e+00	1.000000000000000000e+00
2.530000000000000000e+02	6.687513549373726107e+01	1.597120809355727644e+01	-4.386954946239708317e-03	1.163356951794220606e+02	2.004812892546911085e-01	0.000000000000000000e+00	6.308405206090989203e+00	1.000000000000000000e+00
2.540000000000000000e+02	7.544870184362126508e+01	2.540876531180039422e+01	-1.610927036895621126e-02	4.355627776219867542e+02	1.441513006512595840e-02	0.000000000000000000e+00	1.275043239280441476e+01	1.000000000000000000e+00
2.550000000000000000e+02	5.425803784698099008e+01	1.154491361088217971e+01	-1.702158286984334704e-02	4.604072599134033794e+02	4.208639202927511036e-02	0.000000000000000000e+00	7.095772993382803762e+00	1.000000000000000000e+00
2.550000000000000000e+02	1.117410977280930666e+02	1.350053379373028051e+01	-1.650067065739981714e-02	4.462215568512933146e+02	1.100415442737134875e-02	0.000000000000000000e+00	7.376471564036132023e+00	1.000000000000000000e+00
2.550000000000000000e+02	9.229416133815810497e+01	1.559087056784314562e+01	-1.666374973576895124e-02	4.506625957175838266e+02	1.505891937113779111e-02	0.000000000000000000e+00	1.218946236756248425e+01	1.000000000000000000e+00
2.570000000000000000e+02	3.146722176065295784e+01	2.419836084654857800e+01	-1.731070806729661377e-02	4.682808403380331583e+02	1.604967636525955754e-02	0.000000000000000000e+00	1.114341816913283267e+01	1.000000000000000000e+00
2.580000000000000000e+02	5.912665285064002063e+01	4.979415957899321654e+01	-1.979472561493589300e-02	5.359266633579755990e+02	1.752860041175514638e-01	0.000000000000000000e+00	2.934376828043257035e+01	1.000000000000000000e+00
2.580000000000000000e+02	2.351400576382776464e+01	3.200362341740444805e+01	-1.666982259559520937e-02	4.508279744208954867e+02	1.547872831387475667e-02	0.000000000000000000e+00	1.114341816913283267e+01	1.000000000000000000e+00
2.580000000000000000e+02	9.670587190508815922e+01	3.627761268169239628e+01	1.453162311192942539e-03	-3.644140556130241038e+01	3.494267794095773372e-01	0.000000000000000000e+00	1.572750960181977220e+01	1.000000000000000000e+00
2.590000000000000000e+02	1.351966651775811670e+02	1.672277119011787150e+01	-1.549308619760470657e-02	4.187825880285005837e+02	1.271481395169338224e-02	0.000000000000000000e+00	1.483633261609354470e+01	1.000000000000000000e+00
2.600000000000000000e+02	1.949106449244062489e+01	1.412728261876811509e+01	-4.646469254737780642e-03	1.234028992740497443e+02	1.549454201126820863e-01	0.000000000000000000e+00	1.465720443522880245e+01	1.000000000000000000e+00
2.620000000000000000e+02	1.409868881199666930e+02	3.946383371523778294e+01	-1.659655937991936364e-02	4.488328393518256121e+02	2.672454791667222551e-02	0.000000000000000000e+00	9.299667889404679144e+00	1.000000000000000000e+00
2.630000000000000000e+02	4.656773938787394940e+01	5.608171734200684710e+00	-1.662166084918940273e-02	4.495164132458165227e+02	1.430749491555471931e-02	0.000000000000000000e+00	1.147849480374451581e+01	1.000000000000000000e+00
2.630000000000000000e+02	8.239696121962199982e+01	2.975000720413130750e+01	-1.739669850733340309e-02	4.706225685974264366e+02	9.960257524526339168e-03	0.000000000000000000e+00	1.401729066594942985e+01	1.000000000000000000e+00
2.630000000000000000e+02	2.778354204853689779e+01	4.515639530725601958e+01	-1.673614116092200788e-02	4.526339898161155020e+02	1.308108700005417013e-02	0.000000000000000000e+00	9.196619022721309378e+00	1.000000000000000000e+00
2.630000000000000000e+02	1.312745102273798352e+02	4.524721522692357212e+01	-1.602690422474018980e-02	4.333197477288335335e+02	1.744175640079160816e-01	0.000000000000000000e+00	6.077061500175592101e+00	1.000000000000000000e+00
2.640000000000000000e+02	7.566294211319208785e+01	1.632985085285751126e+01	-1.652373909086907525e-02	4.468497662491261622e+02	1.083200064421885322e-02	0.000000000000000000e+00	1.501491291411300644e+01	1.000000000000000000e+00
2.640000000000000000e+02	4.855185550501908587e+00	1.491765560224217957e+01	-1.571980764892173116e-02	4.249567630801991527e+02	9.628364108151821199e-03	0.000000000000000000e+00	1.465720443522880245e+01	1.000000000000000000e+00
2.640000000000000000e+02	1.027098718861138025e+02	2.705477195391755529e+01	-1.670407378185133004e-02	4.517607173018411686e+02	1.172529244841213902e-02	0.000000000000000000e+00	1.609387809787574142e+01	1.000000000000000000e+00
2.640000000000000000e+02	1.361364045920586250e+02	3.152931215444301927e+01	-1.711575909135257950e-02	4.629719068576066547e+02	2.179930938519092365e-02	0.000000000000000000e+00	9.299667889404679144e+00	1.000000000000000000e+00
2.640000000000000000e+02	8.152026358956283048e+01	4.373985491163554684e+01	-1.611786065252361275e-02	4.357967118799970763e+02	9.522495429281518931e-03	0.000000000000000000e+00	1.401729066594942985e+01	1.000000000000000000e+00
2.650000000000000000e+02	1.116692610204916889e+02	1.068411399768078596e+01	-1.666929688097250686e-02	4.508136579365533976e+02	8.517970278424269459e-03	0.000000000000000000e+00	1.866196923106740968e+01	1.000000000000000000e+00
2.650000000000000000e+02	1.283893477093130286e+02	3.989870948033800602e+01	-1.763977396678406348e-02	4.772421029586540158e+02	9.913522171821165241e-02	0.000000000000000000e+00	6.077061500175592101e+00	1.000000000000000000e+00
2.650000000000000000e+02	1.945620798751301095e+01	4.905938248186867412e+01	-1.606455939140162201e-02	4.343451892528623830e+02	1.274557851844071443e-02	0.000000000000000000e+00	9.196619022721309378e+00	1.000000000000000000e+00
2.660000000000000000e+02	1.409766273538945995e+02	1.197580663042172233e+01	-1.700926844030555343e-02	4.600719081273836650e+02	1.164698955567933236e-02	0.000000000000000000e+00	2.014366735880352266e+01	1.000000000000000000e+00
2.670000000000000000e+02	8.215496145065301903e+00	4.194108860169183828e+01	-2.110153620348051776e-02	5.715142854652706319e+02	4.041480076177039749e-02	0.000000000000000000e+00	8.949556366351194114e+00	1.000000000000000000e+00
2.680000000000000000e+02	3.829678084880764288e+01	1.356726011193817705e+01	-1.751351339701130369e-02	4.738037213878948819e+02	1.218515573614065151e-01	0.000000000000000000e+00	5.945715739380381670e+00	1.000000000000000000e+00
2.680000000000000000e+02	1.443596530412939387e+02	4.396591519313714969e+01	-1.373503398843764663e-02	3.709065620663830032e+02	7.963483823366845904e-02	0.000000000000000000e+00	4.105373873198558066e+00	1.000000000000000000e+00
2.690000000000000000e+02	1.269107748739986334e+02	4.920632608438309319e+01	-1.614321714303090793e-02	4.364872306208543478e+02	2.562928705977207677e-02	0.000000000000000000e+00	9.424325147045037099e+00	1.000000000000000000e+00
2.690000000000000000e+02	9.178158358795317895e+01	1.524014427880353750e+01	-3.868324460580120725e-03	1.022121290721628668e+02	9.625631501226628028e-02	0.000000000000000000e+00	1.609387809787574142e+01	1.000000000000000000e+00
2.690000000000000000e+02	1.477402071752162627e+01	3.585172783171082500e+01	-1.665155339239101848e-02	4.503304597041252464e+02	2.874775439709309488e-02	0.000000000000000000e+00	8.949556366351194114e+00	1.000000000000000000e+00
2.700000000000000000e+02	9.817431040253582353e+01	3.324865549599856251e+01	-1.634851606571463556e-02	4.420780182556867430e+02	1.089279433673251418e-02	0.000000000000000000e+00	1.644508926903280610e+01	1.000000000000000000e+00
2.700000000000000000e+02	1.344668284140581136e+02	3.674557975655906006e+01	-1.853939289574556152e-03	4.735553480158701234e+01	3.757896325703675711e-01	0.000000000000000000e+00	6.846750964620160751e+00	1.000000000000000000e+00
2.710000000000000000e+02	6.878016315296954986e+01	1.591450313485530899e+01	-1.673579798894060319e-02	4.526246444106687363e+02	6.455285589351156261e-02	0.000000000000000000e+00	5.178175161950668404e+00	1.000000000000000000e+00
2.710000000000000000e+02	4.343617729360285296e+01	1.655693230747098355e+01	-1.738987542950501397e-02	4.704367596381986232e+02	1.742304956218765355e-01	0.000000000000000000e+00	5.945715739380381670e+00	1.000000000000000000e+00
2.710000000000000000e+02	7.221988982368168308e+01	4.152914712057762614e+01	-1.645833770543160893e-02	4.450687278869912689e+02	6.592331459416844730e-03	0.000000000000000000e+00	7.342284002045890823e+00	1.000000000000000000e+00
2.710000000000000000e+02	1.188663243680794892e+02	9.875029890879709171e+00	1.302494594899183478e-03	-3.233835818914811000e+01	4.863357561583152577e-01	0.000000000000000000e+00	2.220987980683248253e+01	1.000000000000000000e+00
2.710000000000000000e+02	3.061906090127354929e+01	1.868132552791412593e+01	2.053241816844573239e-03	-5.278302604453237734e+01	3.471319417432036092e-01	0.000000000000000000e+00	9.225022963204166260e+00	1.000000000000000000e+00
2.710000000000000000e+02	3.564518466080087933e+01	5.315485961211326327e+01	1.651416333806578467e-03	-4.184034347921650010e+01	3.593026715718609099e-01	0.000000000000000000e+00	2.711095449734687790e+01	1.000000000000000000e+00
2.720000000000000000e+02	4.897824540693987672e+01	1.873038699059346257e+01	-1.757492242890348888e-02	4.754760382791956772e+02	1.324769745249654296e-01	0.000000000000000000e+00	5.953018077618614790e+00	1.000000000000000000e+00
2.720000000000000000e+02	1.405516700402401398e+02	4.549998171790934265e+01	-1.458195200625448523e-02	3.939701939638650288e+02	7.583049080463544200e-02	0.000000000000000000e+00	4.105373873198558066e+00	1.000000000000000000e+00
2.730000000000000000e+02	5.953061406605288397e+01	1.341695944881299773e+01	-1.626068510562551223e-02	4.396861681709290792e+02	1.807891756197954614e-02	0.000000000000000000e+00	8.011548889276465246e+00	1.000000000000000000e+00
2.740000000000000000e+02	5.392374121195601333e+01	2.942442607258975329e+01	-1.707225573048513564e-02	4.617872048200512154e+02	3.198276280809386751e-02	0.000000000000000000e+00	1.008349097042951392e+01	1.000000000000000000e+00
2.750000000000000000e+02	8.523964266035403625e+01	4.340421217526631636e+01	-1.656748165754285892e-02	4.480409824410024839e+02	7.383234933966087432e-02	0.000000000000000000e+00	7.706602552206724965e+00	1.000000000000000000e+00
2.750000000000000000e+02	7.332024887104520872e+01	1.840470788153142578e+01	-1.625470163977727270e-02	4.395232238824716546e+02	6.101727600593043199e-02	0.000000000000000000e+00	5.178175161950668404e+00	1.000000000000000000e+00
2.760000000000000000e+02	1.351890661791121317e+02	2.527239782950976021e+01	-1.708017580054945958e-02	4.620028875387123435e+02	1.787054772425888949e-02	0.000000000000000000e+00	1.077539416418770379e+01	1.000000000000000000e+00
2.760000000000000000e+02	7.904431722311802844e+01	3.882058199554897016e+01	-1.613234950042642321e-02	4.361912783523345070e+02	5.149785177965904293e-02	0.000000000000000000e+00	7.342284002045890823e+00	1.000000000000000000e+00
2.760000000000000000e+02	1.209451821284288968e+02	4.964690510394660805e+01	-1.621759146975178083e-03	4.103270634574581521e+01	3.639831632516803417e-01	0.000000000000000000e+00	2.004024305754955648e+01	1.000000000000000000e+00
2.770000000000000000e+02	8.399703071442327484e+01	6.547740733592053886e+00	-1.689824483589671272e-02	4.570484660820510499e+02	1.274304904513845482e-02	0.000000000000000000e+00	1.595560529965569962e+01	1.000000000000000000e+00
2.780000000000000000e+02	1.020648848368396528e+02	3.707113881404958278e+01	-1.656116487459061148e-02	4.478689611193136670e+02	9.933616322024718670e-03	0.000000000000000000e+00	1.797766927318286889e+01	1.000000000000000000e+00
2.780000000000000000e+02	1.236112904121841893e+01	1.703086610773037890e+01	2.347817152350531369e-03	-6.080502694811452358e+01	2.907659721956932231e-01	0.000000000000000000e+00	1.680981300549425939e+01	1.000000000000000000e+00
2.790000000000000000e+02	3.592716610614454709e+01	2.756635098115063442e+01	-1.726454774984295670e-02	4.670237829279589050e+02	1.089102616012953550e-01	0.000000000000000000e+00	6.319706776546032856e+00	1.000000000000000000e+00
2.800000000000000000e+02	3.817903118454668032e+01	4.466403006164426870e+01	-1.717890875799821596e-02	4.646916254553029262e+02	4.483061697287782366e-02	0.000000000000000000e+00	8.621828180047939938e+00	1.000000000000000000e+00
2.800000000000000000e+02	2.967595817082401766e+01	2.849430199866582925e+01	-1.935343648576788589e-02	5.239092899860792159e+02	1.886023587576981519e-01	0.000000000000000000e+00	5.865815307903025300e+00	1.000000000000000000e+00
2.810000000000000000e+02	2.971181120026137989e+01	2.262859626220839715e+01	-1.653380243738660285e-02	4.471238155843089999e+02	2.208286295502474017e-01	0.000000000000000000e+00	5.865815307903025300e+00	1.000000000000000000e+00
2.830000000000000000e+02	5.091512191287850442e+01	1.792824901322727982e+01	2.157365198337262910e-03	-5.561855828277535352e+01	2.582879486254734402e-01	0.000000000000000000e+00	1.576479752423012926e+01	1.000000000000000000e+00
2.840000000000000000e+02	8.435211337985556668e+01	2.225690867445389998e+01	-1.621109309863221978e-02	4.383356575308330889e+02	2.178059198758757198e-01	0.000000000000000000e+00	5.031662401770089943e+00	1.000000000000000000e+00
2.840000000000000000e+02	3.287286352075599183e+01	5.145965408670707575e+01	-1.581035212982657284e-02	4.274225089186463720e+02	3.602733803552071734e-02	0.000000000000000000e+00	8.621828180047939938e+00	1.000000000000000000e+00
2.850000000000000000e+02	1.060636778483300589e+02	1.039168991016281751e+01	-1.561439033603789425e-02	4.220859939516336112e+02	8.986904664644801422e-03	0.000000000000000000e+00	1.245225643739808596e+01	1.000000000000000000e+00
2.850000000000000000e+02	1.319129740879463952e+02	1.992263546602321611e+01	-1.580392572602411574e-02	4.272475023553115534e+02	9.394680658107890103e-02	0.000000000000000000e+00	5.283911930441480997e+00	1.000000000000000000e+00
2.850000000000000000e+02	8.805596432507731208e+01	2.566265597878620142e+01	-1.569146578897203520e-02	4.241849454881555062e+02	2.486172164047555366e-01	0.000000000000000000e+00	5.031662401770089943e+00	1.000000000000000000e+00
2.860000000000000000e+02	7.429692631021451632e+01	4.509060702946138122e+01	-1.697811986342254165e-02	4.592236568253130145e+02	1.019775680221635117e-02	0.000000000000000000e+00	1.147345296985846730e+01	1.000000000000000000e+00
2.870000000000000000e+02	1.218716234695261562e+02	2.991214490636393819e+01	-1.711913995215301812e-02	4.630639758977706038e+02	1.066638416404630529e-02	0.000000000000000000e+00	9.473512506715682235e+00	1.000000000000000000e+00
2.880000000000000000e+02	2.489411499162885022e+01	3.091966624252357576e+01	-1.630883627537332153e-02	4.409974413179562021e+02	3.664174879959047892e-02	0.000000000000000000e+00	4.967729378134637663e+00	1.000000000000000000e+00
2.880000000000000000e+02	4.383664144221273773e+01	3.201455282957228121e+01	-1.657251351619113203e-02	4.481780121571999302e+02	1.043526998464794353e-02	0.000000000000000000e+00	8.265017278025897696e+00	1.000000000000000000e+00
2.890000000000000000e+02	9.507768517903697614e+01	1.625399794138744269e+01	-1.631712851661051150e-02	4.412232591603875562e+02	7.675933254068900702e-03	0.000000000000000000e+00	1.173999190015224414e+01	1.000000000000000000e+00
2.900000000000000000e+02	1.234731943275303223e+01	1.896773079264899664e+01	-1.609505082488969438e-02	4.351755449463311152e+02	1.608711985169619663e-02	0.000000000000000000e+00	1.311927854756743628e+01	1.000000000000000000e+00
2.900000000000000000e+02	6.326333202071021589e+01	4.194419318093920168e+01	-1.683121582840226005e-02	4.552231036233674217e+02	1.188739121243465036e-02	0.000000000000000000e+00	1.147345296985846730e+01	1.000000000000000000e+00
2.910000000000000000e+02	8.608128007243743696e+01	5.273736644234499238e+01	-1.579478651540321132e-02	4.269986194821647132e+02	8.918957444949859870e-03	0.000000000000000000e+00	1.404791525856209056e+01	1.000000000000000000e+00
2.910000000000000000e+02	4.101577915665469476e+01	8.304594379192691278e+00	-1.646972353312758236e-02	4.453787915924547178e+02	1.180624205727609510e-02	0.000000000000000000e+00	1.924062993209572880e+01	1.000000000000000000e+00
2.910000000000000000e+02	1.084924732233591556e+02	1.963253704536261424e+01	-8.455855184667236332e-03	2.271417181384997832e+02	4.743228066878713012e-02	0.000000000000000000e+00	8.839707130397975732e+00	1.000000000000000000e+00
2.910000000000000000e+02	1.127416872867554360e+02	2.738396284934500713e+01	8.034818690110225037e-03	-2.156758731315640603e+02	5.638558104096735857e-02	0.000000000000000000e+00	8.839707130397975732e+00	1.000000000000000000e+00
2.930000000000000000e+02	2.327852516470503019e+01	2.622198546521205031e+01	-2.380107086903543445e-02	6.450291623613196634e+02	8.195979437605305229e-03	0.000000000000000000e+00	4.967729378134637663e+00	1.000000000000000000e+00
2.930000000000000000e+02	7.207675861208394963e+01	1.927917162683520758e+01	-1.621219171544372936e-02	4.383655755313998270e+02	1.320167268893135404e-02	0.000000000000000000e+00	8.256627046620922172e+00	1.000000000000000000e+00
2.930000000000000000e+02	3.676032106039997416e+01	2.774416637633319738e+01	7.705250081412923571e-03	-2.067009205197946073e+02	2.178886217583447804e-01	0.000000000000000000e+00	3.375353724598028293e+00	1.000000000000000000e+00
2.940000000000000000e+02	3.379182365442506608e+01	2.613760610143591734e+01	-9.457436855278056331e-03	2.544172164515240127e+02	2.118142994152820702e-01	0.000000000000000000e+00	3.375353724598028293e+00	1.000000000000000000e+00
2.940000000000000000e+02	1.544972327385006494e+01	5.017794793111924179e+01	-1.657049865875687145e-02	4.481231427020554179e+02	9.403122288915155558e-03	0.000000000000000000e+00	7.589791773732377678e+00	1.000000000000000000e+00
2.940000000000000000e+02	1.396873849543499375e+02	4.525838311104433132e+01	1.806695277715027713e-03	-4.606896576424710332e+01	3.033126614280470257e-01	0.000000000000000000e+00	2.203667777303857989e+01	1.000000000000000000e+00
2.950000000000000000e+02	1.257152881656411978e+02	1.622197950850404524e+01	-1.745976098551868180e-02	4.723399128418640203e+02	9.592298050861025605e-02	0.000000000000000000e+00	6.183861700299945419e+00	1.000000000000000000e+00
2.950000000000000000e+02	9.898110826383556571e+01	1.934162280099848985e+01	-1.680776402784487158e-02	4.545844542098350303e+02	7.513774806744422108e-03	0.000000000000000000e+00	9.515812865479603033e+00	1.000000000000000000e+00
2.950000000000000000e+02	8.013657151324349570e+01	6.488439369614105168e+00	-1.754529727004231973e-02	4.746692733450410060e+02	4.120999174309447621e-02	0.000000000000000000e+00	1.511831391649261569e+01	1.000000000000000000e+00
2.950000000000000000e+02	1.966198003469616395e+01	3.605506584468776055e+01	-1.727327540215754451e-02	4.672614580701547879e+02	1.735878593346740217e-02	0.000000000000000000e+00	7.158605590271797325e+00	1.000000000000000000e+00
2.960000000000000000e+02	1.256247063646907662e+02	1.003878126926141867e+01	-1.784805524062653762e-02	4.829141072494876994e+02	5.709449874447503070e-02	0.000000000000000000e+00	6.183861700299945419e+00	1.000000000000000000e+00
2.970000000000000000e+02	6.440783772901137638e+01	1.621983466007827346e+01	-1.793617942397966042e-02	4.853139425149622639e+02	1.399260058950657637e-02	0.000000000000000000e+00	8.256627046620922172e+00	1.000000000000000000e+00
2.970000000000000000e+02	2.468692916221318612e+01	4.981426973552186332e+00	-5.962501707077106326e-03	1.592416551008964802e+02	7.256272582603473520e-02	0.000000000000000000e+00	8.952818283558224621e+00	1.000000000000000000e+00
2.980000000000000000e+02	1.593618713361972006e+01	6.872846854864200772e+00	7.656498466313787360e-03	-2.053732957894191600e+02	9.683820944313559220e-02	0.000000000000000000e+00	8.952818283558224621e+00	1.000000000000000000e+00
2.990000000000000000e+02	1.734815121249287628e+01	4.282941674928459719e+01	-1.721576893271464445e-02	4.656954174203481216e+02	1.314560633231953712e-02	0.000000000000000000e+00	7.158605590271797325e+00	1.000000000000000000e+00
2.990000000000000000e+02	1.083400799816518827e+02	2.165806087457017881e+01	-1.657010347164459760e-02	4.481123807984279210e+02	2.311042274871288882e-02	0.000000000000000000e+00	4.420914178992239485e+00	1.000000000000000000e+00
2.990000000000000000e+02	4.327522907995977874e+01	3.943924597064630433e+01	-1.676225043820151958e-02	4.533450087667291655e+02	9.477558549073505922e-03	0.000000000000000000e+00	1.633611342012623879e+01	1.000000000000000000e+00
2.990000000000000000e+02	1.390640576353863480e+02	2.323052278993809949e+01	2.845151685203375132e-03	-7.434865260528506781e+01	2.998025086721166632e-01	0.000000000000000000e+00	1.432101512999230586e+01	1.000000000000000000e+00
3.000000000000000000e+02	4.502224243730947961e+01	1.206800641253684070e+01	-3.970250717859523382e-03	1.049878282887647174e+02	1.303792756321486834e-01	0.000000000000000000e+00	1.802136719906179252e+01	1.000000000000000000e+00
3.000000000000000000e+02	8.723686245230004133e+00	2.165903065415090722e+01	-2.216177593043835992e-03	5.722016244514561834e+01	2.910009302230412986e-01	0.000000000000000000e+00	1.522023812114180963e+01	1.000000000000000000e+00
3.010000000000000000e+02	1.308811837487941716e+02	4.634464016013356513e+01	-1.653959440313885684e-02	4.472815448606528435e+02	1.761106953368385408e-02	0.000000000000000000e+00	1.100279270875818227e+01	1.000000000000000000e+00
3.010000000000000000e+02	1.202994877809090895e+02	4.935946317900993563e+01	-1.590879049182333457e-02	4.301032242865126136e+02	4.342914076626425146e-02	0.000000000000000000e+00	1.100279270875818227e+01	1.000000000000000000e+00
3.030000000000000000e+02	8.838527089398631631e+01	5.195429317362492583e+01	-1.620479997469710318e-02	4.381642805015677027e+02	2.053921534362268542e-02	0.000000000000000000e+00	1.156785524356222616e+01	1.000000000000000000e+00
3.030000000000000000e+02	1.310132767049218501e+02	1.138668891896803714e+01	-3.026333446578363326e-02	8.210122748756784858e+02	3.964539176206760551e-03	0.000000000000000000e+00	7.594411440742667274e+00	1.000000000000000000e+00
3.040000000000000000e+02	1.045443207604655669e+02	2.392448848488418989e+01	-1.649260187863943808e-02	4.460018244341329137e+02	1.548442696348584224e-02	0.000000000000000000e+00	4.420914178992239485e+00	1.000000000000000000e+00
3.050000000000000000e+02	1.200942573935703734e+02	1.725555934116680135e+01	-1.687987941252647867e-02	4.565483310567692001e+02	9.336776127860102470e-03	0.000000000000000000e+00	3.628589955697460567e+00	1.000000000000000000e+00
3.060000000000000000e+02	1.895756808982538288e+01	4.639315432940392725e+01	-1.732013138943391470e-02	4.685374602569083891e+02	1.369930202699376487e-02	0.000000000000000000e+00	9.491429512522264744e+00	1.000000000000000000e+00
3.060000000000000000e+02	9.790942770250006788e+01	4.538879913106794106e+01	3.700291734679798418e-03	-9.763619036810089824e+01	2.617465980667302849e-01	0.000000000000000000e+00	1.156785524356222616e+01	1.000000000000000000e+00
3.070000000000000000e+02	3.622741721207785304e+01	4.123802284175381772e+01	-4.602150834209788217e-03	1.221960011849403855e+02	2.205707941323333809e-01	0.000000000000000000e+00	7.445066471863181157e+00	1.000000000000000000e+00
3.070000000000000000e+02	1.380667544262171305e+02	1.420156674339918723e+01	-1.636035650774686490e-02	4.424004622122325259e+02	4.184921868187430061e-02	0.000000000000000000e+00	7.594411440742667274e+00	1.000000000000000000e+00
3.090000000000000000e+02	1.305941077849221301e+02	7.634135995220193038e+00	-1.631898945479861099e-02	4.412739370211148184e+02	1.950194582921604969e-02	0.000000000000000000e+00	9.948446836455646647e+00	1.000000000000000000e+00
3.090000000000000000e+02	3.579139829569609788e+01	4.867031066415538021e+01	-1.658005368608571686e-02	4.483833492727586076e+02	1.527021972981645881e-02	0.000000000000000000e+00	7.445066471863181157e+00	1.000000000000000000e+00
3.100000000000000000e+02	1.184135378099040565e+02	2.047143352211185530e+01	2.819093219571996382e-03	-7.363901737909804979e+01	1.612705443055775234e-01	0.000000000000000000e+00	3.628589955697460567e+00	1.000000000000000000e+00
3.100000000000000000e+02	1.333623076795053208e+01	3.874542258039000586e+01	3.542175645371926310e-03	-9.333030573210437808e+01	3.097314197547392789e-01	0.000000000000000000e+00	9.491429512522264744e+00	1.000000000000000000e+00
3.110000000000000000e+02	6.320647736972868103e+01	2.626770296187218889e+01	-2.000697654348791363e-02	5.417067709752883502e+02	8.911607787450281926e-02	0.000000000000000000e+00	6.754532556020406808e+00	1.000000000000000000e+00
3.110000000000000000e+02	6.363253824745885368e+01	3.490984322458952249e+01	-1.458031124047401948e-02	3.939255119318447100e+02	1.124679862444090128e-01	0.000000000000000000e+00	3.933019008717320020e+00	1.000000000000000000e+00
3.110000000000000000e+02	6.732112907084919584e+01	1.106215297135050868e+01	-1.616456932895494417e-03	4.088831419538077228e+01	3.964958155688628194e-01	0.000000000000000000e+00	4.101276451799974687e+00	1.000000000000000000e+00
3.120000000000000000e+02	1.065015429491635359e+02	2.531841971978114714e+01	-1.373023469730920779e-02	3.707758657278631631e+02	2.630096889540577410e-01	0.000000000000000000e+00	1.286036145536762199e+01	1.000000000000000000e+00
3.120000000000000000e+02	5.607785969393395931e+01	4.876711193456080906e+01	-4.653999638200638847e-03	1.236079698813346823e+02	9.570631649725291901e-02	0.000000000000000000e+00	1.578280913359336779e+01	1.000000000000000000e+00
3.120000000000000000e+02	7.370749463404452229e+01	1.767253384173859132e+01	-1.211798260605237302e-03	2.986847701458212967e+01	4.938568921864187056e-01	0.000000000000000000e+00	8.369964546745242373e+00	1.000000000000000000e+00
3.130000000000000000e+02	8.411298561217519421e+01	3.286384609247431143e+01	-1.589356677356359646e-02	4.296886455118648769e+02	1.254956329107548285e-02	0.000000000000000000e+00	1.708912787077633055e+01	1.000000000000000000e+00
3.130000000000000000e+02	7.229973695512666154e+01	6.069455652947165269e+00	-1.722992439590105649e-03	4.378953445368873787e+01	4.016786192063181993e-01	0.000000000000000000e+00	3.789022289408237487e+00	1.000000000000000000e+00
3.130000000000000000e+02	1.177273265676074061e+02	3.208401637139045448e+01	2.109308451233195617e-03	-5.430985649336756893e+01	3.088846987183494486e-01	0.000000000000000000e+00	1.163283999290000459e+01	1.000000000000000000e+00
3.140000000000000000e+02	4.528952529992258036e+01	2.185512877103656493e+01	-1.670263215339717541e-02	4.517214582622410148e+02	9.216432256490603159e-03	0.000000000000000000e+00	1.170471951153143131e+01	1.000000000000000000e+00
3.140000000000000000e+02	5.659390769630775964e+01	2.489015718604711580e+01	-1.704981740853984962e-02	4.611761548874056302e+02	2.918863542866301231e-02	0.000000000000000000e+00	6.754532556020406808e+00	1.000000000000000000e+00
3.150000000000000000e+02	7.347119209651232552e+01	4.680151127924769128e+01	-1.620562956954639533e-02	4.381868723815674684e+02	1.726265293362005959e-02	0.000000000000000000e+00	7.435101183821958060e+00	1.000000000000000000e+00
3.150000000000000000e+02	6.702394389095613292e+01	3.291810873320103070e+01	-1.563971944330868821e-02	4.227757669805405953e+02	3.493708815610796492e-02	0.000000000000000000e+00	3.933019008717320020e+00	1.000000000000000000e+00
3.150000000000000000e+02	7.118650011850719750e+01	9.691249912043881309e+00	1.655098616823443914e-03	-4.194062097745919715e+01	4.298358251895757487e-01	0.000000000000000000e+00	3.789022289408237487e+00	1.000000000000000000e+00
3.160000000000000000e+02	1.371048609929428608e+02	5.130450164608708974e+01	-1.562133392516988455e-02	4.222750847259690090e+02	2.206812691909831869e-02	0.000000000000000000e+00	2.057061019626983978e+01	1.000000000000000000e+00
3.160000000000000000e+02	1.166530859924964432e+02	4.909658335548036945e+01	-1.634677933395280516e-02	4.420307228372201394e+02	2.160111161024436122e-02	0.000000000000000000e+00	1.704644913761693203e+01	1.000000000000000000e+00
3.160000000000000000e+02	8.502556232517632395e+01	5.111881352161264402e+01	-1.529409018181029402e-02	4.133634438365057804e+02	1.575320591592643815e-02	0.000000000000000000e+00	1.233460862909587519e+01	1.000000000000000000e+00
3.170000000000000000e+02	1.131423225946571165e+02	8.712483216225463067e+00	-1.832956827740969338e-02	4.960268751922842512e+02	7.892426385926132326e-03	0.000000000000000000e+00	1.788454867924055236e+01	1.000000000000000000e+00
3.180000000000000000e+02	1.012635671174652963e+01	3.645625600818500800e+01	-1.759989441460741225e-02	4.761560860216077913e+02	5.912155264688956358e-02	0.000000000000000000e+00	6.213798450761298220e+00	1.000000000000000000e+00
3.180000000000000000e+02	1.081232067635637151e+01	4.263207535673628001e+01	-1.723383173649603584e-02	4.661873113801960358e+02	6.595522020164257260e-02	0.000000000000000000e+00	6.213798450761298220e+00	1.000000000000000000e+00
3.190000000000000000e+02	2.229804936746142019e+01	5.164747526908582742e+00	-1.665901104051024581e-02	4.505335495515773232e+02	1.959772180327312707e-02	0.000000000000000000e+00	1.304553792072634444e+01	1.000000000000000000e+00
3.190000000000000000e+02	4.031665139093438199e+01	4.509047789894345470e+01	-2.257589355626960989e-02	6.116646123619970012e+02	1.497458391969619385e-02	0.000000000000000000e+00	2.376154296358759055e+01	1.000000000000000000e+00
3.200000000000000000e+02	9.507566022673879047e+01	8.585357595448771306e+00	-1.591084310384598480e-02	4.301591218906759764e+02	8.726655650320491731e-03	0.000000000000000000e+00	1.517503978162650036e+01	1.000000000000000000e+00
3.200000000000000000e+02	6.997895439693917297e+01	4.023759434929262824e+01	4.883324181190983743e-03	-1.298530334333200074e+02	1.920630967817885670e-01	0.000000000000000000e+00	7.435101183821958060e+00	1.000000000000000000e+00
3.210000000000000000e+02	1.114599040107660812e+02	3.252413696172201441e+01	-1.650613650260273485e-02	4.463704050740453226e+02	1.400197452754570193e-02	0.000000000000000000e+00	1.588122479313294200e+01	1.000000000000000000e+00
3.210000000000000000e+02	9.677426497793268823e+01	3.856940843017905252e+01	-2.869420343224236922e-03	7.500954702890574310e+01	2.742710572019307902e-01	0.000000000000000000e+00	1.588122479313294200e+01	1.000000000000000000e+00
3.220000000000000000e+02	1.397219466566276580e+01	2.818124724416338012e+01	-1.740061690838468067e-02	4.707292761624707396e+02	3.233216056260068694e-02	0.000000000000000000e+00	6.392500587836153159e+00	1.000000000000000000e+00
3.220000000000000000e+02	1.316207050639049498e+02	3.268845724732112501e+01	-1.695620795847711110e-02	4.586269425044431500e+02	9.199035047338655069e-03	0.000000000000000000e+00	1.647161121505674686e+01	1.000000000000000000e+00
3.220000000000000000e+02	1.340990590114435861e+02	4.897255187154579659e+01	-1.525914785177385352e-02	4.124118794339934766e+02	1.694540050322645985e-02	0.000000000000000000e+00	1.647161121505674686e+01	1.000000000000000000e+00
3.230000000000000000e+02	2.671370434987889197e+01	1.744025365567414099e+01	-1.703311482910418312e-02	4.607213031358327271e+02	1.297269642658271938e-02	0.000000000000000000e+00	1.304553792072634444e+01	1.000000000000000000e+00
3.230000000000000000e+02	6.150349023366389645e+01	5.229461351789290724e+00	-1.836756093227518566e-02	4.970615073387162397e+02	1.416063543595491581e-02	0.000000000000000000e+00	2.144283174212294796e+01	1.000000000000000000e+00
3.240000000000000000e+02	1.306638629530518756e+02	1.168565882355184904e+01	-1.663822950775091514e-02	4.499676180071496674e+02	1.324475339062103352e-02	0.000000000000000000e+00	1.202930446126489095e+01	1.000000000000000000e+00
3.240000000000000000e+02	8.097855020638520784e+01	1.420259191920574970e+01	1.551249407498990918e-03	-3.911255511238542937e+01	4.049039939551156708e-01	0.000000000000000000e+00	1.517503978162650036e+01	1.000000000000000000e+00
3.250000000000000000e+02	1.165761508291549475e+01	3.414000425553874152e+01	-1.671089928246000805e-02	4.519465922392529365e+02	4.528074486588551384e-02	0.000000000000000000e+00	6.392500587836153159e+00	1.000000000000000000e+00
3.250000000000000000e+02	7.644579687382218935e+00	1.383317628477901629e+01	-1.633835916142077627e-02	4.418014211153219435e+02	2.728184509401498925e-02	0.000000000000000000e+00	1.568138551177443851e+01	1.000000000000000000e+00
3.260000000000000000e+02	1.192091935349346983e+02	4.939202523775461096e+00	-1.632666904814927475e-02	4.414830709755660791e+02	1.386910067422109094e-02	0.000000000000000000e+00	1.329376260067635762e+01	1.000000000000000000e+00
3.270000000000000000e+02	6.613002208239859669e+01	3.898285816162346862e+01	3.339785026122127527e-03	-8.781871825411745647e+01	2.444150181837227986e-01	0.000000000000000000e+00	2.888841259906692116e+01	1.000000000000000000e+00
3.290000000000000000e+02	1.414731169396838482e+02	1.696431339401658178e+01	-1.689687616847588419e-02	4.570111939483616084e+02	1.216158840008685349e-02	0.000000000000000000e+00	1.202930446126489095e+01	1.000000000000000000e+00
3.290000000000000000e+02	2.114165468950128002e+01	3.390081423429912633e+01	-1.572193996128166266e-02	4.250148311178666631e+02	2.148562363006822906e-02	0.000000000000000000e+00	9.487055345340220214e+00	1.000000000000000000e+00
3.290000000000000000e+02	2.384953015097625695e+01	2.069709284386263803e+01	-2.325722579920308508e-03	6.020333814855810317e+01	3.452952206455222051e-01	0.000000000000000000e+00	3.936681575814395817e+00	1.000000000000000000e+00
3.300000000000000000e+02	6.860356147299025054e+01	9.481311010042226428e+00	-1.707189029506854527e-02	4.617772531272624974e+02	1.109296756960875818e-02	0.000000000000000000e+00	2.153292161261555293e+01	1.000000000000000000e+00
3.310000000000000000e+02	4.751254912387906160e+01	5.141275150203584943e+00	-1.569179192289820238e-02	4.241938269060308357e+02	1.573590747552657820e-01	0.000000000000000000e+00	5.129872774235061605e+00	1.000000000000000000e+00
3.310000000000000000e+02	1.527038114987471396e+01	5.230560780230326401e+01	-1.606593069721861181e-02	4.343825332364789915e+02	1.389225540078498078e-02	0.000000000000000000e+00	1.138806993622713293e+01	1.000000000000000000e+00
3.310000000000000000e+02	1.152976867416456344e+02	5.143928766584367906e+01	-1.563226782605585050e-02	4.225728413682087421e+02	2.074299460777981885e-01	0.000000000000000000e+00	1.118896261109202861e+01	1.000000000000000000e+00
3.320000000000000000e+02	2.142049086649265632e+01	1.759915320859020227e+01	3.006821986697886390e-03	-7.875132706017042494e+01	2.614080934481672891e-01	0.000000000000000000e+00	3.936681575814395817e+00	1.000000000000000000e+00
3.330000000000000000e+02	4.456891935423917772e+01	9.342541442540690966e+00	-1.601768053992305707e-02	4.330685644184239891e+02	1.823338389613545774e-01	0.000000000000000000e+00	5.129872774235061605e+00	1.000000000000000000e+00
3.330000000000000000e+02	1.192999328650743252e+02	2.139558895640326597e+01	-1.783672589325796184e-02	4.826055816403371637e+02	3.008792972835172552e-02	0.000000000000000000e+00	1.488444576754046089e+01	1.000000000000000000e+00
3.330000000000000000e+02	5.218758109296458514e+01	4.699272012326769499e+01	-1.409354990984406676e-02	3.806698202174128483e+02	1.749514984154144637e-01	0.000000000000000000e+00	3.918851514955416615e+00	1.000000000000000000e+00
3.330000000000000000e+02	1.253770174156297088e+02	4.658130686340125948e+01	-1.654158463588631389e-02	4.473357437258464415e+02	1.358779810300669855e-02	0.000000000000000000e+00	1.118896261109202861e+01	1.000000000000000000e+00
3.340000000000000000e+02	1.324339975822839754e+01	1.417051090882076636e+01	2.709084256608157958e-03	-7.064320648141277559e+01	2.583130784224944021e-01	0.000000000000000000e+00	8.866814930549901774e+00	1.000000000000000000e+00
3.350000000000000000e+02	3.018542314885896971e+01	7.681184752658665182e+00	-1.630871961878904361e-02	4.409942644762057284e+02	1.291479776801229828e-02	0.000000000000000000e+00	1.323594107751013382e+01	1.000000000000000000e+00
3.350000000000000000e+02	9.808435940434142708e+01	2.412810072571145881e+01	-1.666789464770570064e-02	4.507754717234611235e+02	4.934786592944673256e-02	0.000000000000000000e+00	5.846862242075511418e+00	1.000000000000000000e+00
3.350000000000000000e+02	6.472779510371083234e+01	3.192326563278943041e+01	5.691634329729763561e-03	-1.518652794036604234e+02	1.794880010557587946e-01	0.000000000000000000e+00	1.323435755193604102e+01	1.000000000000000000e+00
3.360000000000000000e+02	1.262330535199098307e+02	5.600661337570780773e+00	-1.624632162359086751e-02	4.392950157152674251e+02	1.297327391039793110e-02	0.000000000000000000e+00	1.535903335178773332e+01	1.000000000000000000e+00
3.360000000000000000e+02	4.967857985535439269e+01	5.000308720818257058e+01	-1.339120255437501773e-02	3.615431981242088568e+02	1.730514141986937426e-01	0.000000000000000000e+00	3.918851514955416615e+00	1.000000000000000000e+00
3.360000000000000000e+02	1.406915858495934799e+02	1.078243211335975182e+01	-1.276535855715692225e-02	3.444999480416387883e+02	3.283228992964432047e-01	0.000000000000000000e+00	1.535903335178773332e+01	1.000000000000000000e+00
3.370000000000000000e+02	6.268259331155112335e+01	1.884789300170035631e+01	-1.611680974705011204e-02	4.357680931748922148e+02	9.041422957963507478e-03	0.000000000000000000e+00	1.268734057505113633e+01	1.000000000000000000e+00
3.380000000000000000e+02	9.754771054262504038e+01	4.537680894472533311e+01	-1.720310445058884780e-02	4.653505328532745011e+02	1.426146679841655551e-02	0.000000000000000000e+00	1.271016195276287242e+01	1.000000000000000000e+00
3.380000000000000000e+02	9.240683357222116001e+01	2.273114027408251303e+01	-1.687474886418388262e-02	4.564086137808150170e+02	5.039183836648697401e-02	0.000000000000000000e+00	5.846862242075511418e+00	1.000000000000000000e+00
3.390000000000000000e+02	3.314013274858814384e+01	3.284254712692144551e+01	-1.679507584423346397e-02	4.542389241938182067e+02	1.067802642753001852e-02	0.000000000000000000e+00	1.027483993726905531e+01	1.000000000000000000e+00
3.390000000000000000e+02	5.782927932063831378e+01	4.791057161685047561e+01	-1.685202893235822341e-02	4.557898949280580041e+02	3.084532668012895940e-02	0.000000000000000000e+00	8.415017722699548841e+00	1.000000000000000000e+00
3.400000000000000000e+02	1.136186243703599672e+02	3.605113297740037126e+01	-1.656683396063439104e-02	4.480233440831405005e+02	1.676647643751827399e-02	0.000000000000000000e+00	9.128750965298067399e+00	1.000000000000000000e+00
3.400000000000000000e+02	8.326393673014499086e+01	1.097341649926606522e+01	-1.721493750594256869e-02	4.656727756526475446e+02	1.170611751684869084e-02	0.000000000000000000e+00	1.037685533573440289e+01	1.000000000000000000e+00
3.420000000000000000e+02	1.669124043296812943e+01	8.067668798554660015e+00	-2.790424759633124835e-02	7.567686172528459565e+02	1.061326829220204937e-01	0.000000000000000000e+00	2.973820193952958846e+01	1.000000000000000000e+00
3.420000000000000000e+02	3.094086683919512737e+01	4.287925800231687390e+01	-1.626686967051297131e-02	4.398545888740074474e+02	1.194121178879758993e-02	0.000000000000000000e+00	1.027483993726905531e+01	1.000000000000000000e+00
3.420000000000000000e+02	1.164401000553733496e+02	4.473291673106002264e+01	-1.648125229908849187e-02	4.456927478535814657e+02	1.324715041042001662e-02	0.000000000000000000e+00	9.128750965298067399e+00	1.000000000000000000e+00
3.420000000000000000e+02	6.648537188769697082e+01	6.743865326246822001e+00	-2.985269005013968871e-03	7.816438709031072563e+01	4.405884384422589228e-01	0.000000000000000000e+00	6.490964218408676878e+00	1.000000000000000000e+00
3.420000000000000000e+02	6.134894747492658240e+01	3.374289205310414275e+01	-3.438163499677250688e-03	9.049780271445330015e+01	3.131090964489749995e-01	0.000000000000000000e+00	8.757947957421961860e+00	1.000000000000000000e+00
3.420000000000000000e+02	8.318082397678469420e+01	4.726934825350397062e+01	-1.762492538022703264e-03	4.486521794488677983e+01	2.925630026977609210e-01	0.000000000000000000e+00	1.006512687719508037e+01	1.000000000000000000e+00
3.430000000000000000e+02	7.297499852459432645e+01	6.875632538914011604e+00	-1.535163510311663565e-02	4.149305316238222190e+02	4.131290160584955018e-02	0.000000000000000000e+00	4.472426709972174841e+00	1.000000000000000000e+00
3.430000000000000000e+02	8.387723890241223046e+01	3.395606703823143135e+01	-1.483595992893907596e-02	4.008874458165802821e+02	2.871100983415728614e-01	0.000000000000000000e+00	5.242287379080647902e+00	1.000000000000000000e+00
3.430000000000000000e+02	8.717539829152644870e+01	3.803083348661420615e+01	-1.477379319470350366e-02	3.991944948525970176e+02	2.906050389295313785e-01	0.000000000000000000e+00	5.242287379080647902e+00	1.000000000000000000e+00
3.440000000000000000e+02	9.492349242828856859e+01	1.044364349513020862e+01	-1.748281192830183559e-02	4.729676459258891441e+02	1.752706041200740028e-01	0.000000000000000000e+00	5.240701761856052521e+00	1.000000000000000000e+00
3.440000000000000000e+02	9.248703048029909723e+01	1.572879958947318357e+01	-1.740068094554907824e-02	4.707310200497848882e+02	1.819000926597749146e-01	0.000000000000000000e+00	5.819726949399888660e+00	1.000000000000000000e+00
3.440000000000000000e+02	5.838914090099726906e+01	2.550024700009862499e+01	-7.962945291226198458e-03	2.137185861448552942e+02	5.117573450048096273e-02	0.000000000000000000e+00	8.331048613240062295e+00	1.000000000000000000e+00
3.440000000000000000e+02	8.521071938219503750e+01	2.543351879240959335e+01	-1.637336361158223119e-02	4.427546771995160952e+02	1.075823093649352913e-02	0.000000000000000000e+00	8.626238971436084313e+00	1.000000000000000000e+00
3.450000000000000000e+02	4.620063091888750506e+01	4.895869362785447265e+01	-1.616548094308652150e-02	4.370935278991262862e+02	7.812392598611328509e-03	0.000000000000000000e+00	1.327748587101869937e+01	1.000000000000000000e+00
3.450000000000000000e+02	1.053116700680818667e+02	3.113830099549976183e+01	1.219590200619304803e-03	-3.008067044118434907e+01	4.426914296179735864e-01	0.000000000000000000e+00	9.530868473270606600e+00	1.000000000000000000e+00
3.460000000000000000e+02	5.920655951460093291e+01	4.628709253145086677e+01	-2.803880078417968214e-03	7.322472664469449910e+01	2.321230615545272213e-01	0.000000000000000000e+00	1.272583167472768650e+01	1.000000000000000000e+00
3.470000000000000000e+02	7.733462508250896406e+01	5.877505817701768720e+00	-1.553659096301670747e-02	4.199673283152111480e+02	8.047466213230292098e-02	0.000000000000000000e+00	4.472426709972174841e+00	1.000000000000000000e+00
3.470000000000000000e+02	6.665645578676412697e+01	2.652877778512495865e+01	-1.703343951053715166e-02	4.607301449987951401e+02	1.772757429720817068e-02	0.000000000000000000e+00	8.331048613240062295e+00	1.000000000000000000e+00
3.470000000000000000e+02	1.412924213297786764e+02	3.582240832186086976e+01	-1.737225016483393003e-02	4.699567809296130463e+02	1.053639646993421719e-01	0.000000000000000000e+00	1.590751575647633764e+01	1.000000000000000000e+00
3.480000000000000000e+02	9.830986111399923288e+01	1.444332624269399012e+01	-1.327272677400227405e-02	3.583168152514869007e+02	3.189223460575202340e-01	0.000000000000000000e+00	3.158266745151145471e+00	1.000000000000000000e+00
3.490000000000000000e+02	1.421110647805088263e+02	1.918804996854047928e+01	-1.640756672240966871e-02	4.436861108699276315e+02	1.181714526783761432e-02	0.000000000000000000e+00	1.470329801008114501e+01	1.000000000000000000e+00
3.490000000000000000e+02	1.220772966141879863e+02	4.771615634696810559e+01	-1.584805438085449061e-02	4.284492326641818067e+02	1.201232651708861177e-02	0.000000000000000000e+00	8.705169600482115300e+00	1.000000000000000000e+00
3.490000000000000000e+02	7.010496012853259629e+01	3.927192688618473682e+01	-3.878580479677657365e-03	1.024914253490432259e+02	1.374495317204819100e-01	0.000000000000000000e+00	1.296100632560096422e+01	1.000000000000000000e+00
3.500000000000000000e+02	4.347678792271738502e+01	2.504650164584142757e+01	-1.725133867507107344e-02	4.666640677821761756e+02	1.446304286268385031e-02	0.000000000000000000e+00	1.495610196794479307e+01	1.000000000000000000e+00
3.500000000000000000e+02	9.689463061726770832e+01	3.560941950636722453e+01	-1.713808407536119779e-02	4.635798703233258493e+02	1.330988678885369758e-02	0.000000000000000000e+00	9.530868473270606600e+00	1.000000000000000000e+00
3.500000000000000000e+02	1.145364394116627977e+02	8.963476192849871182e+00	-1.701644755008592524e-02	4.602674127002500200e+02	1.457001085115849914e-02	0.000000000000000000e+00	1.712689696994125299e+01	1.000000000000000000e+00
3.510000000000000000e+02	2.215156962275605679e+01	1.693817413013326245e+01	-1.614635129481988701e-02	4.365725811762223998e+02	1.187464666119186774e-02	0.000000000000000000e+00	1.952699534803317505e+01	1.000000000000000000e+00
3.510000000000000000e+02	1.372993710400373004e+02	5.122060974040775250e+01	-1.602127415851054698e-02	4.331664273691915810e+02	4.107800610022760424e-02	0.000000000000000000e+00	7.043888649956882908e+00	1.000000000000000000e+00
3.510000000000000000e+02	1.275367285723273767e+02	2.113116511287632449e+01	-1.660576039164408935e-02	4.490834052189334216e+02	4.037347780788147489e-02	0.000000000000000000e+00	7.313716174161432271e+00	1.000000000000000000e+00
3.530000000000000000e+02	6.640091265147295019e+01	2.494818151566958875e+01	-1.798827391730441726e-03	4.585470414465419253e+01	3.532998555178991085e-01	0.000000000000000000e+00	1.479491970750994234e+01	1.000000000000000000e+00
3.540000000000000000e+02	1.307286694307213963e+02	4.868245141707077295e+01	-1.760840621928631139e-02	4.763878831091269035e+02	3.146797058013250936e-02	0.000000000000000000e+00	7.043888649956882908e+00	1.000000000000000000e+00
3.550000000000000000e+02	5.621196933134356755e+00	6.543448252828066636e+00	-1.673391969403152657e-02	4.525734938843290820e+02	8.635413462446273059e-02	0.000000000000000000e+00	1.952699534803317505e+01	1.000000000000000000e+00
3.550000000000000000e+02	7.983988436937315214e+01	1.667940178027555831e+01	-1.671850551246628278e-02	4.521537283318873506e+02	1.476481516889349699e-02	0.000000000000000000e+00	1.577905824651726441e+01	1.000000000000000000e+00
3.550000000000000000e+02	1.222413978941782347e+02	2.617595621709888576e+01	-1.693028136246990320e-02	4.579208984079834295e+02	2.953315844181891858e-02	0.000000000000000000e+00	7.313716174161432271e+00	1.000000000000000000e+00
3.550000000000000000e+02	2.077256019485350080e+01	4.878068170133166603e+01	1.207356338662051885e-03	-2.974751270580633999e+01	4.329130087812977923e-01	0.000000000000000000e+00	1.814817530204943807e+01	1.000000000000000000e+00
3.560000000000000000e+02	1.075099819196422573e+02	9.997804144734034892e+00	-1.665930973737236517e-02	4.505416837916476993e+02	1.194529024303381259e-02	0.000000000000000000e+00	1.123888626410301939e+01	1.000000000000000000e+00
3.560000000000000000e+02	4.679020926523164547e+01	1.324276783338510199e+01	-1.685508716066194679e-02	4.558731779027635866e+02	1.408415008463137497e-02	0.000000000000000000e+00	1.042169011005562851e+01	1.000000000000000000e+00
3.560000000000000000e+02	6.195338139997581095e+01	4.076600870506603513e+01	-1.512874371639650987e-02	4.088606585212475579e+02	1.268392533186379900e-02	0.000000000000000000e+00	8.627722144344273758e+00	1.000000000000000000e+00
3.560000000000000000e+02	1.123780573111782957e+02	4.606032792668143117e+01	-1.665732066473554068e-02	4.504875165190806001e+02	1.004870953060743588e-02	0.000000000000000000e+00	1.293031012164740901e+01	1.000000000000000000e+00
3.570000000000000000e+02	1.406255359834763112e+02	4.477485005157898712e+01	-1.703487411292575401e-02	4.607692127015880033e+02	2.069041549498817911e-02	0.000000000000000000e+00	4.805857701690543493e+00	1.000000000000000000e+00
3.580000000000000000e+02	2.269658931888289288e+01	3.073478525023221053e+01	-4.088609911830194676e-03	1.082110362309679203e+02	1.919447566980548858e-01	0.000000000000000000e+00	9.684000618677355732e+00	1.000000000000000000e+00
3.590000000000000000e+02	9.965980032471581751e+01	4.372819176678943620e+01	-1.547222421293816159e-02	4.182144655834964624e+02	1.419036686553298843e-02	0.000000000000000000e+00	1.110092903978887868e+01	1.000000000000000000e+00
3.600000000000000000e+02	6.294039292895900672e+01	1.478773734549496410e+01	-1.797399661558431519e-02	4.863437963712004830e+02	1.562709065750405024e-01	0.000000000000000000e+00	6.802295112777239083e+00	1.000000000000000000e+00
3.600000000000000000e+02	1.113461859888380872e+02	2.056170980490200506e+01	-1.615311127604965660e-02	4.367566718620235520e+02	8.414350313656671077e-03	0.000000000000000000e+00	1.123888626410301939e+01	1.000000000000000000e+00
3.600000000000000000e+02	1.299520490008361833e+02	3.909963201755981288e+01	-1.734750197248133285e-02	4.692828276229875542e+02	1.772644028749725820e-02	0.000000000000000000e+00	1.063926462673833306e+01	1.000000000000000000e+00
3.610000000000000000e+02	5.650937952984114077e+01	1.700433055618554690e+01	-3.558762108531932089e-02	9.660055140397280411e+02	3.233511716211856513e-02	0.000000000000000000e+00	6.802295112777239083e+00	1.000000000000000000e+00
3.610000000000000000e+02	4.604363253846279491e+01	3.406008650961081941e+01	-1.725698977337251916e-02	4.668179608961484064e+02	9.976729423839203470e-03	0.000000000000000000e+00	3.473934859310646051e+00	1.000000000000000000e+00
3.610000000000000000e+02	6.635545313161917136e+01	3.334580965992748958e+01	-3.963773098074209640e-03	1.048114269899879645e+02	2.551149498233741264e-01	0.000000000000000000e+00	8.627722144344273758e+00	1.000000000000000000e+00
3.610000000000000000e+02	3.686876917414727473e+01	5.274564184960578928e+01	-1.620548071067563420e-02	4.381828185934466546e+02	1.046751296267800502e-02	0.000000000000000000e+00	1.798696121829906147e+01	1.000000000000000000e+00
3.610000000000000000e+02	1.239685901061729538e+02	2.017271884172567198e+01	-3.671535957735999525e-03	9.685310081231662593e+01	3.142987128893250937e-01	0.000000000000000000e+00	1.139422819522890684e+01	1.000000000000000000e+00
3.610000000000000000e+02	2.881597222940543901e+01	2.322925257247055697e+01	-3.107610726282237276e-03	8.149604891078922719e+01	1.211594567808234046e-01	0.000000000000000000e+00	9.684000618677355732e+00	1.000000000000000000e+00
3.620000000000000000e+02	8.731822625628156231e+01	8.319185339143773561e+00	-1.685423375182190653e-02	4.558499375100329303e+02	9.961461891493383902e-03	0.000000000000000000e+00	2.522143776222101863e+01	1.000000000000000000e+00
3.620000000000000000e+02	1.413291531868410118e+02	4.952892105231378395e+01	-1.559770161168269088e-02	4.216315195075083579e+02	1.094583391433257002e-02	0.000000000000000000e+00	4.805857701690543493e+00	1.000000000000000000e+00
3.630000000000000000e+02	1.062938481405846858e+01	1.969930723265842332e+01	-1.562500950494199320e-02	4.223751796785976467e+02	2.160323675244701924e-02	0.000000000000000000e+00	1.158459562368929774e+01	1.000000000000000000e+00
3.630000000000000000e+02	1.148594941697618594e+02	3.659572376259718141e+01	-1.746582498152722887e-02	4.725050501619194847e+02	6.754005644348726189e-02	0.000000000000000000e+00	6.170361279129710219e+00	1.000000000000000000e+00
3.630000000000000000e+02	1.225309640290123951e+02	3.147588952199133416e+01	-2.082998068565930679e-03	5.359336095524699317e+01	3.775751789518216883e-01	0.000000000000000000e+00	9.223022956312615150e+00	1.000000000000000000e+00
3.640000000000000000e+02	1.087333039903210619e+02	3.733271236515923164e+01	-1.705790596087189762e-02	4.613964257868851178e+02	1.066420040426488969e-01	0.000000000000000000e+00	6.170361279129710219e+00	1.000000000000000000e+00
3.650000000000000000e+02	1.894128713767049277e+01	5.128408045835436724e+01	-1.622200993152015519e-02	4.386329493700865783e+02	8.255923028636102945e-02	0.000000000000000000e+00	3.988544665322289795e+00	1.000000000000000000e+00
3.670000000000000000e+02	2.972859346748080966e+01	2.427210695435473653e+01	-1.665967523817172072e-02	4.505516372649676669e+02	1.429098680715682468e-01	0.000000000000000000e+00	5.555018455419172163e+00	1.000000000000000000e+00
3.670000000000000000e+02	7.565717488200748164e+01	4.515406156292307571e+01	-1.620530164156807479e-02	4.381779421073003391e+02	1.540936332353992633e-02	0.000000000000000000e+00	7.963406282126973323e+00	1.000000000000000000e+00
3.670000000000000000e+02	1.390536089076150290e+02	3.647152391809125049e+01	-1.671661803472844487e-02	4.521023277348468241e+02	1.152728281347659145e-02	0.000000000000000000e+00	1.042862547361026948e+01	1.000000000000000000e+00
3.680000000000000000e+02	1.092331676182980829e+02	2.880080159317347821e+01	-1.677968549589664918e-02	4.538198076779961525e+02	1.161528967553837610e-02	0.000000000000000000e+00	8.546541117183073411e+00	1.000000000000000000e+00
3.680000000000000000e+02	1.340561081104101788e+02	2.731831600770431834e+01	-1.653619033936135768e-02	4.471888439471427432e+02	9.556853629950623485e-03	0.000000000000000000e+00	1.042862547361026948e+01	1.000000000000000000e+00
3.690000000000000000e+02	9.875488499157083311e+01	3.236894622193140236e+01	-1.689488346063270155e-02	4.569569276803078992e+02	1.315400316243819923e-02	0.000000000000000000e+00	1.106914914965500607e+01	1.000000000000000000e+00
3.690000000000000000e+02	1.087420129292192570e+02	8.214931645191789755e+00	-1.659058428410391944e-02	4.486701229996634197e+02	9.975565097534278003e-03	0.000000000000000000e+00	2.059172830152485645e+01	1.000000000000000000e+00
3.690000000000000000e+02	2.465235142738342944e+01	2.652820907757424962e+01	-1.782449933222196234e-02	4.822726227267538661e+02	1.363689387577267098e-01	0.000000000000000000e+00	5.555018455419172163e+00	1.000000000000000000e+00
3.690000000000000000e+02	2.083941712425707848e+01	4.777614786189649010e+01	-1.480407496536617802e-02	4.000191409187749514e+02	1.283121322106730577e-01	0.000000000000000000e+00	3.988544665322289795e+00	1.000000000000000000e+00
3.700000000000000000e+02	5.000549949263773186e+01	2.489091594586240674e+01	-1.667421136877028295e-02	4.509474913597987324e+02	1.059345910409215108e-02	0.000000000000000000e+00	1.026940265762348403e+01	1.000000000000000000e+00
3.700000000000000000e+02	6.605234040383452054e+01	3.401851842508200718e+01	3.726447883122292228e-03	-9.834848573417261264e+01	1.512535776840305823e-01	0.000000000000000000e+00	9.533059818219026482e+00	1.000000000000000000e+00
3.710000000000000000e+02	7.972725662971993188e+01	3.830933555079101183e+01	1.974196379405636359e-03	-5.063042705157842960e+01	2.916742278155834978e-01	0.000000000000000000e+00	7.963406282126973323e+00	1.000000000000000000e+00
3.720000000000000000e+02	8.848030712722722058e+01	2.228502829811175801e+01	-1.659480494235712755e-02	4.487850617614670341e+02	1.056753026224788172e-02	0.000000000000000000e+00	1.439626170173322528e+01	1.000000000000000000e+00
3.720000000000000000e+02	1.959280533241735256e+01	4.237669449641327901e+01	-1.658147977232651837e-02	4.484221850601902020e+02	6.551703821057275334e-02	0.000000000000000000e+00	5.541492362674681260e+00	1.000000000000000000e+00
3.720000000000000000e+02	1.964204364391313007e+01	9.036277329394083679e+00	2.645176272365420099e-03	-6.890283705618305987e+01	2.406037887161520672e-01	0.000000000000000000e+00	9.389346147283673005e+00	1.000000000000000000e+00
3.720000000000000000e+02	5.654081852680821640e+01	3.337806461676154157e+01	3.918251902817510186e-03	-1.035717744275825964e+02	2.369195912916345348e-01	0.000000000000000000e+00	9.533059818219026482e+00	1.000000000000000000e+00
3.720000000000000000e+02	2.697103612788204785e+01	3.550087070327648320e+01	-1.711239631513732790e-02	4.628803303045630742e+02	1.222294119150579839e-02	0.000000000000000000e+00	9.267413630008958236e+00	1.000000000000000000e+00
3.730000000000000000e+02	7.469084504920549428e+00	4.141855844212691551e+01	3.267734273374612447e-03	-8.585660149151888731e+01	3.019936965935275941e-01	0.000000000000000000e+00	3.435232937366146100e+00	1.000000000000000000e+00
3.740000000000000000e+02	4.067792399614583587e+01	4.647580080952258896e+01	-1.750146691060322848e-02	4.734756663432164601e+02	1.315049686848535071e-02	0.000000000000000000e+00	7.170984599681091254e+00	1.000000000000000000e+00
3.750000000000000000e+02	1.430396022490403141e+02	5.279572773250631457e+01	-1.614174664624528840e-02	4.364471854265657953e+02	4.600752860779355746e-02	0.000000000000000000e+00	2.915628796014869550e+01	1.000000000000000000e+00
3.760000000000000000e+02	2.847424815267644860e+01	1.222249524235792784e+01	-1.715139762484765851e-02	4.639424305689989296e+02	2.185207725155047243e-02	0.000000000000000000e+00	9.389346147283673005e+00	1.000000000000000000e+00
3.760000000000000000e+02	7.474437597276977385e+01	1.710567472045643456e+01	-1.372654164827887945e-03	3.424897345636425428e+01	4.922030198157589798e-01	0.000000000000000000e+00	8.757877745314370799e+00	1.000000000000000000e+00
3.770000000000000000e+02	1.164194883221238399e+02	3.649119083281900799e+01	-1.604295595935890245e-02	4.337568753973608864e+02	1.068835144823843120e-02	0.000000000000000000e+00	7.525398197446030224e+00	1.000000000000000000e+00
3.770000000000000000e+02	1.427766442007652188e+02	1.041141643673904760e+01	2.238146409250460662e-03	-5.781842659770094173e+01	2.836746665577125626e-01	0.000000000000000000e+00	1.298203760057127987e+01	1.000000000000000000e+00
3.780000000000000000e+02	5.104266696768863198e+01	3.052312752185745737e+01	-1.691651050080063626e-02	4.575458844423225742e+02	1.418915896944406008e-02	0.000000000000000000e+00	1.774398257849512106e+01	1.000000000000000000e+00
3.780000000000000000e+02	3.356969523887664764e+01	4.742242854162994803e+01	-1.640845625569567479e-02	4.437103350189449316e+02	1.636508094925059886e-02	0.000000000000000000e+00	7.170984599681091254e+00	1.000000000000000000e+00
3.780000000000000000e+02	7.287846613930450701e+01	3.712988435889514705e+01	-1.497614655317078616e-02	4.047050676290967886e+02	5.696887760100544096e-02	0.000000000000000000e+00	4.529215372020478192e+00	1.000000000000000000e+00
3.790000000000000000e+02	8.466977880909885812e+01	4.300007100380593528e+01	-2.747948085981961538e-02	7.452011887094638496e+02	7.082596277776409543e-03	0.000000000000000000e+00	1.101915568134737811e+01	1.000000000000000000e+00
3.800000000000000000e+02	7.117595128797944426e+01	9.107751998220880552e+00	-1.742033316650549307e-02	4.712661976945764195e+02	1.043778121494205458e-01	0.000000000000000000e+00	8.757877745314370799e+00	1.000000000000000000e+00
3.800000000000000000e+02	2.894193171869759595e+01	2.440017276007814218e+01	-1.560284403702633278e-02	4.217715602230097147e+02	7.250298729294613054e-03	0.000000000000000000e+00	1.218665489966441129e+01	1.000000000000000000e+00
3.800000000000000000e+02	6.847103250193248414e+01	2.719131231829058493e+01	-1.693738136851441478e-02	4.581142487942494199e+02	1.426468618247300757e-02	0.000000000000000000e+00	1.087201386469522113e+01	1.000000000000000000e+00
3.810000000000000000e+02	1.367825317398757079e+02	2.192679381087905455e+01	-1.675869595800807271e-02	4.532482116493648618e+02	1.293505175672648999e-02	0.000000000000000000e+00	1.174292454751149251e+01	1.000000000000000000e+00
3.810000000000000000e+02	8.009205612552322862e+01	3.297678576581897403e+01	-2.581445566730717830e-02	6.998585140558636795e+02	1.193625461441805147e-02	0.000000000000000000e+00	8.323707612181383553e+00	1.000000000000000000e+00
3.810000000000000000e+02	1.064251975027251262e+02	1.573782848748819241e+01	-3.796618914712086325e-03	1.002594131302214606e+02	2.905712173342516191e-01	0.000000000000000000e+00	8.399341283343412456e+00	1.000000000000000000e+00
3.810000000000000000e+02	1.206918598192495722e+02	1.716806003165413586e+01	-1.452517677596349430e-03	3.642385062485307401e+01	4.420791132811240365e-01	0.000000000000000000e+00	1.114299208780621164e+01	1.000000000000000000e+00
3.810000000000000000e+02	9.691338476815687386e+01	2.705418242706446463e+01	3.911533495061804942e-03	-1.033888158883201953e+02	8.868662728542708873e-02	0.000000000000000000e+00	1.416473302362473419e+01	1.000000000000000000e+00
3.820000000000000000e+02	1.105085347660540975e+02	2.307780742396927920e+01	-1.688394622688414032e-02	4.566590802761355690e+02	8.733935539718351571e-03	0.000000000000000000e+00	8.399341283343412456e+00	1.000000000000000000e+00
3.820000000000000000e+02	9.915340802948138332e+01	4.115175063401150624e+01	-1.622858385328431949e-02	4.388119732053361304e+02	8.334142495159735375e-03	0.000000000000000000e+00	1.427442235471540677e+01	1.000000000000000000e+00
3.820000000000000000e+02	7.272588036055071825e+01	4.165652875251264220e+01	-1.524343365718730872e-02	4.119839437992744138e+02	5.283635880822945552e-02	0.000000000000000000e+00	4.529215372020478192e+00	1.000000000000000000e+00
3.830000000000000000e+02	1.422772164854533798e+02	8.482489763724817777e+00	-1.518520264916383040e-02	4.103981722064880842e+02	3.611886897131288965e-02	0.000000000000000000e+00	1.178547081961272802e+01	1.000000000000000000e+00
3.830000000000000000e+02	1.337746166263914205e+01	2.892898901980121451e+01	-1.670903632943649200e-02	4.518958595096701174e+02	1.063696407322423099e-02	0.000000000000000000e+00	9.950053514542611666e+00	1.000000000000000000e+00
3.840000000000000000e+02	1.255063637704959802e+02	4.401525623286905642e+01	-1.617105072043906189e-02	4.372452064464089290e+02	9.749271137039827728e-03	0.000000000000000000e+00	1.024200126930423416e+01	1.000000000000000000e+00
3.840000000000000000e+02	1.540892511651903618e+01	4.510432039796317838e+01	-1.731707551697145991e-02	4.684542414374748205e+02	2.844909423853658748e-02	0.000000000000000000e+00	9.906635022981930661e+00	1.000000000000000000e+00
3.850000000000000000e+02	3.133634502103560493e+01	1.001750378969617472e+01	-1.729043740573232499e-02	4.677288210554084458e+02	2.964926494361486142e-02	0.000000000000000000e+00	8.728887558535477709e+00	1.000000000000000000e+00
3.850000000000000000e+02	3.962828882688897636e+01	1.274461690251811063e+01	-1.693330105372118505e-02	4.580031319252760795e+02	2.118777743310573669e-02	0.000000000000000000e+00	8.728887558535477709e+00	1.000000000000000000e+00
3.850000000000000000e+02	8.772358725608658148e+00	3.774922665161221857e+01	-1.764578395030170707e-02	4.774057693875702171e+02	2.730293256326621343e-02	0.000000000000000000e+00	9.906635022981930661e+00	1.000000000000000000e+00
3.850000000000000000e+02	5.222690820761097541e+01	4.823408313874466558e+01	-1.634322941199168461e-02	4.419340498515784930e+02	2.589074407955952450e-01	0.000000000000000000e+00	5.457011196277901099e+00	1.000000000000000000e+00
3.850000000000000000e+02	1.261394132307529077e+02	2.688867907046695294e+01	-3.621988930932130025e-03	9.550381509188193263e+01	1.638026300201937957e-01	0.000000000000000000e+00	1.114299208780621164e+01	1.000000000000000000e+00
3.850000000000000000e+02	4.738237093935098443e+01	4.572222528991197521e+01	-1.591546073489887025e-02	4.302848711847063896e+02	2.396508898875576721e-01	0.000000000000000000e+00	5.457011196277901099e+00	1.000000000000000000e+00
3.860000000000000000e+02	1.370094010831067166e+01	8.837227799354929303e+00	-1.698195485863502469e-02	4.593280930470589283e+02	1.979986791999477358e-02	0.000000000000000000e+00	1.767485665710301390e+01	1.000000000000000000e+00
3.860000000000000000e+02	1.311158044430048051e+02	4.698285268903343415e+00	-1.663260275952306577e-02	4.498143880047446714e+02	1.277664243737719474e-02	0.000000000000000000e+00	1.178547081961272802e+01	1.000000000000000000e+00
3.870000000000000000e+02	8.266413423553791517e+01	4.734071949530554235e+01	-1.686005402685557958e-02	4.560084377167763705e+02	7.142515525721759850e-03	0.000000000000000000e+00	1.144897001848421958e+01	1.000000000000000000e+00
3.880000000000000000e+02	7.447217492496467628e+01	3.317870385376947695e+01	-1.657198202513102819e-02	4.481635383664561232e+02	1.054960986457906813e-01	0.000000000000000000e+00	6.741208428154889631e+00	1.000000000000000000e+00
3.880000000000000000e+02	5.988090705150264625e+01	4.583260004495879514e+01	2.870426028040608171e-03	-7.503693426583035375e+01	4.123321537627654410e-01	0.000000000000000000e+00	8.021896244157884936e+00	1.000000000000000000e+00
3.890000000000000000e+02	1.082239024595955073e+02	4.166310153185152387e+01	-1.597100849531297691e-03	4.036120109553247914e+01	3.618783694364461345e-01	0.000000000000000000e+00	1.663672348510990773e+01	1.000000000000000000e+00
3.890000000000000000e+02	1.401537177451618845e+02	4.409831110510469188e+01	-1.400287800363259234e-02	3.782006042787849651e+02	2.547604608443660990e-01	0.000000000000000000e+00	4.471762088578671523e+00	1.000000000000000000e+00
3.900000000000000000e+02	1.075841268654320970e+02	1.796495369833059641e+01	-1.606152427380459422e-02	4.342625356387571287e+02	1.103304511113645248e-02	0.000000000000000000e+00	1.047017101632360436e+01	1.000000000000000000e+00
3.900000000000000000e+02	1.983283476663497780e+01	3.147324760898678520e+01	2.675286208518067206e-03	-6.972280365185362427e+01	4.704934835573552077e-01	0.000000000000000000e+00	8.977255787702432599e+00	1.000000000000000000e+00
3.900000000000000000e+02	6.931290205409099769e+01	3.784887552403699829e+01	-1.731146787345088159e-02	4.683015317025889317e+02	8.791833877077404047e-02	0.000000000000000000e+00	6.959066028275810112e+00	1.000000000000000000e+00
3.910000000000000000e+02	8.374085836764369617e+01	1.670242849066809754e+01	-1.674401181922803225e-02	4.528483269327456355e+02	7.367355801125241577e-03	0.000000000000000000e+00	1.492939560799595888e+01	1.000000000000000000e+00
3.910000000000000000e+02	2.480979861193893043e+01	2.400190553675009042e+01	-1.981060071860871186e-02	5.363589809374126389e+02	1.586898086407850794e-02	0.000000000000000000e+00	8.977255787702432599e+00	1.000000000000000000e+00
3.910000000000000000e+02	1.246412992273999549e+02	3.897058380888447715e+01	-1.631800839137804299e-02	4.412472202845192442e+02	9.236730948379401340e-03	0.000000000000000000e+00	1.185821647082580199e+01	1.000000000000000000e+00
3.910000000000000000e+02	1.366695976649832289e+02	4.129517653042844927e+01	-1.455133504821989193e-02	3.931364199325239497e+02	2.931847468543160584e-01	0.000000000000000000e+00	3.143707020985075484e+00	1.000000000000000000e+00
3.920000000000000000e+02	4.290425317271127881e+01	3.829268044670313742e+01	-1.693052780834222726e-02	4.579276097268624426e+02	1.136381350584469985e-02	0.000000000000000000e+00	1.371534384040294441e+01	1.000000000000000000e+00
3.930000000000000000e+02	5.343463119604403033e+01	1.347961868474579994e+01	-1.707649481518944481e-02	4.619026453788132471e+02	9.974165670225909608e-03	0.000000000000000000e+00	2.121648298855976833e+01	1.000000000000000000e+00
3.930000000000000000e+02	8.119535578128837017e+01	3.367138046676132745e+01	-1.679337576528316250e-02	4.541926269203141260e+02	9.241165135854600976e-03	0.000000000000000000e+00	6.741208428154889631e+00	1.000000000000000000e+00
3.930000000000000000e+02	8.456774109812063500e+01	5.088438656530512816e+01	-1.671039687201022333e-02	4.519329103840656217e+02	1.425886059014747076e-02	0.000000000000000000e+00	1.043805010492230245e+01	1.000000000000000000e+00
3.940000000000000000e+02	5.643603613634322613e+01	3.605627563414365966e+01	-1.573191667228988899e-02	4.252865211579893980e+02	1.711894646777967210e-02	0.000000000000000000e+00	1.300104189012941269e+01	1.000000000000000000e+00
3.950000000000000000e+02	1.393694918084661367e+02	2.521816544921459524e+01	-1.553710851048828792e-02	4.199814223882181068e+02	1.189209688238979101e-02	0.000000000000000000e+00	1.326006977367422834e+01	1.000000000000000000e+00
3.950000000000000000e+02	9.780599621938829102e+01	2.170830008625167551e+01	-1.708971681942006784e-02	4.622627126251190361e+02	1.096557041379475628e-02	0.000000000000000000e+00	9.987682870006915792e+00	1.000000000000000000e+00
3.950000000000000000e+02	1.064174928325349043e+02	3.513441029907641422e+01	-1.628355809116665068e-02	4.403090550476035219e+02	1.164763642270094657e-02	0.000000000000000000e+00	9.013164622657996006e+00	1.000000000000000000e+00
3.960000000000000000e+02	7.649692195526136551e+00	6.423790765751562937e+00	-1.672068375224564432e-02	4.522130470845868899e+02	1.884693803362214037e-02	0.000000000000000000e+00	1.401331256667322833e+01	1.000000000000000000e+00
3.960000000000000000e+02	3.222234076220532728e+01	1.390138278269768080e+01	-1.654819416161196211e-02	4.475157371433276694e+02	1.203977857460503120e-02	0.000000000000000000e+00	4.192638217389291100e+00	1.000000000000000000e+00
3.960000000000000000e+02	1.364716218441447779e+02	3.815770949344555873e+01	-1.641140604948343115e-02	4.437906650587634658e+02	1.108134958392981151e-02	0.000000000000000000e+00	3.143707020985075484e+00	1.000000000000000000e+00
3.970000000000000000e+02	8.852690612382502877e+01	2.540320145303392607e+01	-1.663013590491107738e-02	4.497472095700926502e+02	2.197214883113041139e-02	0.000000000000000000e+00	9.987682870006915792e+00	1.000000000000000000e+00
3.970000000000000000e+02	9.284121905524683882e+01	4.452023285205972059e+01	-1.609793234950798388e-02	4.352540158510723813e+02	1.186422140323828422e-02	0.000000000000000000e+00	1.043805010492230245e+01	1.000000000000000000e+00
3.980000000000000000e+02	2.166271551261697681e+01	6.513827457995365222e+00	-1.642389641797905794e-02	4.441308080893600163e+02	5.356154633687515432e-02	0.000000000000000000e+00	1.288726732427326382e+01	1.000000000000000000e+00
3.990000000000000000e+02	1.198332791066939933e+02	1.656483839404439351e+01	-1.606853158631207229e-02	4.344533617551736029e+02	1.383946411030223533e-02	0.000000000000000000e+00	1.398191522758824412e+01	1.000000000000000000e+00
3.990000000000000000e+02	1.124524735631299848e+02	2.843992420255789710e+01	-1.597147692008451039e-02	4.318103277793755410e+02	3.796964044934658666e-02	0.000000000000000000e+00	5.428057775152084652e+00	1.000000000000000000e+00
3.990000000000000000e+02	1.177342123203709150e+02	3.445763336792828113e+01	-1.602317918830705942e-02	4.332183059513638455e+02	9.487024192094151154e-02	0.000000000000000000e+00	3.763192495164089824e+00	1.000000000000000000e+00
4.020000000000000000e+02	5.980750509920391522e+01	8.901063630108215108e+00	-1.755565022266871583e-02	4.749512093570327806e+02	1.185123918240305052e-02	0.000000000000000000e+00	1.878326017236894785e+01	1.000000000000000000e+00
4.020000000000000000e+02	9.067157866722298820e+01	1.165878528893176735e+01	2.597843822337066785e-03	-6.761385963299167656e+01	2.152992374040478829e-01	0.000000000000000000e+00	1.277971546616037379e+01	1.000000000000000000e+00
4.020000000000000000e+02	7.944311764986360913e+01	3.110399009686942406e+01	-1.434530153384723592e-03	3.593400671028695115e+01	4.432313365257914972e-01	0.000000000000000000e+00	9.738368985839594316e+00	1.000000000000000000e+00
4.020000000000000000e+02	5.326791749548371513e+01	5.046815706344342800e+01	1.132584100764857027e-03	-2.771128330138621365e+01	4.843630170464043871e-01	0.000000000000000000e+00	2.148895609354337566e+01	1.000000000000000000e+00
4.040000000000000000e+02	1.249291150906020391e+02	4.592781819212555661e+01	-1.650908298432881768e-02	4.464506449183908785e+02	2.005883529810910115e-01	0.000000000000000000e+00	5.139027157150075631e+00	1.000000000000000000e+00
4.040000000000000000e+02	2.495266819293689409e+01	4.885208523329121277e+01	1.468115183017610270e-03	-3.684860853056189001e+01	4.872817193603427022e-01	0.000000000000000000e+00	1.423674474401715706e+01	1.000000000000000000e+00
4.050000000000000000e+02	8.502151687183304318e+01	2.312167886360538205e+01	-1.643275374680588236e-02	4.443720146375256377e+02	7.830166294487961309e-03	0.000000000000000000e+00	9.738368985839594316e+00	1.000000000000000000e+00
4.050000000000000000e+02	8.276985567193612781e+01	5.112720896156765349e+01	1.578913469199243408e-03	-3.986591461403891401e+01	3.544041349415406605e-01	0.000000000000000000e+00	1.235624407859192964e+01	1.000000000000000000e+00
4.050000000000000000e+02	3.399622403149650296e+01	3.599370874510738361e+01	-1.327872303716409784e-03	3.302945475605167758e+01	4.559843779616787884e-01	0.000000000000000000e+00	1.533200429311937896e+01	1.000000000000000000e+00
4.060000000000000000e+02	1.146075104963671123e+02	2.760438007173635810e+01	-1.611601649061620775e-02	4.357464908780854671e+02	4.593913015892758800e-02	0.000000000000000000e+00	4.240001391356985394e+00	1.000000000000000000e+00
4.060000000000000000e+02	1.214486602622109785e+02	4.970882788656636109e+01	-1.504026634228866274e-02	4.064512050148273943e+02	2.087503048349892421e-01	0.000000000000000000e+00	5.139027157150075631e+00	1.000000000000000000e+00
4.060000000000000000e+02	7.343087965431020336e+01	4.303645530866572244e+01	-1.927447255974571068e-03	4.935733502653992133e+01	3.151249612681097378e-01	0.000000000000000000e+00	1.235624407859192964e+01	1.000000000000000000e+00
4.070000000000000000e+02	1.030070602007927789e+02	4.132401769851122708e+01	-1.639655350249008200e-02	4.433861941780073153e+02	8.018223554661529917e-03	0.000000000000000000e+00	1.347507924889285391e+01	1.000000000000000000e+00
4.070000000000000000e+02	6.598284450961064351e+01	2.664017425801679195e+01	-1.668384371375204733e-02	4.512098034777314979e+02	1.143798477127278002e-02	0.000000000000000000e+00	1.418113552764400609e+01	1.000000000000000000e+00
4.070000000000000000e+02	1.335994004955999515e+02	5.319282732127616242e+01	-1.441133364422253829e-02	3.893238421162565714e+02	5.760785581787286613e-02	0.000000000000000000e+00	4.926568856986897949e+00	1.000000000000000000e+00
4.080000000000000000e+02	1.076749105065922052e+01	5.006272570366347452e+01	-1.557464408789923510e-02	4.210036072068822932e+02	1.446240063037507184e-02	0.000000000000000000e+00	1.423674474401715706e+01	1.000000000000000000e+00
4.080000000000000000e+02	1.191667712002263357e+02	4.322489787728049748e+01	-1.738993414164545503e-02	4.704383585121941564e+02	2.758689178482398585e-02	0.000000000000000000e+00	6.364776927697647579e+00	1.000000000000000000e+00
4.090000000000000000e+02	1.353209349275281568e+02	2.306471179025825435e+01	-2.019970379999461163e-02	5.469552016464650706e+02	8.161175810996790236e-02	0.000000000000000000e+00	3.233383357654950885e+00	1.000000000000000000e+00
4.090000000000000000e+02	4.912890167246334983e+01	3.845793743961061750e+01	-1.674834669751821062e-02	4.529663761832064779e+02	1.169339554078430155e-02	0.000000000000000000e+00	1.122710965138646699e+01	1.000000000000000000e+00
4.090000000000000000e+02	2.003317230197567866e+01	1.121570441704012033e+01	-1.753581702311032137e-02	4.744111032259302192e+02	8.719395806231811097e-02	0.000000000000000000e+00	7.313091100459722327e+00	1.000000000000000000e+00
4.090000000000000000e+02	1.010019702466390186e+02	1.374578390455657662e+01	-1.656921985489166402e-02	4.480883177709573033e+02	2.345264336824370854e-02	0.000000000000000000e+00	4.069772184908643453e+00	1.000000000000000000e+00
4.090000000000000000e+02	1.377477004924708410e+02	2.914016372236851637e+01	-1.812350192164407028e-02	4.904151884931570748e+02	1.334234602844256434e-01	0.000000000000000000e+00	5.377612704467192195e+00	1.000000000000000000e+00
4.090000000000000000e+02	1.287804723937793199e+02	4.168773817913656643e+01	-1.658421759190360431e-02	4.484967425280905786e+02	1.817729400174694643e-02	0.000000000000000000e+00	5.728108902009955372e+00	1.000000000000000000e+00
4.100000000000000000e+02	1.417520118793870942e+01	6.837865238777439458e+00	-1.696181747615288851e-02	4.587797032771210866e+02	1.076177579240168436e-01	0.000000000000000000e+00	7.313091100459722327e+00	1.000000000000000000e+00
4.100000000000000000e+02	1.175521417302444007e+02	3.065507813860293851e+01	-1.614070094707443365e-02	4.364187085017103414e+02	6.142838762767510730e-02	0.000000000000000000e+00	4.240001391356985394e+00	1.000000000000000000e+00
4.110000000000000000e+02	5.831335987897622175e+01	4.491500477525715951e+01	-1.673171457448959648e-02	4.525134431304956593e+02	1.662161561996589043e-02	0.000000000000000000e+00	1.122710965138646699e+01	1.000000000000000000e+00
4.110000000000000000e+02	1.384689306323633673e+02	5.244532685319198606e+01	-1.552870149171549710e-02	4.197524788750895368e+02	5.751289532183889719e-02	0.000000000000000000e+00	4.926568856986897949e+00	1.000000000000000000e+00
4.120000000000000000e+02	4.631100321616396798e+01	5.563496593407662338e+00	-1.658480738559436549e-02	4.485128040408852144e+02	1.469435409334285403e-02	0.000000000000000000e+00	2.541696937669424017e+01	1.000000000000000000e+00
4.120000000000000000e+02	9.493284918447889709e+01	2.290422326887984994e+01	-1.675581179038590149e-02	4.531696687692170826e+02	1.274124074084637126e-02	0.000000000000000000e+00	7.688358197253762683e+00	1.000000000000000000e+00
4.140000000000000000e+02	1.050655097694737634e+02	1.397093315153743909e+01	-1.590275354270285699e-02	4.299388235188238241e+02	2.923793965575738341e-02	0.000000000000000000e+00	4.069772184908643453e+00	1.000000000000000000e+00
4.140000000000000000e+02	1.335546907893132982e+02	2.577305991813651076e+01	2.796865107498866087e-03	-7.303369197115340228e+01	3.693320290648338666e-01	0.000000000000000000e+00	3.233383357654950885e+00	1.000000000000000000e+00
4.150000000000000000e+02	2.665565414084176155e+01	3.451952982306601569e+01	-1.683021264258358421e-02	4.551957844402115825e+02	9.938568439273542943e-03	0.000000000000000000e+00	1.328417256783912315e+01	1.000000000000000000e+00
4.150000000000000000e+02	1.141815707916091611e+02	1.745064339060538217e+01	-3.519228087570784938e-03	9.270538807190862940e+01	1.846698242381004107e-01	0.000000000000000000e+00	9.757609948505349351e+00	1.000000000000000000e+00
4.150000000000000000e+02	1.419626388144645546e+02	1.885050028881048334e+01	-3.056671310150937872e-03	8.010884505160881019e+01	1.359404296555785097e-01	0.000000000000000000e+00	1.089107073777502421e+01	1.000000000000000000e+00
4.160000000000000000e+02	1.212025380327525426e+02	4.452939608966935481e+01	-1.735349156277575522e-02	4.694459386949699251e+02	9.092716623041674495e-03	0.000000000000000000e+00	1.899448007334708421e+01	1.000000000000000000e+00
4.160000000000000000e+02	3.237230854411205172e+01	4.868725000447633278e+01	-1.729336233062990155e-02	4.678084738550257953e+02	1.472144151178250704e-01	0.000000000000000000e+00	5.147944516668150783e+00	1.000000000000000000e+00
4.160000000000000000e+02	9.327603405504100920e+01	1.539650621266729935e+01	-3.917090403699250920e-03	1.035401439892766149e+02	2.173341613262159688e-01	0.000000000000000000e+00	7.688358197253762683e+00	1.000000000000000000e+00
4.170000000000000000e+02	8.337156192347022454e+01	2.799700398538444190e+01	-1.628230217885835718e-02	4.402748535091256485e+02	6.008442283738713030e-02	0.000000000000000000e+00	7.058876153815837995e+00	1.000000000000000000e+00
4.180000000000000000e+02	1.069321567220168134e+02	2.810231336030256344e+01	-1.608001651666127532e-02	4.347661242662665018e+02	1.406882253993912979e-02	0.000000000000000000e+00	1.288456741593415877e+01	1.000000000000000000e+00
4.180000000000000000e+02	2.790855065962426451e+01	5.125165993570160339e+01	-1.639747992436371357e-02	4.434114228927420527e+02	2.070918226849075561e-01	0.000000000000000000e+00	5.147944516668150783e+00	1.000000000000000000e+00
4.190000000000000000e+02	9.091370671746523158e+01	4.681485534978849472e+01	3.671187971357548450e-03	-9.684362429916058090e+01	1.090360453576358912e-01	0.000000000000000000e+00	1.968964860935079741e+01	1.000000000000000000e+00
4.200000000000000000e+02	1.346589629404527955e+01	1.157874712325156885e+01	-1.662281179418960766e-02	4.495477562698879979e+02	2.098557836712733327e-02	0.000000000000000000e+00	1.993852047454215182e+01	1.000000000000000000e+00
4.200000000000000000e+02	8.754295922764150362e+01	9.318545316825845859e+00	-4.472686652580384718e-03	1.186703774926893828e+02	1.101028966200006121e-01	0.000000000000000000e+00	8.355223254224851459e+00	1.000000000000000000e+00
4.200000000000000000e+02	7.770802569931881010e+01	3.221032690116417285e+01	-1.613339097699690097e-02	4.362196402855394126e+02	8.600187561967587158e-02	0.000000000000000000e+00	7.058876153815837995e+00	1.000000000000000000e+00
4.220000000000000000e+02	4.799711366583131422e+01	2.695073290490969597e+01	-1.709334126241579196e-02	4.623614149992901048e+02	9.862088007094205189e-03	0.000000000000000000e+00	1.235865619654159886e+01	1.000000000000000000e+00
4.220000000000000000e+02	5.465571828005294464e+01	4.362922316862302807e+01	-1.758272240904638212e-02	4.756884506580078664e+02	1.623716798368313174e-02	0.000000000000000000e+00	1.795853704746892987e+01	1.000000000000000000e+00
4.230000000000000000e+02	1.250051285621673856e+02	1.652713512414287678e+01	-1.696769485127883753e-02	4.589397584578783835e+02	1.692064222323546030e-01	0.000000000000000000e+00	6.086688823599303078e+00	1.000000000000000000e+00
4.230000000000000000e+02	1.176121881962242242e+02	1.913556748543376784e+01	-1.661593032603967887e-02	4.493603572005739011e+02	2.538600289370311902e-01	0.000000000000000000e+00	5.496541302093504555e+00	1.000000000000000000e+00
4.230000000000000000e+02	3.283413301091840708e+01	2.236431647256559074e+01	-1.717168570889313073e-02	4.644949243080459951e+02	1.929505151205290758e-02	0.000000000000000000e+00	3.845477978081857540e+00	1.000000000000000000e+00
4.230000000000000000e+02	1.363530030872724694e+02	2.447195010153246386e+01	-1.740096664475589833e-02	4.707388003321745487e+02	1.851455618325459351e-02	0.000000000000000000e+00	1.385259330459401106e+01	1.000000000000000000e+00
4.230000000000000000e+02	2.200412296637580667e+01	2.959660726272540643e+01	-1.644652824185242890e-02	4.447471275488628635e+02	1.460463689582625069e-02	0.000000000000000000e+00	7.969872532431669043e+00	1.000000000000000000e+00
4.240000000000000000e+02	1.194829530404039275e+02	1.396718232337385679e+01	-1.648835282765448440e-02	4.458861124693748366e+02	2.625697030507209151e-01	0.000000000000000000e+00	5.496541302093504555e+00	1.000000000000000000e+00
4.250000000000000000e+02	1.061411234580331637e+02	3.116222264254498242e+01	-5.665075516308744341e-03	1.511420184935250006e+02	1.202433895462625690e-01	0.000000000000000000e+00	6.986686667849522081e+00	1.000000000000000000e+00
4.260000000000000000e+02	1.292469855456465950e+02	4.627912121009776314e+01	-1.602778356829941825e-02	4.333436943868745743e+02	1.068219348096843824e-02	0.000000000000000000e+00	1.554228132012353214e+01	1.000000000000000000e+00
4.260000000000000000e+02	5.743363188042138745e+01	7.962755056852730995e+00	-1.785595805527765215e-02	4.831293200613926615e+02	1.924812816707368590e-01	0.000000000000000000e+00	4.758091255577514112e+00	1.000000000000000000e+00
4.260000000000000000e+02	9.182800617772872442e+01	1.965960731057724686e+01	-1.615389613798150562e-02	4.367780455561778012e+02	1.180401778510509203e-02	0.000000000000000000e+00	1.547825143197399811e+01	1.000000000000000000e+00
4.270000000000000000e+02	2.821010334163815614e+01	1.067253843754082077e+01	-1.597297320938881673e-02	4.318510753665099173e+02	2.697668351113613472e-02	0.000000000000000000e+00	9.647472174172934345e+00	1.000000000000000000e+00
4.270000000000000000e+02	2.328965255800897793e+01	3.746211944263106375e+01	-1.637601746074806089e-02	4.428269479494405232e+02	1.157864350877857440e-02	0.000000000000000000e+00	7.969872532431669043e+00	1.000000000000000000e+00
4.270000000000000000e+02	5.792635037780315344e+01	1.959229276436722245e+01	-1.761595586069492417e-02	4.765934781569865208e+02	9.768904962547009241e-03	0.000000000000000000e+00	9.377223147465917563e+00	1.000000000000000000e+00
4.270000000000000000e+02	1.037951211465188379e+02	4.599048376652324066e+01	-1.637993907790625397e-02	4.429337430968770946e+02	2.827635027560915226e-02	0.000000000000000000e+00	8.103538549504047950e+00	1.000000000000000000e+00
4.280000000000000000e+02	1.532296604813070928e+01	1.321916884094701850e+01	-1.629244628492605707e-02	4.405511021227488868e+02	1.481100391606704481e-02	0.000000000000000000e+00	1.313634781943837204e+01	1.000000000000000000e+00
4.280000000000000000e+02	3.368705933467112601e+01	1.861462080942675357e+01	-1.600631233991205160e-02	4.327589807575795930e+02	2.849584712858999058e-02	0.000000000000000000e+00	3.845477978081857540e+00	1.000000000000000000e+00
4.280000000000000000e+02	4.112619004260952948e+01	3.165708486599413263e+01	-1.608718003549059611e-02	4.349612042597185564e+02	2.568171648727164413e-01	0.000000000000000000e+00	5.415981969791215711e+00	1.000000000000000000e+00
4.280000000000000000e+02	1.058082081763680975e+02	3.814097310447870370e+01	-1.626606113652972682e-02	4.398325705324751311e+02	3.359047734942510743e-02	0.000000000000000000e+00	6.986686667849522081e+00	1.000000000000000000e+00
4.290000000000000000e+02	4.366198462918539747e+01	3.644275164417625490e+01	-1.682819426083837291e-02	4.551408190095313557e+02	1.982382005371740030e-01	0.000000000000000000e+00	5.415981969791215711e+00	1.000000000000000000e+00
4.290000000000000000e+02	1.169954782999817127e+02	3.671548806974352885e+01	-2.402929040260822716e-03	6.230585733452524266e+01	2.189733995134486300e-01	0.000000000000000000e+00	1.127772230563209632e+01	1.000000000000000000e+00
4.290000000000000000e+02	6.123864818234314811e+01	1.081955104860868033e+01	-1.436158584877256228e-02	3.879690889786068055e+02	2.075957147392747393e-01	0.000000000000000000e+00	4.758091255577514112e+00	1.000000000000000000e+00
4.290000000000000000e+02	1.457605383543245381e+01	4.735296491503468275e+01	1.859922223436449428e-03	-4.751846460276586726e+01	3.639883410497861682e-01	0.000000000000000000e+00	1.318163976358989942e+01	1.000000000000000000e+00
4.300000000000000000e+02	7.675707906025436955e+01	2.318713097615077245e+01	-1.641462695179272263e-02	4.438783780412204578e+02	1.577523040410533373e-02	0.000000000000000000e+00	1.347921365582883269e+01	1.000000000000000000e+00
4.310000000000000000e+02	4.886613099846118757e+01	2.773052355542252201e+01	-1.629175736447485007e-02	4.405323411478267985e+02	1.739750295229081090e-02	0.000000000000000000e+00	8.678972849695275826e+00	1.000000000000000000e+00
4.310000000000000000e+02	3.682087258801494301e+01	4.834752529863034276e+00	-3.580122959422543400e-03	9.436370313816931343e+01	2.271536213488712930e-01	0.000000000000000000e+00	1.040312891961979069e+01	1.000000000000000000e+00
4.320000000000000000e+02	7.068658918003248459e+01	3.685939636418704168e+01	-1.767809642995482600e-02	4.782857165852169032e+02	1.282862925505634522e-02	0.000000000000000000e+00	1.495933448475468985e+01	1.000000000000000000e+00
4.320000000000000000e+02	1.353020061990992247e+02	3.699165632953965144e+01	-1.862985949057550591e-03	4.760189728275785370e+01	2.702671008203014757e-01	0.000000000000000000e+00	1.539353332834777000e+01	1.000000000000000000e+00
4.320000000000000000e+02	1.241005175361613624e+02	4.755042141192632954e+01	-1.583706917409959461e-02	4.281500788386843510e+02	1.537763471159514506e-02	0.000000000000000000e+00	1.295674971114271656e+01	1.000000000000000000e+00
4.320000000000000000e+02	8.337975525224804585e+01	4.927316623200562873e+01	-1.607383825481905823e-02	4.345978752103986835e+02	1.329393603864270634e-02	0.000000000000000000e+00	6.007255902672091530e+00	1.000000000000000000e+00
4.330000000000000000e+02	1.410288682141959669e+02	9.581845641136101932e+00	1.911904194045426289e-03	-4.893405974917879320e+01	4.109884492053685889e-01	0.000000000000000000e+00	1.509316111469013855e+01	1.000000000000000000e+00
4.330000000000000000e+02	2.016785726049797489e+01	3.441370455229088066e+01	-1.686974644193984033e-02	4.562723856893053380e+02	1.074317108142153199e-02	0.000000000000000000e+00	1.409584067303001831e+01	1.000000000000000000e+00
4.340000000000000000e+02	1.272622786540742368e+02	1.576929457564391335e+01	7.027435744662765757e-03	-1.882423920332481941e+02	1.161382005261999417e-01	0.000000000000000000e+00	1.173423176046811456e+01	1.000000000000000000e+00
4.340000000000000000e+02	1.164881421415711742e+02	2.041796937802867262e+01	-3.839432346763978470e-03	1.014253267326479175e+02	1.264927911511015690e-01	0.000000000000000000e+00	1.173423176046811456e+01	1.000000000000000000e+00
4.350000000000000000e+02	6.131250860846527218e+01	5.676364166881607609e+00	2.218202378374553758e-03	-5.727530226099163713e+01	3.590707950349464328e-01	0.000000000000000000e+00	1.114799479144709160e+01	1.000000000000000000e+00
4.350000000000000000e+02	6.529941640208558340e+01	1.608704878007113237e+01	-4.302058764978941401e-03	1.140237662407184729e+02	7.089460064006281037e-02	0.000000000000000000e+00	1.086329972759746099e+01	1.000000000000000000e+00
4.360000000000000000e+02	2.350027795354641924e+01	1.993123979475803509e+01	-1.639459806428988572e-02	4.433329428527327991e+02	1.130116519177459811e-02	0.000000000000000000e+00	1.486091562214920891e+01	1.000000000000000000e+00
4.360000000000000000e+02	4.148959701244219644e+01	3.584671465855318218e+01	-1.454946583592998943e-03	3.648999562666176644e+01	4.572930568215077818e-01	0.000000000000000000e+00	1.096748884975182037e+01	1.000000000000000000e+00
4.360000000000000000e+02	4.149623858436381596e+01	4.694942541195396046e+01	1.393982301310190330e-03	-3.482979034600263901e+01	4.909642881399726155e-01	0.000000000000000000e+00	1.110271273987392959e+01	1.000000000000000000e+00
4.370000000000000000e+02	8.931769861986134629e+01	4.836324753057900949e+01	2.181834574651555191e-03	-5.628491875238559317e+01	3.796684063461152059e-01	0.000000000000000000e+00	6.007255902672091530e+00	1.000000000000000000e+00
4.380000000000000000e+02	1.061551925015575932e+02	1.211864269178607323e+01	-1.651391744880082932e-02	4.465822991123721977e+02	1.174470595273779949e-02	0.000000000000000000e+00	1.325325136364791589e+01	1.000000000000000000e+00
4.390000000000000000e+02	1.722259719437921177e+01	3.933091891984485500e+01	-1.657794603948374232e-02	4.483259529435091508e+02	1.356521380433128865e-02	0.000000000000000000e+00	1.132731934036802990e+01	1.000000000000000000e+00
4.400000000000000000e+02	1.394680498245301123e+02	3.652021089839489321e+01	-1.825245257452143624e-02	4.939268275518820701e+02	9.631052252017202608e-02	0.000000000000000000e+00	7.612980701413586182e+00	1.000000000000000000e+00
4.400000000000000000e+02	1.356188219996755038e+02	4.308838570670052803e+01	-1.765013628543096735e-02	4.775242940301023395e+02	7.013362976232284662e-02	0.000000000000000000e+00	7.612980701413586182e+00	1.000000000000000000e+00
4.410000000000000000e+02	1.253784652220958975e+02	2.893395304440292648e+01	-1.623309592179700625e-02	4.389348477753459292e+02	3.658624866636839279e-02	0.000000000000000000e+00	1.600211556314996031e+01	1.000000000000000000e+00
4.420000000000000000e+02	5.299509731472012675e+01	3.291588798484140455e+01	-1.757983863784628661e-02	4.756099185733947365e+02	1.505404050343517319e-02	0.000000000000000000e+00	2.047314818442961482e+01	1.000000000000000000e+00
4.420000000000000000e+02	2.589168042513497525e+01	3.204016042865171698e+01	-1.806837785177900502e-02	4.889140263625694729e+02	4.160117239337157713e-02	0.000000000000000000e+00	6.737648838844042309e+00	1.000000000000000000e+00
4.430000000000000000e+02	8.245563564437121329e+01	3.276279867939018686e+01	-1.612248284439303861e-02	4.359225853761245162e+02	1.200280034259004758e-02	0.000000000000000000e+00	1.145249377341359320e+01	1.000000000000000000e+00
4.430000000000000000e+02	4.328357948842701575e+01	9.184551363355776488e+00	-1.692332189459692590e-02	4.577313752170157386e+02	1.397538955921462378e-02	0.000000000000000000e+00	1.865682239793047259e+01	1.000000000000000000e+00
4.430000000000000000e+02	6.997328450168791392e+01	5.294491649881478423e+01	1.593014633287070372e-03	-4.024992351573401095e+01	3.028417741405258212e-01	0.000000000000000000e+00	2.373029645256002240e+01	1.000000000000000000e+00
4.440000000000000000e+02	1.421650283479991117e+02	2.737379248482235283e+01	-1.622059205520664377e-02	4.385943371588889477e+02	1.185526955935467530e-02	0.000000000000000000e+00	9.535757072838624282e+00	1.000000000000000000e+00
4.440000000000000000e+02	3.258695483345211130e+01	3.128569871795322399e+01	-1.730163160597665561e-02	4.680336662805548826e+02	3.556353049694727098e-02	0.000000000000000000e+00	6.366216579217072180e+00	1.000000000000000000e+00
4.450000000000000000e+02	6.467612770618627849e+01	4.632187107392899961e+00	-1.535541678971866913e-02	4.150335161228010179e+02	5.680481397518510889e-02	0.000000000000000000e+00	1.973924652808309688e+01	1.000000000000000000e+00
4.450000000000000000e+02	7.312602952341204343e+01	2.612065570758972299e+01	-3.241725473780743792e-03	8.514831879200251308e+01	2.185713015184634900e-01	0.000000000000000000e+00	1.145249377341359320e+01	1.000000000000000000e+00
4.450000000000000000e+02	9.892001598604406354e+01	5.125169467514299271e+01	1.551638067015811235e-03	-3.912313925375545409e+01	3.517731163021764473e-01	0.000000000000000000e+00	2.192936166774733664e+01	1.000000000000000000e+00
4.470000000000000000e+02	8.694421966767863807e+01	1.328051917474116372e+01	-1.466443759249785525e-02	3.962164765531398416e+02	2.301632735572499699e-01	0.000000000000000000e+00	4.825051128432277459e+00	1.000000000000000000e+00
4.480000000000000000e+02	1.304211380442818324e+02	4.130258580196743878e+01	1.305787927405812829e-03	-3.242804362156423537e+01	4.306182871723087668e-01	0.000000000000000000e+00	1.125731177498506064e+01	1.000000000000000000e+00
4.490000000000000000e+02	8.376720107421472505e+01	9.649035834731165551e+00	-1.738559627439400027e-02	4.703202278650677499e+02	1.723988053127366582e-01	0.000000000000000000e+00	4.825051128432277459e+00	1.000000000000000000e+00
4.490000000000000000e+02	8.364793392095705826e+01	3.551446453283033122e+01	-1.702961785570064265e-02	4.606260720678452572e+02	3.726257341941330292e-02	0.000000000000000000e+00	8.716341709760584422e+00	1.000000000000000000e+00
4.500000000000000000e+02	1.005395510788281257e+02	1.380532476608603787e+01	-1.651237814731076545e-02	4.465403801990898955e+02	6.631255272748326490e-03	0.000000000000000000e+00	9.140970164024881939e+00	1.000000000000000000e+00
4.500000000000000000e+02	1.003757096462859977e+01	3.607955232327454098e+01	-1.669137685680723709e-02	4.514149492354092672e+02	9.342078656473074005e-03	0.000000000000000000e+00	2.092521086715864698e+01	1.000000000000000000e+00
4.510000000000000000e+02	1.275907982461393857e+02	2.577028669145126116e+01	-1.703321166477874196e-02	4.607239402061342162e+02	1.325445437488725897e-02	0.000000000000000000e+00	5.917339617385847461e+00	1.000000000000000000e+00
4.510000000000000000e+02	1.019490394990136934e+02	3.776296871630623997e+01	-1.683964866372510139e-02	4.554527501837741283e+02	2.313372854998063666e-02	0.000000000000000000e+00	7.965526716327129719e+00	1.000000000000000000e+00
4.510000000000000000e+02	9.912420908124956043e+01	4.521078376364702223e+01	-1.638791113209391026e-02	4.431508414693084887e+02	7.686408533142818911e-02	0.000000000000000000e+00	7.965526716327129719e+00	1.000000000000000000e+00
4.520000000000000000e+02	1.022752103909931378e+02	2.278000148960583005e+01	-3.960956774818516490e-03	1.047347316765017098e+02	1.109667009614713207e-01	0.000000000000000000e+00	9.140970164024881939e+00	1.000000000000000000e+00
4.520000000000000000e+02	1.287760311514710452e+02	5.243904357409784467e+01	-1.566162031332100565e-02	4.233721807934156232e+02	1.159512946159702018e-02	0.000000000000000000e+00	1.125731177498506064e+01	1.000000000000000000e+00
4.520000000000000000e+02	8.885658052754195069e+01	4.250335667171928122e+01	-1.707703990397554245e-02	4.619174894686183279e+02	9.277527364895854500e-02	0.000000000000000000e+00	7.072400194070649349e+00	1.000000000000000000e+00
4.520000000000000000e+02	9.106629914020028593e+01	4.922168891699875104e+01	-1.688567366629589381e-02	4.567061226413701434e+02	7.043541771315309230e-02	0.000000000000000000e+00	7.072400194070649349e+00	1.000000000000000000e+00
4.530000000000000000e+02	1.272360252371059772e+02	9.581524090090526968e+00	-1.637264516593894825e-02	4.427351121819979767e+02	1.096771391921436134e-02	0.000000000000000000e+00	7.148997760851466765e+00	1.000000000000000000e+00
4.530000000000000000e+02	1.020161797933394254e+01	1.515498450427238453e+01	-1.608918516901944665e-02	4.350158089093326339e+02	1.257721624471630495e-02	0.000000000000000000e+00	8.458366458251028064e+00	1.000000000000000000e+00
4.530000000000000000e+02	5.283247600150173895e+01	4.932583375404384896e+01	-1.711972016912698819e-02	4.630797766133378559e+02	2.124936131297939790e-01	0.000000000000000000e+00	6.049235515358222237e+00	1.000000000000000000e+00
4.530000000000000000e+02	5.835230297399845512e+01	5.180065910423908804e+01	-1.831597575026640973e-02	4.956567177083315983e+02	1.893278014271954079e-01	0.000000000000000000e+00	6.049235515358222237e+00	1.000000000000000000e+00
4.540000000000000000e+02	7.587716399939242251e+01	4.833998136092308329e+01	-1.541237369422725038e-02	4.165845907864292599e+02	1.412861865321811683e-01	0.000000000000000000e+00	1.423135415811947802e+01	1.000000000000000000e+00
4.540000000000000000e+02	8.719682989621425406e+01	2.349685161018301116e+01	-1.592012449927871637e-02	4.304118768011303473e+02	1.370784908523492440e-02	0.000000000000000000e+00	1.253066969486374305e+01	1.000000000000000000e+00
4.540000000000000000e+02	5.157239396746648907e+01	3.975647895725013115e+01	-3.175915382650668778e-02	8.617470643063886655e+02	7.466763475168169961e-03	0.000000000000000000e+00	9.651961352979887110e+00	1.000000000000000000e+00
4.550000000000000000e+02	1.228746917020097555e+02	2.219631869888308984e+01	-3.488797366696731652e-03	9.187668573018331131e+01	3.887555492314007655e-01	0.000000000000000000e+00	5.917339617385847461e+00	1.000000000000000000e+00
4.550000000000000000e+02	1.189760800869155162e+02	3.801682073591695854e+01	-4.956644779977371386e-03	1.318497311836776191e+02	9.447511306412659238e-02	0.000000000000000000e+00	1.236673817952382315e+01	1.000000000000000000e+00
4.560000000000000000e+02	4.965031078007870491e+01	1.873492477079955876e+01	-1.743053846745841115e-02	4.715441127933576126e+02	1.486259675361667476e-02	0.000000000000000000e+00	9.781394027662472013e+00	1.000000000000000000e+00
4.560000000000000000e+02	5.525053078131094253e+01	2.834566546932072839e+01	-1.670246333582127082e-02	4.517168609501675860e+02	2.915493614888586826e-02	0.000000000000000000e+00	5.764756297287091158e+00	1.000000000000000000e+00
4.570000000000000000e+02	3.551760894094818610e+01	1.577169224102386558e+01	-1.718015074837792727e-02	4.647254478658966832e+02	1.063450129022458501e-02	0.000000000000000000e+00	1.367106016580907912e+01	1.000000000000000000e+00
4.580000000000000000e+02	2.184673847701119698e+01	6.974674917692331277e+00	-1.669577289271613127e-02	4.515346639561707889e+02	1.319733173805426318e-02	0.000000000000000000e+00	7.315897573984625701e+00	1.000000000000000000e+00
4.580000000000000000e+02	1.067534644900578940e+02	3.989934063550500554e+01	-1.745899202931113642e-02	4.723189722991633062e+02	1.073673351037418566e-02	0.000000000000000000e+00	1.212675915533082005e+01	1.000000000000000000e+00
4.590000000000000000e+02	3.390711166724272374e+01	4.161466228861363703e+01	-1.766755044525146826e-02	4.779985238415536060e+02	2.099254082223522833e-02	0.000000000000000000e+00	6.327536983351928157e+00	1.000000000000000000e+00
4.590000000000000000e+02	6.002364010218628465e+01	4.466500474870179715e+01	-1.681036898737445912e-02	4.546553935763785717e+02	1.724598081766838265e-01	0.000000000000000000e+00	5.455658007766463591e+00	1.000000000000000000e+00
4.590000000000000000e+02	8.505207189335820317e+01	4.523406813084469569e+00	-3.807692556418157317e-03	1.005609752539460118e+02	1.295075736962592039e-01	0.000000000000000000e+00	1.365056343843821551e+01	1.000000000000000000e+00
4.600000000000000000e+02	1.147254957087545435e+01	1.907601343190086496e+01	-1.508852721670495521e-02	4.077654656860754017e+02	2.275677494743244544e-02	0.000000000000000000e+00	3.144959201088872724e+00	1.000000000000000000e+00
4.600000000000000000e+02	2.785741259391939550e+01	2.709508740246456071e+01	-1.672200075964320673e-02	4.522489123905369865e+02	1.322618233606998039e-02	0.000000000000000000e+00	1.186725355436493068e+01	1.000000000000000000e+00
4.600000000000000000e+02	4.948826135086327582e+01	2.851497636099487920e+01	-1.742403655184467451e-02	4.713670498602413090e+02	2.172948771841853866e-02	0.000000000000000000e+00	5.764756297287091158e+00	1.000000000000000000e+00
4.600000000000000000e+02	7.548563323473214837e+01	3.334194665233584232e+01	-1.585010625871222101e-02	4.285051102752536281e+02	1.063488499011411292e-02	0.000000000000000000e+00	1.246634350283118842e+01	1.000000000000000000e+00
4.600000000000000000e+02	6.535848254688085035e+01	4.580678423178583358e+01	-1.590692749867038056e-02	4.300524904641079047e+02	2.628321115591659707e-01	0.000000000000000000e+00	5.455658007766463591e+00	1.000000000000000000e+00
4.610000000000000000e+02	6.119217891466043824e+01	5.373757948331488343e+00	-1.642078793137791148e-02	4.440461564593098274e+02	8.764134568839843098e-03	0.000000000000000000e+00	1.109577643077854958e+01	1.000000000000000000e+00
4.610000000000000000e+02	2.006134009415256259e+01	1.814785540022127464e+01	-1.657718820605900284e-02	4.483053153011634890e+02	1.639480116804548082e-02	0.000000000000000000e+00	8.638796211539313319e+00	1.000000000000000000e+00
4.620000000000000000e+02	1.351598240547819216e+02	3.150426994820823268e+01	-1.685964379949684427e-02	4.559972662307563382e+02	8.249696851410415199e-03	0.000000000000000000e+00	1.407568217376275932e+01	1.000000000000000000e+00
4.630000000000000000e+02	1.241403367983315036e+02	1.799874760381921135e+01	-1.576153073793756104e-02	4.260929839970330022e+02	3.452320648621731713e-02	0.000000000000000000e+00	1.743066932707588990e+01	1.000000000000000000e+00
4.630000000000000000e+02	4.018767475059867422e+01	4.238424115505476664e+01	-1.705423567005560220e-02	4.612964748653520246e+02	2.144899410546630136e-02	0.000000000000000000e+00	6.327536983351928157e+00	1.000000000000000000e+00
4.630000000000000000e+02	9.478136268171624579e+01	4.182990166849580760e+01	-4.029260329441493836e-03	1.065948031450185027e+02	1.522641793175096847e-01	0.000000000000000000e+00	8.432379549807208718e+00	1.000000000000000000e+00
4.640000000000000000e+02	7.830345117484321804e+01	4.548565376289189288e+01	-1.582801709394249939e-02	4.279035687394094225e+02	2.819133680952301546e-02	0.000000000000000000e+00	7.339818977690974577e+00	1.000000000000000000e+00
4.650000000000000000e+02	1.106856686690391278e+01	1.595710876016025459e+01	-1.618192732418837973e-02	4.375414027486385748e+02	1.517209435704525156e-02	0.000000000000000000e+00	3.144959201088872724e+00	1.000000000000000000e+00
4.650000000000000000e+02	7.647721505209757709e+01	5.259464836475027028e+01	-1.655765123061289298e-02	4.477732760711554079e+02	6.008497652722821769e-02	0.000000000000000000e+00	7.339818977690974577e+00	1.000000000000000000e+00
4.650000000000000000e+02	1.306964256413317571e+02	4.485353596771631857e+01	-2.571851303290392365e-03	6.690602029226526781e+01	2.503112240423555068e-01	0.000000000000000000e+00	1.407568217376275932e+01	1.000000000000000000e+00
4.660000000000000000e+02	6.791978217743962887e+01	5.118094549411798511e+01	-1.698264590274303071e-02	4.593469118543067111e+02	2.322730379529447386e-02	0.000000000000000000e+00	8.673419925883363746e+00	1.000000000000000000e+00
4.670000000000000000e+02	8.923053616711209202e+01	4.817760596822294161e+01	-1.871366855161582564e-03	4.783012968457759939e+01	3.142854125977099233e-01	0.000000000000000000e+00	8.432379549807208718e+00	1.000000000000000000e+00
4.680000000000000000e+02	1.022358007364061052e+02	9.261158271850298718e+00	-1.544919562053529045e-02	4.175873411545392742e+02	1.519803676266998638e-01	0.000000000000000000e+00	9.685365401058176005e+00	1.000000000000000000e+00
4.680000000000000000e+02	9.946174906075002298e+01	1.854075633711177318e+01	-1.637971066343955895e-02	4.429275228169100842e+02	2.291629262801320177e-02	0.000000000000000000e+00	9.685365401058176005e+00	1.000000000000000000e+00
4.690000000000000000e+02	1.183742812388858425e+02	3.202959897286758917e+01	-1.661721260146619902e-02	4.493952766707071191e+02	1.532344781904915187e-02	0.000000000000000000e+00	4.487690793252195220e+00	1.000000000000000000e+00
4.700000000000000000e+02	4.148321695833615053e+01	1.563939058475588872e+01	-1.732429192919286015e-02	4.686507618462906635e+02	1.098667924133478468e-02	0.000000000000000000e+00	9.030962654178186000e+00	1.000000000000000000e+00
4.700000000000000000e+02	3.624446510391431531e+01	4.609799953273303430e+01	-3.250585601707803654e-03	8.538960156645696031e+01	1.490377624851675353e-01	0.000000000000000000e+00	3.013661605433231472e+01	1.000000000000000000e+00
4.730000000000000000e+02	6.645137909139475596e+01	1.093029304571649796e+01	-1.632794778414922710e-02	4.415178940585286682e+02	1.639076508199366344e-02	0.000000000000000000e+00	3.829364748985071731e+00	1.000000000000000000e+00
4.730000000000000000e+02	5.416692639759836680e+01	2.186989584336772197e+01	-1.704839486680190253e-02	4.611374156253842784e+02	1.033618485487708405e-02	0.000000000000000000e+00	1.413137222343319088e+01	1.000000000000000000e+00
4.740000000000000000e+02	4.619961060277167775e+01	7.937837660060163003e+00	-1.659585291808966107e-02	4.488136006826190396e+02	1.376399454618681961e-02	0.000000000000000000e+00	9.030962654178186000e+00	1.000000000000000000e+00
4.740000000000000000e+02	1.202684018733282727e+02	2.796122390682218750e+01	-1.629409108514443330e-02	4.405958940222993192e+02	1.033398664864404459e-02	0.000000000000000000e+00	4.487690793252195220e+00	1.000000000000000000e+00
4.750000000000000000e+02	1.154289011292630676e+02	8.400210053091170082e+00	-1.641123031979063382e-02	4.437858795129811824e+02	1.324953199295275663e-02	0.000000000000000000e+00	2.015078237780519643e+01	1.000000000000000000e+00
4.760000000000000000e+02	2.152654599144777592e+01	5.047554735774778578e+01	-1.759150120185274530e-02	4.759275184798404439e+02	2.136143187903655205e-01	0.000000000000000000e+00	6.050270986556038899e+00	1.000000000000000000e+00
4.760000000000000000e+02	1.676484776537167320e+01	4.674298670659347721e+01	-1.771352549215391564e-02	4.792505358851287838e+02	2.507186173671133167e-01	0.000000000000000000e+00	6.050270986556038899e+00	1.000000000000000000e+00
4.770000000000000000e+02	5.513695308512372861e+01	4.286300863355071300e+01	-1.740516382680164578e-02	4.708530997799055058e+02	9.595534217597956328e-03	0.000000000000000000e+00	1.980883792760479523e+01	1.000000000000000000e+00
4.780000000000000000e+02	6.650191107090769549e+01	7.101261719151513496e+00	-1.723152466728595372e-02	4.661244842896111322e+02	1.202592820556858122e-02	0.000000000000000000e+00	3.829364748985071731e+00	1.000000000000000000e+00
4.790000000000000000e+02	7.904543563952121588e+01	5.034454482187304336e+01	-1.645437642479877574e-02	4.449608526069330878e+02	2.313061980237574033e-02	0.000000000000000000e+00	4.616715900465324651e+00	1.000000000000000000e+00
4.790000000000000000e+02	9.832750324911047812e+01	3.867268085899269181e+01	-1.621426512382828991e-02	4.384220394709413995e+02	1.187893900427128280e-02	0.000000000000000000e+00	6.702050052988687945e+00	1.000000000000000000e+00
4.790000000000000000e+02	7.494577829566289040e+01	4.284056268909816367e+01	-1.691042013829491264e-02	4.573800290985948322e+02	3.070923999811470129e-02	0.000000000000000000e+00	8.550844296679487755e+00	1.000000000000000000e+00
4.790000000000000000e+02	2.951634618455676318e+01	4.791698960926081696e+01	-1.661419339086577657e-02	4.493130562427032260e+02	2.409414945125321061e-02	0.000000000000000000e+00	8.389465112755825515e+00	1.000000000000000000e+00
4.800000000000000000e+02	4.359437385014146571e+01	1.289820986687048077e+01	-1.665468404932966828e-02	4.504157150862417325e+02	6.264984757711655750e-02	0.000000000000000000e+00	7.107680791208076165e+00	1.000000000000000000e+00
4.800000000000000000e+02	2.706669635514368366e+01	3.406414851604107241e+01	-1.556658706062643508e-03	3.925986343299154413e+01	3.385509514220934602e-01	0.000000000000000000e+00	1.257658790331722898e+01	1.000000000000000000e+00
4.800000000000000000e+02	1.373233054765104839e+02	4.081080293466540354e+01	-1.628444554756704535e-02	4.403332226379879444e+02	1.599909232760787781e-02	0.000000000000000000e+00	8.438164247282641028e+00	1.000000000000000000e+00
4.800000000000000000e+02	4.110716973157245491e+01	6.239911142550460532e+00	-1.457241119187074538e-02	3.937103744461317660e+02	1.882019058879247364e-01	0.000000000000000000e+00	3.463763125225164163e+00	1.000000000000000000e+00
4.810000000000000000e+02	9.679706004624084414e+01	3.007638358359165665e+01	-1.465820657832014005e-02	3.960467909232210104e+02	9.966334981117042080e-02	0.000000000000000000e+00	8.030806787569110483e+00	1.000000000000000000e+00
4.820000000000000000e+02	9.279442576335151571e+00	4.884915915805490272e+01	-1.296758455820861897e-02	3.500070525667958350e+02	2.571401823764978278e-01	0.000000000000000000e+00	4.358472752920287796e+00	1.000000000000000000e+00
4.820000000000000000e+02	9.793325329443220539e+01	2.212635700740774780e+01	-1.313069963783118632e-02	3.544490718345414848e+02	2.538006566004912257e-01	0.000000000000000000e+00	8.030806787569110483e+00	1.000000000000000000e+00
4.830000000000000000e+02	3.780709004835462395e+01	5.187709131488660752e+00	-1.319875019203579566e-02	3.563022534879918908e+02	1.771232891414775690e-01	0.000000000000000000e+00	3.463763125225164163e+00	1.000000000000000000e+00
4.830000000000000000e+02	6.175730783213758457e+01	2.089641844917620261e+01	1.463004189513634557e-03	-3.670942378029528896e+01	4.110735249485895082e-01	0.000000000000000000e+00	1.458826957179272021e+01	1.000000000000000000e+00
4.830000000000000000e+02	6.107896671900064689e+01	4.714899859598994425e+01	1.535210139633244380e-03	-3.867576694378055180e+01	3.718969155573077501e-01	0.000000000000000000e+00	1.120774116720726532e+01	1.000000000000000000e+00
4.840000000000000000e+02	3.821117314907320406e+01	3.989263033204012743e+01	-1.737901482972871101e-02	4.701409991629731167e+02	1.621124673724689824e-01	0.000000000000000000e+00	7.135531589872375235e+00	1.000000000000000000e+00
4.840000000000000000e+02	1.049458645764238298e+02	3.972850672242317671e+01	-1.723984718384943479e-02	4.663511266026128510e+02	7.103341997504175609e-03	0.000000000000000000e+00	6.702050052988687945e+00	1.000000000000000000e+00
4.840000000000000000e+02	5.058344788539380943e+01	4.321738995772027891e+01	-1.676844528587798089e-02	4.535137094950938490e+02	2.972282614055032912e-02	0.000000000000000000e+00	8.069444867226989615e+00	1.000000000000000000e+00
4.840000000000000000e+02	4.280228187605671053e+01	4.535500451613649631e+01	-1.695934076181014605e-02	4.587122563380850124e+02	2.139384215114071841e-01	0.000000000000000000e+00	7.135531589872375235e+00	1.000000000000000000e+00
4.840000000000000000e+02	1.298357779246760479e+01	4.655227713266571499e+01	-1.376253090223447662e-02	3.716553697251947597e+02	1.692589291213122404e-01	0.000000000000000000e+00	4.358472752920287796e+00	1.000000000000000000e+00
4.850000000000000000e+02	1.902934985537881829e+01	2.134847183483724820e+01	-1.723845815800515921e-02	4.663133000596718603e+02	1.362397217303512598e-02	0.000000000000000000e+00	1.504285119976240459e+01	1.000000000000000000e+00
4.850000000000000000e+02	7.807505979181524935e+01	2.417475338929041229e+01	-2.532344255829803697e-03	6.583014756217957597e+01	3.241025923219327254e-01	0.000000000000000000e+00	1.419632076881531368e+01	1.000000000000000000e+00
4.890000000000000000e+02	2.481585737226521360e+01	5.129501794116848856e+01	-1.676509355499098547e-02	4.534224337331300489e+02	9.449643543930741352e-03	0.000000000000000000e+00	1.089066196524433039e+01	1.000000000000000000e+00
4.890000000000000000e+02	6.666819889513921282e+01	3.262573249558219146e+01	-1.906900202973467896e-03	4.879778893467960899e+01	2.742080366037150663e-01	0.000000000000000000e+00	1.131387827474288166e+01	1.000000000000000000e+00
4.890000000000000000e+02	1.128837177178592697e+02	2.136876566433059921e+01	1.344893623957325261e-03	-3.349298659288471214e+01	3.409830595116040142e-01	0.000000000000000000e+00	1.371041044830411693e+01	1.000000000000000000e+00
4.900000000000000000e+02	1.432387336896647696e+02	1.746374770603451410e+01	-1.618316953403156969e-02	4.375752311357552458e+02	9.291351293539085177e-03	0.000000000000000000e+00	1.659330087463278502e+01	1.000000000000000000e+00
4.910000000000000000e+02	1.932191745755356749e+01	1.574227165137142492e+01	-1.695255533158006311e-02	4.585274726142765758e+02	1.261109168988627793e-02	0.000000000000000000e+00	1.354007569313507631e+01	1.000000000000000000e+00
4.910000000000000000e+02	5.776530246117768286e+01	3.960729941869150394e+01	-1.624331928634471789e-02	4.392132547896281380e+02	9.142303871499390944e-03	0.000000000000000000e+00	1.131387827474288166e+01	1.000000000000000000e+00
4.920000000000000000e+02	7.189485751581021589e+01	4.869661068872532894e+01	-1.651532710425956951e-02	4.466206874497539729e+02	1.435845434335980553e-02	0.000000000000000000e+00	1.009764126499590553e+01	1.000000000000000000e+00
4.930000000000000000e+02	1.529031512518985103e+01	4.338815271104733995e+01	-1.720758341657346868e-02	4.654725059611520805e+02	8.736424572736600780e-03	0.000000000000000000e+00	1.169892154529713402e+01	1.000000000000000000e+00
4.930000000000000000e+02	9.852094755457423503e+01	2.928833956938334637e+01	-1.732619033986287915e-02	4.687024601735932947e+02	1.630686169976446331e-01	0.000000000000000000e+00	6.606332263957104267e+00	1.000000000000000000e+00
4.930000000000000000e+02	2.664187904300086629e+01	4.055853048487146850e+01	-1.606710341895012384e-02	4.344144692937652508e+02	1.344418818334081056e-02	0.000000000000000000e+00	1.089066196524433039e+01	1.000000000000000000e+00
4.940000000000000000e+02	1.204777539339249870e+02	5.811014716395412449e+00	-1.573070930714597082e-02	4.252536416765527179e+02	2.253097028872408369e-02	0.000000000000000000e+00	1.731222113447306654e+01	1.000000000000000000e+00
4.940000000000000000e+02	5.837276288471906938e+00	1.451830175103266285e+01	-1.694478402229389682e-02	4.583158410124366924e+02	1.386072604781174444e-02	0.000000000000000000e+00	1.354007569313507631e+01	1.000000000000000000e+00
4.940000000000000000e+02	1.044584035191111298e+02	3.218493112688430813e+01	-1.694371066594263509e-02	4.582866109154738865e+02	1.699357457390394677e-01	0.000000000000000000e+00	6.606332263957104267e+00	1.000000000000000000e+00
4.940000000000000000e+02	5.542576248186620802e+01	1.777945875254728492e+01	-1.433699358803274503e-03	3.591138215867054129e+01	4.452921124690630839e-01	0.000000000000000000e+00	1.545460503828451237e+01	1.000000000000000000e+00
4.940000000000000000e+02	9.258907420824584733e+01	5.140256295989473045e+01	-1.584629496062772355e-02	4.284013193837822087e+02	1.075957118072268237e-02	0.000000000000000000e+00	1.192910368354321626e+01	1.000000000000000000e+00
4.970000000000000000e+02	3.397081558506840793e+01	8.510361150040955280e+00	-3.563168780306899194e-03	9.390199971703397352e+01	2.806278780588169486e-01	0.000000000000000000e+00	1.177459923054255064e+01	1.000000000000000000e+00
4.970000000000000000e+02	1.037948119486893717e+02	4.039160698744031208e+01	-1.631405629223308187e-02	4.411395950386462914e+02	2.536585554959625011e-02	0.000000000000000000e+00	8.233461146599735159e+00	1.000000000000000000e+00
4.970000000000000000e+02	8.173847772980505511e+01	4.644594407654565771e+01	-1.718185832297793383e-02	4.647719492641235774e+02	9.676667405744909800e-03	0.000000000000000000e+00	8.453215998731719694e+00	1.000000000000000000e+00
4.980000000000000000e+02	9.095925411325734444e+01	1.149085651706886146e+01	-1.627166670489273159e-02	4.399852237557868762e+02	1.144535765895038359e-02	0.000000000000000000e+00	1.574603299598478934e+01	1.000000000000000000e+00
4.980000000000000000e+02	6.433922165883301147e+01	3.626191577526403620e+01	-1.727777236710618947e-02	4.673839213334807710e+02	1.140831319840929226e-02	0.000000000000000000e+00	1.641402135208630853e+01	1.000000000000000000e+00
4.990000000000000000e+02	7.087673760852308646e+01	1.811439833635231267e+01	-1.601103791832773557e-02	4.328876697201346815e+02	9.469369554320261617e-02	0.000000000000000000e+00	3.921530870758070719e+00	1.000000000000000000e+00
5.000000000000000000e+02	4.230304868440796895e+01	1.682992115151720469e+01	-1.632291409495448264e-02	4.413808144921106873e+02	8.755103150001941614e-03	0.000000000000000000e+00	1.177459923054255064e+01	1.000000000000000000e+00
5.000000000000000000e+02	1.291282841842737241e+02	2.210474183545681726e+01	-1.642388743971458231e-02	4.441305635894407828e+02	2.184229119422054222e-02	0.000000000000000000e+00	8.667640306162486041e+00	1.000000000000000000e+00
5.000000000000000000e+02	7.389793545384908668e+01	4.960549428823103568e+01	3.761785108218791696e-03	-9.931080408702217710e+01	2.390419149897624607e-01	0.000000000000000000e+00	4.344729052788169454e+00	1.000000000000000000e+00
5.010000000000000000e+02	1.426270196414804126e+01	1.385153064332550521e+01	-1.649098596847159079e-02	4.459578192807336450e+02	1.030905109924395990e-02	0.000000000000000000e+00	9.653732363320154164e+00	1.000000000000000000e+00
5.010000000000000000e+02	7.752292216054443941e+01	1.970076143534580382e+01	-1.653707637691830684e-02	4.472129728989785917e+02	1.550785420227217548e-01	0.000000000000000000e+00	5.062492044867047625e+00	1.000000000000000000e+00
5.020000000000000000e+02	1.225852708600773298e+02	1.641994059738340894e+01	-1.614108077315159692e-02	4.364290520870922592e+02	2.607108893488407908e-02	0.000000000000000000e+00	8.667640306162486041e+00	1.000000000000000000e+00
5.030000000000000000e+02	7.280263497364123282e+01	2.153043752074987083e+01	-1.452183189869880528e-02	3.923329776086438301e+02	2.078826562152088497e-01	0.000000000000000000e+00	3.921530870758070719e+00	1.000000000000000000e+00
5.030000000000000000e+02	1.044791865341591119e+02	3.264878645019804537e+01	-1.572061788661221343e-02	4.249788278178120322e+02	1.131179482423771976e-02	0.000000000000000000e+00	1.287267483280599656e+01	1.000000000000000000e+00
5.040000000000000000e+02	7.819592667313116863e+01	4.896992995544032112e+01	-3.192948184323667147e-03	8.381999488658496489e+01	1.959272675221435112e-01	0.000000000000000000e+00	4.344729052788169454e+00	1.000000000000000000e+00
5.040000000000000000e+02	1.212980977607793420e+02	5.201349398535744228e+01	-1.521947715893139444e-02	4.113315502432235462e+02	2.368136744059246013e-02	0.000000000000000000e+00	5.186681560475482122e+00	1.000000000000000000e+00
5.050000000000000000e+02	9.354169004567050649e+01	3.943678526542012008e+01	-1.668855026773658282e-02	4.513379743588809561e+02	1.100518768819425119e-02	0.000000000000000000e+00	6.993689246655989677e+00	1.000000000000000000e+00
5.050000000000000000e+02	1.420310661481489944e+02	7.956113552781454601e+00	-1.692975418717504107e-02	4.579065421459953882e+02	9.403173461529568122e-02	0.000000000000000000e+00	9.999386884750141036e+00	1.000000000000000000e+00
5.050000000000000000e+02	1.043562353065202153e+01	3.053843672081945115e+01	-1.306485451234718018e-03	3.244703888732922792e+01	4.820404272698858295e-01	0.000000000000000000e+00	1.712014496945731779e+01	1.000000000000000000e+00
5.060000000000000000e+02	1.003611299622463271e+01	5.172216486155996051e+00	-1.581458614638161023e-02	4.275378114594105341e+02	1.320538800068760121e-02	0.000000000000000000e+00	9.653732363320154164e+00	1.000000000000000000e+00
5.060000000000000000e+02	3.004729219467505175e+01	1.515000688475773316e+01	-1.757961342491062146e-02	4.756037854788833101e+02	1.047521224197578427e-02	0.000000000000000000e+00	1.346552488207843545e+01	1.000000000000000000e+00
5.090000000000000000e+02	1.328410741128577968e+02	2.875777160600642546e+01	-1.674804060069790684e-02	4.529580404243255316e+02	1.341175678875483612e-02	0.000000000000000000e+00	2.108150825092607050e+01	1.000000000000000000e+00
5.090000000000000000e+02	3.397607180409862337e+01	4.939548980183120364e+01	-2.365087077631465931e-02	6.409388495133188144e+02	2.816733724144260265e-02	0.000000000000000000e+00	1.489177899674888295e+01	1.000000000000000000e+00
5.090000000000000000e+02	8.659873176962582875e+01	4.027762987406926953e+01	-1.707750648690169529e-02	4.619301956534343958e+02	2.117007821336186479e-01	0.000000000000000000e+00	6.993689246655989677e+00	1.000000000000000000e+00
5.090000000000000000e+02	1.257096477637724803e+02	4.928587741023775948e+01	-1.594643857238307871e-02	4.311284728388045551e+02	2.215658442090950864e-02	0.000000000000000000e+00	5.186681560475482122e+00	1.000000000000000000e+00
5.100000000000000000e+02	4.051849762293929302e+01	6.683944209052871344e+00	-1.714835466342031975e-02	4.638595633483684537e+02	3.007399037360214411e-02	0.000000000000000000e+00	6.772717244098457989e+00	1.000000000000000000e+00
5.100000000000000000e+02	7.204086905727163526e+01	2.303039340016133707e+01	-1.636427480101592183e-02	4.425071668421055051e+02	1.300862382113898708e-02	0.000000000000000000e+00	2.131581888146503445e+01	1.000000000000000000e+00
5.100000000000000000e+02	3.228499628231964635e+01	3.460003964755569683e+01	-1.692482760698158471e-03	4.295868189361671341e+01	3.275547430214054145e-01	0.000000000000000000e+00	1.489177899674888295e+01	1.000000000000000000e+00
5.110000000000000000e+02	1.012230269177482569e+02	5.001064867435653838e+01	-1.604016763446906857e-02	4.336809425472893622e+02	1.115684205423728148e-02	0.000000000000000000e+00	1.756706189281926100e+01	1.000000000000000000e+00
5.110000000000000000e+02	1.090989194639842026e+02	1.335918258488088206e+01	-1.724789050013074074e-02	4.665701656147066956e+02	2.580351560737548233e-01	0.000000000000000000e+00	5.798054898023854875e+00	1.000000000000000000e+00
5.110000000000000000e+02	6.109966009517924235e+00	3.871079858865537204e+01	-1.748722833058243692e-02	4.730879152723526317e+02	7.435228836896290439e-03	0.000000000000000000e+00	2.649585908880701979e+01	1.000000000000000000e+00
5.120000000000000000e+02	1.121403192221933836e+02	2.476919578367367691e+01	-1.641329036411729933e-02	4.438419795168105679e+02	6.677293953843754792e-03	0.000000000000000000e+00	1.180840860090218314e+01	1.000000000000000000e+00
5.130000000000000000e+02	1.089764366747933089e+01	7.141646659803776664e+00	1.638789566469312734e-03	-4.149648597731502520e+01	4.224944081339596647e-01	0.000000000000000000e+00	1.925789850865190189e+01	1.000000000000000000e+00
5.140000000000000000e+02	1.049406432177083701e+02	9.069670958324307364e+00	-3.032985078704634671e-02	8.228236756447073503e+02	9.736881679725162275e-02	0.000000000000000000e+00	5.974208845923103084e+00	1.000000000000000000e+00
5.140000000000000000e+02	4.248313470098150901e+01	1.316544866558843374e+01	-1.743997763816351049e-02	4.718011643071760091e+02	1.647973893745380281e-02	0.000000000000000000e+00	6.772717244098457989e+00	1.000000000000000000e+00
5.140000000000000000e+02	5.406189236042472857e+01	5.347321036529091742e+01	-1.670393435680526950e-02	4.517569204196495321e+02	1.623079183644127177e-02	0.000000000000000000e+00	2.049556030984745902e+01	1.000000000000000000e+00
5.140000000000000000e+02	1.121943354095764533e+02	8.456546485365475263e+00	-1.680986704194765285e-02	4.546417243848949283e+02	1.867438116890043354e-01	0.000000000000000000e+00	5.798054898023854875e+00	1.000000000000000000e+00
5.140000000000000000e+02	8.930204813072269587e+01	1.052376189596819245e+01	-1.542344075906909237e-02	4.168859738061880762e+02	5.370580156327642296e-02	0.000000000000000000e+00	4.496853509507712232e+00	1.000000000000000000e+00
5.150000000000000000e+02	1.394939739155129814e+02	1.522912884569370107e+01	-1.557282983416420977e-02	4.209542006770494140e+02	1.333857134555027635e-02	0.000000000000000000e+00	1.196416034444898635e+01	1.000000000000000000e+00
5.150000000000000000e+02	1.437394507684951463e+02	4.345326001809951322e+01	-1.648146997673060818e-02	4.456986757437721280e+02	1.258725643969293984e-02	0.000000000000000000e+00	1.797775457507057340e+01	1.000000000000000000e+00
5.160000000000000000e+02	9.556961420109639960e+01	2.291824556975095106e+01	-1.666383729522301349e-02	4.506649801739009149e+02	1.292106868156006616e-02	0.000000000000000000e+00	9.870509075442473801e+00	1.000000000000000000e+00
5.160000000000000000e+02	1.285787721309476126e+02	3.081175582755953712e+01	-1.619928822717572187e-02	4.380141822473439106e+02	8.688578522504708523e-03	0.000000000000000000e+00	9.089234377197406900e+00	1.000000000000000000e+00
5.170000000000000000e+02	7.093237834479313619e+01	1.073423573864413250e+01	-1.692645559070208791e-02	4.578167133630080912e+02	1.181994764828719902e-02	0.000000000000000000e+00	1.693016038059657191e+01	1.000000000000000000e+00
5.180000000000000000e+02	2.967019071153087850e+01	1.143793953254983009e+01	-1.714294994461023486e-02	4.637123797455605541e+02	1.173592888284491487e-02	0.000000000000000000e+00	1.292887549176380801e+01	1.000000000000000000e+00
5.180000000000000000e+02	9.269424149764944332e+01	1.347583161861195222e+01	-1.534862237461545424e-02	4.148484877191035594e+02	8.869961354627609040e-02	0.000000000000000000e+00	4.496853509507712232e+00	1.000000000000000000e+00
5.200000000000000000e+02	1.367735701196756395e+02	2.687990289445455971e+01	-1.664195871292198717e-02	4.500691733094651568e+02	1.288803554064554824e-02	0.000000000000000000e+00	9.089234377197406900e+00	1.000000000000000000e+00
5.200000000000000000e+02	1.098525561169083744e+02	4.254639647789805679e+01	-1.648116448101083487e-02	4.456903563543165774e+02	1.200190500834419360e-02	0.000000000000000000e+00	1.042501726863457989e+01	1.000000000000000000e+00
5.200000000000000000e+02	1.924185676155827807e+01	2.794126372195512076e+01	-1.680541014878149386e-02	4.545203523734035684e+02	1.114130083696762696e-02	0.000000000000000000e+00	1.111146796917385871e+01	1.000000000000000000e+00
5.210000000000000000e+02	7.855922787464417922e+01	2.584917856889436294e+01	-1.701742991502055991e-02	4.602941648802305963e+02	1.085902367773861066e-02	0.000000000000000000e+00	1.607593278814734106e+01	1.000000000000000000e+00
5.210000000000000000e+02	4.965190358772456847e+01	3.392217502630623471e+01	-1.687774101573574770e-02	4.564900973252927088e+02	2.932140827743545675e-02	0.000000000000000000e+00	5.377927595709861563e+00	1.000000000000000000e+00
5.210000000000000000e+02	9.084169695736201788e+01	5.289696008397285709e+01	1.343479745149021116e-03	-3.345448324345021263e+01	4.653987597639184237e-01	0.000000000000000000e+00	1.417043256994579714e+01	1.000000000000000000e+00
5.230000000000000000e+02	1.140367543239540282e+02	1.254088763336989487e+01	-1.729992241258463889e-02	4.679871207986950594e+02	8.279603975550497985e-03	0.000000000000000000e+00	1.631309090664153416e+01	1.000000000000000000e+00
5.230000000000000000e+02	9.946588239758345651e+01	4.165309132308573936e+01	1.846627896901063609e-03	-4.715642784467746651e+01	3.174421887497801409e-01	0.000000000000000000e+00	1.042501726863457989e+01	1.000000000000000000e+00
5.250000000000000000e+02	5.054405712794351757e+01	2.861876411582867163e+01	-1.672467449684784252e-02	4.523217247399982170e+02	8.659739444393221852e-02	0.000000000000000000e+00	5.139783223873291007e+00	1.000000000000000000e+00
5.260000000000000000e+02	1.419573493733905138e+02	2.541808766229648597e+01	-1.611954788460840532e-02	4.358426593021921462e+02	1.285362981733351173e-02	0.000000000000000000e+00	1.861939748490224744e+01	1.000000000000000000e+00
5.260000000000000000e+02	6.731842713499392516e+01	4.957958140977303430e+01	-3.703490515982382509e-03	9.772330094188880878e+01	1.155932791567754192e-01	0.000000000000000000e+00	1.676224455653164469e+01	1.000000000000000000e+00
5.260000000000000000e+02	1.196661821912838235e+02	5.257289089107128177e+01	-2.772682742154673752e-02	7.519370355456046582e+02	5.717051392959637823e-03	0.000000000000000000e+00	2.296288601984402789e+01	1.000000000000000000e+00
5.270000000000000000e+02	8.714423622687733939e+01	5.352056791989115681e+01	1.363913890336976688e-03	-3.401095458169093178e+01	3.630111862998063321e-01	0.000000000000000000e+00	1.301223361495658004e+01	1.000000000000000000e+00
5.280000000000000000e+02	9.649043732053230826e+01	2.332269290113369209e+01	-1.734591653706595363e-02	4.692396523710170868e+02	9.713365980207999684e-02	0.000000000000000000e+00	5.733909420765641585e+00	1.000000000000000000e+00
5.280000000000000000e+02	8.183243299951908512e+01	3.327143624583928982e+01	-1.711217702797461840e-02	4.628743585832226586e+02	1.014659481036472854e-02	0.000000000000000000e+00	8.104441204533568310e+00	1.000000000000000000e+00
5.280000000000000000e+02	1.233451987387825568e+02	2.593752144580196628e+01	-8.096443490851354396e-03	2.173540659319874635e+02	3.588372098005820909e-02	0.000000000000000000e+00	1.631309090664153416e+01	1.000000000000000000e+00
5.290000000000000000e+02	1.019938926579344241e+02	1.972277541149318125e+01	-1.817488378050261325e-02	4.918144411409831491e+02	1.273430391240737425e-01	0.000000000000000000e+00	6.576277562800970422e+00	1.000000000000000000e+00
5.290000000000000000e+02	2.095420531092335992e+01	3.771001376106534053e+01	-1.662870524862763294e-02	4.497082493293148673e+02	1.488919483134265587e-02	0.000000000000000000e+00	1.452940979175186698e+01	1.000000000000000000e+00
5.300000000000000000e+02	2.840095026300305747e+01	9.790575858451171953e+00	-1.782104180588641937e-02	4.821784658981102325e+02	2.741626958044007800e-02	0.000000000000000000e+00	7.291944989112012721e+00	1.000000000000000000e+00
5.310000000000000000e+02	2.159204372929069393e+01	1.612923685578137523e+01	-1.525866768755113588e-02	4.123988033975293206e+02	5.557447140829252508e-02	0.000000000000000000e+00	3.504058241793155837e+00	1.000000000000000000e+00
5.310000000000000000e+02	5.873585800330417328e+01	9.871002846049510282e+00	1.458354252203401856e-03	-3.658279470851567794e+01	4.183052776572762088e-01	0.000000000000000000e+00	2.267548252207268078e+01	1.000000000000000000e+00
5.320000000000000000e+02	8.183281802277129202e+01	2.516699505045150431e+01	-1.579707925758838324e-02	4.270610564131098386e+02	1.614054915876772522e-02	0.000000000000000000e+00	8.104441204533568310e+00	1.000000000000000000e+00
5.330000000000000000e+02	9.550662288326635974e+01	1.767381457012212209e+01	-1.697581574105544791e-02	4.591609099844105231e+02	3.056822891676058696e-02	0.000000000000000000e+00	5.733909420765641585e+00	1.000000000000000000e+00
5.330000000000000000e+02	3.074473632585949545e+01	1.669558336140116594e+01	-1.674633810733539355e-02	4.529116774005205457e+02	2.002058854880373051e-02	0.000000000000000000e+00	3.867088081232739949e+00	1.000000000000000000e+00
5.340000000000000000e+02	1.410247433119008953e+01	2.489761619160089623e+01	-1.644091685661582675e-02	4.445943159179737449e+02	2.147164841301463234e-02	0.000000000000000000e+00	9.718074016327440390e+00	1.000000000000000000e+00
5.350000000000000000e+02	4.523993724176291309e+00	2.325637524406177192e+01	-1.590526991504228813e-02	4.300073504413035721e+02	1.659609974612941130e-02	0.000000000000000000e+00	9.718074016327440390e+00	1.000000000000000000e+00
5.360000000000000000e+02	1.044293224303724372e+02	4.173523764719140416e+01	-1.724820017694045360e-02	4.665785988653828440e+02	1.922003771513152159e-01	0.000000000000000000e+00	1.797956518024980710e+01	1.000000000000000000e+00
5.360000000000000000e+02	6.826467754125535237e+01	4.250576189432875651e+01	-1.609606093562802875e-02	4.352030527118462260e+02	1.300273437126997500e-02	0.000000000000000000e+00	9.376123069133637244e+00	1.000000000000000000e+00
5.360000000000000000e+02	1.858689429883850153e+01	1.432715443188079085e+01	-6.472495241534396634e-03	1.731300160772508150e+02	1.585072523209435369e-01	0.000000000000000000e+00	3.504058241793155837e+00	1.000000000000000000e+00
5.380000000000000000e+02	1.432606117237420733e+02	7.030983183957626892e+00	-4.490327170410667035e-03	1.191507715817977555e+02	9.774511691815945813e-02	0.000000000000000000e+00	1.984029231836948171e+01	1.000000000000000000e+00
5.380000000000000000e+02	9.660987487673796181e+01	1.153680237195443858e+01	-1.681292583384918007e-02	4.547250227077357181e+02	8.716107071749301660e-03	0.000000000000000000e+00	6.235389617462408829e+00	1.000000000000000000e+00
5.390000000000000000e+02	7.082746228881001116e+01	2.239178786196462312e+01	-1.725937628262869811e-02	4.668829513318771660e+02	1.305548058291239322e-02	0.000000000000000000e+00	1.423282261478439636e+01	1.000000000000000000e+00
5.400000000000000000e+02	1.962525223249843975e+01	3.021044664570208482e+01	-1.669821469738290431e-02	4.516011602200537709e+02	2.530321722043948895e-01	0.000000000000000000e+00	5.668685640770021905e+00	1.000000000000000000e+00
5.400000000000000000e+02	1.008558814758775810e+02	2.411436128375277477e+01	-1.640106700880726923e-02	4.435091079029211869e+02	8.201896968662691911e-03	0.000000000000000000e+00	1.327492223026918339e+01	1.000000000000000000e+00
5.400000000000000000e+02	2.292088551471972480e+01	3.482269101943030165e+01	-1.721708404608246132e-02	4.657312311472741158e+02	2.306491665853283024e-01	0.000000000000000000e+00	5.668685640770021905e+00	1.000000000000000000e+00
5.400000000000000000e+02	2.705500143097629007e+01	4.746087724722196555e+01	-1.701022017920799170e-02	4.600978262862214478e+02	8.911965412426114952e-03	0.000000000000000000e+00	1.329716757574291641e+01	1.000000000000000000e+00
5.400000000000000000e+02	7.485773402556877443e+01	4.917234197726428846e+01	-1.631583535572245572e-02	4.411880432527331095e+02	2.086951545066262348e-02	0.000000000000000000e+00	7.933192322991036605e+00	1.000000000000000000e+00
5.410000000000000000e+02	5.082271375459325924e+01	2.056140114050496948e+01	4.036228358378760907e-03	-1.067845594745324291e+02	9.169130427516292148e-02	0.000000000000000000e+00	1.765501906803292442e+01	1.000000000000000000e+00
5.420000000000000000e+02	1.234813082951804972e+02	5.476520202975672547e+00	-1.671787320495948109e-02	4.521365090647610145e+02	1.380097015711867492e-02	0.000000000000000000e+00	1.327431918837046609e+01	1.000000000000000000e+00
5.420000000000000000e+02	7.648898592255712003e+01	4.076990379902295558e+01	-1.645776803360158094e-02	4.450532143412716550e+02	1.759872652447436181e-02	0.000000000000000000e+00	8.559319487587526254e+00	1.000000000000000000e+00
5.420000000000000000e+02	8.727438945564081507e+01	3.628239327989761875e+01	-3.268216722137769724e-03	8.586973974156053657e+01	1.869787916132971128e-01	0.000000000000000000e+00	1.168172418912186039e+01	1.000000000000000000e+00
5.430000000000000000e+02	1.316216677689353958e+02	3.297812524955975277e+01	-1.639534209351563993e-02	4.433532045732567894e+02	1.312493123433600140e-02	0.000000000000000000e+00	8.178566211087979099e+00	1.000000000000000000e+00
5.430000000000000000e+02	7.216794368387824932e+01	8.222230733620982335e+00	-1.824573160672713756e-03	4.655582388152417650e+01	3.341211288139145363e-01	0.000000000000000000e+00	8.459531258802122977e+00	1.000000000000000000e+00
5.430000000000000000e+02	6.715029358587403863e+01	5.105141150820829665e+01	-1.610951692160957419e-02	4.355694918487724294e+02	1.372000031205222736e-02	0.000000000000000000e+00	7.933192322991036605e+00	1.000000000000000000e+00
5.440000000000000000e+02	1.155250286715493075e+02	4.073845390146643552e+01	-1.671295901566535388e-02	4.520026837704941158e+02	2.008791233649576125e-02	0.000000000000000000e+00	8.720002739073022369e+00	1.000000000000000000e+00
5.460000000000000000e+02	1.228950323708195782e+02	4.539908618069460289e+01	-1.641056779385250894e-02	4.437678373246724846e+02	5.308910005013978139e-02	0.000000000000000000e+00	7.325259785587748596e+00	1.000000000000000000e+00
5.460000000000000000e+02	1.124693708177758822e+02	3.022723749183423436e+01	-1.604406005193936488e-02	4.337869425163981418e+02	1.979262204727837426e-01	0.000000000000000000e+00	5.049045345943370400e+00	1.000000000000000000e+00
5.460000000000000000e+02	5.657312518731802697e+01	3.725368878022033670e+01	-1.687563763063985173e-02	4.564328170471903832e+02	9.209685915641308007e-03	0.000000000000000000e+00	1.738544344587872459e+01	1.000000000000000000e+00
5.460000000000000000e+02	1.372227541466306491e+02	3.893772059310000344e+01	4.217099103995466079e-03	-1.117101085951900075e+02	3.231580514830629802e-01	0.000000000000000000e+00	8.178566211087979099e+00	1.000000000000000000e+00
5.460000000000000000e+02	8.605928235988936592e+01	5.006823197364474254e+01	3.198838382595754412e-03	-8.398039927271527461e+01	1.563787767806315010e-01	0.000000000000000000e+00	1.260535961223073542e+01	1.000000000000000000e+00
5.470000000000000000e+02	1.124987942103430214e+02	1.293252008837580469e+01	-1.728053286271443237e-02	4.674590963247122204e+02	8.640287578700167614e-03	0.000000000000000000e+00	1.157465188384303900e+01	1.000000000000000000e+00
5.470000000000000000e+02	3.734189427734371236e+01	2.745354115194428246e+01	-1.332292171629662764e-02	3.596837452823020840e+02	2.763311513003479103e-01	0.000000000000000000e+00	4.544040059432148837e+00	1.000000000000000000e+00
5.470000000000000000e+02	3.357047807531104411e+01	4.598501765616993708e+01	-1.366411196250395636e-02	3.689751832727486658e+02	2.826386938022112938e-01	0.000000000000000000e+00	1.322349885004400960e+01	1.000000000000000000e+00
5.480000000000000000e+02	1.013508451684441667e+02	5.032143577574500881e+01	-3.061645329811106368e-03	8.024429967186672741e+01	1.446309446817888311e-01	0.000000000000000000e+00	1.529365898970466908e+01	1.000000000000000000e+00
5.480000000000000000e+02	1.076388150862111104e+02	3.169645164560458994e+01	-1.515636093012577221e-02	4.096127422390172228e+02	1.713118519143836949e-01	0.000000000000000000e+00	5.049045345943370400e+00	1.000000000000000000e+00
5.480000000000000000e+02	1.294133064371314106e+02	4.205670168414192744e+01	-1.697930055387086162e-02	4.592558098900867662e+02	4.692701872365845350e-02	0.000000000000000000e+00	7.325259785587748596e+00	1.000000000000000000e+00
5.490000000000000000e+02	3.001244783241331149e+01	3.229696358210259177e+01	-1.709390853944941710e-02	4.623768633288948422e+02	6.642090027975722233e-02	0.000000000000000000e+00	4.331252425959870145e+00	1.000000000000000000e+00
5.500000000000000000e+02	1.018953644918942985e+02	5.523138830235456709e+00	-1.660705141147745048e-02	4.491185628204752334e+02	1.836743287160957916e-02	0.000000000000000000e+00	1.293567363621094835e+01	1.000000000000000000e+00
5.500000000000000000e+02	7.388374137416346343e+01	4.680460015333067503e+01	-1.720809295072468076e-02	4.654863818120084034e+02	1.838166080595649010e-02	0.000000000000000000e+00	7.977981811001985335e+00	1.000000000000000000e+00
5.510000000000000000e+02	1.217010483218705019e+02	5.911759054198184593e+00	-2.300238822648592932e-02	6.232790967314091404e+02	3.864527291614405780e-02	0.000000000000000000e+00	6.450471570444411995e+00	1.000000000000000000e+00
5.510000000000000000e+02	1.325525481831532488e+02	1.650358218965341806e+01	-1.756645782754658871e-03	4.470599661713129080e+01	3.924121691855374516e-01	0.000000000000000000e+00	3.931821347718846837e+00	1.000000000000000000e+00
5.520000000000000000e+02	4.679265201800071594e+01	4.617220223452370931e+01	-1.643730031302828576e-02	4.444958286638481582e+02	9.162312942069028576e-02	0.000000000000000000e+00	5.330138430543018835e+00	1.000000000000000000e+00
5.520000000000000000e+02	1.144822716117752215e+01	4.105773199904003690e+01	-3.763636499675530444e-03	9.936122196709803234e+01	2.280970224065298479e-01	0.000000000000000000e+00	5.370720354872496216e+00	1.000000000000000000e+00
5.530000000000000000e+02	7.736763535863551056e+01	2.545633101921648489e+01	-3.511800678376468966e-03	9.250312170372903608e+01	1.852562231066401388e-01	0.000000000000000000e+00	1.104396333609389025e+01	1.000000000000000000e+00
5.530000000000000000e+02	7.522280322995239032e+01	3.629002020198127099e+01	-1.332520982468522134e-03	3.315604955424092992e+01	3.560439719969202832e-01	0.000000000000000000e+00	1.059950367738733945e+01	1.000000000000000000e+00
5.530000000000000000e+02	1.530103251648266216e+01	4.479945994537362708e+01	2.500334524293509973e-03	-6.495844493009556686e+01	4.579065433916909011e-01	0.000000000000000000e+00	5.370720354872496216e+00	1.000000000000000000e+00
5.540000000000000000e+02	1.298151031107302629e+02	4.675871937854913085e+01	-1.643862687651382118e-02	4.445319542052528732e+02	9.869772141577470848e-03	0.000000000000000000e+00	2.424117032828025842e+01	1.000000000000000000e+00
5.540000000000000000e+02	4.850378377389343854e+01	3.214459844867077720e+01	-1.637099426939557165e-02	4.426901542647305519e+02	1.532270844664296305e-02	0.000000000000000000e+00	9.634629203599049063e+00	1.000000000000000000e+00
5.540000000000000000e+02	3.069142471241305969e+01	3.657466599973393784e+01	-1.682733030714666719e-02	4.551172914549123902e+02	1.016984228826844916e-02	0.000000000000000000e+00	4.331252425959870145e+00	1.000000000000000000e+00
5.540000000000000000e+02	1.060018654410064585e+02	5.129347963350664941e+01	1.602730621570429368e-03	-4.051451344365322171e+01	3.400202885385480434e-01	0.000000000000000000e+00	2.424117032828025842e+01	1.000000000000000000e+00
5.550000000000000000e+02	1.155181887215221934e+02	7.750462576654253866e+00	-1.753127724373936686e-02	4.742874740220347007e+02	1.012981366616482193e-01	0.000000000000000000e+00	6.450471570444411995e+00	1.000000000000000000e+00
5.550000000000000000e+02	4.240016914041743945e+01	4.315285299025114085e+01	-1.584860756564430637e-02	4.284642972278056732e+02	1.113460782683430850e-01	0.000000000000000000e+00	5.330138430543018835e+00	1.000000000000000000e+00
5.550000000000000000e+02	1.300931428359551489e+02	1.343592111832382230e+01	1.477751739349334164e-03	-3.711103533376905972e+01	3.246352958765861274e-01	0.000000000000000000e+00	3.931821347718846837e+00	1.000000000000000000e+00
5.550000000000000000e+02	3.550232011051925696e+01	1.419949726823485747e+01	1.723031238725020522e-03	-4.379059104824310111e+01	3.828691901773343398e-01	0.000000000000000000e+00	1.150765490210392983e+01	1.000000000000000000e+00
5.560000000000000000e+02	8.354850601100525864e+01	1.378038027886933037e+01	1.648891592555380616e-03	-4.177158865096981799e+01	3.914158448898485965e-01	0.000000000000000000e+00	1.321101766376606079e+01	1.000000000000000000e+00
5.580000000000000000e+02	6.231842069828601183e+01	1.275734886763708076e+01	-1.783750679159898378e-02	4.826268473962991266e+02	1.067501610773624598e-02	0.000000000000000000e+00	1.472504305257352719e+01	1.000000000000000000e+00
5.580000000000000000e+02	1.128206086851146353e+02	1.493475868808972429e+01	-1.742886306315119538e-02	4.714984874702352045e+02	1.481427623823972084e-02	0.000000000000000000e+00	7.674050343176765487e+00	1.000000000000000000e+00
5.600000000000000000e+02	4.700950045323637028e+01	1.430400519186486719e+01	-1.703655639779768499e-02	4.608150253991769887e+02	1.548366256583055822e-02	0.000000000000000000e+00	1.150765490210392983e+01	1.000000000000000000e+00
5.610000000000000000e+02	1.714969568253134113e+01	2.719170214112339323e+01	-1.638989963140841805e-02	4.432049931289182609e+02	1.423961058911304978e-02	0.000000000000000000e+00	1.408305751809849049e+01	1.000000000000000000e+00
5.610000000000000000e+02	1.084373107504914202e+02	3.044846484057036662e+01	-1.694405074159786515e-02	4.582958720004485258e+02	8.789361052219168968e-03	0.000000000000000000e+00	6.241356267685568504e+00	1.000000000000000000e+00
5.610000000000000000e+02	1.435397884072107786e+02	4.898761896327516752e+01	-1.613003698996451352e-02	4.361283030832641430e+02	1.452298722022959954e-02	0.000000000000000000e+00	1.156806135301085448e+01	1.000000000000000000e+00
5.630000000000000000e+02	1.056297662404136695e+01	1.030094820626061747e+01	-1.646969459961072565e-02	4.453780036626100127e+02	1.798040958876531148e-01	0.000000000000000000e+00	3.906573020214953118e+00	1.000000000000000000e+00
5.630000000000000000e+02	7.451750410672215708e+01	3.242982874207805821e+01	-1.748918537967386611e-02	4.731412104661027342e+02	1.291719285165238151e-02	0.000000000000000000e+00	6.273261447674030933e+00	1.000000000000000000e+00
5.630000000000000000e+02	1.321071779797698298e+02	4.722255174603050421e+01	-1.689591319966283339e-02	4.569849699718187708e+02	1.074089182917070673e-02	0.000000000000000000e+00	1.156806135301085448e+01	1.000000000000000000e+00
5.630000000000000000e+02	5.369225796395924988e+01	2.469117513506095918e+01	-1.705898170596961694e-02	4.614257209352080622e+02	1.182526492376445582e-02	0.000000000000000000e+00	1.128089641612278271e+01	1.000000000000000000e+00
5.640000000000000000e+02	1.665791444441178726e+01	1.305791541214878571e+01	-1.785548612980143723e-02	4.831164683859796014e+02	5.582949264686776214e-02	0.000000000000000000e+00	4.493432765722283229e+00	1.000000000000000000e+00
5.640000000000000000e+02	6.349315809336011540e+01	1.910539134003255413e+01	-1.659515905043321485e-02	4.487947049832984590e+02	9.484179530309888584e-03	0.000000000000000000e+00	8.612956858432296414e+00	1.000000000000000000e+00
5.660000000000000000e+02	1.143773413202323752e+02	3.236433667624228150e+01	-1.691851085608931174e-02	4.576003589688666011e+02	2.160217065438152506e-02	0.000000000000000000e+00	6.241356267685568504e+00	1.000000000000000000e+00
5.660000000000000000e+02	1.208208613595879370e+02	5.138732213769090862e+01	-1.623980566201770753e-02	4.391175702766063296e+02	8.370383482773080530e-03	0.000000000000000000e+00	9.356672452442438725e+00	1.000000000000000000e+00
5.670000000000000000e+02	8.818016374255910250e+01	3.860080144257347712e+01	-1.609075698970824017e-02	4.350586133992744067e+02	1.113317990133477764e-02	0.000000000000000000e+00	1.117431764877153277e+01	1.000000000000000000e+00
5.680000000000000000e+02	8.048577959314515340e+01	3.049760284714868419e+01	-1.639674840315443957e-02	4.433915017958460680e+02	1.719508707027084249e-02	0.000000000000000000e+00	6.273261447674030933e+00	1.000000000000000000e+00
5.680000000000000000e+02	1.223185383286712380e+01	1.383310924790825602e+01	4.414641550409008700e-03	-1.170896685671864219e+02	3.329523873480612073e-01	0.000000000000000000e+00	3.906573020214953118e+00	1.000000000000000000e+00
5.690000000000000000e+02	6.015684054667244851e+01	2.704592098690623914e+01	-1.650877739972494290e-02	4.464423231084056738e+02	1.551436337832667878e-02	0.000000000000000000e+00	8.612956858432296414e+00	1.000000000000000000e+00
5.690000000000000000e+02	1.036555353142882012e+02	5.122896139883425803e+01	-3.331480652754557816e-03	8.759257002434830497e+01	1.748288822308093904e-01	0.000000000000000000e+00	1.194938476537144822e+01	1.000000000000000000e+00
5.700000000000000000e+02	1.029810409852230748e+02	1.732381395834605797e+01	-1.456115266116258904e-02	3.934037773464162910e+02	1.727202878383879980e-01	0.000000000000000000e+00	4.437922632688777291e+00	1.000000000000000000e+00
5.700000000000000000e+02	1.423774706639772489e+02	2.500376892097516901e+01	2.711379662757570919e-03	-7.070571595856588942e+01	1.567628388809929607e-01	0.000000000000000000e+00	1.546332677338222439e+01	1.000000000000000000e+00
5.710000000000000000e+02	1.265426011260140768e+02	3.480507872497734922e+01	-1.753489637607597365e-02	4.743860317740765709e+02	9.507046321973966485e-03	0.000000000000000000e+00	1.240768986921543338e+01	1.000000000000000000e+00
5.710000000000000000e+02	3.392825505793661733e+01	1.931188439213256913e+01	-1.685119003014342448e-02	4.557670495859197217e+02	2.187719256408793278e-02	0.000000000000000000e+00	6.683844191247516164e+00	1.000000000000000000e+00
5.710000000000000000e+02	6.711579966017944798e+01	2.102174696126245124e+01	-1.658264677722311869e-02	4.484539654341951405e+02	1.810229341502200828e-02	0.000000000000000000e+00	9.204226454988132744e+00	1.000000000000000000e+00
5.710000000000000000e+02	1.139046782023515476e+02	4.508543909229448587e+01	-1.591277100301705452e-02	4.302116232613890929e+02	1.229917787741052759e-02	0.000000000000000000e+00	9.356672452442438725e+00	1.000000000000000000e+00
5.720000000000000000e+02	1.284471169131840611e+02	1.829111525210756639e+01	-1.648670135767174583e-02	4.458411389359627037e+02	2.720202044552355591e-02	0.000000000000000000e+00	1.060541256529792697e+01	1.000000000000000000e+00
5.730000000000000000e+02	1.631793471667732831e+01	3.013217204106849678e+01	-1.682010189243069928e-02	4.549204441890564112e+02	1.211340697873330985e-02	0.000000000000000000e+00	3.500498740308384704e+00	1.000000000000000000e+00
5.730000000000000000e+02	4.125168193353397328e+01	7.575672419834506677e+00	-1.695625111447553179e-02	4.586281177469587647e+02	1.776751845018764708e-02	0.000000000000000000e+00	1.106346088511652859e+01	1.000000000000000000e+00
5.730000000000000000e+02	4.898303358479257241e+01	2.787270105950203458e+01	1.856651457772153912e-03	-4.742939372020430255e+01	3.955990818030996614e-01	0.000000000000000000e+00	1.120435305181859675e+01	1.000000000000000000e+00
5.750000000000000000e+02	6.534345451455993548e+00	2.184635052405343814e+01	4.627634446418065102e-03	-1.228899817580600313e+02	2.669480578180117858e-01	0.000000000000000000e+00	1.282082123431973741e+01	1.000000000000000000e+00
5.750000000000000000e+02	3.162168280361471062e+01	1.303864777867173785e+01	-1.589527503359520685e-02	4.297351655760569429e+02	3.023257524502187543e-02	0.000000000000000000e+00	6.683844191247516164e+00	1.000000000000000000e+00
5.760000000000000000e+02	1.178925348494709766e+02	1.932821367584814354e+01	1.839836529914981545e-03	-4.697148244860303379e+01	4.419636093742711491e-01	0.000000000000000000e+00	1.060541256529792697e+01	1.000000000000000000e+00
5.770000000000000000e+02	1.357381293922853445e+02	2.614452853216119976e+01	-1.624659701571412249e-02	4.393025153107709002e+02	1.421379754422136266e-02	0.000000000000000000e+00	9.011562457113569735e+00	1.000000000000000000e+00
5.770000000000000000e+02	5.231442400244227997e+01	7.449558688188250954e+00	-1.685382576478373570e-02	4.558388270333759351e+02	1.299311800422597862e-02	0.000000000000000000e+00	1.106346088511652859e+01	1.000000000000000000e+00
5.780000000000000000e+02	1.972724119268559306e+01	3.092597351722528387e+01	-1.532159971718986130e-02	4.141125952116301505e+02	2.871446097970664635e-02	0.000000000000000000e+00	3.500498740308384704e+00	1.000000000000000000e+00
5.780000000000000000e+02	1.150629967186845590e+02	3.088762526152668286e+01	-1.655004258801910308e-02	4.475660742779109569e+02	2.439163632677376903e-02	0.000000000000000000e+00	1.190068410809620403e+01	1.000000000000000000e+00
5.780000000000000000e+02	3.450830917636083228e+01	3.379898807427748864e+01	-1.665849352294367786e-02	4.505194562929564199e+02	3.821760135656881996e-02	0.000000000000000000e+00	7.713826473718711441e+00	1.000000000000000000e+00
5.780000000000000000e+02	3.150214142259235928e+01	4.090293587130177855e+01	-1.761840898913986930e-02	4.766602827948159415e+02	3.607035475751729781e-02	0.000000000000000000e+00	7.713826473718711441e+00	1.000000000000000000e+00
5.780000000000000000e+02	1.407820739617459367e+02	1.867680591420947422e+01	1.705699639448098178e-03	-4.331860956065117563e+01	4.918622905728740058e-01	0.000000000000000000e+00	9.011562457113569735e+00	1.000000000000000000e+00
5.800000000000000000e+02	1.409653063107047615e+02	9.369598080226447578e+00	2.073087602938138152e-03	-5.332347493751736778e+01	2.796571873934964314e-01	0.000000000000000000e+00	9.309011320148879776e+00	1.000000000000000000e+00
5.800000000000000000e+02	1.082952723168532572e+02	4.672000614482622183e+01	-1.592516301131857714e-02	4.305490877053190957e+02	7.569985487729358198e-03	0.000000000000000000e+00	9.283455386219751304e+00	1.000000000000000000e+00
5.810000000000000000e+02	7.506589619510430111e+01	3.719268033639654902e+01	-1.672001382648609369e-02	4.521948033811918890e+02	1.106127010229163155e-02	0.000000000000000000e+00	8.972072507383286322e+00	1.000000000000000000e+00
5.810000000000000000e+02	7.744726750903605250e+01	2.543382137662814912e+01	4.374125890900695639e-03	-1.159863288845661202e+02	2.128409722799380344e-01	0.000000000000000000e+00	4.225579765987704128e+00	1.000000000000000000e+00
5.830000000000000000e+02	1.802582706392379208e+01	1.464320596901733396e+01	-1.746709004442372620e-02	4.725395008931097323e+02	1.803211263785153839e-02	0.000000000000000000e+00	5.653888652407465187e+00	1.000000000000000000e+00
5.830000000000000000e+02	9.013613995737823359e+01	2.183420754733429092e+01	-1.651701133824938841e-02	4.466665532265507750e+02	1.120308602128117226e-02	0.000000000000000000e+00	1.318956798876827818e+01	1.000000000000000000e+00
5.830000000000000000e+02	1.213975781675989367e+02	2.072981136835523230e+01	-2.383697814478317415e-03	6.178214440947918007e+01	3.186836251397361375e-01	0.000000000000000000e+00	1.197113633792703524e+01	1.000000000000000000e+00
5.830000000000000000e+02	1.360851986186234228e+02	3.508903766768330001e+01	1.569215646533282530e-03	-3.960181937994371282e+01	3.197502372629182910e-01	0.000000000000000000e+00	1.707108634851826778e+01	1.000000000000000000e+00
5.830000000000000000e+02	1.443942794655890083e+01	4.686496747799890272e+01	-1.666173148737118068e-02	4.506076339182778838e+02	1.470863564660851441e-02	0.000000000000000000e+00	1.679322772451713064e+01	1.000000000000000000e+00
5.840000000000000000e+02	3.866976515749252741e+01	9.166151491692724917e+00	-4.005496175284966112e-03	1.059476475853410591e+02	1.421096559670783632e-01	0.000000000000000000e+00	1.205268098975984614e+01	1.000000000000000000e+00
5.850000000000000000e+02	7.429993417310446091e+01	2.825336340171988780e+01	-1.643764386573976985e-02	4.445051844374984853e+02	1.536190508742285576e-02	0.000000000000000000e+00	4.225579765987704128e+00	1.000000000000000000e+00
5.850000000000000000e+02	1.016706983404499596e+02	4.021634844018856825e+01	-1.623445075540563137e-02	4.389717431807740127e+02	2.320475663289744972e-02	0.000000000000000000e+00	9.283455386219751304e+00	1.000000000000000000e+00
5.870000000000000000e+02	5.070148971775432756e+01	8.455712791373407811e+00	-1.676366102338515060e-02	4.533834224227748564e+02	9.310057508630675827e-03	0.000000000000000000e+00	1.205268098975984614e+01	1.000000000000000000e+00
5.870000000000000000e+02	1.297445135989168250e+02	8.181436883886300748e+00	-1.652063478899689491e-02	4.467652285793961369e+02	2.132827280577320739e-02	0.000000000000000000e+00	1.507093339170009294e+01	1.000000000000000000e+00
5.870000000000000000e+02	5.934099322747390204e+01	2.649208144414757626e+01	-1.632705376826435947e-02	4.414935478374714535e+02	1.105173404466086584e-02	0.000000000000000000e+00	1.506227168620099732e+01	1.000000000000000000e+00
5.870000000000000000e+02	1.126369895621849082e+02	1.201662037076387080e+01	3.035487401831465579e-03	-7.953195584468207358e+01	2.042992951799486034e-01	0.000000000000000000e+00	1.235587350509130289e+01	1.000000000000000000e+00
5.880000000000000000e+02	1.239178365464088216e+01	1.416990716684506246e+01	-1.699120811136728068e-02	4.595800815635168419e+02	1.311906253644190556e-02	0.000000000000000000e+00	5.653888652407465187e+00	1.000000000000000000e+00
5.880000000000000000e+02	1.060260149850719102e+02	2.275530089536772849e+01	-1.619746732585844104e-02	4.379645946877219558e+02	9.034808149526396548e-03	0.000000000000000000e+00	1.261048152406324974e+01	1.000000000000000000e+00
5.880000000000000000e+02	6.357453198173007536e+01	4.232604733184566470e+01	-1.636874713880392615e-02	4.426289594481119707e+02	1.480301015193474790e-02	0.000000000000000000e+00	1.109276598456926699e+01	1.000000000000000000e+00
5.890000000000000000e+02	1.331272844993445403e+02	3.501284437690635798e+01	-1.681272840044386804e-02	4.547196461172174509e+02	1.511436453617276410e-02	0.000000000000000000e+00	7.060871965864252253e+00	1.000000000000000000e+00
5.890000000000000000e+02	2.489570565360037691e+01	1.300567381553549318e+01	-1.656626987817770222e-02	4.480079827496144276e+02	8.677717866278467085e-03	0.000000000000000000e+00	1.255800560010882982e+01	1.000000000000000000e+00
5.890000000000000000e+02	1.808975066515738561e+01	4.438131286664189901e+01	-1.643156124818926506e-02	4.443395400076873898e+02	1.112901195372462126e-02	0.000000000000000000e+00	3.056097918799126845e+01	1.000000000000000000e+00
5.930000000000000000e+02	6.688531000671403604e+01	3.173887556325230364e+01	-1.708146953993334646e-02	4.620381192002114403e+02	4.435203756222061422e-02	0.000000000000000000e+00	6.841226440992955737e+00	1.000000000000000000e+00
5.930000000000000000e+02	1.260699124086573875e+02	3.479055606880681495e+01	-1.657744763799252896e-02	4.483123802619878120e+02	3.867962310227257561e-02	0.000000000000000000e+00	7.060871965864252253e+00	1.000000000000000000e+00
5.940000000000000000e+02	7.413956242487569170e+01	4.649611810872603890e+00	-1.661523354932062727e-02	4.493413822804224083e+02	2.001795364289105095e-02	0.000000000000000000e+00	3.696856529876040298e+00	1.000000000000000000e+00
5.950000000000000000e+02	1.905019218385320201e+01	1.499585223919818056e+01	-3.510964025865795281e-03	9.248033762649093603e+01	1.456344270663545437e-01	0.000000000000000000e+00	2.868044083448179293e+01	1.000000000000000000e+00
5.950000000000000000e+02	8.123013213084065853e+01	1.548674305689914199e+01	-3.761581266019630321e-03	9.930525296950227698e+01	8.932763391151798960e-02	0.000000000000000000e+00	1.056152395858318904e+01	1.000000000000000000e+00
5.960000000000000000e+02	9.944997256347191694e+01	6.516948218412100147e+00	-1.669351404806819136e-02	4.514731501373858578e+02	1.025110412792773484e-02	0.000000000000000000e+00	1.112361701546674908e+01	1.000000000000000000e+00
5.960000000000000000e+02	7.258175648947825209e+01	3.552739462562276174e+01	-1.688495351286441529e-02	4.566865111166370070e+02	3.266096306816568262e-02	0.000000000000000000e+00	6.841226440992955737e+00	1.000000000000000000e+00
5.960000000000000000e+02	9.174952055366978243e+01	1.454426996053229715e+01	2.870725076909302030e-03	-7.504507809189358625e+01	1.880350612623998829e-01	0.000000000000000000e+00	1.046779424267892900e+01	1.000000000000000000e+00
5.970000000000000000e+02	1.347013087297991660e+02	4.775605438739590980e+00	3.032128175223715565e-03	-7.944047595606063794e+01	2.440510522365094692e-01	0.000000000000000000e+00	1.218309476211913456e+01	1.000000000000000000e+00
5.980000000000000000e+02	1.748451698100566176e+01	4.363352581125006679e+01	-1.608436677765891221e-02	4.348845924251635324e+02	1.617554065632886839e-02	0.000000000000000000e+00	1.879866303157092133e+01	1.000000000000000000e+00
5.980000000000000000e+02	3.930313615432567076e+01	4.729523071419106373e+01	-1.719219298393830433e-02	4.650533871496814982e+02	7.824901452383792311e-03	0.000000000000000000e+00	1.476673572558636849e+01	1.000000000000000000e+00
6.010000000000000000e+02	1.256737259526712620e+02	1.295671460467047353e+01	-1.653018881255819209e-02	4.470254078150742316e+02	1.471396175777917037e-02	0.000000000000000000e+00	1.218309476211913456e+01	1.000000000000000000e+00
6.010000000000000000e+02	5.297697811476573371e+00	1.715686818219778331e+01	-1.679129841987774333e-02	4.541360557661449775e+02	1.266730351558420509e-02	0.000000000000000000e+00	1.148803034373634269e+01	1.000000000000000000e+00
6.010000000000000000e+02	7.018153056428974423e+01	4.727283198425961785e+01	-1.690060218528881622e-02	4.571126624239512921e+02	3.083822152090598401e-02	0.000000000000000000e+00	7.563319184944166551e+00	1.000000000000000000e+00
6.020000000000000000e+02	4.837233013604576826e+01	3.085642137103268468e+01	-1.753072116318078397e-02	4.742723305996033787e+02	4.112611750311112591e-02	0.000000000000000000e+00	5.105251511798348574e+00	1.000000000000000000e+00
6.030000000000000000e+02	4.088115382504427942e+01	3.261305293907171432e+01	-1.582758964452325376e-02	4.278919282549081231e+02	6.813821215460469372e-02	0.000000000000000000e+00	6.043424288256539434e+00	1.000000000000000000e+00
6.030000000000000000e+02	1.183463509232610846e+02	3.723635200945896173e+01	-1.769948264013041297e-02	4.788681149623861870e+02	1.004624957877886526e-02	0.000000000000000000e+00	2.010743983970931481e+01	1.000000000000000000e+00
6.030000000000000000e+02	7.227332842409184366e+01	8.783491213714601287e+00	1.908638463481266215e-03	-4.884512598460698030e+01	3.811295135261623113e-01	0.000000000000000000e+00	6.379641076941291011e+00	1.000000000000000000e+00
6.040000000000000000e+02	1.360290914731151304e+02	4.680869882484738298e+01	-1.647240806033064067e-02	4.454518977797451385e+02	1.667730808853196134e-02	0.000000000000000000e+00	2.010743983970931481e+01	1.000000000000000000e+00
6.040000000000000000e+02	9.758599420236988919e+01	5.082820288354548666e+01	-1.548869640795095225e-02	4.186630434084173089e+02	4.616845433086225192e-02	0.000000000000000000e+00	1.295950459855475145e+01	1.000000000000000000e+00
6.050000000000000000e+02	3.971875183684117872e+01	9.835494972588929130e+00	-1.634927171650726874e-02	4.420985964596659414e+02	1.204004648814593903e-02	0.000000000000000000e+00	1.839548206227671301e+01	1.000000000000000000e+00
6.050000000000000000e+02	1.070919707457836410e+02	1.872467350267070074e+01	-1.607255380961744931e-02	4.345628966520267795e+02	1.028328072041650998e-02	0.000000000000000000e+00	1.263089460232749772e+01	1.000000000000000000e+00
6.060000000000000000e+02	4.045948654769608765e+01	4.094569898131943830e+01	-5.400765628909912075e-03	1.439442191533414928e+02	3.431145496301474251e-01	0.000000000000000000e+00	8.227347045041589979e+00	1.000000000000000000e+00
6.070000000000000000e+02	6.749094179774479585e+01	4.498775385521162917e+01	-1.650365407780960206e-02	4.463028026255939835e+02	2.878466356187703301e-02	0.000000000000000000e+00	5.671637476727704019e+00	1.000000000000000000e+00
6.070000000000000000e+02	8.462879341547775880e+01	5.107255346800094031e+01	-1.667905304159048724e-02	4.510793418545857776e+02	9.418934528032552045e-03	0.000000000000000000e+00	1.189024589896311923e+01	1.000000000000000000e+00
6.070000000000000000e+02	1.056750366680352471e+02	6.173506374693270793e+00	-1.647467494829809448e-02	4.455136306376301718e+02	1.045830518660562092e-01	0.000000000000000000e+00	1.263089460232749772e+01	1.000000000000000000e+00
6.070000000000000000e+02	8.203565748170960603e+01	7.871931420414492564e+00	-1.679556786058647444e-02	4.542523229925385522e+02	3.560123115835578389e-02	0.000000000000000000e+00	5.216109005159256462e+00	1.000000000000000000e+00
6.070000000000000000e+02	8.916150216186092337e+01	1.212340132763746681e+01	-1.723501889425371053e-02	4.662196405654905220e+02	3.344316940587488407e-02	0.000000000000000000e+00	7.558264488477788312e+00	1.000000000000000000e+00
6.070000000000000000e+02	6.474389012442196645e+01	2.190217641239143376e+01	-1.655930260169447693e-02	4.478182469112492186e+02	1.064496142434478987e-02	0.000000000000000000e+00	1.512588319571846363e+01	1.000000000000000000e+00
6.070000000000000000e+02	4.889624341052306988e+01	2.577812363659983674e+01	-1.746499425198640154e-02	4.724824273815169704e+02	9.402642262677729512e-03	0.000000000000000000e+00	5.105251511798348574e+00	1.000000000000000000e+00
6.080000000000000000e+02	1.163748642567552238e+01	1.441113018888852437e+01	-2.286690716730017427e-03	5.914040583875283374e+01	3.420637823527349353e-01	0.000000000000000000e+00	7.844616161026226386e+00	1.000000000000000000e+00
6.080000000000000000e+02	1.270152106718710030e+02	1.432454422388655679e+01	-1.622354119930845273e-02	4.386746495061833002e+02	1.146483949685173087e-02	0.000000000000000000e+00	1.381435813580507777e+01	1.000000000000000000e+00
6.080000000000000000e+02	3.518482015801978235e+01	3.463165638745188346e+01	-1.600263945255248066e-02	4.326589591258750147e+02	2.507418015122642174e-02	0.000000000000000000e+00	6.043424288256539434e+00	1.000000000000000000e+00
6.080000000000000000e+02	9.338450103189995843e+01	3.773207316161998648e+01	-1.496439284269184510e-02	4.043849855831218179e+02	4.910866657699874960e-02	0.000000000000000000e+00	3.646630702702720939e+00	1.000000000000000000e+00
6.100000000000000000e+02	1.258907794465495726e+02	2.809306430136060939e+01	-1.666357730693124317e-02	4.506579000620920965e+02	6.552192763906283801e-03	0.000000000000000000e+00	1.381435813580507777e+01	1.000000000000000000e+00
6.110000000000000000e+02	2.476777827238138130e+01	4.461760603723702445e+01	-1.682880858254645617e-02	4.551575484797324975e+02	2.112557000201320534e-02	0.000000000000000000e+00	1.443031365061719029e+01	1.000000000000000000e+00
6.120000000000000000e+02	9.467223428186986922e+00	3.098716316577783658e+01	-1.788637252338419123e-02	4.839575798008361289e+02	1.315926474114318401e-01	0.000000000000000000e+00	5.757561419967527350e+00	1.000000000000000000e+00
6.120000000000000000e+02	8.507027010706474712e+00	7.218201260762965532e+00	-1.703970396935908585e-02	4.609007414074988560e+02	1.049563298221614094e-01	0.000000000000000000e+00	6.083965434441230613e+00	1.000000000000000000e+00
6.120000000000000000e+02	1.087492423348682991e+02	3.198886918480085839e+01	-1.499978686736051954e-02	4.053488507260939286e+02	2.576398194068659775e-01	0.000000000000000000e+00	4.996567226827499653e+00	1.000000000000000000e+00
6.120000000000000000e+02	9.219099138579332475e+01	4.117786047463635413e+01	-1.486678431601133783e-02	4.017268686437539600e+02	5.355492975243758558e-02	0.000000000000000000e+00	3.646630702702720939e+00	1.000000000000000000e+00
6.120000000000000000e+02	4.385266359282948656e+01	5.304912274165177166e+01	-1.597731592576737136e-02	4.319693380671291720e+02	1.426980345235051573e-02	0.000000000000000000e+00	8.063087753530332691e+00	1.000000000000000000e+00
6.130000000000000000e+02	1.046931233057286619e+02	3.490667357743206622e+01	-1.333690462300944277e-02	3.600645337488322184e+02	3.184456762597195345e-01	0.000000000000000000e+00	4.996567226827499653e+00	1.000000000000000000e+00
6.140000000000000000e+02	7.154179273064976030e+01	1.568154685071403520e+01	-1.643133880445572792e-02	4.443334823252668002e+02	1.263438182726783765e-02	0.000000000000000000e+00	1.310265299812794559e+01	1.000000000000000000e+00
6.140000000000000000e+02	4.649208291322684872e+00	3.413934394194613020e+01	-1.737562354193687708e-02	4.700486461705419288e+02	1.584458618716945155e-01	0.000000000000000000e+00	5.757561419967527350e+00	1.000000000000000000e+00
6.150000000000000000e+02	3.987283475008302958e+01	3.329493712381985659e+01	-1.675597107402447203e-02	4.531740064490514897e+02	2.012970824554993765e-02	0.000000000000000000e+00	1.284063734567805781e+01	1.000000000000000000e+00
6.160000000000000000e+02	1.047244690946778256e+01	1.301692523651011335e+01	-1.615908883075075145e-02	4.369194551756062879e+02	3.598314845850536514e-02	0.000000000000000000e+00	6.122750617602493506e+00	1.000000000000000000e+00
6.160000000000000000e+02	7.388509372024168442e+01	3.857364488526316393e+01	-1.572838335986680505e-02	4.251903004903563215e+02	4.067920461004048693e-02	0.000000000000000000e+00	7.910647511961305334e+00	1.000000000000000000e+00
6.160000000000000000e+02	6.631940999983982010e+01	4.088422357930190998e+01	-1.632894908122937624e-02	4.415451618067531285e+02	2.979361256271184644e-02	0.000000000000000000e+00	7.910647511961305334e+00	1.000000000000000000e+00
6.170000000000000000e+02	8.462505465131181381e+01	1.639412884929771508e+01	-2.221287091257466081e-02	6.017786252316088849e+02	3.084412707697847811e-02	0.000000000000000000e+00	1.310265299812794559e+01	1.000000000000000000e+00
6.170000000000000000e+02	4.720266161373572089e+01	2.100747259650180609e+01	-1.396365351597795429e-02	3.771324263375883561e+02	1.905842194236931908e-01	0.000000000000000000e+00	5.791996207066974378e+00	1.000000000000000000e+00
6.170000000000000000e+02	3.626717580214240400e+01	5.031530506330011576e+01	-1.713299843726706628e-02	4.634413760623710345e+02	1.798931191279451447e-02	0.000000000000000000e+00	8.063087753530332691e+00	1.000000000000000000e+00
6.190000000000000000e+02	1.221247560128637559e+02	6.684902954136080488e+00	-1.621110159017528918e-02	4.383358887761478400e+02	1.315741594885966315e-02	0.000000000000000000e+00	5.922656613304258855e+00	1.000000000000000000e+00
6.200000000000000000e+02	5.198620690299139824e+01	3.755500549514514574e+01	-1.747140695502702804e-02	4.726570608398747595e+02	9.620534578379114077e-02	0.000000000000000000e+00	7.398647050441988782e+00	1.000000000000000000e+00
6.200000000000000000e+02	2.042047329236867981e+01	2.314512177834182793e+01	-1.702799082753277821e-02	4.605817641443378534e+02	1.394944643567608278e-02	0.000000000000000000e+00	7.080621704247287873e+00	1.000000000000000000e+00
6.210000000000000000e+02	1.130752146210856779e+02	3.320916673685230336e+01	-1.663038914378528119e-02	4.497541058788898454e+02	7.303363061357259767e-03	0.000000000000000000e+00	2.210335937574797427e+01	1.000000000000000000e+00
6.210000000000000000e+02	4.483893118126977129e+01	4.394764234799068703e+01	-2.144720114242059175e-02	5.809275801925809901e+02	1.826206735560298444e-01	0.000000000000000000e+00	9.589022691321069658e+00	1.000000000000000000e+00
6.220000000000000000e+02	6.790824590207647304e+01	4.815244712805356642e+01	-1.669601681356877934e-02	4.515413065126393235e+02	4.169936711356170278e-02	0.000000000000000000e+00	7.311513234298463892e+00	1.000000000000000000e+00
6.220000000000000000e+02	7.500443883083420360e+01	4.991377381358648080e+01	-1.605183229417758012e-02	4.339985995247852770e+02	4.426342759572987617e-02	0.000000000000000000e+00	7.311513234298463892e+00	1.000000000000000000e+00
6.220000000000000000e+02	5.748708833459552636e+01	9.680357141611377614e+00	1.402907685839421392e-03	-3.507285021601969532e+01	3.952815086291687763e-01	0.000000000000000000e+00	8.022781659321182701e+00	1.000000000000000000e+00
6.230000000000000000e+02	5.980754442893929657e+00	3.257686678306682637e+01	-1.681061266423695272e-02	4.546620294884033910e+02	1.006129451055626234e-02	0.000000000000000000e+00	1.724712423234758774e+01	1.000000000000000000e+00
6.230000000000000000e+02	4.682660569315471122e+01	3.225231810737036398e+01	-1.695503627046321057e-02	4.585950345977948359e+02	5.601570455417581584e-02	0.000000000000000000e+00	7.398647050441988782e+00	1.000000000000000000e+00
6.230000000000000000e+02	7.878166036503240832e+01	3.236852573751087192e+01	1.722906940494590370e-03	-4.378720610593246931e+01	3.645484532111020748e-01	0.000000000000000000e+00	1.014640472286341755e+01	1.000000000000000000e+00
6.240000000000000000e+02	1.202756888054720150e+02	1.231151932826939976e+01	-1.693875200885289548e-02	4.581515746552719861e+02	2.354723086996757253e-02	0.000000000000000000e+00	5.922656613304258855e+00	1.000000000000000000e+00
6.260000000000000000e+02	3.794879983534423218e+01	3.476143861805387303e+01	4.841105148708877738e-03	-1.287033067729460072e+02	2.538102563181978688e-01	0.000000000000000000e+00	9.225568957311343965e+00	1.000000000000000000e+00
6.270000000000000000e+02	6.521139965462722898e+01	7.512399534929351752e+00	-1.733316563971285668e-02	4.688924145076965146e+02	1.436452439321478369e-02	0.000000000000000000e+00	8.022781659321182701e+00	1.000000000000000000e+00
6.270000000000000000e+02	8.536567606016089371e+01	4.008864659967662192e+01	-1.612614516200529952e-02	4.360223191679720571e+02	1.913372006601465891e-02	0.000000000000000000e+00	7.543381149711635203e+00	1.000000000000000000e+00
6.270000000000000000e+02	9.514676642852685973e+01	4.448717085596558718e+01	-1.585256967420550084e-02	4.285721950543613161e+02	1.892270451767563699e-02	0.000000000000000000e+00	8.394840490798431532e+00	1.000000000000000000e+00
6.290000000000000000e+02	8.726902473650032732e+01	4.738795225063423544e+01	-1.653670880081139702e-02	4.472029629100000534e+02	3.404705951637665429e-02	0.000000000000000000e+00	7.543381149711635203e+00	1.000000000000000000e+00
6.290000000000000000e+02	3.692004756389854947e+01	5.005905896186247617e+01	-1.607455719304278288e-02	4.346174536420770664e+02	1.475051328921306304e-02	0.000000000000000000e+00	1.533217269076080669e+01	1.000000000000000000e+00
6.290000000000000000e+02	6.960553323154742600e+01	2.321242695774033393e+01	1.290887513442966423e-03	-3.202226920712320180e+01	3.701905104343570230e-01	0.000000000000000000e+00	1.630335152564755319e+01	1.000000000000000000e+00
6.300000000000000000e+02	1.390571445489541134e+02	1.727503761662305948e+01	-1.662120175265116573e-02	4.495039109335023113e+02	9.856008490215617535e-03	0.000000000000000000e+00	4.236441275580952848e+00	1.000000000000000000e+00
6.300000000000000000e+02	5.498680913278821691e+01	3.614331155762010184e+01	-1.630097107615186003e-02	4.407832528654401472e+02	1.187214292338067967e-02	0.000000000000000000e+00	1.468038142264987123e+01	1.000000000000000000e+00
6.300000000000000000e+02	7.538293072380953674e+01	6.422399863159109046e+00	-1.172719253779240262e-03	2.880426086922565432e+01	4.548213338846743836e-01	0.000000000000000000e+00	1.022976752305741321e+01	1.000000000000000000e+00
6.310000000000000000e+02	1.089135286230088724e+02	7.520249885254498778e+00	-1.723052956396942462e-02	4.660973852125935650e+02	1.225864367282336609e-02	0.000000000000000000e+00	1.500994484734426671e+01	1.000000000000000000e+00
6.320000000000000000e+02	4.642788494488000595e+01	6.087471407093858033e+00	-1.698606206020722778e-02	4.594399421082399044e+02	1.828404092275448534e-02	0.000000000000000000e+00	1.304916744794214623e+01	1.000000000000000000e+00
6.320000000000000000e+02	5.967260057998261402e+01	5.298479989273267421e+01	-1.660189945174802423e-02	4.489782624605225010e+02	1.725123355714353046e-02	0.000000000000000000e+00	1.453863224871560256e+01	1.000000000000000000e+00
6.340000000000000000e+02	1.121992388879405667e+02	2.216615553752603063e+01	-4.175307621409788707e-03	1.105720251555547122e+02	8.280921831139154143e-02	0.000000000000000000e+00	1.117775443642347177e+01	1.000000000000000000e+00
6.340000000000000000e+02	3.009939907275315818e+01	2.974082587511615117e+01	-1.619556553352330744e-02	4.379128042694757710e+02	1.716187771877619728e-02	0.000000000000000000e+00	5.382800009598121882e+00	1.000000000000000000e+00
6.360000000000000000e+02	8.046519881895979154e+01	2.905485355694644767e+01	-1.610526868877229859e-02	4.354538021641600949e+02	1.693937958145974587e-02	0.000000000000000000e+00	6.016076651583343704e+00	1.000000000000000000e+00
6.360000000000000000e+02	5.731119784674807249e+01	1.328707357419066248e+01	3.927352454928209093e-03	-1.038196045357270236e+02	1.942141054837362990e-01	0.000000000000000000e+00	1.304916744794214623e+01	1.000000000000000000e+00
6.360000000000000000e+02	1.026209665534281754e+02	3.057973903251251357e+01	-1.630310986344706350e-02	4.408414972313006501e+02	7.965048588285839060e-03	0.000000000000000000e+00	1.274879163455087649e+01	1.000000000000000000e+00
6.370000000000000000e+02	1.980227693175954684e+01	1.357599916180883604e+01	-1.667319022788468774e-02	4.509196832166190916e+02	1.555106768297398467e-02	0.000000000000000000e+00	1.878198287067791128e+01	1.000000000000000000e+00
6.370000000000000000e+02	1.054909957356943551e+02	1.322514507721862564e+01	-1.670678616514609596e-02	4.518345820780760960e+02	7.084500971429430471e-03	0.000000000000000000e+00	8.420868224052204809e+00	1.000000000000000000e+00
6.370000000000000000e+02	1.295217867189583103e+02	4.991104556972087103e+00	4.228047070952146470e-03	-1.120082482906537535e+02	1.469954908195250098e-01	0.000000000000000000e+00	1.167860543637733528e+01	1.000000000000000000e+00
6.370000000000000000e+02	2.263625644084561728e+01	4.834663294078863771e+01	-1.712056232986293794e-02	4.631027106929109323e+02	1.174153702832181345e-02	0.000000000000000000e+00	2.004680908546854212e+01	1.000000000000000000e+00
6.370000000000000000e+02	4.602888415394365751e+01	4.796276546939106566e+01	-1.674291185604419308e-02	4.528183722671946043e+02	8.219958400976146162e-02	0.000000000000000000e+00	6.177180957512409698e+00	1.000000000000000000e+00
6.370000000000000000e+02	1.283370529731891168e+02	5.073070368667232799e+01	4.342378086163915449e-03	-1.151217591545588022e+02	1.354169807882006360e-01	0.000000000000000000e+00	3.267075874909873079e+01	1.000000000000000000e+00
6.390000000000000000e+02	1.258259915905737785e+02	1.606950350752407530e+01	-1.707884204236267967e-02	4.619665660681413897e+02	1.473720967429592577e-02	0.000000000000000000e+00	6.423703413760407877e+00	1.000000000000000000e+00
6.390000000000000000e+02	7.858985669947915653e+01	5.030104845729881191e+01	-1.632445398230500042e-02	4.414227493597941816e+02	1.758889292271526017e-02	0.000000000000000000e+00	1.003813048861608515e+01	1.000000000000000000e+00
6.400000000000000000e+02	7.165808100098765010e+01	3.334051417197387934e+01	-1.669606280436202947e-02	4.515425589534941651e+02	1.563480743532275064e-02	0.000000000000000000e+00	5.627266444696409131e+00	1.000000000000000000e+00
6.400000000000000000e+02	5.043285098275732992e+01	5.229435187076444436e+01	-1.633244400457132747e-02	4.416403370465909575e+02	1.183618444619836119e-01	0.000000000000000000e+00	6.177180957512409698e+00	1.000000000000000000e+00
6.400000000000000000e+02	3.807058915068979843e+01	9.213471313631572457e+00	2.103153895984194791e-03	-5.414225302553537489e+01	2.790515808950734256e-01	0.000000000000000000e+00	1.875528280558375371e+01	1.000000000000000000e+00
6.410000000000000000e+02	8.460410366899921542e+01	4.226407781556429200e+01	-1.642076011165060148e-02	4.440453988606560074e+02	1.596425129358525208e-02	0.000000000000000000e+00	1.003813048861608515e+01	1.000000000000000000e+00
6.410000000000000000e+02	3.124064277472146145e+01	2.854768813275953931e+01	2.321111062075071479e-03	-6.007775533200003082e+01	2.742427137501247669e-01	0.000000000000000000e+00	7.551487711332729447e+00	1.000000000000000000e+00
6.420000000000000000e+02	8.721225350901778484e+01	2.366336583881721722e+01	-1.602237112935014224e-02	4.331963005459506917e+02	9.183728321522255378e-03	0.000000000000000000e+00	1.361180455133924205e+01	1.000000000000000000e+00
6.420000000000000000e+02	5.970283125311513572e+01	4.188323254942866214e+01	-1.660788978074824798e-02	4.491413936492556331e+02	1.413918572452732558e-02	0.000000000000000000e+00	1.394001218564439526e+01	1.000000000000000000e+00
6.420000000000000000e+02	1.049489260608871888e+02	4.821742069239857820e+00	-2.808255530275618507e-03	7.334388081181226937e+01	1.774869614663552309e-01	0.000000000000000000e+00	8.420868224052204809e+00	1.000000000000000000e+00
6.440000000000000000e+02	1.223283949196948299e+02	2.145752569342992189e+01	2.961670917596826227e-03	-7.752175393075586385e+01	2.098720726016903848e-01	0.000000000000000000e+00	6.423703413760407877e+00	1.000000000000000000e+00
6.440000000000000000e+02	2.402133285839923360e+01	2.633261906239157923e+01	-2.790117787712815493e-03	7.284994608717609310e+01	2.008707084332465032e-01	0.000000000000000000e+00	7.551487711332729447e+00	1.000000000000000000e+00
6.450000000000000000e+02	1.121010797110251929e+02	5.022350441972933766e+01	-1.628270238951632851e-02	4.402857522160874737e+02	9.927238251141057290e-03	0.000000000000000000e+00	2.498600909522018299e+01	1.000000000000000000e+00
6.450000000000000000e+02	7.513457835241736404e+01	6.741643149280650782e+00	-1.338146066902615302e-03	3.330923424750629636e+01	4.446053515058437933e-01	0.000000000000000000e+00	1.106346064677456376e+01	1.000000000000000000e+00
6.450000000000000000e+02	6.537398132112745941e+01	1.195037687980519614e+01	-2.503744552028842364e-03	6.505130825664357985e+01	2.720099356450931261e-01	0.000000000000000000e+00	1.106346064677456376e+01	1.000000000000000000e+00
6.450000000000000000e+02	1.368672061417250063e+02	4.187666819895918735e+01	1.024731065484915530e-03	-2.477418354392105471e+01	4.349759761857089346e-01	0.000000000000000000e+00	7.462797846283767633e+00	1.000000000000000000e+00
6.460000000000000000e+02	3.000861432150316688e+01	4.798561892003284157e+01	2.884567633262099650e-03	-7.542204447768857278e+01	1.413193841373917570e-01	0.000000000000000000e+00	1.153939152714401928e+01	1.000000000000000000e+00
6.470000000000000000e+02	3.059454232286173792e+01	1.635794763486698145e+01	-1.651691432059114450e-02	4.466639112003921355e+02	9.652858629104676957e-02	0.000000000000000000e+00	5.113704604788629204e+00	1.000000000000000000e+00
6.470000000000000000e+02	4.081951414690259128e+01	5.202071517438686499e+01	-1.337681239046085730e-03	3.329657585749313853e+01	4.142368726763984155e-01	0.000000000000000000e+00	9.148268112511251715e+00	1.000000000000000000e+00
6.490000000000000000e+02	3.919523450700404510e+01	3.803462395323599310e+01	-1.618432312990416427e-02	4.376066463495117773e+02	1.303947717589570843e-02	0.000000000000000000e+00	3.650911490442008134e+00	1.000000000000000000e+00
6.500000000000000000e+02	4.729373218714992788e+01	1.561958695797119745e+01	-1.835149998587173870e-02	4.966241288109466723e+02	3.000288717920207571e-02	0.000000000000000000e+00	6.162127409575493431e+00	1.000000000000000000e+00
6.500000000000000000e+02	2.624780255785324812e+01	1.905161209064657513e+01	-1.499788035363889410e-02	4.052969317330414469e+02	1.646041587457233168e-01	0.000000000000000000e+00	5.113704604788629204e+00	1.000000000000000000e+00
6.500000000000000000e+02	7.240406459750066404e+01	3.760966514895824275e+01	-1.638113207331389279e-02	4.429662312555398103e+02	1.577955529536534396e-02	0.000000000000000000e+00	1.043872175550437298e+01	1.000000000000000000e+00
6.510000000000000000e+02	8.138027438868969909e+01	3.228100962683988939e+01	-2.841314885031274995e-03	7.424416723011070474e+01	3.095185497111933026e-01	0.000000000000000000e+00	1.043872175550437298e+01	1.000000000000000000e+00
6.520000000000000000e+02	3.465422004133355927e+01	8.259447577246477934e+00	-1.649706959896180339e-02	4.461234912953499361e+02	1.583702627418974718e-01	0.000000000000000000e+00	5.554954874563706291e+00	1.000000000000000000e+00
6.520000000000000000e+02	4.916692046852939058e+01	4.827750570121345675e+01	-4.105010950742984423e-03	1.086576763026905041e+02	2.203113373948814013e-01	0.000000000000000000e+00	9.148268112511251715e+00	1.000000000000000000e+00
6.530000000000000000e+02	2.934666987068144195e+01	6.620107818547944944e+00	-1.585622632364869222e-02	4.286717744882164425e+02	1.965678752717004985e-01	0.000000000000000000e+00	5.554954874563706291e+00	1.000000000000000000e+00
6.530000000000000000e+02	5.345509282350182190e+01	1.552237934173168554e+01	-1.777766882809735105e-02	4.809973145080342647e+02	6.276776207973511212e-02	0.000000000000000000e+00	6.162127409575493431e+00	1.000000000000000000e+00
6.530000000000000000e+02	9.579548919471820057e+01	3.235354380738344560e+01	-2.957612975307253016e-03	7.741124631932353850e+01	2.267639026292113114e-01	0.000000000000000000e+00	1.441539729287023341e+01	1.000000000000000000e+00
6.550000000000000000e+02	3.793475354882248496e+01	4.144870877567496592e+01	-2.077099131602223522e-02	5.625127464147917635e+02	9.797058735877661739e-03	0.000000000000000000e+00	8.883509704035354559e+00	1.000000000000000000e+00
6.550000000000000000e+02	5.126548113291211450e+01	2.652558298762578204e+01	-1.779326790420879961e-02	4.814221151874467068e+02	1.348858171166977815e-02	0.000000000000000000e+00	7.841878149875113557e+00	1.000000000000000000e+00
6.560000000000000000e+02	1.350905821063561518e+02	1.138382616011193704e+01	-1.709598000500641563e-02	4.624332743605293672e+02	5.316011636960649156e-02	0.000000000000000000e+00	7.242920662207322557e+00	1.000000000000000000e+00
6.570000000000000000e+02	1.402036366405300782e+02	4.626042737178300257e+01	-1.649277565943003954e-02	4.460065569065811815e+02	1.564244615996646104e-02	0.000000000000000000e+00	1.622241584761378519e+01	1.000000000000000000e+00
6.580000000000000000e+02	1.350059180423857583e+02	2.010973239700043536e+01	3.425296194081422791e-03	-9.014739477232498643e+01	3.374234895404917278e-01	0.000000000000000000e+00	3.350602065592767076e+00	1.000000000000000000e+00
6.590000000000000000e+02	5.220430330330928115e+01	3.431106086954539336e+01	-1.690741452342239479e-02	4.572981789152393617e+02	1.918093376843998943e-02	0.000000000000000000e+00	7.841878149875113557e+00	1.000000000000000000e+00
6.590000000000000000e+02	1.378602647580133009e+02	2.186450845933453735e+01	-4.567869055452969916e-03	1.212624251959960020e+02	1.937773718828967873e-01	0.000000000000000000e+00	3.350602065592767076e+00	1.000000000000000000e+00
6.590000000000000000e+02	1.232315829372385849e+02	5.285510951866735496e+01	1.485098964376016560e-03	-3.731111809257041756e+01	3.287991588854675129e-01	0.000000000000000000e+00	1.746188399399009228e+01	1.000000000000000000e+00
6.610000000000000000e+02	1.276662522870102379e+02	3.596573118855220486e+01	-1.760702717090244923e-02	4.763503282766341727e+02	8.730885294790602380e-03	0.000000000000000000e+00	1.622241584761378519e+01	1.000000000000000000e+00
6.610000000000000000e+02	7.791014504820715558e+01	2.031255612826781132e+01	-1.755492964515563111e-03	4.467460258022114772e+01	3.691334822899577928e-01	0.000000000000000000e+00	9.299007370670940631e+00	1.000000000000000000e+00
6.610000000000000000e+02	3.172056274835813028e+01	4.178345907527656777e+01	2.366807832272390614e-03	-6.132218922591056298e+01	3.677788168436558758e-01	0.000000000000000000e+00	9.536943302932026967e+00	1.000000000000000000e+00
6.620000000000000000e+02	3.439691506380746944e+01	6.085543686918507333e+00	-1.755196275297082886e-02	4.748507906128851346e+02	9.724415606246394894e-02	0.000000000000000000e+00	7.025203744628817581e+00	1.000000000000000000e+00
6.620000000000000000e+02	7.258815998933212654e+01	1.268707167723760598e+01	-1.959123895297954811e-03	5.021996674972263008e+01	2.573450777339763018e-01	0.000000000000000000e+00	9.299007370670940631e+00	1.000000000000000000e+00
6.630000000000000000e+02	2.549415323632326036e+01	1.958433414385950044e+01	-1.365192057606746598e-02	3.686431822488290209e+02	1.655490717998471251e-01	0.000000000000000000e+00	4.203771513335873955e+00	1.000000000000000000e+00
6.630000000000000000e+02	5.229991250786484613e+01	2.523281415926846805e+01	-1.612235062980759900e-02	4.359189848522652255e+02	1.472305278339414158e-02	0.000000000000000000e+00	9.078750159171116607e+00	1.000000000000000000e+00
6.630000000000000000e+02	7.110384868634480426e+01	3.489603840645664690e+01	-1.412216410133734475e-03	3.532634935766343176e+01	4.034946540007130489e-01	0.000000000000000000e+00	8.289697517810546756e+00	1.000000000000000000e+00
6.640000000000000000e+02	1.072952437627605775e+02	4.478183605664333555e+01	-1.579368279247561277e-02	4.269685624296715218e+02	1.026526966896612603e-02	0.000000000000000000e+00	6.630049038195451772e+00	1.000000000000000000e+00
6.660000000000000000e+02	5.574416113299734121e+01	6.331591902029996000e+00	-3.026462165145330299e-02	8.210473280636427944e+02	2.048712861915091832e-02	0.000000000000000000e+00	1.106750643139789503e+01	1.000000000000000000e+00
6.660000000000000000e+02	3.192673064916897374e+01	1.266214437505701085e+01	-1.759177601631222235e-02	4.759350023441580220e+02	1.483066090000395576e-02	0.000000000000000000e+00	7.025203744628817581e+00	1.000000000000000000e+00
6.660000000000000000e+02	2.155493685622612432e+01	2.105207705292382414e+01	-1.414755389477258436e-02	3.821404797183161008e+02	2.092253015682383754e-01	0.000000000000000000e+00	4.203771513335873955e+00	1.000000000000000000e+00
6.660000000000000000e+02	3.889751030839494206e+01	5.339384867890007058e+01	-1.637353869038337892e-02	4.427594450199400171e+02	1.826786586878115237e-02	0.000000000000000000e+00	1.364953197100351368e+01	1.000000000000000000e+00
6.670000000000000000e+02	9.939510624597891919e+00	1.952766405526505267e+01	-1.639094103874895805e-02	4.432333531768240391e+02	1.744002412964329451e-02	0.000000000000000000e+00	7.335947192480666956e+00	1.000000000000000000e+00
6.680000000000000000e+02	8.326394430259331614e+01	3.501866054155343022e+01	2.777768931056245026e-03	-7.251365676720615738e+01	3.008439423376838562e-01	0.000000000000000000e+00	1.216071385998050580e+01	1.000000000000000000e+00
6.690000000000000000e+02	1.337456048005806508e+02	3.996559278057401343e+01	-1.599481311418007867e-02	4.324458289485392015e+02	2.728097309999089060e-02	0.000000000000000000e+00	8.264546173392259831e+00	1.000000000000000000e+00
6.690000000000000000e+02	1.350182932255778780e+02	3.179962758195782513e+01	-1.640999149395060142e-02	4.437521432804787196e+02	3.414772894085615906e-02	0.000000000000000000e+00	8.264546173392259831e+00	1.000000000000000000e+00
6.690000000000000000e+02	9.106196483096935879e+01	1.684562790068536842e+01	2.985321487038808570e-03	-7.816581630314676943e+01	2.653752525170325338e-01	0.000000000000000000e+00	1.977544536861383051e+01	1.000000000000000000e+00
6.690000000000000000e+02	1.064428588497304560e+02	5.135686382912574999e+01	1.759505632458345861e-03	-4.478387726137356140e+01	3.499451557634983834e-01	0.000000000000000000e+00	6.630049038195451772e+00	1.000000000000000000e+00
6.700000000000000000e+02	1.208238842980176315e+02	4.938017393912766551e+01	-1.659404104387600387e-02	4.487642589529247630e+02	7.873303928324526524e-03	0.000000000000000000e+00	1.451623903996844511e+01	1.000000000000000000e+00
6.700000000000000000e+02	4.476313617335165418e+01	7.712457371462910771e+00	-1.670721104903650708e-02	4.518461526970042996e+02	1.456410774244110140e-02	0.000000000000000000e+00	1.056491973174557941e+01	1.000000000000000000e+00
6.710000000000000000e+02	2.528039187301894231e+01	5.360847480520230413e+00	-1.623673282976217935e-02	4.390338896008699976e+02	1.492229511761045124e-02	0.000000000000000000e+00	9.486923295579346771e+00	1.000000000000000000e+00
6.720000000000000000e+02	1.384816643440113104e+01	1.331972309457958836e+01	2.719775950004636820e-03	-7.093436722621872548e+01	2.583316082647246770e-01	0.000000000000000000e+00	7.335947192480666956e+00	1.000000000000000000e+00
6.750000000000000000e+02	1.342869152602317797e+02	2.502130637533075230e+01	-1.675836338958342636e-02	4.532391550044885093e+02	1.560658071214426901e-02	0.000000000000000000e+00	1.957217197598727765e+01	1.000000000000000000e+00
6.750000000000000000e+02	3.422854448827926177e+01	8.512399223743878807e+00	-1.692665232279363594e-02	4.578220708550514928e+02	1.147793962306753457e-02	0.000000000000000000e+00	9.446047270233066229e+00	1.000000000000000000e+00
6.750000000000000000e+02	2.894535801429171329e+01	2.331628970908983689e+01	-1.622627242558224991e-02	4.387490274224425093e+02	2.547179296924972913e-02	0.000000000000000000e+00	1.158229271778163572e+01	1.000000000000000000e+00
6.750000000000000000e+02	4.423981004508941339e+01	2.596494854624255311e+01	-1.660001491125492543e-02	4.489269418517807253e+02	1.058925951031260970e-01	0.000000000000000000e+00	7.105769933597930965e+00	1.000000000000000000e+00
6.750000000000000000e+02	9.324404551440454725e+01	3.419726880495007038e+01	-2.714591307435228022e-03	7.079317683325825783e+01	3.292437560178161915e-01	0.000000000000000000e+00	1.341142042455341432e+01	1.000000000000000000e+00
6.750000000000000000e+02	7.016472186198826400e+00	4.719439728506021225e+01	4.575991002544967448e-03	-1.214836055157907424e+02	2.251818883895732037e-01	0.000000000000000000e+00	2.704219392740033001e+01	1.000000000000000000e+00
6.760000000000000000e+02	4.039689746075507770e+01	3.194190339117731625e+01	-1.736390555634817479e-02	4.697295369999819741e+02	7.678537423493358993e-02	0.000000000000000000e+00	7.105769933597930965e+00	1.000000000000000000e+00
6.760000000000000000e+02	3.100633374560755584e+01	3.471374046069673369e+01	-1.600958341360902981e-02	4.328480600286183062e+02	1.587653173242054017e-02	0.000000000000000000e+00	9.791106557902800489e+00	1.000000000000000000e+00
6.770000000000000000e+02	1.046071299857794372e+02	4.132092721201362906e+01	-1.617602454546697086e-02	4.373806557663583021e+02	1.019137523146895763e-02	0.000000000000000000e+00	1.156812485980047889e+01	1.000000000000000000e+00
6.770000000000000000e+02	8.105918817808799304e+01	5.061674020586058731e+01	-1.600379151936187627e-02	4.326903326995317798e+02	1.402312085307877432e-02	0.000000000000000000e+00	1.459703999874774993e+01	1.000000000000000000e+00
6.790000000000000000e+02	5.690487827686277456e+01	3.905592563583054044e+01	-1.584788745933627535e-02	4.284446869863583629e+02	8.818605582257665887e-03	0.000000000000000000e+00	1.531363391461660761e+01	1.000000000000000000e+00
6.790000000000000000e+02	1.075022823336047253e+02	1.350355123539025115e+01	-1.722470586125467856e-02	4.659387916617803285e+02	1.804972781893732225e-02	0.000000000000000000e+00	6.655803554973834579e+00	1.000000000000000000e+00
6.790000000000000000e+02	4.366859636705121517e+01	8.175903224404121872e+00	-1.664356547266099620e-02	4.501129292744919894e+02	3.880163263324676315e-02	0.000000000000000000e+00	9.446047270233066229e+00	1.000000000000000000e+00
6.800000000000000000e+02	1.192095945267172254e+02	4.899059088053071065e+01	-1.539183309729927167e-02	4.160252205090998814e+02	1.536881006075807576e-02	0.000000000000000000e+00	1.130517463271798739e+01	1.000000000000000000e+00
6.800000000000000000e+02	1.388744766005238489e+02	5.047946168620711660e+01	-1.690593527194895682e-02	4.572578953095662655e+02	5.021340110187677563e-02	0.000000000000000000e+00	7.724968341728974508e+00	1.000000000000000000e+00
6.800000000000000000e+02	1.415019676666216810e+02	4.321506724631806406e+01	-1.695885699988904788e-02	4.586990823275675098e+02	2.947856611360455403e-02	0.000000000000000000e+00	7.724968341728974508e+00	1.000000000000000000e+00
6.810000000000000000e+02	1.443461060459188694e+01	4.183952589433668834e+01	-1.652583340630438616e-02	4.469067995383715015e+02	9.134605115887595161e-03	0.000000000000000000e+00	1.803881442636265575e+01	1.000000000000000000e+00
6.820000000000000000e+02	1.318512864646341995e+02	1.684785872123957873e+01	2.520675810529974734e-03	-6.551238749384984317e+01	3.078326966780382534e-01	0.000000000000000000e+00	1.273615364014274043e+01	1.000000000000000000e+00
6.820000000000000000e+02	9.549397476168158505e+01	4.844636857612798764e+01	2.444790579504188197e-03	-6.344584858687781548e+01	2.027423022259366991e-01	0.000000000000000000e+00	1.156812485980047889e+01	1.000000000000000000e+00
6.830000000000000000e+02	1.192531965682920401e+02	1.497763399971471188e+01	-1.550649612659620730e-02	4.191477729218726722e+02	1.863080869920341609e-02	0.000000000000000000e+00	1.184301082271967687e+01	1.000000000000000000e+00
6.830000000000000000e+02	1.014367517832265975e+02	1.076328480585608283e+01	-1.793099124878772335e-02	4.851726559201216560e+02	3.270740092735735516e-02	0.000000000000000000e+00	6.655803554973834579e+00	1.000000000000000000e+00
6.840000000000000000e+02	9.198772093528663163e+01	1.412089034198085891e+01	-1.635470143226214895e-02	4.422464607899128737e+02	1.020644464224185199e-02	0.000000000000000000e+00	1.002784617460483396e+01	1.000000000000000000e+00
6.850000000000000000e+02	1.084117416066468564e+02	5.233922430220858502e+01	-1.655088553636682377e-02	4.475890298060629675e+02	1.301012576556159761e-02	0.000000000000000000e+00	1.130517463271798739e+01	1.000000000000000000e+00
6.850000000000000000e+02	1.084126049238486615e+02	6.662508781227533206e+00	-1.792227934676048420e-02	4.849354096964539735e+02	2.778503223470718542e-02	0.000000000000000000e+00	8.091902807355946692e+00	1.000000000000000000e+00
6.860000000000000000e+02	4.942105923280087154e+01	1.043081927720667146e+01	-1.702208444025004111e-02	4.604209188921797136e+02	1.313097897967674399e-02	0.000000000000000000e+00	1.496776280572913187e+01	1.000000000000000000e+00
6.860000000000000000e+02	3.375830594831348463e+01	1.325435974844666376e+01	-1.492950892479784179e-02	4.034350118849317255e+02	1.008056397438710228e-01	0.000000000000000000e+00	5.036105562095499977e+00	1.000000000000000000e+00
6.870000000000000000e+02	3.295729364852032717e+01	2.941308612495054220e+01	-1.609475469223240612e-02	4.351674805357779974e+02	8.877643061279028025e-03	0.000000000000000000e+00	1.617856788517272193e+01	1.000000000000000000e+00
6.880000000000000000e+02	6.970179001891855464e+00	2.951969485956808370e+01	-1.748574326531744660e-02	4.730474733430336869e+02	9.833982581610944962e-03	0.000000000000000000e+00	1.666552651834010490e+01	1.000000000000000000e+00
6.880000000000000000e+02	1.724338275247196961e+01	1.639715475360674191e+01	8.253536218983538453e-03	-2.216320819609196633e+02	2.077208782744628390e-01	0.000000000000000000e+00	7.694812701917938647e+00	1.000000000000000000e+00
6.890000000000000000e+02	1.219548369723492982e+02	3.277314430236793896e+01	-1.596738416523888968e-02	4.316988721376011995e+02	8.432806713148166544e-03	0.000000000000000000e+00	8.946552881182938677e+00	1.000000000000000000e+00
6.890000000000000000e+02	6.553904683394459596e+01	8.447726219548815862e+00	-1.619008697268096986e-02	4.377636097690194674e+02	2.048883204253060253e-02	0.000000000000000000e+00	1.135417277289564453e+01	1.000000000000000000e+00
6.890000000000000000e+02	2.882222794684857092e+01	1.225561393692935042e+01	-1.629656066973434250e-02	4.406631468008719139e+02	8.340554540768396752e-02	0.000000000000000000e+00	5.036105562095499977e+00	1.000000000000000000e+00
6.890000000000000000e+02	1.043458645666925975e+02	2.012290697215559376e+01	-1.643836156834249315e-02	4.445247292202199105e+02	9.028716882809928457e-03	0.000000000000000000e+00	1.373855587910730591e+01	1.000000000000000000e+00
6.890000000000000000e+02	5.619567812190519618e+01	4.632035255430234599e+01	-1.610149974180501500e-02	4.353511645963366732e+02	1.206995515337083713e-02	0.000000000000000000e+00	1.370919702197651979e+01	1.000000000000000000e+00
6.910000000000000000e+02	5.654928746854150745e+01	2.359221303424313376e+01	-1.713469021937609471e-02	4.634874473927625331e+02	8.586915290008034773e-02	0.000000000000000000e+00	7.456803071640892178e+00	1.000000000000000000e+00
6.910000000000000000e+02	7.381906227998992165e+01	2.585301876545808497e+01	-1.643028170551748962e-02	4.443046949570943980e+02	8.177511988216035199e-03	0.000000000000000000e+00	1.278266300030492175e+01	1.000000000000000000e+00
6.910000000000000000e+02	1.198860770950951604e+02	2.399013797607618415e+01	-1.649204983240773123e-02	4.459867908762079765e+02	1.780744189145178069e-02	0.000000000000000000e+00	7.411937218290617579e+00	1.000000000000000000e+00
6.920000000000000000e+02	6.990388432098384897e+01	4.648517303516406685e+01	-1.284756471727449209e-02	3.467386211797360147e+02	3.529575481810249826e-01	0.000000000000000000e+00	1.370919702197651979e+01	1.000000000000000000e+00
6.920000000000000000e+02	6.275295071879355646e+01	1.945476523074092867e+01	-1.627189562472334400e-02	4.399914577980391073e+02	5.255679759374520810e-02	0.000000000000000000e+00	3.702985053411369964e+00	1.000000000000000000e+00
6.930000000000000000e+02	8.883254335465677798e+01	8.873852166473341185e+00	-1.638751447177690806e-02	4.431400394467428896e+02	1.034150105074826964e-02	0.000000000000000000e+00	1.368124076408740208e+01	1.000000000000000000e+00
6.930000000000000000e+02	1.181525107492074333e+01	1.094320856678361231e+01	4.512271526551622607e-03	-1.197483696274349256e+02	8.554213387272724400e-02	0.000000000000000000e+00	7.694812701917938647e+00	1.000000000000000000e+00
6.940000000000000000e+02	3.764184134599076259e+01	4.159429447459461926e+01	-1.681015765064150860e-02	4.546496383645249466e+02	1.407144184237918427e-02	0.000000000000000000e+00	1.718338328939638515e+01	1.000000000000000000e+00
6.940000000000000000e+02	3.911014454445962940e+01	1.245450355397302111e+01	-1.781596205901221988e-02	4.820401320693638354e+02	1.845053666772293877e-01	0.000000000000000000e+00	5.820412547312694862e+00	1.000000000000000000e+00
6.940000000000000000e+02	4.921918883088945051e+01	2.889651173569815867e+01	-2.152883413071209583e-03	5.549650839902596289e+01	3.148196034700740942e-01	0.000000000000000000e+00	9.047979373979917028e+00	1.000000000000000000e+00
6.950000000000000000e+02	6.965808869876477161e+01	8.272425196777973611e+00	-1.636851207960951862e-02	4.426225582160920453e+02	1.368557351865751226e-02	0.000000000000000000e+00	1.014729176184479442e+01	1.000000000000000000e+00
6.950000000000000000e+02	4.480729842348738146e+01	1.126301712954591494e+01	-1.693420696900245145e-02	4.580278021957602164e+02	1.690185234216857735e-01	0.000000000000000000e+00	5.820412547312694862e+00	1.000000000000000000e+00
6.950000000000000000e+02	1.271844615029386887e+02	2.528257689657808882e+01	-1.734336677013122857e-02	4.691702160327060369e+02	1.162816694922541583e-02	0.000000000000000000e+00	7.411937218290617579e+00	1.000000000000000000e+00
6.960000000000000000e+02	1.188185283815112712e+02	9.215472099104943027e+00	-1.487409469808742730e-02	4.019259480796449679e+02	1.174163588759652432e-01	0.000000000000000000e+00	5.205854037440809989e+00	1.000000000000000000e+00
6.960000000000000000e+02	3.886017711820885978e+01	6.242463875543269758e+00	-1.786873061530418888e-02	4.834771478518557046e+02	9.193065135098887897e-02	0.000000000000000000e+00	6.217066887252544305e+00	1.000000000000000000e+00
6.970000000000000000e+02	6.604201267957590460e+01	1.775353928339513843e+01	-1.615483067045626539e-02	4.368034951422542349e+02	2.037590277181944298e-02	0.000000000000000000e+00	3.702985053411369964e+00	1.000000000000000000e+00
6.970000000000000000e+02	1.039242803249875919e+02	2.508293633961152835e+01	-1.606328015483552557e-02	4.343103525382695125e+02	1.593370206887168017e-02	0.000000000000000000e+00	1.402232640728657209e+01	1.000000000000000000e+00
6.970000000000000000e+02	1.162059644182907761e+02	3.331978823739490991e+01	-1.633709158710337783e-02	4.417669019920489291e+02	1.279683643436546614e-02	0.000000000000000000e+00	1.360603411632417092e+01	1.000000000000000000e+00
6.970000000000000000e+02	1.268850227667360002e+02	5.454154119608507045e+00	-1.612881753364866361e-02	4.360950943298876155e+02	2.719984037791622900e-02	0.000000000000000000e+00	8.900328342805407189e+00	1.000000000000000000e+00
6.970000000000000000e+02	1.374170911372890203e+02	3.729477060926109999e+01	-1.738160438031141619e-02	4.702115189065173695e+02	9.298525121702039264e-03	0.000000000000000000e+00	1.577971821753499704e+01	1.000000000000000000e+00
6.980000000000000000e+02	1.023227137063627481e+02	1.115237202087006096e+01	-1.701272960180465199e-02	4.601661639503483343e+02	1.077958127631362117e-02	0.000000000000000000e+00	1.368124076408740208e+01	1.000000000000000000e+00
6.990000000000000000e+02	1.198822408339318173e+02	1.431149329977750817e+01	-1.544800979578614224e-02	4.175550482703002331e+02	1.015944034885084557e-01	0.000000000000000000e+00	5.205854037440809989e+00	1.000000000000000000e+00
7.010000000000000000e+02	4.976839276699562475e+01	1.608834286679345738e+01	-1.674719560590925277e-02	4.529350291666231101e+02	1.610756910627475502e-02	0.000000000000000000e+00	9.452382700479610378e+00	1.000000000000000000e+00
7.010000000000000000e+02	1.169928586902176093e+01	1.077056146404737547e+01	-2.518068833660748115e-03	6.544139319025468637e+01	2.509204602927304073e-01	0.000000000000000000e+00	1.103132614909912235e+01	1.000000000000000000e+00
7.020000000000000000e+02	3.581131026606719558e+01	1.571273526406983834e+01	-4.637146430294334862e-03	1.231490161511440107e+02	2.006565697328471787e-01	0.000000000000000000e+00	7.278616921529906136e+00	1.000000000000000000e+00
7.030000000000000000e+02	7.546125689985915130e+01	1.918988015650948142e+01	-1.416852241027800711e-02	3.827115032564624926e+02	1.778044358741996955e-01	0.000000000000000000e+00	3.414849654712106108e+00	1.000000000000000000e+00
7.030000000000000000e+02	4.625545507243964494e+01	3.441664839680105104e+01	-1.657489952911531811e-02	4.482429890766046015e+02	8.000910291411922337e-03	0.000000000000000000e+00	1.207458149661768232e+01	1.000000000000000000e+00
7.030000000000000000e+02	5.665265679196460269e+01	7.228203614564819190e+00	2.056216474234850208e-03	-5.286403318055639033e+01	2.740026735472917974e-01	0.000000000000000000e+00	1.122030118732847193e+01	1.000000000000000000e+00
7.030000000000000000e+02	1.397023950983998759e+02	1.525294987523114543e+01	-9.835141613671835072e-04	2.365174726965729590e+01	4.743422734077655800e-01	0.000000000000000000e+00	1.940049916862815849e+01	1.000000000000000000e+00
7.040000000000000000e+02	1.719981223120740310e+01	2.033269335744326511e+01	3.306996555191813944e-03	-8.692580865943507717e+01	1.790856407622908320e-01	0.000000000000000000e+00	1.103132614909912235e+01	1.000000000000000000e+00
7.040000000000000000e+02	1.153797356262966929e+02	1.105586698154830039e+01	-3.114934742647234699e-03	8.169549964143830323e+01	2.522441183931327657e-01	0.000000000000000000e+00	5.556226765416264257e+00	1.000000000000000000e+00
7.050000000000000000e+02	8.732768964773629250e+01	6.006532938187410409e+00	-1.695806524615488947e-02	4.586775209529197355e+02	1.300890692158485074e-02	0.000000000000000000e+00	1.470456621234959371e+01	1.000000000000000000e+00
7.050000000000000000e+02	1.048914813169234321e+02	4.822859495234317251e+01	-1.665188593839566841e-02	4.503395157384507570e+02	1.051718098236831267e-02	0.000000000000000000e+00	5.684801840963249475e+00	1.000000000000000000e+00
7.050000000000000000e+02	5.351365329965003781e+01	2.476708484123119192e+01	-1.722622703044977962e-03	4.377946563073719233e+01	4.191646555520597284e-01	0.000000000000000000e+00	9.452382700479610378e+00	1.000000000000000000e+00
7.060000000000000000e+02	7.859759094236233068e+01	1.783910003446035475e+01	-1.282561161425284368e-02	3.461407849353212782e+02	1.632054088492471688e-01	0.000000000000000000e+00	3.414849654712106108e+00	1.000000000000000000e+00
7.060000000000000000e+02	9.559110915790047613e+01	3.266064237941311177e+01	-1.694572283104875746e-02	4.583414070519927463e+02	1.126849640612181958e-02	0.000000000000000000e+00	1.250259274751159033e+01	1.000000000000000000e+00
7.060000000000000000e+02	2.662478477836343060e+01	4.920284340637599740e+01	-1.638629732591091043e-02	4.431068936125200253e+02	8.351311102523961694e-03	0.000000000000000000e+00	1.825149850508572413e+01	1.000000000000000000e+00
7.060000000000000000e+02	5.717369757566169142e+01	5.147461116146295268e+01	-1.621149039346608811e-02	4.383464768328320247e+02	1.683125494675419276e-02	0.000000000000000000e+00	2.025295319304709096e+01	1.000000000000000000e+00
7.070000000000000000e+02	9.491126510556172846e+00	4.291357063099516012e+01	-1.731394799035720911e-02	4.683690713016845848e+02	2.998954562278610680e-02	0.000000000000000000e+00	7.467764667281699964e+00	1.000000000000000000e+00
7.070000000000000000e+02	7.938182298613792653e+00	5.021808111428530452e+01	-1.536042500941764075e-02	4.151699020930706183e+02	5.697159260247319779e-02	0.000000000000000000e+00	7.467764667281699964e+00	1.000000000000000000e+00
7.080000000000000000e+02	8.004814509802706368e+00	1.138830998078880263e+01	-1.637258853149469590e-02	4.427335698887092690e+02	2.737740568782964790e-02	0.000000000000000000e+00	1.282770350005059257e+01	1.000000000000000000e+00
7.080000000000000000e+02	6.745831085800729454e+01	3.284894083320327240e+01	-1.654557755256985327e-02	4.474444805323012702e+02	2.139587908157203344e-02	0.000000000000000000e+00	8.809021412192786116e+00	1.000000000000000000e+00
7.080000000000000000e+02	7.803493461306671009e+01	4.382377396739627784e+01	-1.668236600170296818e-02	4.511695617943177012e+02	2.140401527907076495e-02	0.000000000000000000e+00	8.302783372311585808e+00	1.000000000000000000e+00
7.080000000000000000e+02	1.227493728375151250e+02	5.820325414674691444e+00	-1.300634478265834046e-02	3.510625874948123055e+02	2.698147837415555417e-01	0.000000000000000000e+00	9.040046909360412997e+00	1.000000000000000000e+00
7.110000000000000000e+02	1.119798319907940680e+02	7.259774908917908220e+00	-1.608754236688910919e-02	4.349710714225660126e+02	2.478801149419713745e-01	0.000000000000000000e+00	1.086531292212379540e+01	1.000000000000000000e+00
7.110000000000000000e+02	8.508561603607194002e+01	3.943924398131764519e+01	-1.626693887722809040e-02	4.398564735407269950e+02	3.020969771438408724e-02	0.000000000000000000e+00	8.302783372311585808e+00	1.000000000000000000e+00
7.120000000000000000e+02	1.405428589351731148e+02	2.690350116744649966e+01	-1.663530368929883735e-02	4.498879408738758912e+02	2.762897963749166852e-02	0.000000000000000000e+00	6.306822267861999620e+00	1.000000000000000000e+00
7.120000000000000000e+02	8.060902071640053634e+01	1.878152184084811083e+01	-1.682160295054200075e-02	4.549613216423724111e+02	1.152164596810489883e-02	0.000000000000000000e+00	1.150055323185885214e+01	1.000000000000000000e+00
7.120000000000000000e+02	1.422521557207904266e+02	1.847705976426123442e+01	-1.739682170429530939e-02	4.706259235495239182e+02	1.878192764910591173e-02	0.000000000000000000e+00	3.499421175059532541e+00	1.000000000000000000e+00
7.120000000000000000e+02	6.236132075809222641e+01	4.003361550655061762e+01	-1.514413157972732162e-02	4.092797073643286012e+02	2.151776539711791614e-02	0.000000000000000000e+00	8.809021412192786116e+00	1.000000000000000000e+00
7.120000000000000000e+02	5.063399372513720209e+01	4.535508229873573072e+01	-1.746343396918347696e-02	4.724399370961934892e+02	4.401834833057738372e-02	0.000000000000000000e+00	6.072378690985972050e+00	1.000000000000000000e+00
7.130000000000000000e+02	5.120888554034085871e+01	2.319339520856079062e+01	-1.756505266641909119e-02	4.752072607067896683e+02	1.325019305656194302e-02	0.000000000000000000e+00	1.890167676329196667e+01	1.000000000000000000e+00
7.130000000000000000e+02	7.193234619491984461e+01	1.123314162472843591e+01	-3.228952232962004759e-02	8.761902851004826971e+02	1.022441064439416625e-02	0.000000000000000000e+00	1.150055323185885214e+01	1.000000000000000000e+00
7.140000000000000000e+02	1.720977008414060805e+01	1.652967223259538088e+01	1.419725003781693645e-03	-3.553082657543559719e+01	3.850138143108523536e-01	0.000000000000000000e+00	5.836488957007902378e+00	1.000000000000000000e+00
7.150000000000000000e+02	1.012901817937914046e+02	3.986100226791753443e+01	-1.637434494352718942e-02	4.427814012486821866e+02	1.160553630162408645e-02	0.000000000000000000e+00	1.337273559987030502e+01	1.000000000000000000e+00
7.150000000000000000e+02	1.416699177785112056e+02	5.202178735433805201e+01	-1.579382865463612937e-02	4.269725346101035939e+02	1.073968958264248652e-02	0.000000000000000000e+00	2.514355906793892359e+01	1.000000000000000000e+00
7.150000000000000000e+02	1.180276608768747337e+02	2.073439391221580763e+01	-1.558782982702008706e-02	4.213626868662848324e+02	1.180540558003306817e-02	0.000000000000000000e+00	1.302155570291473730e+01	1.000000000000000000e+00
7.160000000000000000e+02	5.532472997627763789e+01	4.984127947717923490e+01	-1.685825804324144958e-02	4.559595287266512287e+02	5.526190542734965572e-02	0.000000000000000000e+00	6.490683454123878704e+00	1.000000000000000000e+00
7.170000000000000000e+02	1.255035372501978514e+02	3.139610978607497316e+01	-1.720836214288327254e-02	4.654937125674355229e+02	8.673028270925642325e-03	0.000000000000000000e+00	1.059038718968400872e+01	1.000000000000000000e+00
7.170000000000000000e+02	4.572503229067732633e+01	4.892941868493753077e+01	-1.735014821874841101e-02	4.693548913275374730e+02	2.515807392984348301e-02	0.000000000000000000e+00	6.072378690985972050e+00	1.000000000000000000e+00
7.170000000000000000e+02	1.438998136464781794e+02	2.156431937763575135e+01	4.388541930707210229e-03	-1.163789126158391554e+02	1.322844140451292505e-01	0.000000000000000000e+00	3.499421175059532541e+00	1.000000000000000000e+00
7.180000000000000000e+02	8.738472176932534197e+00	4.130329940611157014e+01	-1.669735346177156007e-02	4.515777066853559631e+02	1.730450532386385021e-02	0.000000000000000000e+00	1.672210015959742435e+01	1.000000000000000000e+00
7.180000000000000000e+02	2.221881833937836603e+01	1.952534226148286933e+01	1.855319604998481023e-03	-4.739312413865399520e+01	3.541612281223971426e-01	0.000000000000000000e+00	5.836488957007902378e+00	1.000000000000000000e+00
7.190000000000000000e+02	1.147883672261040289e+02	5.108002736422754708e+01	-1.658545706511500850e-02	4.485304963900857160e+02	8.266275650902876748e-03	0.000000000000000000e+00	1.416375347333553059e+01	1.000000000000000000e+00
7.200000000000000000e+02	6.193319140306079618e+01	2.939620026872798064e+01	-1.716753043681331845e-02	4.643817661703436670e+02	1.143609119796462625e-02	0.000000000000000000e+00	2.148657781660743282e+01	1.000000000000000000e+00
7.210000000000000000e+02	1.151880149304796248e+02	3.379325394085962841e+01	-1.632858533951110289e-02	4.415352562374777676e+02	1.025348978737550265e-02	0.000000000000000000e+00	1.059038718968400872e+01	1.000000000000000000e+00
7.210000000000000000e+02	1.317350083439739592e+02	4.820504817206841608e+01	1.833436870873262313e-03	-4.679720420997482933e+01	3.292108705112698486e-01	0.000000000000000000e+00	7.704402472608009589e+00	1.000000000000000000e+00
7.220000000000000000e+02	2.426964774366859245e+01	4.750097794430867992e+01	-1.645385886407825862e-02	4.449467581731254882e+02	1.478840901541433883e-02	0.000000000000000000e+00	9.769804769545114453e+00	1.000000000000000000e+00
7.220000000000000000e+02	5.355782162333382246e+01	6.898695872211194846e+00	1.906943453752270486e-03	-4.879896675829487407e+01	3.811422206606732699e-01	0.000000000000000000e+00	4.392955668033281746e+00	1.000000000000000000e+00
7.220000000000000000e+02	8.463207748306754752e+01	3.011814861081446537e+01	-1.635701170220087500e-02	4.423093750441023531e+02	2.635128613445958390e-02	0.000000000000000000e+00	2.271036412481679534e+01	1.000000000000000000e+00
7.230000000000000000e+02	1.328377778113152488e+02	1.951380361779920491e+01	5.054501149433769484e-03	-1.345145974829968907e+02	2.491718375888845038e-01	0.000000000000000000e+00	3.320546509248679445e+00	1.000000000000000000e+00
7.230000000000000000e+02	9.395743170165688696e+01	7.015209909887781592e+00	-2.154040478318700481e-03	5.552801809227618435e+01	3.069979255437103038e-01	0.000000000000000000e+00	2.491401228066121831e+01	1.000000000000000000e+00
7.240000000000000000e+02	1.342020191399842020e+02	1.648644920887461396e+01	-4.527760249349687197e-03	1.201701651184525161e+02	2.737262104616653424e-01	0.000000000000000000e+00	3.320546509248679445e+00	1.000000000000000000e+00
7.240000000000000000e+02	3.385811189202998861e+01	4.937459490372557980e+01	-1.662236761521740033e-02	4.495356601990805530e+02	1.231070284238988677e-02	0.000000000000000000e+00	9.769804769545114453e+00	1.000000000000000000e+00
7.250000000000000000e+02	1.632531352357683119e+01	2.089332113293843207e+01	-1.651797218555013311e-02	4.466927194291676528e+02	7.469584499752879303e-03	0.000000000000000000e+00	8.903533106487211413e+00	1.000000000000000000e+00
7.260000000000000000e+02	1.255103775149296439e+02	5.274506893215745862e+01	-1.565204716931174397e-02	4.231114808615611196e+02	1.013750631139509473e-02	0.000000000000000000e+00	7.704402472608009589e+00	1.000000000000000000e+00
7.270000000000000000e+02	1.430719970942508041e+02	1.646158192131094822e+01	-1.649359597161910830e-03	4.178433355159097573e+01	4.485369444867801647e-01	0.000000000000000000e+00	8.870012812345104081e+00	1.000000000000000000e+00
7.290000000000000000e+02	9.734196402986570718e+01	1.154386773740026584e+01	-1.686752625702314656e-02	4.562119246687747136e+02	7.608222965466260312e-03	0.000000000000000000e+00	1.180954230973093466e+01	1.000000000000000000e+00
7.290000000000000000e+02	8.578801900096719635e+01	1.398756244716178720e+01	-1.609423814744656914e-02	4.351534137683359518e+02	1.649945532202223841e-02	0.000000000000000000e+00	1.180954230973093466e+01	1.000000000000000000e+00
7.300000000000000000e+02	4.939937639512546497e+01	1.974201586162885391e+01	-1.719598201440717192e-02	4.651565716399672965e+02	1.389559695729114530e-02	0.000000000000000000e+00	2.056896592080278907e+01	1.000000000000000000e+00
7.300000000000000000e+02	1.430443573419775021e+02	3.413742223336231518e+01	-1.696946865611894187e-02	4.589880634661902832e+02	2.170527966139634835e-02	0.000000000000000000e+00	1.620060339357767987e+01	1.000000000000000000e+00
7.300000000000000000e+02	8.726470513297030607e+01	5.344062827903938029e+01	-1.638016417172706921e-02	4.429398729476022822e+02	4.066698418252201463e-02	0.000000000000000000e+00	8.646909529833031627e+00	1.000000000000000000e+00
7.300000000000000000e+02	1.122042704418980463e+01	1.359859455746726198e+01	-1.494077577554377709e-03	3.755562750781394499e+01	4.696072106735952323e-01	0.000000000000000000e+00	8.903533106487211413e+00	1.000000000000000000e+00
7.310000000000000000e+02	3.065133830150060135e+01	3.443523891362337253e+01	-1.582455155360536214e-02	4.278091936700636779e+02	7.825815485365494872e-02	0.000000000000000000e+00	5.114113728779432932e+00	1.000000000000000000e+00
7.310000000000000000e+02	8.248105833279419130e+01	4.623745066715987662e+01	-1.573643261161057280e-02	4.254095011394899188e+02	2.464343313094630172e-02	0.000000000000000000e+00	8.646909529833031627e+00	1.000000000000000000e+00
7.320000000000000000e+02	1.128725349889099761e+02	4.315090848520730304e+01	-5.538190403759641299e-03	1.476866291080839630e+02	2.400280124197186060e-01	0.000000000000000000e+00	7.425767152384402436e+00	1.000000000000000000e+00
7.330000000000000000e+02	1.279556518760638824e+02	2.441337846994404615e+01	-1.535407829696989676e-02	4.149970657186228777e+02	5.508622945142160887e-02	0.000000000000000000e+00	5.601180590010325311e+00	1.000000000000000000e+00
7.330000000000000000e+02	8.816350308796353374e+01	3.506091378272085990e+01	-3.593414155699081302e-03	9.472565465171658161e+01	2.451077603588395215e-01	0.000000000000000000e+00	6.879011485269140636e+00	1.000000000000000000e+00
7.340000000000000000e+02	5.605338306694757300e+00	3.569004984051291984e+01	-1.764550462728320390e-02	4.773981627442544209e+02	2.273796026301798667e-01	0.000000000000000000e+00	1.830308304097142980e+01	1.000000000000000000e+00
7.350000000000000000e+02	1.402743884218373296e+02	8.615455847429441150e+00	-1.677456587344496042e-02	4.536803879405530893e+02	1.033277258440767898e-02	0.000000000000000000e+00	9.221265059995689128e+00	1.000000000000000000e+00
7.350000000000000000e+02	1.270573068132778900e+02	3.151563549359759264e+01	-1.744520160163420472e-02	4.719434255036547370e+02	1.537577739338025218e-02	0.000000000000000000e+00	7.158846183699444587e+00	1.000000000000000000e+00
7.350000000000000000e+02	3.572150455767383193e+01	3.510424815545236754e+01	-1.675613911122724939e-02	4.531785825096717417e+02	3.891290878387398955e-02	0.000000000000000000e+00	5.114113728779432932e+00	1.000000000000000000e+00
7.360000000000000000e+02	7.759389475857186369e+01	2.833369140058455926e+01	-1.661730799332079497e-02	4.493978744222889077e+02	1.070989831144764093e-02	0.000000000000000000e+00	1.252885235029375544e+01	1.000000000000000000e+00
7.360000000000000000e+02	9.384566967536881066e+01	4.638505268322122532e+01	-1.624537948371910720e-02	4.392693589613182894e+02	1.392487645818207831e-02	0.000000000000000000e+00	1.032322277616553841e+01	1.000000000000000000e+00
7.360000000000000000e+02	1.181859934145133337e+02	4.833831413358451812e+01	-1.663037181351888563e-02	4.497536339336998594e+02	1.241523244154396632e-02	0.000000000000000000e+00	7.425767152384402436e+00	1.000000000000000000e+00
7.360000000000000000e+02	1.065449574563897102e+02	3.348944035115112428e+01	6.340948411321577390e-03	-1.695476768124305238e+02	2.558455986822192330e-01	0.000000000000000000e+00	1.154912134906540189e+01	1.000000000000000000e+00
7.370000000000000000e+02	6.485246702479062719e+01	8.040674990836411240e+00	-1.397146891449579671e-03	3.491596981148315848e+01	4.074473354593872720e-01	0.000000000000000000e+00	2.111563575095681600e+01	1.000000000000000000e+00
7.370000000000000000e+02	1.274988785582767008e+02	1.883085375991668187e+01	-1.648623095160991342e-02	4.458283286378887169e+02	2.878523420611034389e-02	0.000000000000000000e+00	5.601180590010325311e+00	1.000000000000000000e+00
7.370000000000000000e+02	1.419864739858620339e+02	1.767638804716228762e+01	4.932997254818857584e-03	-1.312057517145097165e+02	2.372581214927144133e-01	0.000000000000000000e+00	9.221265059995689128e+00	1.000000000000000000e+00
7.380000000000000000e+02	5.269697504307543312e+01	3.205817778778771299e+01	-1.735711067438571245e-02	4.695444958825748358e+02	4.885224210697514113e-02	0.000000000000000000e+00	1.083482912311110802e+01	1.000000000000000000e+00
7.380000000000000000e+02	2.328666050916242369e+01	4.042013376970697891e+01	-1.636085752285768372e-02	4.424141060689552774e+02	1.321041978943537920e-02	0.000000000000000000e+00	9.183432639972547662e+00	1.000000000000000000e+00
7.380000000000000000e+02	8.495175929800447534e+01	4.114412846265154400e+01	-1.660437563557666876e-02	4.490456949523728554e+02	1.450475080839652708e-02	0.000000000000000000e+00	6.879011485269140636e+00	1.000000000000000000e+00
7.390000000000000000e+02	5.037305214880510640e+00	1.583033878267831795e+01	-2.013922525829846960e-02	5.453082242601863072e+02	9.027549554362135353e-03	0.000000000000000000e+00	1.124728239688402986e+01	1.000000000000000000e+00
7.390000000000000000e+02	6.136144836241216183e+01	4.176178334573210549e+01	-1.723951475774561024e-02	4.663420738334776843e+02	2.949254153260305600e-02	0.000000000000000000e+00	8.305810746787573251e+00	1.000000000000000000e+00
7.390000000000000000e+02	3.375749027293498727e+01	2.369795998140147830e+01	-4.184868915837052471e-03	1.108324023945492343e+02	2.591419459319455054e-01	0.000000000000000000e+00	1.157414195610851415e+01	1.000000000000000000e+00
7.400000000000000000e+02	2.247230079721907359e+01	3.127287990242655269e+01	-1.691511155237100314e-02	4.575077876833142341e+02	1.431669597022433571e-02	0.000000000000000000e+00	9.183432639972547662e+00	1.000000000000000000e+00
7.400000000000000000e+02	6.886957184035584589e+01	4.531348350219278132e+01	-1.674315257596996342e-02	4.528249276546602005e+02	2.104058746157966286e-02	0.000000000000000000e+00	8.305810746787573251e+00	1.000000000000000000e+00
7.410000000000000000e+02	3.377512889007116570e+01	6.673515724732487442e+00	-1.658091940462687666e-02	4.484069248885089678e+02	2.940550347939197007e-02	0.000000000000000000e+00	1.419313688387409300e+01	1.000000000000000000e+00
7.410000000000000000e+02	2.030549268563761700e+01	1.114722057916803699e+01	-1.704412721386209389e-02	4.610211970842748883e+02	1.523116393203999275e-01	0.000000000000000000e+00	6.374623615113592656e+00	1.000000000000000000e+00
7.410000000000000000e+02	6.311582322625619668e+01	2.908477491181420405e+01	-1.721250693769559026e-02	4.656065853837304758e+02	8.090192129301065904e-03	0.000000000000000000e+00	1.083482912311110802e+01	1.000000000000000000e+00
7.410000000000000000e+02	1.288783199595659141e+02	4.106694516626171065e+01	1.509089332360397800e-03	-3.796443400348137232e+01	4.002244194948189060e-01	0.000000000000000000e+00	1.102338075445876164e+01	1.000000000000000000e+00
7.430000000000000000e+02	1.628156007474087019e+01	1.609128698015069148e+01	-1.712308742603695089e-02	4.631714751865667381e+02	1.894871420623391867e-01	0.000000000000000000e+00	6.374623615113592656e+00	1.000000000000000000e+00
7.430000000000000000e+02	1.116693369348474079e+02	2.728200288098188508e+01	-1.651877373288591910e-02	4.467145475073429566e+02	1.840416797352606437e-02	0.000000000000000000e+00	8.855420629660462950e+00	1.000000000000000000e+00
7.430000000000000000e+02	1.263234288338047833e+02	5.179016551246736100e+01	-1.598857311855162930e-02	4.322758987319316475e+02	1.483129592685628051e-02	0.000000000000000000e+00	1.102338075445876164e+01	1.000000000000000000e+00
7.440000000000000000e+02	1.066495481811276420e+02	5.332896001940046204e+01	-1.659901112445868326e-02	4.488996063025480794e+02	6.208283014108784137e-02	0.000000000000000000e+00	6.798520221729401847e+00	1.000000000000000000e+00
7.440000000000000000e+02	1.109558313785754251e+02	1.432494568475551233e+01	-1.573129882171587710e-02	4.252696955882094585e+02	1.264758055172254814e-02	0.000000000000000000e+00	6.879109154867453668e+00	1.000000000000000000e+00
7.440000000000000000e+02	6.495146524536862387e+01	1.744516278689850708e+01	-1.648230011233951450e-02	4.457212823499677938e+02	1.307062376796552794e-02	0.000000000000000000e+00	1.178346943988974971e+01	1.000000000000000000e+00
7.440000000000000000e+02	1.260651361790507252e+01	3.080700077149674243e+01	2.010491414366860369e-03	-5.161882889029447341e+01	2.947710751542174101e-01	0.000000000000000000e+00	9.876780853706961238e+00	1.000000000000000000e+00
7.450000000000000000e+02	4.437132107945307524e+01	3.238662480320415682e+01	-1.718128574915434026e-02	4.647563566900801675e+02	1.727510466554683655e-01	0.000000000000000000e+00	1.316302754673428943e+01	1.000000000000000000e+00
7.460000000000000000e+02	8.820282580580149556e+01	1.436185252633950604e+01	-1.650045724787817594e-02	4.462157451923758913e+02	1.129486562340553668e-02	0.000000000000000000e+00	1.037445989192619855e+01	1.000000000000000000e+00
7.460000000000000000e+02	2.891397095963078101e+01	5.000183675592732158e+01	-1.661999624783387294e-02	4.494710821132720184e+02	2.159736871503614708e-02	0.000000000000000000e+00	9.825826773134899383e+00	1.000000000000000000e+00
7.470000000000000000e+02	2.594183486641597014e+01	4.063629999506495238e+01	-1.620756168496925373e-02	4.382394885710436370e+02	5.011848122162132491e-02	0.000000000000000000e+00	7.595322936080746601e+00	1.000000000000000000e+00
7.470000000000000000e+02	8.291382479162862751e+00	4.386008170370498505e+01	-1.656648407907254650e-02	4.480138159595437060e+02	1.156474636917992349e-02	0.000000000000000000e+00	1.374784632469104473e+01	1.000000000000000000e+00
7.470000000000000000e+02	1.105619675148190026e+02	4.776902727136999260e+01	-1.695160189767230818e-02	4.585015082963326449e+02	6.817671751176956896e-02	0.000000000000000000e+00	6.798520221729401847e+00	1.000000000000000000e+00
7.470000000000000000e+02	8.114572120897967977e+01	2.511969902933099874e+01	2.030850753817285779e-03	-5.217326308685451153e+01	2.668560568677897926e-01	0.000000000000000000e+00	1.286600119199473369e+01	1.000000000000000000e+00
7.490000000000000000e+02	1.654918834902192870e+01	1.838182961692368522e+01	-3.850883550613340769e-03	1.017371707893436508e+02	1.912562602492745567e-01	0.000000000000000000e+00	1.303570336636354021e+01	1.000000000000000000e+00
7.490000000000000000e+02	1.166095690397829401e+02	1.040609467676541655e+01	2.397717079818842672e-03	-6.216392300963281770e+01	2.660670074945420405e-01	0.000000000000000000e+00	6.879109154867453668e+00	1.000000000000000000e+00
7.490000000000000000e+02	4.719224548919768836e+01	1.310746004397810260e+01	-2.652816775457877280e-03	6.911090648808657022e+01	2.368671635144606880e-01	0.000000000000000000e+00	1.165815279685042860e+01	1.000000000000000000e+00
7.500000000000000000e+02	3.530779143501882800e+01	2.105893394499340587e+01	-1.665711712939333192e-02	4.504819737580198193e+02	1.572464508641979730e-02	0.000000000000000000e+00	1.429916729618951976e+01	1.000000000000000000e+00
7.500000000000000000e+02	3.159842816732338733e+01	3.556758391192480673e+01	-1.791207039179516097e-02	4.846573950900518639e+02	4.437889836328889892e-02	0.000000000000000000e+00	5.841125219921415201e+00	1.000000000000000000e+00
7.500000000000000000e+02	8.896229739398415859e+01	3.572272144322066367e+01	3.092330205808492549e-03	-8.107992327407546895e+01	1.948887208683532934e-01	0.000000000000000000e+00	1.317281092119012342e+01	1.000000000000000000e+00
7.510000000000000000e+02	1.314774798460832130e+02	5.216078707054044195e+00	2.561521388391108968e-03	-6.662471165346273949e+01	1.987303694758151273e-01	0.000000000000000000e+00	1.574773118610930212e+01	1.000000000000000000e+00
7.510000000000000000e+02	5.763770183616534126e+01	7.930108564862102583e+00	-1.689519489414505887e-02	4.569654087702580796e+02	1.440534799909720665e-02	0.000000000000000000e+00	1.165815279685042860e+01	1.000000000000000000e+00
7.540000000000000000e+02	1.083051622084451822e+02	1.440149078056870380e+01	-1.610103010997432013e-02	4.353383753824545579e+02	7.040506111635536080e-03	0.000000000000000000e+00	9.215550056651839128e+00	1.000000000000000000e+00
7.540000000000000000e+02	2.559105680565460261e+01	4.482022850524248980e+01	-1.570190267490810879e-02	4.244691672077572093e+02	3.846861020742298187e-02	0.000000000000000000e+00	8.439509866798930560e+00	1.000000000000000000e+00
7.540000000000000000e+02	3.320655133319564101e+01	4.118298093423649675e+01	-1.657730483000281058e-02	4.483084912540347204e+02	6.714118115673806120e-02	0.000000000000000000e+00	5.841125219921415201e+00	1.000000000000000000e+00
7.540000000000000000e+02	4.792205875250254365e+01	4.515262218834281072e+01	2.944609596763635411e-03	-7.705713278077030282e+01	2.122248384186270487e-01	0.000000000000000000e+00	1.065341202370286844e+01	1.000000000000000000e+00
7.550000000000000000e+02	1.224877188812038753e+02	4.038106972985183063e+01	-1.718403075521349188e-02	4.648311098633186589e+02	1.181575638807134121e-01	0.000000000000000000e+00	4.362719179404668246e+00	1.000000000000000000e+00
7.550000000000000000e+02	1.339904571038499341e+02	4.729664606310991104e+01	-1.603361536386389494e-02	4.335025083256159064e+02	2.010879374987395440e-02	0.000000000000000000e+00	9.491990272082526658e+00	1.000000000000000000e+00
7.560000000000000000e+02	1.656105429800713225e+01	1.897702158134999095e+01	-3.402118281521595948e-03	8.951620399330501243e+01	1.271779497216467547e-01	0.000000000000000000e+00	2.505707533298706124e+01	1.000000000000000000e+00
7.560000000000000000e+02	1.021625124822212598e+02	2.798379697765149032e+01	-1.670436017609762402e-02	4.517685165118415398e+02	9.220256531217718710e-03	0.000000000000000000e+00	6.665011903254374204e+00	1.000000000000000000e+00
7.570000000000000000e+02	8.684217885391227298e+01	3.881629616508266878e+01	1.774764710205175124e-03	-4.519941896062223208e+01	3.779209673646706236e-01	0.000000000000000000e+00	1.403165742018969020e+01	1.000000000000000000e+00
7.590000000000000000e+02	4.759447261417643205e+01	3.450424789605042264e+01	-1.594799625685983449e-02	4.311708923654039722e+02	9.339885585997853568e-03	0.000000000000000000e+00	1.065341202370286844e+01	1.000000000000000000e+00
7.590000000000000000e+02	8.215643286901853060e+01	5.204245186213298524e+01	1.348562939993331851e-03	-3.359291096878610006e+01	4.367210791118496527e-01	0.000000000000000000e+00	1.362204654958170735e+01	1.000000000000000000e+00
7.600000000000000000e+02	5.901820222398389149e+01	1.350084943687015837e+01	-1.720354975989979787e-02	4.653626597059476353e+02	9.078780498100402774e-03	0.000000000000000000e+00	1.428706888754027027e+01	1.000000000000000000e+00
7.600000000000000000e+02	4.999554495339083360e+01	4.527378714442988894e+01	2.859820242853189712e-03	-7.474811300993485474e+01	3.259905085542353920e-01	0.000000000000000000e+00	1.103395323537879946e+01	1.000000000000000000e+00
7.610000000000000000e+02	8.918659667021529458e+01	2.386708022911358995e+01	-1.692776813526889607e-02	4.578524571352517682e+02	1.327497894550822011e-02	0.000000000000000000e+00	1.361329306038619436e+01	1.000000000000000000e+00
7.610000000000000000e+02	4.153331820331962376e+01	2.103689043310134466e+01	-3.117974644342125581e-03	8.177828353813259810e+01	2.006567422095885123e-01	0.000000000000000000e+00	1.278592201430497077e+01	1.000000000000000000e+00
7.610000000000000000e+02	1.079050286922720971e+02	3.136697466258408440e+01	-1.545845572411433042e-03	3.896539557548549482e+01	4.302458957775214810e-01	0.000000000000000000e+00	6.665011903254374204e+00	1.000000000000000000e+00
7.620000000000000000e+02	7.163911929281852053e+00	9.675164490646146476e+00	-1.633584719755435538e-02	4.417330142462553795e+02	1.366236723918090590e-02	0.000000000000000000e+00	1.309750665129724290e+01	1.000000000000000000e+00
7.640000000000000000e+02	4.549855906796336313e+01	8.881370426073761593e+00	-1.557080237194296939e-02	4.208989879629814368e+02	3.854858175847852841e-02	0.000000000000000000e+00	7.751269881529375461e+00	1.000000000000000000e+00
7.640000000000000000e+02	9.155156368952009416e+01	4.217879792129379268e+01	-1.716201180920905872e-02	4.642314805547748620e+02	9.969762584346897327e-03	0.000000000000000000e+00	1.362204654958170735e+01	1.000000000000000000e+00
7.640000000000000000e+02	1.655705937328789545e+01	1.880278529652640884e+01	4.194098053618955900e-03	-1.110837342024161387e+02	9.967581394636637615e-02	0.000000000000000000e+00	6.991425257423523831e+00	1.000000000000000000e+00
7.660000000000000000e+02	5.289072304273275904e+01	1.121334309881800628e+01	-1.676848256618807681e-02	4.535147247283643424e+02	1.327776812711478627e-02	0.000000000000000000e+00	7.751269881529375461e+00	1.000000000000000000e+00
7.660000000000000000e+02	1.255996838878389781e+02	5.293955397618739056e+01	-1.098667694155827657e-03	2.678765728226761667e+01	4.961849342881092806e-01	0.000000000000000000e+00	6.583615718146861973e+00	1.000000000000000000e+00
7.670000000000000000e+02	1.166270177412086895e+02	4.916413718458522908e+01	3.100030729039714161e-03	-8.128962719994153474e+01	3.061174846825621687e-01	0.000000000000000000e+00	6.312728898847672632e+00	1.000000000000000000e+00
7.670000000000000000e+02	2.375697006912303522e+01	5.199517324689091424e+01	-1.536010784507368943e-02	4.151612649386755152e+02	2.957572130197916316e-02	0.000000000000000000e+00	3.419662135178996643e+00	1.000000000000000000e+00
7.680000000000000000e+02	2.344359185081093955e+01	1.759626237251712766e+01	1.978705170760858886e-03	-5.075321237664149265e+01	4.065507222329828307e-01	0.000000000000000000e+00	6.991425257423523831e+00	1.000000000000000000e+00
7.690000000000000000e+02	7.838589319011833823e+01	2.827988807679283312e+01	-1.687348029387344961e-02	4.563740675342357918e+02	6.943571637461287693e-03	0.000000000000000000e+00	1.300102131551570750e+01	1.000000000000000000e+00
7.690000000000000000e+02	1.220982608867133621e+02	4.370535627900657971e+01	3.609134509227147382e-03	-9.515375800935233030e+01	2.455282454832785621e-01	0.000000000000000000e+00	3.334160900190627608e+00	1.000000000000000000e+00
7.700000000000000000e+02	7.976400000782055599e+01	1.535211267475646935e+01	2.003656073424983468e-03	-5.143268597674114773e+01	3.096945572838180061e-01	0.000000000000000000e+00	1.300102131551570750e+01	1.000000000000000000e+00
7.700000000000000000e+02	1.228677983682026138e+02	4.694949576012374592e+01	-3.119838522507878756e-03	8.182904146158250569e+01	3.569801090989598302e-01	0.000000000000000000e+00	3.334160900190627608e+00	1.000000000000000000e+00
7.720000000000000000e+02	6.129711994535787767e+01	3.620836808463403855e+01	-1.673085328469300567e-02	4.524899881202021561e+02	9.175807604862806777e-03	0.000000000000000000e+00	1.075807620468589221e+01	1.000000000000000000e+00
7.720000000000000000e+02	2.693330184360167934e+01	4.832510358381512816e+01	-1.748993974251134356e-02	4.731617535959390466e+02	5.979302560482413487e-02	0.000000000000000000e+00	4.853709393174653997e+00	1.000000000000000000e+00
7.720000000000000000e+02	2.051195729805846568e+01	5.091629362691247707e+01	-1.671292341681035465e-02	4.520017143273244073e+02	1.553091278407858766e-01	0.000000000000000000e+00	3.419662135178996643e+00	1.000000000000000000e+00
7.730000000000000000e+02	9.378093687721708704e+01	1.182502310365738651e+01	-1.679910346252977763e-02	4.543486060093606511e+02	1.222402207231587656e-02	0.000000000000000000e+00	4.759600628914020248e+00	1.000000000000000000e+00
7.730000000000000000e+02	9.147786630422007903e+00	4.267130504730631912e+01	-1.696733888106566335e-02	4.589300645255373752e+02	1.076829016451374965e-02	0.000000000000000000e+00	1.404009300685023298e+01	1.000000000000000000e+00
7.740000000000000000e+02	4.049226048745455842e+01	7.535312562092688182e+00	-1.378970906241673740e-02	3.723954969499174581e+02	3.316442627258494591e-01	0.000000000000000000e+00	4.718175345891046035e+00	1.000000000000000000e+00
7.740000000000000000e+02	1.011417698197657700e+02	4.855749329008361315e+01	-1.582253747296605978e-02	4.277543453689300463e+02	1.939822969455018420e-02	0.000000000000000000e+00	7.063574967042069552e+00	1.000000000000000000e+00
7.750000000000000000e+02	3.907944164617120464e+01	1.203699241702338441e+01	-1.387263974699884383e-02	3.746539006465802686e+02	2.719702047270521339e-01	0.000000000000000000e+00	4.718175345891046035e+00	1.000000000000000000e+00
7.750000000000000000e+02	3.428135389960397816e+01	4.998728945628805320e+01	-1.359403366430553955e-02	3.670667812318798156e+02	2.157239877806497175e-01	0.000000000000000000e+00	3.299043475227222633e+00	1.000000000000000000e+00
7.760000000000000000e+02	1.439140197747473451e+02	1.233301496580599554e+01	-1.586405265486032917e-02	4.288849044705472693e+02	1.676893502071596931e-02	0.000000000000000000e+00	9.861298031903039885e+00	1.000000000000000000e+00
7.760000000000000000e+02	9.970337917730383026e+01	3.464636233520006670e+01	-1.771496154608366569e-02	4.792896431169079392e+02	1.912745785680407540e-01	0.000000000000000000e+00	6.413872582816865453e+00	1.000000000000000000e+00
7.760000000000000000e+02	1.049640095788151797e+02	3.831563055751693980e+01	-1.607310152535082817e-02	4.345778122799782182e+02	2.221308274394139248e-01	0.000000000000000000e+00	6.413872582816865453e+00	1.000000000000000000e+00
7.770000000000000000e+02	6.208582010822569686e+01	2.547924157410574253e+01	-1.611924164143361746e-02	4.358343195577235747e+02	1.405264826183638682e-02	0.000000000000000000e+00	1.075807620468589221e+01	1.000000000000000000e+00
7.780000000000000000e+02	1.327432148750739316e+01	7.377519578965068270e+00	-1.563452289989866392e-02	4.226342524988236278e+02	4.063589691185676145e-02	0.000000000000000000e+00	6.463551940165221055e+00	1.000000000000000000e+00
7.780000000000000000e+02	1.609459738785439953e+01	1.988876865059873111e+01	-1.527027125919186955e-02	4.127147967987652919e+02	3.406362631954629183e-02	0.000000000000000000e+00	1.207604560202249822e+01	1.000000000000000000e+00
7.780000000000000000e+02	5.516293672073701515e+01	3.707810336673974660e+01	-1.671281048298119826e-02	4.519986388652258142e+02	1.307765667008942145e-02	0.000000000000000000e+00	1.324287461740905592e+01	1.000000000000000000e+00
7.780000000000000000e+02	6.301321862763460047e+01	4.774331795035940473e+01	-1.733046268539642151e-02	4.688188065054123399e+02	9.414025741731557595e-03	0.000000000000000000e+00	1.324287461740905592e+01	1.000000000000000000e+00
7.790000000000000000e+02	5.850871508866487325e+00	4.651242607351895231e+01	-1.631889288517186440e-02	4.412713071959405511e+02	9.223681790910820411e-03	0.000000000000000000e+00	2.852635718869238346e+01	1.000000000000000000e+00
7.800000000000000000e+02	2.892675088281007589e+01	1.838808357714834685e+01	-1.701886423158339989e-02	4.603332247992946122e+02	1.585656760014797495e-02	0.000000000000000000e+00	1.061559517071321679e+01	1.000000000000000000e+00
7.810000000000000000e+02	1.304942880319381686e+02	4.730723561856398973e+00	-2.364901243950530332e-03	6.127026820131271734e+01	1.924260665642090196e-01	0.000000000000000000e+00	1.214624629445377124e+01	1.000000000000000000e+00
7.810000000000000000e+02	1.144343833476019512e+02	1.338609420828820795e+01	-3.272630360820317098e-03	8.598993382854567358e+01	1.932617795642889158e-01	0.000000000000000000e+00	1.182301979955781235e+01	1.000000000000000000e+00
7.810000000000000000e+02	3.945372812929986850e+01	1.701928451214430282e+01	-1.681668230095424363e-02	4.548273204186399425e+02	2.227497994439886497e-02	0.000000000000000000e+00	1.061559517071321679e+01	1.000000000000000000e+00
7.810000000000000000e+02	1.366526171290551304e+02	2.136521918302180012e+01	-1.705829547803739896e-02	4.614070332841090476e+02	2.039759416922736213e-01	0.000000000000000000e+00	5.723647093684476772e+00	1.000000000000000000e+00
7.810000000000000000e+02	1.207497381074955882e+02	3.397344913960306911e+01	-1.649470293921307534e-02	4.460590414098557517e+02	1.238212749324207884e-02	0.000000000000000000e+00	9.305235575528451264e+00	1.000000000000000000e+00
7.820000000000000000e+02	6.826610978963221221e+00	6.925266462643405951e+00	-1.612730960742916192e-02	4.360540298413261553e+02	2.239022128548195933e-02	0.000000000000000000e+00	6.463551940165221055e+00	1.000000000000000000e+00
7.820000000000000000e+02	2.135414694177113759e+01	9.018257352963225060e+00	-1.659983741576115390e-02	4.489221082189548042e+02	1.412359426271803109e-02	0.000000000000000000e+00	6.939756062167224293e+00	1.000000000000000000e+00
7.820000000000000000e+02	8.170741403874275477e+01	4.321858996756832738e+01	-1.613093693816643540e-02	4.361528108557040468e+02	9.050858357211644112e-03	0.000000000000000000e+00	1.923398308689466063e+01	1.000000000000000000e+00
7.830000000000000000e+02	1.418364896302696536e+02	2.379165730178655380e+01	-1.711988635065753855e-02	4.630843021395023129e+02	1.513496228657186249e-01	0.000000000000000000e+00	5.723647093684476772e+00	1.000000000000000000e+00
7.840000000000000000e+02	3.047370017611654092e+01	5.171596818703815934e+00	-1.696507180339047391e-02	4.588683265014504968e+02	1.639851418837989794e-02	0.000000000000000000e+00	9.897628426036643390e+00	1.000000000000000000e+00
7.840000000000000000e+02	1.375764422317956530e+02	1.459856987880788282e+01	-1.391347846647143782e-02	3.757660380356376209e+02	3.685224391053618653e-01	0.000000000000000000e+00	6.829421324436809826e+00	1.000000000000000000e+00
7.840000000000000000e+02	6.296901126866581677e+01	5.120971731714498532e+01	-1.804572444295942865e-03	4.601115586113079559e+01	3.101366340947450118e-01	0.000000000000000000e+00	3.276624101722106275e+00	1.000000000000000000e+00
7.850000000000000000e+02	1.335577159226037054e+02	4.475481366150115292e+01	-2.634539787112504666e-02	7.143173581117017648e+02	2.623097062192636386e-02	0.000000000000000000e+00	1.175872997021963329e+01	1.000000000000000000e+00
7.850000000000000000e+02	1.021231474362610641e+02	3.615388241160728455e+01	2.347467896041254432e-03	-6.079551585166176153e+01	2.786273861409392927e-01	0.000000000000000000e+00	5.127492120979229462e+00	1.000000000000000000e+00
7.850000000000000000e+02	1.059127416674280084e+02	4.320650654318296091e+01	-2.678374108048056038e-03	6.980689464602050975e+01	3.581590581749007907e-01	0.000000000000000000e+00	3.969146174041762176e+00	1.000000000000000000e+00
7.860000000000000000e+02	7.120109802891542472e+01	5.877689336102080553e+00	-1.611717702215345258e-02	4.357780949668134554e+02	1.340233712125926679e-02	0.000000000000000000e+00	1.830555003442485074e+01	1.000000000000000000e+00
7.860000000000000000e+02	1.434993154582212185e+02	5.103433029783161601e+01	-1.443170934110659179e-02	3.898787217654106598e+02	1.872731331401744637e-02	0.000000000000000000e+00	1.175872997021963329e+01	1.000000000000000000e+00
7.860000000000000000e+02	1.451418186365875052e+01	7.845614213474596532e+00	-4.292027024187860390e-03	1.137505776061291840e+02	2.612883796320658591e-01	0.000000000000000000e+00	6.939756062167224293e+00	1.000000000000000000e+00
7.860000000000000000e+02	1.775730895394424280e+01	2.847784734762439030e+01	-3.625714566674455124e-03	9.560527318999464796e+01	2.901254245372376639e-01	0.000000000000000000e+00	1.327406763046769989e+01	1.000000000000000000e+00
7.880000000000000000e+02	7.584896433887914213e+01	2.358335229537971145e+01	-1.682500063663381826e-02	4.550538488760317932e+02	7.805887232848696122e-03	0.000000000000000000e+00	1.830555003442485074e+01	1.000000000000000000e+00
7.880000000000000000e+02	2.672933490475347540e+01	1.869502455477793745e+01	-1.635646491309711292e-02	4.422944846505230316e+02	1.083275662183125210e-02	0.000000000000000000e+00	1.001377129029332025e+01	1.000000000000000000e+00
7.890000000000000000e+02	6.606202640220634237e+01	5.012827250224434295e+01	-1.643885931363636352e-02	4.445382840318958984e+02	1.090360319390126786e-02	0.000000000000000000e+00	3.276624101722106275e+00	1.000000000000000000e+00
7.890000000000000000e+02	1.024474336060684152e+02	4.127110958369723903e+01	-1.402159216140894289e-03	3.505246757065131646e+01	4.198448553883483703e-01	0.000000000000000000e+00	3.969146174041762176e+00	1.000000000000000000e+00
7.900000000000000000e+02	7.322650113224884016e+00	4.180160163911946114e+01	-1.682641322312309349e-03	4.269067565511670637e+01	3.309450667049105288e-01	0.000000000000000000e+00	1.692349058386998095e+01	1.000000000000000000e+00
7.910000000000000000e+02	5.531960100969190819e+01	3.405047729340638085e+01	-1.614167911329535132e-02	4.364453463405320690e+02	3.563622494014984099e-02	0.000000000000000000e+00	7.069176484467359245e+00	1.000000000000000000e+00
7.920000000000000000e+02	3.866489673760921164e+01	2.409917434382290224e+01	-1.647848534647591845e-02	4.456173970224600680e+02	1.414645397191827136e-02	0.000000000000000000e+00	1.260101453313158082e+01	1.000000000000000000e+00
7.920000000000000000e+02	2.509626904599303288e+01	2.857473666370367127e+01	-3.779352003462327792e-03	9.978919325451556688e+01	1.304185651616429631e-01	0.000000000000000000e+00	1.001377129029332025e+01	1.000000000000000000e+00
7.920000000000000000e+02	5.287305739490933831e+01	4.068279819257229235e+01	-4.490131970670995475e-03	1.191454558194127884e+02	3.292209359589889361e-01	0.000000000000000000e+00	3.911076744764319102e+00	1.000000000000000000e+00
7.930000000000000000e+02	5.221591262313295623e+00	5.349561533522019019e+00	-1.560309087600933627e-02	4.217782822472460111e+02	2.580103666966835352e-01	0.000000000000000000e+00	7.145081458325964086e+00	1.000000000000000000e+00
7.940000000000000000e+02	1.602827959980410810e+01	6.718187142542718426e+00	-1.686372014976670816e-02	4.561082751361421401e+02	8.526326005422690812e-03	0.000000000000000000e+00	1.089300917475640418e+01	1.000000000000000000e+00
7.940000000000000000e+02	5.384421317803386131e+01	1.850683385281550386e+01	-1.753871179640156819e-02	4.744899349241719051e+02	1.197836140761304735e-01	0.000000000000000000e+00	5.657131810389727455e+00	1.000000000000000000e+00
7.950000000000000000e+02	1.158605701915755475e+02	4.532676940147983657e+01	-1.474349796812202476e-02	3.983694823491114789e+02	1.314250728407806434e-02	0.000000000000000000e+00	1.002258571176069601e+01	1.000000000000000000e+00
7.950000000000000000e+02	1.282230502169938120e+02	6.881135975618852818e+00	-3.269436836783122958e-03	8.590296642284627637e+01	1.964191172677997033e-01	0.000000000000000000e+00	1.246058828552267528e+01	1.000000000000000000e+00
7.950000000000000000e+02	8.685548464246249978e+01	1.353435336923950061e+01	-1.713268249604901414e-02	4.634327722166609078e+02	1.106007026799105120e-02	0.000000000000000000e+00	1.114449200830437725e+01	1.000000000000000000e+00
7.950000000000000000e+02	1.076736840480658941e+02	1.644975554334576628e+01	-1.571119653718459214e-02	4.247222616206063890e+02	1.013539769995730477e-02	0.000000000000000000e+00	1.086766375532453210e+01	1.000000000000000000e+00
7.950000000000000000e+02	4.902685637361280868e+01	4.139220569691221385e+01	2.675448206813577957e-03	-6.972721525838115042e+01	2.393257770717365229e-01	0.000000000000000000e+00	3.911076744764319102e+00	1.000000000000000000e+00
7.960000000000000000e+02	5.250910004224376593e+00	1.249458283912260015e+01	-1.615935441271858231e-02	4.369266876167821465e+02	2.629843006615972811e-02	0.000000000000000000e+00	7.145081458325964086e+00	1.000000000000000000e+00
7.960000000000000000e+02	1.188313164501858523e+02	1.507025053549063820e+01	2.020720170239655861e-03	-5.189738272343583247e+01	4.026621029101448146e-01	0.000000000000000000e+00	7.712680059380139674e+00	1.000000000000000000e+00
7.970000000000000000e+02	5.297773743688035353e+01	7.714206847685150414e+00	-1.703483864759338523e-02	4.607682468945633900e+02	1.267150645442305379e-02	0.000000000000000000e+00	1.082735322606021278e+01	1.000000000000000000e+00
8.000000000000000000e+02	7.592742617357616552e+01	6.916643292364958562e+00	-4.316197898481752455e-03	1.144088091416816582e+02	1.237073593601106802e-01	0.000000000000000000e+00	9.996689403527160067e+00	1.000000000000000000e+00
8.000000000000000000e+02	8.217776217034520414e+01	3.686984244720722614e+01	-1.595871732594697154e-02	4.314628530815198246e+02	9.782662120693896846e-03	0.000000000000000000e+00	1.747882886888975662e+01	1.000000000000000000e+00
8.000000000000000000e+02	1.086587992730351999e+02	5.229718689159161471e+01	-3.942885593974050640e-03	1.042426095889070012e+02	1.471397259415940795e-01	0.000000000000000000e+00	1.002258571176069601e+01	1.000000000000000000e+00
8.010000000000000000e+02	1.160175334041279456e+02	7.889160181785490167e+00	-1.642642014270897718e-02	4.441995352352666373e+02	9.121920000202843326e-03	0.000000000000000000e+00	7.712680059380139674e+00	1.000000000000000000e+00
8.010000000000000000e+02	1.372706552762743399e+02	4.548845383335766712e+01	-1.696566962679842139e-02	4.588846066829208894e+02	9.879186502598891195e-03	0.000000000000000000e+00	2.941083388495435713e+01	1.000000000000000000e+00
8.010000000000000000e+02	6.040172219895956118e+01	2.327252735858532873e+01	-1.696412756154443841e-02	4.588426125056433307e+02	5.675953841354441920e-03	0.000000000000000000e+00	1.633784641662932202e+01	1.000000000000000000e+00
8.010000000000000000e+02	1.496478832275597881e+01	4.903894742006104224e+01	-1.708521299683540958e-03	4.339545021304131467e+01	2.775040193449597181e-01	0.000000000000000000e+00	2.617989357897842240e+01	1.000000000000000000e+00
8.020000000000000000e+02	9.845123365143372496e+01	1.716471643563878402e+01	-1.648410687993470333e-02	4.457704850140546000e+02	6.796020403338931537e-03	0.000000000000000000e+00	1.746722242762229271e+01	1.000000000000000000e+00
8.030000000000000000e+02	7.647556056727094642e+01	2.034730161639578228e+01	-1.784958896697183203e-02	4.829558743380549686e+02	1.546243162384886016e-02	0.000000000000000000e+00	6.707744376695433886e+00	1.000000000000000000e+00
8.040000000000000000e+02	8.576768446442980576e+01	5.155077000714713087e+00	-1.640860826617443480e-02	4.437144746329960299e+02	1.112226579180919384e-02	0.000000000000000000e+00	9.996689403527160067e+00	1.000000000000000000e+00
8.040000000000000000e+02	1.691698675036115418e+01	2.293194167244817194e+01	2.287003827523460472e-03	-5.914893260513539275e+01	2.456919577614554706e-01	0.000000000000000000e+00	1.483920286395859378e+01	1.000000000000000000e+00
8.050000000000000000e+02	6.639106511541478994e+01	5.013993763511926005e+01	-4.018760468730861977e-03	1.063088664695548147e+02	1.634192804118647091e-01	0.000000000000000000e+00	1.421826395693621059e+01	1.000000000000000000e+00
8.060000000000000000e+02	8.086551936887502734e+01	4.101143430285271307e+01	-2.713163042755678891e-02	7.357283776978732703e+02	3.448353917479551889e-03	0.000000000000000000e+00	1.486628681607996505e+01	1.000000000000000000e+00
8.060000000000000000e+02	4.363067518162755931e+01	5.149727047102681610e+01	-1.570487741781995822e-02	4.245501766727410882e+02	1.734220816351028649e-02	0.000000000000000000e+00	9.868618824668024203e+00	1.000000000000000000e+00
8.070000000000000000e+02	6.680417243024356821e+01	1.539687193950936006e+01	-1.707367636540725944e-02	4.618258921548525109e+02	1.475674749093636162e-02	0.000000000000000000e+00	1.086473665041319414e+01	1.000000000000000000e+00
8.070000000000000000e+02	7.583006541051014437e+01	2.702391532588112000e+01	-1.683852815988582177e-02	4.554222361463523043e+02	1.866805222331113789e-02	0.000000000000000000e+00	6.707744376695433886e+00	1.000000000000000000e+00
8.070000000000000000e+02	1.422463973203584260e+02	3.462609275130612474e+01	-1.697679694230642272e-02	4.591876304744624235e+02	2.133086708420017796e-02	0.000000000000000000e+00	9.344222912349787080e+00	1.000000000000000000e+00
8.070000000000000000e+02	4.161540941148524553e+01	2.058655576163496548e+01	2.529873906429433439e-03	-6.576287395596303043e+01	3.374998603498295946e-01	0.000000000000000000e+00	8.850856802651220434e+00	1.000000000000000000e+00
8.070000000000000000e+02	1.212581564102310949e+01	4.510384216508659705e+01	-4.568257367752562824e-03	1.212729998817987251e+02	2.692104313226677537e-01	0.000000000000000000e+00	7.754298807323297460e+00	1.000000000000000000e+00
8.080000000000000000e+02	3.077771172472699135e+01	4.143214705717257118e+01	-1.624354625944045283e-02	4.392194358175677280e+02	1.170183458783702335e-02	0.000000000000000000e+00	1.309836720371549390e+01	1.000000000000000000e+00
8.080000000000000000e+02	4.983647176910830368e+00	3.175222218173138700e+01	-1.672214794136810470e-02	4.522529205059078663e+02	2.262073428972188882e-02	0.000000000000000000e+00	1.014671788933769214e+01	1.000000000000000000e+00
8.100000000000000000e+02	5.249056360197536719e+01	4.715077594260751681e+01	-1.688263167898449574e-02	4.566232819482794980e+02	1.003183263453821805e-02	0.000000000000000000e+00	9.868618824668024203e+00	1.000000000000000000e+00
8.100000000000000000e+02	1.338663609639858123e+02	7.867901877643972419e+00	-1.677609756945407787e-02	4.537220997381414236e+02	5.366539941272474579e-02	0.000000000000000000e+00	5.844539067909959584e+00	1.000000000000000000e+00
8.100000000000000000e+02	5.064961302821845202e+00	4.189861424683181212e+01	-1.739759684167300688e-02	4.706470324204808549e+02	4.886650757689436908e-02	0.000000000000000000e+00	7.754298807323297460e+00	1.000000000000000000e+00
8.110000000000000000e+02	1.384358766984739759e+02	2.609412730213346165e+01	-1.766675108711265874e-02	4.779767553805220359e+02	8.382408002118424406e-03	0.000000000000000000e+00	9.344222912349787080e+00	1.000000000000000000e+00
8.110000000000000000e+02	5.251206121635789259e+01	1.295463012296493766e+01	-1.243174774888497871e-03	3.072293560494324893e+01	4.538696590304575063e-01	0.000000000000000000e+00	1.187363541540637968e+01	1.000000000000000000e+00
8.110000000000000000e+02	1.023634486473850131e+02	3.105084812629623414e+01	-1.441685419617364785e-03	3.612886196551404083e+01	3.722290174032609755e-01	0.000000000000000000e+00	3.533568808798522198e+00	1.000000000000000000e+00
8.120000000000000000e+02	1.294063749403888153e+02	5.150882679525933128e+01	-1.695892324631585735e-02	4.587008863784558912e+02	1.053306906903017648e-02	0.000000000000000000e+00	1.413723082801161723e+01	1.000000000000000000e+00
8.130000000000000000e+02	5.867248002094680892e+00	1.153116356296000156e+01	-1.572516597747846898e-02	4.251026833638848643e+02	1.917898464463407837e-02	0.000000000000000000e+00	2.024035479140754035e+01	1.000000000000000000e+00
8.140000000000000000e+02	1.293301968660377099e+02	3.737180121045295067e+01	-1.708093681081635298e-02	4.620236116941755427e+02	1.049830530327344746e-02	0.000000000000000000e+00	8.882429409992251834e+00	1.000000000000000000e+00
8.140000000000000000e+02	1.396724948486250071e+02	7.198987660445395065e+00	-1.765740907752169978e-02	4.777223497995142907e+02	5.942797316737824520e-02	0.000000000000000000e+00	5.844539067909959584e+00	1.000000000000000000e+00
8.150000000000000000e+02	1.295310421817376039e+02	1.972127015509371262e+01	-1.674858793761808962e-02	4.529729457362747667e+02	1.035802970320531813e-02	0.000000000000000000e+00	1.095031442411746880e+01	1.000000000000000000e+00
8.150000000000000000e+02	6.126881020130547029e+01	2.097351815015500520e+01	1.052709582718311951e-03	-2.553610643248093126e+01	4.671230099461750607e-01	0.000000000000000000e+00	1.187363541540637968e+01	1.000000000000000000e+00
8.170000000000000000e+02	1.149875715403171625e+02	1.296995156362462787e+01	-1.725050748020207081e-02	4.666414323297587430e+02	8.685305552098787629e-03	0.000000000000000000e+00	1.603411491231662467e+01	1.000000000000000000e+00
8.170000000000000000e+02	9.338379525774675471e+01	4.428437623329514139e+01	-1.704891389989626055e-02	4.611515501555030028e+02	1.013903130530124930e-02	0.000000000000000000e+00	1.565424928287394479e+01	1.000000000000000000e+00
8.180000000000000000e+02	1.369171947991982279e+02	3.275281705961270973e+01	-1.686931274217481208e-02	4.562605749927276406e+02	1.259598951533291711e-02	0.000000000000000000e+00	8.882429409992251834e+00	1.000000000000000000e+00
8.180000000000000000e+02	7.321195887695850502e+01	4.503142572100448149e+01	-3.977826292634171514e-03	1.051941295650850918e+02	1.588217583008175726e-01	0.000000000000000000e+00	9.343235551846355236e+00	1.000000000000000000e+00
8.180000000000000000e+02	1.377994946963827090e+02	4.956488478739021275e+01	-1.576902723902890921e-02	4.262971319051571299e+02	1.481981850826774583e-02	0.000000000000000000e+00	1.484588471103233687e+01	1.000000000000000000e+00
8.190000000000000000e+02	1.438970232613584699e+02	1.694404457870298231e+01	-1.622229629711815363e-02	4.386407477999243838e+02	9.812433958108934817e-03	0.000000000000000000e+00	1.062133582229995987e+01	1.000000000000000000e+00
8.190000000000000000e+02	7.941613282313146271e+01	5.201743146269367202e+01	-1.524906224787092590e-02	4.121372239762189906e+02	2.158318684940496723e-02	0.000000000000000000e+00	9.343235551846355236e+00	1.000000000000000000e+00
8.200000000000000000e+02	7.953127874622638593e+00	5.100304913128888273e+01	-1.594563380424315890e-02	4.311065570503203617e+02	1.649184689588412134e-02	0.000000000000000000e+00	2.014496531840719484e+01	1.000000000000000000e+00
8.200000000000000000e+02	5.385123286989610847e+01	4.330837722796384526e+01	-1.628078770831697594e-02	4.402336108028055719e+02	1.285398173003191591e-01	0.000000000000000000e+00	5.425776079282078612e+00	1.000000000000000000e+00
8.200000000000000000e+02	7.150339076147476547e+00	3.087408597307153002e+01	-2.523765091906953698e-03	6.559651611906205915e+01	3.052731858577760748e-01	0.000000000000000000e+00	2.014496531840719484e+01	1.000000000000000000e+00
8.210000000000000000e+02	2.876919547301505276e+01	5.003785745934707307e+01	-1.652890459014712959e-02	4.469904353238293879e+02	1.024317641624472586e-02	0.000000000000000000e+00	1.679481083013518372e+01	1.000000000000000000e+00
8.220000000000000000e+02	8.584200936874792376e+01	3.056661452757735020e+01	-1.585244818255461888e-02	4.285688865420193565e+02	1.125109967295989666e-02	0.000000000000000000e+00	9.169248983866763680e+00	1.000000000000000000e+00
8.220000000000000000e+02	5.305052691765369843e+01	3.794200824693457008e+01	-1.590695023078332951e-02	4.300531095146822054e+02	1.363597753592440398e-01	0.000000000000000000e+00	5.425776079282078612e+00	1.000000000000000000e+00
8.230000000000000000e+02	9.500302929110689831e+01	5.048596402078032064e+00	-1.702738500937631128e-02	4.605652662464732998e+02	1.142046334256507922e-02	0.000000000000000000e+00	9.600686662929414084e+00	1.000000000000000000e+00
8.230000000000000000e+02	1.312034071397408184e+02	8.155195544587110490e+00	-1.310456161951940781e-03	3.255517097145879291e+01	4.950446366086090899e-01	0.000000000000000000e+00	1.133178494068101116e+01	1.000000000000000000e+00
[truncated: 2,972 more rows]
