# Supplementary material for: Layered entrenchment maintains essentiality in the evolution of Form I Rubisco complexes
Source: EMBO J. 2024 Nov 18;44(1):269–80. doi: 10.1038/s44318-024-00311-1 (PMC11696622; doi:10.1038/s44318-024-00311-1)
Supplement: Supplementary file 6 — Appendix Figure Source Data [file 44318_2024_311_MOESM6_ESM.zip › source data extended/Appendix Figure S3/AncL7_E271R.csv]

frame_indices	x_coords	y_coords	contrasts	masses_kDa	fit_errors	diffblur_errors	neareast_neighbour_distances	selections
5.000000000000000000e+00	1.055359457750669883e+01	6.042752154614848159e+00	-3.879420107474856015e-03	1.025142904505502202e+02	1.049677068649377265e-01	0.000000000000000000e+00	1.569883981105674664e+01	1.000000000000000000e+00
5.000000000000000000e+00	7.744348122084967656e+01	1.356116476957301131e+01	-3.935072449266217506e-03	1.040298387070597386e+02	1.781323358791707667e-01	0.000000000000000000e+00	3.598236469793785197e+00	1.000000000000000000e+00
5.000000000000000000e+00	3.864709772471957194e+01	3.839184160169201476e+01	-4.960331987524709690e-03	1.319501427888299645e+02	2.944344746369992327e-01	0.000000000000000000e+00	1.076432608815125036e+01	1.000000000000000000e+00
5.000000000000000000e+00	1.369515629566106441e+02	5.107078488885663603e+01	-3.759102260850265276e-03	9.923774364570068940e+01	1.732477725414838243e-01	0.000000000000000000e+00	8.559300971833661009e+00	1.000000000000000000e+00
5.000000000000000000e+00	3.248440086380077929e+01	5.310984279407608710e+01	-3.759674318225754951e-03	9.925332215560952420e+01	9.731281852064932458e-02	0.000000000000000000e+00	1.595613962393778174e+01	1.000000000000000000e+00
6.000000000000000000e+00	2.026234900504317693e+01	1.837943156517793142e+01	-1.560998844815148466e-02	4.219661198673298372e+02	2.733352226954910424e-02	0.000000000000000000e+00	1.433109180248558978e+01	1.000000000000000000e+00
6.000000000000000000e+00	1.002944382281601037e+02	3.472072118321803202e+01	-4.265552224500544602e-03	1.130296045937450344e+02	8.052206892388313886e-02	0.000000000000000000e+00	1.078935776595933227e+01	1.000000000000000000e+00
6.000000000000000000e+00	7.160432243696844168e+00	4.697968324096123638e+01	-5.129853948522744914e-03	1.365666369768701713e+02	7.770463598792265447e-02	0.000000000000000000e+00	2.251066227402449371e+01	1.000000000000000000e+00
7.000000000000000000e+00	1.048408572226599063e+02	2.493602316394741436e+01	-1.676770083672563319e-02	4.534934363389501186e+02	9.250418000099291937e-03	0.000000000000000000e+00	9.797905728348196064e+00	1.000000000000000000e+00
7.000000000000000000e+00	9.382743531604656084e+01	5.020636488219244598e+01	-1.620113737198600884e-02	4.380645389457874330e+02	2.761613852265210056e-02	0.000000000000000000e+00	8.733486823605018046e+00	1.000000000000000000e+00
7.000000000000000000e+00	4.479769104978336713e+01	1.834868070187731703e+01	-4.569568219403443744e-03	1.213086975518353796e+02	7.646656284215980204e-02	0.000000000000000000e+00	1.136532705720983749e+01	1.000000000000000000e+00
7.000000000000000000e+00	1.313271219971680637e+02	4.461886292558264699e+01	-3.885056656453925086e-03	1.026677873511835060e+02	9.569726908654641040e-02	0.000000000000000000e+00	8.559300971833661009e+00	1.000000000000000000e+00
7.000000000000000000e+00	8.519400115631286496e+01	5.152454799072699387e+01	-4.130171622726580560e-03	1.093428624301728576e+02	2.325084266702156510e-01	0.000000000000000000e+00	8.733486823605018046e+00	1.000000000000000000e+00
8.000000000000000000e+00	7.638905838336361853e+01	2.619931613492534339e+01	-1.547038739314133930e-02	4.181644445250649937e+02	3.623172047909284377e-02	0.000000000000000000e+00	1.007979081097840002e+01	1.000000000000000000e+00
8.000000000000000000e+00	5.236342988709034074e+01	7.209134036485864705e+00	-4.385439818231523859e-03	1.162944345686861993e+02	1.483114729725503178e-01	0.000000000000000000e+00	6.512368032263033513e+00	1.000000000000000000e+00
8.000000000000000000e+00	1.257984219790328950e+02	2.198210087569994542e+01	-3.533090407646254007e-03	9.308289267181058335e+01	2.706167848422785793e-01	0.000000000000000000e+00	5.217120269522493636e+00	1.000000000000000000e+00
9.000000000000000000e+00	3.778596936028117170e+01	8.626626328859474668e+00	-4.255243643052208403e-03	1.127488769165579185e+02	1.329441824967277919e-01	0.000000000000000000e+00	9.333343009664599066e+00	1.000000000000000000e+00
9.000000000000000000e+00	7.501244715708682520e+01	1.621397065643671453e+01	-4.337676649947851994e-03	1.149937276426583992e+02	1.982003110947914148e-01	0.000000000000000000e+00	3.598236469793785197e+00	1.000000000000000000e+00
9.000000000000000000e+00	1.377629369552061291e+02	2.869075410964369155e+01	-4.386099939993508452e-03	1.163124112854470269e+02	9.256583097019888129e-02	0.000000000000000000e+00	1.349928213662808751e+01	1.000000000000000000e+00
1.000000000000000000e+01	4.630636351963887165e+01	4.816878948095465240e+00	-4.491508178888828189e-03	1.191829333072954995e+02	1.357119112983451448e-01	0.000000000000000000e+00	6.512368032263033513e+00	1.000000000000000000e+00
1.000000000000000000e+01	1.243699729291479628e+02	2.699985706931331109e+01	-4.247342371757892136e-03	1.125337061340021165e+02	2.932596050290422474e-01	0.000000000000000000e+00	5.217120269522493636e+00	1.000000000000000000e+00
1.000000000000000000e+01	9.601741059788361099e+01	2.067624073742347335e+01	-4.377436961016876495e-03	1.160764973551144266e+02	1.811911885172590164e-01	0.000000000000000000e+00	9.797905728348196064e+00	1.000000000000000000e+00
1.000000000000000000e+01	3.824524288394886895e+01	2.763501917036952094e+01	-4.055912753558917581e-03	1.073206133014777919e+02	1.151741470963750791e-01	0.000000000000000000e+00	1.076432608815125036e+01	1.000000000000000000e+00
1.100000000000000000e+01	7.115556778736805654e+01	3.759787074656080108e+01	-3.850405073100298271e-03	1.017241406860752448e+02	1.583539210661734087e-01	0.000000000000000000e+00	6.475455745429761656e+00	1.000000000000000000e+00
1.100000000000000000e+01	3.409475113466465501e+01	4.386466855105722118e+01	-4.128799478333572241e-03	1.093054956100972674e+02	1.116560057881651469e-01	0.000000000000000000e+00	1.337223427954399391e+01	1.000000000000000000e+00
1.200000000000000000e+01	6.424518771988768151e+01	2.428576524827915151e+01	-4.634451869795426157e-03	1.230756367328710041e+02	5.184400110135212181e-02	0.000000000000000000e+00	1.217733936220604107e+01	1.000000000000000000e+00
1.200000000000000000e+01	2.632127388729398731e+01	2.888589555261914299e+01	-6.749540052396377221e-03	1.806746182729855548e+02	3.085672084603519050e-02	0.000000000000000000e+00	1.029882453368857753e+01	1.000000000000000000e+00
1.200000000000000000e+01	5.234382179316842354e+00	1.245983003217862439e+01	-1.605017464922717935e-02	4.339534578320257765e+02	4.244475384516510630e-02	0.000000000000000000e+00	9.109516646438827081e+00	1.000000000000000000e+00
1.200000000000000000e+01	4.718552419291115996e+01	4.113550927309286465e+01	-4.380884662026192367e-03	1.161703866162927454e+02	9.758301109215716806e-02	0.000000000000000000e+00	7.247410318403955998e+00	1.000000000000000000e+00
1.200000000000000000e+01	5.064075929748750760e+00	5.199057672952456244e+01	-3.687486309491030262e-03	9.728746757955306634e+01	2.909229617008310953e-01	0.000000000000000000e+00	1.828403574510236851e+01	1.000000000000000000e+00
1.200000000000000000e+01	9.373741870218101724e+01	4.106364985780291477e+01	-4.433072468306473168e-03	1.175915871673073667e+02	6.334916877863117080e-02	0.000000000000000000e+00	9.143158152846853071e+00	1.000000000000000000e+00
1.200000000000000000e+01	1.019971080285575908e+02	4.688991749807009057e+01	-3.654125262994557810e-03	9.637896536337299835e+01	1.350022332994382790e-01	0.000000000000000000e+00	3.065270789028504694e+00	1.000000000000000000e+00
1.300000000000000000e+01	1.169982112426866294e+01	3.313109518135474474e+01	-1.651247819457323310e-02	4.465431047287200954e+02	9.914646230728352272e-03	0.000000000000000000e+00	9.719839767733288838e+00	1.000000000000000000e+00
1.300000000000000000e+01	1.224769128915480110e+02	1.743114266379108557e+01	-3.303726439599215855e-03	8.683675547990263510e+01	8.099068784109153540e-02	0.000000000000000000e+00	5.634149737518994172e+00	1.000000000000000000e+00
1.300000000000000000e+01	1.257166660554517108e+02	6.516058669178784513e+00	-5.021992141068440212e-03	1.336292983318194558e+02	2.414960784755266765e-01	0.000000000000000000e+00	9.608953797850743328e+00	1.000000000000000000e+00
1.400000000000000000e+01	1.421621303826756844e+02	7.912331064063923058e+00	-4.293973666001378586e-03	1.138035893844580499e+02	2.171196852364990493e-01	0.000000000000000000e+00	1.324348426626180597e+01	1.000000000000000000e+00
1.400000000000000000e+01	2.001821878304519942e+01	2.074112525944886443e+01	-4.451554039463736893e-03	1.180948851785564671e+02	1.036707167490248382e-01	0.000000000000000000e+00	6.677232739581519638e+00	1.000000000000000000e+00
1.400000000000000000e+01	6.611562475378536874e+01	4.166364266948769313e+01	-4.569354587583963553e-03	1.213028798392086287e+02	2.685006386278979695e-01	0.000000000000000000e+00	6.253681271173009648e+00	1.000000000000000000e+00
1.400000000000000000e+01	1.207448455810051087e+02	4.348792803840083820e+01	-4.367197012415322856e-03	1.157976387168200603e+02	6.508030360138350456e-02	0.000000000000000000e+00	1.288162546617910209e+01	1.000000000000000000e+00
1.400000000000000000e+01	6.978612453081559863e+01	4.672683937001603738e+01	-4.461465329993390648e-03	1.183647936603646542e+02	2.295848440738441631e-01	0.000000000000000000e+00	6.253681271173009648e+00	1.000000000000000000e+00
1.500000000000000000e+01	5.628891485106226611e+01	1.095538351101600583e+01	-7.210424548901074766e-03	1.932256210277050172e+02	4.482485329715690803e-02	0.000000000000000000e+00	1.097524420432591263e+01	1.000000000000000000e+00
1.500000000000000000e+01	1.956354307207448073e+01	4.085184180509092755e+01	-4.052135729724316675e-03	1.072177557809661863e+02	6.364272244325941408e-02	0.000000000000000000e+00	1.102034714971976825e+01	1.000000000000000000e+00
1.500000000000000000e+01	7.732078375023546357e+01	5.193987499933114549e+01	-3.619972909891223511e-03	9.544891394890601077e+01	1.526156493217406540e-01	0.000000000000000000e+00	9.162250270828533161e+00	1.000000000000000000e+00
1.600000000000000000e+01	9.204788108350494724e+01	2.613489753857941977e+01	-3.623141268484822344e-03	9.553519603853536069e+01	1.409430840841886523e-01	0.000000000000000000e+00	8.760162015773524047e+00	1.000000000000000000e+00
1.600000000000000000e+01	1.307800455491075127e+02	1.468270921836087517e+01	-4.977442939047339344e-03	1.324161155028724295e+02	6.535586715412367020e-02	0.000000000000000000e+00	7.115420455388951737e+00	1.000000000000000000e+00
1.700000000000000000e+01	1.421076745743952685e+01	1.090812101614229412e+01	-4.665556698651956991e-03	1.239226966700659460e+02	1.248870158871073777e-01	0.000000000000000000e+00	9.109516646438827081e+00	1.000000000000000000e+00
1.700000000000000000e+01	2.837671538340614674e+01	1.149749079606324642e+01	-3.723835849764165710e-03	9.827735373011977060e+01	1.335556222931288950e-01	0.000000000000000000e+00	8.595582790448187183e+00	1.000000000000000000e+00
1.700000000000000000e+01	4.644207599077445536e+01	3.194491300944358869e+01	-4.417359053948946047e-03	1.171636727801169542e+02	8.751027815036560575e-02	0.000000000000000000e+00	6.986070043090410131e+00	1.000000000000000000e+00
1.700000000000000000e+01	7.253946758120491722e+01	3.320162277991793331e+01	-3.914169872388457809e-03	1.034606108376843991e+02	2.932071205257991142e-01	0.000000000000000000e+00	1.062410171651532131e+01	1.000000000000000000e+00
1.700000000000000000e+01	6.265165281870755365e+01	5.247881704603538822e+01	-3.745108490420842422e-03	9.885665933381646653e+01	2.075247740775082450e-01	0.000000000000000000e+00	5.657333448005672949e+00	1.000000000000000000e+00
1.800000000000000000e+01	3.606938949784945692e+01	2.465646191765728901e+01	-6.800622683286903711e-03	1.820657222174394292e+02	1.119694645809143907e-01	0.000000000000000000e+00	8.649403815187055145e+00	1.000000000000000000e+00
1.800000000000000000e+01	1.210850357349578701e+02	3.061079538745452666e+01	-5.584493414554300011e-03	1.489475724039486408e+02	7.481424693346339083e-02	0.000000000000000000e+00	1.288162546617910209e+01	1.000000000000000000e+00
1.800000000000000000e+01	6.635471362698162068e+01	6.580948650683762224e+00	-1.677145937279056129e-02	4.535957903926498602e+02	1.247661247268505580e-02	0.000000000000000000e+00	7.096057701293108977e+00	1.000000000000000000e+00
1.800000000000000000e+01	4.526024101924991072e+01	1.500894640737681840e+01	-2.475340065039076474e-03	6.427778517839155370e+01	2.544148472918962289e-01	0.000000000000000000e+00	9.504168262372358456e+00	1.000000000000000000e+00
1.900000000000000000e+01	3.568919629102347102e+01	1.601541802911837209e+01	-5.174279743812995949e-03	1.377764591412025368e+02	1.020253228775043208e-01	0.000000000000000000e+00	8.595582790448187183e+00	1.000000000000000000e+00
1.900000000000000000e+01	1.083236613641920201e+02	1.902340285135963782e+01	-4.095779715151903755e-03	1.084062873663912825e+02	1.598257230427325704e-01	0.000000000000000000e+00	6.530582486821762345e+00	1.000000000000000000e+00
1.900000000000000000e+01	2.058082973151358530e+01	2.739461351593529415e+01	-4.102286128351068616e-03	1.085834727796680994e+02	9.342847984483082513e-02	0.000000000000000000e+00	4.367756960627060536e+00	1.000000000000000000e+00
1.900000000000000000e+01	5.972020443704484194e+01	3.143038326396605342e+01	-4.464847126176195447e-03	1.184568881732592729e+02	8.374030911677465827e-02	0.000000000000000000e+00	8.176669629092602420e+00	1.000000000000000000e+00
1.900000000000000000e+01	1.034351751483432622e+02	5.237995910510144881e+01	-2.007361206680360541e-02	5.435214179053547241e+02	1.928979697587417386e-01	0.000000000000000000e+00	3.574392494894941930e+00	1.000000000000000000e+00
1.900000000000000000e+01	2.808259147358722885e+01	4.817136295340189633e+01	-4.229016489244567106e-03	1.120346479021636270e+02	2.920198978742306606e-01	0.000000000000000000e+00	5.392241714077073311e+00	1.000000000000000000e+00
2.000000000000000000e+01	3.180509084030940414e+01	3.638028034615096828e+01	-4.514105464073762085e-03	1.197983121945356260e+02	9.171658734040932792e-02	0.000000000000000000e+00	7.675725573001519031e+00	1.000000000000000000e+00
2.000000000000000000e+01	8.401086107859306651e+00	1.802298188076646213e+01	-4.063236242666282486e-03	1.075200496736226228e+02	8.770377363616965738e-02	0.000000000000000000e+00	9.185512642559523044e+00	1.000000000000000000e+00
2.000000000000000000e+01	5.883207082657344245e+01	4.830554313371084874e+01	-4.416839631246455809e-03	1.171495276400238055e+02	1.814451776813365003e-01	0.000000000000000000e+00	5.657333448005672949e+00	1.000000000000000000e+00
2.000000000000000000e+01	1.086574724396528211e+02	8.634574186992864497e+00	-4.291404403873607699e-03	1.137336221447530846e+02	2.688064202995079643e-01	0.000000000000000000e+00	3.759481750025837510e+00	1.000000000000000000e+00
2.000000000000000000e+01	5.254319000819336338e+01	3.534808541080966648e+01	-4.998370001793319209e-03	1.329860101818320004e+02	1.162014727069780040e-01	0.000000000000000000e+00	5.113608355079870549e+00	1.000000000000000000e+00
2.100000000000000000e+01	1.246021726925019948e+02	1.821302014299404348e+01	-4.061794138086917416e-03	1.074807776679781028e+02	1.191113908408021338e-01	0.000000000000000000e+00	7.115420455388951737e+00	1.000000000000000000e+00
2.100000000000000000e+01	2.310294063800288100e+01	5.024002151843793484e+01	-4.324778339362707683e-03	1.146424753594657489e+02	2.376465621889439772e-01	0.000000000000000000e+00	5.392241714077073311e+00	1.000000000000000000e+00
2.200000000000000000e+01	1.007855058258240319e+02	6.853478957919099557e+00	-4.549303188089891953e-03	1.207568315945948996e+02	1.101399455486500312e-01	0.000000000000000000e+00	8.070945333990586334e+00	1.000000000000000000e+00
2.200000000000000000e+01	7.827293746159476484e+01	9.352195292171801455e+00	-4.098517555133903562e-03	1.084808453899669587e+02	1.020663737432403462e-01	0.000000000000000000e+00	6.129038548568944478e+00	1.000000000000000000e+00
2.200000000000000000e+01	5.848523045124235864e+01	1.422717453804518506e+01	-4.219987487387212750e-03	1.117887662809690568e+02	9.036221734637572833e-02	0.000000000000000000e+00	7.560236012245383108e+00	1.000000000000000000e+00
2.200000000000000000e+01	9.616374863698884212e+01	4.187437516687047889e+01	-3.942324481222785233e-03	1.042273291276629124e+02	1.632455927944135299e-01	0.000000000000000000e+00	9.432997785626675125e+00	1.000000000000000000e+00
2.200000000000000000e+01	1.140548565314074523e+02	4.503820048986484892e+01	-4.186674497234047811e-03	1.108815727555820416e+02	7.488167228906972284e-02	0.000000000000000000e+00	1.230913359876041113e+01	1.000000000000000000e+00
2.300000000000000000e+01	4.874950692927119178e+01	6.168457859301582857e+00	-3.860500231647805754e-03	1.019990563399972388e+02	1.027866761051284827e-01	0.000000000000000000e+00	9.164210704767315363e+00	1.000000000000000000e+00
2.300000000000000000e+01	1.132209617056052480e+02	1.470310691436909423e+01	-4.598577679720446988e-03	1.220986955212027851e+02	1.623637004542722861e-01	0.000000000000000000e+00	6.530582486821762345e+00	1.000000000000000000e+00
2.300000000000000000e+01	3.890299455891420877e+01	3.930201371411006050e+01	-3.680974769287843115e-03	9.711014254552073055e+01	1.363835155016032141e-01	0.000000000000000000e+00	7.675725573001519031e+00	1.000000000000000000e+00
2.400000000000000000e+01	1.010828443683134452e+02	1.855426391108431261e+01	-4.269092297354555414e-03	1.131260093643102351e+02	9.264563581831286587e-02	0.000000000000000000e+00	7.255999043073716237e+00	1.000000000000000000e+00
2.400000000000000000e+01	1.617072158992433017e+01	2.625455071559086662e+01	-4.301769981562360463e-03	1.140159019678160064e+02	3.387067842614326363e-01	0.000000000000000000e+00	3.717340323582365880e+00	1.000000000000000000e+00
2.400000000000000000e+01	1.698955642875593597e+01	2.988058554554590529e+01	3.773972835816999383e-03	-9.964270547190054117e+01	3.704243631016118643e-01	0.000000000000000000e+00	3.717340323582365880e+00	1.000000000000000000e+00
2.400000000000000000e+01	5.256632524222291103e+00	4.487208433483954906e+01	-4.069929924422043162e-03	1.077023348639314975e+02	8.602269164646703103e-02	0.000000000000000000e+00	8.951255758329093482e+00	1.000000000000000000e+00
2.500000000000000000e+01	1.286722422614255663e+02	5.736253514668476328e+00	-3.991620739175307311e-03	1.055697858040140602e+02	9.627052962245830070e-02	0.000000000000000000e+00	8.490120076693198570e+00	1.000000000000000000e+00
2.500000000000000000e+01	4.033667876922496021e+01	9.802612532799257039e+00	-6.918176097932108443e-03	1.852669868341232871e+02	6.375864033669509379e-02	0.000000000000000000e+00	4.598388612987744928e+00	1.000000000000000000e+00
2.500000000000000000e+01	6.440284560757673660e+01	9.521964721004755106e+00	-8.012685887588241046e-03	2.150731432338786249e+02	4.471440774680934815e-02	0.000000000000000000e+00	7.130484408591350132e+00	1.000000000000000000e+00
2.500000000000000000e+01	3.924451759662476036e+01	1.888922750833720698e+01	-4.083053650258505578e-03	1.080597257511815883e+02	1.182105755844258255e-01	0.000000000000000000e+00	6.263219587685447287e+00	1.000000000000000000e+00
2.500000000000000000e+01	4.975397617480811618e+01	2.152422589157812993e+01	-4.130908029296229481e-03	1.093629165672817294e+02	1.252785437259176238e-01	0.000000000000000000e+00	7.080276591146486886e+00	1.000000000000000000e+00
2.500000000000000000e+01	9.473247979187367207e+01	3.240699358525407803e+01	-3.704508394899567059e-03	9.775102025375640835e+01	1.114643141126049342e-01	0.000000000000000000e+00	7.119955485520613969e+00	1.000000000000000000e+00
2.500000000000000000e+01	4.965023439607107747e+01	2.860374241818369967e+01	-3.991423971509907263e-03	1.055644273432083509e+02	8.876723482963277956e-02	0.000000000000000000e+00	5.599984625593208420e+00	1.000000000000000000e+00
2.600000000000000000e+01	4.747101463749572758e+01	5.216204246761157037e+01	-4.236856319124945001e-03	1.122481454859864556e+02	9.627410939101233023e-02	0.000000000000000000e+00	9.079835870117825891e+00	1.000000000000000000e+00
2.600000000000000000e+01	1.332059656251543061e+02	1.291451872137748325e+01	-3.763473371220880676e-03	9.935677958359585205e+01	1.158765290102863332e-01	0.000000000000000000e+00	8.490120076693198570e+00	1.000000000000000000e+00
2.600000000000000000e+01	1.278285813473925003e+01	2.191909071314963242e+01	-4.069967531500083384e-03	1.077033589958857362e+02	3.154124980488492991e-01	0.000000000000000000e+00	3.837211291632981691e+00	1.000000000000000000e+00
2.700000000000000000e+01	1.441689965785737968e+02	1.704167070350948165e+01	-6.145824421062809871e-03	1.642339772677015901e+02	7.000860856042767644e-02	0.000000000000000000e+00	8.750004843402233945e+00	1.000000000000000000e+00
2.700000000000000000e+01	6.819603692880867207e+00	3.605833934323911194e+01	-4.080461911201317161e-03	1.079891464101688570e+02	1.354583128759232480e-01	0.000000000000000000e+00	8.951255758329093482e+00	1.000000000000000000e+00
2.700000000000000000e+01	7.223065284733978331e+01	4.385121737617938464e+01	-4.373962699367889458e-03	1.159818847832927418e+02	1.244539941195600408e-01	0.000000000000000000e+00	1.126698081106959393e+01	1.000000000000000000e+00
2.700000000000000000e+01	7.287498913014799484e+01	1.225517089332230825e+01	-4.400352904756329488e-03	1.167005540877277667e+02	1.161293344288079066e-01	0.000000000000000000e+00	6.129038548568944478e+00	1.000000000000000000e+00
2.800000000000000000e+01	7.610849752653594180e+01	3.221992480961284144e+01	-4.151106114156834920e-03	1.099129594102241185e+02	8.453074332095578125e-02	0.000000000000000000e+00	7.126571592838923941e+00	1.000000000000000000e+00
2.800000000000000000e+01	1.238193106906870895e+02	3.257776686516790932e+01	-4.208431548528838127e-03	1.114740700359341474e+02	9.785025841289773929e-02	0.000000000000000000e+00	1.182780445173848527e+01	1.000000000000000000e+00
2.800000000000000000e+01	7.994499323664012991e+01	1.331360569425348395e+01	-3.242416148247307360e-03	8.516712753301722216e+01	2.373621911157858255e-01	0.000000000000000000e+00	7.144973571263966150e+00	1.000000000000000000e+00
2.800000000000000000e+01	1.345630408134727851e+01	1.678607730740451487e+01	-3.573000599176684618e-03	9.416974399277860641e+01	3.043257718670440148e-01	0.000000000000000000e+00	5.177002614115804313e+00	1.000000000000000000e+00
2.900000000000000000e+01	3.448228875808910487e+01	2.295728553311831988e+01	-4.342443039112462919e-03	1.151235279808966965e+02	1.516524345200289670e-01	0.000000000000000000e+00	6.263219587685447287e+00	1.000000000000000000e+00
2.900000000000000000e+01	1.160217132929316080e+02	2.368426176475436762e+01	-3.679064586034233413e-03	9.705812362221153933e+01	1.073502990468848672e-01	0.000000000000000000e+00	1.182780445173848527e+01	1.000000000000000000e+00
2.900000000000000000e+01	3.770281157806270755e+01	3.003841828302230610e+01	-4.517344366240899980e-03	1.198865153567819419e+02	1.456338951081468380e-01	0.000000000000000000e+00	6.817999834431097028e+00	1.000000000000000000e+00
2.900000000000000000e+01	9.353704350380149890e+01	3.942587513411606892e+01	-4.596994512887577974e-03	1.220555820482367579e+02	1.198343636572656301e-01	0.000000000000000000e+00	6.269637266486062899e+00	1.000000000000000000e+00
2.900000000000000000e+01	6.099112752470152543e+01	4.306513397170895985e+01	-8.977811360795147702e-03	2.413558508639590627e+02	1.247363009776973897e-01	0.000000000000000000e+00	3.751679558322308150e+00	1.000000000000000000e+00
2.900000000000000000e+01	1.116220982269083208e+02	5.344237741639181394e+01	-3.622211465429842851e-03	9.550987524603117151e+01	1.891290711706679062e-01	0.000000000000000000e+00	7.159369838875912606e+00	1.000000000000000000e+00
2.900000000000000000e+01	4.478159375641204321e+01	8.624517208670090085e+00	-3.247325840181689970e-03	8.530083035326957486e+01	2.542823018921678280e-01	0.000000000000000000e+00	4.208882172056526372e+00	1.000000000000000000e+00
2.900000000000000000e+01	1.016795538900292506e+01	1.085443683773368484e+01	-4.249985518605746415e-03	1.126056854338486914e+02	1.290956180458600056e-01	0.000000000000000000e+00	6.782152739645399997e+00	1.000000000000000000e+00
2.900000000000000000e+01	1.375173670800824368e+02	2.272659900335303718e+01	-4.616706150165512772e-03	1.225923777435826736e+02	8.391212936223135799e-02	0.000000000000000000e+00	8.750004843402233945e+00	1.000000000000000000e+00
2.900000000000000000e+01	7.726584450950468863e+01	2.518795704597286189e+01	-4.943973783385853527e-03	1.315046692119010174e+02	1.582693198746629726e-01	0.000000000000000000e+00	6.858570982518106263e+00	1.000000000000000000e+00
2.900000000000000000e+01	3.849019596113347319e+01	5.082476339031272516e+01	-2.520547095895541226e-03	6.550888228214581943e+01	1.882196080188915932e-01	0.000000000000000000e+00	9.079835870117825891e+00	1.000000000000000000e+00
3.000000000000000000e+01	8.194461047503084217e+01	2.017306472787933203e+01	-4.306250101107923431e-03	1.141379064899561087e+02	2.808880121440168187e-01	0.000000000000000000e+00	6.858570982518106263e+00	1.000000000000000000e+00
3.000000000000000000e+01	3.046900612623992544e+01	1.333684780901635136e+01	-4.823414980931705481e-03	1.282215605953535942e+02	7.895874556056503568e-02	0.000000000000000000e+00	1.038453282012658363e+01	1.000000000000000000e+00
3.000000000000000000e+01	4.448241922449665964e+01	3.076094295576141491e+01	-4.513697149333220811e-03	1.197871927937482468e+02	1.384285698634812878e-01	0.000000000000000000e+00	5.599984625593208420e+00	1.000000000000000000e+00
3.000000000000000000e+01	1.066045368683630841e+02	3.344307140233593145e+01	-4.205555500459073198e-03	1.113957482708930513e+02	9.106492033841406819e-02	0.000000000000000000e+00	9.780117510137918302e+00	1.000000000000000000e+00
3.100000000000000000e+01	7.785477360851118078e+01	5.874366159248973318e+00	-4.627061684457245243e-03	1.228743840605836084e+02	1.016334558308314984e-01	0.000000000000000000e+00	7.727308907568639640e+00	1.000000000000000000e+00
3.100000000000000000e+01	4.202041043697869327e+01	4.150914431222047085e+01	-3.667665702634566923e-03	9.674770437826875025e+01	1.927578936554537048e-01	0.000000000000000000e+00	9.962086782074504043e+00	1.000000000000000000e+00
3.100000000000000000e+01	1.221109044035528655e+02	4.722532603598334333e+01	-4.583917666472005908e-03	1.216994678013275717e+02	7.896592853819461855e-02	0.000000000000000000e+00	1.082498035393743407e+01	1.000000000000000000e+00
3.100000000000000000e+01	9.083809513988493123e+00	2.089868403051884016e+01	-4.057831015679163288e-03	1.073728522319214704e+02	2.982927990062931300e-01	0.000000000000000000e+00	3.837211291632981691e+00	1.000000000000000000e+00
3.100000000000000000e+01	1.068768785137071546e+02	4.808145712569049124e+01	-3.682448997574598506e-03	9.715028935763629647e+01	3.233542295030829017e-01	0.000000000000000000e+00	7.159369838875912606e+00	1.000000000000000000e+00
3.200000000000000000e+01	1.291933747779893906e+02	1.185207635188045572e+01	-1.655663715364793023e-02	4.477456602956687561e+02	9.197126401046640254e-03	0.000000000000000000e+00	8.561703447017587010e+00	1.000000000000000000e+00
3.200000000000000000e+01	4.145950051267085001e+01	1.329773664014250478e+01	-4.122599749102530235e-03	1.091366619451607249e+02	1.409881623360283998e-01	0.000000000000000000e+00	5.733697181993678171e+00	1.000000000000000000e+00
3.200000000000000000e+01	1.867350268066215335e+01	4.025081472989015197e+01	-4.652919817703937699e-03	1.235785637500122220e+02	1.520665592211509765e-01	0.000000000000000000e+00	6.541227631389226360e+00	1.000000000000000000e+00
3.200000000000000000e+01	1.211722443269080713e+02	8.858043586293408822e+00	-4.411626295448342963e-03	1.170075558608478303e+02	2.709838482926886227e-01	0.000000000000000000e+00	8.561703447017587010e+00	1.000000000000000000e+00
3.200000000000000000e+01	8.550778502424707028e+01	5.003764844707517767e+01	-4.407736405310874912e-03	1.169016247171422407e+02	2.133748444250127552e-01	0.000000000000000000e+00	3.302104885848388793e+00	1.000000000000000000e+00
3.300000000000000000e+01	1.942075622412500024e+01	1.987694620992195738e+01	-5.437243433675060730e-03	1.449375982571422412e+02	9.493380546878560367e-02	0.000000000000000000e+00	6.717749618438836556e+00	1.000000000000000000e+00
3.300000000000000000e+01	5.375624877258159273e+01	2.907068444433523879e+01	-8.494371375654959089e-03	2.281906074434219249e+02	2.345536359555895345e-01	0.000000000000000000e+00	8.312659834981987572e+00	1.000000000000000000e+00
3.300000000000000000e+01	7.634092247534258036e+01	4.884604177307799233e+01	-4.372354761948270274e-03	1.159380967471663126e+02	1.285678391664719644e-01	0.000000000000000000e+00	9.243986989174224789e+00	1.000000000000000000e+00
3.300000000000000000e+01	4.167670034185506722e+01	5.782981352395180075e+00	-3.986574182164411700e-03	1.054323558157502703e+02	1.674883222572993713e-01	0.000000000000000000e+00	4.208882172056526372e+00	1.000000000000000000e+00
3.300000000000000000e+01	2.144135234672044987e+01	2.718171033070482778e+01	-3.415744756406737231e-03	8.988728595661157783e+01	1.412826947803961231e-01	0.000000000000000000e+00	5.897582971504180094e+00	1.000000000000000000e+00
3.300000000000000000e+01	3.236284950508127878e+01	3.662539771850157422e+01	-3.892085581214321018e-03	1.028592020216692760e+02	2.266106865407123694e-01	0.000000000000000000e+00	8.479592739295142678e+00	1.000000000000000000e+00
3.400000000000000000e+01	6.617229191946823619e+01	3.613437431266704891e+01	-4.352345416644348014e-03	1.153931937401563914e+02	1.238587979008713980e-01	0.000000000000000000e+00	5.376401308059692852e+00	1.000000000000000000e+00
3.400000000000000000e+01	6.812364686115626000e+01	1.414383883281813681e+01	-3.388798590218353515e-03	8.915347649106344363e+01	3.214556026039261383e-01	0.000000000000000000e+00	8.715380828132047952e+00	1.000000000000000000e+00
3.500000000000000000e+01	5.802129482548268413e+01	8.566227482693239637e+00	-5.487349109790122179e-03	1.463020973533725453e+02	1.468317893636076343e-01	0.000000000000000000e+00	7.193461188755024160e+00	1.000000000000000000e+00
3.500000000000000000e+01	9.467442158199692415e+01	4.399817274423735114e+01	-1.012983321074983380e-02	2.727282001660815922e+02	6.118199783447186846e-02	0.000000000000000000e+00	5.489400761348603552e+00	1.000000000000000000e+00
3.500000000000000000e+01	1.405800222135266324e+02	1.062968306588343914e+01	-4.475220328124585034e-03	1.187393756234054081e+02	8.334308827412095777e-02	0.000000000000000000e+00	1.009565340376053300e+01	1.000000000000000000e+00
3.500000000000000000e+01	9.704912917139242268e+01	3.135863328697242380e+01	-3.811286503926961458e-03	1.006588471620388390e+02	2.814593998470334979e-01	0.000000000000000000e+00	6.094631854424272355e+00	1.000000000000000000e+00
3.500000000000000000e+01	6.063334602175842036e+01	5.064860479042181396e+01	-4.226539073944547177e-03	1.119671818743606764e+02	1.975525454792673719e-01	0.000000000000000000e+00	1.185940871918056061e+01	1.000000000000000000e+00
3.500000000000000000e+01	1.290339790490015730e+02	2.176482804972279439e+01	-3.900743006312289585e-03	1.030949647064144585e+02	1.386132794698849979e-01	0.000000000000000000e+00	6.069987972051287706e+00	1.000000000000000000e+00
3.500000000000000000e+01	1.435127016572235625e+01	3.534103214687824135e+01	-4.427258656333993986e-03	1.174332629653969065e+02	1.538082513232249537e-01	0.000000000000000000e+00	5.177972871803109278e+00	1.000000000000000000e+00
3.500000000000000000e+01	8.449329660626332839e+01	3.576604048051840579e+01	-3.825893100018224954e-03	1.010566202031562142e+02	2.315054415266361021e-01	0.000000000000000000e+00	7.457795963757265056e+00	1.000000000000000000e+00
3.600000000000000000e+01	1.189608429319460754e+02	3.218208251293539490e+01	-4.193341354863307745e-03	1.110631274598620735e+02	9.222770026700932711e-02	0.000000000000000000e+00	1.393568070239273915e+01	1.000000000000000000e+00
3.600000000000000000e+01	9.316606004553231912e+01	1.660516731731502915e+01	-3.664431521897749261e-02	9.947818584015404895e+02	1.099859071776509989e-02	0.000000000000000000e+00	1.229153430761819443e+01	1.000000000000000000e+00
3.700000000000000000e+01	8.208161683611515969e+01	2.191712876037548341e+01	-3.995288124646225250e-03	1.056696576059453179e+02	3.180080010474786167e-01	0.000000000000000000e+00	1.029007510166775674e+01	1.000000000000000000e+00
3.700000000000000000e+01	8.880978363454492808e+01	5.006414098819183778e+01	-4.026682219029463147e-03	1.065245949450708594e+02	2.136714359127468432e-01	0.000000000000000000e+00	3.302104885848388793e+00	1.000000000000000000e+00
3.700000000000000000e+01	2.377971949219249481e+01	5.142940375037071732e+01	-4.062481315588286138e-03	1.074994911781483751e+02	8.844038400198406258e-02	0.000000000000000000e+00	1.228960140180159577e+01	1.000000000000000000e+00
3.700000000000000000e+01	1.075924362354005837e+02	1.039290340702806681e+01	-4.312014602905408188e-03	1.142948878561954018e+02	7.223431218891551708e-02	0.000000000000000000e+00	7.741974738879819462e+00	1.000000000000000000e+00
3.700000000000000000e+01	1.151809953402837010e+02	1.876880741612009373e+01	-4.116796894902597162e-03	1.089786361499757135e+02	2.671216621151164539e-01	0.000000000000000000e+00	9.760686381075103668e+00	1.000000000000000000e+00
3.700000000000000000e+01	7.130344120645074213e+01	3.452907121978866911e+01	-3.890711865131098960e-03	1.028217924006568893e+02	1.870633982915761440e-01	0.000000000000000000e+00	5.376401308059692852e+00	1.000000000000000000e+00
3.700000000000000000e+01	9.184921171713406807e+01	3.453753182418029866e+01	-4.001762162197552986e-03	1.058459613518016198e+02	2.368188451379668047e-01	0.000000000000000000e+00	6.094631854424272355e+00	1.000000000000000000e+00
3.700000000000000000e+01	1.205983097959791621e+02	4.653023430936394789e+01	-3.926041562342324522e-03	1.037839057509309271e+02	1.190985800573557407e-01	0.000000000000000000e+00	9.477320297292552098e+00	1.000000000000000000e+00
3.800000000000000000e+01	3.539012932411079504e+01	6.986278674323402882e+00	-6.391016147307084297e-03	1.709111427069060198e+02	1.144860732133085035e-01	0.000000000000000000e+00	6.400695243963884451e+00	1.000000000000000000e+00
3.800000000000000000e+01	1.340209724650477767e+02	1.830438723254948030e+01	-4.729218315362103929e-03	1.256563569097976227e+02	1.475112467981828379e-01	0.000000000000000000e+00	6.069987972051287706e+00	1.000000000000000000e+00
3.800000000000000000e+01	4.166963611645321208e+01	2.390509058001323339e+01	-3.888666132125740294e-03	1.027660821288200168e+02	2.656312350552882950e-01	0.000000000000000000e+00	5.806464441323323733e+00	1.000000000000000000e+00
3.800000000000000000e+01	8.853517560181151325e+00	2.781513758954841364e+01	-3.914938751823780934e-03	1.034815492896913014e+02	1.345523642141882581e-01	0.000000000000000000e+00	7.347667806955556102e+00	1.000000000000000000e+00
3.800000000000000000e+01	4.524144727450605785e+01	1.291793171506194327e+01	-5.192151725848468020e-03	1.382631565620545473e+02	1.945168590791530594e-01	0.000000000000000000e+00	6.453804705529072372e+00	1.000000000000000000e+00
3.800000000000000000e+01	1.856330792368278182e+01	3.232936467077058751e+01	-3.509167165553283424e-03	9.243140476174234266e+01	2.456491569784235995e-01	0.000000000000000000e+00	3.664260787729813895e+00	1.000000000000000000e+00
3.900000000000000000e+01	1.037236306979744711e+02	3.569497802546111842e+01	-1.687566040673834505e-02	4.564334372955977415e+02	1.308222406522263626e-02	0.000000000000000000e+00	6.237563155123929448e+00	1.000000000000000000e+00
3.900000000000000000e+01	4.998220182600936567e+01	4.543336726084206134e+01	-4.369946093257816820e-03	1.158725028562926553e+02	1.459339737541026638e-01	0.000000000000000000e+00	6.403629043958477318e+00	1.000000000000000000e+00
3.900000000000000000e+01	1.133733241745491682e+02	5.266368218047227145e+01	-3.809458347171934371e-03	1.006090620192483556e+02	1.072680688209007860e-01	0.000000000000000000e+00	9.477320297292552098e+00	1.000000000000000000e+00
3.900000000000000000e+01	4.688449744440256239e+01	2.135161243469643466e+01	-4.580773591856242624e-03	1.216138470233175468e+02	1.772095475220480942e-01	0.000000000000000000e+00	5.806464441323323733e+00	1.000000000000000000e+00
4.000000000000000000e+01	5.095618358336862030e+01	9.919034568229946558e+00	-5.139093984884770920e-03	1.368182655795092728e+02	2.078108987616982262e-01	0.000000000000000000e+00	4.696931887862532129e+00	1.000000000000000000e+00
4.000000000000000000e+01	2.602185804034476035e+01	2.697221653236603700e+01	-4.115473626555406217e-03	1.089426003431807857e+02	8.851056247826072365e-02	0.000000000000000000e+00	3.208145304403253739e+00	1.000000000000000000e+00
4.000000000000000000e+01	5.096651841407283001e+01	3.910584122082518377e+01	-4.063041274762590159e-03	1.075147402246937105e+02	1.392023769660855059e-01	0.000000000000000000e+00	6.403629043958477318e+00	1.000000000000000000e+00
4.000000000000000000e+01	9.093184973600843435e+00	5.281816760160801749e+01	-3.913351151272333010e-03	1.034383150758140033e+02	1.071601926727541176e-01	0.000000000000000000e+00	1.475204938984030001e+01	1.000000000000000000e+00
4.000000000000000000e+01	5.880993662996120008e+01	2.080191275360264669e+01	-2.587560865026020899e-03	6.733382976321651370e+01	1.943472145534617113e-01	0.000000000000000000e+00	4.793957706919223405e+00	1.000000000000000000e+00
4.000000000000000000e+01	1.821918759347063599e+01	3.906562321244827274e+01	-4.048816992905554003e-03	1.071273785275103307e+02	3.353506428159728214e-01	0.000000000000000000e+00	5.369670737913356362e+00	1.000000000000000000e+00
4.100000000000000000e+01	1.310030535572387862e+02	4.316936465698896086e+01	-4.684713301980735628e-03	1.244443774446938704e+02	2.055516393270523379e-01	0.000000000000000000e+00	5.364942513661242529e+00	1.000000000000000000e+00
4.100000000000000000e+01	1.362790289276928775e+02	2.488839851672276282e+01	-4.264087603658924669e-03	1.129897194156641831e+02	2.803135001909928814e-01	0.000000000000000000e+00	6.910233312482247037e+00	1.000000000000000000e+00
4.200000000000000000e+01	1.147460294725952394e+02	7.432451304018099947e+00	-1.593749916475295167e-02	4.308850310857358750e+02	2.802595442323574382e-02	0.000000000000000000e+00	5.754601351651159824e+00	1.000000000000000000e+00
4.200000000000000000e+01	8.824315620694168416e+00	7.628785432373982545e+00	-4.263079769500700486e-03	1.129622736469474944e+02	3.457342587844818294e-01	0.000000000000000000e+00	1.981439568640193727e+01	1.000000000000000000e+00
4.200000000000000000e+01	5.150007593523289273e+01	2.839809229121708611e+01	-4.165287312528576959e-03	1.102991478396002520e+02	1.066221519229026971e-01	0.000000000000000000e+00	8.423564754506662311e+00	1.000000000000000000e+00
4.200000000000000000e+01	1.491722870325547134e+01	3.196479171666881669e+01	-4.246099300288706802e-03	1.124998542827196815e+02	1.666664481856104940e-01	0.000000000000000000e+00	3.664260787729813895e+00	1.000000000000000000e+00
4.200000000000000000e+01	1.187316831125377519e+02	2.786076072515498936e+01	-3.707585419737147604e-03	9.783481510367151657e+01	1.853152084307049252e-01	0.000000000000000000e+00	7.156185708986710026e+00	1.000000000000000000e+00
4.200000000000000000e+01	1.085656730164455439e+02	4.273977265535821601e+01	-3.959628382738608794e-03	1.046985563380368376e+02	1.741045749563814304e-01	0.000000000000000000e+00	5.924104448817232083e+00	1.000000000000000000e+00
4.300000000000000000e+01	1.204973476715038885e+02	1.575537096160808659e+01	-3.615742743937082858e-03	9.533371626934423659e+01	2.336599267146532988e-01	0.000000000000000000e+00	1.011675109171890519e+01	1.000000000000000000e+00
4.300000000000000000e+01	1.251776943651909875e+02	2.475271747703673242e+01	-3.799525801263217879e-03	1.003385747019115541e+02	1.499473205052951341e-01	0.000000000000000000e+00	7.156185708986710026e+00	1.000000000000000000e+00
4.300000000000000000e+01	1.004306357837272401e+02	4.099246597815166382e+01	-3.922076889937638373e-03	1.036759381046981900e+02	2.567194175703270131e-01	0.000000000000000000e+00	6.237563155123929448e+00	1.000000000000000000e+00
4.300000000000000000e+01	1.258522077175419156e+02	4.166889962555129046e+01	-4.341046892452109056e-03	1.150855075208617251e+02	2.072822989171314578e-01	0.000000000000000000e+00	5.364942513661242529e+00	1.000000000000000000e+00
4.300000000000000000e+01	1.344716954806271474e+02	3.155809642922651292e+01	-5.195082859612306855e-03	1.383429784441603374e+02	3.053107767038630849e-01	0.000000000000000000e+00	6.234609090071621118e+00	1.000000000000000000e+00
4.400000000000000000e+01	3.157441212888092252e+01	4.390664757823896025e+01	-6.868583157664530023e-03	1.839164507787047285e+02	4.151906255368320586e-02	0.000000000000000000e+00	1.188262627463134358e+01	1.000000000000000000e+00
4.400000000000000000e+01	1.096733689123622639e+02	3.112111944356093929e+01	-4.944295117757999125e-03	1.315134199262786296e+02	1.506121849456368844e-01	0.000000000000000000e+00	5.747909356277499882e+00	1.000000000000000000e+00
4.400000000000000000e+01	1.404617774173219971e+02	3.328704665918854744e+01	-1.680470514359579809e-02	4.545011533721465184e+02	2.740258163363673560e-02	0.000000000000000000e+00	6.234609090071621118e+00	1.000000000000000000e+00
4.400000000000000000e+01	6.226998709276193011e+01	4.705895788991554696e+01	-4.274309624518982977e-03	1.132680898380723562e+02	1.079131650341322857e-01	0.000000000000000000e+00	6.578758125400765877e+00	1.000000000000000000e+00
4.400000000000000000e+01	1.357452292478069467e+02	4.834923010251814190e+01	-4.462594077475172394e-03	1.183955321921674511e+02	2.128148549479148555e-01	0.000000000000000000e+00	4.368964579907949286e+00	1.000000000000000000e+00
4.400000000000000000e+01	9.855495131201293191e+01	2.529839145342426576e+01	-3.782545918037723536e-03	9.987617129551748008e+01	1.903489107102384059e-01	0.000000000000000000e+00	9.618458084783267026e+00	1.000000000000000000e+00
4.500000000000000000e+01	2.699697835984055772e+01	1.552591183294173582e+01	-3.868718371236650085e-03	1.022228562148042670e+02	2.739933022371487947e-01	0.000000000000000000e+00	6.469115366282109925e+00	1.000000000000000000e+00
4.500000000000000000e+01	9.372466447097308162e+01	6.031334387394842622e+00	-4.425840115498809631e-03	1.173946326576623136e+02	6.418855128470213334e-02	0.000000000000000000e+00	8.817307299556077282e+00	1.000000000000000000e+00
4.500000000000000000e+01	8.559131503026650023e+01	9.436262417495157706e+00	-4.448596445200963742e-03	1.180143427128824669e+02	1.103885513449264222e-01	0.000000000000000000e+00	6.155014350864234984e+00	1.000000000000000000e+00
4.500000000000000000e+01	4.723065210518947765e+01	1.277938146403056230e+01	-3.388744059314372382e-03	8.915199148227866033e+01	1.331249714198226020e-01	0.000000000000000000e+00	4.696931887862532129e+00	1.000000000000000000e+00
4.500000000000000000e+01	6.347792693962708910e+01	1.971017241607014725e+01	-4.064577940106414364e-03	1.075565873493196989e+02	1.658063225263294305e-01	0.000000000000000000e+00	4.793957706919223405e+00	1.000000000000000000e+00
4.500000000000000000e+01	2.473670350641135229e+01	2.991170188155134113e+01	-4.771446314614273369e-03	1.268063277570701359e+02	1.021570816887665822e-01	0.000000000000000000e+00	3.208145304403253739e+00	1.000000000000000000e+00
4.500000000000000000e+01	7.558007597985010761e+01	1.337071185325437916e+01	-2.938023993876515052e-03	7.687779084020907305e+01	2.676396630916428876e-01	0.000000000000000000e+00	4.013536922246866645e+00	1.000000000000000000e+00
4.500000000000000000e+01	1.090652974119129368e+02	3.683677435077181173e+01	-4.605821547536709942e-03	1.222959636124626428e+02	1.498712171273700600e-01	0.000000000000000000e+00	5.747909356277499882e+00	1.000000000000000000e+00
4.500000000000000000e+01	1.369769136526263651e+02	4.085526926272904547e+01	-5.652917687937518941e-03	1.508109313371205076e+02	1.818066648877488811e-01	0.000000000000000000e+00	6.406406319692737661e+00	1.000000000000000000e+00
4.600000000000000000e+01	2.600703382611225223e+01	2.191883475148289051e+01	-4.070295826137308552e-03	1.077122992551641829e+02	2.749145420747074464e-01	0.000000000000000000e+00	6.469115366282109925e+00	1.000000000000000000e+00
4.600000000000000000e+01	9.382961368647249856e+01	3.384276975585672176e+01	-3.941776230958333321e-03	1.042123989431338345e+02	2.694558131604207762e-01	0.000000000000000000e+00	4.771874756002872253e+00	1.000000000000000000e+00
4.600000000000000000e+01	7.890801495663471599e+01	3.967995271155368187e+01	-3.341580689654990912e-03	8.786761852765332037e+01	1.888532225508287032e-01	0.000000000000000000e+00	1.145682380078391205e+01	1.000000000000000000e+00
4.700000000000000000e+01	1.828297838139747356e+01	4.032404806775293338e+01	-1.795143301495692734e-02	4.857293347961671088e+02	1.817189557612652884e-02	0.000000000000000000e+00	8.492281481758196193e+00	1.000000000000000000e+00
4.700000000000000000e+01	1.090524077614105778e+02	6.596922413822195352e+00	-3.944285960224191458e-03	1.042807449586068458e+02	7.981909202494896771e-02	0.000000000000000000e+00	5.754601351651159824e+00	1.000000000000000000e+00
4.700000000000000000e+01	4.880385242368372900e+00	3.433197457936739028e+01	-1.682070395522223052e-02	4.549368398192247582e+02	1.105046448569491080e-02	0.000000000000000000e+00	1.031221515309906245e+01	1.000000000000000000e+00
4.700000000000000000e+01	6.477047063902142554e+01	5.314399203175995723e+01	-4.437854192688199355e-03	1.177218051207045875e+02	1.053642630147308967e-01	0.000000000000000000e+00	6.578758125400765877e+00	1.000000000000000000e+00
4.700000000000000000e+01	3.281622905839508064e+01	2.308992007655748324e+01	-3.988351565230516260e-03	1.054807582678354549e+02	3.891449129898406634e-01	0.000000000000000000e+00	6.530327692278373064e+00	1.000000000000000000e+00
4.800000000000000000e+01	5.641040535150273172e+01	1.341621425316191640e+01	-4.447539673010935529e-03	1.179855642428563698e+02	6.440330163732377322e-02	0.000000000000000000e+00	9.201816432884951880e+00	1.000000000000000000e+00
4.800000000000000000e+01	1.656407530934860617e+01	2.209305648283109136e+01	-4.298159519493145730e-03	1.139175803281857213e+02	2.260081684657706536e-01	0.000000000000000000e+00	6.630400552421883198e+00	1.000000000000000000e+00
4.800000000000000000e+01	8.994830703748287704e+01	3.661878261308314819e+01	-3.990596767106324542e-03	1.055419005608435299e+02	2.289291740117520568e-01	0.000000000000000000e+00	4.771874756002872253e+00	1.000000000000000000e+00
4.800000000000000000e+01	3.892826047140125922e+01	3.457296011091019494e+01	-4.480517883997648353e-03	1.188836409195052966e+02	8.146340379521421760e-02	0.000000000000000000e+00	8.004018379677733108e+00	1.000000000000000000e+00
4.900000000000000000e+01	8.007959278732391795e+01	1.217580974798548255e+01	-4.570852787868427865e-03	1.213436794669679415e+02	2.229903472835247369e-01	0.000000000000000000e+00	4.655474470117449748e+00	1.000000000000000000e+00
4.900000000000000000e+01	1.325730981681837761e+02	1.874180092261612174e+01	-4.742062391318431665e-03	1.260061322524968546e+02	1.749932181922541075e-01	0.000000000000000000e+00	8.538344473316566763e+00	1.000000000000000000e+00
4.900000000000000000e+01	1.344677273953304280e+02	5.252724883361656794e+01	-3.594654763476746312e-03	9.475943941070302401e+01	1.527527531685364259e-01	0.000000000000000000e+00	4.368964579907949286e+00	1.000000000000000000e+00
5.000000000000000000e+01	7.170497944682099956e+01	1.201056536208037784e+01	-4.261225825635872599e-03	1.129117862586083021e+02	2.176640570861408941e-01	0.000000000000000000e+00	4.106868833764619531e+00	1.000000000000000000e+00
5.000000000000000000e+01	7.689080008677687772e+01	1.716419059205862752e+01	-4.054482479897414220e-03	1.072816634804235605e+02	3.150777149182029113e-01	0.000000000000000000e+00	4.013536922246866645e+00	1.000000000000000000e+00
5.000000000000000000e+01	1.045873671325811642e+02	2.036977257986200840e+01	-1.718825111094425886e-02	4.649460403867024070e+02	1.506922995109527541e-02	0.000000000000000000e+00	3.384526598137354014e+00	1.000000000000000000e+00
5.000000000000000000e+01	1.253344278003636845e+02	2.327004314792374018e+01	-1.620422431521970769e-02	4.381486038976867690e+02	4.533319488271680964e-02	0.000000000000000000e+00	8.538344473316566763e+00	1.000000000000000000e+00
5.000000000000000000e+01	8.284536789665042988e+01	2.645055029253193979e+01	-3.662950018288885917e-03	9.661928485523880283e+01	1.452263587568046743e-01	0.000000000000000000e+00	7.332891152274869206e+00	1.000000000000000000e+00
5.000000000000000000e+01	3.264240135130972931e+01	2.961793384008366203e+01	-4.630462949449886019e-03	1.229670087563933407e+02	1.585167907834130752e-01	0.000000000000000000e+00	6.530327692278373064e+00	1.000000000000000000e+00
5.100000000000000000e+01	9.205116529052789076e+01	1.568688681416253772e+01	-4.256142974154504544e-03	1.127733678838781941e+02	8.109854260955640104e-02	0.000000000000000000e+00	7.808265411690533675e+00	1.000000000000000000e+00
5.100000000000000000e+01	1.349863146624176693e+02	4.386758218543887011e+01	-4.564017033750879769e-03	1.211575253016388984e+02	2.693401945233249162e-01	0.000000000000000000e+00	5.234565293602774894e+00	1.000000000000000000e+00
5.100000000000000000e+01	2.099201827180306523e+01	1.715792400165022258e+01	-4.290766455475895393e-03	1.137162492624847943e+02	1.548880632587119610e-01	0.000000000000000000e+00	6.630400552421883198e+00	1.000000000000000000e+00
5.100000000000000000e+01	1.041004842871146820e+02	4.258049679240083663e+01	-4.195171611401794787e-03	1.111129697848493691e+02	4.736120299733561634e-01	0.000000000000000000e+00	6.636586919281910468e+00	1.000000000000000000e+00
5.200000000000000000e+01	2.497988940562963478e+01	4.554613840581976092e+01	-3.298270497797796321e-03	8.668817695079495422e+01	1.521598180670622469e-01	0.000000000000000000e+00	8.492281481758196193e+00	1.000000000000000000e+00
5.200000000000000000e+01	1.372719343184778040e+02	9.455110280384330323e+00	-3.330229928290844021e-03	8.755850976346185632e+01	2.711916582174090928e-01	0.000000000000000000e+00	4.362576476870944298e+00	1.000000000000000000e+00
5.200000000000000000e+01	1.101885091660570453e+02	3.993848259664741818e+01	-4.547854520143208498e-03	1.207173808525382839e+02	1.691506008351864043e-01	0.000000000000000000e+00	6.636586919281910468e+00	1.000000000000000000e+00
5.200000000000000000e+01	1.297718158045390169e+02	4.340967883955359241e+01	-3.765519937685969393e-03	9.941251255256280217e+01	2.898038829049783827e-01	0.000000000000000000e+00	3.268119204951752454e+00	1.000000000000000000e+00
5.300000000000000000e+01	1.886539348002874306e+01	6.952757023699289718e+00	-3.832805142637436043e-03	1.012448518894298530e+02	2.803840174650981121e-01	0.000000000000000000e+00	6.104720347378801648e+00	1.000000000000000000e+00
5.400000000000000000e+01	6.080260728371838752e+01	1.897109532593196590e+01	-4.739939543104526067e-03	1.259483219464816983e+02	9.545698600300966952e-02	0.000000000000000000e+00	5.356708689583060234e+00	1.000000000000000000e+00
5.400000000000000000e+01	4.583049923650185775e+01	1.202356069352021528e+01	-5.185845183351281765e-03	1.380914141127961443e+02	9.877180843678723399e-02	0.000000000000000000e+00	1.037992009084168821e+01	1.000000000000000000e+00
5.400000000000000000e+01	1.131904872973663885e+02	2.678269021553310125e+01	-1.612062688527017562e-02	4.358720431074208932e+02	1.122524011212366890e-02	0.000000000000000000e+00	1.003515712622376199e+01	1.000000000000000000e+00
5.400000000000000000e+01	1.379741378224906896e+02	5.149418262194951801e+00	-3.846351600857403352e-03	1.016137548048564412e+02	2.877076853460746042e-01	0.000000000000000000e+00	4.362576476870944298e+00	1.000000000000000000e+00
5.400000000000000000e+01	2.482617737132622082e+01	8.270583234149384566e+00	-3.909257977859375253e-03	1.033268480354357877e+02	1.967992536602346521e-01	0.000000000000000000e+00	5.981485345116758445e+00	1.000000000000000000e+00
5.400000000000000000e+01	8.931589060287137727e+01	2.300038673707689441e+01	-4.514996115479973961e-03	1.198225667926781881e+02	1.323165896848157441e-01	0.000000000000000000e+00	7.332891152274869206e+00	1.000000000000000000e+00
5.500000000000000000e+01	1.076641140151147269e+01	3.310432636968171494e+01	-4.889210159804867860e-03	1.300133229079222872e+02	2.481498610946675232e-01	0.000000000000000000e+00	3.076548849931116436e+00	1.000000000000000000e+00
5.500000000000000000e+01	3.651659368585460896e+01	3.652620103529324780e+01	-5.639096582438361122e-03	1.504345491101010168e+02	4.666201000216352313e-02	0.000000000000000000e+00	7.440937833955876712e+00	1.000000000000000000e+00
5.500000000000000000e+01	4.818104780383749386e+01	2.304940099364400652e+01	-3.820152808301999822e-03	1.009002981361532392e+02	1.054591834416755969e-01	0.000000000000000000e+00	5.920216610996019924e+00	1.000000000000000000e+00
5.500000000000000000e+01	7.074681055237038940e+00	3.740285336442750719e+01	-4.021679091647977627e-03	1.063883476509582096e+02	4.007497507318765750e-01	0.000000000000000000e+00	3.313395689726944315e+00	1.000000000000000000e+00
5.500000000000000000e+01	5.709641722009411069e+01	3.778481380417141366e+01	-4.104968528320491160e-03	1.086565210372267956e+02	5.840850062986024938e-02	0.000000000000000000e+00	1.123002311153912203e+01	1.000000000000000000e+00
5.500000000000000000e+01	1.172836409856573709e+02	3.998946597581754503e+01	-4.127428154141212641e-03	1.092681511260748124e+02	2.032600893881975068e-01	0.000000000000000000e+00	7.095314992476136062e+00	1.000000000000000000e+00
5.500000000000000000e+01	7.828764483588855683e+00	4.376451223646923694e+01	-4.222077790395139391e-03	1.118456903020842219e+02	3.730473868168564522e-01	0.000000000000000000e+00	3.810081857007452832e+00	1.000000000000000000e+00
5.600000000000000000e+01	7.002795009556321304e+01	1.444343476681033245e+01	-4.232660355246230938e-03	1.121338792118986163e+02	1.610022275489464416e-01	0.000000000000000000e+00	4.255874009271619407e+00	1.000000000000000000e+00
5.600000000000000000e+01	1.060906511384030466e+02	1.969067322007431997e+01	-4.789981647023866355e-03	1.273110898176227010e+02	1.338992365998348255e-01	0.000000000000000000e+00	8.094226050230677316e+00	1.000000000000000000e+00
5.600000000000000000e+01	1.118803596745274831e+02	9.183551215798418710e+00	-3.263194712025461238e-03	8.573297822488588338e+01	2.512700893631754084e-01	0.000000000000000000e+00	7.596769362996241171e+00	1.000000000000000000e+00
5.600000000000000000e+01	5.012303451870170079e+01	5.269770433646783658e+01	-3.208502872236793004e-03	8.424358676768973453e+01	1.445464037388807244e-01	0.000000000000000000e+00	1.646275706946850548e+01	1.000000000000000000e+00
5.700000000000000000e+01	1.047173467952016352e+02	1.171379848536918900e+01	-4.483052323985104760e-03	1.189526598678654068e+02	1.052919211590530590e-01	0.000000000000000000e+00	7.596769362996241171e+00	1.000000000000000000e+00
5.700000000000000000e+01	1.267423351741855697e+01	3.886130574328250731e+01	-4.557755559667812234e-03	1.209870101746142552e+02	2.118618252729633777e-01	0.000000000000000000e+00	5.786369424614272283e+00	1.000000000000000000e+00
5.700000000000000000e+01	1.329988800361593633e+02	4.289328791905725069e+01	-4.103071503728561269e-03	1.086048604561925970e+02	1.926931961231130863e-01	0.000000000000000000e+00	3.268119204951752454e+00	1.000000000000000000e+00
5.700000000000000000e+01	6.301226590217723356e+01	2.385082244688096509e+01	-3.796706567658871684e-03	1.002618001325721764e+02	1.584909005571226714e-01	0.000000000000000000e+00	5.356708689583060234e+00	1.000000000000000000e+00
5.700000000000000000e+01	2.913229772984326971e+01	3.560983370565378436e+01	-3.830808636198203710e-03	1.011904821763918534e+02	9.796868178922235604e-02	0.000000000000000000e+00	7.440937833955876712e+00	1.000000000000000000e+00
5.800000000000000000e+01	6.396350589260286057e+01	6.345394746309006351e+00	-8.020894221796663268e-03	2.152966760843929706e+02	5.811440344533047586e-02	0.000000000000000000e+00	1.011710114926506776e+01	1.000000000000000000e+00
5.800000000000000000e+01	1.302428115262145809e+02	2.094760515516529864e+01	-4.038616191118636622e-03	1.068495859519324682e+02	1.916171545514218089e-01	0.000000000000000000e+00	1.083753913547374559e+01	1.000000000000000000e+00
5.800000000000000000e+01	9.467986995600566047e+01	3.809978800464139681e+01	-4.343231789750947279e-03	1.151450075739649890e+02	1.863369087224358012e-01	0.000000000000000000e+00	5.572558179050314031e+00	1.000000000000000000e+00
5.800000000000000000e+01	8.285838697282007104e+01	4.165330836910062828e+01	-3.895559034179588240e-03	1.029537925710717445e+02	3.289404808725152618e-01	0.000000000000000000e+00	5.339765783502278040e+00	1.000000000000000000e+00
5.800000000000000000e+01	2.662821731281298909e+01	1.397416272278044147e+01	-3.716878521697709187e-03	9.808788881127389914e+01	3.414272319440915249e-01	0.000000000000000000e+00	5.981485345116758445e+00	1.000000000000000000e+00
5.800000000000000000e+01	1.082058406607613250e+02	5.072228771127213776e+01	-5.371051559604595252e-03	1.431350329721327341e+02	2.779037816365643732e-01	0.000000000000000000e+00	6.612665523855593364e+00	1.000000000000000000e+00
5.900000000000000000e+01	4.239054673426372943e+01	2.181689862675853320e+01	-4.654132734175077564e-03	1.236115944075543496e+02	8.311640980169143766e-02	0.000000000000000000e+00	5.681683021890600038e+00	1.000000000000000000e+00
5.900000000000000000e+01	4.681814507795709801e+01	3.326037562270920489e+01	-4.767485447695872687e-03	1.266984637434594703e+02	1.085448238750914562e-01	0.000000000000000000e+00	6.837500665368304809e+00	1.000000000000000000e+00
5.900000000000000000e+01	1.386125177026667643e+02	3.919464880284246533e+01	-4.906386081032402570e-03	1.304810649046189326e+02	9.839377129035198344e-02	0.000000000000000000e+00	6.722563436876200171e+00	1.000000000000000000e+00
5.900000000000000000e+01	7.885726078906262160e+01	4.697300735731064236e+01	-3.925380629974134505e-03	1.037659069593969434e+02	2.252312654815944448e-01	0.000000000000000000e+00	4.122315084828307441e+00	1.000000000000000000e+00
6.000000000000000000e+01	9.702101470752405987e+01	2.168651789931912077e+01	-4.234505760706688132e-03	1.121841340787761681e+02	2.080278081949143987e-01	0.000000000000000000e+00	4.621861959996671487e+00	1.000000000000000000e+00
6.000000000000000000e+01	1.421256379490539814e+02	2.521735241802708671e+01	-4.387944290250935658e-03	1.163626374165865798e+02	3.088874057191903777e-01	0.000000000000000000e+00	6.829406207226965009e+00	1.000000000000000000e+00
6.000000000000000000e+01	7.730986153606431799e+01	2.012057005455018199e+01	-4.397507746060381160e-03	1.166230735152605291e+02	1.332588404367887058e-01	0.000000000000000000e+00	4.449373263257589528e+00	1.000000000000000000e+00
6.000000000000000000e+01	7.888112629475944715e+00	3.419085708940907153e+01	-4.014945954325300007e-03	1.062049879898593332e+02	1.219954447537118236e-01	0.000000000000000000e+00	3.076548849931116436e+00	1.000000000000000000e+00
6.000000000000000000e+01	7.930940908067238126e+01	3.766358976452352891e+01	-3.716996537074488804e-03	9.809110265624002523e+01	2.102317714291586093e-01	0.000000000000000000e+00	5.269800697186636462e+00	1.000000000000000000e+00
6.000000000000000000e+01	8.976252417733104494e+01	4.072145067398913199e+01	-4.038861052118382887e-03	1.068562541108869226e+02	1.625999303094068926e-01	0.000000000000000000e+00	5.572558179050314031e+00	1.000000000000000000e+00
6.000000000000000000e+01	2.827315769601467466e+01	4.631664083728075809e+01	-4.487405593270117794e-03	1.190712099497245333e+02	8.119223038603273768e-02	0.000000000000000000e+00	1.074122155769934928e+01	1.000000000000000000e+00
6.000000000000000000e+01	7.423597392429371666e+01	1.380703941828084780e+01	-3.726937515341477436e-03	9.836181960714598915e+01	2.341725962818382856e-01	0.000000000000000000e+00	4.255874009271619407e+00	1.000000000000000000e+00
6.000000000000000000e+01	1.379297926118159694e+02	3.209229814709078710e+01	-3.951389036837929004e-03	1.044741789639207923e+02	1.221614113035357496e-01	0.000000000000000000e+00	7.135089234686103232e+00	1.000000000000000000e+00
6.000000000000000000e+01	1.125083618311202542e+02	4.570076832875437134e+01	-4.899101674128955239e-03	1.302826928356840028e+02	1.966647065650363180e-01	0.000000000000000000e+00	6.612665523855593364e+00	1.000000000000000000e+00
6.100000000000000000e+01	1.228954441450940394e+01	1.006171154685492297e+01	-4.492556419468767860e-03	1.192114794408847445e+02	1.181936935871555905e-01	0.000000000000000000e+00	9.929962760581149794e+00	1.000000000000000000e+00
6.100000000000000000e+01	4.055626851993053350e+01	3.731205718625356837e+01	-4.462571272206056552e-03	1.183949111493732858e+02	1.406142642465051384e-01	0.000000000000000000e+00	6.849312624518333337e+00	1.000000000000000000e+00
6.100000000000000000e+01	1.202356710914579878e+02	5.103288703640080826e+01	-4.389040434396172113e-03	1.163924880804530630e+02	8.529838673998813015e-02	0.000000000000000000e+00	8.074375990445400220e+00	1.000000000000000000e+00
6.100000000000000000e+01	2.744496737181509971e+01	2.096454597073308079e+01	-3.575234907744113434e-03	9.423058963457685877e+01	3.333607186972833425e-01	0.000000000000000000e+00	7.024438445451467672e+00	1.000000000000000000e+00
6.200000000000000000e+01	8.875587173248015915e+01	1.311181634682418107e+01	-4.373088420950530311e-03	1.159580760613507238e+02	2.774782111650843097e-01	0.000000000000000000e+00	8.916827595522230254e+00	1.000000000000000000e+00
6.200000000000000000e+01	5.305759047979491072e+01	3.605693358320224462e+01	-3.456665975621793247e-03	9.100167001376637188e+01	1.876063744725005034e-01	0.000000000000000000e+00	5.217699090549759333e+00	1.000000000000000000e+00
6.200000000000000000e+01	1.025146372852593117e+02	4.530988012380219487e+01	-4.432798385274655875e-03	1.175841232215390590e+02	1.069635704580681468e-01	0.000000000000000000e+00	7.853913149139588157e+00	1.000000000000000000e+00
6.200000000000000000e+01	9.242070404810222328e+01	2.124070424534012602e+01	-3.470952066050166443e-03	9.139071490826924560e+01	3.478320801808357787e-01	0.000000000000000000e+00	4.621861959996671487e+00	1.000000000000000000e+00
6.200000000000000000e+01	1.130035586310346361e+02	2.037497215633815983e+01	2.611779756980087824e-03	-6.799336893612651522e+01	1.940020113641938160e-01	0.000000000000000000e+00	9.063201416173376046e+00	1.000000000000000000e+00
6.300000000000000000e+01	6.261910291564952047e+01	2.914619020247248571e+01	-3.470061088035236718e-02	9.418500746391081293e+02	6.589087568964813180e-03	0.000000000000000000e+00	6.776561324287314392e+00	1.000000000000000000e+00
6.300000000000000000e+01	1.220431627417264195e+02	4.316341935622757831e+01	-4.874754548197010595e-03	1.296196615405139028e+02	1.261119078915663438e-01	0.000000000000000000e+00	5.638259749520551978e+00	1.000000000000000000e+00
6.300000000000000000e+01	7.184960351112167132e+01	4.742473456958993694e+01	-4.154296144398906057e-03	1.099998316714078186e+02	2.813377833284819163e-01	0.000000000000000000e+00	7.022201791417873373e+00	1.000000000000000000e+00
6.300000000000000000e+01	7.466837795832016234e+00	1.874189940753476691e+01	-4.577060051594526377e-03	1.215127183144804377e+02	8.024581911772488141e-02	0.000000000000000000e+00	9.929962760581149794e+00	1.000000000000000000e+00
6.300000000000000000e+01	9.019983911424242251e+01	3.125061663046177785e+01	-2.494330351250370701e-03	6.479493673449393043e+01	2.402579072370596425e-01	0.000000000000000000e+00	8.184242472949549096e+00	1.000000000000000000e+00
6.300000000000000000e+01	6.269610134689444436e+01	5.323832865143948112e+01	4.268379836074441547e-03	-1.131066073155167686e+02	1.004313768494206061e-01	0.000000000000000000e+00	1.066076408406362397e+01	1.000000000000000000e+00
6.400000000000000000e+01	3.844225049069754618e+01	1.773125562543290812e+01	-4.310042154486323079e-03	1.142411733014008064e+02	2.595072717527672213e-01	0.000000000000000000e+00	5.681683021890600038e+00	1.000000000000000000e+00
6.400000000000000000e+01	7.848111620509946817e+01	4.286788897770717455e+01	-3.586685176377515938e-03	9.454240822307356495e+01	2.431776550920441426e-01	0.000000000000000000e+00	4.122315084828307441e+00	1.000000000000000000e+00
6.500000000000000000e+01	1.272667655781746419e+02	2.216104666409200874e+01	-4.690573364741089726e-03	1.246039611677434067e+02	1.925803609826253204e-01	0.000000000000000000e+00	6.717752394512997327e+00	1.000000000000000000e+00
6.500000000000000000e+01	4.207411451279401149e+01	3.063304326424872670e+01	-4.864142459163778298e-03	1.293306686156063563e+02	8.231270604983242922e-02	0.000000000000000000e+00	6.849312624518333337e+00	1.000000000000000000e+00
6.500000000000000000e+01	4.757364036710331590e+01	4.696131927642996118e+01	-3.993995619667589127e-03	1.056344595602953262e+02	1.453742713040565571e-01	0.000000000000000000e+00	6.988064333397733030e+00	1.000000000000000000e+00
6.500000000000000000e+01	8.110192320572976143e+01	2.244805597915759421e+01	-3.994296783747363494e-03	1.056426609886868988e+02	9.139712266601518476e-02	0.000000000000000000e+00	4.449373263257589528e+00	1.000000000000000000e+00
6.500000000000000000e+01	1.312763568028541386e+02	3.896823306949308829e+01	-4.392797417599502222e-03	1.164947998459649057e+02	2.002303371959877065e-01	0.000000000000000000e+00	6.630317159257709037e+00	1.000000000000000000e+00
6.600000000000000000e+01	7.009696513185303957e+01	6.977935200669766580e+00	-4.602017694178120281e-03	1.221923754589355013e+02	1.202584721074476670e-01	0.000000000000000000e+00	6.446880766797614015e+00	1.000000000000000000e+00
6.600000000000000000e+01	1.067122819252278418e+02	1.385105789256216191e+01	-4.120370841873459769e-03	1.090759633949073759e+02	2.320638434233719405e-01	0.000000000000000000e+00	8.475296743549700196e+00	1.000000000000000000e+00
6.600000000000000000e+01	1.244505778571339647e+02	2.826000427616350308e+01	-4.222147146204495438e-03	1.118475790290014515e+02	2.252462653967766126e-01	0.000000000000000000e+00	6.684882475436531024e+00	1.000000000000000000e+00
6.600000000000000000e+01	5.069723898564054565e+01	4.071022538831903148e+01	-3.977284352384583520e-03	1.051793712175662279e+02	2.825468353468220117e-01	0.000000000000000000e+00	5.217699090549759333e+00	1.000000000000000000e+00
6.600000000000000000e+01	5.651330442343694926e+01	4.455357689566974955e+01	-4.690225855883810996e-03	1.245944976586471569e+02	1.125002518484514713e-01	0.000000000000000000e+00	6.971224281701521974e+00	1.000000000000000000e+00
6.600000000000000000e+01	2.051566180068887135e+01	2.211670037700666569e+01	-3.440673836563597036e-03	9.056616527690604812e+01	1.057892796228659948e-01	0.000000000000000000e+00	6.405247517171165583e+00	1.000000000000000000e+00
6.600000000000000000e+01	8.078145156714168706e+01	2.896737397899356381e+01	-2.069873221547347594e-03	5.323593953548823521e+01	3.901157396625231089e-01	0.000000000000000000e+00	6.527189996784573012e+00	1.000000000000000000e+00
6.600000000000000000e+01	1.275345790355492568e+02	4.444182464837894031e+01	-4.413843704142490602e-03	1.170679412781045414e+02	2.701092277770920091e-01	0.000000000000000000e+00	5.638259749520551978e+00	1.000000000000000000e+00
6.600000000000000000e+01	2.227303692103136967e+01	4.756815392923408581e+01	3.478404930960733894e-03	-9.159367449734739353e+01	1.228462704715550524e-01	0.000000000000000000e+00	1.020763921530201657e+01	1.000000000000000000e+00
6.700000000000000000e+01	1.417079297385564018e+02	4.022881712530939780e+01	-4.295596773070373825e-03	1.138477905269322719e+02	1.266893114293744516e-01	0.000000000000000000e+00	1.050746335109736229e+01	1.000000000000000000e+00
6.700000000000000000e+01	1.358967555375343466e+02	2.165681636383643038e+01	-4.336393548570322866e-03	1.149587856798757883e+02	3.107606754259634174e-01	0.000000000000000000e+00	5.825990415163150971e+00	1.000000000000000000e+00
6.700000000000000000e+01	1.206618684231844973e+01	4.744122946173609989e+01	-3.407435952844935223e-03	8.966101708190765862e+01	1.441410566099244894e-01	0.000000000000000000e+00	1.020763921530201657e+01	1.000000000000000000e+00
6.800000000000000000e+01	1.080999393686036996e+02	2.221198258490736421e+01	-1.559030024842601031e-02	4.214299624333872316e+02	1.155235862979120398e-02	0.000000000000000000e+00	8.475296743549700196e+00	1.000000000000000000e+00
6.800000000000000000e+01	6.973580267645427000e+01	1.341469162779323909e+01	-4.780926294713582977e-03	1.270644906096795808e+02	1.162869337875942488e-01	0.000000000000000000e+00	6.446880766797614015e+00	1.000000000000000000e+00
6.800000000000000000e+01	1.337521668163678328e+02	3.264591467694179272e+01	-4.994673158282354059e-03	1.328853361660172254e+02	1.042308590835655524e-01	0.000000000000000000e+00	5.561485323248231971e+00	1.000000000000000000e+00
6.800000000000000000e+01	1.439453928032587626e+01	3.135337734941718324e+01	2.422907596992802601e-03	-6.284992189404084684e+01	2.401161320589301207e-01	0.000000000000000000e+00	1.088462216891014123e+01	1.000000000000000000e+00
7.000000000000000000e+01	8.991888780451513696e+01	8.070830029779534343e+00	-4.155109478068039729e-03	1.100219807200289353e+02	1.252807198180785342e-01	0.000000000000000000e+00	1.415955261142332411e+01	1.000000000000000000e+00
7.000000000000000000e+01	5.306597151355770592e+01	2.108824491460241290e+01	-6.637072546638366453e-03	1.776118552916084639e+02	8.476325506923920727e-02	0.000000000000000000e+00	6.515538635654529287e+00	1.000000000000000000e+00
7.000000000000000000e+01	1.430937899843642640e+02	2.665798688867704413e+01	-4.430678434967012455e-03	1.175263918325405399e+02	2.330606638928236496e-01	0.000000000000000000e+00	8.764075048023661552e+00	1.000000000000000000e+00
7.000000000000000000e+01	7.734555588007678750e+01	5.070214149615701871e+01	-4.497445953002655178e-03	1.193446332989956602e+02	1.130749133892152702e-01	0.000000000000000000e+00	4.853353126897110847e+00	1.000000000000000000e+00
7.000000000000000000e+01	3.124955427269989983e+01	2.177341023916235940e+01	-3.949411648258510134e-03	1.044203298765775259e+02	3.293995951439172565e-01	0.000000000000000000e+00	7.421038107305112597e+00	1.000000000000000000e+00
7.100000000000000000e+01	2.397282579216136611e+01	9.460895903226122172e+00	-4.273767459632645677e-03	1.132533253731499343e+02	7.514143647814885973e-02	0.000000000000000000e+00	1.311950341066679471e+01	1.000000000000000000e+00
7.100000000000000000e+01	4.936650519398727255e+01	8.928340811797994547e+00	-7.112984459509392489e-03	1.905720910442709624e+02	6.156956564341198312e-02	0.000000000000000000e+00	7.890737561822983359e+00	1.000000000000000000e+00
7.100000000000000000e+01	1.295249893227987457e+02	1.732214578247686632e+01	-3.296466914225217298e-03	8.663906099536688998e+01	3.029085873228077874e-01	0.000000000000000000e+00	7.706411210424091607e+00	1.000000000000000000e+00
7.100000000000000000e+01	2.536761493013747426e+01	2.629829655381060149e+01	-4.612150762480609657e-03	1.224683234874390081e+02	1.500773445091954095e-01	0.000000000000000000e+00	6.405247517171165583e+00	1.000000000000000000e+00
7.100000000000000000e+01	1.282968705602546038e+02	3.372751615564939698e+01	-4.244517725209862383e-03	1.124567841570766689e+02	1.061858562403262818e-01	0.000000000000000000e+00	5.561485323248231971e+00	1.000000000000000000e+00
7.100000000000000000e+01	1.219620001801475837e+02	5.029241451008999064e+01	-3.700075779118449596e-03	9.763030937434662349e+01	1.812165879723399708e-01	0.000000000000000000e+00	4.647943283807258297e+00	1.000000000000000000e+00
7.200000000000000000e+01	8.993271550065071551e+01	2.445528892604917104e+01	-1.701683236773456065e-02	4.602778922182305905e+02	4.409982358267072744e-02	0.000000000000000000e+00	8.260076517655619455e+00	1.000000000000000000e+00
7.200000000000000000e+01	3.858431209213412671e+01	3.472126714217287002e+01	-5.808880785230344061e-03	1.550581847782804061e+02	2.083076202790422604e-01	0.000000000000000000e+00	6.400443907691276912e+00	1.000000000000000000e+00
7.200000000000000000e+01	7.632611388891290005e+01	1.203686424987755288e+01	-4.380967759374369309e-03	1.161726495586433572e+02	8.763671909061343523e-02	0.000000000000000000e+00	6.732801063479594283e+00	1.000000000000000000e+00
7.200000000000000000e+01	4.670802043011221372e+01	2.251256992428987402e+01	-4.480217377766462956e-03	1.188754574059264684e+02	1.930925644243790540e-01	0.000000000000000000e+00	6.515538635654529287e+00	1.000000000000000000e+00
7.200000000000000000e+01	4.408333137234144772e+01	3.093359940617560611e+01	-4.538516892391798729e-03	1.204630945996499918e+02	3.037770061567107716e-01	0.000000000000000000e+00	6.677247930278348065e+00	1.000000000000000000e+00
7.200000000000000000e+01	9.169967038320076824e+01	3.252416335316465990e+01	-1.714786837709795717e-02	4.638463205922813017e+02	3.791163969632438402e-02	0.000000000000000000e+00	8.260076517655619455e+00	1.000000000000000000e+00
7.200000000000000000e+01	1.000404658371488722e+02	4.267475999406025977e+01	-4.195033684465658552e-03	1.111092136998247639e+02	1.031140409255059120e-01	0.000000000000000000e+00	7.013747925120912718e+00	1.000000000000000000e+00
7.300000000000000000e+01	1.381795029804904473e+01	1.980209088822903141e+01	-4.772771982647970243e-03	1.268424289131492770e+02	2.858332402510893600e-01	0.000000000000000000e+00	3.549372980763176422e+00	1.000000000000000000e+00
7.300000000000000000e+01	1.275592906421919253e+02	4.341972316567106560e+01	-4.023367220118503201e-03	1.064343194839110964e+02	1.091874945528670260e-01	0.000000000000000000e+00	5.046738606203119204e+00	1.000000000000000000e+00
7.300000000000000000e+01	1.104498859443330616e+02	3.493316959533811428e+01	-3.909761539342240452e-03	1.033405612360458008e+02	1.107669657768961535e-01	0.000000000000000000e+00	8.525989274034971643e+00	1.000000000000000000e+00
7.400000000000000000e+01	1.119460566502175141e+02	2.569858323672405476e+01	-8.159397137618812704e-03	2.190684464329378898e+02	3.575762051940523101e-02	0.000000000000000000e+00	9.355004649696741836e+00	1.000000000000000000e+00
7.400000000000000000e+01	1.052504385868147381e+02	5.726009786254084410e+00	-3.877626712423482957e-03	1.024654519532677313e+02	1.202715917256186318e-01	0.000000000000000000e+00	1.550982370514501518e+01	1.000000000000000000e+00
7.400000000000000000e+01	5.385335779180347515e+01	4.261513880419225586e+01	-4.243950645685003534e-03	1.124413412061147142e+02	2.112349654619047890e-01	0.000000000000000000e+00	6.177000944396561444e+00	1.000000000000000000e+00
7.400000000000000000e+01	1.133471185911134995e+02	4.788747740319627866e+01	-1.688838701017639915e-02	4.567800135766847234e+02	1.041787952120920568e-02	0.000000000000000000e+00	6.409664062200329582e+00	1.000000000000000000e+00
7.400000000000000000e+01	5.677651910150810011e+01	4.887050136468915440e+01	-3.775698524178034820e-03	9.968970015177674782e+01	2.483205122969341927e-01	0.000000000000000000e+00	6.904667465260030390e+00	1.000000000000000000e+00
7.400000000000000000e+01	7.257941789225891682e+01	4.978619103055236650e+01	-4.152545383204963962e-03	1.099521541974752523e+02	1.436912848529348086e-01	0.000000000000000000e+00	4.853353126897110847e+00	1.000000000000000000e+00
7.400000000000000000e+01	5.345858742410488418e+01	3.645076559811013794e+01	-4.319865644318328715e-03	1.145086907572438975e+02	1.883811701072056755e-01	0.000000000000000000e+00	6.177000944396561444e+00	1.000000000000000000e+00
7.500000000000000000e+01	1.012021349581975187e+02	4.959163680446681610e+01	-4.314715294921365324e-03	1.143684342505501519e+02	1.175296172701099096e-01	0.000000000000000000e+00	7.013747925120912718e+00	1.000000000000000000e+00
7.500000000000000000e+01	8.344084661577323914e+01	4.892966940743791326e+01	-4.498439122026032418e-03	1.193716797005189250e+02	9.573110971424791948e-02	0.000000000000000000e+00	6.347773346454271604e+00	1.000000000000000000e+00
7.600000000000000000e+01	1.368659019554294431e+01	4.312844651688717335e+01	-4.355444206524146725e-03	1.154775813049640902e+02	1.011903379654232049e-01	0.000000000000000000e+00	8.845718440895332435e+00	1.000000000000000000e+00
7.600000000000000000e+01	5.709127913970734625e+01	1.053818762348177707e+01	-3.766195251211398864e-03	9.943090297789115084e+01	7.474305887351884170e-02	0.000000000000000000e+00	4.746142779525564848e+00	1.000000000000000000e+00
7.600000000000000000e+01	8.399044293321526311e+01	1.810723727430249141e+01	-3.952950051756356359e-03	1.045166891865252126e+02	1.012218953410471967e-01	0.000000000000000000e+00	8.695306954842921598e+00	1.000000000000000000e+00
7.600000000000000000e+01	6.158028698545825819e+01	2.310748868837511694e+01	-4.521647026116513632e-03	1.200036872216656576e+02	2.254981376124495229e-01	0.000000000000000000e+00	1.334685433722651027e+01	1.000000000000000000e+00
7.600000000000000000e+01	5.355301086983494052e+00	2.851480244307848011e+01	-4.051151422859710152e-03	1.071909507175221847e+02	3.238162109085651608e-01	0.000000000000000000e+00	9.181119282624017330e+00	1.000000000000000000e+00
7.600000000000000000e+01	8.177154034140669125e+01	4.022905002399353691e+01	-4.146606267018183335e-03	1.097904176578732489e+02	1.557629605541328566e-01	0.000000000000000000e+00	7.652537319266701665e+00	1.000000000000000000e+00
7.600000000000000000e+01	4.496423263364494005e+01	4.731171552583165862e+01	-4.997603779315603137e-03	1.329651440852254041e+02	2.046839353530340855e-01	0.000000000000000000e+00	6.263487161059837938e+00	1.000000000000000000e+00
7.700000000000000000e+01	1.275227873814312289e+02	9.486975129487365876e+00	-3.956571076959774363e-03	1.046152984859216417e+02	1.762514906018030070e-01	0.000000000000000000e+00	7.574435847632932983e+00	1.000000000000000000e+00
7.700000000000000000e+01	1.442907713675557204e+02	1.014083308419079010e+01	-3.973730386033615634e-03	1.050825880933790017e+02	2.039639004805529066e-01	0.000000000000000000e+00	1.678072755228021506e+01	1.000000000000000000e+00
7.700000000000000000e+01	1.312994622926394470e+02	2.804812055343808552e+01	-4.411822031065891318e-03	1.170128862164872174e+02	1.362432186985743643e-01	0.000000000000000000e+00	7.747458192002804722e+00	1.000000000000000000e+00
7.700000000000000000e+01	4.238602171587996281e+01	3.987031425326252077e+01	-4.262011850134603784e-03	1.129331916122786197e+02	7.862761540726126430e-02	0.000000000000000000e+00	6.400443907691276912e+00	1.000000000000000000e+00
7.700000000000000000e+01	6.858397301546169444e+01	7.961895531250015701e+00	-3.699160770946503633e-03	9.760539148239368501e+01	1.911178567023514852e-01	0.000000000000000000e+00	8.749063684884042402e+00	1.000000000000000000e+00
7.700000000000000000e+01	5.596315080727927160e+00	3.955155075349112792e+01	-4.530378023703362893e-03	1.202414534637394468e+02	1.375193257235521882e-01	0.000000000000000000e+00	8.845718440895332435e+00	1.000000000000000000e+00
7.800000000000000000e+01	6.074961691723985524e+01	3.764104608459128087e+01	-4.863327704402052934e-03	1.293084808671870007e+02	1.314063803138912911e-01	0.000000000000000000e+00	7.387548897047096830e+00	1.000000000000000000e+00
7.800000000000000000e+01	9.508324470830380903e+01	4.483590520454837502e+01	-4.197223878653375678e-03	1.111688580000602542e+02	8.174294192404274462e-02	0.000000000000000000e+00	4.902406769989349655e+00	1.000000000000000000e+00
7.900000000000000000e+01	1.081823472173363569e+02	4.409156775636923697e+01	-4.030307350381504526e-03	1.066233160648541372e+02	1.310005531929447908e-01	0.000000000000000000e+00	6.409664062200329582e+00	1.000000000000000000e+00
7.900000000000000000e+01	8.679208343349534971e+01	3.445363017057591293e+01	-3.895709027076053009e-03	1.029578772414631231e+02	2.548893889818735214e-01	0.000000000000000000e+00	4.436669197768919659e+00	1.000000000000000000e+00
7.900000000000000000e+01	1.438965125829925285e+02	3.756490900791742149e+01	-4.821810269505293241e-03	1.281778604108471029e+02	2.829002684343655538e-01	0.000000000000000000e+00	1.578780980709470860e+01	1.000000000000000000e+00
8.000000000000000000e+01	1.206715324377439771e+02	6.257054990148342100e+00	-4.122715357295927106e-03	1.091398102366845109e+02	1.704002598391290979e-01	0.000000000000000000e+00	7.574435847632932983e+00	1.000000000000000000e+00
8.000000000000000000e+01	9.495438594766986284e+01	2.276685406523115773e+01	-4.041070271813038128e-03	1.069164165218243312e+02	1.489584354045245806e-01	0.000000000000000000e+00	5.887432166769672293e+00	1.000000000000000000e+00
8.000000000000000000e+01	5.857136892845448273e+01	6.028730283525104205e+00	-4.209510653160971998e-03	1.115034566725280456e+02	1.765350065726359885e-01	0.000000000000000000e+00	4.746142779525564848e+00	1.000000000000000000e+00
8.000000000000000000e+01	9.654143016394988308e+01	6.961877023506619189e+00	-3.647050913768370203e-03	9.618631367450278447e+01	9.652092596505013056e-02	0.000000000000000000e+00	1.086001657071902571e+01	1.000000000000000000e+00
8.000000000000000000e+01	1.303892880889686978e+02	2.035431191559143826e+01	-4.342517991205389200e-03	1.151255691081898220e+02	7.709261742637685266e-02	0.000000000000000000e+00	7.747458192002804722e+00	1.000000000000000000e+00
8.100000000000000000e+01	3.791306104624397477e+01	3.102555394546534373e+01	-3.849949970067938817e-03	1.017117471266126358e+02	7.006435178660341823e-02	0.000000000000000000e+00	7.746428966537315830e+00	1.000000000000000000e+00
8.100000000000000000e+01	5.121034526537631848e+01	4.777792192699656937e+01	-4.614948481460877036e-03	1.225445121613791599e+02	1.065437626474818877e-01	0.000000000000000000e+00	6.263487161059837938e+00	1.000000000000000000e+00
8.100000000000000000e+01	1.010286394007216160e+02	5.289230760031276191e+01	-6.407453051920637514e-03	1.713587594886557213e+02	1.068778623066389821e-01	0.000000000000000000e+00	9.463850907819272962e+00	1.000000000000000000e+00
8.100000000000000000e+01	6.582015836727714486e+01	4.485643070458819182e+01	2.421809634781258835e-03	-6.282002171981893923e+01	2.986753309289748026e-01	0.000000000000000000e+00	8.027744230241655288e+00	1.000000000000000000e+00
8.200000000000000000e+01	9.297862685815439932e+01	1.722084346854895642e+01	-3.659006227517588340e-03	9.651188586653343293e+01	1.214409700098721956e-01	0.000000000000000000e+00	5.887432166769672293e+00	1.000000000000000000e+00
8.200000000000000000e+01	1.935197582025576324e+01	3.522555795807652146e+01	-6.250668559908735718e-03	1.670891374769319953e+02	1.441448858620270057e-01	0.000000000000000000e+00	1.171800506999452729e+01	1.000000000000000000e+00
8.200000000000000000e+01	7.336806914730011897e+01	4.759024128379648033e+01	-4.348568806889928709e-03	1.152903474960525187e+02	1.016142051968540461e-01	0.000000000000000000e+00	7.119929747057608616e+00	1.000000000000000000e+00
8.200000000000000000e+01	8.039333071538187880e+01	4.874743595327488777e+01	-4.131702444155480741e-03	1.093845504108205517e+02	1.331570061528610793e-01	0.000000000000000000e+00	7.119929747057608616e+00	1.000000000000000000e+00
8.200000000000000000e+01	9.209277474166775335e+01	3.207408966482746848e+01	-3.902779591722559723e-03	1.031504258670487957e+02	2.644771527579263815e-01	0.000000000000000000e+00	5.810296151060806658e+00	1.000000000000000000e+00
8.300000000000000000e+01	8.640545850757168012e+01	3.887342142549803015e+01	-6.041349557911649716e-03	1.613888733313495436e+02	4.888522728126876160e-02	0.000000000000000000e+00	4.436669197768919659e+00	1.000000000000000000e+00
8.300000000000000000e+01	9.242321296096231720e+01	4.895389297062694567e+01	-4.006133889840631998e-03	1.059650140995232164e+02	8.529207982912656583e-02	0.000000000000000000e+00	4.902406769989349655e+00	1.000000000000000000e+00
8.300000000000000000e+01	5.505452697345009483e+01	3.128012073649421154e+01	-3.416558855332697993e-03	8.990945584503229782e+01	2.391451527049039960e-01	0.000000000000000000e+00	5.308824202845888074e+00	1.000000000000000000e+00
8.400000000000000000e+01	4.841352032678693007e+01	7.677559861545139697e+00	-4.127670618642779315e-03	1.092747540225709315e+02	8.461500691394496787e-02	0.000000000000000000e+00	1.029079818049859441e+01	1.000000000000000000e+00
8.400000000000000000e+01	1.430298450792390952e+01	9.159569278992734098e+00	-4.125626054988431636e-03	1.092190755949984435e+02	9.940590416914074634e-02	0.000000000000000000e+00	8.488174285814837461e+00	1.000000000000000000e+00
8.400000000000000000e+01	2.099719719573987575e+01	1.437844072755821578e+01	-3.325777331067167851e-03	8.743725474090449268e+01	2.941374046568761003e-01	0.000000000000000000e+00	4.489586428834377863e+00	1.000000000000000000e+00
8.400000000000000000e+01	2.729984199166663217e+01	4.600140420188357382e+01	-3.627702533572146545e-03	9.565941035060309616e+01	9.446935456720140234e-02	0.000000000000000000e+00	9.261036632059600038e+00	1.000000000000000000e+00
8.400000000000000000e+01	2.746743104843044847e+01	1.400980691480015849e+01	-2.606765230326025650e-03	6.785681121217167799e+01	3.698876089529146149e-01	0.000000000000000000e+00	3.311521023004900144e+00	1.000000000000000000e+00
8.400000000000000000e+01	8.117735614978085934e+00	3.189336801292933643e+01	-4.390383174879018691e-03	1.164290541607332443e+02	1.585175126820375091e-01	0.000000000000000000e+00	5.949194526539946182e+00	1.000000000000000000e+00
8.500000000000000000e+01	3.282096505169177902e+01	2.411225429881595872e+01	-3.934318262292655494e-03	1.040093003664244264e+02	1.081875694917840969e-01	0.000000000000000000e+00	6.936218680304924611e+00	1.000000000000000000e+00
8.500000000000000000e+01	9.785266251892737444e+01	3.124638857597578578e+01	-5.787414350976653396e-03	1.544736017048740280e+02	2.198680481759084371e-01	0.000000000000000000e+00	5.819054588084823898e+00	1.000000000000000000e+00
8.500000000000000000e+01	7.290934480844123300e+01	3.679873797971401927e+01	-3.802760909598608755e-03	1.004266745489171342e+02	1.087338044883241484e-01	0.000000000000000000e+00	8.431488632166839636e+00	1.000000000000000000e+00
8.600000000000000000e+01	7.180743318351241555e+01	2.031472036476986887e+01	-4.014301728963122137e-03	1.061874441706233227e+02	1.442593454922581619e-01	0.000000000000000000e+00	8.616168282406629686e+00	1.000000000000000000e+00
8.600000000000000000e+01	6.101347683002222411e+00	2.629630671056762736e+01	-4.449684152453177444e-03	1.180439636196875313e+02	1.954084360956378497e-01	0.000000000000000000e+00	4.601843604294786338e+00	1.000000000000000000e+00
8.600000000000000000e+01	2.506165505274789851e+01	1.628541965522877888e+01	3.413789529326344014e-03	-8.983404038064139741e+01	3.270150356408252357e-01	0.000000000000000000e+00	3.311521023004900144e+00	1.000000000000000000e+00
8.600000000000000000e+01	3.018268375530238501e+01	3.052712774902001414e+01	-3.424278282202675942e-03	9.011967456283410627e+01	1.134710222481271069e-01	0.000000000000000000e+00	6.936218680304924611e+00	1.000000000000000000e+00
8.700000000000000000e+01	1.312075863994415386e+02	6.546728363050699606e+00	-9.039756256352639990e-03	2.430427606226494675e+02	6.561845821546730129e-02	0.000000000000000000e+00	6.168713749281224068e+00	1.000000000000000000e+00
8.700000000000000000e+01	1.440024106776454573e+02	1.641679091089341824e+01	-3.685950061310298755e-03	9.724563181528995415e+01	3.177307739702269762e-01	0.000000000000000000e+00	5.323833978473679451e+00	1.000000000000000000e+00
8.700000000000000000e+01	1.197776825673910537e+02	2.679076872618584559e+01	-3.868724164270129651e-03	1.022230139731574070e+02	1.443348461036483288e-01	0.000000000000000000e+00	6.939084204785120669e+00	1.000000000000000000e+00
8.700000000000000000e+01	1.048476571126582115e+02	3.596631427115133306e+01	-4.055456636826773424e-03	1.073081921365112379e+02	9.377283767232225120e-02	0.000000000000000000e+00	7.413563095370699685e+00	1.000000000000000000e+00
8.700000000000000000e+01	3.578899680325172028e+01	4.229991124831854421e+01	-3.935583316362353291e-03	1.040437508572395018e+02	1.127642269531033969e-01	0.000000000000000000e+00	9.261036632059600038e+00	1.000000000000000000e+00
8.800000000000000000e+01	1.409408348658849661e+02	2.077224287127525315e+01	-4.018650122985216108e-03	1.063058614872477960e+02	2.852429660952815471e-01	0.000000000000000000e+00	5.323833978473679451e+00	1.000000000000000000e+00
8.800000000000000000e+01	1.266918504676892638e+02	2.620325545179607118e+01	-3.972276974137059491e-03	1.050430081620605023e+02	1.216905284732595627e-01	0.000000000000000000e+00	6.939084204785120669e+00	1.000000000000000000e+00
8.800000000000000000e+01	6.023864379811549696e+01	3.242403820071240972e+01	-3.921737300743700569e-03	1.036666902672445190e+02	1.145490007825278322e-01	0.000000000000000000e+00	5.308824202845888074e+00	1.000000000000000000e+00
8.800000000000000000e+01	1.511502833356863640e+01	3.973970067420020769e+01	-4.552124055461386626e-03	1.208336506553765730e+02	2.357314611783414282e-01	0.000000000000000000e+00	8.075379435111905480e+00	1.000000000000000000e+00
8.800000000000000000e+01	9.530517001604185623e+01	2.032936984356812005e+01	-3.589865929289742623e-03	9.462902784006264767e+01	2.549439426362681838e-01	0.000000000000000000e+00	9.698750248419909070e+00	1.000000000000000000e+00
8.900000000000000000e+01	6.565713432482691303e+01	7.505435779403256902e+00	-1.721954058916893085e-02	4.657981287740747689e+02	1.154252474871109158e-02	0.000000000000000000e+00	3.807559385483745729e+00	1.000000000000000000e+00
8.900000000000000000e+01	1.037530411094691374e+02	2.620327098144662159e+01	-3.460142805834239867e-03	9.109635253380132269e+01	2.613974700626834347e-01	0.000000000000000000e+00	6.504323570793034470e+00	1.000000000000000000e+00
8.900000000000000000e+01	6.539761282163421185e+01	4.062808297758753184e+01	2.436207957407543565e-03	-6.321212296929977725e+01	3.014816190805579277e-01	0.000000000000000000e+00	3.942796262555703368e+00	1.000000000000000000e+00
9.000000000000000000e+01	9.665484568313195268e+01	5.283603572918547542e+01	-6.724612217738872542e-03	1.799957728706596072e+02	3.426894734397523123e-02	0.000000000000000000e+00	1.403065526108346184e+01	1.000000000000000000e+00
9.000000000000000000e+01	1.346760694148973698e+02	1.861633281198381340e+01	-4.232745625583800471e-03	1.121362013300211515e+02	1.036172176863205951e-01	0.000000000000000000e+00	6.625347865557086102e+00	1.000000000000000000e+00
9.000000000000000000e+01	8.683355855495749509e+00	3.010553213781205173e+01	-4.177319285012349309e-03	1.106268076349151386e+02	1.409229038774609810e-01	0.000000000000000000e+00	4.601843604294786338e+00	1.000000000000000000e+00
9.100000000000000000e+01	2.319033380364237473e+01	3.970513789037963903e+01	-3.880281868909924662e-03	1.025377583047034449e+02	9.371783145157430717e-02	0.000000000000000000e+00	8.075379435111905480e+00	1.000000000000000000e+00
9.100000000000000000e+01	1.250873495790012839e+02	5.774892511137502460e+00	-1.654747872608784351e-02	4.474962540986556405e+02	9.166050747218046357e-02	0.000000000000000000e+00	6.168713749281224068e+00	1.000000000000000000e+00
9.100000000000000000e+01	9.748259058740102034e+01	3.681290321956629441e+01	-4.759966260497430941e-03	1.264936980376121056e+02	2.162037627903879988e-01	0.000000000000000000e+00	5.870993161594241450e+00	1.000000000000000000e+00
9.100000000000000000e+01	6.325430990338291082e+01	2.135512318370910734e+01	-3.420670291715518715e-03	9.002142023037826846e+01	1.831315041467592719e-01	0.000000000000000000e+00	7.329324394378441632e+00	1.000000000000000000e+00
9.100000000000000000e+01	9.558262790683795629e+01	3.002415057858529934e+01	-4.201310914142892226e-03	1.112801578898950936e+02	2.273750976606198071e-01	0.000000000000000000e+00	7.049611379924344057e+00	1.000000000000000000e+00
9.100000000000000000e+01	6.175143026761502085e+01	3.912775129732835921e+01	-3.263115598993590431e-03	8.573082378513259982e+01	2.377867750795125135e-01	0.000000000000000000e+00	3.942796262555703368e+00	1.000000000000000000e+00
9.100000000000000000e+01	8.384345472645966879e+01	4.198937376596195747e+01	-3.809535318540791578e-03	1.006111581363229988e+02	1.832730070661949817e-01	0.000000000000000000e+00	3.504632911814469232e+00	1.000000000000000000e+00
9.100000000000000000e+01	1.487082592478506093e+01	4.784468584698110760e+01	-6.137746474005986719e-03	1.640139951755905088e+02	3.667761616153756288e-01	0.000000000000000000e+00	6.032290343600426930e+00	1.000000000000000000e+00
9.200000000000000000e+01	3.587435809497555539e+01	1.782300202623735075e+01	-4.770788229327488188e-03	1.267884064984686319e+02	1.666822718435011508e-01	0.000000000000000000e+00	6.014094260718213292e+00	1.000000000000000000e+00
9.200000000000000000e+01	4.172470513156824978e+01	1.921683463033112460e+01	-4.421523385667727041e-03	1.172770776337632981e+02	1.976119231200973436e-01	0.000000000000000000e+00	6.014094260718213292e+00	1.000000000000000000e+00
9.200000000000000000e+01	7.640053601968737951e+01	2.881211732825088134e+01	-4.625289154091386662e-03	1.228261137592967742e+02	1.083716442762560073e-01	0.000000000000000000e+00	6.387919921544614965e+00	1.000000000000000000e+00
9.300000000000000000e+01	1.329840450805469629e+02	5.271934079849601318e+01	-4.089483504278183107e-03	1.082348262723000971e+02	1.579552155027810212e-01	0.000000000000000000e+00	8.879061806086294695e+00	1.000000000000000000e+00
9.300000000000000000e+01	1.203030901354850499e+02	1.607720843002334377e+01	-4.597204965682410473e-03	1.220613131883113596e+02	9.433659943398009506e-02	0.000000000000000000e+00	1.135899871095172209e+01	1.000000000000000000e+00
9.300000000000000000e+01	7.086607434163795460e+01	3.692802692228845984e+01	-4.571458422252519874e-03	1.213601723602649400e+02	1.086032815850445088e-01	0.000000000000000000e+00	6.602612074635081818e+00	1.000000000000000000e+00
9.300000000000000000e+01	5.804491445612072908e+01	4.721207475675954157e+01	-6.741133864928440349e-03	1.804456973983045600e+02	4.024475831305274198e-02	0.000000000000000000e+00	8.893511413247669140e+00	1.000000000000000000e+00
9.300000000000000000e+01	9.126842328855053310e+00	4.968728706243222604e+01	-9.664001559949130654e-03	2.600424744001346653e+02	1.192229631486148023e-01	0.000000000000000000e+00	6.032290343600426930e+00	1.000000000000000000e+00
9.400000000000000000e+01	1.431655970274875926e+02	1.170655221323151807e+01	-1.598230456617034251e-02	4.321051908456774413e+02	1.178110911332119759e-02	0.000000000000000000e+00	1.094610190925634896e+01	1.000000000000000000e+00
9.400000000000000000e+01	1.083387422062447882e+02	3.081603268834244247e+01	-4.316028707870873428e-03	1.144042016709610721e+02	2.536527798713373860e-01	0.000000000000000000e+00	5.733564027777772409e+00	1.000000000000000000e+00
9.400000000000000000e+01	1.088292105429855070e+02	4.586150152864333762e+01	-5.313904163255682780e-03	1.415787707536379685e+02	1.827448661841636346e-01	0.000000000000000000e+00	6.992706990453642746e+00	1.000000000000000000e+00
9.400000000000000000e+01	6.816252892579987588e+01	1.507689331161057567e+01	-3.599929279139087255e-03	9.490307726597893634e+01	1.727392404007986881e-01	0.000000000000000000e+00	7.643103745711445463e+00	1.000000000000000000e+00
9.400000000000000000e+01	1.139639078692251388e+02	2.952071748115954719e+01	-4.775873995022284109e-03	1.269269042342990446e+02	1.751964313255518491e-01	0.000000000000000000e+00	5.772376479573420482e+00	1.000000000000000000e+00
9.400000000000000000e+01	1.245902244113690784e+02	4.982425649402704693e+01	-4.060159647497342018e-03	1.074362665246267881e+02	1.440104534637974831e-01	0.000000000000000000e+00	8.879061806086294695e+00	1.000000000000000000e+00
9.500000000000000000e+01	4.671541405933610491e+01	2.376376972748942862e+01	-4.714114050158754905e-03	1.252450311316190295e+02	1.245660100557532957e-01	0.000000000000000000e+00	6.751429062018779348e+00	1.000000000000000000e+00
9.500000000000000000e+01	5.593465808692777586e+01	2.097870139382979460e+01	-4.262559985611269649e-03	1.129481186708578662e+02	9.643501111643137946e-02	0.000000000000000000e+00	7.329324394378441632e+00	1.000000000000000000e+00
9.500000000000000000e+01	1.028571823096036439e+02	3.917559755509033437e+01	-4.728612740866444675e-03	1.256398656474079161e+02	2.726029522030110064e-01	0.000000000000000000e+00	5.418019561709369825e+00	1.000000000000000000e+00
9.600000000000000000e+01	8.702579833007922616e+01	9.258978662199099929e+00	-3.727979896700753769e-03	9.839020617994451356e+01	1.192499387373111563e-01	0.000000000000000000e+00	1.110839600467140009e+01	1.000000000000000000e+00
9.600000000000000000e+01	1.351351326538177773e+02	2.234258041952727680e+01	-4.291224891868940412e-03	1.137287335974442186e+02	8.484804219514008317e-02	0.000000000000000000e+00	8.714844133171528284e+00	1.000000000000000000e+00
9.600000000000000000e+01	8.701115840133800816e+01	4.348874205785539004e+01	-4.367304973778272231e-03	1.158005787666027118e+02	1.640423473375532959e-01	0.000000000000000000e+00	3.504632911814469232e+00	1.000000000000000000e+00
9.600000000000000000e+01	8.259048856203405364e+01	3.039009338876716981e+01	-3.986024084438669068e-03	1.054173753203690609e+02	2.470563915818280165e-01	0.000000000000000000e+00	6.126519186677517048e+00	1.000000000000000000e+00
9.600000000000000000e+01	1.075669910667388649e+02	3.649741954713832826e+01	-4.850885559979038059e-03	1.289696510950592767e+02	3.521784673693217904e-01	0.000000000000000000e+00	5.418019561709369825e+00	1.000000000000000000e+00
9.700000000000000000e+01	1.342316872928900011e+02	3.101046913277759742e+01	-4.446945466618976855e-03	1.179693825615047444e+02	9.897075905707464205e-02	0.000000000000000000e+00	8.714844133171528284e+00	1.000000000000000000e+00
9.700000000000000000e+01	7.124316439778351651e+01	2.338916044110882453e+01	-4.135182432973567856e-03	1.094793189473485739e+02	3.408285521095254511e-01	0.000000000000000000e+00	7.483778687683164677e+00	1.000000000000000000e+00
9.700000000000000000e+01	1.122651744450412963e+02	3.977117287428413306e+01	-4.765781343745116756e-03	1.266520568594300187e+02	3.296737922197748860e-01	0.000000000000000000e+00	5.726289191366034537e+00	1.000000000000000000e+00
9.800000000000000000e+01	2.692340162458036801e+01	1.657006150865735350e+01	-5.195073683464029000e-03	1.383427285553852073e+02	8.227803757172691412e-02	0.000000000000000000e+00	5.082066436089133887e+00	1.000000000000000000e+00
9.800000000000000000e+01	2.216671533842959008e+01	4.210883170071577553e+01	-3.391283299373468434e-03	8.922114114823250475e+01	1.181427368600515004e-01	0.000000000000000000e+00	1.351243244527866771e+01	1.000000000000000000e+00
9.800000000000000000e+01	5.225621182754365890e+01	5.620401715039208490e+00	-3.818969969041209004e-03	1.008680865540037814e+02	1.487942822921215491e-01	0.000000000000000000e+00	4.751386859553303310e+00	1.000000000000000000e+00
9.800000000000000000e+01	1.557628593836991904e+01	1.152943569397790569e+01	-3.501942091809918684e-03	9.223464847867414562e+01	1.566020904196899766e-01	0.000000000000000000e+00	1.102894448198147082e+01	1.000000000000000000e+00
9.800000000000000000e+01	7.827356387626647916e+01	2.604286454706372567e+01	-4.178141197033856911e-03	1.106491902928789273e+02	1.758008851570935782e-01	0.000000000000000000e+00	6.126519186677517048e+00	1.000000000000000000e+00
9.900000000000000000e+01	7.569257910455236527e+01	1.638661815797256338e+01	-1.674718177827240126e-02	4.529346526065315288e+02	1.121122724497269907e-02	0.000000000000000000e+00	7.643103745711445463e+00	1.000000000000000000e+00
1.000000000000000000e+02	6.337165128020189542e+01	1.303192150326145260e+01	-3.711931563874931467e-03	9.795317115048894152e+01	1.577171842528334311e-01	0.000000000000000000e+00	6.059617601975006984e+00	1.000000000000000000e+00
1.000000000000000000e+02	3.561923448939640480e+01	3.376397707470460574e+01	-1.566552497725511722e-02	4.234785142634389103e+02	4.350056618150432985e-02	0.000000000000000000e+00	9.289751391781500445e+00	1.000000000000000000e+00
1.000000000000000000e+02	1.182199522748889109e+02	3.766761115592397147e+01	-3.286247398930533092e-03	8.636075880558132667e+01	1.513703615384545120e-01	0.000000000000000000e+00	6.315405838566118035e+00	1.000000000000000000e+00
1.000000000000000000e+02	9.513151171363261938e+01	4.003145569856338426e+01	-1.627429374998072206e-02	4.400567645656561240e+02	1.394680004444115440e-02	0.000000000000000000e+00	7.518057830929397056e+00	1.000000000000000000e+00
1.000000000000000000e+02	5.007367622338790625e+01	1.283690912063525857e+01	-6.921933930275889213e-03	1.853693217237892554e+02	7.937638191643658914e-02	0.000000000000000000e+00	7.530498455453124684e+00	1.000000000000000000e+00
1.000000000000000000e+02	3.572214106851652105e+01	2.447479567066904238e+01	-4.045326692286779248e-03	1.070323291756374289e+02	2.542682192634746485e-01	0.000000000000000000e+00	7.279346776177935574e+00	1.000000000000000000e+00
1.000000000000000000e+02	1.317441075680636970e+02	4.359198260154320792e+01	-4.580241712898328564e-03	1.215993626691754912e+02	1.133541865758270761e-01	0.000000000000000000e+00	1.282507442676639542e+01	1.000000000000000000e+00
1.000000000000000000e+02	7.313924968869189058e+01	4.808432271307167127e+01	-5.963375467734938380e-03	1.592654497229907236e+02	2.671625110330065889e-01	0.000000000000000000e+00	3.248178172641289496e+00	1.000000000000000000e+00
1.010000000000000000e+02	1.383448852218840308e+01	2.241997094930915679e+01	-3.964667226321416313e-03	1.048357762709441943e+02	1.128074932834733923e-01	0.000000000000000000e+00	1.102894448198147082e+01	1.000000000000000000e+00
1.010000000000000000e+02	9.451208826893010340e+00	3.753699128975538457e+01	-4.541106228795789221e-03	1.205336085105882944e+02	1.812994357725706829e-01	0.000000000000000000e+00	4.947266521847450527e+00	1.000000000000000000e+00
1.010000000000000000e+02	7.554996696261598288e+01	4.215909865296607251e+01	-3.589014897689891785e-03	9.460585218534852459e+01	2.870120551404642395e-01	0.000000000000000000e+00	6.396861569336191877e+00	1.000000000000000000e+00
1.010000000000000000e+02	1.409995320246543429e+02	1.421819019593003475e+01	-4.526107424606341974e-03	1.201251546916229813e+02	1.247619057837210388e-01	0.000000000000000000e+00	5.523236798663601732e+00	1.000000000000000000e+00
1.010000000000000000e+02	8.275450974447241492e+01	1.951337067806549541e+01	-4.003210922286544113e-03	1.058854146031167716e+02	2.127676428313133306e-01	0.000000000000000000e+00	5.356668859025622176e+00	1.000000000000000000e+00
1.010000000000000000e+02	5.626325375593212641e+01	2.693497390018791648e+01	-4.307240778822038485e-03	1.141648850470852636e+02	1.071932948203291325e-01	0.000000000000000000e+00	1.539384669029930741e+01	1.000000000000000000e+00
1.010000000000000000e+02	1.182545221424524726e+02	5.349204993650450746e+01	-3.532556599035718663e-03	9.306835576854710723e+01	1.604480267485437484e-01	0.000000000000000000e+00	1.497113065860590808e+01	1.000000000000000000e+00
1.020000000000000000e+02	8.308802901017500631e+01	4.203058178922307775e+01	-4.456252650345079828e-03	1.182228397497393360e+02	7.800320404613725334e-02	0.000000000000000000e+00	7.539157513748872219e+00	1.000000000000000000e+00
1.020000000000000000e+02	5.642387510086428648e+01	7.902124732705943622e+00	-3.439632571472271607e-03	9.053780910279142802e+01	3.313756665305118698e-01	0.000000000000000000e+00	4.751386859553303310e+00	1.000000000000000000e+00
1.020000000000000000e+02	1.201782986975437382e+02	1.737913764712827458e+01	-4.145014850742856187e-03	1.097470795325793489e+02	8.181330175153689321e-02	0.000000000000000000e+00	4.883534109393584011e+00	1.000000000000000000e+00
1.030000000000000000e+02	5.438794848542882931e+01	4.281030448369077135e+01	-3.710456056735533369e-03	9.791298951211393842e+01	6.459296777052170313e-02	0.000000000000000000e+00	8.147749871454703197e+00	1.000000000000000000e+00
1.030000000000000000e+02	4.255569005348418443e+01	1.240298408480733805e+01	-2.794893880707133640e-03	7.298001068423478443e+01	1.623064481938042425e-01	0.000000000000000000e+00	7.530498455453124684e+00	1.000000000000000000e+00
1.030000000000000000e+02	3.164800907784430350e+01	1.844235520180129484e+01	-3.688981092696668948e-03	9.732817415196754496e+01	1.663864086084883009e-01	0.000000000000000000e+00	5.082066436089133887e+00	1.000000000000000000e+00
1.030000000000000000e+02	9.305542102949112859e+01	4.725717649447155111e+01	-3.867067775476729780e-03	1.021779064885999730e+02	2.775399416045103429e-01	0.000000000000000000e+00	7.518057830929397056e+00	1.000000000000000000e+00
1.040000000000000000e+02	8.383160052081798597e+01	2.476063441498268602e+01	-4.778130261491395601e-03	1.269883478430208896e+02	1.434663862345173513e-01	0.000000000000000000e+00	5.356668859025622176e+00	1.000000000000000000e+00
1.050000000000000000e+02	1.354772207897337353e+02	1.431930082238138446e+01	-4.605688906033638015e-03	1.222923514626006494e+02	5.595045622480776526e-02	0.000000000000000000e+00	5.523236798663601732e+00	1.000000000000000000e+00
1.050000000000000000e+02	1.362972994892001566e+01	5.282515703666472717e+01	-4.575850583974790629e-03	1.214797815775275325e+02	5.992640079425326505e-02	0.000000000000000000e+00	1.117686790268756525e+01	1.000000000000000000e+00
1.050000000000000000e+02	6.805029264009417034e+01	1.688280198799097676e+01	-3.592575053837746522e-03	9.470280387271886013e+01	1.538478546592821905e-01	0.000000000000000000e+00	6.059617601975006984e+00	1.000000000000000000e+00
1.050000000000000000e+02	8.636914769976053563e+00	3.265719916026233705e+01	-4.384680791250544427e-03	1.162737644229090535e+02	1.433226370795736004e-01	0.000000000000000000e+00	4.947266521847450527e+00	1.000000000000000000e+00
1.060000000000000000e+02	9.676788501301086853e+01	2.587265929753189653e+01	-3.775064329170159296e-03	9.967242948341788633e+01	1.263376339584196817e-01	0.000000000000000000e+00	1.298399229059993942e+01	1.000000000000000000e+00
1.060000000000000000e+02	7.907048155329978556e+01	1.434763411879767148e+01	2.744644528257931398e-03	-7.161159893292655454e+01	1.741947257006297711e-01	0.000000000000000000e+00	6.344832378645699933e+00	1.000000000000000000e+00
1.070000000000000000e+02	1.327857555430792900e+02	3.331677542109242296e+01	-4.662854457888243077e-03	1.238491080995531632e+02	1.202375398164222675e-01	0.000000000000000000e+00	8.868670542538353629e+00	1.000000000000000000e+00
1.070000000000000000e+02	3.000209579107527702e+01	4.419027598670282231e+01	-3.845230022827234289e-03	1.015832115146111789e+02	6.961539677383743463e-02	0.000000000000000000e+00	9.932662773956055347e+00	1.000000000000000000e+00
1.070000000000000000e+02	6.409128049820752437e+01	6.994021567330244160e+00	-4.271249663087442992e-03	1.131847596660924893e+02	8.445445475926793844e-02	0.000000000000000000e+00	7.720994552916973674e+00	1.000000000000000000e+00
1.070000000000000000e+02	9.890558124523259664e+01	1.135892126264973001e+01	-3.995553296295524352e-03	1.056768788731523330e+02	1.075287868198966379e-01	0.000000000000000000e+00	8.733890397839580544e+00	1.000000000000000000e+00
1.070000000000000000e+02	1.247099270383042295e+02	1.919937114281691848e+01	-3.897593852057929398e-03	1.030092055975243426e+02	3.066090438628301662e-01	0.000000000000000000e+00	3.594255437327393832e+00	1.000000000000000000e+00
1.080000000000000000e+02	2.723572132746561891e+01	3.352312403816402764e+01	-4.140956385332936890e-03	1.096365576753111242e+02	1.431659648220620085e-01	0.000000000000000000e+00	1.102002533418715124e+01	1.000000000000000000e+00
1.080000000000000000e+02	1.239249076043681725e+02	3.368918782572803394e+01	-4.857868561008636676e-03	1.291598151509634818e+02	7.208700396072176275e-02	0.000000000000000000e+00	8.868670542538353629e+00	1.000000000000000000e+00
1.080000000000000000e+02	1.063827282893195729e+02	3.551450389567938259e+01	-5.502260651453484176e-03	1.467081748020898146e+02	1.805084242027226171e-01	0.000000000000000000e+00	7.323177712274064000e+00	1.000000000000000000e+00
1.080000000000000000e+02	6.208737606299869327e+01	4.014485087397500962e+01	-3.836744175445135855e-03	1.013521213072456106e+02	9.508838156816645792e-02	0.000000000000000000e+00	8.147749871454703197e+00	1.000000000000000000e+00
1.080000000000000000e+02	4.311058644149645147e+01	3.094005962827795386e+01	-2.033388721800422072e-03	5.224237811109444607e+01	4.426093561882729066e-01	0.000000000000000000e+00	6.101680797862837125e+00	1.000000000000000000e+00
1.090000000000000000e+02	2.008161383555277268e+01	4.369851633882107222e+01	-5.475395363605041997e-03	1.459765678499156252e+02	1.711814063191837709e-01	0.000000000000000000e+00	6.185344954759990799e+00	1.000000000000000000e+00
1.090000000000000000e+02	4.882460686347054946e+01	2.879985422311913368e+01	-4.245435404399285420e-03	1.124817747873142793e+02	1.321085950267658626e-01	0.000000000000000000e+00	6.101680797862837125e+00	1.000000000000000000e+00
1.090000000000000000e+02	7.271857147669997801e+01	3.717959172960626546e+01	-1.508359526773781108e-02	4.076311567528346131e+02	3.237983043486125645e-02	0.000000000000000000e+00	3.744777856114067660e+00	1.000000000000000000e+00
1.090000000000000000e+02	1.661661212442427527e+01	3.857482086082362827e+01	-4.837935690651679749e-03	1.286169947422559972e+02	3.234093053870500389e-01	0.000000000000000000e+00	6.185344954759990799e+00	1.000000000000000000e+00
1.090000000000000000e+02	1.427072780206502216e+02	4.076025639497861874e+01	-5.166410671048751908e-03	1.375621652027209052e+02	2.612556128894916174e-01	0.000000000000000000e+00	1.240330670754984688e+01	1.000000000000000000e+00
1.100000000000000000e+02	3.264624104884483557e+01	1.056130416798055371e+01	-4.456404954891090425e-03	1.182269873719549480e+02	1.284874819522482392e-01	0.000000000000000000e+00	1.897207777726539391e+01	1.000000000000000000e+00
1.100000000000000000e+02	5.059762648883710767e+01	1.670031841877366574e+01	-5.242479100624859549e-03	1.396336930505819680e+02	1.629809945418099204e-01	0.000000000000000000e+00	1.222875158274845653e+01	1.000000000000000000e+00
1.100000000000000000e+02	4.339816541659982363e+01	3.765985891172259414e+01	-4.684735092451838487e-03	1.244449708520766507e+02	1.533085589755875944e-01	0.000000000000000000e+00	5.834788284031750649e+00	1.000000000000000000e+00
1.110000000000000000e+02	1.289870470644569025e+02	1.362584870095155587e+01	-4.432834958326446056e-03	1.175851191944503853e+02	7.138632937063404960e-02	0.000000000000000000e+00	7.025518352982437875e+00	1.000000000000000000e+00
1.110000000000000000e+02	1.133840215369617539e+02	3.766178698508971934e+01	-4.295789913926725476e-03	1.138530502209304416e+02	1.877304115257451000e-01	0.000000000000000000e+00	7.323177712274064000e+00	1.000000000000000000e+00
1.110000000000000000e+02	4.881246516694582027e+01	3.548497672344722531e+01	-4.028932384993301821e-03	1.065858724222368323e+02	2.946249443716641991e-01	0.000000000000000000e+00	5.834788284031750649e+00	1.000000000000000000e+00
1.120000000000000000e+02	1.162598188760858520e+01	3.029216309882636082e+01	-1.675663878172062651e-02	4.531921897492001108e+02	1.532861858070655448e-02	0.000000000000000000e+00	9.669995334176361368e+00	1.000000000000000000e+00
1.120000000000000000e+02	5.143690610793114359e+01	4.680349175716747112e+01	-4.432937611963100495e-03	1.175879147019716982e+02	1.095269616668744783e-01	0.000000000000000000e+00	9.502240496156032279e+00	1.000000000000000000e+00
1.130000000000000000e+02	6.944953630578309856e+01	1.302001865276048598e+01	-3.263540601337444613e-02	8.856095367796713163e+02	8.569344803866507654e-03	0.000000000000000000e+00	4.101413899849189804e+00	1.000000000000000000e+00
1.130000000000000000e+02	9.761718477748490841e+01	4.522215353301853469e+01	-6.562589450485083881e-03	1.755834999182131639e+02	5.965658539535068083e-02	0.000000000000000000e+00	7.443766175114658878e+00	1.000000000000000000e+00
1.130000000000000000e+02	1.006615835798074841e+02	1.553359007910716905e+01	-3.003805300124310403e-03	7.866917536753979334e+01	3.230374515533780411e-01	0.000000000000000000e+00	5.674644140639069967e+00	1.000000000000000000e+00
1.140000000000000000e+02	8.466098262668256780e+01	4.293287033984898926e+01	-3.716861465177110930e-03	9.808742432084595464e+01	1.468941459178154663e-01	0.000000000000000000e+00	5.399065863996193038e+00	1.000000000000000000e+00
1.140000000000000000e+02	1.075111798106733119e+02	1.075341689002772760e+01	-3.826622608932444842e-03	1.010764865003768875e+02	2.672673269161786047e-01	0.000000000000000000e+00	5.708688223918466420e+00	1.000000000000000000e+00
1.150000000000000000e+02	1.301991479852442524e+02	3.847917581361554085e+01	-3.946230967065417553e-03	1.043337122126744418e+02	1.128994274883710069e-01	0.000000000000000000e+00	1.683498149594256077e+01	1.000000000000000000e+00
1.150000000000000000e+02	1.428559741831482484e+02	1.418126918546679249e+01	-4.046394655858553263e-03	1.070614124141341250e+02	6.748655724768060082e-02	0.000000000000000000e+00	1.382817859381541759e+01	1.000000000000000000e+00
1.150000000000000000e+02	9.817865688045668549e+01	2.175077530520832170e+01	-3.685217976344059600e-03	9.722569536592435213e+01	2.747372210952239158e-01	0.000000000000000000e+00	3.674292975271195694e+00	1.000000000000000000e+00
1.150000000000000000e+02	9.316676452956228616e+01	3.925529384917633280e+01	-4.019795592957501294e-03	1.063370554130288355e+02	2.683299260307078216e-01	0.000000000000000000e+00	5.453339855358681376e+00	1.000000000000000000e+00
1.160000000000000000e+02	1.040312657267918617e+01	1.076433064413373941e+01	-4.631169121306094594e-03	1.229862395289183326e+02	9.792587781305872596e-02	0.000000000000000000e+00	7.545054577355866599e+00	1.000000000000000000e+00
1.160000000000000000e+02	1.210230659371705855e+02	1.160694206545623963e+01	-3.030509098300646943e-03	7.939638456423546131e+01	2.219539993421891788e-01	0.000000000000000000e+00	8.215897966663147756e+00	1.000000000000000000e+00
1.160000000000000000e+02	1.038426461584455467e+02	2.023278437107657979e+01	-4.475697916746418197e-03	1.187523815200101041e+02	2.347351651303349884e-01	0.000000000000000000e+00	3.387586042000764408e+00	1.000000000000000000e+00
1.160000000000000000e+02	2.462634461861123114e+01	2.858703590570835118e+01	-4.542954147599542920e-03	1.205839318219001512e+02	1.442806120781263690e-01	0.000000000000000000e+00	8.494954150687387795e+00	1.000000000000000000e+00
1.170000000000000000e+02	6.562754034076722576e+01	2.867206609407892870e+01	-1.644943452335542733e-02	4.448262726436246908e+02	6.674501680280719995e-03	0.000000000000000000e+00	1.521783396035781344e+01	1.000000000000000000e+00
1.170000000000000000e+02	4.539092737075731776e+01	3.381933563833401024e+01	-5.063128086517305546e-03	1.347495299051577717e+02	2.077852316683723721e-01	0.000000000000000000e+00	5.749698846509343930e+00	1.000000000000000000e+00
1.170000000000000000e+02	1.121712543108934312e+02	1.405081387709246066e+01	-3.817319226844247820e-03	1.008231328399636766e+02	2.472011242063758552e-01	0.000000000000000000e+00	5.708688223918466420e+00	1.000000000000000000e+00
1.170000000000000000e+02	1.287367858389123114e+02	1.871786387869872570e+01	-3.567598643230860452e-03	9.402263562946610875e+01	9.922965897059543572e-02	0.000000000000000000e+00	1.049126702341400552e+01	1.000000000000000000e+00
1.170000000000000000e+02	9.020995562664079159e+01	2.979061442618406375e+01	-3.509955493585268076e-03	9.245287284621058177e+01	2.138549439638619543e-01	0.000000000000000000e+00	9.060364533215757632e+00	1.000000000000000000e+00
1.170000000000000000e+02	1.078385807373255147e+02	3.126859185541809083e+01	-4.136832128293895482e-03	1.095242441523986656e+02	7.415848861738205677e-02	0.000000000000000000e+00	5.582102559354529703e+00	1.000000000000000000e+00
1.170000000000000000e+02	8.776396540663647272e+01	3.851456635855950594e+01	-4.473490749876048514e-03	1.186922750124573014e+02	1.942843061479305744e-01	0.000000000000000000e+00	5.399065863996193038e+00	1.000000000000000000e+00
1.170000000000000000e+02	1.306269882150820649e+02	7.726005796936831871e+00	-3.418043115136784604e-03	8.994987583969709988e+01	1.230519802128626772e-01	0.000000000000000000e+00	1.035842601172947397e+01	1.000000000000000000e+00
1.170000000000000000e+02	1.343788883080538099e+01	1.767215711936685096e+01	-4.135463418520180998e-03	1.094869708653374119e+02	2.195464385493460790e-01	0.000000000000000000e+00	5.936636295245406814e+00	1.000000000000000000e+00
1.170000000000000000e+02	4.375420090410739959e+01	5.239532644695643171e+01	-3.815390426191428170e-03	1.007706069197158882e+02	1.296937790906608212e-01	0.000000000000000000e+00	9.502240496156032279e+00	1.000000000000000000e+00
1.180000000000000000e+02	7.254890332836977507e+01	1.033384664836867017e+01	-3.769653043688858934e-03	9.952506705422477751e+01	2.347676765860265968e-01	0.000000000000000000e+00	4.101413899849189804e+00	1.000000000000000000e+00
1.190000000000000000e+02	5.255493239724848387e+00	1.701686897605704374e+01	-3.763584922130293071e-03	9.935981738543544850e+01	2.810642380170650378e-01	0.000000000000000000e+00	7.310236237818138250e+00	1.000000000000000000e+00
1.190000000000000000e+02	1.830548180472222342e+01	2.107071403992894432e+01	-4.057615243008860090e-03	1.073669762187339813e+02	1.913978765984800656e-01	0.000000000000000000e+00	5.936636295245406814e+00	1.000000000000000000e+00
1.200000000000000000e+02	1.856660251533928374e+01	4.859621875107567490e+00	-4.406890128700299662e-03	1.168785785523197376e+02	1.066365753335677402e-01	0.000000000000000000e+00	9.587850440489329884e+00	1.000000000000000000e+00
1.200000000000000000e+02	9.451606257766418651e+01	2.145780458776511779e+01	-3.671511538654542543e-03	9.685243582149797703e+01	2.396651899799719931e-01	0.000000000000000000e+00	3.674292975271195694e+00	1.000000000000000000e+00
1.200000000000000000e+02	8.349484179584463561e+01	2.297646040741294016e+01	-3.983682649308220580e-03	1.053536123624151202e+02	1.048976419968289386e-01	0.000000000000000000e+00	9.125752194185819732e+00	1.000000000000000000e+00
1.200000000000000000e+02	9.792628324531033712e+00	2.274870629710256154e+01	-3.597319526531111544e-03	9.483200737228484911e+01	3.565991654459714777e-01	0.000000000000000000e+00	4.843031798425812440e+00	1.000000000000000000e+00
1.210000000000000000e+02	1.141355193951843745e+02	3.454848830589688191e+01	-4.552356139269108856e-03	1.208399708604000438e+02	1.195876870310835782e-01	0.000000000000000000e+00	7.099940646702668445e+00	1.000000000000000000e+00
1.210000000000000000e+02	1.434307687381917695e+01	5.083497561815999433e+01	-4.508209574045857725e-03	1.196377528080885781e+02	5.998174941251699366e-02	0.000000000000000000e+00	1.104873230332372458e+01	1.000000000000000000e+00
1.210000000000000000e+02	1.004648482915486483e+02	2.049011832209192008e+01	-4.519822930095055390e-03	1.199540126624999203e+02	2.731349243678201644e-01	0.000000000000000000e+00	3.387586042000764408e+00	1.000000000000000000e+00
1.210000000000000000e+02	2.255667460361661369e+01	3.682601108781158672e+01	1.931229361315571448e-03	-4.946033092879642368e+01	4.127427288775533665e-01	0.000000000000000000e+00	8.494954150687387795e+00	1.000000000000000000e+00
1.210000000000000000e+02	2.401508470601719480e+01	4.549393171229202437e+01	-3.503258771390049906e-03	9.227050485736043584e+01	1.292997424387294370e-01	0.000000000000000000e+00	8.789755854349847297e+00	1.000000000000000000e+00
1.210000000000000000e+02	1.135014497242074611e+02	5.229641766264645497e+01	-4.639127479361771465e-03	1.232029649224548109e+02	1.490378191905974425e-01	0.000000000000000000e+00	9.263728015453034814e+00	1.000000000000000000e+00
1.220000000000000000e+02	1.165539524643194653e+02	4.355005363146766229e+01	-4.405162668189716024e-03	1.168315356125128375e+02	6.942990826429140672e-02	0.000000000000000000e+00	9.263728015453034814e+00	1.000000000000000000e+00
1.220000000000000000e+02	1.396680896491979809e+02	2.000585971095621574e+01	-1.652527377614529738e-02	4.468915594517085310e+02	1.112160133170803089e-02	0.000000000000000000e+00	1.100692219726652965e+01	1.000000000000000000e+00
1.220000000000000000e+02	2.138718828285750462e+01	2.637067454379057097e+01	-4.524504830526436192e-03	1.200815121675976798e+02	1.688620328678316351e-01	0.000000000000000000e+00	6.130782671068526923e+00	1.000000000000000000e+00
1.220000000000000000e+02	2.790402405092368099e+01	1.761951257381931057e+01	-4.145601417372863327e-03	1.097630531646821481e+02	1.434044800785394536e-01	0.000000000000000000e+00	5.395503242144350509e+00	1.000000000000000000e+00
1.220000000000000000e+02	1.047816653396339177e+02	2.498314466876210105e+01	-4.913223591796496773e-03	1.306672669076943407e+02	3.455791874921638751e-01	0.000000000000000000e+00	5.352406131979617676e+00	1.000000000000000000e+00
1.220000000000000000e+02	1.100105540640850137e+02	2.612637435214212900e+01	-4.327990640815597076e-03	1.147299541197407535e+02	4.052795506405415527e-01	0.000000000000000000e+00	5.352406131979617676e+00	1.000000000000000000e+00
1.230000000000000000e+02	8.910267488988851881e+01	1.538268540244523486e+01	-4.477301906008895882e-03	1.187960620382409758e+02	6.980023523900968918e-02	0.000000000000000000e+00	5.618997486602475000e+00	1.000000000000000000e+00
1.230000000000000000e+02	6.749251044744562478e+01	6.266066507041339939e+00	-4.620802051323162976e-03	1.227039190670652289e+02	1.177779142694241887e-01	0.000000000000000000e+00	6.489525733398197715e+00	1.000000000000000000e+00
1.230000000000000000e+02	1.322032215850713044e+01	1.281852647406728174e+01	-3.651429735479281083e-03	9.630555961089871175e+01	9.506850616552231514e-02	0.000000000000000000e+00	9.003587033481943891e+00	1.000000000000000000e+00
1.230000000000000000e+02	1.063978777919536043e+02	1.903815229653760355e+01	-3.864446791941693760e-03	1.021065307495204593e+02	3.019599601180651405e-01	0.000000000000000000e+00	6.108112997648249554e+00	1.000000000000000000e+00
1.240000000000000000e+02	9.434782426451768345e+01	3.191750747915435227e+01	-4.152738217703192715e-03	1.099574055485986435e+02	1.135487189077455383e-01	0.000000000000000000e+00	1.022747023464243732e+01	1.000000000000000000e+00
1.240000000000000000e+02	6.553041624273546972e+01	3.855453794003927470e+01	-1.711271032112792953e-02	4.628888814493356563e+02	3.790061925279730737e-02	0.000000000000000000e+00	8.462740611046269734e+00	1.000000000000000000e+00
1.240000000000000000e+02	7.723930594902584801e+01	4.067989099566253941e+01	-4.938600209675187390e-03	1.313583337656953915e+02	7.714651717482878812e-02	0.000000000000000000e+00	8.700172005700103739e+00	1.000000000000000000e+00
1.250000000000000000e+02	1.300437062539145359e+02	2.753834613472124104e+01	-1.657046261669626458e-02	4.481221611893219574e+02	4.816036925821109982e-03	0.000000000000000000e+00	1.222158367248746202e+01	1.000000000000000000e+00
1.250000000000000000e+02	3.491817290731357559e+01	2.895401307486401166e+01	-4.229207927714729275e-03	1.120398612360565807e+02	1.152719253027254531e-01	0.000000000000000000e+00	7.428964117965051628e+00	1.000000000000000000e+00
1.250000000000000000e+02	4.167401616484410454e+01	3.204401141559035437e+01	-4.253534702561370846e-03	1.127023383218106005e+02	9.746346921359683169e-02	0.000000000000000000e+00	7.428964117965051628e+00	1.000000000000000000e+00
1.250000000000000000e+02	9.648478775180434752e+01	4.191923405282655324e+01	-4.091527224636341831e-03	1.082904817348718751e+02	8.985775137026097426e-02	0.000000000000000000e+00	1.022747023464243732e+01	1.000000000000000000e+00
1.250000000000000000e+02	1.369348101922542185e+02	4.348673446685927502e+01	-5.609140140075246847e-03	1.496187625226317834e+02	1.610992947072698023e-01	0.000000000000000000e+00	8.097953205442433244e+00	1.000000000000000000e+00
1.250000000000000000e+02	8.427997463873964534e+00	2.739550515381089824e+01	-4.078455257246182616e-03	1.079345003556591678e+02	9.280029088818186889e-02	0.000000000000000000e+00	4.843031798425812440e+00	1.000000000000000000e+00
1.250000000000000000e+02	5.765041245719525165e+01	2.797527686074419151e+01	-4.811076319237777774e-03	1.278855489089451680e+02	3.996918578950826584e-01	0.000000000000000000e+00	3.540493123400140441e+00	1.000000000000000000e+00
1.260000000000000000e+02	2.253024885373847042e+01	1.810324324899636750e+01	-4.582913110773668107e-03	1.216721113130257805e+02	9.495190716583745694e-02	0.000000000000000000e+00	5.395503242144350509e+00	1.000000000000000000e+00
1.260000000000000000e+02	6.492975283785408180e+01	4.699593486968830547e+01	-4.263500983870555268e-03	1.129737443359302489e+02	1.772280421855549903e-01	0.000000000000000000e+00	8.462740611046269734e+00	1.000000000000000000e+00
1.260000000000000000e+02	8.431609721247218658e+01	4.574072277931009722e+01	-3.970695956324885381e-03	1.049999532121406247e+02	1.032946462635967455e-01	0.000000000000000000e+00	8.700172005700103739e+00	1.000000000000000000e+00
1.270000000000000000e+02	1.190244881960796590e+02	1.908189589917915896e+01	-3.621866716122493831e-03	9.550048688617303583e+01	1.381204115764383955e-01	0.000000000000000000e+00	1.091273750166627821e+01	1.000000000000000000e+00
1.270000000000000000e+02	1.442438605314838753e+02	4.000038548029149155e+01	-4.548487647772365625e-03	1.207346224535856294e+02	1.200977747366078763e-01	0.000000000000000000e+00	3.120094926434884286e+00	1.000000000000000000e+00
1.270000000000000000e+02	3.267526421364788547e+01	4.182608736100505809e+01	-5.498209094406536837e-03	1.465978410763021316e+02	4.555327058502611770e-02	0.000000000000000000e+00	1.306602218871736909e+01	1.000000000000000000e+00
1.270000000000000000e+02	1.061623015793137448e+01	5.170733735991434799e+01	-1.582314274876028826e-02	4.277708284969552892e+02	1.137406731896917211e-02	0.000000000000000000e+00	1.100640350455229033e+01	1.000000000000000000e+00
1.280000000000000000e+02	4.971084526964504136e+01	5.051606419987596297e+01	-1.876627645755364962e-02	5.079194982107707119e+02	3.516880856987492088e-02	0.000000000000000000e+00	7.244690455720628641e+00	1.000000000000000000e+00
1.280000000000000000e+02	7.069249244210186411e+00	5.540525855113422438e+00	-3.594709621157018368e-03	9.476093331839884115e+01	1.137210346192147892e-01	0.000000000000000000e+00	9.529165283826818822e+00	1.000000000000000000e+00
1.280000000000000000e+02	5.888594603622188828e+01	9.186655426976958694e+00	-4.030025323477288805e-03	1.066156357881718861e+02	3.078720494799892515e-01	0.000000000000000000e+00	5.896927933938600042e+00	1.000000000000000000e+00
1.280000000000000000e+02	9.187794940922599096e+01	1.049689129127343001e+01	-4.579637035885944507e-03	1.215828958474322974e+02	4.581991828271936296e-02	0.000000000000000000e+00	5.618997486602475000e+00	1.000000000000000000e+00
1.280000000000000000e+02	4.232575009986709347e+01	1.203095323718768839e+01	-4.185248287712721622e-03	1.108427336109227497e+02	1.584652885815679424e-01	0.000000000000000000e+00	5.291473036793061802e+00	1.000000000000000000e+00
1.280000000000000000e+02	7.969487810678413098e+01	3.189581632454815363e+01	-1.731629571287303035e-02	4.684330054803928647e+02	3.115496268417816683e-02	0.000000000000000000e+00	6.893395453527890737e+00	1.000000000000000000e+00
1.280000000000000000e+02	7.303850896246666480e+01	5.014159302083668024e+01	-4.405222762916340649e-03	1.168331721376837464e+02	8.922705734733815675e-02	0.000000000000000000e+00	8.697533621224367906e+00	1.000000000000000000e+00
1.290000000000000000e+02	7.487005166939452749e+01	6.678869174225072314e+00	-3.505359544603542810e-03	9.232771400756955416e+01	2.609725578203053731e-01	0.000000000000000000e+00	3.055365107287795645e+00	1.000000000000000000e+00
1.290000000000000000e+02	3.456376260672792000e+01	1.752782150524454252e+01	-3.431215946462131371e-03	9.030860398851908144e+01	1.455226794020986203e-01	0.000000000000000000e+00	8.957884038888892064e+00	1.000000000000000000e+00
1.290000000000000000e+02	5.120688187110989276e+01	4.342752314502644850e+01	-4.570903888664094861e-03	1.213450710655833262e+02	1.992929537336870505e-01	0.000000000000000000e+00	7.244690455720628641e+00	1.000000000000000000e+00
1.290000000000000000e+02	2.161337901171907561e+01	5.125607779751508986e+01	-4.136317902682765807e-03	1.095102405417092513e+02	1.640786367465761897e-01	0.000000000000000000e+00	1.100640350455229033e+01	1.000000000000000000e+00
1.300000000000000000e+02	1.231510998566775044e+02	7.844261410706461213e+00	-6.055403191466524927e-03	1.617715878613429652e+02	5.106016966419524294e-02	0.000000000000000000e+00	1.133667309871288253e+01	1.000000000000000000e+00
1.300000000000000000e+02	5.298929756642153421e+01	9.129245657194166697e+00	-4.776781910989049730e-03	1.269516289883021614e+02	1.203109786453862018e-01	0.000000000000000000e+00	5.896927933938600042e+00	1.000000000000000000e+00
1.300000000000000000e+02	1.380527100078363674e+02	9.862955908947947492e+00	-4.525934606637829934e-03	1.201204484391555809e+02	1.082348243153772316e-01	0.000000000000000000e+00	7.168083873650179960e+00	1.000000000000000000e+00
1.300000000000000000e+02	1.376222606414081326e+02	1.701810368957591280e+01	-3.903315252753397288e-03	1.031650132162102977e+02	2.259180862831734471e-01	0.000000000000000000e+00	7.168083873650179960e+00	1.000000000000000000e+00
1.310000000000000000e+02	3.120595126751900494e+01	2.754566252779331137e+01	-6.487315632367064537e-03	1.735336112677541109e+02	6.542339931976381973e-02	0.000000000000000000e+00	7.273147585884601085e+00	1.000000000000000000e+00
1.310000000000000000e+02	6.784890869519340129e+01	2.348703578935294090e+01	-1.556272426086101335e-02	4.206790014040681172e+02	1.864527517497105435e-02	0.000000000000000000e+00	7.107457114883065863e+00	1.000000000000000000e+00
1.310000000000000000e+02	1.053722660606715493e+02	3.262435885202872043e+01	-4.252163502847028549e-03	1.126649972276264720e+02	1.101759475751037387e-01	0.000000000000000000e+00	1.518380885366524069e+01	1.000000000000000000e+00
1.310000000000000000e+02	3.785698786526468496e+01	9.197254066545314188e+00	-3.788820600372259321e-03	1.000470461152673352e+02	3.329315585457747195e-01	0.000000000000000000e+00	5.291473036793061802e+00	1.000000000000000000e+00
1.310000000000000000e+02	1.205026684190556239e+02	3.389674864216716799e+01	-3.883782484773635850e-03	1.026330885657164771e+02	2.087312245717013459e-01	0.000000000000000000e+00	6.995080935587735915e+00	1.000000000000000000e+00
1.320000000000000000e+02	8.177582688525905041e+01	3.846761615869425555e+01	-4.481455955504313332e-03	1.189091868820047182e+02	2.139946982273177589e-01	0.000000000000000000e+00	6.893395453527890737e+00	1.000000000000000000e+00
1.320000000000000000e+02	1.261779846315468063e+02	2.980750137846963810e+01	-4.306754875928736973e-03	1.141516527327015069e+02	1.723851816218183730e-01	0.000000000000000000e+00	6.995080935587735915e+00	1.000000000000000000e+00
1.320000000000000000e+02	1.441734774147500673e+02	4.311968645436301273e+01	-3.627101317223974716e-03	9.564303777114052707e+01	1.517930908858691197e-01	0.000000000000000000e+00	3.120094926434884286e+00	1.000000000000000000e+00
1.330000000000000000e+02	1.052041850122620303e+02	6.467859852744887839e+00	-4.845944978694244169e-03	1.288351070828704792e+02	6.598451459858400980e-02	0.000000000000000000e+00	1.350544943238819684e+01	1.000000000000000000e+00
1.330000000000000000e+02	1.089482594652736651e+02	5.143433276427382594e+01	-4.217021392594887640e-03	1.117079923252565834e+02	1.232611582592335608e-01	0.000000000000000000e+00	1.317859361159051090e+01	1.000000000000000000e+00
1.330000000000000000e+02	7.787197077559383729e+01	7.247848627867556459e+00	-5.598743819007752885e-03	1.493356454827950301e+02	2.045797169791304659e-01	0.000000000000000000e+00	3.055365107287795645e+00	1.000000000000000000e+00
1.330000000000000000e+02	9.417970124279825939e+01	1.873138987547992329e+01	-4.030967548606694678e-03	1.066412948638935063e+02	1.189977345446622259e-01	0.000000000000000000e+00	6.992760292118207488e+00	1.000000000000000000e+00
1.330000000000000000e+02	2.426794166314400059e+01	2.536330175659639607e+01	-3.988412028755455689e-03	1.054824048362790165e+02	2.210907357663510764e-01	0.000000000000000000e+00	3.107530291358637786e+00	1.000000000000000000e+00
1.330000000000000000e+02	1.560362845497268758e+01	3.685033828340625917e+01	-4.332289743235815359e-03	1.148470291064851381e+02	8.532779163079717843e-02	0.000000000000000000e+00	6.411525095817736108e+00	1.000000000000000000e+00
1.330000000000000000e+02	1.203910112782582473e+02	4.241606083532639104e+01	-4.367376577465270984e-03	1.158025287086805832e+02	8.378744879214738983e-02	0.000000000000000000e+00	6.635964906599522095e+00	1.000000000000000000e+00
1.340000000000000000e+02	8.516319081077928388e+01	7.448493962902743348e+00	-4.288117820561335169e-03	1.136441205092700386e+02	1.001760252982313304e-01	0.000000000000000000e+00	7.293980268136255773e+00	1.000000000000000000e+00
1.340000000000000000e+02	5.352806147085266986e+01	2.904495683727385824e+01	-4.105819328402145890e-03	1.086796903871388622e+02	1.117298394191975630e-01	0.000000000000000000e+00	1.002643047010222865e+01	1.000000000000000000e+00
1.350000000000000000e+02	2.965452821473029843e+01	4.975799386838470184e+01	-3.819689880628595463e-03	1.008876914927356410e+02	1.384080804304707035e-01	0.000000000000000000e+00	8.596763599668820532e+00	1.000000000000000000e+00
1.360000000000000000e+02	1.187089114096832390e+02	6.328112575170514731e+00	-4.542833107961324370e-03	1.205806356189594197e+02	2.510332508068034985e-01	0.000000000000000000e+00	1.350544943238819684e+01	1.000000000000000000e+00
1.360000000000000000e+02	8.731063498636966358e+01	2.004082687962298337e+01	-4.098563036538723815e-03	1.084820839589392705e+02	1.224465206902074499e-01	0.000000000000000000e+00	6.992760292118207488e+00	1.000000000000000000e+00
1.360000000000000000e+02	7.403419158061497285e+01	1.998586137678607955e+01	-2.512728229601286431e-03	6.529595558762210317e+01	3.718837246271304853e-01	0.000000000000000000e+00	6.825847774524869571e+00	1.000000000000000000e+00
1.360000000000000000e+02	5.145738855586696303e+00	4.564597790339469441e+01	-4.061621120606821039e-03	1.074760659823263325e+02	1.805379973255984982e-01	0.000000000000000000e+00	7.283548387385244460e+00	1.000000000000000000e+00
1.370000000000000000e+02	5.336553276551585157e+01	1.210120459738405074e+01	-4.135924608301999941e-03	1.094995301817517230e+02	1.051129570373479094e-01	0.000000000000000000e+00	6.939488818666875503e+00	1.000000000000000000e+00
1.370000000000000000e+02	4.369261022304300468e+01	1.817030614877805661e+01	-3.847985785778694229e-03	1.016582576241189599e+02	8.269737774513297168e-02	0.000000000000000000e+00	8.570381513111367866e+00	1.000000000000000000e+00
1.370000000000000000e+02	5.385064019310554784e+01	1.902371684714568545e+01	-3.858945505947114409e-03	1.019567173880467976e+02	1.228760184742435646e-01	0.000000000000000000e+00	6.939488818666875503e+00	1.000000000000000000e+00
1.370000000000000000e+02	3.176984610856291980e+01	2.144520821854628068e+01	-4.292421304356469104e-03	1.137613148114807871e+02	1.368008595563062757e-01	0.000000000000000000e+00	8.463452444546859965e+00	1.000000000000000000e+00
1.370000000000000000e+02	1.041750228620565366e+01	4.062018568296110033e+01	-4.520761115782027939e-03	1.199795617344060759e+02	2.769749466438570229e-01	0.000000000000000000e+00	6.050014487751744774e+00	1.000000000000000000e+00
1.370000000000000000e+02	9.802517584539289430e+01	4.406130259937238236e+01	-3.884291420461344780e-03	1.026469481189599833e+02	1.010351677523227965e-01	0.000000000000000000e+00	1.100372519516071712e+01	1.000000000000000000e+00
1.370000000000000000e+02	1.320965470536273045e+01	2.307633474339082724e+01	-4.129604493237386091e-03	1.093274181185608569e+02	2.497460068404396827e-01	0.000000000000000000e+00	8.415711532866817279e+00	1.000000000000000000e+00
1.370000000000000000e+02	2.159620641321960122e+01	2.377629978242531550e+01	3.658095181115610019e-03	-9.648707586318633389e+01	4.606402536605230802e-01	0.000000000000000000e+00	3.107530291358637786e+00	1.000000000000000000e+00
1.370000000000000000e+02	1.410473299774169220e+02	3.720795220243431345e+01	-3.492155082342155055e-03	9.196812447163561899e+01	4.046270900966485451e-01	0.000000000000000000e+00	4.370490651383894587e+00	1.000000000000000000e+00
1.380000000000000000e+02	6.723055714566598340e+01	1.943562841106841077e+01	-4.251147218606213252e-03	1.126373213426644355e+02	1.438190061436455114e-01	0.000000000000000000e+00	6.203759540691953234e+00	1.000000000000000000e+00
1.380000000000000000e+02	1.438776419427635744e+02	3.387770856079942661e+01	-4.745171298393280855e-03	1.260907953330658984e+02	2.357913352081280056e-01	0.000000000000000000e+00	4.370490651383894587e+00	1.000000000000000000e+00
1.380000000000000000e+02	1.177524764699967363e+02	3.632720508837255124e+01	-1.664596373311388183e-02	4.501782397238105773e+02	1.942799655685689686e-02	0.000000000000000000e+00	6.635964906599522095e+00	1.000000000000000000e+00
1.380000000000000000e+02	3.648277719154342691e+01	1.353676032099360427e+01	-3.770550725110633546e-03	9.954951309674301285e+01	1.741233247601290390e-01	0.000000000000000000e+00	8.570381513111367866e+00	1.000000000000000000e+00
1.390000000000000000e+02	1.623428321344141168e+01	1.020360311125492458e+01	-5.017075401950975289e-03	1.334954035996782409e+02	1.636315142314030968e-01	0.000000000000000000e+00	6.848308982696613256e+00	1.000000000000000000e+00
1.390000000000000000e+02	7.888066466373864216e+01	3.885822803073735798e+01	-3.902212554642198444e-03	1.031349840719534541e+02	9.509989966825260765e-02	0.000000000000000000e+00	9.673460488479527442e+00	1.000000000000000000e+00
1.390000000000000000e+02	7.851473848283357881e+01	1.149152518939339807e+01	-1.694412374293201642e-02	4.582978600038484274e+02	7.306754158596939774e-03	0.000000000000000000e+00	7.781260813990569680e+00	1.000000000000000000e+00
1.390000000000000000e+02	1.357185449109462070e+02	1.178865116010517511e+01	-1.514295288458619715e-02	4.092476086366095274e+02	2.014554908901466934e-02	0.000000000000000000e+00	1.201715067280133020e+01	1.000000000000000000e+00
1.390000000000000000e+02	2.095035955586387644e+01	3.758161362962535179e+01	-3.988964879361829238e-03	1.054974602992771651e+02	9.884259723346922044e-02	0.000000000000000000e+00	7.218687338553352539e+00	1.000000000000000000e+00
1.390000000000000000e+02	4.427657224898288391e+00	3.415796845894914213e+01	-6.238081186926960377e-03	1.667463527788849262e+02	8.821550120554544350e-02	0.000000000000000000e+00	8.811270924718241915e+00	1.000000000000000000e+00
1.390000000000000000e+02	1.397422861474859346e+01	3.572606950883369592e+01	-5.157619312029701995e-03	1.373227551724364730e+02	2.092074304126879669e-01	0.000000000000000000e+00	6.050014487751744774e+00	1.000000000000000000e+00
1.390000000000000000e+02	4.191832940178355216e+01	4.035969124433888311e+01	-3.810629732228034555e-03	1.006409616756209431e+02	2.704102318207558531e-01	0.000000000000000000e+00	4.465494939341900782e+00	1.000000000000000000e+00
1.400000000000000000e+02	2.351501577349088379e+01	1.368673498939205224e+01	-4.806186032409330046e-03	1.277523745367961823e+02	2.471358144992100714e-01	0.000000000000000000e+00	7.339534242750367810e+00	1.000000000000000000e+00
1.400000000000000000e+02	9.291742755042976398e+01	3.146514892458746004e+01	-4.241740316003236519e-03	1.123811485675358739e+02	2.315563231976743852e-01	0.000000000000000000e+00	5.769949636098873569e+00	1.000000000000000000e+00
1.400000000000000000e+02	1.318364958716222475e+02	4.273119862297038907e+01	-4.250043181811786336e-03	1.126072557428162071e+02	7.875163388698092071e-02	0.000000000000000000e+00	7.732607181576154787e+00	1.000000000000000000e+00
1.400000000000000000e+02	3.862416787253693684e+01	2.783883403153807379e+01	-4.257970206160721985e-03	1.128231278435155360e+02	7.795869885510864350e-02	0.000000000000000000e+00	5.884597980587864541e+00	1.000000000000000000e+00
1.410000000000000000e+02	6.558750722291166824e+01	1.345340312359691026e+01	-4.443279810424122407e-03	1.178695578519551930e+02	1.041168418030583576e-01	0.000000000000000000e+00	6.203759540691953234e+00	1.000000000000000000e+00
1.410000000000000000e+02	1.394738396941553731e+02	4.394123711863002057e+01	-4.781503654238134469e-03	1.270802135099681891e+02	8.129514038819529720e-02	0.000000000000000000e+00	6.914694312418093958e+00	1.000000000000000000e+00
1.410000000000000000e+02	6.869461411104605020e+01	4.496150165141006028e+01	-4.324893895074289653e-03	1.146456222217824177e+02	2.897710408051574760e-01	0.000000000000000000e+00	7.400997561126430924e+00	1.000000000000000000e+00
1.410000000000000000e+02	9.213703066877602055e+01	2.574821797256235811e+01	-3.672764339174364179e-03	9.688655261842788491e+01	3.002950808989690579e-01	0.000000000000000000e+00	5.769949636098873569e+00	1.000000000000000000e+00
1.410000000000000000e+02	1.018786109956603951e+02	2.588023425194128180e+01	-4.205430399521399056e-03	1.113923414689171238e+02	1.354722144381312887e-01	0.000000000000000000e+00	4.869028202658446602e+00	1.000000000000000000e+00
1.410000000000000000e+02	8.171010940255506227e+01	4.989764122803477875e+01	-4.207569997361337161e-03	1.114506079078768153e+02	1.505657687648112031e-01	0.000000000000000000e+00	7.874976449088789465e+00	1.000000000000000000e+00
1.410000000000000000e+02	1.167155678487026762e+02	2.408488288570721281e+01	-3.410773940933147994e-03	8.975191859412625206e+01	2.886197893324370378e-01	0.000000000000000000e+00	7.455407308367745678e+00	1.000000000000000000e+00
1.410000000000000000e+02	8.702147296419717293e+01	4.408346276588180501e+01	-3.767649084748449662e-03	9.947049439150305261e+01	1.743032419617575046e-01	0.000000000000000000e+00	7.874976449088789465e+00	1.000000000000000000e+00
1.410000000000000000e+02	8.915880576961316706e+01	5.269075262508111734e+01	-4.035617498314338601e-03	1.067679242732847058e+02	1.019871237996026192e-01	0.000000000000000000e+00	7.955158631035257777e+00	1.000000000000000000e+00
1.420000000000000000e+02	6.439328509494200148e+01	4.580947617686055295e+00	-3.912343535100626553e-03	1.034108752433989338e+02	8.318022967849125759e-02	0.000000000000000000e+00	8.952465202127303456e+00	1.000000000000000000e+00
1.420000000000000000e+02	1.061911194391111479e+02	2.002458766116270539e+01	-4.063936958072568960e-03	1.075391318537811571e+02	1.463307844695366233e-01	0.000000000000000000e+00	7.272298541103135783e+00	1.000000000000000000e+00
1.420000000000000000e+02	2.509458327039147107e+01	4.682775103685516882e+01	-4.523952831978288701e-03	1.200664799082117753e+02	3.194786464763855749e-01	0.000000000000000000e+00	7.641849689661887268e+00	1.000000000000000000e+00
1.420000000000000000e+02	1.135009588123136659e+01	5.403181252046919347e+00	-4.027986026717219475e-03	1.065601007909059064e+02	1.774258399015038457e-01	0.000000000000000000e+00	6.848308982696613256e+00	1.000000000000000000e+00
1.430000000000000000e+02	1.237016208071313059e+02	1.186244395082291092e+01	-3.865831079115107823e-03	1.021442282469598553e+02	1.328327320838537107e-01	0.000000000000000000e+00	7.016822071534872585e+00	1.000000000000000000e+00
1.430000000000000000e+02	1.312993775333712847e+02	2.905301062801834178e+01	-4.064704713304245244e-03	1.075600396909959073e+02	1.301156925720263757e-01	0.000000000000000000e+00	1.311990787440129402e+01	1.000000000000000000e+00
1.430000000000000000e+02	2.550094821067895268e+01	6.620984126572909467e+00	-4.458628463045392898e-03	1.182875388923064435e+02	2.688766148872819839e-01	0.000000000000000000e+00	5.480659811738290088e+00	1.000000000000000000e+00
1.430000000000000000e+02	1.112154500865304385e+02	3.221252028210774654e+01	2.820147685881414009e-03	-7.366773305440202080e+01	2.050517335240319428e-01	0.000000000000000000e+00	7.724205136649395342e+00	1.000000000000000000e+00
1.430000000000000000e+02	1.204864845141613650e+01	4.201235597407246303e+01	-4.770916430736577528e-03	1.267918977338016617e+02	2.438668102324630382e-01	0.000000000000000000e+00	6.574591735496856160e+00	1.000000000000000000e+00
1.440000000000000000e+02	1.658584273380187213e+01	1.761352030863025320e+01	-4.419707557528151400e-03	1.172276282290756768e+02	1.083641333485680924e-01	0.000000000000000000e+00	7.418252285297038284e+00	1.000000000000000000e+00
1.450000000000000000e+02	1.133382759138104205e+02	5.235677623195282848e+00	-3.556104744133442401e-03	9.370962887760481408e+01	1.619654249750087649e-01	0.000000000000000000e+00	9.656050351018116373e+00	1.000000000000000000e+00
1.450000000000000000e+02	1.058224789721393506e+02	1.129802904100049687e+01	-4.311032628373324960e-03	1.142681463078232724e+02	1.414538178950850433e-01	0.000000000000000000e+00	8.734341483192453737e+00	1.000000000000000000e+00
1.450000000000000000e+02	7.473569610187472279e+01	2.641273323167445142e+01	-4.746601528226468240e-03	1.261297439605687885e+02	1.108713804663320479e-01	0.000000000000000000e+00	1.259567445632053229e+01	1.000000000000000000e+00
1.450000000000000000e+02	4.549416265189330488e+01	1.675994989446807892e+01	-4.442503664298044948e-03	1.178484215103330683e+02	2.359079612174949103e-01	0.000000000000000000e+00	6.553249561663161415e+00	1.000000000000000000e+00
1.450000000000000000e+02	3.616993489616095303e+01	2.249044793002974529e+01	-3.832366115376374498e-03	1.012328961122128419e+02	1.085417491733300377e-01	0.000000000000000000e+00	5.884597980587864541e+00	1.000000000000000000e+00
1.450000000000000000e+02	7.252516735470376830e+01	5.129408617491250766e+01	-1.614892204197005202e-02	4.366425888566892013e+02	1.162230467635061437e-02	0.000000000000000000e+00	7.400997561126430924e+00	1.000000000000000000e+00
1.460000000000000000e+02	5.005459555209445455e+01	9.471707101673757734e+00	-1.649721631257076646e-02	4.461274866627884421e+02	1.243515630332714395e-02	0.000000000000000000e+00	8.597443296931677637e+00	1.000000000000000000e+00
1.460000000000000000e+02	8.113779731955160912e+01	1.184313455636356771e+01	-4.604417688328459740e-03	1.222577331210410136e+02	1.757173987591286179e-01	0.000000000000000000e+00	5.726985168969256357e+00	1.000000000000000000e+00
1.460000000000000000e+02	1.188650128300693467e+02	1.694604653755208545e+01	-3.965603083690265492e-03	1.048612619371003092e+02	1.561396037449999108e-01	0.000000000000000000e+00	7.016822071534872585e+00	1.000000000000000000e+00
1.460000000000000000e+02	4.439341567103420516e+01	4.876648541220336597e+01	-2.106159535468849972e-02	5.704265992727076764e+02	1.154868588676949415e-02	0.000000000000000000e+00	5.564391042572497170e+00	1.000000000000000000e+00
1.460000000000000000e+02	8.942239305306371477e+01	5.030796445739273537e+00	-4.490087775591795026e-03	1.191442522802071977e+02	2.077614524363657900e-01	0.000000000000000000e+00	6.250617002496260177e+00	1.000000000000000000e+00
1.460000000000000000e+02	1.025617730281796867e+02	3.070109779238789471e+01	-3.281625345104067538e-03	8.623488906869846460e+01	1.333152286924854657e-01	0.000000000000000000e+00	4.869028202658446602e+00	1.000000000000000000e+00
1.470000000000000000e+02	2.380086711941970279e+01	3.510987653638958506e+01	-4.343006947173245168e-03	1.151388845651991915e+02	7.110602604852045427e-02	0.000000000000000000e+00	9.479562269610360303e+00	1.000000000000000000e+00
1.470000000000000000e+02	8.674523148561384289e+01	1.067907218738509734e+01	-4.949426948519495412e-03	1.316531721256100695e+02	2.252215735224687432e-01	0.000000000000000000e+00	5.726985168969256357e+00	1.000000000000000000e+00
1.470000000000000000e+02	1.366300702947040691e+02	1.385106800054140841e+01	-3.383014023215495658e-03	8.899594870061196161e+01	1.535990976185097612e-01	0.000000000000000000e+00	1.308049814662420296e+01	1.000000000000000000e+00
1.470000000000000000e+02	6.211646535749306253e+01	3.891429741504927620e+01	2.357398212435519395e-03	-6.106594245391217157e+01	3.024530085595606987e-01	0.000000000000000000e+00	1.093912465916807619e+01	1.000000000000000000e+00
1.480000000000000000e+02	3.096841508666744858e+01	7.001034033784825361e+00	-4.244346673269012993e-03	1.124521259978261867e+02	2.056743381977405027e-01	0.000000000000000000e+00	5.480659811738290088e+00	1.000000000000000000e+00
1.480000000000000000e+02	3.930803214580938487e+01	1.459734286147842397e+01	-4.876696669149653898e-03	1.296725502048354031e+02	1.276072346761657483e-01	0.000000000000000000e+00	6.553249561663161415e+00	1.000000000000000000e+00
1.480000000000000000e+02	1.239463527105977647e+02	3.991878297003128750e+01	-4.604064581784566429e-03	1.222481171733605692e+02	1.410983597501945797e-01	0.000000000000000000e+00	8.887208912240108560e+00	1.000000000000000000e+00
1.480000000000000000e+02	1.002519814725837222e+02	4.228301757967831520e+01	-3.019656502376617205e-03	7.910084205332141494e+01	1.200302912764203978e-01	0.000000000000000000e+00	1.061009131553504936e+01	1.000000000000000000e+00
1.480000000000000000e+02	9.245181850085359088e+01	5.090105912100663232e+01	-3.744468179308433481e-03	9.883922210909602768e+01	9.225219232008197157e-02	0.000000000000000000e+00	1.162381961291598742e+01	1.000000000000000000e+00
1.490000000000000000e+02	4.176497277808189779e+01	3.118650789866111239e+01	-4.048396296320125667e-03	1.071159219390534361e+02	8.946575574600068581e-02	0.000000000000000000e+00	1.034049843470629781e+01	1.000000000000000000e+00
1.500000000000000000e+02	1.417990046709460472e+01	1.498451207948182251e+01	-4.005187799151129283e-03	1.059392497552238979e+02	2.709060940683879481e-01	0.000000000000000000e+00	3.593205599300570263e+00	1.000000000000000000e+00
1.500000000000000000e+02	8.557586284941690735e+01	3.282692062331543781e+01	-3.356324159160704087e-03	8.826911896384436318e+01	2.873209352984247289e-01	0.000000000000000000e+00	9.280814895997540503e+00	1.000000000000000000e+00
1.500000000000000000e+02	1.117357531730057900e+02	3.633889317974372801e+01	-3.847163050543148024e-03	1.016358525480401198e+02	3.012596093838031397e-01	0.000000000000000000e+00	4.986657644471070405e+00	1.000000000000000000e+00
1.500000000000000000e+02	1.108105805544840479e+02	4.123897584119949045e+01	-3.703786812134163883e-03	9.773136980479355884e+01	3.699764033614890701e-01	0.000000000000000000e+00	4.819442453485557110e+00	1.000000000000000000e+00
1.500000000000000000e+02	7.536353705965268546e+00	5.090256355228182628e+01	-3.052738106672198571e-03	8.000173438056017972e+01	1.829487213232553477e-01	0.000000000000000000e+00	1.085332871193473991e+01	1.000000000000000000e+00
1.510000000000000000e+02	1.336224455083281804e+01	2.260550568771377300e+01	-4.262006832017669646e-03	1.129330549567826267e+02	1.047398402674817319e-01	0.000000000000000000e+00	7.664731226475599790e+00	1.000000000000000000e+00
1.510000000000000000e+02	9.335165959869308949e+01	1.434374622837447433e+01	-4.445247384104034430e-03	1.179231396557780016e+02	8.390257263178801939e-02	0.000000000000000000e+00	7.554781812864301394e+00	1.000000000000000000e+00
1.510000000000000000e+02	4.544601033210754082e+01	4.330255897106774654e+01	-3.820314919498638256e-03	1.009047128172523315e+02	1.801054116683247219e-01	0.000000000000000000e+00	5.564391042572497170e+00	1.000000000000000000e+00
1.510000000000000000e+02	5.185806386015808300e+01	4.271293493767426952e+01	-3.617328300526109590e-03	9.537689482116699935e+01	1.718380354260342635e-01	0.000000000000000000e+00	6.439106067408782330e+00	1.000000000000000000e+00
1.510000000000000000e+02	6.081948308295715577e+01	1.695719262209200906e+01	-3.691657052284128080e-03	9.740104702230367195e+01	1.465627494485273186e-01	0.000000000000000000e+00	1.311164738042152322e+01	1.000000000000000000e+00
1.510000000000000000e+02	1.280251497701425762e+02	3.182680895660126197e+01	-3.674859208676645346e-03	9.694360099626075566e+01	3.833066746450581874e-01	0.000000000000000000e+00	5.589708367347917317e+00	1.000000000000000000e+00
1.510000000000000000e+02	1.469161399647328103e+01	3.773353969417321707e+01	-4.130264394598859475e-03	1.093453888332811488e+02	1.637911852584580386e-01	0.000000000000000000e+00	4.326888979783912070e+00	1.000000000000000000e+00
1.520000000000000000e+02	7.922198511298333301e+01	2.606217651550000625e+01	-3.987163453038649295e-03	1.054484030909828363e+02	2.573997930987408367e-01	0.000000000000000000e+00	9.280814895997540503e+00	1.000000000000000000e+00
1.520000000000000000e+02	1.029513813889701765e+02	2.938004506916822223e+01	-4.246661614983526442e-03	1.125151674758021585e+02	1.032009065756023247e-01	0.000000000000000000e+00	9.564560644728983263e+00	1.000000000000000000e+00
1.530000000000000000e+02	1.371186954766859856e+02	4.316249556438977919e+01	-4.274809601932993974e-03	1.132817054357939952e+02	1.214647179907396568e-01	0.000000000000000000e+00	6.326541415569697513e+00	1.000000000000000000e+00
1.530000000000000000e+02	1.075506181978797713e+02	1.668450014667016390e+01	-4.005213250284230496e-03	1.059399428513121535e+02	7.500561006043238166e-02	0.000000000000000000e+00	1.229674751926191156e+01	1.000000000000000000e+00
1.530000000000000000e+02	8.441133385796845801e+01	1.788694627108013435e+01	-4.748168952260100294e-03	1.261724287189260849e+02	6.490449641680762216e-02	0.000000000000000000e+00	9.616844123354232110e+00	1.000000000000000000e+00
1.540000000000000000e+02	1.333656503798930260e+02	3.347723098422159183e+01	-4.432563284891838026e-03	1.175777208678587868e+02	2.144463783299175308e-01	0.000000000000000000e+00	5.589708367347917317e+00	1.000000000000000000e+00
1.540000000000000000e+02	1.288668277039932661e+02	5.122743562021157970e+01	-3.841241607366543357e-03	1.014745972873726032e+02	2.042186674246948552e-01	0.000000000000000000e+00	1.153848256236510750e+01	1.000000000000000000e+00
1.540000000000000000e+02	1.705614883194370535e+01	3.410987535331294396e+01	-4.437345009821615401e-03	1.177079388361807730e+02	2.499151761468946242e-01	0.000000000000000000e+00	4.326888979783912070e+00	1.000000000000000000e+00
1.550000000000000000e+02	1.174967921584109405e+02	2.391524167844445969e+01	-3.709662501504206074e-03	9.789137907832858332e+01	1.725401098408817502e-01	0.000000000000000000e+00	6.502679786064662792e+00	1.000000000000000000e+00
1.550000000000000000e+02	1.827587522642626183e+01	4.933494700450549431e+01	-4.448994882081265187e-03	1.180251931155759308e+02	2.325643446116449908e-01	0.000000000000000000e+00	5.431256205619252597e+00	1.000000000000000000e+00
1.550000000000000000e+02	8.942964380241569700e+01	4.792977190177671787e+01	-4.225025780943892327e-03	1.119259712353308061e+02	7.154295653359765694e-02	0.000000000000000000e+00	1.452249489978816044e+01	1.000000000000000000e+00
1.550000000000000000e+02	1.297856799953599136e+02	1.185205630227323326e+01	-4.418430415184622893e-03	1.171928485452430380e+02	2.397424097278937349e-01	0.000000000000000000e+00	8.813906714204097881e+00	1.000000000000000000e+00
1.550000000000000000e+02	2.955069014725771126e+01	1.672358484728635375e+01	-3.923988306276291436e-03	1.037279906079040614e+02	1.293460591645383406e-01	0.000000000000000000e+00	6.251190338758113363e+00	1.000000000000000000e+00
1.550000000000000000e+02	1.010469668439162945e+02	3.875309289617122488e+01	-3.355266112550128917e-03	8.824030578825555438e+01	3.768038229917481940e-01	0.000000000000000000e+00	9.519609241951439316e+00	1.000000000000000000e+00
1.560000000000000000e+02	1.209778252186017511e+02	1.217862298494384099e+01	-1.650505479287247765e-02	4.463409474943106829e+02	2.910914585537871524e-02	0.000000000000000000e+00	5.843663415145817552e+00	1.000000000000000000e+00
1.560000000000000000e+02	9.078954325280633952e+01	6.082088432362869668e+00	1.807825893169998132e-03	-4.609975516549075536e+01	3.872345842200538568e-01	0.000000000000000000e+00	8.649822524668318025e+00	1.000000000000000000e+00
1.560000000000000000e+02	1.353771333358688089e+01	5.198982286757750870e+01	-3.973109891026051395e-03	1.050656905092591415e+02	3.518969914852877467e-01	0.000000000000000000e+00	5.263542548377631469e+00	1.000000000000000000e+00
1.570000000000000000e+02	6.990936664340929951e+01	1.359250645590893036e+01	1.157738389885361362e-03	-2.839629560802439201e+01	4.194171096247899522e-01	0.000000000000000000e+00	1.491283020698842243e+01	1.000000000000000000e+00
1.570000000000000000e+02	4.047486455585044496e+01	9.383595627370095116e+00	-4.057246166737373504e-03	1.073569253766352460e+02	2.033753172314683999e-01	0.000000000000000000e+00	7.859146594730267665e+00	1.000000000000000000e+00
1.570000000000000000e+02	1.373559278034151419e+02	2.373790395060705549e+01	-4.144924493501110120e-03	1.097446188857173581e+02	9.763970620104023279e-02	0.000000000000000000e+00	1.052505605611510298e+01	1.000000000000000000e+00
1.570000000000000000e+02	1.422148586112152202e+02	3.941359604730696020e+01	-4.461312041696659410e-03	1.183606192482307335e+02	1.245400159955716290e-01	0.000000000000000000e+00	3.116522412580037926e+00	1.000000000000000000e+00
1.580000000000000000e+02	3.741025750998112187e+01	2.201605670504446266e+01	-5.012279035733618882e-03	1.333647869135817530e+02	1.462454013356738747e-01	0.000000000000000000e+00	6.609538589262317743e+00	1.000000000000000000e+00
1.580000000000000000e+02	1.039517140147581671e+02	4.781870947712882725e+01	-4.082798402660728007e-03	1.080527747399691521e+02	7.607860545054412338e-02	0.000000000000000000e+00	9.519609241951439316e+00	1.000000000000000000e+00
1.580000000000000000e+02	3.570550751918454324e+01	1.563014816891377556e+01	-4.582977167636654789e-03	1.216738557367803253e+02	2.313469882971975755e-01	0.000000000000000000e+00	5.942225230783911627e+00	1.000000000000000000e+00
1.580000000000000000e+02	6.182788475177839160e+01	2.729101117006293009e+01	3.357531630633635127e-03	-8.830200134087795050e+01	2.818891289251423959e-01	0.000000000000000000e+00	1.087817832054333067e+01	1.000000000000000000e+00
1.580000000000000000e+02	2.483879864063642628e+01	3.454299986200922490e+01	-4.800207392916601944e-03	1.275895616817060585e+02	1.161046579608836504e-01	0.000000000000000000e+00	7.794692738317414715e+00	1.000000000000000000e+00
1.580000000000000000e+02	8.283644050279116655e+00	5.230547477202848938e+01	-4.114241492102900348e-03	1.089090463333911885e+02	2.485682741159509490e-01	0.000000000000000000e+00	5.263542548377631469e+00	1.000000000000000000e+00
1.590000000000000000e+02	1.458165228641099098e+01	1.682728230678703341e+01	-4.024507222134594657e-03	1.064653645039819878e+02	9.025905179338078455e-02	0.000000000000000000e+00	9.636804785759039760e+00	1.000000000000000000e+00
1.590000000000000000e+02	5.109889033990727825e+01	2.549561637125756519e+01	-4.076738629077474030e-03	1.078877524067963094e+02	1.264370486763992663e-01	0.000000000000000000e+00	5.656748149776611001e+00	1.000000000000000000e+00
1.600000000000000000e+02	3.569610742330639397e+01	2.845780524177921933e+01	-4.676305875284622951e-03	1.242154228228237969e+02	2.075415866814440680e-01	0.000000000000000000e+00	6.665915895821920678e+00	1.000000000000000000e+00
1.600000000000000000e+02	8.154845683330967177e+01	3.418067502156325332e+01	-3.734349955575684207e-03	9.856367833423331604e+01	9.243110382623453969e-02	0.000000000000000000e+00	1.110223180289979084e+01	1.000000000000000000e+00
1.600000000000000000e+02	1.209474912988119826e+02	6.335038300623448748e+00	-4.094379888194181819e-03	1.083681666829321131e+02	2.109410382733928335e-01	0.000000000000000000e+00	5.843663415145817552e+00	1.000000000000000000e+00
1.610000000000000000e+02	8.611640368010834834e+01	1.874774921987258836e+01	-1.629305070608593614e-02	4.405675619770077560e+02	2.783469992019715900e-02	0.000000000000000000e+00	6.292381077194387551e+00	1.000000000000000000e+00
1.610000000000000000e+02	1.405815311465535444e+01	4.610937637663160160e+01	-4.082709062746623339e-03	1.080503417974064462e+02	1.381618412351405256e-01	0.000000000000000000e+00	5.253390821493868046e+00	1.000000000000000000e+00
1.610000000000000000e+02	9.944437223869300624e+01	5.832788980345442020e+00	-3.727733593436075889e-03	9.838349874461763989e+01	2.144622818640413708e-01	0.000000000000000000e+00	8.658418735064747906e+00	1.000000000000000000e+00
1.610000000000000000e+02	3.005282755952222828e+01	1.379786817748316352e+01	-4.380333080143290585e-03	1.161553657037121496e+02	3.965402783207422344e-01	0.000000000000000000e+00	5.942225230783911627e+00	1.000000000000000000e+00
1.620000000000000000e+02	8.478893134285543454e+01	1.259698692447681445e+01	-7.378537252239947795e-03	1.978037377114108608e+02	3.867501708183984643e-01	0.000000000000000000e+00	5.868766276250483749e+00	1.000000000000000000e+00
1.620000000000000000e+02	1.060675363976561556e+02	3.206111234696858503e+01	-4.266071438770310635e-03	1.130437440577095316e+02	8.910899254961412996e-02	0.000000000000000000e+00	1.196248222751705903e+01	1.000000000000000000e+00
1.620000000000000000e+02	5.796516308955783359e+01	5.185569093175222122e+01	-4.253724690248096921e-03	1.127075121473515793e+02	6.075851549062083468e-02	0.000000000000000000e+00	1.574519423455071454e+01	1.000000000000000000e+00
1.620000000000000000e+02	8.064705392452836463e+01	5.133488264219499086e+01	-4.682576005581208164e-03	1.243861736795389135e+02	8.534381887299302694e-02	0.000000000000000000e+00	6.976333992708419807e+00	1.000000000000000000e+00
1.620000000000000000e+02	9.323346707683633383e+01	2.579310608258546722e+01	-3.803684163672475631e-03	1.004518169967805221e+02	1.928033870513927717e-01	0.000000000000000000e+00	1.001447176420307983e+01	1.000000000000000000e+00
1.620000000000000000e+02	1.416061449278994360e+02	4.247009397792262320e+01	-4.006375104334674100e-03	1.059715829552824431e+02	1.827284896828490490e-01	0.000000000000000000e+00	3.116522412580037926e+00	1.000000000000000000e+00
1.630000000000000000e+02	3.735557735960937720e+01	8.136683047374923206e+00	-3.834762508139993864e-03	1.012981556998224875e+02	2.437681656893263549e-01	0.000000000000000000e+00	5.545436299793025547e+00	1.000000000000000000e+00
1.630000000000000000e+02	2.400004121569628879e+01	1.886736967147132304e+01	-1.607959807686610773e-02	4.347547291356824530e+02	9.514505157502850530e-03	0.000000000000000000e+00	7.895319367926414422e+00	1.000000000000000000e+00
1.630000000000000000e+02	4.545956758356021510e+01	2.505195154309640770e+01	-4.471090824879632962e-03	1.186269192335808782e+02	1.256422894390066824e-01	0.000000000000000000e+00	5.656748149776611001e+00	1.000000000000000000e+00
1.640000000000000000e+02	4.204104356167702150e+01	5.170495220492753674e+00	-4.139724509094916405e-03	1.096030106973283011e+02	3.037476713489084545e-01	0.000000000000000000e+00	5.545436299793025547e+00	1.000000000000000000e+00
1.640000000000000000e+02	1.209921269116535854e+02	1.751500739210193913e+01	-5.495617393070138454e-03	1.465272627625180064e+02	2.864006717368597910e-01	0.000000000000000000e+00	7.124928904668048624e+00	1.000000000000000000e+00
1.640000000000000000e+02	7.370897329574331991e+01	5.206445317771346737e+01	-4.041201584704690389e-03	1.069199924903747103e+02	1.006310686468560034e-01	0.000000000000000000e+00	6.976333992708419807e+00	1.000000000000000000e+00
1.640000000000000000e+02	2.590931391065679534e+01	2.884636642140059237e+01	-3.440299486091139523e-03	9.055597080552183797e+01	2.877505873283745519e-01	0.000000000000000000e+00	9.794503920543858655e+00	1.000000000000000000e+00
1.640000000000000000e+02	1.260176709938736508e+02	3.847895523226409864e+01	-3.327667816360490357e-03	8.748873724097597915e+01	2.677796629414445073e-01	0.000000000000000000e+00	8.024619971602188429e+00	1.000000000000000000e+00
1.650000000000000000e+02	7.898497375314271096e+01	1.346675350354906797e+01	-4.273370422423697010e-03	1.132425130869024343e+02	2.076922187562865174e-01	0.000000000000000000e+00	5.868766276250483749e+00	1.000000000000000000e+00
1.650000000000000000e+02	2.599631679824656061e+01	4.305013756700689243e+01	-1.821639729396326915e-02	4.929449548071061145e+02	1.211178573709059680e-02	0.000000000000000000e+00	1.102152634189333114e+01	1.000000000000000000e+00
1.650000000000000000e+02	1.180220076504835021e+02	3.249883155946227475e+01	-4.407066572997637467e-03	1.168833835585170391e+02	1.984778339934332170e-01	0.000000000000000000e+00	9.984613735284790792e+00	1.000000000000000000e+00
1.650000000000000000e+02	1.540455363727910765e+01	5.285992414957976848e+01	-4.432169439460099947e-03	1.175669955014466694e+02	1.280884477678793099e-01	0.000000000000000000e+00	6.883508524159534403e+00	1.000000000000000000e+00
1.660000000000000000e+02	9.409138869358977786e+01	1.537524465183715350e+01	-4.154354965851912197e-03	1.100014335222496555e+02	2.463834259295722973e-01	0.000000000000000000e+00	8.658762788451550563e+00	1.000000000000000000e+00
1.660000000000000000e+02	1.403132086527829756e+02	2.830322041878663697e+01	-9.844059969905928631e-03	2.649459016503831208e+02	2.146379302907188702e-01	0.000000000000000000e+00	3.554875745094805417e+00	1.000000000000000000e+00
1.660000000000000000e+02	1.432244547267273731e+02	3.034326646238631042e+01	9.967518916955159236e-03	-2.683079882388042279e+02	2.329402915480300873e-01	0.000000000000000000e+00	3.554875745094805417e+00	1.000000000000000000e+00
1.660000000000000000e+02	1.517183258202461715e+01	4.097538833931439939e+01	-1.618360897677200913e-02	4.375871982274834409e+02	1.824834556866883339e-02	0.000000000000000000e+00	4.070244008899250865e+00	1.000000000000000000e+00
1.660000000000000000e+02	1.171694655288260805e+02	1.150236472445457991e+01	-2.041157858853593146e-02	5.527250660589265863e+02	1.736073588772057974e-02	0.000000000000000000e+00	7.124928904668048624e+00	1.000000000000000000e+00
1.660000000000000000e+02	1.349726435599598346e+02	4.307263654213793558e+01	-4.126068836087131049e-03	1.092311335983195733e+02	9.881042073357582112e-02	0.000000000000000000e+00	6.660810606836657932e+00	1.000000000000000000e+00
1.670000000000000000e+02	1.683195480640876696e+01	3.443964468111505539e+01	-5.115809224379324824e-03	1.361841650717612140e+02	3.001782349284535245e-01	0.000000000000000000e+00	5.366811095279171440e+00	1.000000000000000000e+00
1.680000000000000000e+02	1.514191469291304593e+01	1.392695724640718780e+01	-3.688114047722644562e-03	9.730456241423286201e+01	1.784687625501755193e-01	0.000000000000000000e+00	4.406432879727725016e+00	1.000000000000000000e+00
1.680000000000000000e+02	4.141696064080948503e+01	1.437916391713423181e+01	-5.808600685611356451e-03	1.550505569862497168e+02	5.321417269509087777e-02	0.000000000000000000e+00	7.447375481746753678e+00	1.000000000000000000e+00
1.680000000000000000e+02	3.324149852750178269e+01	2.132662299963939745e+01	-8.403691791397636252e-03	2.257211824129818467e+02	2.974564751228159221e-02	0.000000000000000000e+00	9.563077965698543181e+00	1.000000000000000000e+00
1.680000000000000000e+02	7.148397307845378634e+01	2.397257700910926559e+01	-4.584026709674974762e-03	1.217024373122380609e+02	9.328444116665302044e-02	0.000000000000000000e+00	1.290880856824768586e+01	1.000000000000000000e+00
1.680000000000000000e+02	4.511255087251144147e+01	4.166339359698707767e+01	-4.329397101527892450e-03	1.147682554564277098e+02	1.348983312363625231e-01	0.000000000000000000e+00	4.462793266680229465e+00	1.000000000000000000e+00
1.680000000000000000e+02	8.673392451530142466e+01	4.449372247400468439e+01	-4.526969042110002596e-03	1.201486186261748514e+02	7.340506848488870251e-02	0.000000000000000000e+00	1.096740999486953250e+01	1.000000000000000000e+00
1.680000000000000000e+02	1.204111193410198268e+02	4.422013144036978360e+01	-3.766889542017962458e-03	9.944981020061581489e+01	2.764994127166050530e-01	0.000000000000000000e+00	7.595391253522963737e+00	1.000000000000000000e+00
1.680000000000000000e+02	1.145925323082299911e+02	4.910214057964257961e+01	-3.909040340814028819e-03	1.033209212507936741e+02	2.591898233987659506e-01	0.000000000000000000e+00	7.595391253522963737e+00	1.000000000000000000e+00
1.690000000000000000e+02	1.811216010299848733e+01	2.224226915435178142e+01	5.342037909338968708e-03	-1.423449209003012186e+02	1.060264303510685124e-01	0.000000000000000000e+00	4.936378665475911198e+00	1.000000000000000000e+00
1.690000000000000000e+02	3.810679733163537719e+01	3.869992299766901311e+01	-3.732892064841689984e-03	9.852397643330756694e+01	2.327202255849017964e-01	0.000000000000000000e+00	5.338150100337887949e+00	1.000000000000000000e+00
1.700000000000000000e+02	1.064872082152018180e+02	1.904413054783015014e+01	-3.862790760748282138e-03	1.020614330032780970e+02	6.785716907329331082e-02	0.000000000000000000e+00	3.742122846263252089e+00	1.000000000000000000e+00
1.700000000000000000e+02	1.193578444858674601e+02	2.183326976441336242e+01	1.954241935520535829e-03	-5.008701914337113692e+01	2.868392064652736106e-01	0.000000000000000000e+00	1.056014211098824696e+01	1.000000000000000000e+00
1.710000000000000000e+02	8.212771282046220733e+01	3.366550203303653888e+01	-1.655119838003530491e-02	4.475975492979848696e+02	9.926762301599167948e-03	0.000000000000000000e+00	8.796145412554107423e+00	1.000000000000000000e+00
1.710000000000000000e+02	8.047808356954298858e+00	5.038270940658732044e+00	-7.310227530654290345e-03	1.959434983015417799e+02	5.220372597549127747e-02	0.000000000000000000e+00	1.137255859285368409e+01	1.000000000000000000e+00
1.710000000000000000e+02	6.669107823836149862e+01	1.091562119546022380e+01	-4.018448676642060076e-03	1.063003756146982681e+02	9.677734544951299700e-02	0.000000000000000000e+00	1.300430388897882672e+01	1.000000000000000000e+00
1.710000000000000000e+02	1.100324521307687462e+02	3.007361899122305005e+01	-4.323539250637740104e-03	1.146087319679688505e+02	6.759334818571882675e-02	0.000000000000000000e+00	1.158526519954557976e+01	1.000000000000000000e+00
1.710000000000000000e+02	1.891822906732854292e+01	3.938435104657653341e+01	-3.522978418173460663e-03	9.280751867096820718e+01	2.242172514083794477e-01	0.000000000000000000e+00	4.070244008899250865e+00	1.000000000000000000e+00
1.710000000000000000e+02	4.787500173707495144e+00	4.575431649460593775e+01	-4.773262030856663049e-03	1.268557741145259570e+02	6.003742339622109014e-02	0.000000000000000000e+00	1.143120789242604296e+01	1.000000000000000000e+00
1.710000000000000000e+02	7.664332116059739519e+01	4.879067557284110279e+01	-3.643191520630579931e-03	9.608121303807151037e+01	8.867755115318665116e-02	0.000000000000000000e+00	4.942989469172864858e+00	1.000000000000000000e+00
1.710000000000000000e+02	3.638352612692682442e+01	5.062748895308462949e+01	-4.752429344289048514e-03	1.262884495278208163e+02	2.796638316006484493e-01	0.000000000000000000e+00	5.140306231378995783e+00	1.000000000000000000e+00
1.710000000000000000e+02	2.778976061338507009e+01	4.321935340976859408e+01	-4.269998064012580502e-03	1.131506755874230237e+02	1.050219444530886559e-01	0.000000000000000000e+00	6.865801612911355711e+00	1.000000000000000000e+00
1.720000000000000000e+02	9.894396504285035121e+01	3.669609570215408212e+01	-4.517384649178064759e-03	1.198876123588706548e+02	1.683293223391290061e-01	0.000000000000000000e+00	7.279033442679543775e+00	1.000000000000000000e+00
1.720000000000000000e+02	8.416771303580868846e+01	1.024287926619723521e+01	-3.903854097979489110e-03	1.031796872787321178e+02	1.958617470817533013e-01	0.000000000000000000e+00	6.689797986080423975e+00	1.000000000000000000e+00
1.720000000000000000e+02	9.455462803214851419e+01	3.088937128419430778e+01	-4.151917968350270390e-03	1.099350681691333875e+02	3.499589352831563582e-01	0.000000000000000000e+00	5.528949841723165726e+00	1.000000000000000000e+00
1.720000000000000000e+02	4.386245377845787630e+01	3.133321234689547907e+01	-3.815903554787290590e-03	1.007845806560186617e+02	1.228813880821796323e-01	0.000000000000000000e+00	6.264169314178421821e+00	1.000000000000000000e+00
1.720000000000000000e+02	4.332491619110909653e+01	3.757427560077152151e+01	-3.961961900993457748e-03	1.047621037002651434e+02	3.249722044080469718e-01	0.000000000000000000e+00	4.462793266680229465e+00	1.000000000000000000e+00
1.720000000000000000e+02	7.249573387334211816e+01	3.917351842048306310e+01	-4.699689004665185722e-03	1.248522021536434323e+02	1.994262336099211774e-01	0.000000000000000000e+00	6.610685486839102509e+00	1.000000000000000000e+00
1.730000000000000000e+02	5.426072262424846571e+01	7.094864864104032165e+00	-4.174988679638658856e-03	1.105633395975062143e+02	1.116862632569334268e-01	0.000000000000000000e+00	1.300430388897882672e+01	1.000000000000000000e+00
1.730000000000000000e+02	1.387237705903590665e+02	4.406251505092510001e+01	-4.096418152098933382e-03	1.084236735530425051e+02	8.982853335567653197e-02	0.000000000000000000e+00	1.274943435007679504e+01	1.000000000000000000e+00
1.730000000000000000e+02	6.443052637446980668e+01	4.248480571583214527e+01	-6.254123808027761341e-03	1.671832322642138706e+02	6.944880548546661370e-02	0.000000000000000000e+00	8.718497321913130094e+00	1.000000000000000000e+00
1.730000000000000000e+02	1.509773355490061419e+01	1.833316862928358049e+01	-4.099435619141706018e-03	1.085058464997424608e+02	3.050727889199814635e-01	0.000000000000000000e+00	4.406432879727725016e+00	1.000000000000000000e+00
1.740000000000000000e+02	7.660597635686652040e+01	2.020404948114373056e+01	-3.889517199957356983e-03	1.027892587702130101e+02	1.213901594885924418e-01	0.000000000000000000e+00	1.102080318185973695e+01	1.000000000000000000e+00
1.740000000000000000e+02	9.082627465018127566e+01	3.497209922167239426e+01	-4.455481447876145744e-03	1.182018380358924929e+02	2.081758438570450176e-01	0.000000000000000000e+00	5.528949841723165726e+00	1.000000000000000000e+00
1.740000000000000000e+02	3.990027272061806229e+01	4.451876221189920102e+01	-3.592783839461870243e-03	9.470848961169119207e+01	1.938230889685981229e-01	0.000000000000000000e+00	6.088960812154204483e+00	1.000000000000000000e+00
1.740000000000000000e+02	1.279546011803516024e+02	5.088696128966693522e+01	-3.788958853568293560e-03	1.000508110851403387e+02	8.890726261832604393e-02	0.000000000000000000e+00	1.274943435007679504e+01	1.000000000000000000e+00
1.740000000000000000e+02	8.853940072479537093e+01	5.179111514361851576e+00	-4.715220803867531570e-03	1.252751707196351134e+02	1.087172082820042629e-01	0.000000000000000000e+00	6.689797986080423975e+00	1.000000000000000000e+00
1.740000000000000000e+02	1.385144456931420223e+02	2.161779771662161309e+01	-4.170836589730528982e-03	1.104502681180574655e+02	3.261484715271778523e-01	0.000000000000000000e+00	5.303850672402029787e+00	1.000000000000000000e+00
1.740000000000000000e+02	1.426355766622454269e+02	2.495652673986328551e+01	-3.519545600707196884e-03	9.271403472476849572e+01	4.680953714699966905e-01	0.000000000000000000e+00	5.199349176576649967e+00	1.000000000000000000e+00
1.740000000000000000e+02	5.172043343416828520e+01	4.742621113060778981e+01	-3.951414939562734353e-03	1.044748843579465216e+02	1.279414807084449102e-01	0.000000000000000000e+00	1.217248776992837556e+01	1.000000000000000000e+00
1.750000000000000000e+02	1.060639606086629101e+02	4.136905658004784669e+01	-1.630104580340555748e-02	4.407852878698157042e+02	1.451749493765963628e-02	0.000000000000000000e+00	8.516507513265995755e+00	1.000000000000000000e+00
1.750000000000000000e+02	2.821992095538820067e+01	1.508578364396066718e+01	-4.311150328051403455e-03	1.142713515555480228e+02	2.755911450514673122e-01	0.000000000000000000e+00	8.033593734725565483e+00	1.000000000000000000e+00
1.750000000000000000e+02	8.765085618739918516e+01	2.186503183802348360e+01	-1.646379428674202283e-02	4.452173238314800301e+02	4.930419606969982382e-02	0.000000000000000000e+00	1.081564114880422345e+01	1.000000000000000000e+00
1.750000000000000000e+02	5.841024960884327299e+01	2.509390106464068637e+01	-5.676330572095221287e-03	1.514485209626944311e+02	9.715212241383652803e-02	0.000000000000000000e+00	8.374270899156302406e+00	1.000000000000000000e+00
1.750000000000000000e+02	3.151134296212353547e+01	4.898902035071193239e+01	-4.572943104564354891e-03	1.214006038608405618e+02	2.107421491674333902e-01	0.000000000000000000e+00	5.140306231378995783e+00	1.000000000000000000e+00
1.750000000000000000e+02	1.029649908360915163e+02	1.778022068916983400e+01	-4.531797622048319707e-03	1.202801125700302265e+02	1.974823218232981681e-01	0.000000000000000000e+00	3.198222813752025662e+00	1.000000000000000000e+00
1.750000000000000000e+02	1.443298301881694101e+02	2.004096605466546777e+01	-4.116824162661181230e-03	1.089793787171822572e+02	2.993839442224711656e-01	0.000000000000000000e+00	5.199349176576649967e+00	1.000000000000000000e+00
1.760000000000000000e+02	3.576360905997969297e+01	1.107124472957736216e+01	-4.232929197057661713e-03	1.121412004265227580e+02	1.696991991194509719e-01	0.000000000000000000e+00	5.941488524478826250e+00	1.000000000000000000e+00
1.760000000000000000e+02	4.248989116351189921e+00	1.585670068305136482e+01	-3.909963341481098413e-03	1.033460567977753044e+02	3.887833623680342354e-01	0.000000000000000000e+00	1.112780972975691540e+01	1.000000000000000000e+00
1.760000000000000000e+02	3.612738721922693230e+01	1.700158631648180219e+01	-4.432502000668002602e-03	1.175760519497935945e+02	2.421999080870049781e-01	0.000000000000000000e+00	5.941488524478826250e+00	1.000000000000000000e+00
1.760000000000000000e+02	7.272275858159024153e+01	4.578030450660315154e+01	-4.154991397852318170e-03	1.100187651093411461e+02	8.127048739159037360e-02	0.000000000000000000e+00	4.942989469172864858e+00	1.000000000000000000e+00
1.760000000000000000e+02	1.070748050087314169e+02	5.066726310950071621e+01	-3.463243366654726076e-03	9.118078832561950264e+01	2.573724230177719674e-01	0.000000000000000000e+00	9.352991557010506440e+00	1.000000000000000000e+00
1.770000000000000000e+02	1.056045161552434024e+02	1.186430386263069003e+01	-7.279379420493703977e-03	1.951034294371306146e+02	7.779669226461494169e-02	0.000000000000000000e+00	3.782287575082711406e+00	1.000000000000000000e+00
1.770000000000000000e+02	6.560143951406509188e+01	2.080260745554192070e+01	-3.746224455515485396e-03	9.888704977021269826e+01	1.095981934383489786e-01	0.000000000000000000e+00	8.374270899156302406e+00	1.000000000000000000e+00
1.770000000000000000e+02	8.535349548458334823e+01	3.243386466198586504e+01	-4.160901498134883872e-03	1.101797114754908051e+02	1.428091406144297304e-01	0.000000000000000000e+00	6.032739549772542453e+00	1.000000000000000000e+00
1.790000000000000000e+02	1.222644918383546155e+02	5.852582952391128579e+00	-1.661697371321095226e-02	4.493887711640728071e+02	1.465051536829505840e-01	0.000000000000000000e+00	1.197961812831368711e+01	1.000000000000000000e+00
1.800000000000000000e+02	1.370017310743805581e+02	3.262925502187865590e+01	-4.446286351188090576e-03	1.179514332495806741e+02	1.737691997337117433e-01	0.000000000000000000e+00	7.679518855875132388e+00	1.000000000000000000e+00
1.800000000000000000e+02	4.659407562634051914e+01	4.416207713976606186e+01	-1.687691048083088396e-02	4.564674798452995788e+02	1.527883454766265636e-02	0.000000000000000000e+00	9.324444497778074492e+00	1.000000000000000000e+00
1.800000000000000000e+02	1.318703153798772121e+02	3.834271131627230744e+01	-4.210739536168390737e-03	1.115369221375812430e+02	3.711916198161530067e-01	0.000000000000000000e+00	7.679518855875132388e+00	1.000000000000000000e+00
1.800000000000000000e+02	6.714820823595312049e+01	5.809573610558193657e+00	-4.338735864735149619e-03	1.150225726305328777e+02	7.270230998625992758e-02	0.000000000000000000e+00	1.095851629653626169e+01	1.000000000000000000e+00
1.800000000000000000e+02	6.661055545449772808e+01	3.803920345323612651e+01	8.094572274603124493e-03	-2.173031081747525946e+02	2.409832068539358163e-01	0.000000000000000000e+00	3.843504237223041020e+00	1.000000000000000000e+00
1.800000000000000000e+02	5.477679606254039868e+01	4.863291055817259689e+01	-3.994082237687868880e-03	1.056368183790869750e+02	2.301985922255808115e-01	0.000000000000000000e+00	9.324444497778074492e+00	1.000000000000000000e+00
1.810000000000000000e+02	1.349309922611088268e+02	1.932439431402344709e+01	-4.072786007709678496e-03	1.077801129395289195e+02	1.861452855128318262e-01	0.000000000000000000e+00	6.936599809624579116e+00	1.000000000000000000e+00
1.810000000000000000e+02	8.455191981595626771e+01	5.006031190386173080e+01	-4.645454895217452501e-03	1.233752758038951498e+02	6.074521718638348222e-02	0.000000000000000000e+00	8.260447907784284283e+00	1.000000000000000000e+00
1.810000000000000000e+02	4.780167150027356371e+01	1.497736710357467338e+01	-4.663005406782730344e-03	1.238532188040895363e+02	1.308095524784727015e-01	0.000000000000000000e+00	1.184847572038677121e+01	1.000000000000000000e+00
1.810000000000000000e+02	6.348344265315809309e+01	4.027386010454729615e+01	-9.084059253710559736e-03	2.442492387014275153e+02	1.972116884184564878e-01	0.000000000000000000e+00	3.843504237223041020e+00	1.000000000000000000e+00
1.820000000000000000e+02	1.042226966943640605e+02	5.232206637383694670e+01	-3.191172185095320080e-02	8.659018616789028329e+02	6.773870412632776450e-03	0.000000000000000000e+00	1.980037869038255494e+01	1.000000000000000000e+00
1.820000000000000000e+02	8.510939651177510257e+01	1.498551061787855865e+01	-1.605474102205294712e-02	4.340778112402005604e+02	3.755410950289939098e-02	0.000000000000000000e+00	3.630630089280897366e+00	1.000000000000000000e+00
1.820000000000000000e+02	1.292736676535275642e+01	3.128083529728196410e+01	-3.985192827344345191e-03	1.053947381734052158e+02	1.559565158133877638e-01	0.000000000000000000e+00	1.182814870965341214e+01	1.000000000000000000e+00
1.820000000000000000e+02	7.541071035847956239e+01	3.173592995173227749e+01	-1.546536274369951329e-02	4.180276111330456388e+02	1.277286655853004937e-02	0.000000000000000000e+00	9.967250820745277906e+00	1.000000000000000000e+00
1.820000000000000000e+02	1.042824146610512948e+01	4.523784234265336579e+01	-7.229656781479560854e-03	1.937493613702476978e+02	3.827670719781450792e-02	0.000000000000000000e+00	7.168382556876614409e+00	1.000000000000000000e+00
1.820000000000000000e+02	7.632335936915173136e+01	5.078542748809757512e+01	-3.964373820761792067e-03	1.048277861258752637e+02	1.285509156055634206e-01	0.000000000000000000e+00	8.260447907784284283e+00	1.000000000000000000e+00
1.820000000000000000e+02	5.892830577709807471e+01	3.167359689267797052e+01	-3.505182844030952250e-03	9.232290202237551568e+01	1.421945107732953684e-01	0.000000000000000000e+00	9.732101482879981447e+00	1.000000000000000000e+00
1.830000000000000000e+02	7.849259193142752444e+00	4.719999131518664015e+00	-3.984708140256206822e-03	1.053815389683450832e+02	1.432629844186963375e-01	0.000000000000000000e+00	1.329038971845674233e+01	1.000000000000000000e+00
1.830000000000000000e+02	2.564948783990112346e+01	4.984850897636603051e+00	-4.813762708247559634e-03	1.279587057977486069e+02	5.855508143783261232e-02	0.000000000000000000e+00	1.419655910521222353e+01	1.000000000000000000e+00
1.830000000000000000e+02	1.324684444339627873e+02	1.212877621955580310e+01	-6.602572075696627914e-03	1.766723237840120362e+02	4.790494158290581339e-02	0.000000000000000000e+00	7.605331127729537677e+00	1.000000000000000000e+00
1.830000000000000000e+02	1.044325418137755150e+02	3.064194331922950809e+01	-3.343647667418998479e-03	8.792390734579919354e+01	1.610302650405885938e-01	0.000000000000000000e+00	9.714007718469311214e+00	1.000000000000000000e+00
1.840000000000000000e+02	2.033757995658834616e+01	4.068271157815402006e+01	-1.747983284017796957e-02	4.728865181302423366e+02	1.056916147593500721e-02	0.000000000000000000e+00	7.320633791677900959e+00	1.000000000000000000e+00
1.840000000000000000e+02	1.080932820274474011e+02	8.719891726770111262e+00	-3.907690955457461535e-03	1.032841742144843806e+02	1.281866294508690052e-01	0.000000000000000000e+00	8.449691960211049846e+00	1.000000000000000000e+00
1.840000000000000000e+02	1.250399489049595729e+02	3.006346160649057353e+01	-4.249717696844644566e-03	1.125983919976692249e+02	1.743816443529785376e-01	0.000000000000000000e+00	7.728741088835096029e+00	1.000000000000000000e+00
1.850000000000000000e+02	1.589429079926147814e+01	1.529884242013067741e+01	-7.860457285495562468e-03	2.109275891553573103e+02	9.972703972522301008e-02	0.000000000000000000e+00	8.052284976044756348e+00	1.000000000000000000e+00
1.850000000000000000e+02	1.032404255394544634e+02	1.563704996765199162e+01	-4.241251592234289089e-03	1.123678394338659956e+02	8.882338355812147146e-02	0.000000000000000000e+00	7.794170149467115394e+00	1.000000000000000000e+00
1.850000000000000000e+02	1.297472137829286680e+02	2.393360873820029866e+01	-4.433199487021318753e-03	1.175950461950073986e+02	1.421272758673599590e-01	0.000000000000000000e+00	6.936599809624579116e+00	1.000000000000000000e+00
1.850000000000000000e+02	3.237834420975271144e+01	4.702972556174257335e+01	-3.447446877271378649e-03	9.075061160397039828e+01	3.092253565786057257e-01	0.000000000000000000e+00	5.163188727766773845e+00	1.000000000000000000e+00
1.860000000000000000e+02	4.794693186323756606e+01	3.199031438025651752e+01	-4.060660420914737750e-03	1.074499037994513628e+02	1.010955196346484675e-01	0.000000000000000000e+00	9.619600728082998486e+00	1.000000000000000000e+00
1.860000000000000000e+02	2.040839162676386564e+01	5.289866858725080334e+01	-4.143493817300204773e-03	1.097056581025388198e+02	1.270529668605258067e-01	0.000000000000000000e+00	9.894118915678156156e+00	1.000000000000000000e+00
1.860000000000000000e+02	6.339214503233326781e+01	1.089665603273031635e+01	-4.544186744572945372e-03	1.206174984272556259e+02	1.080884521861673608e-01	0.000000000000000000e+00	6.364037607488319814e+00	1.000000000000000000e+00
1.860000000000000000e+02	1.429945174335989293e+02	1.159102300581115585e+01	-4.285054339251835771e-03	1.135606944824755686e+02	1.069985368919414981e-01	0.000000000000000000e+00	1.053980034500472485e+01	1.000000000000000000e+00
1.870000000000000000e+02	1.383729657896340086e+02	2.515077496331071316e+01	-4.935806023587287553e-03	1.312822413009837419e+02	7.377565543118402847e-02	0.000000000000000000e+00	8.711204928179038021e+00	1.000000000000000000e+00
1.870000000000000000e+02	3.544702742536597384e+01	1.766797621509592275e+01	-4.028395376145710652e-03	1.065712483687558887e+02	1.707390519568989795e-01	0.000000000000000000e+00	6.659751036951866432e+00	1.000000000000000000e+00
1.870000000000000000e+02	2.030509956313199282e+01	2.203561162977406340e+01	-4.030959728021265426e-03	1.066410818903827646e+02	1.458954940138419420e-01	0.000000000000000000e+00	8.052284976044756348e+00	1.000000000000000000e+00
1.870000000000000000e+02	9.591185785259928309e+01	2.597719350940739247e+01	-4.335862149547738999e-03	1.149443143955368924e+02	9.290431887432837321e-02	0.000000000000000000e+00	7.942533694048591997e+00	1.000000000000000000e+00
1.870000000000000000e+02	1.286609699771117903e+02	4.097435696260195215e+01	-3.955788989528875518e-03	1.045940003481580902e+02	1.768667213444002906e-01	0.000000000000000000e+00	6.757138486913335740e+00	1.000000000000000000e+00
1.880000000000000000e+02	4.878459891976167029e+01	4.191578015260934365e+01	-1.724359715876387991e-02	4.664532475154191502e+02	1.487824759889389004e-02	0.000000000000000000e+00	8.858041953120254774e+00	1.000000000000000000e+00
1.880000000000000000e+02	3.593826583193175139e+01	4.329000954545470137e+01	-3.229364979046839886e-03	8.481171253895763584e+01	2.012458974494140129e-01	0.000000000000000000e+00	5.163188727766773845e+00	1.000000000000000000e+00
1.890000000000000000e+02	1.066280437417478453e+02	4.486297817985820302e+01	-4.426655254012409890e-03	1.174168308565760697e+02	5.984669101344874953e-02	0.000000000000000000e+00	9.299965626534200780e+00	1.000000000000000000e+00
1.890000000000000000e+02	5.057967381405602936e+01	4.948148192546572233e+00	-4.195932668677670833e-03	1.111336952204812150e+02	9.533250962386297100e-02	0.000000000000000000e+00	1.040523189822475203e+01	1.000000000000000000e+00
1.890000000000000000e+02	8.994998261523137728e+01	7.833200179055996415e+00	-5.160177769570072764e-03	1.373924281770190703e+02	1.142158581822695362e-01	0.000000000000000000e+00	5.209542381575468895e+00	1.000000000000000000e+00
1.890000000000000000e+02	2.719549746514984534e+01	4.324408748918738610e+01	-6.374057002557180843e-03	1.704493040595052378e+02	1.000815246269750602e-01	0.000000000000000000e+00	6.418173883155541937e+00	1.000000000000000000e+00
1.890000000000000000e+02	1.003657172502840211e+02	5.173848743874427214e+01	-3.908622628068959305e-03	1.033095459195473325e+02	1.126545911493574970e-01	0.000000000000000000e+00	9.299965626534200780e+00	1.000000000000000000e+00
1.890000000000000000e+02	5.753390401095931139e+01	3.278194763280625068e+01	-4.365327209081669088e-03	1.157467194366762158e+02	7.894474450583355285e-02	0.000000000000000000e+00	9.619600728082998486e+00	1.000000000000000000e+00
1.900000000000000000e+02	4.064237551654097302e+01	2.183458659833380722e+01	-4.558719400696316544e-03	1.210132579036995537e+02	1.863909821693399138e-01	0.000000000000000000e+00	3.657719641120190435e+00	1.000000000000000000e+00
1.900000000000000000e+02	4.774669620894272981e+01	1.496029525223164214e+01	-4.255552058258206538e-03	1.127572758107047832e+02	1.231235002508016541e-01	0.000000000000000000e+00	7.059365269719962477e+00	1.000000000000000000e+00
1.900000000000000000e+02	5.947463910111367369e+01	1.591204454693187920e+01	-6.082916805186731370e-03	1.625208502995753292e+02	6.788410417381729456e-02	0.000000000000000000e+00	6.364037607488319814e+00	1.000000000000000000e+00
1.900000000000000000e+02	8.503791550114332409e+00	3.677539977474184951e+01	-4.099167072220397980e-03	1.084985333156916312e+02	2.828442769636406728e-01	0.000000000000000000e+00	1.038568803425446241e+01	1.000000000000000000e+00
1.910000000000000000e+02	2.682026898839142248e+01	1.461172013979725115e+01	-4.385325341091108296e-03	1.162913170784785564e+02	1.094748482458286487e-01	0.000000000000000000e+00	8.303133974576464738e+00	1.000000000000000000e+00
1.910000000000000000e+02	4.701508146581313241e+01	5.059527986304254199e+01	-4.450882760698503943e-03	1.180766046295349270e+02	2.388548802631552670e-01	0.000000000000000000e+00	8.858041953120254774e+00	1.000000000000000000e+00
1.910000000000000000e+02	8.977863054121058894e+00	2.363940164415902956e+01	-3.914650253258836199e-03	1.034736927739898249e+02	1.423602289139497268e-01	0.000000000000000000e+00	1.144021107066260079e+01	1.000000000000000000e+00
1.910000000000000000e+02	7.712488173524725710e+01	2.964828372752306151e+01	-4.768815757356344338e-03	1.267346913022943511e+02	1.172064495838115450e-01	0.000000000000000000e+00	1.002299959945142582e+01	1.000000000000000000e+00
1.920000000000000000e+02	1.136102779833289702e+02	2.812209872210049610e+01	-3.938962814455711919e-03	1.041357827875842901e+02	1.059039629055482656e-01	0.000000000000000000e+00	7.297972478195539736e+00	1.000000000000000000e+00
1.920000000000000000e+02	3.898721875804806558e+01	2.927883070390014097e+01	-4.756694577447253755e-03	1.264046021724077917e+02	9.417110532825090363e-02	0.000000000000000000e+00	7.626028730502125264e+00	1.000000000000000000e+00
1.920000000000000000e+02	9.323952740514731374e+01	3.345666484505126448e+01	-4.825799776848485254e-03	1.282865043726946510e+02	1.056611728049287047e-01	0.000000000000000000e+00	6.523551044497256868e+00	1.000000000000000000e+00
1.920000000000000000e+02	1.282064305942794249e+02	2.740244879534870037e+01	-3.564026526131287929e-03	9.392535821636818127e+01	1.465764972559435719e-01	0.000000000000000000e+00	6.699806543568035622e+00	1.000000000000000000e+00
1.920000000000000000e+02	1.316042325665291060e+02	3.489191289289922082e+01	-3.739882458430941140e-03	9.871434180654240720e+01	1.806269012710493005e-01	0.000000000000000000e+00	6.275152169209228248e+00	1.000000000000000000e+00
1.930000000000000000e+02	9.180820124591700448e+01	1.270006316726553131e+01	-4.256162512001672796e-03	1.127738999468473224e+02	1.188574812024757454e-01	0.000000000000000000e+00	5.209542381575468895e+00	1.000000000000000000e+00
1.930000000000000000e+02	7.008424292952302181e+00	4.907646469388181742e+01	-3.314492311422201441e-03	8.712993628318849915e+01	2.070249466897952084e-01	0.000000000000000000e+00	1.014523427966592983e+01	1.000000000000000000e+00
1.940000000000000000e+02	4.422055212986607131e+01	2.107592653157811924e+01	-4.635399327029486941e-03	1.231014382914932952e+02	2.821015287527758320e-01	0.000000000000000000e+00	3.657719641120190435e+00	1.000000000000000000e+00
1.940000000000000000e+02	1.433448335422903597e+02	3.403373296749144572e+01	-3.972075821355277453e-03	1.050375302838992440e+02	2.365410731780227538e-01	0.000000000000000000e+00	6.529730455090337671e+00	1.000000000000000000e+00
1.940000000000000000e+02	8.496899130616949947e+01	5.236502672004109371e+01	-4.100820896569178087e-03	1.085435709642018054e+02	1.082752507472373171e-01	0.000000000000000000e+00	6.268799973776896017e+00	1.000000000000000000e+00
1.950000000000000000e+02	1.057241443503686718e+01	1.120479238608971428e+01	-4.163891449639741532e-03	1.102611351073520325e+02	8.997677706910744977e-02	0.000000000000000000e+00	7.472606763626026272e+00	1.000000000000000000e+00
1.950000000000000000e+02	2.265398203103933028e+01	2.579895725558174036e+01	-4.383886997657173920e-03	1.162521474979470923e+02	1.147910691668131422e-01	0.000000000000000000e+00	1.146627048327975729e+01	1.000000000000000000e+00
1.950000000000000000e+02	5.621058665538829757e+01	3.551765660400990043e+01	-4.579525526988086938e-03	1.215798591896692358e+02	1.274931836872250646e-01	0.000000000000000000e+00	5.680376715722575298e+00	1.000000000000000000e+00
1.950000000000000000e+02	1.114421266114534177e+02	3.509056497523925344e+01	-4.345584971886382562e-03	1.152090904313580921e+02	1.037505737354210700e-01	0.000000000000000000e+00	7.297972478195539736e+00	1.000000000000000000e+00
1.950000000000000000e+02	1.221327864105463306e+02	3.023056726009557593e+01	-5.568590049882022122e-03	1.485144852089467520e+02	7.387901366482252374e-02	0.000000000000000000e+00	6.699806543568035622e+00	1.000000000000000000e+00
1.950000000000000000e+02	1.371528299085640583e+02	3.196093996864796694e+01	-4.497427140694901931e-03	1.193441209942246815e+02	2.193096729415262569e-01	0.000000000000000000e+00	6.275152169209228248e+00	1.000000000000000000e+00
1.960000000000000000e+02	6.108682392165152919e+01	2.341524326167779080e+01	-3.868217452517462053e-03	1.022092149830594394e+02	1.092538102806986933e-01	0.000000000000000000e+00	7.605034511048319068e+00	1.000000000000000000e+00
1.960000000000000000e+02	7.859834182239447387e+01	5.109859518557719582e+00	-4.469356222907251534e-03	1.185796818144469853e+02	1.340988920399737161e-01	0.000000000000000000e+00	6.759279696075696009e+00	1.000000000000000000e+00
1.960000000000000000e+02	2.851142897265017950e+01	6.482635830515676822e+00	-4.298997905355150806e-03	1.139404116087849701e+02	1.001781863170252418e-01	0.000000000000000000e+00	8.303133974576464738e+00	1.000000000000000000e+00
1.960000000000000000e+02	1.420407617057215361e+02	2.565171245366874331e+01	-5.710067149838577404e-03	1.523672498056103848e+02	1.096922351817599672e-01	0.000000000000000000e+00	7.981117032686216639e+00	1.000000000000000000e+00
1.970000000000000000e+02	1.425564534278113911e+02	1.464416037876908838e+01	-3.282931396493368303e-03	8.627045601596884694e+01	1.131454293613045614e-01	0.000000000000000000e+00	1.101962524924780240e+01	1.000000000000000000e+00
1.970000000000000000e+02	7.358374502369221659e+01	4.973348756193050235e+01	-4.593811385476841147e-03	1.219688977678936936e+02	7.862119057871397310e-02	0.000000000000000000e+00	1.168541104340502734e+01	1.000000000000000000e+00
1.980000000000000000e+02	5.242125557614015463e+01	1.663243297750706162e+01	-4.598282635681874737e-03	1.220906607563778294e+02	1.673830331283427952e-01	0.000000000000000000e+00	8.645734676980573852e+00	1.000000000000000000e+00
1.980000000000000000e+02	1.279647777635445038e+02	8.033703250453338995e+00	-4.179552378984438023e-03	1.106876202003361698e+02	2.393747121810938516e-01	0.000000000000000000e+00	1.117284675650984482e+01	1.000000000000000000e+00
1.980000000000000000e+02	6.131969689399176815e+01	3.303498219879273989e+01	-4.458926171567501734e-03	1.182956462174810355e+02	1.878626366373947754e-01	0.000000000000000000e+00	4.843144792775788687e+00	1.000000000000000000e+00
1.980000000000000000e+02	3.439572506505627558e+01	5.077004573220661854e+01	-5.779069718985032494e-03	1.542463571351212011e+02	1.032463433555362853e-01	0.000000000000000000e+00	5.969562287430246528e+00	1.000000000000000000e+00
1.980000000000000000e+02	4.034184798145542317e+01	5.024156094852563115e+01	-4.618575224348248943e-03	1.226432771671783968e+02	2.862646611920756090e-01	0.000000000000000000e+00	5.969562287430246528e+00	1.000000000000000000e+00
1.990000000000000000e+02	1.721042715619475771e+01	7.773081594438494335e+00	-4.373015192505343325e-03	1.159560818731663971e+02	7.847650883304291280e-02	0.000000000000000000e+00	7.472606763626026272e+00	1.000000000000000000e+00
1.990000000000000000e+02	8.480100330948806686e+01	7.795907263164476575e+00	-4.636992597249148945e-03	1.231448269041883350e+02	8.054875880427614376e-02	0.000000000000000000e+00	6.759279696075696009e+00	1.000000000000000000e+00
1.990000000000000000e+02	9.428832359533396357e+01	2.933709128613277173e+01	-3.821777702113806057e-03	1.009445479359681030e+02	1.520722741340816420e-01	0.000000000000000000e+00	4.802521053231722625e+00	1.000000000000000000e+00
1.990000000000000000e+02	8.739728703385182484e+01	4.658564673857725325e+01	-3.707474406906291313e-03	9.783179195501615766e+01	7.035125077534420956e-02	0.000000000000000000e+00	6.268799973776896017e+00	1.000000000000000000e+00
2.000000000000000000e+02	1.228009565037947937e+02	4.350404007194295275e+01	-3.827140950502635943e-03	1.010906021986151586e+02	7.721340862716774556e-02	0.000000000000000000e+00	1.274108499893830171e+01	1.000000000000000000e+00
2.000000000000000000e+02	1.047304881534194152e+02	9.847805123486153889e+00	-3.767082017266628387e-03	9.945505176850221574e+01	1.274937303135406097e-01	0.000000000000000000e+00	1.217595625667367543e+01	1.000000000000000000e+00
2.010000000000000000e+02	1.031018564923194845e+02	2.253319996913310419e+01	-4.370010223220789636e-03	1.158742492707371383e+02	1.011744609727386335e-01	0.000000000000000000e+00	6.730233122704690985e+00	1.000000000000000000e+00
2.010000000000000000e+02	1.741546445781430563e+01	3.120839492281973548e+01	-4.106670653854949983e-03	1.087028740441816552e+02	8.939773566756059608e-02	0.000000000000000000e+00	1.277193451603862151e+01	1.000000000000000000e+00
2.010000000000000000e+02	1.050970933907870233e+02	4.829939918701733603e+01	-3.277739701454954885e-02	8.894762961530277607e+02	4.481960605943191567e-03	0.000000000000000000e+00	1.471972025376658877e+01	1.000000000000000000e+00
2.020000000000000000e+02	1.167930204511341969e+02	8.189726316246108695e+00	-4.145953526578517734e-03	1.097726419524232142e+02	9.970367952732306360e-02	0.000000000000000000e+00	1.117284675650984482e+01	1.000000000000000000e+00
2.020000000000000000e+02	8.353423613346248544e+01	1.920133894304378330e+01	-4.333624769052681243e-03	1.148833850976980813e+02	8.070803459107100952e-02	0.000000000000000000e+00	9.671427150544305462e+00	1.000000000000000000e+00
2.020000000000000000e+02	5.971760256179418036e+01	2.127054129552657358e+01	-4.429075774128037914e-03	1.174827474905038684e+02	8.570948203809125587e-02	0.000000000000000000e+00	8.381906402777186571e+00	1.000000000000000000e+00
2.020000000000000000e+02	6.616192316810344209e+01	3.294066256089154621e+01	-3.743505533305637768e-03	9.881300692345941172e+01	2.038118936735073827e-01	0.000000000000000000e+00	4.843144792775788687e+00	1.000000000000000000e+00
2.030000000000000000e+02	2.863706936899608380e+01	1.997047566254890327e+01	-2.601065948219728752e-02	7.052016198445113560e+02	7.202804739695922720e-03	0.000000000000000000e+00	1.125398544824945191e+01	1.000000000000000000e+00
2.030000000000000000e+02	1.367543607812380912e+02	3.332587188591011085e+01	-4.171614530727929190e-03	1.104714533383793196e+02	1.208638526645406941e-01	0.000000000000000000e+00	1.050763964689480012e+01	1.000000000000000000e+00
2.030000000000000000e+02	3.987443146793448534e+01	1.935901713840098282e+01	-4.405708743541169106e-03	1.168464065688855271e+02	1.232360528411948764e-01	0.000000000000000000e+00	7.148996793990430199e+00	1.000000000000000000e+00
2.030000000000000000e+02	9.747035948440718300e+01	3.293415343007523433e+01	-3.879519009050097587e-03	1.025169837803383075e+02	1.640243611169811544e-01	0.000000000000000000e+00	4.802521053231722625e+00	1.000000000000000000e+00
2.040000000000000000e+02	1.188948978064849484e+02	2.236705040059817406e+01	-6.135275664741543858e-03	1.639467090461598389e+02	6.014379930312363509e-02	0.000000000000000000e+00	7.305194269352504932e+00	1.000000000000000000e+00
2.040000000000000000e+02	8.752829723652236282e+01	3.423187155260394832e+01	-3.849988509794706817e-03	1.017127966568539392e+02	1.055444524826542052e-01	0.000000000000000000e+00	6.753529512969846493e+00	1.000000000000000000e+00
2.040000000000000000e+02	4.206267941697930013e+01	4.641682289306249487e+01	-4.026345714743253049e-03	1.065154311171373394e+02	1.130672267017288624e-01	0.000000000000000000e+00	5.572271835290798947e+00	1.000000000000000000e+00
2.040000000000000000e+02	1.402677784919765145e+02	6.354838573014964354e+00	-3.186775766749890774e-03	8.365190498432254174e+01	2.253019075805583471e-01	0.000000000000000000e+00	1.408847636992012475e+01	1.000000000000000000e+00
2.050000000000000000e+02	1.197777798200590098e+02	3.112681705185129033e+01	-4.139529310496178546e-03	1.095976949660137194e+02	2.325023863320964113e-01	0.000000000000000000e+00	6.909346922451993223e+00	1.000000000000000000e+00
2.050000000000000000e+02	9.054177450247169645e+01	4.610557685861483179e+01	-3.817293260974197796e-03	1.008224257263397590e+02	1.190408665284126144e-01	0.000000000000000000e+00	6.001556920580648047e+00	1.000000000000000000e+00
2.060000000000000000e+02	1.437690382899193935e+02	2.000131600322041336e+01	-4.456882357538746557e-03	1.182399882040317181e+02	7.442154627752572971e-02	0.000000000000000000e+00	1.091579474984455622e+01	1.000000000000000000e+00
2.060000000000000000e+02	1.074675668652978118e+02	2.765536853578734622e+01	-4.251664096348021192e-03	1.126513971773051850e+02	9.519656054639136222e-02	0.000000000000000000e+00	6.354757404877584115e+00	1.000000000000000000e+00
2.070000000000000000e+02	1.436014247063200422e+01	3.894149390108534448e+01	-4.891475496853594021e-03	1.300750135305285085e+02	2.420477684032018573e-01	0.000000000000000000e+00	3.910505170769271288e+00	1.000000000000000000e+00
2.070000000000000000e+02	1.333868450585423489e+02	2.337246398678367854e+01	-4.091276143331607461e-03	1.082836441819247000e+02	8.593658101807222227e-02	0.000000000000000000e+00	1.050763964689480012e+01	1.000000000000000000e+00
2.070000000000000000e+02	7.712711915789624584e+01	2.644601665773175014e+01	-4.234063612536600150e-03	1.121720933116363454e+02	7.033300484171023381e-02	0.000000000000000000e+00	9.244382866759641715e+00	1.000000000000000000e+00
2.070000000000000000e+02	1.031716204857927863e+02	4.194240901301602520e+01	-3.794823935441763232e-03	1.002105314908143185e+02	9.304808227000249676e-02	0.000000000000000000e+00	1.066081824502717623e+01	1.000000000000000000e+00
2.070000000000000000e+02	6.807661820652906215e+01	2.832937724894653542e+01	-5.004953747010272569e-03	1.331653015335286341e+02	8.986390268554778071e-02	0.000000000000000000e+00	4.992996026268344600e+00	1.000000000000000000e+00
2.080000000000000000e+02	1.343749318842787659e+02	5.166642807206066124e+01	-4.056316017149226398e-03	1.073315951471923455e+02	9.195154049270848340e-02	0.000000000000000000e+00	1.120903115683551654e+01	1.000000000000000000e+00
2.080000000000000000e+02	4.681498971307211576e+01	2.107272843448836852e+01	-4.511076935175373920e-03	1.197158380066757815e+02	1.433838587281309751e-01	0.000000000000000000e+00	6.098444189093329193e+00	1.000000000000000000e+00
2.080000000000000000e+02	9.085017195427785452e+01	4.011194886860002384e+01	-4.590819378667605408e-03	1.218874181651089401e+02	1.195399461463565460e-01	0.000000000000000000e+00	6.001556920580648047e+00	1.000000000000000000e+00
2.090000000000000000e+02	9.926315168774600295e+01	7.489033133981406465e+00	-3.922273819850032039e-03	1.036813009838830624e+02	9.281335773441135029e-02	0.000000000000000000e+00	1.582685301346609208e+01	1.000000000000000000e+00
2.090000000000000000e+02	2.432877446869983373e+01	2.414733703974226842e+01	-4.410962315126958425e-03	1.169894740661552817e+02	1.454982570074713211e-01	0.000000000000000000e+00	7.806912982432940851e+00	1.000000000000000000e+00
2.090000000000000000e+02	1.138222461660796370e+02	2.762386204341684959e+01	-4.467777987962410699e-03	1.185367026487546838e+02	1.047785307693165358e-01	0.000000000000000000e+00	6.354757404877584115e+00	1.000000000000000000e+00
2.090000000000000000e+02	1.209308091663119598e+02	4.226914798707083065e+01	-4.250281905818432265e-03	1.126137567765627381e+02	1.597788201265665231e-01	0.000000000000000000e+00	1.035801566746159708e+01	1.000000000000000000e+00
2.090000000000000000e+02	3.212084340801877858e+01	1.474407005933207060e+01	-4.435065985620534161e-03	1.176458754792165564e+02	1.465119384242977718e-01	0.000000000000000000e+00	7.372334622583412767e+00	1.000000000000000000e+00
2.090000000000000000e+02	4.260189839083221131e+01	5.196294372699787800e+01	1.558158435200802071e-03	-3.930070469514532761e+01	4.315445352575935090e-01	0.000000000000000000e+00	5.572271835290798947e+00	1.000000000000000000e+00
2.100000000000000000e+02	4.522140247026376159e+01	1.518617585874043208e+01	-4.266761648473098127e-03	1.130625401420792855e+02	1.219189003960351458e-01	0.000000000000000000e+00	6.098444189093329193e+00	1.000000000000000000e+00
2.100000000000000000e+02	1.800773093642294498e+01	4.035115665325059098e+01	8.054225026920035571e-03	-2.162043547546304865e+02	9.746325008889056285e-02	0.000000000000000000e+00	3.910505170769271288e+00	1.000000000000000000e+00
2.100000000000000000e+02	2.160606253656104414e+01	3.146408017107256327e+01	-8.306294558147245960e-03	2.230688195062264469e+02	1.223996946939408526e-01	0.000000000000000000e+00	5.300086665219514437e+00	1.000000000000000000e+00
2.100000000000000000e+02	5.627937419344510062e+01	3.742140345565089632e+01	-3.425288948137556605e-03	9.014719744769786303e+01	1.221355090255976661e-01	0.000000000000000000e+00	4.018713034630975400e+00	1.000000000000000000e+00
2.110000000000000000e+02	7.002491050047416365e+01	1.170468732101936560e+01	-4.373029112438484370e-03	1.159564609467098251e+02	1.024197355210538785e-01	0.000000000000000000e+00	1.006793028497175158e+01	1.000000000000000000e+00
2.110000000000000000e+02	3.944685478677471480e+01	4.303312781880287474e+01	-2.349082385641061786e-03	6.083948231954758512e+01	2.940204191011038803e-01	0.000000000000000000e+00	6.484853238597182212e+00	1.000000000000000000e+00
2.110000000000000000e+02	1.762503894459436538e+01	4.975792222393996411e+01	-4.099190253106339658e-03	1.084991645874430617e+02	1.180728800437722548e-01	0.000000000000000000e+00	9.414546811318997399e+00	1.000000000000000000e+00
2.110000000000000000e+02	6.060567486259989778e+01	5.064254799925414119e+01	-3.752084516329100283e-03	9.904663344024781679e+01	8.350619124368940938e-02	0.000000000000000000e+00	1.391098632458457729e+01	1.000000000000000000e+00
2.110000000000000000e+02	1.068350702818336799e+02	5.273176471553902900e+01	-4.324581594172855967e-03	1.146371175107237406e+02	2.409093549911759391e-01	0.000000000000000000e+00	7.547302124843900728e+00	1.000000000000000000e+00
2.110000000000000000e+02	1.672616854135712927e+01	1.724848580475317661e+01	-4.093473883928466263e-03	1.083434939891855748e+02	1.133265619034070637e-01	0.000000000000000000e+00	4.299235577693794497e+00	1.000000000000000000e+00
2.120000000000000000e+02	1.200034729393375699e+02	5.306524390834948690e+01	-1.802705757084911362e-02	4.877887748869612778e+02	1.391601021679256256e-02	0.000000000000000000e+00	7.059257818209347057e+00	1.000000000000000000e+00
2.120000000000000000e+02	8.769437762033108186e+01	2.476355189302020676e+01	-3.559687014526104892e-03	9.380718278950125466e+01	9.390539024529898082e-02	0.000000000000000000e+00	1.070035696116706703e+01	1.000000000000000000e+00
2.120000000000000000e+02	3.799370205410697565e+01	2.709428198539130150e+01	-3.598348501471059901e-03	9.486002885576665733e+01	1.237916622554571244e-01	0.000000000000000000e+00	1.068055350291371397e+01	1.000000000000000000e+00
2.120000000000000000e+02	1.370772309619572482e+01	3.022630303256331885e+01	-4.221513020656834404e-03	1.118303102522127119e+02	2.633056387221783812e-01	0.000000000000000000e+00	5.023947037698338391e+00	1.000000000000000000e+00
2.120000000000000000e+02	1.398270351118827648e+02	3.700394082384691785e+01	-5.218360266601068491e-03	1.389768786978124808e+02	1.727535953990847473e-01	0.000000000000000000e+00	3.834256194767665882e+00	1.000000000000000000e+00
2.120000000000000000e+02	4.516156139610723130e+01	3.996792800551245506e+01	-4.062464032380277285e-03	1.074990205144723916e+02	1.405311063142622441e-01	0.000000000000000000e+00	6.484853238597182212e+00	1.000000000000000000e+00
2.120000000000000000e+02	1.429557770413825608e+02	4.445452985697763637e+01	-4.963110647564189515e-03	1.320258124415833549e+02	2.321300942775333942e-01	0.000000000000000000e+00	5.517664802258488876e+00	1.000000000000000000e+00
2.130000000000000000e+02	2.477927304632993355e+01	1.541687197053181713e+01	-4.782715927883995216e-03	1.271132266618187288e+02	1.642762804030413193e-01	0.000000000000000000e+00	7.372334622583412767e+00	1.000000000000000000e+00
2.130000000000000000e+02	8.007151095833293653e+01	4.056319060073779070e+01	-3.782524685424077521e-03	9.987559307994636981e+01	2.870618315974735602e-01	0.000000000000000000e+00	7.993682688580270757e+00	1.000000000000000000e+00
2.130000000000000000e+02	8.360437491534926835e+01	9.868648019785368319e+00	4.350881608376937389e-03	-1.153533306904422346e+02	2.574392196514044828e-01	0.000000000000000000e+00	7.158524279237521881e+00	1.000000000000000000e+00
2.140000000000000000e+02	5.503188456575091436e+01	1.611701140939681309e+01	-7.973679540233818627e-03	2.140109057821749161e+02	1.392871491145371010e-01	0.000000000000000000e+00	3.503412865709219393e+00	1.000000000000000000e+00
2.140000000000000000e+02	1.029272906357851838e+02	2.288589521946243011e+01	-4.182743554842408180e-03	1.107745236594195859e+02	6.430259045456410139e-02	0.000000000000000000e+00	7.851348058530268403e+00	1.000000000000000000e+00
2.140000000000000000e+02	9.630078970664874305e+01	4.623646718840078762e+01	-4.114739375205407612e-03	1.089226048979306540e+02	7.851987148529870897e-02	0.000000000000000000e+00	1.237578107445210307e+01	1.000000000000000000e+00
2.140000000000000000e+02	1.272164275729953573e+02	5.094279294867259011e+01	-4.453226468597638356e-03	1.181404294804929833e+02	3.572847043802261924e-01	0.000000000000000000e+00	7.518744085513133335e+00	1.000000000000000000e+00
2.150000000000000000e+02	7.261388074203019016e+01	4.344116115003049572e+01	-3.618804768300110369e-03	9.541710261995233111e+01	1.268928097888420981e-01	0.000000000000000000e+00	7.159761408192547805e+00	1.000000000000000000e+00
2.150000000000000000e+02	5.915885835545523719e+01	3.461807946163135341e+01	-1.635261123325873131e-02	4.421895396010927470e+02	3.521731667215655115e-02	0.000000000000000000e+00	4.018713034630975400e+00	1.000000000000000000e+00
2.150000000000000000e+02	1.371688930222946396e+02	3.976723617517552611e+01	3.807543792777509910e-03	-1.005569240591722036e+02	2.900698725791446275e-01	0.000000000000000000e+00	3.834256194767665882e+00	1.000000000000000000e+00
2.160000000000000000e+02	1.437066415043276812e+01	8.336037310317330196e+00	-1.632762735898455816e-02	4.415091681040759681e+02	1.248578240436493125e-02	0.000000000000000000e+00	5.968083323195523704e+00	1.000000000000000000e+00
2.160000000000000000e+02	1.425847289707053633e+01	2.076898360473503047e+01	-4.464837760849073994e-03	1.184566331326853543e+02	8.328777812374454914e-02	0.000000000000000000e+00	4.299235577693794497e+00	1.000000000000000000e+00
2.160000000000000000e+02	7.540212194479030927e+01	2.705825204228505143e+01	-5.149863457119110977e-03	1.371115444307294240e+02	1.846712797024774311e-01	0.000000000000000000e+00	5.958272977005135473e+00	1.000000000000000000e+00
2.160000000000000000e+02	1.135362897069925765e+02	4.464483831258814206e+01	-3.532243244060211292e-03	9.305982235249466328e+01	1.637466078109767187e-01	0.000000000000000000e+00	3.234013800839903308e+00	1.000000000000000000e+00
2.160000000000000000e+02	5.476374185198599065e+01	2.267304436302625703e+01	-4.037214420679987280e-03	1.068114123427735507e+02	3.406141554736177302e-01	0.000000000000000000e+00	5.131388267812546644e+00	1.000000000000000000e+00
2.170000000000000000e+02	1.261261631555827591e+02	1.676163986095453140e+01	-4.256329853723689501e-03	1.127784570678395397e+02	2.443892178839054408e-01	0.000000000000000000e+00	5.659007331891262815e+00	1.000000000000000000e+00
2.170000000000000000e+02	1.381177050467906042e+02	4.710739326190959986e+01	-4.385561255031937902e-03	1.162977415873168496e+02	1.931421889479750797e-01	0.000000000000000000e+00	5.517664802258488876e+00	1.000000000000000000e+00
2.180000000000000000e+02	9.058951495404330956e+01	8.302669572849881163e+00	-4.182681456696864079e-03	1.107728325762920463e+02	3.321694914105084440e-01	0.000000000000000000e+00	6.862285436391952764e+00	1.000000000000000000e+00
2.180000000000000000e+02	2.949809817429792957e+01	2.134888847927348721e+01	-4.756915663216611419e-03	1.264106228741699027e+02	9.302254981101820697e-02	0.000000000000000000e+00	7.579982219525708054e+00	1.000000000000000000e+00
2.180000000000000000e+02	1.201867413899289545e+02	2.520444771669646045e+01	-4.049939605503401555e-03	1.071579499915429068e+02	1.250414389966058026e-01	0.000000000000000000e+00	7.193925669453738792e+00	1.000000000000000000e+00
2.180000000000000000e+02	7.989574411995538128e+01	3.097084410067477833e+01	-5.337343859921917129e-03	1.422170905488552251e+02	1.203723268060751250e-01	0.000000000000000000e+00	5.958272977005135473e+00	1.000000000000000000e+00
2.190000000000000000e+02	1.312072991162990263e+02	1.925290888117596211e+01	-4.350194209851718403e-03	1.153346111612564044e+02	2.999791637151261181e-01	0.000000000000000000e+00	5.659007331891262815e+00	1.000000000000000000e+00
2.190000000000000000e+02	7.501264300436275789e+00	3.303748477810783157e+01	-4.966397465337267850e-03	1.321153204620028419e+02	1.563765832662593613e-01	0.000000000000000000e+00	7.215400197028442264e+00	1.000000000000000000e+00
2.190000000000000000e+02	6.796020055056709452e+01	9.804970813327512857e+00	-3.318774432344405532e-03	8.724654882255188681e+01	2.043174884446943285e-01	0.000000000000000000e+00	4.801618439448461118e+00	1.000000000000000000e+00
2.190000000000000000e+02	2.654080074285934288e+01	4.493467567428159271e+01	-3.376644941817336185e-03	8.882250316538659263e+01	3.322471939412595665e-01	0.000000000000000000e+00	6.470260224735990384e+00	1.000000000000000000e+00
2.190000000000000000e+02	7.716627410796738218e+01	4.999002252898856113e+01	-4.470745656878217546e-03	1.186175194716677197e+02	1.321755889496769587e-01	0.000000000000000000e+00	6.664028839138026683e+00	1.000000000000000000e+00
2.200000000000000000e+02	7.050875263897989953e+01	5.028445122805518963e+01	-4.533078159113724213e-03	1.203149847003737278e+02	1.334163380567441326e-01	0.000000000000000000e+00	6.664028839138026683e+00	1.000000000000000000e+00
2.200000000000000000e+02	1.001289488101998444e+02	2.536153302192070669e+01	-4.647853928581312070e-03	1.234406073014543352e+02	3.916875035221050183e-01	0.000000000000000000e+00	7.808998288237784635e+00	1.000000000000000000e+00
2.200000000000000000e+02	1.218730797075917280e+02	3.443721075149068866e+01	-3.790886874556741951e-03	1.001033157732361474e+02	3.062943680597318696e-01	0.000000000000000000e+00	6.407704368861806721e+00	1.000000000000000000e+00
2.200000000000000000e+02	4.632466379137678558e+01	5.347559899429966634e+01	-3.519656278723162085e-03	9.271704875560224934e+01	2.521886009789777727e-01	0.000000000000000000e+00	9.063561329522677568e+00	1.000000000000000000e+00
2.210000000000000000e+02	9.022284157075178257e+01	4.414667538011897108e+01	-1.618454622263698975e-02	4.376127217057571670e+02	1.429245459071259994e-02	0.000000000000000000e+00	9.595392179287827616e+00	1.000000000000000000e+00
2.210000000000000000e+02	1.115988638557761021e+02	1.179715896155317267e+01	-8.470723477679319158e-03	2.275466178215393995e+02	3.342665282715184816e-02	0.000000000000000000e+00	5.911831592256865164e+00	1.000000000000000000e+00
2.210000000000000000e+02	7.392189752436487993e+01	1.635007401562075202e+01	-4.352287093452786998e-03	1.153916054581822834e+02	1.898176559029308708e-01	0.000000000000000000e+00	8.853259667267129984e+00	1.000000000000000000e+00
2.210000000000000000e+02	9.251798595165310246e+01	1.955747947896508521e+01	-1.617880417234965340e-02	4.374563517485972852e+02	2.950771082894942943e-02	0.000000000000000000e+00	4.981754170503979395e+00	1.000000000000000000e+00
2.210000000000000000e+02	2.357237673752668172e+01	5.274215192430911969e+01	-1.520013205232527247e-02	4.108047360671226897e+02	1.592169409401233970e-02	0.000000000000000000e+00	7.617528399978043652e+00	1.000000000000000000e+00
2.210000000000000000e+02	1.043551992415096095e+02	1.879500718571518192e+01	8.172942670138438545e-03	-2.194373241392988234e+02	1.000459747547908229e-01	0.000000000000000000e+00	5.559871297091929065e+00	1.000000000000000000e+00
2.210000000000000000e+02	1.259574603527924666e+02	2.949995341326734177e+01	-4.592780662440202818e-03	1.219408286794988641e+02	2.010421946886157274e-01	0.000000000000000000e+00	6.407704368861806721e+00	1.000000000000000000e+00
2.210000000000000000e+02	1.166101210706271161e+02	4.565002785290359100e+01	-4.102483390263028142e-03	1.085888447000064616e+02	1.638921780546840345e-01	0.000000000000000000e+00	3.234013800839903308e+00	1.000000000000000000e+00
2.220000000000000000e+02	3.014834038051737863e+01	7.705935090197586490e+00	-4.491403958148321683e-03	1.191800951237351569e+02	1.520110896067049522e-01	0.000000000000000000e+00	5.884991522031583600e+00	1.000000000000000000e+00
2.220000000000000000e+02	1.471659473950610852e+01	3.300575689903574528e+01	-1.641406676747796112e-02	4.438631228635543380e+02	1.024333875566985075e-02	0.000000000000000000e+00	7.215400197028442264e+00	1.000000000000000000e+00
2.220000000000000000e+02	1.356202279086816418e+02	3.084876890782548386e+01	-4.100497469454862827e-03	1.085347632593787779e+02	7.416493584437133801e-02	0.000000000000000000e+00	9.465144914006879517e+00	1.000000000000000000e+00
2.220000000000000000e+02	8.469567425851602138e+01	1.247413564401031394e+01	-1.664720178193914227e-02	4.502119547963160926e+02	1.625502940348533265e-02	0.000000000000000000e+00	7.220698534566876603e+00	1.000000000000000000e+00
2.230000000000000000e+02	9.718787555447946147e+01	6.417835681726064223e+00	-4.178052833465200309e-03	1.106467839385709908e+02	1.176506103941148407e-01	0.000000000000000000e+00	6.862285436391952764e+00	1.000000000000000000e+00
2.230000000000000000e+02	6.536057292465098101e+01	1.384198404647714220e+01	-4.082460117599649198e-03	1.080435624172165348e+02	9.099760991681360434e-02	0.000000000000000000e+00	4.801618439448461118e+00	1.000000000000000000e+00
2.230000000000000000e+02	8.211796548008274854e+00	2.473515610826698818e+01	-4.411317142527268302e-03	1.169991368769300379e+02	1.634913297292758250e-01	0.000000000000000000e+00	8.332677685888310037e+00	1.000000000000000000e+00
2.230000000000000000e+02	8.182625801692280731e+01	3.950243855391094883e+01	-3.427464289674349903e-03	9.020643727422230995e+01	1.727960393612639756e-01	0.000000000000000000e+00	8.246483482930878850e+00	1.000000000000000000e+00
2.230000000000000000e+02	1.112499415498432853e+02	4.204370681463633730e+01	-4.287659849062813201e-03	1.136316488345161133e+02	1.631939036627312323e-01	0.000000000000000000e+00	6.460423819385178845e+00	1.000000000000000000e+00
2.230000000000000000e+02	1.420487096406279015e+01	4.998660959854703378e+01	-3.979451820951803234e-03	1.052383966440326333e+02	1.696197021162546559e-01	0.000000000000000000e+00	5.687518386387769631e+00	1.000000000000000000e+00
2.230000000000000000e+02	3.065213650689396374e+01	4.993079272767120358e+01	-4.153086482017972689e-03	1.099668896306350945e+02	2.380823626169668028e-01	0.000000000000000000e+00	6.470260224735990384e+00	1.000000000000000000e+00
2.240000000000000000e+02	4.293180396877344407e+01	3.871461587081624600e+01	-3.679025036890098011e-03	9.705704660308688858e+01	2.214556982890474313e-01	0.000000000000000000e+00	7.967419056464834171e+00	1.000000000000000000e+00
2.240000000000000000e+02	4.827536721164382527e+01	4.462444651904666415e+01	-4.252189649567219426e-03	1.126657092662383945e+02	1.255883009667513317e-01	0.000000000000000000e+00	7.967419056464834171e+00	1.000000000000000000e+00
2.250000000000000000e+02	2.428633722930822358e+01	7.186277251232804808e+00	-4.633871361252654003e-03	1.230598280771780253e+02	8.340246551802410480e-02	0.000000000000000000e+00	5.884991522031583600e+00	1.000000000000000000e+00
2.250000000000000000e+02	1.149114155636484327e+02	1.669376533310055777e+01	-4.847678715343530301e-03	1.288823209371575729e+02	1.394740359423083387e-01	0.000000000000000000e+00	5.911831592256865164e+00	1.000000000000000000e+00
2.250000000000000000e+02	1.202201139354348527e+02	2.608944245351625568e+01	-4.706409801991367353e-03	1.250352257667060059e+02	2.378076198935944463e-01	0.000000000000000000e+00	6.674483419662417205e+00	1.000000000000000000e+00
2.250000000000000000e+02	5.422190510173330757e+00	3.495429164364447416e+01	-4.643488025207815305e-03	1.233217131627207408e+02	1.033988168294401877e-01	0.000000000000000000e+00	9.496459215370032680e+00	1.000000000000000000e+00
2.250000000000000000e+02	2.682090593639292919e+01	3.534677712191305687e+01	-4.367263150599123150e-03	1.157994398199887769e+02	1.243197896341025066e-01	0.000000000000000000e+00	4.662848688436225686e+00	1.000000000000000000e+00
2.250000000000000000e+02	1.379429818314765441e+02	4.002448590745505896e+01	-3.861778495229934056e-03	1.020338665578765927e+02	1.238362889160150582e-01	0.000000000000000000e+00	7.155431132786820747e+00	1.000000000000000000e+00
2.250000000000000000e+02	6.280221537299894408e+01	5.108135841821636802e+01	-1.599964152866679978e-02	4.325773183867462990e+02	7.770218825716934674e-03	0.000000000000000000e+00	7.580245016953915282e+00	1.000000000000000000e+00
2.250000000000000000e+02	1.927809360523465898e+01	1.770279103452959646e+01	-3.858801347867840681e-03	1.019527916138803931e+02	7.090489364945629092e-02	0.000000000000000000e+00	1.164815720843193603e+01	1.000000000000000000e+00
2.250000000000000000e+02	1.009915249342709558e+02	4.912009925792639820e+01	-3.740678587163670434e-03	9.873602232301317372e+01	2.283786517117870618e-01	0.000000000000000000e+00	1.186168143443751610e+01	1.000000000000000000e+00
2.260000000000000000e+02	9.464950804576895393e+01	1.505475939243630279e+01	-4.688530906054195861e-03	1.245483400635404649e+02	6.855455369784146935e-02	0.000000000000000000e+00	4.981754170503979395e+00	1.000000000000000000e+00
2.270000000000000000e+02	9.960137773930509297e+01	2.549307389168595250e+01	-4.311276725925813555e-03	1.142747936762571044e+02	8.892293344052759618e-02	0.000000000000000000e+00	8.453648716756957171e+00	1.000000000000000000e+00
2.270000000000000000e+02	8.592579378450629690e+00	4.906462882132557723e+01	-4.273044013612709198e-03	1.132336241832466612e+02	1.390354601175943783e-01	0.000000000000000000e+00	4.040934923892804953e+00	1.000000000000000000e+00
2.270000000000000000e+02	8.768505557218759350e+01	4.530579801552239871e+01	-3.825720503731963162e-03	1.010519199876341929e+02	9.965070807676057463e-02	0.000000000000000000e+00	8.246483482930878850e+00	1.000000000000000000e+00
2.280000000000000000e+02	9.115662511124563139e+01	2.588079760415319797e+01	-4.068911480492244659e-03	1.076746001653999372e+02	9.917027246021514753e-02	0.000000000000000000e+00	8.453648716756957171e+00	1.000000000000000000e+00
2.280000000000000000e+02	2.372816752729501388e+01	3.883635116814591015e+01	-4.173452959343693265e-03	1.105215182088529389e+02	1.725130681808306754e-01	0.000000000000000000e+00	4.662848688436225686e+00	1.000000000000000000e+00
2.290000000000000000e+02	1.278974957213860222e+02	5.063053164035927267e+01	-3.790005503219541494e-03	1.000793138938823716e+02	1.184804498976268494e-01	0.000000000000000000e+00	1.070736452858557186e+01	1.000000000000000000e+00
2.300000000000000000e+02	1.373633846707067505e+02	3.174585833186561246e+01	-3.589214987541867151e-03	9.461130111735292303e+01	2.523589482249704030e-01	0.000000000000000000e+00	6.365385606475270741e+00	1.000000000000000000e+00
2.300000000000000000e+02	1.429081767255740942e+02	3.487210448138783647e+01	-4.346250158229791535e-03	1.152272050689556835e+02	1.766788023650111006e-01	0.000000000000000000e+00	6.365385606475270741e+00	1.000000000000000000e+00
2.300000000000000000e+02	7.021043816611700095e+01	4.947563441809032980e+01	-3.509467160141641756e-03	9.243957434204595813e+01	1.326186865834004802e-01	0.000000000000000000e+00	5.342105945726300931e+00	1.000000000000000000e+00
2.310000000000000000e+02	4.500568421492012305e+01	3.149065752522314554e+01	-4.975167653458022025e-03	1.323541539573748764e+02	5.325327124459688921e-02	0.000000000000000000e+00	7.779458549583193161e+00	1.000000000000000000e+00
2.310000000000000000e+02	7.957969451134493966e+01	1.087784120276955768e+01	-1.613951195270496922e-02	4.363863293010219309e+02	2.782977997736546527e-02	0.000000000000000000e+00	3.243780873817045496e+00	1.000000000000000000e+00
2.310000000000000000e+02	6.866791400812657287e+01	1.325191214324968847e+01	-4.093620188271971869e-03	1.083474782113329837e+02	1.091733215050081363e-01	0.000000000000000000e+00	5.954633999209655748e+00	1.000000000000000000e+00
2.310000000000000000e+02	1.411762201303866675e+02	2.570828668621492596e+01	-4.519818129302434311e-03	1.199538819252721140e+02	1.556276044087131494e-01	0.000000000000000000e+00	7.140727247203725980e+00	1.000000000000000000e+00
2.310000000000000000e+02	1.178507307129066106e+02	4.692780723630133366e+01	-4.212327061674897045e-03	1.115801543078027578e+02	1.546336973910623636e-01	0.000000000000000000e+00	6.516028089124505485e+00	1.000000000000000000e+00
2.310000000000000000e+02	4.111823553546376075e+01	1.353878149905022177e+01	1.471344125806935046e-03	-3.693654047479302704e+01	3.979214808369967438e-01	0.000000000000000000e+00	1.827161161102075226e+01	1.000000000000000000e+00
2.320000000000000000e+02	1.866875800053139756e+01	8.725806943629228485e+00	-4.609834894665755696e-03	1.224052567895044206e+02	1.015306869902555809e-01	0.000000000000000000e+00	1.652098054531630922e+01	1.000000000000000000e+00
2.320000000000000000e+02	1.270628873323644967e+02	2.318903071745800304e+01	-4.385606166463372826e-03	1.162989646345313588e+02	5.649829349220547581e-02	0.000000000000000000e+00	1.339102476436678302e+01	1.000000000000000000e+00
2.320000000000000000e+02	1.762173224908149649e+01	2.521357620616200990e+01	-4.492263253296423578e-03	1.192034958149120882e+02	8.152999293922535973e-02	0.000000000000000000e+00	7.060744842792724185e+00	1.000000000000000000e+00
2.320000000000000000e+02	1.162949252246339569e+02	4.060024124763553033e+01	-5.186881963306667030e-03	1.381196481457800189e+02	1.792490612350158274e-01	0.000000000000000000e+00	6.516028089124505485e+00	1.000000000000000000e+00
2.320000000000000000e+02	9.477510642930408125e+00	4.512178064820468393e+01	-3.818138256054078115e-03	1.008454369919729885e+02	1.275528754739212456e-01	0.000000000000000000e+00	4.040934923892804953e+00	1.000000000000000000e+00
2.330000000000000000e+02	3.169786732095641923e+01	2.919472138035687436e+01	-4.410975584901785131e-03	1.169898354343107911e+02	9.621047150991512975e-02	0.000000000000000000e+00	7.899040168892831559e+00	1.000000000000000000e+00
2.330000000000000000e+02	9.598499559165003348e+01	1.697707820873459639e+01	-3.899198489159972497e-03	1.030529037579979672e+02	1.029177122556627078e-01	0.000000000000000000e+00	9.276504256819560368e+00	1.000000000000000000e+00
2.330000000000000000e+02	5.151009465396408871e+01	3.575828217661165809e+01	-4.205190573100828222e-03	1.113858104137654124e+02	8.914084324069837528e-02	0.000000000000000000e+00	7.779458549583193161e+00	1.000000000000000000e+00
2.340000000000000000e+02	6.989593955968240380e+01	2.906363402388767980e+01	3.923104654107431588e-03	-1.037039266159718380e+02	2.511527610953224743e-01	0.000000000000000000e+00	5.404718794255601644e+00	1.000000000000000000e+00
2.340000000000000000e+02	2.467279666616636646e+01	2.558318183537191715e+01	-5.086699321894072243e-03	1.353914318185212835e+02	8.355183887228567752e-02	0.000000000000000000e+00	7.060744842792724185e+00	1.000000000000000000e+00
2.340000000000000000e+02	7.554089958028194474e+01	4.912310491937714829e+01	-4.624897048119573639e-03	1.228154357625976303e+02	9.700235389727462909e-02	0.000000000000000000e+00	5.342105945726300931e+00	1.000000000000000000e+00
2.350000000000000000e+02	6.271845923339614615e+01	1.300361001280996120e+01	-4.336565515774563374e-03	1.149634687639684643e+02	1.007552979004417981e-01	0.000000000000000000e+00	5.954633999209655748e+00	1.000000000000000000e+00
2.350000000000000000e+02	1.033977546359555646e+02	2.461519510601076277e+01	-4.215588030367724108e-03	1.116689583950678326e+02	4.794824351043336375e-02	0.000000000000000000e+00	1.064376936923142658e+01	1.000000000000000000e+00
2.350000000000000000e+02	9.279790732478785742e+01	6.925805276875536265e+00	1.364249958543452398e-03	-3.402010653411553420e+01	4.043086451724149377e-01	0.000000000000000000e+00	3.732809228997985951e+00	1.000000000000000000e+00
2.360000000000000000e+02	8.716439261519465731e+01	1.984944558748996357e+01	-4.322271985898849464e-03	1.145742212752694797e+02	1.068042592465066054e-01	0.000000000000000000e+00	9.276504256819560368e+00	1.000000000000000000e+00
2.360000000000000000e+02	7.994858875192649350e+01	3.682037462280297291e+01	-5.822741099658942758e-03	1.554356347595532100e+02	8.998241454224986668e-02	0.000000000000000000e+00	8.414722715009022025e+00	1.000000000000000000e+00
2.360000000000000000e+02	1.218841087159139960e+02	3.706211886266370925e+01	-1.685147762051575002e-02	4.557748813693332863e+02	1.361322760907079932e-02	0.000000000000000000e+00	6.614928730548501612e+00	1.000000000000000000e+00
2.360000000000000000e+02	7.646577751430547210e+01	9.969196446613457496e+00	-5.120771865067943150e-03	1.363193098150231322e+02	1.429298369416807102e-01	0.000000000000000000e+00	3.243780873817045496e+00	1.000000000000000000e+00
2.360000000000000000e+02	9.825471606949291470e+01	3.680160701199580586e+01	-2.441463810791145647e-03	6.335525260545867354e+01	1.934820153146279420e-01	0.000000000000000000e+00	1.322722498630972154e+01	1.000000000000000000e+00
2.370000000000000000e+02	1.412903458639339931e+02	2.058983311806570171e+01	-1.634431463481888711e-02	4.419636031014642867e+02	1.641547520009389860e-02	0.000000000000000000e+00	1.446293208268006580e+01	1.000000000000000000e+00
2.370000000000000000e+02	5.346656634791140306e+01	4.922170320049755077e+01	-4.292562948975662575e-03	1.137651721380325966e+02	8.939157249955631546e-02	0.000000000000000000e+00	8.239381048928930085e+00	1.000000000000000000e+00
2.370000000000000000e+02	6.170404285042505421e+01	4.939884986285575508e+01	-3.715726752230170439e-03	9.805652333495713435e+01	1.195791694637357017e-01	0.000000000000000000e+00	8.227988672666816328e+00	1.000000000000000000e+00
2.370000000000000000e+02	1.415456893707315089e+02	5.204860443463942232e+01	-4.063915362677716393e-03	1.075385437587978430e+02	1.046842700459639230e-01	0.000000000000000000e+00	2.472190331760340953e+01	1.000000000000000000e+00
2.380000000000000000e+02	6.496873775553471830e+01	3.128482010933471358e+01	-4.298923429251888875e-03	1.139383834438449696e+02	8.946948951972766295e-02	0.000000000000000000e+00	5.404718794255601644e+00	1.000000000000000000e+00
2.380000000000000000e+02	1.148621245898977321e+02	3.200514047472105261e+01	-4.489800161554430812e-03	1.191364198523372409e+02	2.037247947091983535e-01	0.000000000000000000e+00	8.310510371427087151e+00	1.000000000000000000e+00
2.380000000000000000e+02	1.204231667240672010e+02	9.279730831224227927e+00	-3.975370003666630139e-03	1.051272388585592665e+02	1.542134169888611517e-01	0.000000000000000000e+00	5.893840505569472477e+00	1.000000000000000000e+00
2.380000000000000000e+02	6.413736443705259305e+00	1.396839580443197804e+01	2.543046250602051458e-03	-6.612158883843457602e+01	2.467992843189054097e-01	0.000000000000000000e+00	4.646521668669217675e+00	1.000000000000000000e+00
2.390000000000000000e+02	8.964562914281471251e+01	8.925056887741117606e+00	-4.175455479736489041e-03	1.105760516964338223e+02	1.493601298582036829e-01	0.000000000000000000e+00	3.732809228997985951e+00	1.000000000000000000e+00
2.390000000000000000e+02	9.130411297813849103e+01	4.943505872381981447e+01	-4.233531665704268199e-03	1.121576071091092501e+02	1.241172284706537621e-01	0.000000000000000000e+00	7.958087624044815733e+00	1.000000000000000000e+00
2.390000000000000000e+02	2.952108000157333834e+01	4.144771778336885149e+01	-3.375946075390043929e-03	8.880347133741094012e+01	1.443720101966852187e-01	0.000000000000000000e+00	1.390973263060944021e+01	1.000000000000000000e+00
2.400000000000000000e+02	1.206411240412879522e+02	1.516953986997593873e+01	-5.189190116423162552e-03	1.381825047537656701e+02	1.004909116809604708e-01	0.000000000000000000e+00	5.893840505569472477e+00	1.000000000000000000e+00
2.400000000000000000e+02	1.007544935921145957e+01	1.110797238440695445e+01	-2.384144333279280843e-03	6.179430419949908782e+01	3.362832251985066190e-01	0.000000000000000000e+00	4.646521668669217675e+00	1.000000000000000000e+00
2.400000000000000000e+02	1.749188593696636218e+01	8.631673579230870530e+00	-2.996602417539015635e-03	7.847302340353239458e+01	3.293299605362450810e-01	0.000000000000000000e+00	7.029230827069958387e+00	1.000000000000000000e+00
2.400000000000000000e+02	7.215718917015304612e+01	3.364206517788900186e+01	-3.506162685787497270e-03	9.234958549009648721e+01	1.103718566537748025e-01	0.000000000000000000e+00	7.565080174958607628e+00	1.000000000000000000e+00
2.410000000000000000e+02	1.176397371651421082e+02	2.417255143817371987e+01	-1.566999761562779675e-02	4.236003150550951659e+02	8.402425871144814096e-03	0.000000000000000000e+00	8.310510371427087151e+00	1.000000000000000000e+00
2.410000000000000000e+02	1.140791975219692311e+01	3.931263882486295103e+01	-3.673382182962691214e-03	9.690337800341715990e+01	6.560174333990287376e-02	0.000000000000000000e+00	1.823856179578434933e+01	1.000000000000000000e+00
2.410000000000000000e+02	6.026744096937237316e+01	4.129724677254768039e+01	2.758967255821302700e-03	-7.200164154548194517e+01	2.148633639062917933e-01	0.000000000000000000e+00	8.227988672666816328e+00	1.000000000000000000e+00
2.420000000000000000e+02	4.585443860339233169e+01	1.494843044167528134e+01	-1.637482017874549237e-02	4.427943430564003506e+02	8.795919729480794480e-03	0.000000000000000000e+00	5.147128580910711904e+00	1.000000000000000000e+00
2.420000000000000000e+02	6.711730530040780707e+01	1.908374799670110988e+01	-4.229693781207143760e-03	1.120530922051343623e+02	2.220638371603221861e-01	0.000000000000000000e+00	6.502788700667445632e+00	1.000000000000000000e+00
2.420000000000000000e+02	3.145708394975509137e+01	2.190303227662386121e+01	-4.757342299638587721e-03	1.264222412187835687e+02	2.090896339473122811e-01	0.000000000000000000e+00	7.651110337937012673e+00	1.000000000000000000e+00
2.420000000000000000e+02	9.599877499202789011e+01	2.299884769744239676e+01	-3.839986812991229119e-03	1.014404261929213646e+02	1.150910687145619837e-01	0.000000000000000000e+00	1.167211049936686429e+01	1.000000000000000000e+00
2.420000000000000000e+02	5.368555476601355281e+01	2.141077146903502637e+01	-4.180039025811326144e-03	1.107008727738359823e+02	2.072522554023251695e-01	0.000000000000000000e+00	6.096845732401286355e+00	1.000000000000000000e+00
2.430000000000000000e+02	6.476260293664782353e+01	1.302225992332908078e+01	-4.427581532328913466e-03	1.174420556619020033e+02	1.208488518096477726e-01	0.000000000000000000e+00	6.502788700667445632e+00	1.000000000000000000e+00
2.430000000000000000e+02	1.107862279541622712e+02	4.093417950292812435e+01	-4.741949776862403043e-03	1.260030654877031822e+02	6.298117340611042447e-02	0.000000000000000000e+00	9.815328387397171284e+00	1.000000000000000000e+00
2.430000000000000000e+02	8.474800388585597943e+01	4.257098654708320140e+01	-3.841948459269230263e-03	1.014938465792127147e+02	4.123483904184341853e-01	0.000000000000000000e+00	5.936094831275967820e+00	1.000000000000000000e+00
2.430000000000000000e+02	8.341945248843319405e+01	4.835650061502109054e+01	-5.106772007032698950e-03	1.359380597228663987e+02	2.308727179102213478e-01	0.000000000000000000e+00	5.936094831275967820e+00	1.000000000000000000e+00
2.430000000000000000e+02	1.192865825878543546e+02	5.170523554436309155e+01	-3.580168190233884527e-03	9.436493488287334230e+01	2.302145327388994689e-01	0.000000000000000000e+00	4.778502483935356260e+00	1.000000000000000000e+00
2.440000000000000000e+02	1.434357021316139367e+02	1.820096181142704594e+01	-3.700191978310027417e-03	9.763347376018440116e+01	1.022736809987320195e-01	0.000000000000000000e+00	8.008242731870494069e+00	1.000000000000000000e+00
2.440000000000000000e+02	5.728087440111340101e+01	3.244797246643393152e+01	-4.318634378885560093e-03	1.144751604129696432e+02	9.171104119475070870e-02	0.000000000000000000e+00	8.520487961777780228e+00	1.000000000000000000e+00
2.440000000000000000e+02	1.371365427985703604e+02	3.906322973568341439e+01	-3.303333107923039306e-03	8.682604410430062103e+01	3.051260934138242398e-01	0.000000000000000000e+00	8.683987689937577414e+00	1.000000000000000000e+00
2.440000000000000000e+02	1.215565804739945150e+02	4.750033416788640039e+01	-3.044271106403436278e-03	7.977115742580603808e+01	4.082439025536401811e-01	0.000000000000000000e+00	4.778502483935356260e+00	1.000000000000000000e+00
2.450000000000000000e+02	9.478190351869243102e+01	5.931196441018032672e+00	-4.797054661331592168e-03	1.275037051534252299e+02	1.807436294089707074e-01	0.000000000000000000e+00	5.475865035833771266e+00	1.000000000000000000e+00
2.450000000000000000e+02	7.198965010541074605e+01	2.344249939168850005e+01	-4.726833469979391071e-03	1.255914117853792220e+02	9.564058820176446485e-02	0.000000000000000000e+00	6.537465688028017752e+00	1.000000000000000000e+00
2.450000000000000000e+02	3.330087953868761019e+01	4.003025086669060784e+01	-1.621184153505824191e-02	4.383560392701104433e+02	1.360852619593655444e-02	0.000000000000000000e+00	3.473310118696674831e+00	1.000000000000000000e+00
2.450000000000000000e+02	4.947534044588285695e+01	2.582049065094062712e+01	-5.228398905741529074e-03	1.392502551911879323e+02	9.912653279790473171e-02	0.000000000000000000e+00	6.096845732401286355e+00	1.000000000000000000e+00
2.450000000000000000e+02	1.419052854584829788e+02	2.774013352983631719e+01	-3.732990477754806469e-03	9.852665645564069052e+01	2.295299068008386234e-01	0.000000000000000000e+00	8.725113096359608633e+00	1.000000000000000000e+00
2.450000000000000000e+02	4.510479952342866028e+01	4.097227626512648868e+01	-3.693863250502664106e-03	9.746112715111750902e+01	2.584819447477307852e-01	0.000000000000000000e+00	7.017123845076620903e+00	1.000000000000000000e+00
2.460000000000000000e+02	7.778157333451056843e+01	3.370904108248823405e+01	-5.449016520592209201e-03	1.452582079705288152e+02	1.749875756244291258e-01	0.000000000000000000e+00	5.731015522167854925e+00	1.000000000000000000e+00
2.460000000000000000e+02	4.586657309563160823e+01	9.801316164478201642e+00	-3.907731205764835951e-03	1.032852703279847617e+02	2.137692088973206506e-01	0.000000000000000000e+00	5.147128580910711904e+00	1.000000000000000000e+00
2.460000000000000000e+02	1.407274561080468516e+02	1.066455980991533892e+01	-4.048308030063384536e-03	1.071135182347850048e+02	8.120352333941405210e-02	0.000000000000000000e+00	8.008242731870494069e+00	1.000000000000000000e+00
2.460000000000000000e+02	8.342232635628553794e+01	3.472217693846483400e+01	-4.374462137519599843e-03	1.159954856955938993e+02	3.258795539061674074e-01	0.000000000000000000e+00	5.731015522167854925e+00	1.000000000000000000e+00
2.460000000000000000e+02	9.569293313815278168e+01	1.133074484094304069e+01	-3.926996970418950364e-03	1.038099238302817326e+02	3.013767326823648673e-01	0.000000000000000000e+00	5.475865035833771266e+00	1.000000000000000000e+00
2.460000000000000000e+02	1.285823304842966195e+02	3.756753796218364982e+01	-4.520516709025704065e-03	1.199729059456018092e+02	1.790755524540578181e-01	0.000000000000000000e+00	8.683987689937577414e+00	1.000000000000000000e+00
2.470000000000000000e+02	9.746407885029357487e+01	3.513646682080744199e+01	-3.495187304628334136e-03	9.205069923940364163e+01	1.019590089648091391e-01	0.000000000000000000e+00	1.222574796815823284e+01	1.000000000000000000e+00
2.470000000000000000e+02	5.184070762465680815e+01	3.900566265057178583e+01	-3.568824281276906235e-03	9.405601272635018972e+01	3.485786812243061306e-01	0.000000000000000000e+00	7.017123845076620903e+00	1.000000000000000000e+00
2.480000000000000000e+02	3.233288785408203836e+01	8.181070901200776291e+00	-1.808577101362482398e-02	4.893876843482377694e+02	1.267689983292408229e-02	0.000000000000000000e+00	1.358798529172521974e+01	1.000000000000000000e+00
2.480000000000000000e+02	1.044568008845032239e+02	2.369186388029012491e+01	-4.217573962969247379e-03	1.117230401568572660e+02	9.767543533295341973e-02	0.000000000000000000e+00	4.536861340716357383e+00	1.000000000000000000e+00
2.480000000000000000e+02	6.861766182375299650e+01	4.862607819488038530e+01	-3.113348455731417171e-03	8.165230120104554601e+01	1.198496114354941078e-01	0.000000000000000000e+00	9.626024546828316986e+00	1.000000000000000000e+00
2.490000000000000000e+02	1.253411145074299640e+02	1.345232750249208209e+01	-4.491777127081958421e-03	1.191902574189513615e+02	8.921686079617552334e-02	0.000000000000000000e+00	8.244918556213928440e+00	1.000000000000000000e+00
2.490000000000000000e+02	1.156850345132775715e+02	1.618198381558617527e+01	-1.610736128740692524e-02	4.355107887007585532e+02	1.007134966165812440e-02	0.000000000000000000e+00	8.940644480947696593e+00	1.000000000000000000e+00
2.490000000000000000e+02	9.571048800995183115e+01	2.006118722617959449e+01	-3.549833254839368426e-03	9.353884101209172286e+01	1.561372154244257127e-01	0.000000000000000000e+00	4.339598364972824029e+00	1.000000000000000000e+00
2.490000000000000000e+02	5.295044239775564421e+01	4.906073668825298029e+01	-1.726261220655704240e-02	4.669710733894571604e+02	2.027265968731561951e-02	0.000000000000000000e+00	1.011612698466538163e+01	1.000000000000000000e+00
2.490000000000000000e+02	1.332522578504024580e+02	2.885937959664301644e+01	-3.542766617104743752e-03	9.334639932584164512e+01	1.522085905009998852e-01	0.000000000000000000e+00	8.725113096359608633e+00	1.000000000000000000e+00
2.500000000000000000e+02	2.568185414401867561e+01	2.939299619048025747e+01	-4.335848605527561905e-03	1.149439455590152903e+02	2.206519769682333543e-01	0.000000000000000000e+00	6.364392789283431107e+00	1.000000000000000000e+00
2.500000000000000000e+02	1.564152778039953340e+01	2.693010700035575411e+01	-4.499680729469310303e-03	1.194054916828247741e+02	1.055051776805567831e-01	0.000000000000000000e+00	7.277529309581444394e+00	1.000000000000000000e+00
2.500000000000000000e+02	3.166918061934567774e+01	3.155110120510101623e+01	-4.730792269184079697e-03	1.256992194901300905e+02	1.361388487233466948e-01	0.000000000000000000e+00	6.364392789283431107e+00	1.000000000000000000e+00
2.510000000000000000e+02	4.621774867446747237e+01	2.017537340113015176e+01	-4.251284932111934652e-03	1.126410716154611578e+02	8.073415285127916174e-02	0.000000000000000000e+00	9.049158448353665563e+00	1.000000000000000000e+00
2.510000000000000000e+02	5.588470679490408344e+01	7.677590282673455668e+00	-3.830068019371161200e-03	1.011703133837618225e+02	2.062259583571830479e-01	0.000000000000000000e+00	1.024076239532712407e+01	1.000000000000000000e+00
2.520000000000000000e+02	1.360359158953578742e+02	7.893229278430556661e+00	-4.002768155289586176e-03	1.058733569838202584e+02	5.647416018991302522e-02	0.000000000000000000e+00	1.042897912168739261e+01	1.000000000000000000e+00
2.520000000000000000e+02	7.550070821319013703e+01	2.966463626661041175e+01	-4.714966529081208654e-03	1.252682462004382273e+02	1.242545333925491047e-01	0.000000000000000000e+00	5.674854971207810905e+00	1.000000000000000000e+00
2.520000000000000000e+02	1.663423797248179881e+01	3.413961179100212462e+01	-4.517877904982214171e-03	1.199010449108519225e+02	1.460615816343123763e-01	0.000000000000000000e+00	7.277529309581444394e+00	1.000000000000000000e+00
2.520000000000000000e+02	7.800525017939143879e+01	4.649686861355147727e+01	-4.553965662174266037e-03	1.208838020731434000e+02	1.046704198031186417e-01	0.000000000000000000e+00	9.626024546828316986e+00	1.000000000000000000e+00
2.520000000000000000e+02	2.263650675075576402e+01	5.219789252991828477e+01	-3.936094865434567117e-03	1.040576815792820611e+02	9.565403304823338893e-02	0.000000000000000000e+00	1.270865432508923654e+01	1.000000000000000000e+00
2.520000000000000000e+02	8.822061886370107686e+01	1.484148375205586845e+01	-4.442748956312023330e-03	1.178551014068505225e+02	1.064160346402397428e-01	0.000000000000000000e+00	7.197056140159370230e+00	1.000000000000000000e+00
2.530000000000000000e+02	1.034264269247664885e+02	1.927355647496135305e+01	-3.704177598644977244e-03	9.774201186936922170e+01	2.026800991379532624e-01	0.000000000000000000e+00	4.536861340716357383e+00	1.000000000000000000e+00
2.530000000000000000e+02	1.239621115993690807e+02	2.158110557660386064e+01	-4.403413198820093320e-03	1.167838933180899232e+02	8.705412412890278784e-02	0.000000000000000000e+00	8.244918556213928440e+00	1.000000000000000000e+00
2.530000000000000000e+02	9.284429156147300688e+00	4.630465376864418658e+01	-3.710011287257042843e-03	9.790087736038810817e+01	2.185753900460305488e-01	0.000000000000000000e+00	1.421294958671358266e+01	1.000000000000000000e+00
2.530000000000000000e+02	3.531512747902581850e+01	5.307108848919106237e+01	-3.582230681391329261e-03	9.442110151983986555e+01	1.581218900504737235e-01	0.000000000000000000e+00	6.638476765591051709e+00	1.000000000000000000e+00
2.530000000000000000e+02	1.072433122920359807e+02	2.892958135962937760e+01	-3.848443195249768613e-03	1.016707139935022326e+02	4.014363873043267361e-01	0.000000000000000000e+00	5.932818067131851336e+00	1.000000000000000000e+00
2.540000000000000000e+02	5.193447066146867996e+01	3.229145373596008284e+01	-1.604234399748482795e-02	4.337402101911637828e+02	1.763921751307395702e-02	0.000000000000000000e+00	1.339702627289786285e+01	1.000000000000000000e+00
2.540000000000000000e+02	4.393359558214052640e+01	6.662145354888693305e+00	-4.173058030730849612e-03	1.105107633447919682e+02	1.342650352038018413e-01	0.000000000000000000e+00	1.116728214647364936e+01	1.000000000000000000e+00
2.540000000000000000e+02	1.221802248824606352e+02	5.065512530109169376e+01	-3.669802039986268857e-03	9.680588202622516292e+01	1.169386707674072712e-01	0.000000000000000000e+00	1.660342078952689704e+01	1.000000000000000000e+00
2.550000000000000000e+02	1.158861834441963197e+02	9.756830559881203513e+00	-4.083410679942728848e-03	1.080694485354891157e+02	1.039563852051605952e-01	0.000000000000000000e+00	1.024700599027694281e+01	1.000000000000000000e+00
2.550000000000000000e+02	7.105287806067187262e+01	2.614032273365234715e+01	-5.004836688283957960e-03	1.331621137404750925e+02	2.764054843998408062e-01	0.000000000000000000e+00	5.674854971207810905e+00	1.000000000000000000e+00
2.550000000000000000e+02	1.117795337649006342e+02	3.771297686309259944e+01	-4.330893293416237209e-03	1.148090003906891639e+02	1.463553064203899634e-01	0.000000000000000000e+00	8.991965587647264613e+00	1.000000000000000000e+00
2.560000000000000000e+02	9.528583741247526007e+01	1.621272550414151681e+01	-5.648118570971907490e-03	1.506802397414768961e+02	5.601580842164366469e-02	0.000000000000000000e+00	7.197056140159370230e+00	1.000000000000000000e+00
2.560000000000000000e+02	7.449372989732198391e+01	2.118746572151740892e+01	-5.176089516446988510e-03	1.378257436397849744e+02	2.231570089140652025e-01	0.000000000000000000e+00	6.030775567406954529e+00	1.000000000000000000e+00
2.560000000000000000e+02	3.778686278732450177e+01	2.346283926123942720e+01	-6.020291712302724280e-03	1.608154171178069305e+02	1.190235834905906120e-01	0.000000000000000000e+00	7.378126229943912762e+00	1.000000000000000000e+00
2.560000000000000000e+02	5.174511166620835922e+01	5.017764863415178667e+01	-4.285574578282124771e-03	1.135748618531547436e+02	7.805311659013558501e-02	0.000000000000000000e+00	8.722123395783409450e+00	1.000000000000000000e+00
2.570000000000000000e+02	1.256730612924758930e+02	6.720689300383197562e+00	-1.498233781256875369e-02	4.048736706399344030e+02	5.054681117236869969e-02	0.000000000000000000e+00	8.857271900694074773e+00	1.000000000000000000e+00
2.570000000000000000e+02	5.818404100716050209e+01	9.148888053406057708e+00	-4.759946426773465668e-03	1.264931579172001364e+02	8.186567170778191738e-02	0.000000000000000000e+00	1.446579012913232276e+01	1.000000000000000000e+00
2.570000000000000000e+02	7.760650828009124780e+01	1.528912052272519340e+01	-4.060291730710140559e-03	1.074398634708904581e+02	1.655068656686645712e-01	0.000000000000000000e+00	6.669322705069144597e+00	1.000000000000000000e+00
2.570000000000000000e+02	1.041425995124724011e+02	4.245983691511867875e+01	-1.576675591553631725e-02	4.262352782571637704e+02	1.325413143199272170e-02	0.000000000000000000e+00	8.991965587647264613e+00	1.000000000000000000e+00
2.580000000000000000e+02	4.195345451935521908e+01	5.302650292063209747e+01	-4.191078673934382250e-03	1.110015091698406735e+02	1.093298781597843439e-01	0.000000000000000000e+00	6.638476765591051709e+00	1.000000000000000000e+00
2.580000000000000000e+02	5.820915031628352665e+00	1.591909581321501399e+01	-4.157071712665415426e-03	1.100754171276838775e+02	9.894600387586949264e-02	0.000000000000000000e+00	5.482815910247264668e+00	1.000000000000000000e+00
2.580000000000000000e+02	3.052411168479794412e+01	2.216314964916443486e+01	-3.931094899795049662e-03	1.039215203870722775e+02	1.632969100671516349e-01	0.000000000000000000e+00	7.378126229943912762e+00	1.000000000000000000e+00
2.580000000000000000e+02	9.076899157892071912e+01	3.509732026396840610e+01	-3.594361304597115669e-03	9.475144781360098989e+01	1.585283304222012690e-01	0.000000000000000000e+00	1.373329251398327600e+01	1.000000000000000000e+00
2.580000000000000000e+02	2.704609413544861596e+01	3.687224481581751689e+01	-4.311438243580250490e-03	1.142791921937623556e+02	1.435090850159539411e-01	0.000000000000000000e+00	7.023982229068312932e+00	1.000000000000000000e+00
2.590000000000000000e+02	1.440550785058123040e+02	9.549090873938293811e+00	-3.724879870586626611e-03	9.830578494947747004e+01	9.821028022388478274e-02	0.000000000000000000e+00	1.182043356529786671e+01	1.000000000000000000e+00
2.590000000000000000e+02	3.091029596788553135e+01	4.273776018554067946e+01	-4.516846711134077548e-03	1.198729630011179950e+02	1.256827174931740565e-01	0.000000000000000000e+00	7.023982229068312932e+00	1.000000000000000000e+00
2.590000000000000000e+02	1.372368050781372801e+02	3.594421993758396638e+01	-4.165011385090678676e-03	1.102916336661806014e+02	1.583911785662646121e-01	0.000000000000000000e+00	5.877212780082553323e+00	1.000000000000000000e+00
2.590000000000000000e+02	9.140564716950954960e+01	5.268471413178598084e+01	-4.105314807324944408e-03	1.086659510544474898e+02	1.002125236739546121e-01	0.000000000000000000e+00	6.885018634771590484e+00	1.000000000000000000e+00
2.600000000000000000e+02	1.325576081999643350e+02	1.229332596550107937e+01	-4.251293155910935810e-03	1.126412955694554938e+02	1.291905524912677627e-01	0.000000000000000000e+00	8.857271900694074773e+00	1.000000000000000000e+00
2.600000000000000000e+02	1.569932194208357323e+01	3.182247783095808913e+01	-3.625471764694506403e-03	9.559866110314361265e+01	1.397756930975531109e-01	0.000000000000000000e+00	1.053899229596268583e+01	1.000000000000000000e+00
2.600000000000000000e+02	4.959495211412674109e+01	4.172470533421983419e+01	-3.757583378606001254e-03	9.919638079801015351e+01	1.129100896057502190e-01	0.000000000000000000e+00	4.826163653402635312e+00	1.000000000000000000e+00
2.620000000000000000e+02	1.284066885606754340e+02	2.581861898441224668e+01	-4.467193824682847564e-03	1.185207944657140189e+02	1.075811115287830244e-01	0.000000000000000000e+00	3.676955686803400791e+00	1.000000000000000000e+00
2.620000000000000000e+02	1.356100816381301115e+02	3.029661859612076569e+01	-5.353991953436341815e-03	1.426704585166324648e+02	1.364341805019949616e-01	0.000000000000000000e+00	5.877212780082553323e+00	1.000000000000000000e+00
2.620000000000000000e+02	1.431645829404161248e+02	4.429231553284027711e+01	-1.700435325330655265e-02	4.599380556631929835e+02	1.329020378565082261e-02	0.000000000000000000e+00	1.023861565115425876e+01	1.000000000000000000e+00
2.620000000000000000e+02	9.617692827947388423e+01	4.772101005409867724e+01	-4.301180128792331768e-03	1.139998388461496148e+02	1.986716930108686219e-01	0.000000000000000000e+00	6.885018634771590484e+00	1.000000000000000000e+00
2.630000000000000000e+02	7.693519688971971249e+00	1.076597810614140904e+01	-4.267360090922213758e-03	1.130788371815422266e+02	1.353306149482744747e-01	0.000000000000000000e+00	5.482815910247264668e+00	1.000000000000000000e+00
2.630000000000000000e+02	5.857654902677727371e+00	2.805260402672625375e+01	-4.087225444154038087e-03	1.081733338180010264e+02	1.745970193220856004e-01	0.000000000000000000e+00	5.578894660209516410e+00	1.000000000000000000e+00
2.630000000000000000e+02	7.827926127933843681e+00	4.620503224594653346e+01	-4.565569957794376153e-03	1.211998151900938296e+02	1.718613197522840252e-01	0.000000000000000000e+00	6.108078631408829118e+00	1.000000000000000000e+00
2.630000000000000000e+02	1.393024293426582716e+01	4.647027583706870502e+01	-4.493773984574189057e-03	1.192446366920139980e+02	1.899679813239903980e-01	0.000000000000000000e+00	6.108078631408829118e+00	1.000000000000000000e+00
2.630000000000000000e+02	1.431490100956518177e+02	2.921762504892617685e+01	-3.922351387779388597e-03	1.036834133467471162e+02	2.753223973249179224e-01	0.000000000000000000e+00	5.854262145264311101e+00	1.000000000000000000e+00
2.630000000000000000e+02	2.162713856901728704e+01	5.273259074985664796e+01	-3.969732150777910244e-03	1.049737064493034353e+02	2.400485409418123828e-01	0.000000000000000000e+00	9.764486458357895415e+00	1.000000000000000000e+00
2.640000000000000000e+02	6.859225871690128429e+01	1.283488863880300990e+01	-3.787310359927966667e-03	1.000059186047514572e+02	1.174229919092482088e-01	0.000000000000000000e+00	1.005399454086922972e+01	1.000000000000000000e+00
2.640000000000000000e+02	2.557121722998815372e+01	1.392818635972368035e+01	-4.416069606606055215e-03	1.171285580013048531e+02	1.547816105026624811e-01	0.000000000000000000e+00	9.848482133090303847e+00	1.000000000000000000e+00
2.640000000000000000e+02	1.009558217023438260e+02	2.061852500830675439e+01	-5.002042754835721652e-03	1.330860281557542919e+02	7.290835124338634898e-02	0.000000000000000000e+00	6.976464904545915502e+00	1.000000000000000000e+00
2.640000000000000000e+02	1.093251082525435436e+02	3.749973237766798206e+01	-1.648504466033104757e-02	4.457960230489139235e+02	1.325310884616359708e-02	0.000000000000000000e+00	1.007854589454811389e+01	1.000000000000000000e+00
2.640000000000000000e+02	8.015357120333041507e+01	5.184372179486321386e+01	-1.668533337121622800e-02	4.512503704637731516e+02	1.162019288793003646e-02	0.000000000000000000e+00	1.128346053564370521e+01	1.000000000000000000e+00
2.650000000000000000e+02	9.510680998663123376e+01	3.907206305376976729e+01	-5.158407910933481694e-03	1.373442306334006844e+02	1.317878705607689049e-01	0.000000000000000000e+00	5.671577884485575538e+00	1.000000000000000000e+00
2.650000000000000000e+02	8.161541633133153084e+01	7.242206660697159570e+00	-4.778936320228506160e-03	1.270102987775970576e+02	1.740288540236418768e-01	0.000000000000000000e+00	1.417323978342716373e+01	1.000000000000000000e+00
2.650000000000000000e+02	1.101663961070003950e+02	1.376315115419169466e+01	-3.794689031015282751e-03	1.002068577160589911e+02	1.213840883171434237e-01	0.000000000000000000e+00	1.148176082068421699e+01	1.000000000000000000e+00
2.650000000000000000e+02	4.582667155173044193e+01	4.473998595341448947e+01	-4.924263998169638862e-03	1.309679239526880679e+02	1.013050859945917592e-01	0.000000000000000000e+00	4.826163653402635312e+00	1.000000000000000000e+00
2.650000000000000000e+02	1.236705697838415574e+02	3.212411781635405106e+01	-4.337168517729363473e-03	1.149798899698306656e+02	1.919720276994676400e-01	0.000000000000000000e+00	5.299303420108198104e+00	1.000000000000000000e+00
2.660000000000000000e+02	1.041376769302662453e+01	2.483299195827244077e+01	-4.382393071826179605e-03	1.162114642739238093e+02	1.234016110970177493e-01	0.000000000000000000e+00	5.578894660209516410e+00	1.000000000000000000e+00
2.660000000000000000e+02	1.182314952380907869e+02	2.642401743710646400e+01	-4.417617706842383654e-03	1.171707165257900414e+02	1.528283854093150929e-01	0.000000000000000000e+00	7.878748393478017142e+00	1.000000000000000000e+00
2.660000000000000000e+02	1.071027141432357723e+02	4.756510505537078615e+01	-3.837987119070543525e-03	1.013859696770318948e+02	1.007779187770030394e-01	0.000000000000000000e+00	7.631558601061531277e+00	1.000000000000000000e+00
2.660000000000000000e+02	1.395392438474024175e+02	2.460872356392195215e+01	-4.515177394377797339e-03	1.198275034567734423e+02	2.568662830386937435e-01	0.000000000000000000e+00	5.854262145264311101e+00	1.000000000000000000e+00
2.670000000000000000e+02	1.398573401601816215e+02	1.781045119646449137e+01	-3.936143605204303793e-03	1.040590088814344796e+02	1.331380606502547970e-01	0.000000000000000000e+00	6.805710282280564627e+00	1.000000000000000000e+00
2.670000000000000000e+02	1.286211532022257416e+02	2.214792313209206753e+01	-4.018424838765112528e-03	1.062997264514881692e+02	1.198121991968504885e-01	0.000000000000000000e+00	3.676955686803400791e+00	1.000000000000000000e+00
2.670000000000000000e+02	2.173107396903342448e+01	4.296865746310800205e+01	-4.041556750758222918e-03	1.069296645234981469e+02	2.255331592300697796e-01	0.000000000000000000e+00	8.110592758168944982e+00	1.000000000000000000e+00
2.680000000000000000e+02	7.160580774975848328e+01	2.242662093565083836e+01	-6.508688090839579235e-03	1.741156351526927892e+02	6.668548508957905518e-02	0.000000000000000000e+00	1.005399454086922972e+01	1.000000000000000000e+00
2.680000000000000000e+02	3.660300362792756346e+01	2.329903783821634988e+01	-4.040800730732149910e-03	1.069090762643967309e+02	1.734910904694265676e-01	0.000000000000000000e+00	9.647636900766988433e+00	1.000000000000000000e+00
2.680000000000000000e+02	1.017503205078809145e+02	2.754960242905174184e+01	-3.642162427022983817e-03	9.605318832298181064e+01	1.404121990687046129e-01	0.000000000000000000e+00	3.509954472290024441e+00	1.000000000000000000e+00
2.680000000000000000e+02	8.169830724117041143e+01	3.180411111106413813e+01	-4.816873363583528897e-03	1.280434164877084982e+02	6.911085164553976146e-02	0.000000000000000000e+00	1.094962336927862090e+01	1.000000000000000000e+00
2.680000000000000000e+02	8.945403195348538361e+01	3.953346982416830713e+01	-4.835804024088376230e-03	1.285589442911970650e+02	9.349731251523463182e-02	0.000000000000000000e+00	5.671577884485575538e+00	1.000000000000000000e+00
2.690000000000000000e+02	9.997366112016551654e+01	4.484163490211243186e+01	-4.192247646506845962e-03	1.110333431284321506e+02	1.773412373432162736e-01	0.000000000000000000e+00	4.196828015923778743e+00	1.000000000000000000e+00
2.690000000000000000e+02	1.189669661335613426e+02	3.456516870468905012e+01	-4.080233900661175798e-03	1.079829371301016749e+02	2.409864187567714033e-01	0.000000000000000000e+00	5.299303420108198104e+00	1.000000000000000000e+00
2.700000000000000000e+02	2.149120416295416902e+01	3.006353782794016993e+01	-4.341771077859105793e-03	1.151052288460681012e+02	1.401766021282655483e-01	0.000000000000000000e+00	4.423659868721348865e+00	1.000000000000000000e+00
2.700000000000000000e+02	9.047364793125270310e+00	3.164005904161548344e+01	-4.467799594744108725e-03	1.185372910538294207e+02	6.798500116265704385e-02	0.000000000000000000e+00	6.942853819719323027e+00	1.000000000000000000e+00
2.700000000000000000e+02	1.147767081650150089e+02	4.071231335933535433e+01	-4.147568711958802591e-03	1.098166273680991054e+02	1.246559967523260815e-01	0.000000000000000000e+00	7.439465656087987711e+00	1.000000000000000000e+00
2.700000000000000000e+02	1.406194070808042440e+01	4.032931854690058771e+01	-3.839681063129330926e-03	1.014320998825593421e+02	1.394649919845591945e-01	0.000000000000000000e+00	4.819101265136711554e+00	1.000000000000000000e+00
2.700000000000000000e+02	1.256179510550310994e+02	1.781380129994633066e+01	-4.382776192195279343e-03	1.162218975708657354e+02	1.549749936354670732e-01	0.000000000000000000e+00	5.272934210930080745e+00	1.000000000000000000e+00
2.710000000000000000e+02	4.513613736591042880e+01	9.993915889541559849e+00	-7.710523471987114699e-03	2.068445277361911963e+02	2.838544510890017580e-02	0.000000000000000000e+00	1.580634813799218641e+01	1.000000000000000000e+00
2.710000000000000000e+02	5.906905470390879742e+01	4.892141324357103827e+01	-4.376613936393033977e-03	1.160540843982903425e+02	1.105576321851213795e-01	0.000000000000000000e+00	1.446701553932454942e+01	1.000000000000000000e+00
2.710000000000000000e+02	1.444816670406989090e+02	4.177034113725548536e+01	-4.207186403815544283e-03	1.114401617251858028e+02	9.949110185425658059e-02	0.000000000000000000e+00	1.136772001436621160e+01	1.000000000000000000e+00
2.720000000000000000e+02	6.412698030466638954e+01	1.280316139008347953e+01	-4.055979270601324689e-03	1.073224247218853407e+02	1.234980863139226726e-01	0.000000000000000000e+00	6.629028025820744574e+00	1.000000000000000000e+00
2.720000000000000000e+02	1.129432779398041191e+02	2.986753044295052817e+01	-3.967298201243950502e-03	1.049074240997402541e+02	1.234775017406286590e-01	0.000000000000000000e+00	5.508325824568407469e+00	1.000000000000000000e+00
2.730000000000000000e+02	1.157566475817552174e+02	1.916701490992683432e+01	-6.634180537513232646e-03	1.775330988683147382e+02	4.938265253295504031e-02	0.000000000000000000e+00	9.953717560101825512e+00	1.000000000000000000e+00
2.730000000000000000e+02	1.085667999803046158e+01	5.041941733448967966e+01	-4.140190649840653700e-03	1.096157048404991059e+02	7.391801246604390307e-02	0.000000000000000000e+00	1.058696319832542265e+01	1.000000000000000000e+00
2.730000000000000000e+02	2.387678048723528690e+01	5.380428300221951510e+00	-3.736644892579887075e-03	9.862617503542439579e+01	1.424651520056192666e-01	0.000000000000000000e+00	8.781998540692216082e+00	1.000000000000000000e+00
2.730000000000000000e+02	9.382765671816059694e+01	2.084962687305846885e+01	-1.655776672457297607e-02	4.477764212518289924e+02	7.400344931787539160e-03	0.000000000000000000e+00	1.037585051819140602e+01	1.000000000000000000e+00
2.730000000000000000e+02	1.032362138762209156e+02	3.072952401542332268e+01	-4.077434717879426483e-03	1.079067085932965995e+02	1.489682679305119883e-01	0.000000000000000000e+00	3.509954472290024441e+00	1.000000000000000000e+00
2.730000000000000000e+02	9.874133608644632432e+01	4.082980983033877465e+01	-4.046074839191030233e-03	1.070527030305347012e+02	1.734335759852555503e-01	0.000000000000000000e+00	4.196828015923778743e+00	1.000000000000000000e+00
2.730000000000000000e+02	8.457670416068012287e+01	9.760391861905080901e+00	-3.995169174679848514e-03	1.056664183098375389e+02	1.044289376638329880e-01	0.000000000000000000e+00	8.848471509314832062e+00	1.000000000000000000e+00
2.730000000000000000e+02	2.387024823558853370e+01	2.376857022462447588e+01	-3.562136122923939725e-03	9.387387795169688331e+01	3.678873643648634673e-01	0.000000000000000000e+00	4.666400103893797890e+00	1.000000000000000000e+00
2.740000000000000000e+02	7.687288581028818157e+01	5.407619081788858750e+00	-3.709408243617754418e-03	9.788445501935618154e+01	1.297528186036358555e-01	0.000000000000000000e+00	8.848471509314832062e+00	1.000000000000000000e+00
2.740000000000000000e+02	2.117457693128708840e+01	1.376621463627662223e+01	-4.744287725249627524e-03	1.260667334931817436e+02	1.200160221869339683e-01	0.000000000000000000e+00	6.635017789762565066e+00	1.000000000000000000e+00
2.740000000000000000e+02	1.884173816680783986e+01	4.094354428487091724e+01	-4.763548153528785432e-03	1.265912416730448058e+02	7.444051412020047387e-02	0.000000000000000000e+00	4.819101265136711554e+00	1.000000000000000000e+00
2.740000000000000000e+02	1.969414268043772154e+01	2.585074032378990694e+01	-3.628428603822287258e-03	9.567918300466011772e+01	3.275007167626229343e-01	0.000000000000000000e+00	4.580075630698568823e+00	1.000000000000000000e+00
2.740000000000000000e+02	1.023864450382648954e+02	5.168113056654384962e+01	-4.052406880573480169e-03	1.072251398762885515e+02	8.425195428201825987e-02	0.000000000000000000e+00	7.252601407716761095e+00	1.000000000000000000e+00
2.750000000000000000e+02	1.332333855748590565e+02	4.341388072919291119e+01	-4.697084970321425447e-03	1.247812879821540690e+02	9.054019305540383922e-02	0.000000000000000000e+00	6.551678354610619870e+00	1.000000000000000000e+00
2.750000000000000000e+02	1.247066006883098481e+02	2.530377906584657666e+01	-3.794724097953064684e-03	1.002078126738326489e+02	2.644292483507378888e-01	0.000000000000000000e+00	5.797183712705392900e+00	1.000000000000000000e+00
2.750000000000000000e+02	2.328107129769861317e+01	3.410892313395213193e+01	-4.301112349137412721e-03	1.139979930417407985e+02	8.222238856599761725e-02	0.000000000000000000e+00	4.423659868721348865e+00	1.000000000000000000e+00
2.750000000000000000e+02	4.724163227346552674e+01	3.881314262305713925e+01	-4.373750115261354314e-03	1.159760956024307887e+02	1.128805770756917681e-01	0.000000000000000000e+00	5.679488012326430635e+00	1.000000000000000000e+00
2.750000000000000000e+02	1.222408716614070556e+02	3.055044651907302367e+01	-4.324559203459927247e-03	1.146365077573000946e+02	1.956534169178278937e-01	0.000000000000000000e+00	5.797183712705392900e+00	1.000000000000000000e+00
2.760000000000000000e+02	8.303762508959630395e+01	3.987813496580778150e+01	-3.465617926868086451e-03	9.124545335992887374e+01	7.023394420731432497e-02	0.000000000000000000e+00	1.391790833077318368e+01	1.000000000000000000e+00
2.760000000000000000e+02	1.330830066793962487e+02	4.996383305345243286e+01	-3.655590561761453555e-03	9.641886900300347918e+01	3.163891232483013738e-01	0.000000000000000000e+00	6.551678354610619870e+00	1.000000000000000000e+00
2.760000000000000000e+02	4.464487592149914974e+01	5.061626015758444908e+01	-3.800406939927088515e-03	1.003625702450061965e+02	1.541710827783120408e-01	0.000000000000000000e+00	1.057887914568868482e+01	1.000000000000000000e+00
2.760000000000000000e+02	1.706269294480043541e+01	1.897350482908711555e+01	-4.088174970742281672e-03	1.081991917301571249e+02	1.524562530483209999e-01	0.000000000000000000e+00	6.041815493035844753e+00	1.000000000000000000e+00
2.760000000000000000e+02	1.075697026798684277e+02	3.107845666506907278e+01	-3.619130680079023828e-03	9.542597798821913102e+01	2.288816691687755034e-01	0.000000000000000000e+00	4.347514140900194057e+00	1.000000000000000000e+00
2.770000000000000000e+02	1.357936887747574133e+02	5.046252366357983021e+00	-4.082087898907811770e-03	1.080334259993894221e+02	7.857259313612585672e-02	0.000000000000000000e+00	2.309309226191115272e+01	1.000000000000000000e+00
2.770000000000000000e+02	5.795635589667182330e+01	1.522543449247688763e+01	-1.678038238335620436e-02	4.538387856138801908e+02	1.096794459083016982e-02	0.000000000000000000e+00	6.629028025820744574e+00	1.000000000000000000e+00
2.770000000000000000e+02	3.256855943317507496e+01	6.636006702249493294e+00	-5.046431881669495752e-03	1.342948517490742972e+02	1.341891158847042798e-01	0.000000000000000000e+00	6.586381798081776928e+00	1.000000000000000000e+00
2.780000000000000000e+02	8.322110278031381370e+00	1.643288664346113492e+01	-4.125009621927692299e-03	1.092022886275432256e+02	1.202973496211723337e-01	0.000000000000000000e+00	9.102336300080164477e+00	1.000000000000000000e+00
2.790000000000000000e+02	7.070301962028838716e+01	3.343098984410276131e+01	-3.663416457000597155e-03	9.663198711274583275e+01	1.233314798176050608e-01	0.000000000000000000e+00	8.301777956846324358e+00	1.000000000000000000e+00
2.790000000000000000e+02	4.179657097077990358e+01	4.042803936655350583e+01	-4.154253062402848626e-03	1.099986584441560922e+02	1.464133087631789287e-01	0.000000000000000000e+00	5.679488012326430635e+00	1.000000000000000000e+00
2.790000000000000000e+02	1.881407296271349239e+01	4.883634822357885241e+01	-4.094511029691431936e-03	1.083717379839971784e+02	1.499836579362356925e-01	0.000000000000000000e+00	7.892852423452568544e+00	1.000000000000000000e+00
2.800000000000000000e+02	2.307466990099562310e+01	1.957322770681150104e+01	-5.669607676971661139e-03	1.512654402215208336e+02	6.808463466794534291e-02	0.000000000000000000e+00	6.041815493035844753e+00	1.000000000000000000e+00
2.800000000000000000e+02	1.103490998070807478e+02	2.331827759498981223e+01	-3.658246268716444042e-03	9.649119034503297598e+01	7.819519086090220839e-02	0.000000000000000000e+00	8.242901648718872210e+00	1.000000000000000000e+00
2.820000000000000000e+02	9.390968764149445036e+00	2.741174220739670631e+01	-4.610237081786904174e-03	1.224162093203526638e+02	2.681402734349286332e-01	0.000000000000000000e+00	5.792570838675493050e+00	1.000000000000000000e+00
2.820000000000000000e+02	2.641517390062908177e+01	5.119374307230621213e+01	-4.205492921090509331e-03	1.113940440828954337e+02	1.063141316840624517e-01	0.000000000000000000e+00	7.958269029203997924e+00	1.000000000000000000e+00
2.820000000000000000e+02	9.482566088746165178e+01	2.583737465172821146e+01	-3.689172898343201154e-03	9.733339748496366894e+01	9.015133880982229009e-02	0.000000000000000000e+00	1.529006068906809723e+01	1.000000000000000000e+00
2.820000000000000000e+02	5.051752802231158768e+01	3.926816235904542651e+01	-3.727366009824561923e-03	9.837348855127051195e+01	1.892285285323330735e-01	0.000000000000000000e+00	8.797750085516529595e+00	1.000000000000000000e+00
2.830000000000000000e+02	1.254795328695014263e+02	7.926447902962599379e+00	-1.626419348251651950e-02	4.397817097835404070e+02	9.871762272807504957e-03	0.000000000000000000e+00	6.196077418057528874e+00	1.000000000000000000e+00
2.830000000000000000e+02	1.460750041650924480e+01	2.993001035058599868e+01	-3.483520473172423484e-03	9.173298311995831966e+01	2.869641929499703314e-01	0.000000000000000000e+00	5.792570838675493050e+00	1.000000000000000000e+00
2.830000000000000000e+02	7.874786438505375941e+01	3.138160214149333882e+01	-1.571601613188880128e-02	4.248535108747425397e+02	1.046320513792953211e-02	0.000000000000000000e+00	8.301777956846324358e+00	1.000000000000000000e+00
2.840000000000000000e+02	1.851391990365368656e+01	3.745040428711148195e+01	-4.075461444654963732e-03	1.078529715770509370e+02	1.205888097400994452e-01	0.000000000000000000e+00	8.225347767750880834e+00	1.000000000000000000e+00
2.840000000000000000e+02	8.814565671575215333e+01	4.233630540786129615e+01	-3.730976065635726886e-03	9.847179912750870301e+01	1.295342820596264710e-01	0.000000000000000000e+00	8.117475768683014792e+00	1.000000000000000000e+00
2.840000000000000000e+02	8.448741783893395052e+01	5.137672865235874298e+01	-4.135384272168532264e-03	1.094848155182057496e+02	9.030581998625575313e-02	0.000000000000000000e+00	9.752536291627620813e+00	1.000000000000000000e+00
2.850000000000000000e+02	1.081828529897421731e+01	2.020150316326748552e+01	-1.595231633236919230e-02	4.312885385002376779e+02	1.122693285870135504e-02	0.000000000000000000e+00	7.350155070749845088e+00	1.000000000000000000e+00
2.850000000000000000e+02	1.927343038623993721e+01	4.564061122755480682e+01	-4.219891673984528697e-03	1.117861570496103383e+02	8.802611460684151012e-02	0.000000000000000000e+00	8.225347767750880834e+00	1.000000000000000000e+00
2.860000000000000000e+02	9.770493606544550858e+01	6.250637990060032401e+00	-5.066072629083749092e-03	1.348297169414827010e+02	1.755243062661019371e-01	0.000000000000000000e+00	1.202961714584938946e+01	1.000000000000000000e+00
2.860000000000000000e+02	8.740653042164021258e+01	1.246791471474849189e+01	-3.615717370177260435e-03	9.533302528031804002e+01	9.554161122071869183e-02	0.000000000000000000e+00	1.202961714584938946e+01	1.000000000000000000e+00
2.860000000000000000e+02	1.203032408261598079e+02	2.064611740064339784e+01	-4.892049617526966071e-03	1.300906482290434099e+02	8.070463096682578552e-02	0.000000000000000000e+00	7.697147530557264083e+00	1.000000000000000000e+00
2.860000000000000000e+02	1.179647000584197798e+02	4.776553228661226314e+01	-3.524867938790098281e-03	9.285897490055364756e+01	2.494587905431637775e-01	0.000000000000000000e+00	6.503125835998789128e+00	1.000000000000000000e+00
2.870000000000000000e+02	1.106606207476577168e+02	5.535455705617273736e+00	-1.615747245113446570e-02	4.368754372379873416e+02	2.329492176544367688e-02	0.000000000000000000e+00	3.583452391342461851e+00	1.000000000000000000e+00
2.870000000000000000e+02	1.243496421251565209e+02	3.884566111119498544e+01	-4.646486835029845636e-03	1.234033780280451822e+02	2.558916249998877124e-01	0.000000000000000000e+00	3.985098596128878956e+00	1.000000000000000000e+00
2.880000000000000000e+02	1.241473553897066751e+02	1.397761956908562908e+01	-4.778740588490434406e-03	1.270049685276052287e+02	1.185692063999047585e-01	0.000000000000000000e+00	6.196077418057528874e+00	1.000000000000000000e+00
2.880000000000000000e+02	9.072840325999555944e+01	3.464066812798936468e+01	-4.115038290542459565e-03	1.089307450876033840e+02	7.408741927742601430e-02	0.000000000000000000e+00	8.117475768683014792e+00	1.000000000000000000e+00
2.880000000000000000e+02	5.085101781119239917e+01	3.979369166914008105e+01	-1.566672435927000256e-02	4.235111763449082218e+02	2.850772299663395515e-02	0.000000000000000000e+00	1.175166615602124942e+01	1.000000000000000000e+00
2.880000000000000000e+02	1.074648859916126611e+02	4.453337079980819624e+01	-4.372420278284641984e-03	1.159398809159212078e+02	9.931834401347916508e-02	0.000000000000000000e+00	9.962525504703112489e+00	1.000000000000000000e+00
2.880000000000000000e+02	1.310806379718971755e+02	4.386817777498945503e+01	-4.640108320896195460e-03	1.232296756165524982e+02	1.878297827147054067e-01	0.000000000000000000e+00	6.879110289011964419e+00	1.000000000000000000e+00
2.880000000000000000e+02	6.395133490041505553e+01	5.203656909847134671e+01	-3.767840655813695615e-03	9.947571133628176199e+01	1.297911328925105412e-01	0.000000000000000000e+00	6.547217615325730655e+00	1.000000000000000000e+00
2.880000000000000000e+02	7.170928079239017450e+01	1.083413821176235103e+01	-1.320325064812249765e-03	3.282392513421578428e+01	4.136478475260636500e-01	0.000000000000000000e+00	1.010491137807973416e+01	1.000000000000000000e+00
2.890000000000000000e+02	4.230841575170932600e+01	2.831627178076838192e+01	-4.347685651834177351e-03	1.152662970417160295e+02	6.690425110522846275e-02	0.000000000000000000e+00	7.991789654918457941e+00	1.000000000000000000e+00
2.900000000000000000e+02	9.531418300524588005e+01	2.227866224032942100e+01	-3.776617614268606808e-03	9.971472920427490294e+01	9.724349576070479007e-02	0.000000000000000000e+00	1.210977272902865742e+01	1.000000000000000000e+00
2.900000000000000000e+02	1.020994980935770258e+02	3.230892119515166883e+01	-4.451234767797303260e-03	1.180861906366586567e+02	5.535933408614157614e-02	0.000000000000000000e+00	1.030545296859205706e+01	1.000000000000000000e+00
2.900000000000000000e+02	7.640073743254536964e+01	4.358537712309328072e+01	-4.711220956308658468e-03	1.251662451686334947e+02	8.588998996363916838e-02	0.000000000000000000e+00	1.179447613250338200e+01	1.000000000000000000e+00
2.900000000000000000e+02	1.367202778480025245e+02	2.302021804081818956e+01	-4.201012717114441242e-03	1.112720372615078901e+02	1.943131713860180021e-01	0.000000000000000000e+00	1.403768610127195160e+01	1.000000000000000000e+00
2.900000000000000000e+02	1.423850727078916236e+02	4.172751139548910970e+01	-3.169711949138278358e-03	8.318721584100440225e+01	1.852512855138475079e-01	0.000000000000000000e+00	1.150533342622807176e+01	1.000000000000000000e+00
2.900000000000000000e+02	1.257633399217222774e+02	4.823263648300772388e+01	-3.978592273098330821e-03	1.052149890710754931e+02	1.942663055226191426e-01	0.000000000000000000e+00	6.879110289011964419e+00	1.000000000000000000e+00
2.910000000000000000e+02	1.304779959127679660e+02	3.651693343325282370e+01	-4.521341784898176737e-03	1.199953747629015766e+02	9.824458320358542274e-02	0.000000000000000000e+00	4.555800509569269963e+00	1.000000000000000000e+00
2.910000000000000000e+02	1.169049012346344796e+02	4.134934400290843826e+01	-3.933348877815186564e-03	1.039829016757777111e+02	1.350753812727987224e-01	0.000000000000000000e+00	6.503125835998789128e+00	1.000000000000000000e+00
2.910000000000000000e+02	6.264560174115607794e+01	6.366593470512917463e+00	-1.702754263142542898e-02	4.605695586771965964e+02	2.022227208810378762e-02	0.000000000000000000e+00	1.010491137807973416e+01	1.000000000000000000e+00
2.920000000000000000e+02	9.496097265225006367e+01	5.099779085256647448e+01	-4.013423376925909225e-03	1.061635245141317796e+02	2.287419413633308141e-01	0.000000000000000000e+00	1.407609943900629190e+01	1.000000000000000000e+00
2.930000000000000000e+02	5.029582401899539690e+01	2.805167574876523418e+01	-3.630283851837950212e-03	9.572970590818989933e+01	7.817868513016945631e-02	0.000000000000000000e+00	7.991789654918457941e+00	1.000000000000000000e+00
2.930000000000000000e+02	3.508400975262987487e+01	3.933205083039815975e+01	-3.801390000953425250e-03	1.003893413812522226e+02	1.087697918646459705e-01	0.000000000000000000e+00	7.130476115636452228e+00	1.000000000000000000e+00
2.930000000000000000e+02	6.476946484252316338e+01	4.554066870666593303e+01	-4.319062026909158310e-03	1.144868063059492016e+02	9.117110607281353474e-02	0.000000000000000000e+00	6.547217615325730655e+00	1.000000000000000000e+00
2.930000000000000000e+02	4.948733908653623814e+01	5.146596812998932791e+01	-4.405586473650445652e-03	1.168430768631850185e+02	6.874018414972926649e-02	0.000000000000000000e+00	1.175166615602124942e+01	1.000000000000000000e+00
2.930000000000000000e+02	3.281726393930482999e+01	2.265693188936116798e+01	-4.258811673549298300e-03	1.128460430415578202e+02	2.946849349524082173e-01	0.000000000000000000e+00	5.315142139833975321e+00	1.000000000000000000e+00
2.940000000000000000e+02	5.406943067408865744e+01	1.205385193723987847e+01	-7.747702889542444453e-03	2.078570134580906199e+02	4.582588728971948022e-02	0.000000000000000000e+00	1.029055970484413685e+01	1.000000000000000000e+00
2.940000000000000000e+02	6.599020923840303254e+00	7.328007797194428186e+00	1.222762793614860094e-03	-3.016706784384988183e+01	4.219720249495751974e-01	0.000000000000000000e+00	1.131189294564381953e+01	1.000000000000000000e+00
2.950000000000000000e+02	1.420103336086978913e+02	1.001745136881420706e+01	-5.848193870189220822e-03	1.561287754389718145e+02	1.080780681043560509e-01	0.000000000000000000e+00	1.054667920341866783e+01	1.000000000000000000e+00
2.950000000000000000e+02	1.102241842926844555e+02	2.596921812214453595e+01	-4.225126487468462352e-03	1.119287137182671756e+02	6.921392674155046887e-02	0.000000000000000000e+00	1.030545296859205706e+01	1.000000000000000000e+00
2.960000000000000000e+02	1.178046379330173039e+02	7.954601535165616966e+00	-4.680300036883371442e-03	1.243241935313394322e+02	5.160185084156254653e-02	0.000000000000000000e+00	7.680014902476243854e+00	1.000000000000000000e+00
2.960000000000000000e+02	6.506951635603145689e+01	1.799187190491635846e+01	-3.856741694970970431e-03	1.018967022696337636e+02	7.061062852696309289e-02	0.000000000000000000e+00	9.449487421778211882e+00	1.000000000000000000e+00
2.960000000000000000e+02	9.704366074545662002e+01	1.898318201369835734e+01	-3.879819860410945679e-03	1.025251766926349859e+02	2.007239622342628094e-01	0.000000000000000000e+00	7.120678138262626078e+00	1.000000000000000000e+00
2.960000000000000000e+02	9.429231583830119234e+01	2.960291316989064470e+01	-3.733223438370469188e-03	9.853300053827115335e+01	1.586635795202163690e-01	0.000000000000000000e+00	6.323638614986475837e+00	1.000000000000000000e+00
2.970000000000000000e+02	5.833443054019738128e+01	2.461995093188150818e+01	-4.400515467830419178e-03	1.167049810745459126e+02	2.226286417424387931e-01	0.000000000000000000e+00	8.740476532862880177e+00	1.000000000000000000e+00
2.970000000000000000e+02	1.217943797699899022e+02	4.232667561385008526e+01	-4.007266045409015737e-03	1.059958454417907916e+02	8.236236073928326906e-02	0.000000000000000000e+00	6.819915020088039626e+00	1.000000000000000000e+00
2.970000000000000000e+02	1.342824235613156780e+01	4.717582427552057567e+01	-4.219622351264325048e-03	1.117788227386738242e+02	2.588677282051176087e-01	0.000000000000000000e+00	5.291987047899574748e+00	1.000000000000000000e+00
2.970000000000000000e+02	1.315674094651931227e+02	5.148719645360572628e+01	-3.695044439135017605e-03	9.749329378265088053e+01	1.339948252562753739e-01	0.000000000000000000e+00	3.758259747962923392e+00	1.000000000000000000e+00
2.980000000000000000e+02	1.342422826757721452e+02	4.272849481030337415e+01	-4.181803645574509211e-03	1.107489276502241182e+02	1.106051119898618929e-01	0.000000000000000000e+00	5.388764800687929402e+00	1.000000000000000000e+00
2.980000000000000000e+02	2.750517233561956942e+01	2.247687978385987506e+01	-4.813714316458587994e-02	1.307759440200881954e+03	4.139551849723477339e-03	0.000000000000000000e+00	5.315142139833975321e+00	1.000000000000000000e+00
2.980000000000000000e+02	9.179373187744759832e+01	2.379382687998986157e+01	-4.644088739297978947e-03	1.233380720644794621e+02	3.100637999835313963e-01	0.000000000000000000e+00	5.593157802703740522e+00	1.000000000000000000e+00
2.980000000000000000e+02	1.340158572099630589e+02	3.437853854284273325e+01	-4.169458629807816161e-03	1.104127429270019434e+02	9.907523842625043375e-02	0.000000000000000000e+00	8.353025688938833682e+00	1.000000000000000000e+00
2.980000000000000000e+02	8.251197140193406554e+00	4.607886039859998561e+01	-3.877359325458194610e-03	1.024581703576328948e+02	3.519708156554199885e-01	0.000000000000000000e+00	5.291987047899574748e+00	1.000000000000000000e+00
2.980000000000000000e+02	3.567160540930011337e+01	4.643827493184079458e+01	-4.328656819014195176e-03	1.147480957679609759e+02	4.690977912427074514e-02	0.000000000000000000e+00	7.130476115636452228e+00	1.000000000000000000e+00
2.980000000000000000e+02	1.768048394248763699e+01	5.056422584164129042e+00	-3.065780395987133429e-03	8.035690755379779660e+01	1.518901962943353112e-01	0.000000000000000000e+00	1.131189294564381953e+01	1.000000000000000000e+00
2.980000000000000000e+02	1.186664782947014203e+02	1.558610598011154025e+01	-3.598723128474234142e-03	9.487023085775304310e+01	1.376138330604512738e-01	0.000000000000000000e+00	7.680014902476243854e+00	1.000000000000000000e+00
2.980000000000000000e+02	8.671980153939486513e+01	2.614725950713978975e+01	-4.628192507903965136e-03	1.229051791259471145e+02	3.175464749906128370e-01	0.000000000000000000e+00	5.593157802703740522e+00	1.000000000000000000e+00
2.990000000000000000e+02	8.827974541116331864e+01	1.789250940889863628e+01	-4.404236524253436411e-03	1.168063144666863451e+02	1.397530371639768010e-01	0.000000000000000000e+00	6.868307562990726645e+00	1.000000000000000000e+00
2.990000000000000000e+02	8.093192141676088625e+01	2.526918294579397894e+01	-4.472664540605760138e-03	1.186697753299858533e+02	1.988694832757150754e-01	0.000000000000000000e+00	5.854107511958283716e+00	1.000000000000000000e+00
2.990000000000000000e+02	1.249647454300558422e+02	4.836488912967553233e+01	-4.192627312104268630e-03	1.110436823435614571e+02	1.525309788757897023e-01	0.000000000000000000e+00	5.806457642359457161e+00	1.000000000000000000e+00
3.000000000000000000e+02	1.407940630791260332e+02	2.494274651050938729e+01	-4.348708039456915773e-03	1.152941391365721131e+02	8.732638545860638146e-02	0.000000000000000000e+00	1.161801386133623382e+01	1.000000000000000000e+00
3.010000000000000000e+02	5.931793897518974035e+01	4.775226473527332161e+01	-4.417931014652180452e-03	1.171792486574057932e+02	7.866942445693403396e-02	0.000000000000000000e+00	1.122848124349695986e+01	1.000000000000000000e+00
3.010000000000000000e+02	2.605897118596416462e+01	4.006965304710153220e+01	-4.210069032862664290e-03	1.115186627062030027e+02	1.229104790558901428e-01	0.000000000000000000e+00	8.004774330724062636e+00	1.000000000000000000e+00
3.010000000000000000e+02	1.017541481621672688e+02	5.246334336092769490e+01	-3.569933127374816384e-03	9.408620929519764786e+01	1.373076450202687093e-01	0.000000000000000000e+00	1.313373440246492052e+01	1.000000000000000000e+00
3.010000000000000000e+02	1.092426717202437203e+02	4.167367263960238688e+01	-3.439500928710994675e-03	9.053422415109103838e+01	1.340094786852654707e-01	0.000000000000000000e+00	1.018021669791304440e+01	1.000000000000000000e+00
3.020000000000000000e+02	7.565917178751361405e+01	4.625714295651703623e+01	-5.524066565062946306e-03	1.473020027217901600e+02	1.247744869090695596e-01	0.000000000000000000e+00	1.437796105636389932e+01	1.000000000000000000e+00
3.020000000000000000e+02	4.908873257898185472e+01	1.183155038257345915e+01	-4.223438955337322637e-03	1.118827581250822334e+02	1.198629091494100019e-01	0.000000000000000000e+00	8.793938939597103044e+00	1.000000000000000000e+00
3.020000000000000000e+02	9.611311414043011325e+01	3.874037031616080640e+01	-3.372708986483269073e-03	8.871531755464252456e+01	3.094073826078470590e-01	0.000000000000000000e+00	9.111816850985709593e+00	1.000000000000000000e+00
3.020000000000000000e+02	4.842999009167155577e+01	4.500793236738160630e+01	-2.046203018674336988e-02	5.540989854527960006e+02	7.277274721504967125e-03	0.000000000000000000e+00	1.122848124349695986e+01	1.000000000000000000e+00
3.020000000000000000e+02	1.282113958513284047e+02	5.317884918295445829e+01	-3.721694868077288654e-03	9.821904960565129272e+01	1.814280610196561394e-01	0.000000000000000000e+00	3.758259747962923392e+00	1.000000000000000000e+00
3.020000000000000000e+02	6.574556906142957757e+01	1.510731196096449658e+01	-3.723151849658988197e-03	9.825872674815482810e+01	1.595182004699315925e-01	0.000000000000000000e+00	9.652360261450414924e+00	1.000000000000000000e+00
3.030000000000000000e+02	1.289867962846180660e+02	4.153742433819540736e+01	-1.577907575496358388e-03	3.983852168862785703e+01	3.786998325974921809e-01	0.000000000000000000e+00	5.388764800687929402e+00	1.000000000000000000e+00
3.040000000000000000e+02	1.810461372709301386e+01	4.096665332710135488e+01	-4.214646502611205103e-03	1.116433183105014564e+02	8.922151010754353351e-02	0.000000000000000000e+00	8.004774330724062636e+00	1.000000000000000000e+00
3.040000000000000000e+02	1.153301678702069779e+02	5.212443545368194719e+01	-3.566157177057488817e-03	9.398338100916529925e+01	2.626346883889327799e-01	0.000000000000000000e+00	9.896953336229072917e+00	1.000000000000000000e+00
3.040000000000000000e+02	4.203441046129572101e+01	6.580845521958415212e+00	-4.197630094438864652e-03	1.111799202412103682e+02	1.907632879135761073e-01	0.000000000000000000e+00	8.793938939597103044e+00	1.000000000000000000e+00
3.040000000000000000e+02	6.146479923918178656e+01	6.456123120940269189e+00	-4.751750587791819455e-03	1.262699653420191339e+02	1.995682433021398472e-01	0.000000000000000000e+00	5.069210993993559455e+00	1.000000000000000000e+00
3.040000000000000000e+02	2.589861909079912294e+01	2.396889911169360232e+01	-4.448015746470264549e-03	1.179985288779109283e+02	1.465885268608468905e-01	0.000000000000000000e+00	6.641082996030611696e+00	1.000000000000000000e+00
3.050000000000000000e+02	6.150042887126218005e+01	2.883251256722501310e+01	-7.993891891571892200e-03	2.145613371359033295e+02	3.785917268861682672e-02	0.000000000000000000e+00	1.086035363810857035e+01	1.000000000000000000e+00
3.050000000000000000e+02	1.151186541259974518e+02	3.336045167635714392e+01	-4.651205211665810149e-03	1.235318708686699267e+02	8.773903966466245485e-02	0.000000000000000000e+00	1.018021669791304440e+01	1.000000000000000000e+00
3.050000000000000000e+02	1.695991906953819850e+01	2.110698623154403109e+01	-3.679448527860921733e-03	9.706857928943611569e+01	8.626204141952131810e-02	0.000000000000000000e+00	8.250491987908603164e+00	1.000000000000000000e+00
3.060000000000000000e+02	2.936411741879452819e+01	2.963408266554496606e+01	-4.253392523268798020e-03	1.126984664348057663e+02	1.120228596640178154e-01	0.000000000000000000e+00	6.641082996030611696e+00	1.000000000000000000e+00
3.060000000000000000e+02	3.530049696289568573e+01	3.369352656240444333e+01	-2.646652884816540555e-03	6.894304879487728499e+01	3.450107550928986910e-01	0.000000000000000000e+00	7.191640066311183688e+00	1.000000000000000000e+00
3.070000000000000000e+02	9.001788155940931802e+01	4.551335681468342642e+01	-6.824847729490759671e-03	1.827254289854988372e+02	8.520948651876236735e-02	0.000000000000000000e+00	7.436052187013036274e+00	1.000000000000000000e+00
3.070000000000000000e+02	1.378008422178035914e+02	1.145738733846439672e+01	-7.456403187730999485e-03	1.999242160053406963e+02	4.653472502413846801e-02	0.000000000000000000e+00	1.327848516758196240e+01	1.000000000000000000e+00
3.070000000000000000e+02	3.382496781290331711e+01	4.892425263906739019e+01	-4.207570479908884220e-03	1.114506210488169700e+02	1.010067319380926198e-01	0.000000000000000000e+00	7.467421981517902374e+00	1.000000000000000000e+00
3.070000000000000000e+02	9.236132128618351089e+01	6.388512951167037102e+00	-3.659351126477915737e-03	9.652127830180516810e+01	1.206954278408535197e-01	0.000000000000000000e+00	1.286028682775409315e+01	1.000000000000000000e+00
3.080000000000000000e+02	4.710889106923510639e+01	2.451534528957116166e+01	-6.447703504841805454e-03	1.724548769526267336e+02	1.578602326364715314e-01	0.000000000000000000e+00	8.735323192678160709e+00	1.000000000000000000e+00
3.080000000000000000e+02	1.250028323231831422e+02	7.917738897885690186e+00	-4.299717413852346265e-03	1.139600055703932071e+02	2.221137366869516683e-01	0.000000000000000000e+00	1.026399451654048889e+01	1.000000000000000000e+00
3.080000000000000000e+02	6.332726772508307533e+01	1.117079291220346349e+01	-4.470317127637454119e-03	1.186058495810072912e+02	2.379188369441317397e-01	0.000000000000000000e+00	5.069210993993559455e+00	1.000000000000000000e+00
3.080000000000000000e+02	9.349551832648073457e+01	2.304377487046566486e+01	-1.699061419853813149e-02	4.595639078765925660e+02	1.349290835831051805e-02	0.000000000000000000e+00	3.630553289732057376e+00	1.000000000000000000e+00
3.080000000000000000e+02	1.251911212617134055e+02	5.128105917346435660e+01	-3.667268237391137567e-03	9.673688043560412098e+01	1.717607828346560117e-01	0.000000000000000000e+00	3.748510950610428605e+00	1.000000000000000000e+00
3.090000000000000000e+02	5.118834319472011884e+01	3.223958904779220802e+01	-1.599517164955989099e-02	4.324555927365898356e+02	9.724498813157178567e-03	0.000000000000000000e+00	8.735323192678160709e+00	1.000000000000000000e+00
3.090000000000000000e+02	7.651533040805401242e+01	4.226070896282391942e+01	-3.880420734372910449e-03	1.025415399480906444e+02	9.596961356287470046e-02	0.000000000000000000e+00	1.080368512393841485e+01	1.000000000000000000e+00
3.090000000000000000e+02	5.804129985141719317e+01	4.529570078874934325e+01	-4.129764031844009378e-03	1.093317627417937814e+02	1.393862116598253431e-01	0.000000000000000000e+00	5.645025464204210586e+00	1.000000000000000000e+00
3.100000000000000000e+02	6.980490271697560445e+01	1.344051570305134469e+01	-4.303530010465332449e-03	1.140638318239450797e+02	1.138279246205521344e-01	0.000000000000000000e+00	6.863774226727218597e+00	1.000000000000000000e+00
3.100000000000000000e+02	7.973494593777661521e+01	2.165868088131147573e+01	-4.022675655823480453e-03	1.064154865107090870e+02	1.057331761036253148e-01	0.000000000000000000e+00	1.005348030387863290e+01	1.000000000000000000e+00
3.100000000000000000e+02	1.230525909685294010e+02	4.099799093235602498e+01	-7.712275459932175017e-03	2.068922386175323140e+02	1.233874320915411271e-01	0.000000000000000000e+00	6.803167626718381378e+00	1.000000000000000000e+00
3.100000000000000000e+02	1.072637530212354449e+02	4.199821225488533827e+01	-3.769794234798964916e-03	9.952891203062411307e+01	3.293605287718182062e-01	0.000000000000000000e+00	5.429975658661523319e+00	1.000000000000000000e+00
3.100000000000000000e+02	1.419970136774099956e+02	4.466014037180433149e+01	-4.203403167396881600e-03	1.113371350209410338e+02	8.756390038304795453e-02	0.000000000000000000e+00	1.245680208972307490e+01	1.000000000000000000e+00
3.100000000000000000e+02	9.692337063800766828e+01	4.827181520902985312e+01	-3.997020823598733050e-03	1.057168432012321091e+02	1.652706015102189951e-01	0.000000000000000000e+00	7.436052187013036274e+00	1.000000000000000000e+00
3.100000000000000000e+02	2.520404308350599010e+01	2.143108079315163295e+01	-3.339669854638200892e-03	8.781558185525182125e+01	1.921083414686131086e-01	0.000000000000000000e+00	8.250491987908603164e+00	1.000000000000000000e+00
3.100000000000000000e+02	3.831435680619844675e+01	2.386783588433657854e+01	-4.458973027032437676e-03	1.182969222054431953e+02	1.264840333989284415e-01	0.000000000000000000e+00	6.743206754287999871e+00	1.000000000000000000e+00
3.110000000000000000e+02	1.220348009971033747e+02	1.774323499136526650e+01	-1.584050433084226508e-02	4.282436264890546909e+02	8.881425658456398864e-03	0.000000000000000000e+00	1.026399451654048889e+01	1.000000000000000000e+00
3.110000000000000000e+02	1.058565541538721817e+02	3.675374593300394110e+01	-4.726115185857434828e-03	1.255718511664785808e+02	2.014207552021265446e-01	0.000000000000000000e+00	5.429975658661523319e+00	1.000000000000000000e+00
3.110000000000000000e+02	1.051568281120551660e+02	5.099334002697387902e+00	-2.173330300911691191e-03	5.605332675060335390e+01	2.702238392050142490e-01	0.000000000000000000e+00	8.827047195306375826e+00	1.000000000000000000e+00
3.110000000000000000e+02	1.307303799854269073e+02	3.934648969141512254e+01	-4.045282125372390292e-03	1.070311155104577381e+02	1.621027813268853812e-01	0.000000000000000000e+00	7.853400571524498552e+00	1.000000000000000000e+00
3.120000000000000000e+02	1.059673201275741974e+02	1.388909309387537405e+01	-4.242379618032287789e-03	1.123985583124688787e+02	1.382757706663486630e-01	0.000000000000000000e+00	7.190581377133709928e+00	1.000000000000000000e+00
3.120000000000000000e+02	4.823168831500165510e+00	2.726470084153751827e+01	-3.897347822917586729e-03	1.030025056272680217e+02	3.684572566271532290e-01	0.000000000000000000e+00	1.551754355612801106e+01	1.000000000000000000e+00
3.120000000000000000e+02	3.468069249056984660e+01	2.954826905200985365e+01	-4.084846263892067536e-03	1.081085429685616788e+02	2.399714888279690372e-01	0.000000000000000000e+00	6.743206754287999871e+00	1.000000000000000000e+00
3.120000000000000000e+02	2.699108715924525370e+01	4.591419179888246305e+01	-3.883881875157558020e-03	1.026357952069505899e+02	1.377186536958806551e-01	0.000000000000000000e+00	7.467421981517902374e+00	1.000000000000000000e+00
3.120000000000000000e+02	5.567149451199892241e+01	4.017219269909254820e+01	-3.418828329069234593e-03	8.997125911968149126e+01	3.060469936080112419e-01	0.000000000000000000e+00	5.131030626038460163e+00	1.000000000000000000e+00
3.130000000000000000e+02	9.189579906766601880e+01	1.772876376704287082e+01	-4.483377811033079433e-03	1.189615236696785274e+02	9.553239494429055512e-02	0.000000000000000000e+00	5.550535536011843796e+00	1.000000000000000000e+00
3.130000000000000000e+02	1.141053338394475531e+02	2.547974709392817516e+01	-4.102271110417657005e-03	1.085830638049140191e+02	1.902931113066391733e-01	0.000000000000000000e+00	1.107836038940079959e+01	1.000000000000000000e+00
3.130000000000000000e+02	7.795583246212714812e+01	3.155348868445945243e+01	-1.700920448495327544e-02	4.600701664680119052e+02	9.754111559790556996e-03	0.000000000000000000e+00	1.005348030387863290e+01	1.000000000000000000e+00
3.140000000000000000e+02	1.320647575048027136e+02	8.596169916733774841e+00	-4.634001223486530936e-03	1.230633645407984886e+02	7.795561040197718228e-02	0.000000000000000000e+00	1.357456544519505215e+01	1.000000000000000000e+00
3.140000000000000000e+02	9.743512677465101035e+01	3.287475794131139395e+01	-1.586804385120246796e-02	4.289935944279329192e+02	9.054971152724022865e-03	0.000000000000000000e+00	9.271838379911017114e+00	1.000000000000000000e+00
3.140000000000000000e+02	5.607770924531651957e+01	5.585583869800801793e+00	-4.025467844781690369e-03	1.064915245887350608e+02	1.514076964106013667e-01	0.000000000000000000e+00	1.222143822977350247e+01	1.000000000000000000e+00
3.150000000000000000e+02	5.416682834186735107e+01	4.507764425851154044e+01	-4.183989301933006312e-03	1.108084483743630528e+02	1.559484885063054938e-01	0.000000000000000000e+00	5.131030626038460163e+00	1.000000000000000000e+00
3.150000000000000000e+02	8.936388527228551482e+01	5.013975899782986545e+01	-1.576290488847835805e-02	4.261304054493789408e+02	2.926676438311803796e-02	0.000000000000000000e+00	7.786850004506568723e+00	1.000000000000000000e+00
3.160000000000000000e+02	5.506670465683787796e+01	2.071710270971443890e+01	-4.102130121304518352e-03	1.085792243293820576e+02	1.935714907312496846e-01	0.000000000000000000e+00	6.699563846603505013e+00	1.000000000000000000e+00
3.160000000000000000e+02	4.092520594499181641e+01	4.352496955989827399e+01	-3.230059282815766868e-03	8.483062011467887942e+01	1.620629472690665596e-01	0.000000000000000000e+00	8.433251505835041684e+00	1.000000000000000000e+00
3.160000000000000000e+02	4.508355170542652957e+01	1.864644623106948984e+01	-3.741474633247956951e-03	9.875770058876639723e+01	1.715871069786706338e-01	0.000000000000000000e+00	3.557974031603429843e+00	1.000000000000000000e+00
3.170000000000000000e+02	9.146729187275983008e+01	1.104556683293674268e+01	-4.412608057195581759e-03	1.170342916145725098e+02	8.763009241775121527e-02	0.000000000000000000e+00	6.696920163487983579e+00	1.000000000000000000e+00
3.170000000000000000e+02	9.925148081929751243e+01	1.645852161527616531e+01	-3.978917671681387810e-03	1.052238504637743262e+02	1.066705903059089744e-01	0.000000000000000000e+00	6.973658406271982635e+00	1.000000000000000000e+00
3.170000000000000000e+02	8.246774807076720037e+01	1.730709130352661518e+01	-4.144994864349745359e-03	1.097465352546162336e+02	7.698557126427807429e-02	0.000000000000000000e+00	9.123236096060779232e+00	1.000000000000000000e+00
3.170000000000000000e+02	1.120941937046217021e+02	4.750728059830242245e+01	-3.433699267381443501e-03	9.037623084065994306e+01	1.117167230392032140e-01	0.000000000000000000e+00	1.194490140969039160e+01	1.000000000000000000e+00
3.180000000000000000e+02	5.584116966258978465e+01	3.803907155148593233e+01	-4.124139211154231009e-03	1.091785852309258473e+02	7.094938518164450869e-02	0.000000000000000000e+00	7.234979240492977581e+00	1.000000000000000000e+00
3.180000000000000000e+02	6.290045133208028005e+01	4.763492820876810185e+01	-4.375210831983929703e-03	1.160158744618802729e+02	9.917034133216595659e-02	0.000000000000000000e+00	9.100322617216139776e+00	1.000000000000000000e+00
3.180000000000000000e+02	7.465606383628801268e+01	4.614294237399096232e+01	2.731153501727240536e-03	-7.124420555685327372e+01	1.867082815985449118e-01	0.000000000000000000e+00	7.551196150497503368e+00	1.000000000000000000e+00
3.190000000000000000e+02	6.977215407036464967e+01	3.562219872808289978e+01	-4.102416198314814445e-03	1.085870149002767562e+02	1.224806105902075393e-01	0.000000000000000000e+00	4.186061460433148085e+00	1.000000000000000000e+00
3.190000000000000000e+02	4.687146147509879057e+01	1.362352853230815164e+01	-4.278313096548462535e-03	1.133771140922000455e+02	2.906514433106345274e-01	0.000000000000000000e+00	5.331634229110190581e+00	1.000000000000000000e+00
3.190000000000000000e+02	3.164735880517187283e+01	2.669552492517989251e+01	-3.657325864318427058e-03	9.646612550075512615e+01	1.052655027313260661e-01	0.000000000000000000e+00	1.341045682083448476e+01	1.000000000000000000e+00
3.200000000000000000e+02	1.287433540184809999e+02	7.928524151263826703e+00	-4.261755055393809215e-03	1.129261984686091012e+02	7.217912178383967259e-02	0.000000000000000000e+00	2.330583359434244528e+01	1.000000000000000000e+00
3.200000000000000000e+02	4.841902848333796072e+01	1.988490247719930082e+01	-4.544490404378931370e-03	1.206257678203255495e+02	2.092381172423866120e-01	0.000000000000000000e+00	3.557974031603429843e+00	1.000000000000000000e+00
3.200000000000000000e+02	1.097688795673864348e+02	3.579089959347003003e+01	-4.079964288749056076e-03	1.079755949437678169e+02	6.901457355820406203e-02	0.000000000000000000e+00	1.081717413995182753e+01	1.000000000000000000e+00
3.210000000000000000e+02	6.618683612687166828e+01	1.287471899216556537e+01	-3.869376486174682002e-03	1.022407782808811305e+02	1.626533899250341975e-01	0.000000000000000000e+00	4.404266260643729503e+00	1.000000000000000000e+00
3.210000000000000000e+02	7.339256856157717834e+01	1.637191552302122943e+01	-4.141408090321860302e-03	1.096488586978087199e+02	1.272596405416213106e-01	0.000000000000000000e+00	7.776835422236432649e+00	1.000000000000000000e+00
3.210000000000000000e+02	1.136656690093046507e+02	2.569999832453486732e+01	-4.545871593422533274e-03	1.206633809481753730e+02	9.791168210944711792e-02	0.000000000000000000e+00	1.081717413995182753e+01	1.000000000000000000e+00
3.210000000000000000e+02	1.395309466621021670e+02	4.915369451338217743e+01	-3.916454891582533265e-03	1.035228374528492168e+02	2.598841626433751051e-01	0.000000000000000000e+00	6.894549311430187899e+00	1.000000000000000000e+00
3.210000000000000000e+02	4.580001078952214044e+01	5.040653977958016441e+01	-3.694615405738356593e-03	9.748161016260247891e+01	9.154842406458296722e-02	0.000000000000000000e+00	8.433251505835041684e+00	1.000000000000000000e+00
3.220000000000000000e+02	1.029374579303893000e+02	1.053859895498107235e+01	-3.833910564597144046e-03	1.012749552106885176e+02	1.051542326308199105e-01	0.000000000000000000e+00	6.973658406271982635e+00	1.000000000000000000e+00
3.220000000000000000e+02	1.056719758352864069e+01	2.365081831323222517e+01	-3.961765386111775269e-03	1.047567521233732180e+02	7.810331573931816873e-02	0.000000000000000000e+00	7.325645294367532756e+00	1.000000000000000000e+00
3.220000000000000000e+02	7.227656670047959153e+01	3.897645392538743181e+01	3.805974445650511448e-03	-1.005141869303179050e+02	1.475285392632746939e-01	0.000000000000000000e+00	4.186061460433148085e+00	1.000000000000000000e+00
3.220000000000000000e+02	4.897121107655625138e+01	3.140354845304968734e+01	-3.882733648460140810e-03	1.026045262088575214e+02	2.506007885182464090e-01	0.000000000000000000e+00	7.923334377541721096e+00	1.000000000000000000e+00
3.230000000000000000e+02	7.014448290703661826e+00	8.305324143043444352e+00	-4.612673586711735045e-03	1.224825612594075892e+02	6.346379642993038583e-02	0.000000000000000000e+00	5.372609541319662618e+00	1.000000000000000000e+00
3.230000000000000000e+02	6.681617355093933952e+01	2.586494344681698010e+01	-3.652476307748004150e-03	9.633406031232688349e+01	1.068858799840313178e-01	0.000000000000000000e+00	7.618419440998946079e+00	1.000000000000000000e+00
3.230000000000000000e+02	4.941319588989690814e+00	3.227143922282949973e+01	-4.840918855542065621e-03	1.286982335581436416e+02	1.076169977778500542e-01	0.000000000000000000e+00	9.053043277389425825e+00	1.000000000000000000e+00
3.240000000000000000e+02	8.885420547085364262e+01	2.587038722115494238e+01	-1.594839287797726254e-02	4.311816933204701172e+02	1.075552957424785738e-02	0.000000000000000000e+00	9.377699994171788234e+00	1.000000000000000000e+00
3.240000000000000000e+02	1.904337389458154206e+01	9.322401276360984923e+00	-4.400996806156460064e-03	1.167180890846914281e+02	1.015210663233482302e-01	0.000000000000000000e+00	7.221276729849042120e+00	1.000000000000000000e+00
3.240000000000000000e+02	9.820076949610489692e+01	2.510684409691858221e+01	-3.797732150957186265e-03	1.002897292534255769e+02	1.847032389760480120e-01	0.000000000000000000e+00	6.299198583613113911e+00	1.000000000000000000e+00
3.240000000000000000e+02	1.428914021000354353e+02	3.892205564217902491e+01	-4.273544539424721685e-03	1.132472547151760693e+02	1.215538744851750730e-01	0.000000000000000000e+00	4.836789279070679015e+00	1.000000000000000000e+00
3.240000000000000000e+02	7.925255515760011349e+01	4.385212644711958063e+01	-3.944442645320370318e-03	1.042850118738289495e+02	1.742411631111875359e-01	0.000000000000000000e+00	8.510969245218355184e+00	1.000000000000000000e+00
3.250000000000000000e+02	3.824798973119888501e+01	4.257085153250640985e+01	-3.358698289530402930e-03	8.833377229246821116e+01	3.435383732933731116e-01	0.000000000000000000e+00	5.242291829321872321e+00	1.000000000000000000e+00
3.250000000000000000e+02	6.754138195420100033e+01	8.683923495328551567e+00	-5.219174851305854838e-03	1.389990618151689432e+02	1.369716370875748712e-01	0.000000000000000000e+00	4.404266260643729503e+00	1.000000000000000000e+00
3.250000000000000000e+02	5.370953469211485043e+01	1.628651944139097196e+01	-4.362912506078994723e-03	1.156809612168440538e+02	7.685748185358665108e-02	0.000000000000000000e+00	6.398266672896651741e+00	1.000000000000000000e+00
3.250000000000000000e+02	5.460551383621855592e+01	2.583274419596111215e+01	-3.706490171737765286e-03	9.780498884403033344e+01	1.169838705271128987e-01	0.000000000000000000e+00	7.923334377541721096e+00	1.000000000000000000e+00
3.250000000000000000e+02	4.087934443175324617e+01	3.803680300347131293e+01	-3.810276765755165468e-03	1.006313495424142417e+02	3.271389081530803322e-01	0.000000000000000000e+00	5.242291829321872321e+00	1.000000000000000000e+00
3.250000000000000000e+02	6.010451808992845457e+01	3.716148433025472997e+01	-3.108351879830874038e-03	8.151623231965012906e+01	2.033361429132438669e-01	0.000000000000000000e+00	3.792057612208572515e+00	1.000000000000000000e+00
3.260000000000000000e+02	1.138736163510580610e+02	6.885454532378976644e+00	-5.856300369773889507e-03	1.563495350856727271e+02	1.696242662767935006e-01	0.000000000000000000e+00	1.153017888735266183e+01	1.000000000000000000e+00
3.260000000000000000e+02	6.586026141648949306e+01	1.830673289337232035e+01	-4.436422683876085730e-03	1.176828216635032760e+02	1.865558434098938401e-01	0.000000000000000000e+00	5.441821943463845734e+00	1.000000000000000000e+00
3.260000000000000000e+02	1.007552911665413262e+02	3.930740857616984130e+01	-4.407961833966992857e-03	1.169077636862448912e+02	1.342682461103772429e-01	0.000000000000000000e+00	4.280772849465064311e+00	1.000000000000000000e+00
3.260000000000000000e+02	2.795913588380228632e+01	5.283028730777601822e+01	-3.732075504111949295e-03	9.850173950399860701e+01	1.197391510336867082e-01	0.000000000000000000e+00	1.452984982441214612e+01	1.000000000000000000e+00
3.260000000000000000e+02	3.522719977166425309e+01	1.719943200863062316e+01	-5.396397608008692698e-03	1.438252673491917335e+02	2.227327849088013290e-01	0.000000000000000000e+00	9.268598265802799219e+00	1.000000000000000000e+00
3.260000000000000000e+02	1.613444285005681778e+01	2.841221087436481696e+01	-3.553419316087444348e-03	9.363649815817611000e+01	2.964172572493790625e-01	0.000000000000000000e+00	5.335456308889694022e+00	1.000000000000000000e+00
3.270000000000000000e+02	1.212836623665846076e+02	1.627140888649443795e+01	-3.855229914289803536e-03	1.018555328147318164e+02	1.984549643877592251e-01	0.000000000000000000e+00	5.470650996372715902e+00	1.000000000000000000e+00
3.270000000000000000e+02	8.059526473936247726e+01	8.918538841525711192e+00	-4.687379731853249208e-03	1.245169907977768844e+02	6.546306347503139111e-02	0.000000000000000000e+00	6.538779549693439108e+00	1.000000000000000000e+00
3.270000000000000000e+02	1.044813415212273071e+02	2.462278022402239941e+01	-4.181125624294083389e-03	1.107304634861593229e+02	1.252981507378543302e-01	0.000000000000000000e+00	6.299198583613113911e+00	1.000000000000000000e+00
3.270000000000000000e+02	6.139370480217714032e+01	4.731754662010340695e+01	-5.069687843376301760e-03	1.349281679956814060e+02	6.700790753039242986e-02	0.000000000000000000e+00	1.023755847916508444e+01	1.000000000000000000e+00
3.280000000000000000e+02	1.191865284895725097e+01	1.049934122006991899e+01	-4.161995501219650784e-03	1.102095038330873820e+02	1.466085759272063305e-01	0.000000000000000000e+00	5.372609541319662618e+00	1.000000000000000000e+00
3.280000000000000000e+02	2.087459783933275048e+01	2.596312437084695901e+01	-4.731757341709549175e-03	1.257255007558648430e+02	2.017448842490761063e-01	0.000000000000000000e+00	5.335456308889694022e+00	1.000000000000000000e+00
3.280000000000000000e+02	2.174028028907916621e+01	3.873834362761619587e+01	-3.975408136747908723e-03	1.051282773148575416e+02	9.854332780832020244e-02	0.000000000000000000e+00	1.174965663457939158e+01	1.000000000000000000e+00
3.280000000000000000e+02	9.367330766819297594e+01	3.911435671038880457e+01	-6.250389577389707518e-03	1.670815401062428123e+02	1.003199892856697639e-01	0.000000000000000000e+00	7.084614265699994640e+00	1.000000000000000000e+00
3.280000000000000000e+02	1.325906807335732651e+02	4.979383673148926448e+01	-4.474456342343223134e-03	1.187185704374658570e+02	8.141490405735518632e-02	0.000000000000000000e+00	1.031380444526096696e+01	1.000000000000000000e+00
3.280000000000000000e+02	1.084141807023268598e+02	5.056521431882284645e+01	-4.302512569930618848e-03	1.140361244502955032e+02	1.883772382940244183e-01	0.000000000000000000e+00	1.237905262818158292e+01	1.000000000000000000e+00
3.280000000000000000e+02	1.267255954990066869e+02	1.683121787745528763e+01	-4.011964114952660046e-03	1.061237852710350609e+02	2.016530868964657719e-01	0.000000000000000000e+00	5.470650996372715902e+00	1.000000000000000000e+00
3.280000000000000000e+02	5.701446985584124860e+01	3.496346184508231403e+01	-3.621040894047765791e-03	9.547799774797587702e+01	2.461727081933356986e-01	0.000000000000000000e+00	3.792057612208572515e+00	1.000000000000000000e+00
3.290000000000000000e+02	1.108628634654604923e+02	3.429643648151419910e+01	-4.237179596431701542e-03	1.122569491111862874e+02	1.889228081465531561e-01	0.000000000000000000e+00	7.335729885967438690e+00	1.000000000000000000e+00
3.290000000000000000e+02	6.187531767622046885e+01	1.388905515100249843e+01	-4.752271316675750479e-03	1.262841460526011730e+02	1.761489907250645137e-01	0.000000000000000000e+00	5.949424614913530363e+00	1.000000000000000000e+00
3.290000000000000000e+02	6.830709794198773466e+01	3.790100412361912419e+01	-1.623913767984690518e-02	4.390993795018472952e+02	1.416292246724515369e-02	0.000000000000000000e+00	8.235848818074948952e+00	1.000000000000000000e+00
3.290000000000000000e+02	1.030042465758050696e+02	3.566498963323362403e+01	-3.663039618813601368e-03	9.662172489486057714e+01	4.306051740935454841e-01	0.000000000000000000e+00	4.280772849465064311e+00	1.000000000000000000e+00
3.300000000000000000e+02	4.237190578963041077e+01	2.310367537503082858e+01	-4.299563630806554730e-03	1.139558176850423337e+02	1.610499406716706661e-01	0.000000000000000000e+00	9.268598265802799219e+00	1.000000000000000000e+00
3.300000000000000000e+02	7.595688650236462891e+00	3.811579519041102060e+01	-1.595507673693331158e-02	4.313637110121167666e+02	2.953293233841791654e-02	0.000000000000000000e+00	1.292555112417136520e+01	1.000000000000000000e+00
3.300000000000000000e+02	7.927021390456951622e+01	1.532165357458364774e+01	-1.230927284699842627e-03	3.038940673976770768e+01	4.561049731759470038e-01	0.000000000000000000e+00	6.538779549693439108e+00	1.000000000000000000e+00
3.310000000000000000e+02	6.438044094336470735e+00	1.180886818320201392e+01	-4.891709627156896889e-03	1.300813894665905934e+02	2.022393456345379370e-01	0.000000000000000000e+00	5.634885374911889677e+00	1.000000000000000000e+00
3.310000000000000000e+02	4.198836076411466678e+01	4.282707588510916707e+01	-4.125026756491795808e-03	1.092027552432851252e+02	1.251094401788237498e-01	0.000000000000000000e+00	1.575395829302909689e+01	1.000000000000000000e+00
3.310000000000000000e+02	1.313208716969051579e+02	3.955849857657318580e+01	-4.139129659246851625e-03	1.095868114931061399e+02	1.676445785202577143e-01	0.000000000000000000e+00	6.453863041130734501e+00	1.000000000000000000e+00
3.320000000000000000e+02	1.060782089152230725e+02	9.195220640172390603e+00	-4.155229065346933461e-03	1.100252373717024170e+02	9.110892188243224776e-02	0.000000000000000000e+00	1.550998324264888062e+01	1.000000000000000000e+00
3.320000000000000000e+02	3.713074533340820693e+01	8.729313092556900244e+00	-3.984685804143919818e-03	1.053809307018293424e+02	1.569673830667672743e-01	0.000000000000000000e+00	8.356777614256808207e+00	1.000000000000000000e+00
3.320000000000000000e+02	1.376765985396398548e+02	4.067969635315628807e+01	-4.182220921997764108e-03	1.107602910993691125e+02	1.565777387807096854e-01	0.000000000000000000e+00	6.453863041130734501e+00	1.000000000000000000e+00
3.330000000000000000e+02	1.308874528700515327e+02	2.129459788225520711e+01	-3.912347916813525318e-03	1.034109945680693983e+02	1.846439578460209452e-01	0.000000000000000000e+00	5.970554550994007670e+00	1.000000000000000000e+00
3.330000000000000000e+02	1.046862756977719471e+02	3.033882400580159100e+01	-1.649648150548676737e-02	4.461074760835535358e+02	1.991484422386657904e-02	0.000000000000000000e+00	3.834025365965083143e+00	1.000000000000000000e+00
3.330000000000000000e+02	6.136698897190487401e+01	2.900263001914230543e+01	-3.367041415335789070e-03	8.856097584511647369e+01	1.935945361950920374e-01	0.000000000000000000e+00	3.625632225527276820e+00	1.000000000000000000e+00
3.340000000000000000e+02	2.814868258918478361e+01	3.434950756911840131e+01	-4.258448194762097690e-03	1.128361446325333617e+02	1.606111888118669784e-01	0.000000000000000000e+00	6.981972169340089351e+00	1.000000000000000000e+00
3.340000000000000000e+02	1.205877974302745770e+02	4.424147762261696215e+01	-1.789601792232090385e-02	4.842202474096256424e+02	8.014952606990666251e-02	0.000000000000000000e+00	6.919793241646937432e+00	1.000000000000000000e+00
3.340000000000000000e+02	6.307610876828071866e+01	4.657259159300228646e+01	-4.924996648860907773e-03	1.309878758081184458e+02	1.058902887046622165e-01	0.000000000000000000e+00	7.590213919228318673e+00	1.000000000000000000e+00
3.340000000000000000e+02	1.349346497811960717e+02	1.156710353864639274e+01	3.028293860966457460e-03	-7.933605827837723723e+01	2.317902166421252907e-01	0.000000000000000000e+00	1.053584116445001229e+01	1.000000000000000000e+00
3.340000000000000000e+02	5.283309875346218121e+01	3.139996514612955991e+01	-3.643097545309460870e-03	9.607865386213222791e+01	2.852449416241977787e-01	0.000000000000000000e+00	3.606929175201463611e+00	1.000000000000000000e+00
3.340000000000000000e+02	8.350108769225180083e+01	4.343871749281683492e+01	-3.907661746178630810e-03	1.032833787749722063e+02	2.536534219596690010e-01	0.000000000000000000e+00	6.355015127599854097e+00	1.000000000000000000e+00
3.340000000000000000e+02	5.655447589799850761e+01	5.045584435903515441e+01	-4.280895147671618696e-03	1.134474296072701662e+02	2.278158771776067626e-01	0.000000000000000000e+00	7.590213919228318673e+00	1.000000000000000000e+00
3.350000000000000000e+02	8.973704605550176439e+01	4.221436437225241889e+01	-4.147685059787469160e-03	1.098197958016853448e+02	9.693444035199949571e-02	0.000000000000000000e+00	5.223798007286317713e+00	1.000000000000000000e+00
3.350000000000000000e+02	1.270041233467907205e+02	4.683267430372511342e+01	-1.694094531846943377e-02	4.582113037961910322e+02	5.855919635237061271e-02	0.000000000000000000e+00	6.919793241646937432e+00	1.000000000000000000e+00
3.360000000000000000e+02	4.102637724338535463e+01	1.638291432018134230e+01	-5.459621874392606503e-03	1.455470174787093356e+02	1.331276870815909508e-01	0.000000000000000000e+00	7.219977968226446663e+00	1.000000000000000000e+00
3.370000000000000000e+02	1.354344649297697458e+02	2.516399098391499933e+01	-3.990065998539650376e-03	1.055274464453482892e+02	3.661318460654402474e-01	0.000000000000000000e+00	5.970554550994007670e+00	1.000000000000000000e+00
3.370000000000000000e+02	2.964330490273354002e+01	1.809034561905501803e+01	-3.883941885312136230e-03	1.026374294290195337e+02	1.645874381836864853e-01	0.000000000000000000e+00	8.009629167466334465e+00	1.000000000000000000e+00
3.370000000000000000e+02	6.272043684899654181e+01	3.236616801934059851e+01	-3.624685873806843175e-03	9.557725938802674648e+01	2.502586200627774371e-01	0.000000000000000000e+00	3.625632225527276820e+00	1.000000000000000000e+00
3.370000000000000000e+02	2.644113876841729294e+01	4.111945804704645724e+01	-4.234630383079261533e-03	1.121875278482635991e+02	1.296095376523931364e-01	0.000000000000000000e+00	4.610827037905499637e+00	1.000000000000000000e+00
3.380000000000000000e+02	7.202901124351043904e+01	2.149952264105557020e+01	-4.094997241718325437e-03	1.083849787168384893e+02	1.290343640368244449e-01	0.000000000000000000e+00	9.118669676868945473e+00	1.000000000000000000e+00
3.380000000000000000e+02	3.658937083336355300e+01	2.207861936688984628e+01	-3.996492559872274336e-03	1.057024572986116340e+02	1.905030193100702984e-01	0.000000000000000000e+00	7.219977968226446663e+00	1.000000000000000000e+00
3.380000000000000000e+02	5.315343272257076990e+01	2.466750417260004724e+01	-4.946050950090180587e-03	1.315612354996059139e+02	1.141830090388159524e-01	0.000000000000000000e+00	6.740077493016145560e+00	1.000000000000000000e+00
3.380000000000000000e+02	7.438078668305520580e+01	3.617181576779682928e+01	-4.302872711427543732e-03	1.140459319768108628e+02	9.600929161073512574e-02	0.000000000000000000e+00	1.166137861401691822e+01	1.000000000000000000e+00
3.390000000000000000e+02	5.570637562800630604e+00	5.556068816773002794e+00	-4.429933145141053304e-03	1.175060957828152510e+02	2.610751646762506928e-01	0.000000000000000000e+00	1.632179781367243621e+01	1.000000000000000000e+00
3.390000000000000000e+02	1.265870506431618452e+02	2.095870758800661093e+01	-4.298377737548490958e-03	1.139235229351393883e+02	8.298168828609775449e-02	0.000000000000000000e+00	9.795976112607480246e+00	1.000000000000000000e+00
3.390000000000000000e+02	1.348403093680063307e+02	3.462872623411925588e+01	4.068326805327517927e-03	-1.076586780424846381e+02	3.623609028429437551e-01	0.000000000000000000e+00	3.916457415579352119e+00	1.000000000000000000e+00
3.390000000000000000e+02	1.385062110005881095e+02	3.600705997755034105e+01	-4.521584749791233808e-03	1.200019912862717177e+02	3.127909085812752288e-01	0.000000000000000000e+00	3.916457415579352119e+00	1.000000000000000000e+00
3.400000000000000000e+02	1.008660427082351134e+02	4.786728832356617502e+00	-4.594288186976431924e-03	1.219818822292505160e+02	4.991682506238770411e-02	0.000000000000000000e+00	1.278910113087272649e+01	1.000000000000000000e+00
3.400000000000000000e+02	1.129451571727390018e+02	8.988645239081410665e+00	-4.530892554334372581e-03	1.202554653808600449e+02	2.915498201480991591e-01	0.000000000000000000e+00	5.799456336723775252e+00	1.000000000000000000e+00
3.400000000000000000e+02	1.077542712643510470e+02	2.028303546466435492e+01	-4.179062923342567216e-03	1.106742911359913677e+02	2.260478281350228880e-01	0.000000000000000000e+00	6.694644796771806128e+00	1.000000000000000000e+00
3.400000000000000000e+02	9.246276986287988109e+01	3.775807720165617809e+01	-4.824583422501207107e-03	1.282533800934464239e+02	1.294469151699541021e-01	0.000000000000000000e+00	5.223798007286317713e+00	1.000000000000000000e+00
3.400000000000000000e+02	1.055207532844674176e+02	4.102664277310742591e+01	-4.266159264139495269e-03	1.130461357555403907e+02	1.374708852058456054e-01	0.000000000000000000e+00	5.452098569585991150e+00	1.000000000000000000e+00
3.400000000000000000e+02	1.175171516372580243e+02	1.514948755607351316e+01	-4.202508168985613461e-03	1.113127620433067477e+02	1.620040941638638543e-01	0.000000000000000000e+00	6.441306672204331285e+00	1.000000000000000000e+00
3.410000000000000000e+02	6.882083080676220277e+01	1.296384955915306136e+01	-4.647233336552491351e-03	1.234237070752103307e+02	9.512412254262769817e-02	0.000000000000000000e+00	5.124325687638714655e+00	1.000000000000000000e+00
3.410000000000000000e+02	4.710946777277981568e+01	2.138120747618257411e+01	-4.738654583889491574e-03	1.259133293902774682e+02	1.445233393017900658e-01	0.000000000000000000e+00	6.879626319153240743e+00	1.000000000000000000e+00
3.410000000000000000e+02	1.401406484960120338e+02	1.191314060441989042e+01	-4.320219711531379098e-03	1.145183328662756708e+02	6.911815077551686226e-02	0.000000000000000000e+00	1.386952682504835366e+01	1.000000000000000000e+00
3.410000000000000000e+02	1.111096956449303548e+02	1.448998823706834749e+01	-4.680873202624444458e-03	1.243398022247315424e+02	2.522323073840524454e-01	0.000000000000000000e+00	5.799456336723775252e+00	1.000000000000000000e+00
3.410000000000000000e+02	4.635126129420188335e+01	4.381336947715360708e+01	-3.850769809890585999e-03	1.017340733535751554e+02	8.192746862115285467e-02	0.000000000000000000e+00	1.051791891952166225e+01	1.000000000000000000e+00
3.410000000000000000e+02	1.382707523686596573e+02	4.424050491024343756e+01	-4.264174230546158469e-03	1.129920784759245009e+02	8.839068191944776665e-02	0.000000000000000000e+00	6.156774606342954925e+00	1.000000000000000000e+00
3.410000000000000000e+02	1.978936584784688080e+01	3.020013577475403466e+01	-4.471615854888508906e-03	1.186412170742279102e+02	1.422257522923511264e-01	0.000000000000000000e+00	7.868753548626828298e+00	1.000000000000000000e+00
3.420000000000000000e+02	2.178031352641341911e+01	7.465908868996265824e+00	-1.667326923731338173e-02	4.509218348350066208e+02	1.635625513498384365e-02	0.000000000000000000e+00	9.528521708508835175e+00	1.000000000000000000e+00
3.420000000000000000e+02	9.460233575477333545e+01	1.804095272854153720e+01	-4.433586778050535235e-03	1.176055930691405962e+02	5.516770122635128448e-02	0.000000000000000000e+00	1.019760239630795162e+01	1.000000000000000000e+00
3.420000000000000000e+02	1.132720824815141327e+02	3.220101449974623620e+01	-4.168207082618348956e-03	1.103786602612976537e+02	1.223453002817731505e-01	0.000000000000000000e+00	6.468426461182860798e+00	1.000000000000000000e+00
3.420000000000000000e+02	1.268120309552894440e+02	3.762807546509046119e+01	-3.766165829248650787e-03	9.943010174648003385e+01	1.786464007359075401e-01	0.000000000000000000e+00	4.839677334348907678e+00	1.000000000000000000e+00
3.420000000000000000e+02	3.082899764713484814e+01	4.253593975675538275e+01	-3.558307588037387583e-03	9.376961766029616285e+01	1.490383982097071014e-01	0.000000000000000000e+00	4.610827037905499637e+00	1.000000000000000000e+00
3.420000000000000000e+02	9.345198349495547063e+01	5.143463423631772002e+01	-4.348603489421868848e-03	1.152912919855227045e+02	5.991109587092224853e-02	0.000000000000000000e+00	1.061516066621076959e+01	1.000000000000000000e+00
3.420000000000000000e+02	4.080267365476341013e+01	1.407149273964088465e+01	-4.119676282614917646e-03	1.090570488615841924e+02	7.362268275932670747e-02	0.000000000000000000e+00	9.047983061965540585e+00	1.000000000000000000e+00
3.430000000000000000e+02	8.863200347040235272e+01	3.341412286656563424e+01	-4.755621399423724804e-03	1.263753769317416982e+02	2.046411791021867099e-01	0.000000000000000000e+00	5.653745875437516055e+00	1.000000000000000000e+00
3.440000000000000000e+02	1.189610714510614855e+02	3.527931685463263989e+01	-3.750552109553118192e-03	9.900490228675367632e+01	3.415223032386222046e-01	0.000000000000000000e+00	3.945940707900612132e+00	1.000000000000000000e+00
3.440000000000000000e+02	2.874249953572075000e+01	1.397134443637600931e+01	2.259803930814633603e-03	-5.840821344207044064e+01	4.521992471991079787e-01	0.000000000000000000e+00	9.528521708508835175e+00	1.000000000000000000e+00
3.440000000000000000e+02	1.321378431713500561e+02	4.634366678767928960e+01	-4.683219093213099316e-03	1.244036865156195404e+02	1.272832201911897609e-01	0.000000000000000000e+00	6.483507160877066688e+00	1.000000000000000000e+00
3.440000000000000000e+02	5.777914823975712011e+01	5.242560954022196285e+01	-2.037926244607248319e-03	5.236594586327527168e+01	3.166199296098172189e-01	0.000000000000000000e+00	9.823182337413978615e+00	1.000000000000000000e+00
3.440000000000000000e+02	1.228787804274313373e+02	3.480814337624249077e+01	3.146101508788227800e-03	-8.254424628112334972e+01	4.815057039841614817e-01	0.000000000000000000e+00	3.945940707900612132e+00	1.000000000000000000e+00
3.440000000000000000e+02	1.008260862210097741e+02	4.379891259687415328e+01	-3.459451849429074060e-03	9.107753611491460788e+01	1.904337614815804214e-01	0.000000000000000000e+00	4.341709155120178742e+00	1.000000000000000000e+00
3.440000000000000000e+02	9.073624777619624382e+00	4.477199974327066201e+01	-4.860406808770809280e-03	1.292289377942652209e+02	1.483270835307702873e-01	0.000000000000000000e+00	1.462922760019609569e+01	1.000000000000000000e+00
3.450000000000000000e+02	6.790694245586233535e+01	7.921675242939518746e+00	-5.131959930931091068e-03	1.366239879860904978e+02	6.800526227130310186e-02	0.000000000000000000e+00	5.124325687638714655e+00	1.000000000000000000e+00
3.450000000000000000e+02	1.278142570904488622e+02	1.827111585347475398e+01	-4.242484109353195261e-03	1.124014038645898523e+02	8.934815583952704365e-02	0.000000000000000000e+00	1.075987657648862950e+01	1.000000000000000000e+00
3.450000000000000000e+02	8.329541004418051386e+01	3.735617010493091072e+01	-3.571412155713811140e-03	9.412648682437863101e+01	3.698108482688644560e-01	0.000000000000000000e+00	4.588508779782740632e+00	1.000000000000000000e+00
3.450000000000000000e+02	8.292150971972021978e+01	4.289350904058413505e+01	-4.076036708919010196e-03	1.078686374183137531e+02	2.733549460189568237e-01	0.000000000000000000e+00	5.549948102544085771e+00	1.000000000000000000e+00
3.450000000000000000e+02	2.306645993130162964e+01	4.903988734022308194e+01	-4.206721711546445100e-03	1.114275070275472643e+02	9.644720580302978963e-02	0.000000000000000000e+00	1.012710846975722490e+01	1.000000000000000000e+00
3.460000000000000000e+02	7.146246746681579509e+01	4.461893229555112583e+01	-3.867414631827234203e-03	1.021873522283540581e+02	2.223536755896592387e-01	0.000000000000000000e+00	6.543366506944918726e+00	1.000000000000000000e+00
3.460000000000000000e+02	1.216058097292793434e+02	4.572600036005784574e+01	-4.140541656347175581e-03	1.096252635990681057e+02	1.160558629892557425e-01	0.000000000000000000e+00	9.627103773133987019e+00	1.000000000000000000e+00
3.460000000000000000e+02	1.049455416042788301e+02	4.517023521861929680e+01	-3.022003317621867712e-03	7.916475152485135425e+01	3.269604301795718815e-01	0.000000000000000000e+00	4.341709155120178742e+00	1.000000000000000000e+00
3.460000000000000000e+02	1.375711602861466361e+02	5.035740318235770729e+01	-4.391953964761998244e-03	1.164718305793324333e+02	1.736219019893355808e-01	0.000000000000000000e+00	6.156774606342954925e+00	1.000000000000000000e+00
3.470000000000000000e+02	8.759741559386542065e+01	5.221423734147996321e+00	-3.959103616335170675e-03	1.046842656760052677e+02	1.714565442645092919e-01	0.000000000000000000e+00	6.024626283969917395e+00	1.000000000000000000e+00
3.470000000000000000e+02	1.026353265867313098e+02	7.742557517522660859e+00	-3.682630831213868673e-03	9.715524112868672546e+01	2.647223914057090788e-01	0.000000000000000000e+00	5.593979963416729539e+00	1.000000000000000000e+00
3.470000000000000000e+02	9.632381464221157330e+01	2.809220165955951742e+01	-4.135066658500115289e-03	1.094761661276155422e+02	8.160578188538125666e-02	0.000000000000000000e+00	9.353438107794939782e+00	1.000000000000000000e+00
3.480000000000000000e+02	8.759034581570043088e+01	3.897108172500858814e+01	-4.392181010534899552e-03	1.164780135864475454e+02	1.848307202266900040e-01	0.000000000000000000e+00	4.588508779782740632e+00	1.000000000000000000e+00
3.480000000000000000e+02	6.717588559546919669e+01	4.956270222390046598e+01	-3.967012612170304695e-03	1.048996468165440632e+02	1.793021882655584376e-01	0.000000000000000000e+00	6.543366506944918726e+00	1.000000000000000000e+00
3.490000000000000000e+02	4.798764255607276397e+01	3.932620057725236506e+01	-4.631099514541129822e-03	1.229843439678711690e+02	6.847471938350735421e-02	0.000000000000000000e+00	1.043420909621886494e+01	1.000000000000000000e+00
3.500000000000000000e+02	2.983572908521985667e+01	2.696215183471194621e+01	4.513054833106214941e-03	-1.197697009648937438e+02	1.647812995591381169e-01	0.000000000000000000e+00	1.078940046060779245e+01	1.000000000000000000e+00
3.500000000000000000e+02	1.087126686088166849e+02	9.587970026921045275e+00	-3.930617849410521919e-03	1.039085291479749316e+02	1.974251685576198234e-01	0.000000000000000000e+00	5.641509107484758090e+00	1.000000000000000000e+00
3.500000000000000000e+02	1.310817505577019517e+02	2.950411533595293534e+01	-3.806395569210050366e-03	1.005256551463154864e+02	1.498941486286855529e-01	0.000000000000000000e+00	7.608902579449553727e+00	1.000000000000000000e+00
3.500000000000000000e+02	2.467265457740040091e+01	3.761355179219192735e+01	-3.814786754733552263e-03	1.007541674816609998e+02	1.364196960600972952e-01	0.000000000000000000e+00	1.153867433015408217e+01	1.000000000000000000e+00
3.510000000000000000e+02	1.014592702979661709e+02	1.321151568492198791e+01	-3.794994392839412794e-03	1.002151734592113570e+02	1.483288458879175042e-01	0.000000000000000000e+00	5.593979963416729539e+00	1.000000000000000000e+00
3.510000000000000000e+02	1.535092078974934360e+01	2.236827182702217343e+01	-4.192067698397463835e-03	1.110284427049340934e+02	7.093500768949712043e-02	0.000000000000000000e+00	1.038125435586922762e+01	1.000000000000000000e+00
3.510000000000000000e+02	8.444843670775543387e+01	2.708625251357295483e+01	-3.757992018373141046e-03	9.920750905006019593e+01	1.274058469840158025e-01	0.000000000000000000e+00	5.284630476117651909e+00	1.000000000000000000e+00
3.510000000000000000e+02	5.624442491004361244e+01	5.296478148139727438e+01	-4.118726281888186909e-03	1.090311780374870239e+02	7.459012986298330095e-02	0.000000000000000000e+00	1.144862332297186036e+01	1.000000000000000000e+00
3.510000000000000000e+02	6.490391973204582499e+00	9.171419660317258860e+00	-5.674870056532035391e-03	1.514087475813030323e+02	1.282330343377022785e-01	0.000000000000000000e+00	9.766284053543076382e+00	1.000000000000000000e+00
3.520000000000000000e+02	1.141227478619916411e+02	5.340462980922087155e+01	-4.502477294308663766e-03	1.194816489267083739e+02	1.913102339453253142e-01	0.000000000000000000e+00	6.722947160423013102e+00	1.000000000000000000e+00
3.520000000000000000e+02	3.755787939093297467e+01	3.963076548447207159e+01	-4.371575047081445453e-03	1.159168632200773459e+02	6.630935189060693791e-02	0.000000000000000000e+00	1.028725591193680700e+01	1.000000000000000000e+00
3.520000000000000000e+02	9.300750825097047425e+01	7.872276295691010617e+00	-2.473323676307757121e-03	6.422287402231383169e+01	1.862386431260607544e-01	0.000000000000000000e+00	6.024626283969917395e+00	1.000000000000000000e+00
3.520000000000000000e+02	1.129668456644258896e+02	4.316947225799010113e+01	-3.766782407710813664e-03	9.944689267356869777e+01	3.442924835070447775e-01	0.000000000000000000e+00	5.147141725691619207e+00	1.000000000000000000e+00
3.530000000000000000e+02	8.500087533773492510e+01	4.544054236728938889e+01	-4.219773733464349599e-03	1.117829452431709996e+02	1.536750707366862922e-01	0.000000000000000000e+00	6.968448777043224851e+00	1.000000000000000000e+00
3.530000000000000000e+02	1.143540881678891736e+02	9.619756318743787560e+00	-4.879399593686580341e-03	1.297461573961513182e+02	1.500787325470414046e-01	0.000000000000000000e+00	5.641509107484758090e+00	1.000000000000000000e+00
3.530000000000000000e+02	4.356717831190412937e+01	2.300806620229026933e+01	-5.435499609210706941e-03	1.448901096871819902e+02	1.413694955642558204e-01	0.000000000000000000e+00	7.197817890042694344e+00	1.000000000000000000e+00
3.530000000000000000e+02	1.435136352866184097e+02	1.561163108148552148e+01	-3.561823825360263627e-03	9.386537333153344775e+01	1.087738774079564097e-01	0.000000000000000000e+00	1.010253372199252730e+01	1.000000000000000000e+00
3.530000000000000000e+02	6.781924561900325443e+01	1.659829348438573859e+01	-3.963768403975845289e-03	1.048112991583035694e+02	1.377745522652306098e-01	0.000000000000000000e+00	3.925031811883958888e+00	1.000000000000000000e+00
3.540000000000000000e+02	1.092637325526543890e+02	2.882525900659184614e+01	-1.744577942130963108e-02	4.719591609349677697e+02	1.431452743295258401e-02	0.000000000000000000e+00	9.905720427450928511e+00	1.000000000000000000e+00
3.540000000000000000e+02	1.242307050956700181e+02	3.281448911254157252e+01	-1.691087113898841893e-02	4.573923109414199075e+02	8.856517896241644650e-03	0.000000000000000000e+00	7.608902579449553727e+00	1.000000000000000000e+00
3.540000000000000000e+02	1.339675668705575973e+01	4.728797619978490729e+01	-3.990249875577074785e-03	1.055324538630868858e+02	1.085557356318451738e-01	0.000000000000000000e+00	9.657890235471182194e+00	1.000000000000000000e+00
3.540000000000000000e+02	4.140480388692324709e+01	4.917166723010538476e+01	-4.209637345100335042e-03	1.115069068013390705e+02	8.456660416374439659e-02	0.000000000000000000e+00	1.028725591193680700e+01	1.000000000000000000e+00
3.540000000000000000e+02	5.854126135966892974e+01	1.564533520801371580e+01	-4.030488906473386410e-03	1.066282602776159649e+02	1.327401490390790473e-01	0.000000000000000000e+00	3.208274483470434646e+00	1.000000000000000000e+00
3.540000000000000000e+02	1.336391621118430351e+02	2.205760225597140334e+01	-4.488472629600976684e-03	1.191002679372020197e+02	9.731251802548568364e-02	0.000000000000000000e+00	7.873430694912501693e+00	1.000000000000000000e+00
3.540000000000000000e+02	7.814097292953204033e+01	3.197842587246157109e+01	-4.052343285969571725e-03	1.072234080409699573e+02	8.557773537466828451e-02	0.000000000000000000e+00	7.982321685262982136e+00	1.000000000000000000e+00
3.550000000000000000e+02	8.037891301399675115e+01	7.113877856106217479e+00	-4.367176173324592049e-03	1.157970712178324533e+02	1.218727563202093300e-01	0.000000000000000000e+00	1.265134719515989126e+01	1.000000000000000000e+00
3.550000000000000000e+02	1.583854982112126919e+01	1.199847626833264336e+01	-4.753703823609282952e-03	1.263231566910697552e+02	7.153699124252443919e-02	0.000000000000000000e+00	9.766284053543076382e+00	1.000000000000000000e+00
3.550000000000000000e+02	9.792462444728157323e+01	2.130537690621338243e+01	-4.545735643665271657e-03	1.206596787065273304e+02	1.081733995844532670e-01	0.000000000000000000e+00	6.244555292771148736e+00	1.000000000000000000e+00
3.550000000000000000e+02	1.190274216804255474e+02	4.098586724763964639e+01	-4.196111597676003072e-03	1.111385678911134391e+02	3.171520859411199877e-01	0.000000000000000000e+00	5.208667379206715076e+00	1.000000000000000000e+00
3.560000000000000000e+02	1.105462743722647900e+02	4.771192782342178162e+01	-5.212144264113872417e-03	1.388076018726386849e+02	1.093562949975309673e-01	0.000000000000000000e+00	4.903207098158971711e+00	1.000000000000000000e+00
3.560000000000000000e+02	1.341208106390725447e+02	1.189194927460323470e+01	-3.733359190883750543e-03	9.853669740848718561e+01	7.374131592408528224e-02	0.000000000000000000e+00	1.010253372199252730e+01	1.000000000000000000e+00
3.560000000000000000e+02	8.928335798147281821e+01	2.921952594800805869e+01	-5.095245434263734330e-03	1.356241631876760891e+02	7.949907633408681562e-02	0.000000000000000000e+00	5.249371367588468118e+00	1.000000000000000000e+00
3.560000000000000000e+02	1.082244015241238912e+02	3.867630403744782797e+01	-3.688537255934239492e-03	9.731608740036243432e+01	1.821246677896781740e-01	0.000000000000000000e+00	6.158264433365060242e+00	1.000000000000000000e+00
3.560000000000000000e+02	1.219345258265454390e+02	4.530778364558450733e+01	-4.290754220713044118e-03	1.137159160802158766e+02	2.538219139137919411e-01	0.000000000000000000e+00	5.208667379206715076e+00	1.000000000000000000e+00
3.570000000000000000e+02	1.861142626434172698e+01	3.915888861259913512e+01	-4.360153663053949712e-03	1.156058312294615718e+02	2.426800820775940615e-01	0.000000000000000000e+00	7.120255394391553416e+00	1.000000000000000000e+00
3.570000000000000000e+02	9.574843888542969239e+01	1.545228479991063075e+01	-4.332873439112754077e-03	1.148629245610186302e+02	1.232958737242619840e-01	0.000000000000000000e+00	6.244555292771148736e+00	1.000000000000000000e+00
3.580000000000000000e+02	5.935423388286759661e+01	3.495427707510789617e+01	-4.595758494483175027e-03	1.220219222690161587e+02	7.432439443912974841e-02	0.000000000000000000e+00	1.855924110803382021e+01	1.000000000000000000e+00
3.580000000000000000e+02	3.124154575613765417e+01	5.271474648357342829e+01	-5.603280318239196693e-03	1.494591853605354288e+02	5.590228715233902523e-02	0.000000000000000000e+00	6.155966499060497199e+00	1.000000000000000000e+00
3.590000000000000000e+02	5.533336310548962444e+01	1.569446719475199181e+01	-6.422037984677395409e-03	1.717559425846282295e+02	9.065091523167978504e-02	0.000000000000000000e+00	3.208274483470434646e+00	1.000000000000000000e+00
3.590000000000000000e+02	1.032180000828383193e+01	2.048438833848925711e+01	-3.927573680973650908e-03	1.038256290575471610e+02	2.016449523717833703e-01	0.000000000000000000e+00	9.305300641139719886e+00	1.000000000000000000e+00
3.590000000000000000e+02	7.436585159424571145e+01	4.927548267569930829e+01	-4.021278551439842232e-03	1.063774399695460460e+02	1.140659525533286311e-01	0.000000000000000000e+00	9.208562984602874479e+00	1.000000000000000000e+00
3.590000000000000000e+02	6.428644837882765728e+01	1.681109920507230981e+01	-4.981636016199992092e-03	1.325303031644076270e+02	1.475296752484259732e-01	0.000000000000000000e+00	5.862267443741199457e+00	1.000000000000000000e+00
3.590000000000000000e+02	7.014311771463685830e+01	1.985310439975846819e+01	-3.975223504506897147e-03	1.051232493310934473e+02	3.613843669875703712e-01	0.000000000000000000e+00	6.599573570580553827e+00	1.000000000000000000e+00
3.600000000000000000e+02	2.058418377439222269e+01	2.117963071762208216e+01	-4.002022980634033222e-03	1.058530640704644838e+02	1.009959401576008275e-01	0.000000000000000000e+00	1.028590698619364829e+01	1.000000000000000000e+00
3.600000000000000000e+02	4.564726167317276406e+01	2.103627742050829852e+01	-4.901960129402026765e-03	1.303605355061983175e+02	1.555642182558339970e-01	0.000000000000000000e+00	9.694466713214536568e+00	1.000000000000000000e+00
3.600000000000000000e+02	8.702436789534428385e+01	2.093872002970774204e+01	-4.138066663804249555e-03	1.095578635488174228e+02	2.007487164189811768e-01	0.000000000000000000e+00	6.222657585419303139e+00	1.000000000000000000e+00
3.600000000000000000e+02	9.286723317424953450e+01	2.538393755019250619e+01	-4.128167472728928346e-03	1.092882845644989942e+02	1.922011357252930708e-01	0.000000000000000000e+00	5.249371367588468118e+00	1.000000000000000000e+00
3.600000000000000000e+02	1.170701764303760051e+01	3.741900974571694150e+01	-1.660129111883683339e-02	4.489616960797870888e+02	1.825850801821571334e-02	0.000000000000000000e+00	7.120255394391553416e+00	1.000000000000000000e+00
3.600000000000000000e+02	1.128396456816062141e+02	2.483421851577403672e+01	1.375027641701919486e-03	-3.431360898871596987e+01	4.270877836733004695e-01	0.000000000000000000e+00	8.066915657339125190e+00	1.000000000000000000e+00
3.600000000000000000e+02	1.063975621180601934e+02	2.968959569812695065e+01	-3.902265349196972800e-03	1.031364217957376894e+02	1.146309782019024892e-01	0.000000000000000000e+00	8.066915657339125190e+00	1.000000000000000000e+00
3.610000000000000000e+02	1.181780235316949756e+02	1.199858993955692554e+01	-3.838901349744028475e-03	1.014108663958158303e+02	1.216434594021205129e-01	0.000000000000000000e+00	1.390149772567400888e+01	1.000000000000000000e+00
3.610000000000000000e+02	1.124224884443746788e+02	4.318188802193511577e+01	-4.263522939357201023e-03	1.129743422370865318e+02	1.756016745926576306e-01	0.000000000000000000e+00	4.903207098158971711e+00	1.000000000000000000e+00
3.610000000000000000e+02	1.279862833909206756e+02	4.510821880126459149e+01	-4.173880950872683147e-03	1.105331734563175132e+02	6.805037516382295149e-02	0.000000000000000000e+00	6.055047129879446821e+00	1.000000000000000000e+00
3.620000000000000000e+02	8.218984695764289938e+01	2.485648402570128823e+01	-2.303258499435245632e-03	5.959158674839489578e+01	4.345977368435167687e-01	0.000000000000000000e+00	6.222657585419303139e+00	1.000000000000000000e+00
3.620000000000000000e+02	3.726902027776002768e+01	5.146355727775829791e+01	-4.331913265552017611e-03	1.148367767059764049e+02	1.406589150916855990e-01	0.000000000000000000e+00	6.155966499060497199e+00	1.000000000000000000e+00
3.620000000000000000e+02	1.036257745008209383e+02	5.329085483040995541e+01	-1.543469088815998744e-02	4.171923421094866740e+02	1.133684767591058851e-02	0.000000000000000000e+00	1.064757336947618072e+01	1.000000000000000000e+00
3.630000000000000000e+02	6.612622486643753916e+01	5.338719565544234769e+01	-4.549179523020123288e-03	1.207534638947848578e+02	1.756082243232540696e-01	0.000000000000000000e+00	5.840571215840997255e+00	1.000000000000000000e+00
3.640000000000000000e+02	6.155681335678957566e+01	4.335663305637100962e+01	-4.251299179047106185e-03	1.126414595940630505e+02	1.568272287201911697e-01	0.000000000000000000e+00	7.547799496314972600e+00	1.000000000000000000e+00
3.640000000000000000e+02	1.242557607035291056e+01	1.142002149338306261e+01	-4.479289206422670637e-03	1.188501810488757542e+02	7.004821800972116375e-02	0.000000000000000000e+00	8.081702750292045323e+00	1.000000000000000000e+00
3.640000000000000000e+02	3.037520577515572384e+01	1.802265505387675404e+01	-3.910726283387031509e-03	1.033668335564549352e+02	1.035345335127152433e-01	0.000000000000000000e+00	1.028740040831089431e+01	1.000000000000000000e+00
3.640000000000000000e+02	1.370156205571562111e+02	3.479581061689561494e+01	-4.397473487835339666e-03	1.166221405806963816e+02	8.858515577410797093e-02	0.000000000000000000e+00	1.001424097884644837e+01	1.000000000000000000e+00
3.640000000000000000e+02	1.804215894225620431e+01	5.188747526206404359e+01	-4.312046035411812306e-03	1.142957438395870184e+02	1.052065415706211482e-01	0.000000000000000000e+00	1.565967439576991360e+01	1.000000000000000000e+00
3.640000000000000000e+02	2.041860905131082760e+01	1.022614415068951210e+01	-4.425606844845953076e-03	1.173882801319670506e+02	1.100144402994041037e-01	0.000000000000000000e+00	8.081702750292045323e+00	1.000000000000000000e+00
3.640000000000000000e+02	5.170529714373191155e+01	2.860482358810692460e+01	-2.086834154543556856e-03	5.369782688117347647e+01	1.958433214694473845e-01	0.000000000000000000e+00	9.694466713214536568e+00	1.000000000000000000e+00
3.640000000000000000e+02	1.109890782432105567e+02	3.661059050069439991e+01	-3.162455461060195878e-03	8.298960406940368273e+01	2.610360331503466247e-01	0.000000000000000000e+00	5.480701268512037316e+00	1.000000000000000000e+00
3.640000000000000000e+02	1.323462128171935603e+02	5.286994540897674000e+01	-4.059049821565671734e-03	1.074060432725293595e+02	1.562127829029439363e-01	0.000000000000000000e+00	8.902436999774103299e+00	1.000000000000000000e+00
3.650000000000000000e+02	5.095799893793131474e+01	4.657323085239504934e+01	-4.418255416291151129e-03	1.171880829008989764e+02	9.770386220131865862e-02	0.000000000000000000e+00	7.210486040066207636e+00	1.000000000000000000e+00
3.650000000000000000e+02	6.768761167426738723e+01	4.775919926563848605e+01	-3.918909002158415741e-03	1.035896688364862968e+02	2.184889207296630831e-01	0.000000000000000000e+00	5.840571215840997255e+00	1.000000000000000000e+00
3.650000000000000000e+02	4.291985498067254667e+01	3.964045097676962115e+01	-3.831326491584247183e-03	1.012045846346564986e+02	4.633849705765769045e-01	0.000000000000000000e+00	5.421879015738451102e+00	1.000000000000000000e+00
3.660000000000000000e+02	2.505243198552801331e+01	3.404154727908354516e+01	-5.392945143661876349e-03	1.437312483707793831e+02	1.121275689405412113e-01	0.000000000000000000e+00	9.217052291486201199e+00	1.000000000000000000e+00
3.670000000000000000e+02	1.305235724855419903e+02	2.717096083357151670e+01	-3.784240108772827897e-03	9.992230821863938672e+01	1.669472527517609217e-01	0.000000000000000000e+00	9.695733621929299773e+00	1.000000000000000000e+00
3.670000000000000000e+02	6.628624535687522723e+01	8.593441647543258455e+00	-4.148018183679455170e-03	1.098288675732847111e+02	9.737745871656533492e-02	0.000000000000000000e+00	6.479449795579202309e+00	1.000000000000000000e+00
3.670000000000000000e+02	1.585813361880778771e+01	3.468879567631356764e+01	-3.477809666384648092e-03	9.157746399907526325e+01	3.167480516522128697e-01	0.000000000000000000e+00	5.216449469972029185e+00	1.000000000000000000e+00
3.680000000000000000e+02	9.242395264514547293e+00	2.168159675855607205e+01	-4.070122272973266189e-03	1.077075729815392151e+02	1.163528546389682727e-01	0.000000000000000000e+00	9.729799857732649215e+00	1.000000000000000000e+00
3.680000000000000000e+02	3.349540264302714121e+01	4.935317825774210831e+01	-3.604562809659900280e-03	9.502925954108657436e+01	9.881341484246808360e-02	0.000000000000000000e+00	8.702745554035749009e+00	1.000000000000000000e+00
3.680000000000000000e+02	9.584803592728073340e+01	1.306012006780715318e+01	-3.779209076604884282e-03	9.978530100950601422e+01	1.234731595076948851e-01	0.000000000000000000e+00	6.095389282106636664e+00	1.000000000000000000e+00
3.680000000000000000e+02	1.303927492933512156e+02	1.747610984143165425e+01	1.279290949013741924e-03	-3.170646662925324932e+01	4.401269838997673434e-01	0.000000000000000000e+00	9.695733621929299773e+00	1.000000000000000000e+00
3.680000000000000000e+02	8.017121816553604674e+01	1.825746037819423861e+01	-3.528533808486891948e-03	9.295880542427886439e+01	2.680618627060169512e-01	0.000000000000000000e+00	4.754286934475080884e+00	1.000000000000000000e+00
3.680000000000000000e+02	1.222902459488378391e+01	3.094167507974280440e+01	-4.110418592311389403e-03	1.088049394992968502e+02	2.195685484705367507e-01	0.000000000000000000e+00	5.216449469972029185e+00	1.000000000000000000e+00
3.690000000000000000e+02	3.529716972517932305e+01	3.156504523021811082e+01	-7.015933846729958956e-03	1.879291674536974028e+02	3.311847294060197289e-01	0.000000000000000000e+00	6.912306737584543725e+00	1.000000000000000000e+00
3.690000000000000000e+02	1.036308391255591630e+02	1.146681308882117278e+01	-4.043235724588752772e-03	1.069753870533985776e+02	8.265402087465156811e-02	0.000000000000000000e+00	7.944221343367667387e+00	1.000000000000000000e+00
3.690000000000000000e+02	1.070532940536708821e+02	3.279644718822710558e+01	-1.596967974000718105e-02	4.317613862066553452e+02	2.031626008279441287e-02	0.000000000000000000e+00	5.480701268512037316e+00	1.000000000000000000e+00
3.690000000000000000e+02	1.194029110452913471e+02	3.698268692147926373e+01	-3.531842479726749959e-03	9.304890856760621887e+01	1.775642991485787414e-01	0.000000000000000000e+00	4.889737853586747285e+00	1.000000000000000000e+00
3.690000000000000000e+02	5.378290285949354654e+01	5.320731155494397058e+01	-4.493771994782433214e-03	1.192445825051580783e+02	2.249610894138439621e-01	0.000000000000000000e+00	6.597575924737581587e+00	1.000000000000000000e+00
3.700000000000000000e+02	7.088749876442128084e+01	3.624006925114836974e+01	-1.532494710437311627e-02	4.142037526840050532e+02	8.092487242014501092e-03	0.000000000000000000e+00	8.386730519185118027e+00	1.000000000000000000e+00
3.700000000000000000e+02	7.679975774831908097e+01	1.490537163974179968e+01	-3.778474989743905738e-03	9.976531004369090283e+01	2.285422592926978913e-01	0.000000000000000000e+00	4.754286934475080884e+00	1.000000000000000000e+00
3.710000000000000000e+02	1.415456928485859578e+02	4.561824071447841789e+01	-3.454545232790165021e-03	9.094391704241739660e+01	1.375490336769941146e-01	0.000000000000000000e+00	1.041603625613096007e+01	1.000000000000000000e+00
3.710000000000000000e+02	6.237590330006805317e+01	2.091901692955478254e+01	-3.626393454648393910e-03	9.562376095622603600e+01	2.843350988370093591e-01	0.000000000000000000e+00	8.662350234069505106e+00	1.000000000000000000e+00
3.720000000000000000e+02	6.101684489543488610e+01	1.236394405841686606e+01	-3.894401033090581950e-03	1.029222573925870847e+02	2.758867463887283433e-01	0.000000000000000000e+00	6.479449795579202309e+00	1.000000000000000000e+00
3.720000000000000000e+02	8.976596602583744300e+01	1.346285597926535083e+01	-3.523337996676204759e-03	9.281731086578643897e+01	1.614509926243723470e-01	0.000000000000000000e+00	6.095389282106636664e+00	1.000000000000000000e+00
3.730000000000000000e+02	1.205222931805377300e+02	1.313109501101181564e+01	-1.577105308647698545e-02	4.263523006450350863e+02	9.135889153061627077e-03	0.000000000000000000e+00	8.645445782380479116e+00	1.000000000000000000e+00
3.730000000000000000e+02	3.562697596757296736e+01	1.652603684939234796e+01	-3.888034264195587997e-03	1.027488748324320937e+02	9.038441548649334134e-02	0.000000000000000000e+00	1.504262428022681775e+01	1.000000000000000000e+00
3.730000000000000000e+02	1.224632497925437917e+02	3.316904521978985798e+01	-3.657370629250959130e-03	9.646734455844915601e+01	1.776435010227598310e-01	0.000000000000000000e+00	4.889737853586747285e+00	1.000000000000000000e+00
3.730000000000000000e+02	4.745773803309802474e+01	5.133106583500058662e+01	-4.276159579002468229e-03	1.133184685858810070e+02	1.735055645264493851e-01	0.000000000000000000e+00	6.597575924737581587e+00	1.000000000000000000e+00
3.740000000000000000e+02	6.704305704872479055e+01	2.878637777000671250e+01	-7.343334596196930339e-03	1.968450840002963957e+02	4.387905412731574195e-02	0.000000000000000000e+00	5.190967478119447698e+00	1.000000000000000000e+00
3.740000000000000000e+02	1.313911138276902477e+02	4.793736472957967720e+01	-1.628625761425440618e-02	4.403825696092080193e+02	2.989053766206017926e-02	0.000000000000000000e+00	1.041603625613096007e+01	1.000000000000000000e+00
3.740000000000000000e+02	6.889555480318047387e+01	7.362829101735996140e+00	-4.685363988354673825e-03	1.244620972129518464e+02	8.197612123412489904e-02	0.000000000000000000e+00	9.331946239683636790e+00	1.000000000000000000e+00
3.740000000000000000e+02	2.031428596005108034e+01	3.491919517231454506e+01	-4.780281348647288063e-03	1.270469271639223336e+02	5.559100036522923727e-02	0.000000000000000000e+00	9.927370230762353032e+00	1.000000000000000000e+00
3.740000000000000000e+02	1.020677880151170598e+02	4.872626975122673088e+01	-3.127758338150004973e-03	8.204471725171006824e+01	1.254424842822556840e-01	0.000000000000000000e+00	8.300189912607406129e+00	1.000000000000000000e+00
3.740000000000000000e+02	1.102945529253724430e+02	4.982785574275916218e+01	-3.711169014607777934e-03	9.793240508431566127e+01	9.225487461130399414e-02	0.000000000000000000e+00	8.300189912607406129e+00	1.000000000000000000e+00
3.750000000000000000e+02	9.494252062338526343e+01	3.348774685106864268e+01	-3.670700404613167021e-03	9.683034667407609675e+01	1.538858119288839532e-01	0.000000000000000000e+00	3.208387753567691902e+00	1.000000000000000000e+00
3.750000000000000000e+02	4.953989769858639391e+01	4.470668811132703979e+01	-3.990604445999485633e-03	1.055421096757301171e+02	1.272779262292451641e-01	0.000000000000000000e+00	6.943901576094591910e+00	1.000000000000000000e+00
3.760000000000000000e+02	1.441293500277027135e+02	8.400665241629187818e+00	-1.616540143913150485e-02	4.370913628135875229e+02	1.069176713146413604e-02	0.000000000000000000e+00	7.641093587330142434e+00	1.000000000000000000e+00
3.760000000000000000e+02	6.442018992481031603e+01	3.877807566057697386e+01	-1.565583360213737563e-02	4.232145946117208268e+02	3.330216102656047283e-02	0.000000000000000000e+00	3.356148514508775715e+00	1.000000000000000000e+00
3.770000000000000000e+02	8.005072722469081725e+01	1.209124214739556713e+01	-2.646416727633332452e-03	6.893661766195900498e+01	2.590433094783188839e-01	0.000000000000000000e+00	9.811584452425686109e+00	1.000000000000000000e+00
3.770000000000000000e+02	4.659320395027550177e+01	3.672067683588845455e+01	-4.700467044752179233e-03	1.248733900724152619e+02	1.218915760435425044e-01	0.000000000000000000e+00	6.654113574097867634e+00	1.000000000000000000e+00
3.770000000000000000e+02	3.989627991067502677e+01	4.900491865536798741e+01	-4.563455151853234963e-03	1.211422238946732648e+02	7.713719898800186492e-02	0.000000000000000000e+00	7.911169928554778963e+00	1.000000000000000000e+00
3.770000000000000000e+02	1.355805185208699015e+02	3.621467084723187213e+01	-3.826937861292613059e-03	1.010850715868159284e+02	1.184925227560700289e-01	0.000000000000000000e+00	8.657070860401317347e+00	1.000000000000000000e+00
3.780000000000000000e+02	1.118772157902807578e+02	1.305128465737195853e+01	-5.341317115711252152e-03	1.423252919414717041e+02	5.526206983637726999e-02	0.000000000000000000e+00	8.645445782380479116e+00	1.000000000000000000e+00
3.780000000000000000e+02	4.119544622714739290e+01	3.282947663294279295e+01	-4.491159424574900187e-03	1.191734358813937291e+02	2.780699525435623709e-01	0.000000000000000000e+00	6.232393723794891649e+00	1.000000000000000000e+00
3.790000000000000000e+02	6.326928249318740427e+01	2.522200279494132502e+01	-3.958216962521200408e-03	1.046601199419959443e+02	1.350602550753503550e-01	0.000000000000000000e+00	5.190967478119447698e+00	1.000000000000000000e+00
3.790000000000000000e+02	1.200589089348935090e+02	1.605916912286998866e+01	-4.072490669299170564e-03	1.077720701582421299e+02	1.938290564973110808e-01	0.000000000000000000e+00	5.491607787371381555e+00	1.000000000000000000e+00
3.790000000000000000e+02	1.359191584619335629e+02	1.058763325868160621e+01	-3.724349371293736270e-03	9.829133816696051440e+01	1.512593474669318150e-01	0.000000000000000000e+00	8.496474248430173404e+00	1.000000000000000000e+00
3.790000000000000000e+02	8.264201995173220894e+01	3.196716932710814163e+01	-4.250500423985770042e-03	1.126197075562939176e+02	1.602779825755256127e-01	0.000000000000000000e+00	1.239413057780621763e+01	1.000000000000000000e+00
3.800000000000000000e+02	7.377614226237253092e+01	2.025712001143170227e+01	-4.181819515767984559e-03	1.107493598340869596e+02	1.166613189159753095e-01	0.000000000000000000e+00	1.029815409380274005e+01	1.000000000000000000e+00
3.800000000000000000e+02	4.379009325216762960e+01	8.899787677054733948e+00	-4.656055082486636534e-03	1.236639446148988952e+02	1.912986023019080939e-01	0.000000000000000000e+00	5.685336007098287681e+00	1.000000000000000000e+00
3.800000000000000000e+02	1.434684214356417442e+02	1.601312112698800760e+01	-4.411779533870080310e-03	1.170117289147646886e+02	9.651024674042685270e-02	0.000000000000000000e+00	7.641093587330142434e+00	1.000000000000000000e+00
3.800000000000000000e+02	1.265916696812856514e+02	5.660203281573792822e+00	-3.603910450009516295e-03	9.501149420545229418e+01	1.323928807033941668e-01	0.000000000000000000e+00	1.054901005461713304e+01	1.000000000000000000e+00
3.800000000000000000e+02	1.196782926515204082e+02	2.153757101896608006e+01	-4.203426024070567278e-03	1.113377574636063230e+02	1.692937632654989422e-01	0.000000000000000000e+00	5.491607787371381555e+00	1.000000000000000000e+00
3.800000000000000000e+02	3.715848851867274050e+01	2.808124496332250786e+01	-4.724911210447780771e-03	1.255390639957280285e+02	1.495677450999386426e-01	0.000000000000000000e+00	6.232393723794891649e+00	1.000000000000000000e+00
3.800000000000000000e+02	7.232905801345215480e+01	4.347793896119534907e+01	-4.664900511677051893e-03	1.239048271071014682e+02	8.543241807124402065e-02	0.000000000000000000e+00	9.199940732854567926e+00	1.000000000000000000e+00
3.810000000000000000e+02	4.377804897002297224e+01	1.458511092634108586e+01	-4.130364344012649180e-03	1.093481106982545299e+02	1.988831931982985024e-01	0.000000000000000000e+00	4.518106843446366483e+00	1.000000000000000000e+00
3.810000000000000000e+02	3.267090730769304230e+01	4.459812932132088292e+01	-3.486229649431190659e-03	9.180676056082405978e+01	1.466643204196903527e-01	0.000000000000000000e+00	8.051010952519552788e+00	1.000000000000000000e+00
3.810000000000000000e+02	8.203509673529271140e+01	5.238019688563728238e+01	-4.290515823743420651e-03	1.137094239524807335e+02	9.804783813083373101e-02	0.000000000000000000e+00	5.555415075751556131e+00	1.000000000000000000e+00
3.820000000000000000e+02	2.143732514284376833e+01	2.387554397609346069e+01	-3.614822137804057835e-03	9.530864593133279072e+01	1.394565068288033949e-01	0.000000000000000000e+00	8.447198986917323182e+00	1.000000000000000000e+00
3.820000000000000000e+02	5.560249533479786521e+01	1.789580708152849908e+01	-6.268860208051932684e-03	1.675845401812749174e+02	1.957324945652469950e-01	0.000000000000000000e+00	6.016660488178718680e+00	1.000000000000000000e+00
3.820000000000000000e+02	1.006246787107425860e+02	2.649716350116517916e+01	-4.769593550305431355e-03	1.267558724909015382e+02	1.054975056445079939e-01	0.000000000000000000e+00	1.127315622026745245e+01	1.000000000000000000e+00
3.820000000000000000e+02	1.325512549491052994e+02	2.810489661518388260e+01	-3.352526516962834723e-03	8.816569995528934101e+01	1.280884123439256506e-01	0.000000000000000000e+00	8.657070860401317347e+00	1.000000000000000000e+00
3.830000000000000000e+02	5.534753282766629923e+00	6.507862360587299833e+00	-1.633229663174442375e-02	4.416363237270488753e+02	1.982133139137276512e-02	0.000000000000000000e+00	1.631911538810597406e+01	1.000000000000000000e+00
3.830000000000000000e+02	1.385942791416102011e+02	3.466752268233748424e+01	-3.871176575412344119e-03	1.022897990770935905e+02	1.883638047360752799e-01	0.000000000000000000e+00	8.921109924694542670e+00	1.000000000000000000e+00
3.830000000000000000e+02	9.949910647217488702e+01	4.429746468686003169e+01	-1.622409561452873780e-02	4.386897475774133568e+02	3.451145210096706606e-02	0.000000000000000000e+00	6.034420519250284443e+00	1.000000000000000000e+00
3.830000000000000000e+02	2.212527025466659936e+01	8.597056131908233922e+00	-2.777502945872823478e-03	7.250641334549169414e+01	3.612913654851190870e-01	0.000000000000000000e+00	3.319995609908525491e+00	1.000000000000000000e+00
3.840000000000000000e+02	1.949161767314469174e+01	1.496478044218854286e+01	-3.699186022842165366e-03	9.760607915276320057e+01	1.725211059710436423e-01	0.000000000000000000e+00	6.890866332464434585e+00	1.000000000000000000e+00
3.840000000000000000e+02	6.160606446952193949e+01	1.829249471002150074e+01	-4.478121644915768196e-03	1.188183855170221790e+02	1.537025185855478426e-01	0.000000000000000000e+00	6.016660488178718680e+00	1.000000000000000000e+00
3.840000000000000000e+02	1.294780980024001167e+02	1.779851437198961861e+01	-4.063506902121674820e-03	1.075274203871006904e+02	1.056708374732381328e-01	0.000000000000000000e+00	9.578436437387420455e+00	1.000000000000000000e+00
3.840000000000000000e+02	4.732603774440421063e+01	3.698790346731968270e+01	-3.467504344616802701e-03	9.129682509089455777e+01	2.148657202802541910e-01	0.000000000000000000e+00	7.369170420436273794e+00	1.000000000000000000e+00
3.840000000000000000e+02	1.378262626121439212e+02	4.885622117150658994e+01	-1.615783684972249210e-02	4.368853606954193651e+02	1.319619550399742103e-02	0.000000000000000000e+00	6.347067054686105436e+00	1.000000000000000000e+00
3.850000000000000000e+02	3.647219224497053602e+01	1.024224260683376997e+01	-4.317611155976407850e-03	1.144472955712384561e+02	2.139495370634676430e-01	0.000000000000000000e+00	7.440017499282126856e+00	1.000000000000000000e+00
3.850000000000000000e+02	2.345497048665029993e+01	4.402572937206790016e+01	-3.319983201398091655e-03	8.727946653585682668e+01	2.630980497167254573e-01	0.000000000000000000e+00	4.967499359478530607e+00	1.000000000000000000e+00
3.860000000000000000e+02	1.344866502906409096e+02	7.862297857720307093e+00	-3.652490506142399684e-03	9.633444696904570037e+01	1.594452513669213367e-01	0.000000000000000000e+00	1.112717370415687768e+01	1.000000000000000000e+00
3.860000000000000000e+02	9.977609979568141796e+01	1.277983784710199977e+01	-1.698893585632367531e-02	4.595182025471298743e+02	3.786421631943093224e-02	0.000000000000000000e+00	3.629057296112515374e+00	1.000000000000000000e+00
3.860000000000000000e+02	4.680280508754731983e+01	1.122890177339844975e+01	-4.474947515867132818e-03	1.187319462839054438e+02	1.783014350679356097e-01	0.000000000000000000e+00	4.518106843446366483e+00	1.000000000000000000e+00
3.860000000000000000e+02	8.212640800144112063e+01	4.682553227680966756e+01	-3.579879296606441452e-03	9.435706760866179366e+01	2.493554141923319811e-01	0.000000000000000000e+00	5.555415075751556131e+00	1.000000000000000000e+00
3.870000000000000000e+02	2.261084446891089783e+01	3.224083076830351757e+01	-1.643684192027131466e-02	4.444833455172048957e+02	1.421804816461569310e-02	0.000000000000000000e+00	7.001448843618928386e+00	1.000000000000000000e+00
3.870000000000000000e+02	1.130445075320234594e+02	3.159620543847182716e+01	-4.278925561789558712e-03	1.133937930063020900e+02	8.098671081650488102e-02	0.000000000000000000e+00	8.867166344516482113e+00	1.000000000000000000e+00
3.870000000000000000e+02	1.212813451465556511e+02	3.487967084763231185e+01	-4.415833073428869840e-03	1.171221166291585689e+02	1.268007080439631507e-01	0.000000000000000000e+00	6.200344616183004476e+00	1.000000000000000000e+00
3.870000000000000000e+02	2.404629400044508003e+01	3.909355070656388165e+01	-4.676045686174209667e-03	1.242083372422362260e+02	3.819279053386238632e-01	0.000000000000000000e+00	4.967499359478530607e+00	1.000000000000000000e+00
3.880000000000000000e+02	4.928117026619171526e+01	1.676478791767479493e+01	-4.426225726696224674e-03	1.174051337859009720e+02	1.567395023078981264e-01	0.000000000000000000e+00	6.065338355039056495e+00	1.000000000000000000e+00
3.880000000000000000e+02	2.522102151857866659e+01	9.796512242734603859e+00	-4.481946409338354552e-03	1.189225431295435271e+02	1.982920376391199557e-01	0.000000000000000000e+00	3.319995609908525491e+00	1.000000000000000000e+00
3.880000000000000000e+02	4.950570655029737566e+01	2.994846339142947045e+01	-3.681700294529432951e-03	9.712990035767295183e+01	2.762792245661206403e-01	0.000000000000000000e+00	7.369170420436273794e+00	1.000000000000000000e+00
3.880000000000000000e+02	1.130930699067970409e+02	4.825334901696612633e+01	-3.852398717568091685e-03	1.017784324606889896e+02	2.709575821034507781e-01	0.000000000000000000e+00	5.826463411259340752e+00	1.000000000000000000e+00
3.880000000000000000e+02	1.182590133375844488e+02	6.374261931073995413e+00	-3.037184225179089415e-03	7.957816446022852119e+01	2.786180592075154783e-01	0.000000000000000000e+00	1.601191445611887687e+01	1.000000000000000000e+00
3.890000000000000000e+02	7.802483063579681755e+01	1.079788984282790665e+01	-4.732560107924163768e-03	1.257473620270671404e+02	1.029430972048536175e-01	0.000000000000000000e+00	7.608238529178255938e+00	1.000000000000000000e+00
3.890000000000000000e+02	9.876929895999009545e+01	2.831095517994016930e+01	-1.543234849339789917e-02	4.171285530184355252e+02	1.253608324524513318e-02	0.000000000000000000e+00	4.390287846553584394e+00	1.000000000000000000e+00
3.890000000000000000e+02	1.401878652071848421e+02	4.296486365563830390e+01	-4.353428151630067341e-03	1.154226792400841504e+02	1.458351540772638844e-01	0.000000000000000000e+00	6.347067054686105436e+00	1.000000000000000000e+00
3.890000000000000000e+02	5.333447709566484463e+01	4.596269406231726862e+01	-4.598837060778112294e-03	1.221057590965540243e+02	1.133485091309871517e-01	0.000000000000000000e+00	6.475157880895912932e+00	1.000000000000000000e+00
3.890000000000000000e+02	6.639311881538219495e+01	4.768459696252193680e+01	-1.762625526821310837e-02	4.768739560058034499e+02	3.990833135092664019e-02	0.000000000000000000e+00	7.367708525892333604e+00	1.000000000000000000e+00
3.890000000000000000e+02	1.281146572620463360e+02	4.724302798581382490e+01	-4.349495069857251157e-03	1.153155718833830150e+02	1.956440698266195266e-01	0.000000000000000000e+00	8.188744302395482677e+00	1.000000000000000000e+00
3.890000000000000000e+02	7.478061614887749897e+01	5.028967887144327165e+01	-1.633751064914205561e-02	4.417783140678330369e+02	3.133419218264343886e-02	0.000000000000000000e+00	5.472705726918485780e+00	1.000000000000000000e+00
3.890000000000000000e+02	8.394754326926032206e+01	6.022246579529829447e+00	-3.611164450078710453e-03	9.520903822253612248e+01	1.833112262830782768e-01	0.000000000000000000e+00	7.608238529178255938e+00	1.000000000000000000e+00
3.890000000000000000e+02	1.162625888770346450e+02	4.336439970448110159e+01	-4.134217797470385661e-03	1.094530495827907259e+02	2.151051485586513712e-01	0.000000000000000000e+00	5.826463411259340752e+00	1.000000000000000000e+00
3.900000000000000000e+02	9.589589305570162026e+01	1.783666221274051367e+01	-1.732553867923814286e-02	4.686847138741229628e+02	3.751088640591737633e-02	0.000000000000000000e+00	3.811372262960399659e+00	1.000000000000000000e+00
3.900000000000000000e+02	4.060109636012410306e+01	3.098769350889863361e+01	-4.904119077268761888e-03	1.304193288933228132e+02	8.713974771735155667e-02	0.000000000000000000e+00	7.020514669319293688e+00	1.000000000000000000e+00
3.900000000000000000e+02	5.482616236129440601e+00	3.978019119156543582e+01	-3.974185337427178083e-03	1.050949775233493568e+02	3.282820057331747865e-01	0.000000000000000000e+00	9.998002552946291033e+00	1.000000000000000000e+00
3.900000000000000000e+02	5.912111714132895912e+01	4.886828635382082098e+01	-4.588655115334796912e-03	1.218284800249501245e+02	3.485303834718853633e-01	0.000000000000000000e+00	6.475157880895912932e+00	1.000000000000000000e+00
3.910000000000000000e+02	4.010271951482772579e+01	3.799049628651559374e+01	-5.804296647220526760e-03	1.549333475810529706e+02	7.544791274591344798e-02	0.000000000000000000e+00	7.020514669319293688e+00	1.000000000000000000e+00
3.910000000000000000e+02	1.253945512829897808e+02	3.951926227777249068e+01	-4.584703618329620881e-03	1.217208711768041098e+02	2.278372796820983259e-01	0.000000000000000000e+00	6.200344616183004476e+00	1.000000000000000000e+00
3.910000000000000000e+02	1.135979266932393195e+01	5.048100197700803449e+01	-4.339538703571206059e-03	1.150444358793931912e+02	2.007405658697994921e-01	0.000000000000000000e+00	7.107878777728224406e+00	1.000000000000000000e+00
3.910000000000000000e+02	1.439828527767700166e+02	1.980590894695052384e+01	-4.962123176329873153e-03	1.319989212046767193e+02	2.836124219071495256e-01	0.000000000000000000e+00	8.088514818694388708e+00	1.000000000000000000e+00
3.910000000000000000e+02	1.376840827549316657e+02	3.073750060561652120e+01	-3.507817727143862797e-03	9.239465628067516434e+01	2.002063502940398809e-01	0.000000000000000000e+00	1.248107902888403764e+01	1.000000000000000000e+00
3.920000000000000000e+02	3.078031568643450910e+01	1.439796438047744331e+01	-1.670280562189694132e-02	4.517261822302523342e+02	2.175720040354967022e-02	0.000000000000000000e+00	7.216585994824292527e+00	1.000000000000000000e+00
3.920000000000000000e+02	8.743402553886218698e+01	2.232181214083383836e+01	-4.379011155157979708e-03	1.161193664799196341e+02	1.290230042474881378e-01	0.000000000000000000e+00	8.832076887785257568e+00	1.000000000000000000e+00
3.930000000000000000e+02	9.583599363717995345e+01	2.504440543154052179e+01	-4.422792254318018076e-03	1.173116320048605132e+02	2.782408383720252898e-01	0.000000000000000000e+00	4.390287846553584394e+00	1.000000000000000000e+00
3.930000000000000000e+02	1.449766940853655406e+01	4.410325391923814209e+01	-4.159366316020339516e-03	1.101379047427958113e+02	2.301683604268449646e-01	0.000000000000000000e+00	7.107878777728224406e+00	1.000000000000000000e+00
3.930000000000000000e+02	2.640473979191745002e+01	5.316879434677260008e+01	-4.243190274843272256e-03	1.124206344637496500e+02	2.906295322464678144e-01	0.000000000000000000e+00	8.014501446706901788e+00	1.000000000000000000e+00
3.940000000000000000e+02	1.850850279570505919e+01	5.179705284819725364e+01	-1.557835854385435266e-02	4.211047608522717951e+02	1.184178800064661363e-02	0.000000000000000000e+00	7.268840785612377786e+00	1.000000000000000000e+00
3.940000000000000000e+02	1.798532312049118786e+01	2.042420093093981137e+01	-4.007187391658507437e-03	1.059937035093830247e+02	8.021560656548998303e-02	0.000000000000000000e+00	1.200141994123698730e+01	1.000000000000000000e+00
3.940000000000000000e+02	4.805903941037927751e+01	3.155750009315379501e+01	-4.003172369082817414e-03	1.058843647058651811e+02	3.212394050070401796e-01	0.000000000000000000e+00	4.772801065380130048e+00	1.000000000000000000e+00
3.940000000000000000e+02	4.476465284285226431e+01	5.036786695351530341e+01	-4.650006186799295581e-03	1.234992185132170306e+02	2.302616683968514710e-01	0.000000000000000000e+00	6.069079776556394634e+00	1.000000000000000000e+00
3.950000000000000000e+02	9.632976297734258253e+01	1.405006540056745834e+01	-1.544951971874705850e-02	4.175961671349737117e+02	1.399159367914726282e-02	0.000000000000000000e+00	3.811372262960399659e+00	1.000000000000000000e+00
3.950000000000000000e+02	2.542416354152470248e+01	2.984214836104997914e+01	-4.438799519263681749e-03	1.177475486563257050e+02	1.873363556307114930e-01	0.000000000000000000e+00	5.497140103712083281e+00	1.000000000000000000e+00
3.950000000000000000e+02	8.932723126510239808e+01	4.242219923425392381e+01	-3.835086616426376660e-03	1.013069819546131640e+02	6.283937812658990651e-02	0.000000000000000000e+00	1.855671590195304432e+01	1.000000000000000000e+00
3.950000000000000000e+02	6.361538802135388693e+01	3.091871197949974359e+01	-5.122079225808344113e-03	1.363549124190999180e+02	1.755297204552496160e-01	0.000000000000000000e+00	3.685789998572671422e+00	1.000000000000000000e+00
3.950000000000000000e+02	5.363005506953633272e+01	3.704604510652360005e+01	-3.779276520783702870e-03	9.978713767808689283e+01	1.474729950360131880e-01	0.000000000000000000e+00	4.301899426005673988e+00	1.000000000000000000e+00
3.960000000000000000e+02	1.413736083750733883e+02	1.214980578512900067e+01	-4.174246270435015907e-03	1.105431219941137897e+02	9.574231907877683856e-02	0.000000000000000000e+00	8.078922029206758282e+00	1.000000000000000000e+00
3.960000000000000000e+02	6.976953487310539970e+01	2.990767480154219271e+01	-3.810918130585126858e-03	1.006488154624195346e+02	3.074395414382606884e-01	0.000000000000000000e+00	6.236643299735477264e+00	1.000000000000000000e+00
3.960000000000000000e+02	3.333836974758206395e+01	3.593516845400336734e+01	-3.776642441164647541e-03	9.971540530087385434e+01	1.841313740503559560e-01	0.000000000000000000e+00	7.069710055775686008e+00	1.000000000000000000e+00
3.970000000000000000e+02	4.362290558378594341e+01	2.979671995859749956e+01	-6.506443915970861434e-03	1.740545208275788696e+02	9.867174083125218598e-02	0.000000000000000000e+00	4.772801065380130048e+00	1.000000000000000000e+00
3.970000000000000000e+02	1.260913137246055555e+02	4.588118198728596298e+01	-3.641774115431957795e-03	9.604261365647508342e+01	8.319239728341576434e-02	0.000000000000000000e+00	1.216739201086580202e+01	1.000000000000000000e+00
3.970000000000000000e+02	5.711249048728241462e+01	2.826592191869183779e+01	-4.358364269362887886e-03	1.155571016989260045e+02	2.039662352810918122e-01	0.000000000000000000e+00	5.885181427852632652e+00	1.000000000000000000e+00
3.970000000000000000e+02	2.250975597623969549e+01	3.450313300629922253e+01	-3.442798910228595140e-03	9.062403618735248756e+01	3.455822878473845394e-01	0.000000000000000000e+00	4.620383555091251537e+00	1.000000000000000000e+00
3.980000000000000000e+02	8.460655760970563222e+01	8.062070916644950458e+00	-5.694765878062791817e-03	1.519505590606079863e+02	1.538586767102898545e-01	0.000000000000000000e+00	1.316395161155183757e+01	1.000000000000000000e+00
3.980000000000000000e+02	4.232909914527953532e+01	4.480892752944836843e+01	-1.621115353771287668e-02	4.383373034335995726e+02	1.029560967433684748e-02	0.000000000000000000e+00	6.069079776556394634e+00	1.000000000000000000e+00
3.980000000000000000e+02	1.399488765255898954e+02	4.319928210298567706e+01	-4.699095995563700411e-03	1.248360530774155137e+02	5.887283516267416417e-02	0.000000000000000000e+00	1.337165118803793717e+01	1.000000000000000000e+00
4.000000000000000000e+02	5.656366357363813435e+00	5.013963874602453785e+01	-4.784118079876328172e-03	1.271514106616099440e+02	1.285259385700199264e-01	0.000000000000000000e+00	1.073780184738320642e+01	1.000000000000000000e+00
4.000000000000000000e+02	5.789680051601842337e+01	3.649720818503207909e+01	-4.176865832293171973e-03	1.106144590174834548e+02	1.307404346443666876e-01	0.000000000000000000e+00	4.301899426005673988e+00	1.000000000000000000e+00
4.000000000000000000e+02	6.291778701536689766e+01	2.729954070004580302e+01	-3.647006539975911153e-03	9.618510526850168674e+01	2.927755721760193497e-01	0.000000000000000000e+00	3.685789998572671422e+00	1.000000000000000000e+00
4.000000000000000000e+02	4.282182948603389150e+01	3.566259052043871947e+01	-4.636501984410243762e-03	1.231314663265614087e+02	1.388069664191354802e-01	0.000000000000000000e+00	5.920317589679212844e+00	1.000000000000000000e+00
4.000000000000000000e+02	2.247863398558329706e+01	3.912341174441181124e+01	-3.342287019513254503e-03	8.788685360295751536e+01	2.033070924556367176e-01	0.000000000000000000e+00	3.712478548637183629e+00	1.000000000000000000e+00
4.010000000000000000e+02	1.300332438198275042e+02	2.344843408424480202e+01	-4.314733305108762323e-03	1.143689247116382290e+02	1.829639435505208134e-01	0.000000000000000000e+00	1.080989243538933842e+01	1.000000000000000000e+00
4.010000000000000000e+02	1.204883415457495488e+02	3.508062037646930520e+01	-4.245512730590573179e-03	1.124838805670643609e+02	1.107199220153189945e-01	0.000000000000000000e+00	3.661318437325262298e+00	1.000000000000000000e+00
4.020000000000000000e+02	1.363803759318677322e+01	1.549661801269172123e+01	-4.082212421699127000e-03	1.080368170570376520e+02	9.850254515107415010e-02	0.000000000000000000e+00	9.418898868135386238e+00	1.000000000000000000e+00
4.030000000000000000e+02	4.731917947994273987e+01	8.219018662693327926e+00	-3.435918262589255506e-03	9.043665946253196353e+01	2.978207377918752341e-01	0.000000000000000000e+00	1.050939400434635829e+01	1.000000000000000000e+00
4.030000000000000000e+02	1.189897287738016729e+02	4.997660863553181798e+01	-4.351317855323117399e-03	1.153652107529411239e+02	1.104281462991492102e-01	0.000000000000000000e+00	1.497118253360012652e+01	1.000000000000000000e+00
4.030000000000000000e+02	1.192184890628633269e+02	5.466067270705350367e+00	-3.552407913525931164e-03	9.360895521318241208e+01	4.247586308982383985e-01	0.000000000000000000e+00	5.124079656172714436e+00	1.000000000000000000e+00
4.030000000000000000e+02	1.147378605799402180e+02	1.786291587445597528e+01	-4.177159448116900091e-03	1.106224548885539463e+02	2.748668174905266604e-01	0.000000000000000000e+00	5.156683924560678811e+00	1.000000000000000000e+00
4.030000000000000000e+02	1.430451004880635253e+02	3.019103653839240664e+01	-2.372495834306396177e-03	6.147708731803357551e+01	3.175093633608943033e-01	0.000000000000000000e+00	1.337165118803793717e+01	1.000000000000000000e+00
4.040000000000000000e+02	1.005420597114617607e+02	3.508836977906877053e+01	-1.617463747181827061e-02	4.373428823864380206e+02	2.195863811541942656e-02	0.000000000000000000e+00	1.362350253865509053e+01	1.000000000000000000e+00
4.040000000000000000e+02	1.144940188809261770e+02	7.449895343596203645e+00	-5.940524604504302496e-03	1.586431652904907992e+02	1.452322193514636872e-01	0.000000000000000000e+00	5.124079656172714436e+00	1.000000000000000000e+00
4.040000000000000000e+02	3.229335922366545475e+01	2.762521356349218493e+01	-4.162959279229234283e-03	1.102357498460145990e+02	8.220141649848111687e-02	0.000000000000000000e+00	1.319864591711125001e+01	1.000000000000000000e+00
4.040000000000000000e+02	8.363402648446164278e+01	5.215345511497685038e+01	-3.438445797218344768e-03	9.050549036123420876e+01	1.598248494508471840e-01	0.000000000000000000e+00	9.554433997946354395e+00	1.000000000000000000e+00
4.040000000000000000e+02	1.112004155570749901e+02	2.161496488906499991e+01	-4.040780601092025005e-03	1.069085280854699533e+02	3.000326046588407403e-01	0.000000000000000000e+00	5.156683924560678811e+00	1.000000000000000000e+00
4.040000000000000000e+02	2.079528054812611515e+01	3.581451190025025966e+01	1.453640394571838277e-03	-3.645442493134200390e+01	4.029521535668116883e-01	0.000000000000000000e+00	3.712478548637183629e+00	1.000000000000000000e+00
4.050000000000000000e+02	7.088090652967186145e+01	1.177742914048021383e+01	-4.509888559979306939e-03	1.196834756675808649e+02	6.832737640083963448e-02	0.000000000000000000e+00	7.458920214799344528e+00	1.000000000000000000e+00
4.050000000000000000e+02	7.858984426503621989e+01	4.403905835623097431e+01	-3.260441076930715044e-03	8.565799006207772948e+01	2.643837050851092219e-01	0.000000000000000000e+00	5.733210091916823181e+00	1.000000000000000000e+00
4.060000000000000000e+02	8.105452362767479713e+01	1.656830536026396317e+01	-4.271605086584547191e-03	1.131944387100288196e+02	1.107070114040523690e-01	0.000000000000000000e+00	7.683166960447435301e+00	1.000000000000000000e+00
4.060000000000000000e+02	2.026655148223609615e+01	2.218828891844032114e+01	-4.113215006235729741e-03	1.088810926333985805e+02	7.997527829624029305e-02	0.000000000000000000e+00	3.783441577267401268e+00	1.000000000000000000e+00
4.070000000000000000e+02	4.387707763448164400e+01	1.814873654509383982e+01	-4.616525208654176197e-03	1.225874502673398041e+02	9.093526686138586612e-02	0.000000000000000000e+00	1.050939400434635829e+01	1.000000000000000000e+00
4.070000000000000000e+02	9.412420207794369276e+01	2.075801610394241692e+01	-1.589483615465473246e-02	4.297232138379692969e+02	1.132938984667797300e-02	0.000000000000000000e+00	3.779454999050831265e+00	1.000000000000000000e+00
4.070000000000000000e+02	7.771278579161374012e+01	3.837333100731497382e+01	-4.273178992506246332e-03	1.132372999859205720e+02	8.628844170765848087e-02	0.000000000000000000e+00	5.733210091916823181e+00	1.000000000000000000e+00
4.070000000000000000e+02	5.629026378094553706e+01	3.951844595697135532e+01	-4.258293035585471002e-03	1.128319192718019224e+02	8.058128559480848274e-02	0.000000000000000000e+00	7.145908217687744646e+00	1.000000000000000000e+00
4.080000000000000000e+02	2.915467373194150369e+01	1.342922440110631932e+01	-3.987989153591721750e-03	1.054708889198505517e+02	1.282041743160021730e-01	0.000000000000000000e+00	4.173288761486606546e+00	1.000000000000000000e+00
4.080000000000000000e+02	7.458482299237749658e+01	5.303134305670752724e+00	-4.141538387072356969e-03	1.096524069943706934e+02	1.929435607597799196e-01	0.000000000000000000e+00	7.458920214799344528e+00	1.000000000000000000e+00
4.080000000000000000e+02	3.592557057327033476e+01	5.231170536552959049e+01	-4.263125368849808756e-03	1.129635154278288525e+02	1.902867652777803231e-01	0.000000000000000000e+00	8.475169174861138188e+00	1.000000000000000000e+00
4.090000000000000000e+02	1.131326515248242544e+02	4.029190888337375043e+01	-4.538757224013800599e-03	1.204696394126620760e+02	7.870390638379509696e-02	0.000000000000000000e+00	8.351004302970869375e+00	1.000000000000000000e+00
4.090000000000000000e+02	1.202135366609790452e+02	2.273339781870615539e+01	-3.460843997702499081e-03	9.111544768917507042e+01	3.495931379334979994e-01	0.000000000000000000e+00	5.115460428246219493e+00	1.000000000000000000e+00
4.100000000000000000e+02	1.765097236965344152e+01	3.937910848561992339e+01	-4.183326198563708243e-03	1.107903904612029322e+02	7.034788291818372397e-02	0.000000000000000000e+00	1.210907684179508870e+01	1.000000000000000000e+00
4.100000000000000000e+02	1.056258531134963334e+02	4.395076806075712739e+01	-4.385545195854837798e-03	1.162973042569715005e+02	7.909533624443865207e-02	0.000000000000000000e+00	8.351004302970869375e+00	1.000000000000000000e+00
4.100000000000000000e+02	1.911630864128620289e+01	5.355772333299670507e+00	-4.383480623007530476e-03	1.162410809305407184e+02	2.347280207260852292e-01	0.000000000000000000e+00	8.988226782602373177e+00	1.000000000000000000e+00
4.100000000000000000e+02	1.127561804950876336e+02	1.102132066739162930e+01	-3.760765998098358417e-03	9.928305124650373159e+01	1.287778018956654558e-01	0.000000000000000000e+00	8.002822845036453359e+00	1.000000000000000000e+00
4.100000000000000000e+02	1.162695250155264688e+02	2.802890624240964002e+01	-3.125579869800138889e-03	8.198539227448128486e+01	4.588863316952868088e-01	0.000000000000000000e+00	5.261307975341488863e+00	1.000000000000000000e+00
4.100000000000000000e+02	4.578542358691368008e+01	4.346827849663882404e+01	-4.228247602949659900e-03	1.120137092633536184e+02	2.530578896569619651e-01	0.000000000000000000e+00	1.122287149501246084e+01	1.000000000000000000e+00
4.110000000000000000e+02	1.081385069630797169e+01	8.799231751872579110e+00	-4.374391962905876605e-03	1.159935746706476749e+02	1.565381041136665319e-01	0.000000000000000000e+00	8.988226782602373177e+00	1.000000000000000000e+00
4.110000000000000000e+02	1.911862517187367771e+01	1.858319594397026364e+01	-4.180277141075634285e-03	1.107073572300520965e+02	8.502027130132583377e-02	0.000000000000000000e+00	3.783441577267401268e+00	1.000000000000000000e+00
4.110000000000000000e+02	8.079969642528952534e+01	2.424724523755402927e+01	-3.803872245122408725e-03	1.004569389108698942e+02	1.694979928827798910e-01	0.000000000000000000e+00	7.683166960447435301e+00	1.000000000000000000e+00
4.110000000000000000e+02	5.229449092299953605e+01	2.757561130658581661e+01	-4.283600876792116596e-03	1.135211131741994848e+02	2.126195134926366359e-01	0.000000000000000000e+00	6.143028728216596512e+00	1.000000000000000000e+00
4.110000000000000000e+02	7.581365475756695105e+01	5.272499141057882355e+01	-4.393687650500247704e-03	1.165190430471884895e+02	1.003785834994171955e-01	0.000000000000000000e+00	6.993714277626070341e+00	1.000000000000000000e+00
4.110000000000000000e+02	4.935547978276930792e+01	8.701605606461042086e+00	-4.048866743288486239e-03	1.071287333511113928e+02	2.501283133570720851e-01	0.000000000000000000e+00	9.469774323892020007e+00	1.000000000000000000e+00
4.110000000000000000e+02	5.211926224236665917e+01	3.371614034447645025e+01	-4.273546661570293802e-03	1.132473125063474413e+02	1.560723431784786230e-01	0.000000000000000000e+00	6.143028728216596512e+00	1.000000000000000000e+00
4.120000000000000000e+02	3.240599850374898949e+01	1.081288606003087338e+01	-3.763089526971383474e-03	9.934632657363488306e+01	1.437226168113997504e-01	0.000000000000000000e+00	4.173288761486606546e+00	1.000000000000000000e+00
4.120000000000000000e+02	1.246232274767908450e+02	2.532618826567599513e+01	-4.467956470990629668e-03	1.185415631745389788e+02	1.426737837921813190e-01	0.000000000000000000e+00	5.115460428246219493e+00	1.000000000000000000e+00
4.120000000000000000e+02	1.278946953417825085e+02	3.255351589066439288e+01	-4.255439544494350398e-03	1.127542117880032038e+02	1.123753296772460608e-01	0.000000000000000000e+00	7.933269602792631048e+00	1.000000000000000000e+00
4.120000000000000000e+02	1.354926987280702235e+02	3.679564414593320976e+01	-4.093777679450611925e-03	1.083517670781357225e+02	1.041847390453463085e-01	0.000000000000000000e+00	8.702028935379933827e+00	1.000000000000000000e+00
4.120000000000000000e+02	6.661937130250014150e+01	4.371982662509155659e+01	-3.784159676379645048e-03	9.992011784947733588e+01	1.324612351450322745e-01	0.000000000000000000e+00	8.046646645136524612e+00	1.000000000000000000e+00
4.120000000000000000e+02	8.279027898579671785e+01	5.223636704038413114e+01	-3.949376360152019420e-03	1.044193688958434620e+02	1.047177550907238963e-01	0.000000000000000000e+00	6.993714277626070341e+00	1.000000000000000000e+00
4.130000000000000000e+02	1.084151782674791775e+01	2.906964977441136355e+01	-4.458361424539831336e-03	1.182802667860751882e+02	8.946098317042650017e-02	0.000000000000000000e+00	7.795870902749570064e+00	1.000000000000000000e+00
4.130000000000000000e+02	1.052928131497851041e+02	8.132839862866658720e+00	-4.032630474706864684e-03	1.066865803751711042e+02	1.008782736164249849e-01	0.000000000000000000e+00	8.002822845036453359e+00	1.000000000000000000e+00
4.130000000000000000e+02	1.429909077711151610e+02	2.377836986227363880e+01	-4.835328928055668621e-03	1.285460062738402485e+02	7.628234687184487495e-02	0.000000000000000000e+00	1.502240222565038685e+01	1.000000000000000000e+00
4.130000000000000000e+02	6.471921229822947907e+01	2.916739408900285824e+01	-4.521856299993875540e-03	1.200093862569579670e+02	7.539376740773906516e-02	0.000000000000000000e+00	9.046723738780089619e+00	1.000000000000000000e+00
4.130000000000000000e+02	6.229994214428462129e+00	3.535530432309263205e+01	-4.202235456173686844e-03	1.113053354119496561e+02	2.196459102806047614e-01	0.000000000000000000e+00	7.795870902749570064e+00	1.000000000000000000e+00
4.130000000000000000e+02	3.309361496907386169e+01	4.432368183036292208e+01	-4.237994083886842053e-03	1.122791295801989833e+02	6.313956162475786726e-02	0.000000000000000000e+00	8.475169174861138188e+00	1.000000000000000000e+00
4.130000000000000000e+02	9.874307368718571354e+01	5.341393763336602518e+01	-4.645856721488032803e-03	1.233862185079071452e+02	1.433412108074227920e-01	0.000000000000000000e+00	1.170146277143142477e+01	1.000000000000000000e+00
4.130000000000000000e+02	5.209406829549556051e+01	1.776674535736441030e+01	-4.304270635784955730e-03	1.140840008478486851e+02	1.698591013441393960e-01	0.000000000000000000e+00	8.182156870976848850e+00	1.000000000000000000e+00
4.140000000000000000e+02	8.181187605665041929e+01	5.146610476393459699e+00	-3.957438488379742651e-03	1.046389202028682206e+02	9.792362370903195945e-02	0.000000000000000000e+00	8.267461621324665444e+00	1.000000000000000000e+00
4.140000000000000000e+02	4.446976051528105245e+01	2.073619344309249257e+01	-4.402561137884852989e-03	1.167606896320764207e+02	1.059118156996043947e-01	0.000000000000000000e+00	8.182156870976848850e+00	1.000000000000000000e+00
4.140000000000000000e+02	6.193582758902262952e+01	7.618000330486433214e+00	-3.908142335262592727e-03	1.032964663814385489e+02	1.183915108468106547e-01	0.000000000000000000e+00	1.262692960780342588e+01	1.000000000000000000e+00
4.140000000000000000e+02	1.113825703870018913e+02	2.997801785289636811e+01	-3.771916741093666627e-03	9.958671302534999370e+01	1.568891751268185475e-01	0.000000000000000000e+00	5.261307975341488863e+00	1.000000000000000000e+00
4.150000000000000000e+02	8.128731301040974699e+01	4.214492799268765566e+01	-3.904610385399552314e-03	1.032002828196204689e+02	1.142202493716939493e-01	0.000000000000000000e+00	9.344711570518462906e+00	1.000000000000000000e+00
4.150000000000000000e+02	1.151499762609203117e+02	5.001008481497930092e+01	-1.515869226577752638e-02	4.096762301636691745e+02	2.415318329670179676e-02	0.000000000000000000e+00	1.128823463856482512e+01	1.000000000000000000e+00
4.160000000000000000e+02	9.025191426925975691e+01	1.528858010508291443e+01	-3.781206996474353182e-03	9.983970921367775020e+01	1.072204985476928885e-01	0.000000000000000000e+00	1.015538177234882689e+01	1.000000000000000000e+00
4.160000000000000000e+02	9.274185810671983177e+01	2.513398302362562831e+01	-4.952673401117679321e-03	1.317415809044079822e+02	1.702661333762572893e-01	0.000000000000000000e+00	1.015538177234882689e+01	1.000000000000000000e+00
4.170000000000000000e+02	3.010858560557855768e+01	1.727438283880907832e+01	-4.484318771813511698e-03	1.189871483141108257e+02	6.405475367451363145e-02	0.000000000000000000e+00	6.857772717642440341e+00	1.000000000000000000e+00
4.170000000000000000e+02	1.039693272398423574e+02	1.758126980187570254e+01	-4.309777267703337675e-03	1.142339597917944900e+02	9.544278091142222031e-02	0.000000000000000000e+00	5.048051628656840428e+00	1.000000000000000000e+00
4.170000000000000000e+02	7.374658410868988767e+01	2.857598171044457303e+01	-4.023054771201319685e-03	1.064258107420245238e+02	1.229900029812935891e-01	0.000000000000000000e+00	5.846673187144089567e+00	1.000000000000000000e+00
4.170000000000000000e+02	6.684087172428094448e+01	5.176342406621439096e+01	-4.154062629422822922e-03	1.099934724921984639e+02	1.784743551605273426e-01	0.000000000000000000e+00	4.892866021997299697e+00	1.000000000000000000e+00
4.170000000000000000e+02	1.177490240243447239e+01	1.003964778156121440e+01	1.666709931452304986e-03	-4.225682523904312404e+01	3.536055905930237664e-01	0.000000000000000000e+00	1.041784386316676780e+01	1.000000000000000000e+00
4.170000000000000000e+02	1.113459307914764338e+02	1.374475706019397236e+01	-4.217557966074379598e-03	1.117226045226081794e+02	1.308858345830588021e-01	0.000000000000000000e+00	5.514731373677789428e+00	1.000000000000000000e+00
4.180000000000000000e+02	1.226472469133882726e+02	5.753915080843828633e+00	-3.367829776081717255e-03	8.858244482046474388e+01	2.926648707152886830e-01	0.000000000000000000e+00	5.745693340934214355e+00	1.000000000000000000e+00
4.180000000000000000e+02	3.700078610481606489e+01	3.226686225763798177e+01	-4.128238848944510396e-03	1.092902283119784244e+02	1.935540262400071709e-01	0.000000000000000000e+00	5.107869573711591116e+00	1.000000000000000000e+00
4.180000000000000000e+02	1.690945251227213220e+01	3.734399537433882443e+01	-4.338053952369338474e-03	1.150040025027748811e+02	9.046153392082212363e-02	0.000000000000000000e+00	1.026082971571143432e+01	1.000000000000000000e+00
4.180000000000000000e+02	1.436743112541360112e+01	4.785804178356816863e+01	-4.630541431886755696e-03	1.229691460235151794e+02	5.030909921826920428e-02	0.000000000000000000e+00	8.524925631201197618e+00	1.000000000000000000e+00
4.190000000000000000e+02	7.999699021614564742e+01	1.321240932374959343e+01	-5.006856795064143495e-03	1.332171261480418991e+02	5.549127896988159669e-02	0.000000000000000000e+00	8.267461621324665444e+00	1.000000000000000000e+00
4.190000000000000000e+02	9.731376890780555300e+01	3.803907491280905617e+01	-1.451002904041209145e-03	3.638259966673335555e+01	3.970112568804571307e-01	0.000000000000000000e+00	1.369101037328334591e+01	1.000000000000000000e+00
4.190000000000000000e+02	3.811924146398740731e+01	4.812715998469216316e+01	-3.925393853005577742e-03	1.037662670546167334e+02	1.156530278233546261e-01	0.000000000000000000e+00	1.589968510321066475e+01	1.000000000000000000e+00
4.190000000000000000e+02	1.136198516827833203e+02	3.836784252169498188e+01	-3.942016190157346910e-03	1.042189336141645981e+02	1.131849066235414147e-01	0.000000000000000000e+00	8.683005560843271908e+00	1.000000000000000000e+00
4.200000000000000000e+02	3.322332693773955015e+01	2.882867467940461381e+01	-3.690798300319476227e-03	9.737766112332961654e+01	2.347833322113971333e-01	0.000000000000000000e+00	5.107869573711591116e+00	1.000000000000000000e+00
4.200000000000000000e+02	1.355324376807795943e+02	3.278273544228407843e+01	-3.957840156544507187e-03	1.046498586012753549e+02	9.163740624208316365e-02	0.000000000000000000e+00	1.419524062329312386e+01	1.000000000000000000e+00
4.200000000000000000e+02	7.662691486501951488e+01	3.404527840380882964e+01	-3.819694186761356160e-03	1.008878087591756127e+02	1.320300762071913159e-01	0.000000000000000000e+00	6.181384277482155909e+00	1.000000000000000000e+00
4.200000000000000000e+02	6.045638035797646914e+00	4.970793821070436280e+01	-3.886242976087676219e-03	1.027000937123306272e+02	7.896440860843612075e-02	0.000000000000000000e+00	8.524925631201197618e+00	1.000000000000000000e+00
4.210000000000000000e+02	1.363691410413571816e+02	9.285401800125947958e+00	-3.773167800696317423e-03	9.962078241288260472e+01	1.146187797123706664e-01	0.000000000000000000e+00	1.253555758964868616e+01	1.000000000000000000e+00
4.210000000000000000e+02	1.240026812060754509e+02	1.133744352137884448e+01	-6.205381948842416361e-03	1.658558732110347478e+02	6.470785843168747054e-02	0.000000000000000000e+00	5.745693340934214355e+00	1.000000000000000000e+00
4.210000000000000000e+02	1.058940486802793117e+02	1.291455011645348172e+01	-2.774539592089163634e-03	7.242571403409374398e+01	2.177710419886028648e-01	0.000000000000000000e+00	3.825298577910644315e+00	1.000000000000000000e+00
4.220000000000000000e+02	5.018920959180965369e+00	1.796985493495485997e+01	-4.471324075037132369e-03	1.186332712011378590e+02	1.296839163899312641e-01	0.000000000000000000e+00	7.315124947718761206e+00	1.000000000000000000e+00
4.220000000000000000e+02	6.974475421591654367e+01	2.431347718064342445e+01	-4.271479068528050323e-03	1.131910069326827966e+02	7.952705935358261868e-02	0.000000000000000000e+00	5.846673187144089567e+00	1.000000000000000000e+00
4.220000000000000000e+02	6.237732702401807927e+01	4.975920186846011717e+01	-4.467282294038183062e-03	1.185232037008498196e+02	7.206152680244859443e-02	0.000000000000000000e+00	4.892866021997299697e+00	1.000000000000000000e+00
4.220000000000000000e+02	6.423370914091681527e+01	4.294453018987044857e+01	-4.084411098063803203e-03	1.080966923475259733e+02	9.077289496908280686e-02	0.000000000000000000e+00	7.062995444633499709e+00	1.000000000000000000e+00
4.230000000000000000e+02	3.758416855388455957e+01	1.019020909620065751e+01	-1.796275349294514101e-02	4.860376188705769778e+02	1.116628972237276862e-02	0.000000000000000000e+00	1.171763523743232760e+01	1.000000000000000000e+00
4.230000000000000000e+02	9.149015016611028273e+01	1.365344964706355846e+01	-4.329941412808135243e-03	1.147830783728624482e+02	8.272534529337305376e-02	0.000000000000000000e+00	5.301587557541510343e+00	1.000000000000000000e+00
4.230000000000000000e+02	7.179615674076980980e+00	2.495859239960166320e+01	-4.017791692289049595e-03	1.062824843371938641e+02	9.097355229555270650e-02	0.000000000000000000e+00	7.211795214290049216e+00	1.000000000000000000e+00
4.230000000000000000e+02	6.629660818512527953e+01	7.052470690974474543e+00	1.676406087193065128e-03	-4.252087507872183636e+01	2.942884199494507635e-01	0.000000000000000000e+00	1.102014232695132101e+01	1.000000000000000000e+00
4.240000000000000000e+02	2.586841138598894929e+01	1.039999360568213937e+01	-4.282543341273291511e-03	1.134923139168787287e+02	9.610826047974574404e-02	0.000000000000000000e+00	1.171763523743232760e+01	1.000000000000000000e+00
4.240000000000000000e+02	1.226603732767334520e+02	2.679818747846261928e+01	-3.595943844502591004e-03	9.479454421381342399e+01	3.160004096850815847e-01	0.000000000000000000e+00	5.456449763968167055e+00	1.000000000000000000e+00
4.240000000000000000e+02	1.316242080805144354e+01	3.841817386751331753e+01	-3.942881289342596400e-03	1.042424923633512464e+02	8.852149892613636606e-02	0.000000000000000000e+00	5.182341333234256275e+00	1.000000000000000000e+00
4.250000000000000000e+02	6.913716157284136443e+01	3.464378822126459312e+01	-5.276535284063672490e-03	1.405611255318162875e+02	6.038899818182175139e-02	0.000000000000000000e+00	6.644603383263611107e+00	1.000000000000000000e+00
4.250000000000000000e+02	5.053650065736793096e+01	4.712430697192949935e+01	-3.779725985892763099e-03	9.979937770322280244e+01	1.070316718792422295e-01	0.000000000000000000e+00	1.213045094631359788e+01	1.000000000000000000e+00
4.250000000000000000e+02	8.875774532680920004e+01	3.381460022780327535e+01	-2.959432632085015093e-03	7.746079998711566361e+01	1.939285593501889338e-01	0.000000000000000000e+00	6.581009225150439512e+00	1.000000000000000000e+00
4.260000000000000000e+02	1.277096053384212553e+02	2.472983073603828430e+01	-4.180249527032388682e-03	1.107066052326742778e+02	2.094860603848539560e-01	0.000000000000000000e+00	5.456449763968167055e+00	1.000000000000000000e+00
4.260000000000000000e+02	9.724524782606435735e+01	6.785071972185525269e+00	-4.494417163970553832e-03	1.192621520270638342e+02	8.068557390855413125e-02	0.000000000000000000e+00	7.034524129849929253e+00	1.000000000000000000e+00
4.260000000000000000e+02	1.059238468367360895e+02	4.216654168338891395e+01	-1.625453710066743218e-02	4.395187430834069460e+02	1.366157155430769432e-02	0.000000000000000000e+00	6.090133941124398653e+00	1.000000000000000000e+00
4.260000000000000000e+02	9.041360203524560291e+01	8.462315401813228277e+00	-3.986622358374618605e-03	1.054336677708097483e+02	2.587326015147545233e-01	0.000000000000000000e+00	5.301587557541510343e+00	1.000000000000000000e+00
4.260000000000000000e+02	1.095685823533050183e+02	1.185120092829118832e+01	-3.755622061390588920e-03	9.914296937289125822e+01	3.167111276183146584e-01	0.000000000000000000e+00	3.758027936329358720e+00	1.000000000000000000e+00
4.260000000000000000e+02	8.245808326393388654e+01	3.571826519703623859e+01	-3.781102271033019539e-03	9.983685728588969255e+01	8.701874472066983834e-02	0.000000000000000000e+00	6.581009225150439512e+00	1.000000000000000000e+00
4.260000000000000000e+02	1.212815470264829827e+02	4.202653246238397600e+01	-4.907414141788812162e-03	1.305090614926655519e+02	1.689704244323173565e-01	0.000000000000000000e+00	6.843488059533682666e+00	1.000000000000000000e+00
4.270000000000000000e+02	7.536088594637827498e+01	1.332003844674053639e+01	-4.064406003373140751e-03	1.075519050950253472e+02	1.098377522524781602e-01	0.000000000000000000e+00	6.704918326574158094e+00	1.000000000000000000e+00
4.270000000000000000e+02	4.219811964051360320e+01	2.649072347653851978e+01	-3.968372594822799047e-03	1.049366824429261129e+02	1.068010116942614829e-01	0.000000000000000000e+00	1.604030196291059340e+01	1.000000000000000000e+00
[truncated: 6,256 more rows]
