# Supplementary material for: Layered entrenchment maintains essentiality in the evolution of Form I Rubisco complexes
Source: EMBO J. 2024 Nov 18;44(1):269–80. doi: 10.1038/s44318-024-00311-1 (PMC11696622; doi:10.1038/s44318-024-00311-1)
Supplement: Supplementary file 6 — Appendix Figure Source Data [file 44318_2024_311_MOESM6_ESM.zip › source data extended/Appendix Figure S3/AncL7_E271R_XuBP.csv]

frame_indices	x_coords	y_coords	contrasts	masses_kDa	fit_errors	diffblur_errors	neareast_neighbour_distances	selections
5.000000000000000000e+00	1.411611328129311858e+02	8.535270975749499556e+00	-4.371298551646396122e-03	1.159093335787175505e+02	1.273545408872943652e-01	0.000000000000000000e+00	1.558544048855569208e+01	1.000000000000000000e+00
5.000000000000000000e+00	7.679897680887282263e+01	1.370272824369109088e+01	-1.479518802363602274e-02	3.997771279394230532e+02	6.975202920950074326e-02	0.000000000000000000e+00	5.645406410304948608e+00	1.000000000000000000e+00
5.000000000000000000e+00	6.631839726856873085e+01	4.093740091919919166e+01	-1.540750017252496933e-02	4.164518729693310206e+02	8.927403609617967639e-03	0.000000000000000000e+00	8.175163635768315729e+00	1.000000000000000000e+00
5.000000000000000000e+00	1.091791192279274725e+02	4.720553188805541112e+01	-1.770928043117010742e-02	4.791349325777799777e+02	7.018767338081410845e-02	0.000000000000000000e+00	7.705828162918437307e+00	1.000000000000000000e+00
6.000000000000000000e+00	2.097777365995082377e+01	2.353464617747295762e+01	-1.705513649388943828e-02	4.613210064833729120e+02	2.190892134689559345e-02	0.000000000000000000e+00	6.025194037220428456e+00	1.000000000000000000e+00
6.000000000000000000e+00	1.440493344795920905e+02	2.385076138105511134e+01	-1.696432601055246694e-02	4.588480167534870588e+02	7.855040398416024416e-02	0.000000000000000000e+00	1.558544048855569208e+01	1.000000000000000000e+00
6.000000000000000000e+00	1.394334121739573789e+02	4.350530799426624640e+01	-4.692932207840017252e-03	1.246681981869035667e+02	1.797086622844936699e-01	0.000000000000000000e+00	9.064383858988879439e+00	1.000000000000000000e+00
6.000000000000000000e+00	7.120970964682888393e+01	4.958436675568648155e+01	5.458895054074975467e-03	-1.455272243984952070e+02	2.354583696297024575e-01	0.000000000000000000e+00	8.349075804181740779e+00	1.000000000000000000e+00
6.000000000000000000e+00	7.895982100629957756e+01	5.268965912513839811e+01	-1.429844323537218104e-02	3.862495624578871229e+02	6.208833676818659164e-02	0.000000000000000000e+00	5.542781570134370561e+00	1.000000000000000000e+00
7.000000000000000000e+00	1.109272087896410000e+02	1.043278179069116618e+01	-1.607869385793212272e-02	4.347301050608494393e+02	5.738001399360870280e-02	0.000000000000000000e+00	6.467948910682222774e+00	1.000000000000000000e+00
7.000000000000000000e+00	1.300254250438924259e+02	3.159298739256670174e+01	-3.434847806002868514e-02	9.322606438133208258e+02	3.133320642140779988e-03	0.000000000000000000e+00	9.396218004305014304e+00	1.000000000000000000e+00
7.000000000000000000e+00	3.267596501506331919e+01	3.172790268316673590e+01	-3.853824530054854227e-03	1.018172607931340821e+02	1.096236598281230545e-01	0.000000000000000000e+00	1.013660797552438098e+01	1.000000000000000000e+00
7.000000000000000000e+00	1.334072107296332774e+02	5.027641949058088500e+01	-4.076558561532507216e-03	1.078828487307775816e+02	1.278590246844631961e-01	0.000000000000000000e+00	3.646824949320981002e+00	1.000000000000000000e+00
8.000000000000000000e+00	3.346957552744101605e+01	8.497732719679378377e+00	-4.098384251922248742e-03	1.084772152201752249e+02	1.323632654468521741e-01	0.000000000000000000e+00	1.149486561869905721e+01	1.000000000000000000e+00
8.000000000000000000e+00	7.766681482779256385e+01	2.762384920518710274e+01	-4.328040377319784804e-03	1.147313085653899520e+02	7.997861894105506853e-02	0.000000000000000000e+00	1.116859211689001086e+01	1.000000000000000000e+00
8.000000000000000000e+00	4.271700044470104274e+01	3.033922390453415829e+01	-5.558600485307015407e-03	1.482424451350232175e+02	8.128989041495560119e-02	0.000000000000000000e+00	1.013660797552438098e+01	1.000000000000000000e+00
8.000000000000000000e+00	1.037678705175759006e+02	5.269171225978448803e+01	-3.846358588113352531e-03	1.016139450847841346e+02	3.268493864040897812e-01	0.000000000000000000e+00	7.705828162918437307e+00	1.000000000000000000e+00
9.000000000000000000e+00	1.025004926817530446e+02	1.120118970029130523e+01	-1.616987904610252963e-02	4.372132989122284812e+02	2.320689241758211452e-02	0.000000000000000000e+00	3.242008588163142857e+00	1.000000000000000000e+00
9.000000000000000000e+00	7.272319534861512125e+01	1.760895647892412796e+01	-1.581655647052445518e-02	4.275914681650104967e+02	5.748868002058160620e-02	0.000000000000000000e+00	3.837037974661796635e+00	1.000000000000000000e+00
9.000000000000000000e+00	1.122501445011733523e+02	1.676399053897515756e+01	-1.614279794000941098e-02	4.364758147057660835e+02	4.026887522508126871e-02	0.000000000000000000e+00	6.467948910682222774e+00	1.000000000000000000e+00
9.000000000000000000e+00	1.188550728116995998e+02	1.995375953261097379e+01	-4.872996572570732245e-03	1.295717876000896069e+02	3.230412088754748279e-01	0.000000000000000000e+00	7.334828165673109801e+00	1.000000000000000000e+00
1.000000000000000000e+01	6.300936324202191940e+01	1.585623195091504378e+01	-1.717980074442064867e-02	4.647159164091753496e+02	1.719778148015260744e-02	0.000000000000000000e+00	9.870692856439490015e+00	1.000000000000000000e+00
1.000000000000000000e+01	2.162136351318869032e+01	2.952536861195161322e+01	-1.638883182996646315e-02	4.431759143056098083e+02	1.408182020245540844e-02	0.000000000000000000e+00	6.025194037220428456e+00	1.000000000000000000e+00
1.000000000000000000e+01	1.212384053602098390e+02	3.492122985113255851e+01	-4.144368372470309640e-03	1.097294743611293768e+02	1.882431139215664517e-01	0.000000000000000000e+00	9.396218004305014304e+00	1.000000000000000000e+00
1.100000000000000000e+01	8.104681282457607949e+01	4.755478885563127278e+01	-3.781801681558171879e-03	9.985590393096983064e+01	2.520872053527098977e-01	0.000000000000000000e+00	5.542781570134370561e+00	1.000000000000000000e+00
1.200000000000000000e+01	1.391517250030167929e+02	2.523211597424123198e+01	-1.633046062655052130e-02	4.415863248522308027e+02	1.559165913515747626e-02	0.000000000000000000e+00	8.016505788534070476e+00	1.000000000000000000e+00
1.200000000000000000e+01	1.336482636627068530e+02	4.663756998909740048e+01	-1.610702612659072053e-02	4.355016614587719914e+02	1.359962199614017653e-02	0.000000000000000000e+00	3.646824949320981002e+00	1.000000000000000000e+00
1.300000000000000000e+01	4.432499375828591326e+01	1.227818647887150760e+01	-1.535450847031516637e-02	4.150087803822369779e+02	1.398470199695093230e-01	0.000000000000000000e+00	5.026822493262586455e+00	1.000000000000000000e+00
1.300000000000000000e+01	7.332161954073001198e+01	1.381887087233311817e+01	-1.540338057950094500e-02	4.163396864588604558e+02	6.446283647005335293e-02	0.000000000000000000e+00	3.837037974661796635e+00	1.000000000000000000e+00
1.300000000000000000e+01	9.256246565341406551e+00	2.953628170204653713e+01	-1.688752770231411252e-02	4.567566125392696676e+02	1.263577836560758616e-02	0.000000000000000000e+00	5.682151154515008962e+00	1.000000000000000000e+00
1.300000000000000000e+01	1.442291223991966298e+01	4.719790366076257015e+01	-4.200782979270124319e-03	1.112657809427582833e+02	1.096091175500774062e-01	0.000000000000000000e+00	1.023079436786734497e+01	1.000000000000000000e+00
1.300000000000000000e+01	9.954096001117208914e+01	1.881128822179601556e+01	-4.496922661758808761e-03	1.193303828091379160e+02	8.206884940574821208e-02	0.000000000000000000e+00	8.165318924282395585e+00	1.000000000000000000e+00
1.300000000000000000e+01	2.461462399378470423e+01	4.809130442397880500e+01	-3.883582230641459496e-03	1.026276351599637309e+02	9.613425726581992237e-02	0.000000000000000000e+00	9.691094150439745647e+00	1.000000000000000000e+00
1.400000000000000000e+01	4.585984477572121421e+01	4.768991941352253150e+01	-4.332104982941658439e-03	1.148419976355232990e+02	8.851884273616472676e-02	0.000000000000000000e+00	1.237781859283829355e+01	1.000000000000000000e+00
1.400000000000000000e+01	6.523149992262571573e+01	3.834706779760392692e+01	-4.658341446616386106e-03	1.237262078559243719e+02	1.580987847405245228e-01	0.000000000000000000e+00	7.601025961562535294e+00	1.000000000000000000e+00
1.500000000000000000e+01	1.376802710173983826e+02	1.438706254149231079e+01	-4.286689868582446196e-03	1.136052339132648257e+02	1.013974055350568282e-01	0.000000000000000000e+00	1.094442144615107004e+01	1.000000000000000000e+00
1.600000000000000000e+01	3.945758020445507697e+01	1.353406452818782313e+01	-1.541334873401846092e-02	4.166111434849865987e+02	7.305429772953286882e-02	0.000000000000000000e+00	5.026822493262586455e+00	1.000000000000000000e+00
1.600000000000000000e+01	3.389812208828422513e+01	5.087230585549789197e+01	-1.636363616710930294e-02	4.424897752917669322e+02	1.149546070786355845e-02	0.000000000000000000e+00	9.691094150439745647e+00	1.000000000000000000e+00
1.600000000000000000e+01	9.479360236114617422e+00	1.534933088075827534e+01	-4.277431398670216572e-03	1.133531033203415461e+02	9.431240184966149798e-02	0.000000000000000000e+00	1.418870513174960557e+01	1.000000000000000000e+00
1.600000000000000000e+01	6.197801168552387452e+01	2.558809566894495191e+01	-3.439894212663356307e-03	9.054493422705782280e+01	1.102507288093587112e-01	0.000000000000000000e+00	1.072013286121944375e+01	1.000000000000000000e+00
1.700000000000000000e+01	8.964032583915610530e+01	4.376029428011579370e+01	-1.625179993597350783e-02	4.394442034495635312e+02	7.954989816547519688e-03	0.000000000000000000e+00	1.373244944665896838e+01	1.000000000000000000e+00
1.700000000000000000e+01	1.141390087903861286e+02	2.670389380923313638e+01	-1.625374675827665621e-02	4.394972201430628047e+02	1.028594731497678438e-02	0.000000000000000000e+00	7.124256875154371116e+00	1.000000000000000000e+00
1.700000000000000000e+01	1.418902212004216778e+02	3.276637132128112739e+01	-4.913705099127487451e-03	1.306803795202545473e+02	2.057165805429704841e-01	0.000000000000000000e+00	8.016505788534070476e+00	1.000000000000000000e+00
1.700000000000000000e+01	7.791997102246828888e+01	3.660393691229332802e+01	-4.106990198114424638e-03	1.087115760094491748e+02	1.543332214561605742e-01	0.000000000000000000e+00	5.493243389165388457e+00	1.000000000000000000e+00
1.800000000000000000e+01	6.745219671755516799e+01	1.637101658730083642e+01	-4.051780994432610528e-03	1.072080954785321296e+02	8.329645230977567039e-02	0.000000000000000000e+00	6.400279058575011781e+00	1.000000000000000000e+00
1.800000000000000000e+01	7.317905121135133584e+01	2.320014168700203783e+01	-3.989991352412259121e-03	1.055254136502388320e+02	1.022677921049246486e-01	0.000000000000000000e+00	8.912564839622897139e+00	1.000000000000000000e+00
2.000000000000000000e+01	3.913204185484956810e+01	2.950730492132906591e+01	-1.568512466431458419e-02	4.240122612827910871e+02	3.383127214548198314e-02	0.000000000000000000e+00	3.899910201826194633e+00	1.000000000000000000e+00
2.000000000000000000e+01	8.086690983738164107e+01	7.407988306769318854e+00	-4.205722376440033071e-03	1.114002927086266084e+02	1.822819204654453351e-01	0.000000000000000000e+00	1.022876350808075507e+01	1.000000000000000000e+00
2.000000000000000000e+01	4.004177713781342618e+01	4.238884029899087125e+01	-4.083432128167498003e-03	1.080700326226740913e+02	1.561626654614414189e-01	0.000000000000000000e+00	7.053220333076876791e+00	1.000000000000000000e+00
2.000000000000000000e+01	1.093978680679956454e+02	4.524647899749410129e+01	-1.659140153606087492e-02	4.486923787527660465e+02	9.027710491048890340e-03	0.000000000000000000e+00	1.203892402112093585e+01	1.000000000000000000e+00
2.000000000000000000e+01	5.409397813691452228e+00	4.352053649028971449e+01	-3.936553789228912012e-03	1.040701791873611199e+02	2.246556648481450313e-01	0.000000000000000000e+00	1.884739330676820401e+01	1.000000000000000000e+00
2.000000000000000000e+01	1.440769907096618567e+02	4.942050299255874535e+01	-4.515875160638064406e-03	1.198465053245324583e+02	2.260658425241812708e-01	0.000000000000000000e+00	1.679708494384649953e+01	1.000000000000000000e+00
2.200000000000000000e+01	1.135012451463572489e+02	1.960824066399419152e+01	-1.587130236159199972e-02	4.290823315696364944e+02	2.489486621451664217e-02	0.000000000000000000e+00	7.124256875154371116e+00	1.000000000000000000e+00
2.200000000000000000e+01	1.204193599553817364e+02	3.147963132955513998e+01	-1.583141442489488168e-02	4.279960863017605561e+02	2.456668979606246861e-02	0.000000000000000000e+00	7.632086742721387651e+00	1.000000000000000000e+00
2.200000000000000000e+01	6.435219052704188414e+01	3.359614958544762686e+01	-1.585334980235315536e-02	4.285934398360897148e+02	1.522573377839897546e-02	0.000000000000000000e+00	5.517337592892482157e+00	1.000000000000000000e+00
2.200000000000000000e+01	1.377697804228354812e+02	7.296494207812642685e+00	-4.818645102744508954e-03	1.280916652425673590e+02	6.255090356042047883e-02	0.000000000000000000e+00	9.450945768022258164e+00	1.000000000000000000e+00
2.200000000000000000e+01	8.721491941256768143e+01	1.542861031117713644e+01	-1.683594909063497111e-02	4.553520018348978624e+02	9.260446441494185610e-02	0.000000000000000000e+00	3.871362362829701809e+00	1.000000000000000000e+00
2.300000000000000000e+01	1.330871729219437611e+02	1.550585245938690448e+01	-4.080315317964456137e-03	1.079851543207546456e+02	2.074079597167644007e-01	0.000000000000000000e+00	6.734823121155371517e+00	1.000000000000000000e+00
2.300000000000000000e+01	8.630891254404079405e+01	2.706644765500852401e+01	-1.703432810685766990e-02	4.607543436319694479e+02	1.081624279765358576e-02	0.000000000000000000e+00	7.209384109850200950e+00	1.000000000000000000e+00
2.300000000000000000e+01	6.834223969578552271e+01	4.731458258155555541e+01	-4.096015028013894749e-03	1.084126955063948401e+02	7.407788963151740180e-02	0.000000000000000000e+00	1.013374889332427387e+01	1.000000000000000000e+00
2.400000000000000000e+01	3.332606329233824738e+01	4.685437476152229053e+00	-1.666533465108251469e-02	4.507057568059202595e+02	1.260910231906796630e-01	0.000000000000000000e+00	5.549518842524835627e+00	1.000000000000000000e+00
2.400000000000000000e+01	6.190777433707616950e+01	8.989225393458253777e+00	-1.696777075785612168e-02	4.589418255780958020e+02	1.586823009481230784e-02	0.000000000000000000e+00	1.390876249592187719e+01	1.000000000000000000e+00
2.400000000000000000e+01	9.305730370827284048e+01	1.188866606732006659e+01	-1.652602707293017795e-02	4.469120735503468040e+02	8.501014473703405461e-02	0.000000000000000000e+00	4.058918781057606395e+00	1.000000000000000000e+00
2.500000000000000000e+01	5.689224413502556388e+01	2.768088655373954410e+01	-1.626406258689993417e-02	4.397781451784022693e+02	1.588621868091055767e-02	0.000000000000000000e+00	9.520563896432269857e+00	1.000000000000000000e+00
2.500000000000000000e+01	3.319558877912980677e+01	4.069248478661913282e+01	-6.262958382736336441e-03	1.674238191625474599e+02	1.992529592581944176e-01	0.000000000000000000e+00	7.053220333076876791e+00	1.000000000000000000e+00
2.500000000000000000e+01	9.070444545293223371e+01	5.009523499945530745e+01	-4.519626440431741103e-03	1.199486617723653268e+02	1.349273542035897000e-01	0.000000000000000000e+00	1.776252087960547499e+01	1.000000000000000000e+00
2.500000000000000000e+01	3.198673429575446292e+01	3.194306731606348748e+01	-1.631976567569928815e-02	4.412950753990306225e+02	5.579116454217780685e-02	0.000000000000000000e+00	7.549063422548787372e+00	1.000000000000000000e+00
2.600000000000000000e+01	2.556783288579492819e+01	3.654588996080405394e+01	-1.544887631780300467e-02	4.175786457666429214e+02	1.236747845448777916e-01	0.000000000000000000e+00	7.444550273592242640e+00	1.000000000000000000e+00
2.600000000000000000e+01	6.854463117335747313e+01	3.718285497355319791e+01	-4.668980462153847835e-03	1.240159340548546112e+02	2.966148074256916845e-01	0.000000000000000000e+00	5.517337592892482157e+00	1.000000000000000000e+00
2.600000000000000000e+01	6.741631802868265311e+01	2.176066307938951994e+01	-4.132566324773198629e-03	1.094080759754575780e+02	1.347268448020442211e-01	0.000000000000000000e+00	5.986336200489602355e+00	1.000000000000000000e+00
2.600000000000000000e+01	4.429066967622036444e+00	3.292810480233104897e+01	-4.095701494608968568e-03	1.084041572312765283e+02	2.748620971361921406e-01	0.000000000000000000e+00	1.841183075471282038e+01	1.000000000000000000e+00
2.600000000000000000e+01	1.317312050314738201e+02	4.146862481959998092e+01	-3.933538144421752647e-03	1.039880558645568982e+02	2.355931128766767246e-01	0.000000000000000000e+00	7.362287963805688840e+00	1.000000000000000000e+00
2.600000000000000000e+01	1.271719423989347035e+02	4.724931753842967197e+01	-4.682242379084851705e-03	1.243770882208034294e+02	3.350919283948063931e-01	0.000000000000000000e+00	5.794265672877454421e+00	1.000000000000000000e+00
2.600000000000000000e+01	1.095028527611571434e+02	4.931571596335744800e+01	1.165819045451550089e-03	-2.861635145941522040e+01	4.792808267083915608e-01	0.000000000000000000e+00	1.225417649280133148e+01	1.000000000000000000e+00
2.700000000000000000e+01	2.876675411312846364e+01	7.849273627395146669e+00	-2.096132203631408467e-02	5.676959135918338006e+02	1.297082370155556719e-01	0.000000000000000000e+00	5.549518842524835627e+00	1.000000000000000000e+00
2.700000000000000000e+01	2.256192926549389810e+01	2.973517250949956647e+01	-1.724311531859723870e-02	4.664401258389368081e+02	3.181315519782934587e-02	0.000000000000000000e+00	7.444550273592242640e+00	1.000000000000000000e+00
2.700000000000000000e+01	7.306423088113021436e+01	1.977639960987496437e+01	-2.994784451835634780e-03	7.842351578779751264e+01	3.520412291943790795e-01	0.000000000000000000e+00	5.986336200489602355e+00	1.000000000000000000e+00
2.700000000000000000e+01	1.348739560385871243e+02	2.199932984575911021e+01	-4.249921929277967331e-03	1.126039537422118855e+02	2.119110221000529704e-01	0.000000000000000000e+00	6.734823121155371517e+00	1.000000000000000000e+00
2.800000000000000000e+01	4.164064799234876091e+01	4.280648174548175433e+01	-1.678776142943894448e-02	4.540397349372227040e+02	1.717282377311624142e-02	0.000000000000000000e+00	8.705630836237816084e+00	1.000000000000000000e+00
2.800000000000000000e+01	3.192714387256073749e+01	4.990534616845124560e+01	-1.674515903142511850e-02	4.528795683035339152e+02	4.284567933030092313e-02	0.000000000000000000e+00	7.821428142572917075e+00	1.000000000000000000e+00
2.800000000000000000e+01	1.122489899949938597e+01	5.080768246441094504e+01	-1.499664811387536531e-02	4.052633748553772648e+02	2.265938325191985125e-02	0.000000000000000000e+00	1.083069479652899858e+01	1.000000000000000000e+00
2.900000000000000000e+01	9.842817170332112653e+01	3.142317178459770588e+01	-1.642340957090956954e-02	4.441175500627685437e+02	6.115682870854644015e-02	0.000000000000000000e+00	6.156132362809454861e+00	1.000000000000000000e+00
2.900000000000000000e+01	1.416903183586383648e+02	3.755439975887011173e+01	-1.548241914275580618e-02	4.184920982511080751e+02	4.906161044511492264e-02	0.000000000000000000e+00	7.772818272072798074e+00	1.000000000000000000e+00
2.900000000000000000e+01	7.678719337050586091e+01	1.238596849556640045e+01	-3.377680300924223999e-03	8.885069850521951196e+01	1.603074339959547068e-01	0.000000000000000000e+00	8.275199197157625974e+00	1.000000000000000000e+00
3.000000000000000000e+01	1.436032952751354514e+02	1.640008215987353068e+01	-1.647193894044256257e-02	4.454391225073022156e+02	1.004667788586470767e-01	0.000000000000000000e+00	1.037077326695734669e+01	1.000000000000000000e+00
3.000000000000000000e+01	4.833879252230356371e+01	3.283044054258068911e+01	-4.499201829060568009e-03	1.193924500630806875e+02	9.213137354096945231e-02	0.000000000000000000e+00	8.632941557156755152e+00	1.000000000000000000e+00
3.100000000000000000e+01	1.043842242206502675e+02	3.297990043123048309e+01	-1.726722170320227692e-02	4.670966011638365671e+02	7.680335936749393966e-02	0.000000000000000000e+00	6.156132362809454861e+00	1.000000000000000000e+00
3.100000000000000000e+01	1.094976871964312721e+02	9.390110744539914123e+00	-1.679451758126944416e-02	4.542237213391932187e+02	1.771074727303894036e-01	0.000000000000000000e+00	8.099100713917005478e+00	1.000000000000000000e+00
3.100000000000000000e+01	2.680327516104490471e+01	4.399597161469509388e+01	-1.635498916722588972e-02	4.422542965109013835e+02	2.875153892181803172e-02	0.000000000000000000e+00	7.551823241119901553e+00	1.000000000000000000e+00
3.200000000000000000e+01	3.759966144031965030e+01	3.021555455876314156e+01	-1.733021860355530436e-02	4.688121595648373159e+02	8.680303523717736169e-03	0.000000000000000000e+00	1.105289849335451180e+01	1.000000000000000000e+00
3.200000000000000000e+01	1.379673019832476086e+02	4.437758471600274390e+01	-1.546406359917493374e-02	4.179922322764547857e+02	8.636104680589506977e-02	0.000000000000000000e+00	7.772818272072798074e+00	1.000000000000000000e+00
3.200000000000000000e+01	4.910393865836547178e+01	2.188643302857170525e+01	-1.643064642699949146e-02	4.443146272077125332e+02	1.206966168983569787e-02	0.000000000000000000e+00	1.097072235890670910e+01	1.000000000000000000e+00
3.200000000000000000e+01	7.092030076411123218e+01	2.644340435464729921e+01	-1.640086981330895685e-02	4.435037377911875751e+02	1.420123077573209880e-02	0.000000000000000000e+00	7.003241293392499678e+00	1.000000000000000000e+00
3.200000000000000000e+01	1.245351904630326914e+02	3.423967233583550751e+01	-4.535411683126068343e-03	1.203785322193926106e+02	1.059269747067347334e-01	0.000000000000000000e+00	9.139643631731473761e+00	1.000000000000000000e+00
3.200000000000000000e+01	3.812698833462093972e+01	1.038343245455918407e+01	-1.594300442287775732e-02	4.310349526179502959e+02	5.662540419971551220e-02	0.000000000000000000e+00	9.697213292616197577e+00	1.000000000000000000e+00
3.300000000000000000e+01	1.248710962877635353e+02	2.073085847505646839e+01	-3.397856898929444217e-03	8.940015620897155202e+01	1.519283520601336646e-01	0.000000000000000000e+00	8.041612103783151611e+00	1.000000000000000000e+00
3.300000000000000000e+01	1.090561542378813726e+02	3.930883174580942807e+01	-4.864118059768669788e-03	1.293300041608947311e+02	3.070671942619380701e-01	0.000000000000000000e+00	7.866530472232533100e+00	1.000000000000000000e+00
3.300000000000000000e+01	8.706398149650915741e+00	1.564774692473495143e+01	-4.181894722451981287e-03	1.107514078945124680e+02	8.320477237106027601e-02	0.000000000000000000e+00	1.835660428351462770e+01	1.000000000000000000e+00
3.400000000000000000e+01	9.109643070389915920e+01	2.158528874769476502e+01	-1.621859212033257766e-02	4.385398740812544816e+02	7.443842157693780770e-03	0.000000000000000000e+00	1.226940783943494395e+01	1.000000000000000000e+00
3.400000000000000000e+01	5.675208421367300815e+01	3.476543481782234579e+01	-1.575920300359699017e-02	4.260295941448198960e+02	1.026409170569198004e-02	0.000000000000000000e+00	8.632941557156755152e+00	1.000000000000000000e+00
3.400000000000000000e+01	6.224775653866896619e+01	1.258596593322039148e+01	-3.942294289934008059e-03	1.042265069456379507e+02	1.077403375841161637e-01	0.000000000000000000e+00	7.342951366271908142e+00	1.000000000000000000e+00
3.400000000000000000e+01	1.336748003830462324e+02	3.421484845540260267e+01	-2.931645622970050630e-03	7.670409232914006736e+01	2.155724132446955599e-01	0.000000000000000000e+00	8.683382481817332632e+00	1.000000000000000000e+00
3.500000000000000000e+01	6.625076516477651012e+01	4.138881405061167129e+01	-4.551287799897133120e-03	1.208108773879523170e+02	9.185683622457474495e-02	0.000000000000000000e+00	1.006513946003906135e+01	1.000000000000000000e+00
3.600000000000000000e+01	6.551696488872755708e+01	5.250724460137580252e+01	-1.415516210793974633e-02	3.823476698172318606e+02	1.707069910553233871e-01	0.000000000000000000e+00	1.114261911568795860e+01	1.000000000000000000e+00
3.600000000000000000e+01	9.986842334420890666e+01	9.321378268698982339e+00	-2.815410640073063523e-03	7.353873180692951905e+01	2.506980386725765619e-01	0.000000000000000000e+00	9.629509150987475508e+00	1.000000000000000000e+00
3.700000000000000000e+01	1.318165001075732619e+02	2.478411531462192485e+01	-1.727743587790640106e-02	4.673747579163871251e+02	1.277822901685354839e-02	0.000000000000000000e+00	5.450012933902938173e+00	1.000000000000000000e+00
3.700000000000000000e+01	6.873435447046458080e+01	9.144602534992976928e+00	-4.159266757125881959e-03	1.101351935126110817e+02	1.267512988158389087e-01	0.000000000000000000e+00	7.342951366271908142e+00	1.000000000000000000e+00
3.700000000000000000e+01	2.645108814953267284e+01	2.034784241628019785e+01	-1.553316968759485377e-02	4.198741586868769673e+02	4.282847309407200598e-02	0.000000000000000000e+00	7.372749871436468538e+00	1.000000000000000000e+00
3.700000000000000000e+01	7.800949630410522673e+01	3.485939197161486902e+01	-3.693023729567682448e-03	9.743826495972788848e+01	1.235234355384463578e-01	0.000000000000000000e+00	3.509579984842266409e+00	1.000000000000000000e+00
3.700000000000000000e+01	2.208221069038093276e+01	3.674816884260283700e+01	-3.738716655388527738e-03	9.868259416194216271e+01	2.173099474145685495e-01	0.000000000000000000e+00	1.683645827239802983e+01	1.000000000000000000e+00
3.800000000000000000e+01	3.379937358964484417e+01	1.974772429673878094e+01	-1.683142696908297015e-02	4.552288534962430049e+02	4.064038211969944747e-02	0.000000000000000000e+00	7.372749871436468538e+00	1.000000000000000000e+00
3.800000000000000000e+01	7.944065206568392057e+01	4.441187564863762560e+01	-3.784711337446591134e-03	9.993514091843154290e+01	2.196928471691835805e-01	0.000000000000000000e+00	9.659096811487401624e+00	1.000000000000000000e+00
3.900000000000000000e+01	5.059772373210169860e+01	1.905581346533046272e+01	-1.734959158660316636e-02	4.693397328840634373e+02	7.059902956810804042e-03	0.000000000000000000e+00	8.654848137829898036e+00	1.000000000000000000e+00
4.100000000000000000e+01	1.305633530863817668e+02	5.298167552862261154e+00	-4.087054105013713558e-03	1.081686678376122046e+02	2.609848180503243631e-01	0.000000000000000000e+00	7.358070241584870885e+00	1.000000000000000000e+00
4.100000000000000000e+01	8.810594832321376657e+01	3.311361271693917985e+01	-3.697526375825607638e-03	9.756088293888606700e+01	2.999490861339511039e-01	0.000000000000000000e+00	9.346767754030283371e+00	1.000000000000000000e+00
4.200000000000000000e+01	1.065505545170479422e+02	2.531581485358141848e+01	-3.793636062719077731e-03	1.001781828352883679e+02	1.090289260520678205e-01	0.000000000000000000e+00	1.474133608313754529e+01	1.000000000000000000e+00
4.200000000000000000e+01	6.777265132307617534e+01	2.626298886003271704e+01	-1.607006095581989258e-02	4.344950101964885221e+02	2.611078733965688237e-02	0.000000000000000000e+00	8.937957582022315606e+00	1.000000000000000000e+00
4.200000000000000000e+01	6.086625812997613849e+01	3.237700644737974187e+01	-1.629522774707660437e-02	4.406268480837833863e+02	3.524569470061122978e-02	0.000000000000000000e+00	7.320112076599891715e+00	1.000000000000000000e+00
4.300000000000000000e+01	2.226131060898097402e+01	3.609458175814901892e+01	-1.644176047348332864e-02	4.446172896515409434e+02	2.867431756359295481e-02	0.000000000000000000e+00	8.098497426520202325e+00	1.000000000000000000e+00
4.300000000000000000e+01	4.250139017139164821e+01	2.211453528377322186e+01	-1.661325115171319311e-02	4.492873967850964618e+02	1.007347946384762327e-02	0.000000000000000000e+00	8.654848137829898036e+00	1.000000000000000000e+00
4.300000000000000000e+01	2.368690847292307211e+01	1.114943616411349403e+01	-4.115509369048957027e-03	1.089435736979766460e+02	2.571300394346553997e-01	0.000000000000000000e+00	1.327375265509190960e+01	1.000000000000000000e+00
4.400000000000000000e+01	2.293475365181346248e+01	2.802413350322445851e+01	-1.560958737621240787e-02	4.219551977055944008e+02	2.815308417555961729e-02	0.000000000000000000e+00	8.098497426520202325e+00	1.000000000000000000e+00
4.400000000000000000e+01	5.966427623470100627e+01	3.959775989403711804e+01	-5.091233842820566506e-03	1.355149178222193314e+02	3.336565053667597258e-01	0.000000000000000000e+00	6.643998855150573313e+00	1.000000000000000000e+00
4.400000000000000000e+01	9.519064656344643538e+01	4.989570900734415915e+01	-3.701337944892341743e-03	9.766468120986110080e+01	1.272289518664887487e-01	0.000000000000000000e+00	1.261075175738792886e+01	1.000000000000000000e+00
4.600000000000000000e+01	5.362453005641369685e+01	3.682933310448569841e+01	-1.758707803670964478e-02	4.758070649642272087e+02	1.612542506852464586e-01	0.000000000000000000e+00	6.216284283417644829e+00	1.000000000000000000e+00
4.600000000000000000e+01	1.366722863711692355e+02	1.411983034900478096e+01	-3.767017864462814808e-03	9.945330473204624866e+01	1.005365346615929578e-01	0.000000000000000000e+00	1.073036813752581686e+01	1.000000000000000000e+00
4.600000000000000000e+01	8.814659532126177055e+01	2.376693334566886762e+01	-3.965017165833393392e-03	1.048453059726636525e+02	1.331194187670595719e-01	0.000000000000000000e+00	9.346767754030283371e+00	1.000000000000000000e+00
4.700000000000000000e+01	7.154048732560822543e+01	1.815802139581341379e+01	-3.407985369612560878e-02	9.249453508127935493e+02	8.554088763734646328e-03	0.000000000000000000e+00	5.655516902205283358e+00	1.000000000000000000e+00
4.700000000000000000e+01	9.467409749610841629e+01	1.302486475779393338e+01	-1.635832476845370045e-02	4.423451330231216616e+02	1.424556235817342476e-02	0.000000000000000000e+00	9.432107022546883712e+00	1.000000000000000000e+00
4.700000000000000000e+01	7.070224432277186999e+00	2.632963217378557985e+01	-2.079443429172003754e-02	5.631511555059921648e+02	1.342137073386684420e-02	0.000000000000000000e+00	1.595476800561482378e+01	1.000000000000000000e+00
4.700000000000000000e+01	1.076422516763056905e+02	4.789856354446971665e+01	-3.292043093298364226e-02	8.933714566930315186e+02	6.214786505378544490e-03	0.000000000000000000e+00	3.807127543390623092e+00	1.000000000000000000e+00
4.700000000000000000e+01	1.048565595863537823e+02	1.067213462316135342e+01	-3.906786254499541866e-03	1.032595370129704122e+02	9.160372456787058137e-02	0.000000000000000000e+00	1.045073553897965013e+01	1.000000000000000000e+00
4.700000000000000000e+01	4.898108837340569721e+01	3.269646005674166389e+01	-1.722357309532645403e-02	4.659079436979338311e+02	2.068445850757070215e-01	0.000000000000000000e+00	6.216284283417644829e+00	1.000000000000000000e+00
4.800000000000000000e+01	7.856889772966368923e+01	2.435545799836127046e+01	-1.662945844609817550e-02	4.497287607233828908e+02	5.673086038314123503e-02	0.000000000000000000e+00	9.370526839534424113e+00	1.000000000000000000e+00
5.000000000000000000e+01	3.704140165282831276e+01	3.960905487934477520e+01	-1.974179606274660201e-02	5.344852632666902537e+02	1.235054808119229186e-02	0.000000000000000000e+00	1.379637945864824644e+01	1.000000000000000000e+00
5.000000000000000000e+01	7.263581924669233558e+01	4.057590847529043288e+01	-1.651460409923431044e-02	4.466009982692054336e+02	2.234309450329019509e-02	0.000000000000000000e+00	7.654997880790315179e+00	1.000000000000000000e+00
5.000000000000000000e+01	3.464778779052970492e+01	4.655550612394145027e+00	-4.427979180590744905e-03	1.174528845886016484e+02	7.363421907111300513e-02	0.000000000000000000e+00	1.536151893981237926e+01	1.000000000000000000e+00
5.100000000000000000e+01	1.093534349603498725e+02	3.185611846505446110e+01	-1.636251380339978634e-02	4.424592106055673071e+02	5.560797530173433589e-02	0.000000000000000000e+00	6.522518741318168445e+00	1.000000000000000000e+00
5.100000000000000000e+01	1.032307810329374718e+02	4.205072672180872928e+01	-1.601348960875568009e-02	4.329544351972730851e+02	6.871784354902199521e-02	0.000000000000000000e+00	7.325180457966162351e+00	1.000000000000000000e+00
5.100000000000000000e+01	7.186262203245040325e+01	3.296005930249343407e+01	-1.646848480824033775e-02	4.453450581091415756e+02	2.272545761365141193e-02	0.000000000000000000e+00	7.654997880790315179e+00	1.000000000000000000e+00
5.200000000000000000e+01	8.780786416147779505e+01	1.949166324539082851e+01	-1.586129462997917447e-02	4.288097967632074301e+02	1.319777437368963025e-02	0.000000000000000000e+00	9.432107022546883712e+00	1.000000000000000000e+00
5.200000000000000000e+01	6.636972440445958910e+01	1.586715207513969439e+01	-4.949122925538169786e-03	1.316448928423947393e+02	3.373879284769534248e-01	0.000000000000000000e+00	5.655516902205283358e+00	1.000000000000000000e+00
5.300000000000000000e+01	1.107981348429599500e+01	4.307517762033248943e+01	-1.653037693618467779e-02	4.470305308777334403e+02	1.040842929746121914e-02	0.000000000000000000e+00	1.090253253842753089e+01	1.000000000000000000e+00
5.300000000000000000e+01	5.725191265870152080e+01	2.662733628927102458e+01	-4.447802326950288723e-03	1.179927169467146228e+02	5.438371649708273470e-02	0.000000000000000000e+00	1.353767887314059593e+01	1.000000000000000000e+00
5.400000000000000000e+01	8.099420267485082547e+01	5.052287907105547760e+00	-1.739341720281601528e-02	4.705332107163322917e+02	1.153795401658744835e-01	0.000000000000000000e+00	7.422412629780867910e+00	1.000000000000000000e+00
5.400000000000000000e+01	1.056053850937431946e+02	5.235781027701584378e+01	-1.516223088241159568e-02	4.097725952778332044e+02	1.325773694812326653e-02	0.000000000000000000e+00	1.057708446877569131e+01	1.000000000000000000e+00
5.400000000000000000e+01	1.432611878713566682e+02	5.175543016057656587e+01	-5.793572778274529329e-03	1.546413106179890633e+02	7.219390676438275367e-02	0.000000000000000000e+00	1.110018988148772046e+01	1.000000000000000000e+00
5.400000000000000000e+01	6.933275452426198626e+01	1.092063274102034143e+01	-3.235735947755415814e-03	8.498520947022346661e+01	2.740818431482278106e-01	0.000000000000000000e+00	5.766073275087022054e+00	1.000000000000000000e+00
5.400000000000000000e+01	1.170869742101530449e+02	3.827996478939988378e+01	-1.592876021928129465e-02	4.306470484034804826e+02	1.118117113169614374e-02	0.000000000000000000e+00	1.005352828250124375e+01	1.000000000000000000e+00
5.500000000000000000e+01	4.781551972950285290e+01	1.256675151501069365e+01	-4.088575829843147866e-03	1.082101080957918526e+02	8.551794410534541147e-02	0.000000000000000000e+00	1.406436954647039173e+01	1.000000000000000000e+00
5.500000000000000000e+01	8.071110442907041715e+01	2.717178015330135921e+01	-4.523374683820393684e-03	1.200507355315243245e+02	1.925742092707443121e-01	0.000000000000000000e+00	6.302577993598985628e+00	1.000000000000000000e+00
5.500000000000000000e+01	8.095718929423676968e+01	4.739573382344989483e+01	-1.652692610751563609e-02	4.469365564427943696e+02	4.410523739090943529e-02	0.000000000000000000e+00	7.010105062468581671e+00	1.000000000000000000e+00
5.600000000000000000e+01	2.184082375008927812e+01	4.482614130098455973e+01	-4.996315173390950687e-02	1.357486082684046323e+03	5.430684438395116942e-03	0.000000000000000000e+00	7.422917801106515334e+00	1.000000000000000000e+00
5.600000000000000000e+01	7.447513115453274679e+01	4.472655880851654331e+01	-1.693200317362421325e-02	4.579677875021159821e+02	4.294852739354626525e-02	0.000000000000000000e+00	7.010105062468581671e+00	1.000000000000000000e+00
5.700000000000000000e+01	6.957154066085148258e+01	2.101524976455316462e+01	-4.090728033694177729e-03	1.082687178270105335e+02	9.679862454860932441e-02	0.000000000000000000e+00	6.062552033544925223e+00	1.000000000000000000e+00
5.700000000000000000e+01	1.301251681890133796e+02	5.315656671050214044e+01	-2.947987240440335614e-03	7.714911421085143672e+01	4.161735326922465505e-01	0.000000000000000000e+00	1.321053355192164780e+01	1.000000000000000000e+00
5.800000000000000000e+01	4.159856533415834434e+01	4.919026550369112272e+01	-1.690014715115980073e-02	4.571002707408938477e+02	3.290568598490495322e-02	0.000000000000000000e+00	9.132614233229160661e+00	1.000000000000000000e+00
5.800000000000000000e+01	9.272773299878087983e+01	2.087547204940482359e+01	-4.130939086713867996e-03	1.093637623360964568e+02	1.013126576108229759e-01	0.000000000000000000e+00	1.356623963821865075e+01	1.000000000000000000e+00
5.800000000000000000e+01	8.118935484481801268e+01	3.345618672076940214e+01	-1.604349253709476744e-02	4.337714877106238305e+02	9.817996974173182068e-03	0.000000000000000000e+00	6.302577993598985628e+00	1.000000000000000000e+00
5.800000000000000000e+01	6.105001755774686245e+01	7.807071066294795081e+00	-3.871908570066726323e-03	1.023097330670482705e+02	2.483864955673709130e-01	0.000000000000000000e+00	8.848615595605670237e+00	1.000000000000000000e+00
5.900000000000000000e+01	7.869862703085297539e+01	1.211079636919684077e+01	-1.620461083497694646e-02	4.381591297682132335e+02	1.976825714403485090e-02	0.000000000000000000e+00	7.422412629780867910e+00	1.000000000000000000e+00
5.900000000000000000e+01	8.360331180336313395e+00	3.290941125228903275e+01	-4.528929766109754743e-03	1.202020138965924190e+02	1.378321733095324575e-01	0.000000000000000000e+00	6.129732621381923430e+00	1.000000000000000000e+00
5.900000000000000000e+01	2.535430287835086460e+01	5.136488530096301020e+01	-1.629204687320669198e-02	4.405402251728231704e+02	2.042690589088067554e-01	0.000000000000000000e+00	7.422917801106515334e+00	1.000000000000000000e+00
6.000000000000000000e+01	3.060379121544803027e+01	1.987812363146246852e+01	-4.595062636098976028e-03	1.220029723573501883e+02	7.866448914355650412e-02	0.000000000000000000e+00	1.205338522192952233e+01	1.000000000000000000e+00
6.000000000000000000e+01	3.125751576734378290e+01	3.521142967732166795e+01	-1.608145732783328521e-02	4.348053610492914913e+02	2.208271568174879906e-02	0.000000000000000000e+00	7.548111244230531369e+00	1.000000000000000000e+00
6.000000000000000000e+01	1.412181687336809510e+01	4.040640009298927282e+01	-5.152363654464583304e-03	1.371796308688898591e+02	4.428245463942954707e-01	0.000000000000000000e+00	6.564501989514694102e+00	1.000000000000000000e+00
6.100000000000000000e+01	7.200845573810816802e+00	3.892848220534266090e+01	-4.615052948749616760e-03	1.225473570590459218e+02	2.771834054145538850e-01	0.000000000000000000e+00	5.544883510847565589e+00	1.000000000000000000e+00
6.200000000000000000e+01	4.245325313927817490e+01	4.009773277134645042e+01	-4.520690097016431298e-03	1.199776277211567646e+02	1.149643380481988331e-01	0.000000000000000000e+00	9.132614233229160661e+00	1.000000000000000000e+00
6.200000000000000000e+01	1.910722296183215718e+01	4.467704553641440413e+01	-1.656213743670545413e-02	4.478954463447337275e+02	3.161195792758542122e-02	0.000000000000000000e+00	6.011624382612926532e+00	1.000000000000000000e+00
6.300000000000000000e+01	1.399182983350798111e+02	1.313502672765107704e+01	-1.612533180562375837e-02	4.360001695008369893e+02	7.359777384071786166e-03	0.000000000000000000e+00	1.644148494585683906e+01	1.000000000000000000e+00
6.300000000000000000e+01	1.746918899695219807e+01	2.097217416288078695e+01	-4.332280861628411833e-03	1.148467872387724498e+02	8.412463407082215738e-02	0.000000000000000000e+00	1.296576646545268119e+01	1.000000000000000000e+00
6.300000000000000000e+01	1.347781696701557337e+02	4.146354767433832222e+01	-3.984673773065960413e-03	1.053806030663941016e+02	2.429048235119127819e-01	0.000000000000000000e+00	7.554470372129792111e+00	1.000000000000000000e+00
6.400000000000000000e+01	3.687604483170314751e+01	3.017098182933946049e+01	-1.585749298146937880e-02	4.287062686530609881e+02	3.554883790325269466e-02	0.000000000000000000e+00	7.548111244230531369e+00	1.000000000000000000e+00
6.400000000000000000e+01	1.272963947332059007e+02	4.041804951737382368e+01	-1.609461355748397285e-02	4.351636370942437111e+02	1.455331303622742212e-02	0.000000000000000000e+00	6.701344590223642150e+00	1.000000000000000000e+00
6.400000000000000000e+01	1.109829436190449741e+02	1.813412086643363708e+01	-3.814822612470366355e-03	1.007551439748104656e+02	2.833331292342872176e-01	0.000000000000000000e+00	5.828197666881185235e+00	1.000000000000000000e+00
6.500000000000000000e+01	7.028600306055859903e+01	4.547298260755908927e+01	-1.565599225075298140e-02	4.232189149983395851e+02	1.399116620478879636e-02	0.000000000000000000e+00	1.049441493382364143e+01	1.000000000000000000e+00
6.500000000000000000e+01	6.954254941111400079e+00	1.338618300562409580e+01	-4.148123362643761462e-03	1.098317318516033794e+02	1.184286798550795439e-01	0.000000000000000000e+00	1.296576646545268119e+01	1.000000000000000000e+00
6.500000000000000000e+01	1.066556287527372291e+02	1.105744791329054344e+01	-3.847355416597183619e-03	1.016410911422918844e+02	1.440280142326502144e-01	0.000000000000000000e+00	8.294875167108605396e+00	1.000000000000000000e+00
6.600000000000000000e+01	6.796611974889940733e+00	3.339835306160897233e+01	-1.710459000120256173e-02	4.626677454412350698e+02	2.621263239699578307e-02	0.000000000000000000e+00	5.544883510847565589e+00	1.000000000000000000e+00
6.600000000000000000e+01	6.097626655301250054e+01	5.031669512620881335e+01	-3.871026426597424554e-03	1.022857101606644932e+02	2.151686562451601281e-01	0.000000000000000000e+00	1.049441493382364143e+01	1.000000000000000000e+00
6.600000000000000000e+01	6.970156291714366148e+01	2.713647487365701139e+01	-4.438070750911548776e-03	1.177277025264069579e+02	6.693944667536366744e-02	0.000000000000000000e+00	1.296856871957258583e+01	1.000000000000000000e+00
6.600000000000000000e+01	8.709318442428990181e+01	2.927845706271083515e+01	-1.449118958990337075e-02	3.914985132145946523e+02	7.633320399249576838e-02	0.000000000000000000e+00	3.892784800595698869e+00	1.000000000000000000e+00
6.600000000000000000e+01	1.186714588280712661e+02	3.424144909866107156e+01	-1.649614989730458642e-02	4.460984455884085946e+02	1.300160144700779341e-02	0.000000000000000000e+00	6.820028820865263519e+00	1.000000000000000000e+00
6.600000000000000000e+01	1.150177289761967074e+02	1.392836348327977092e+01	-4.513933484535842360e-03	1.197936287745669404e+02	2.445240764432686786e-01	0.000000000000000000e+00	3.153876725532883007e+00	1.000000000000000000e+00
6.700000000000000000e+01	1.238465866431857023e+02	9.667677521489220993e+00	-1.717571877290506935e-02	4.646047544236339490e+02	8.244548240017746110e-03	0.000000000000000000e+00	9.803171556641729012e+00	1.000000000000000000e+00
6.700000000000000000e+01	5.712284571630933527e+01	2.398058384009593524e+01	-4.464296844360515944e-03	1.184419026646625497e+02	7.232576493159026398e-02	0.000000000000000000e+00	1.015560846739005108e+01	1.000000000000000000e+00
6.700000000000000000e+01	2.362388861536645379e+01	4.070975942474942144e+01	-1.694929393494363362e-02	4.584386568730691920e+02	9.335227920382327405e-03	0.000000000000000000e+00	6.011624382612926532e+00	1.000000000000000000e+00
6.700000000000000000e+01	8.646991543207157349e+01	5.220126128901282669e+01	-1.524033045611315924e-02	4.118994361069447905e+02	1.478752894887236380e-02	0.000000000000000000e+00	7.571191273425410095e+00	1.000000000000000000e+00
6.800000000000000000e+01	1.092624458762681741e+02	2.845610607274952741e+01	-4.024380368603423103e-03	1.064619099746340538e+02	8.355667527789556459e-02	0.000000000000000000e+00	8.724365212459673558e+00	1.000000000000000000e+00
6.900000000000000000e+01	2.479184926742183492e+01	8.910539192971343780e+00	-1.594228072081804032e-02	4.310152444554627778e+02	1.146236803511158087e-02	0.000000000000000000e+00	1.839051817888117668e+01	1.000000000000000000e+00
6.900000000000000000e+01	1.014084266458376362e+02	4.144105219167187215e+01	-1.650491303212682503e-02	4.463370870053536805e+02	7.584768933560970261e-03	0.000000000000000000e+00	9.326481245858698088e+00	1.000000000000000000e+00
6.900000000000000000e+01	1.316597666779675251e+02	3.533189138096213355e+01	-2.917265658753183128e-03	7.631249102367755199e+01	2.948331144229882073e-01	0.000000000000000000e+00	6.701344590223642150e+00	1.000000000000000000e+00
6.900000000000000000e+01	1.096992262347017828e+02	3.716953084598669221e+01	-4.588120951578765656e-03	1.218139334502133693e+02	1.864820632913745113e-01	0.000000000000000000e+00	8.724365212459673558e+00	1.000000000000000000e+00
7.000000000000000000e+01	1.443160110684234496e+02	3.835502700602543769e+01	-1.662928753591622413e-02	4.497241064245710049e+02	3.244647896191377168e-02	0.000000000000000000e+00	6.923423155499443205e+00	1.000000000000000000e+00
7.000000000000000000e+01	1.331538360773427883e+02	2.288858807392272610e+01	1.847446036530569135e-03	-4.717870777125677506e+01	3.490451154988913895e-01	0.000000000000000000e+00	1.208204859194605341e+01	1.000000000000000000e+00
7.000000000000000000e+01	9.097048479386528186e+01	2.893159203443684646e+01	-1.470867603361252461e-02	3.974211966088274721e+02	8.899164457811981066e-02	0.000000000000000000e+00	3.892784800595698869e+00	1.000000000000000000e+00
7.000000000000000000e+01	1.225087971829959201e+02	2.860339735472886602e+01	-4.163211071894220607e-03	1.102426067710268995e+02	1.814279504671459931e-01	0.000000000000000000e+00	6.820028820865263519e+00	1.000000000000000000e+00
7.000000000000000000e+01	4.884809860506399559e+01	2.986827809063760242e+01	1.114563921365020359e-03	-2.722055010683714471e+01	4.937758912466799766e-01	0.000000000000000000e+00	1.015560846739005108e+01	1.000000000000000000e+00
7.100000000000000000e+01	8.598208326854552297e+01	3.726394586826654631e+01	-1.636251314230501713e-02	4.424591926023531983e+02	1.444347080115515602e-02	0.000000000000000000e+00	8.062417580474983581e+00	1.000000000000000000e+00
7.100000000000000000e+01	1.139934962641672485e+02	1.691129589140885869e+01	3.157166997867470390e-03	-8.284558638904447037e+01	1.816185602160437229e-01	0.000000000000000000e+00	3.153876725532883007e+00	1.000000000000000000e+00
7.100000000000000000e+01	9.029557851775909683e+01	4.566771407072467071e+01	-4.492235581399522081e-03	1.192027422420389087e+02	2.202479122243256038e-01	0.000000000000000000e+00	7.571191273425410095e+00	1.000000000000000000e+00
7.200000000000000000e+01	1.008082634566682998e+02	9.684818283239016168e+00	-1.558258621870854677e-02	4.212198906931396323e+02	1.834639006622951207e-02	0.000000000000000000e+00	1.343553664863125263e+01	1.000000000000000000e+00
7.200000000000000000e+01	3.531106471967031979e+01	2.715360445829557534e+01	9.096095880389047043e-04	-2.163914647604362429e+01	4.455307723257767583e-01	0.000000000000000000e+00	8.436427610906623187e+00	1.000000000000000000e+00
7.300000000000000000e+01	1.425169408439025176e+02	3.166943544526224130e+01	-1.687966025667200776e-02	4.565423629112706294e+02	2.259161282259591896e-02	0.000000000000000000e+00	6.923423155499443205e+00	1.000000000000000000e+00
7.400000000000000000e+01	1.333484123749460366e+02	4.938511387481454307e+01	-1.572221227327398260e-02	4.250222468339336501e+02	1.499794119744424226e-02	0.000000000000000000e+00	1.096156661051494652e+01	1.000000000000000000e+00
7.500000000000000000e+01	6.048095598358650449e+01	7.049280327182931849e+00	-3.739719143040895824e-03	9.870989433233597765e+01	1.188127872527687812e-01	0.000000000000000000e+00	1.605062894743246460e+01	1.000000000000000000e+00
7.500000000000000000e+01	3.050538220799591826e+01	9.491990141604359721e+00	-3.385856820124815304e-03	8.907336495590060110e+01	1.285014817266248999e-01	0.000000000000000000e+00	1.558687336373344401e+01	1.000000000000000000e+00
7.500000000000000000e+01	9.907204354616796138e+01	3.813000493674564240e+01	-1.521134768477501106e-02	4.111101649432080194e+02	1.460118897125839421e-02	0.000000000000000000e+00	8.783175517694296275e+00	1.000000000000000000e+00
7.500000000000000000e+01	1.341298693835753397e+02	3.845143802904244268e+01	-1.538219090403750329e-02	4.157626401986146902e+02	1.881095736443783029e-02	0.000000000000000000e+00	4.434221973188619437e+00	1.000000000000000000e+00
7.500000000000000000e+01	1.116059132925547601e+02	2.230645729589669202e+01	3.184138023238058165e-03	-8.358007283042209679e+01	2.537637517553493760e-01	0.000000000000000000e+00	3.976776435188207781e+00	1.000000000000000000e+00
7.500000000000000000e+01	4.886942411407226672e+01	4.006481257839060817e+01	-1.634698338859376029e-02	4.420362797400454156e+02	7.786750213424120659e-03	0.000000000000000000e+00	1.019655678831196965e+01	1.000000000000000000e+00
7.600000000000000000e+01	1.231574949771463849e+02	1.620632531304505264e+01	-1.623466162910394001e-02	4.389774857830711881e+02	1.047086166884736436e-02	0.000000000000000000e+00	7.246077071224744870e+00	1.000000000000000000e+00
7.600000000000000000e+01	2.719295430861416918e+01	2.944916412599523525e+01	-4.699538775800196286e-03	1.248481110572567587e+02	1.027678744865379024e-01	0.000000000000000000e+00	8.436427610906623187e+00	1.000000000000000000e+00
7.600000000000000000e+01	5.831652016471673861e+00	3.323157198252139466e+01	-3.940105743058545419e-03	1.041669075057108529e+02	1.825367105817627955e-01	0.000000000000000000e+00	1.301784132578513820e+01	1.000000000000000000e+00
7.700000000000000000e+01	3.490692823551069779e+01	3.767132061941580901e+01	-4.160569827564648132e-03	1.101706792813678675e+02	6.946449930688991525e-02	0.000000000000000000e+00	1.052547763969496231e+01	1.000000000000000000e+00
7.700000000000000000e+01	1.077983334009617664e+02	2.115881354254597824e+01	-4.829196553019148713e-03	1.283790068269939013e+02	2.130765425404945734e-01	0.000000000000000000e+00	3.976776435188207781e+00	1.000000000000000000e+00
7.700000000000000000e+01	1.075658307667757327e+02	3.325663438015890705e+01	-4.619656598149204409e-03	1.226727255987433693e+02	1.024063393660653576e-01	0.000000000000000000e+00	7.673230263250988337e+00	1.000000000000000000e+00
7.800000000000000000e+01	9.298471966530878774e+01	2.722154481885137400e+01	-4.317873340106978888e-03	1.144544354810640101e+02	2.329869916108755490e-01	0.000000000000000000e+00	5.510333366915040720e+00	1.000000000000000000e+00
7.800000000000000000e+01	1.147531588133142009e+02	3.056948380300243429e+01	-3.795144153489843960e-03	1.002192518049799048e+02	1.128848671014618388e-01	0.000000000000000000e+00	7.673230263250988337e+00	1.000000000000000000e+00
7.800000000000000000e+01	1.060276013835194391e+02	4.989447675182628217e+01	-3.304980615389407732e-03	8.687090972878056050e+01	1.584512237561247483e-01	0.000000000000000000e+00	1.366684242671175120e+01	1.000000000000000000e+00
7.900000000000000000e+01	1.731964053312211504e+01	1.780383937872117173e+01	-1.605347281084795047e-02	4.340432747729334437e+02	2.855789836000000026e-02	0.000000000000000000e+00	7.382377592717691783e+00	1.000000000000000000e+00
7.900000000000000000e+01	6.840012136686118538e+01	3.761052298517952153e+01	-1.581904693204462531e-02	4.276592894730328567e+02	1.189676434088171586e-02	0.000000000000000000e+00	7.974312752354535405e+00	1.000000000000000000e+00
7.900000000000000000e+01	8.656694310473500309e+01	4.850966762583072978e+01	-1.723841769608074059e-02	4.663121981833260747e+02	1.104247972228356023e-02	0.000000000000000000e+00	7.417715293696983458e+00	1.000000000000000000e+00
7.900000000000000000e+01	9.804299614566954801e+01	2.940731993600464733e+01	-4.293634663418996120e-03	1.137943575218599221e+02	2.449311475884616840e-01	0.000000000000000000e+00	5.510333366915040720e+00	1.000000000000000000e+00
8.000000000000000000e+01	1.355970036446784093e+02	4.263591428867235322e+01	-1.507435796515359770e-02	4.073796025975963744e+02	5.818098690996387212e-02	0.000000000000000000e+00	4.434221973188619437e+00	1.000000000000000000e+00
8.000000000000000000e+01	9.506296098176083120e+00	1.166368670966906862e+01	-4.266962880561011272e-03	1.130680201799388698e+02	2.268866414551280464e-01	0.000000000000000000e+00	6.087061248142314085e+00	1.000000000000000000e+00
8.000000000000000000e+01	5.436717631235127968e+00	4.624342118294933357e+01	-3.779860968597014131e-03	9.980305360967167871e+01	1.175313926863369440e-01	0.000000000000000000e+00	6.402549625859207616e+00	1.000000000000000000e+00
8.100000000000000000e+01	8.409562562091117854e+01	2.087630390382562240e+01	-1.641882578192832218e-02	4.439927223704356152e+02	9.148002579915770482e-03	0.000000000000000000e+00	6.864120566019984437e+00	1.000000000000000000e+00
8.100000000000000000e+01	2.405989312035637440e+01	2.081523340503890651e+01	-1.620054576339868477e-02	4.380484280089572167e+02	2.601898291845575750e-01	0.000000000000000000e+00	5.273853360337996676e+00	1.000000000000000000e+00
8.100000000000000000e+01	6.066690166492133329e+01	5.037447557988018332e+01	-1.666354036401290067e-02	4.506568940168174322e+02	3.470066097543467176e-02	0.000000000000000000e+00	1.064034673452128921e+01	1.000000000000000000e+00
8.100000000000000000e+01	1.241724867058676551e+02	4.663326478193823021e+01	-4.301193289047241901e-03	1.140001972318121517e+02	9.863851529258393924e-02	0.000000000000000000e+00	4.419570081304626363e+00	1.000000000000000000e+00
8.200000000000000000e+01	7.591104704785880131e+01	4.028926509424763225e+01	-1.668407625365740665e-02	4.512161361033999469e+02	1.721157799264161348e-02	0.000000000000000000e+00	7.436545668378795604e+00	1.000000000000000000e+00
8.200000000000000000e+01	7.472254729536578566e+01	2.182336678894263216e+01	-3.860558000291883750e-03	1.020006295202982756e+02	1.630512557496687220e-01	0.000000000000000000e+00	9.420802800461061111e+00	1.000000000000000000e+00
8.200000000000000000e+01	1.414483601615568205e+02	3.348602095577216886e+01	-6.398131399759275639e-03	1.711049082898346114e+02	2.514732557634057342e-01	0.000000000000000000e+00	5.327113820478808215e+00	1.000000000000000000e+00
8.300000000000000000e+01	6.527546187963862678e+01	2.656815460334888357e+01	-1.599136262790105956e-02	4.323518638377109369e+02	3.018514263372437112e-01	0.000000000000000000e+00	5.220462268018382979e+00	1.000000000000000000e+00
8.300000000000000000e+01	6.014264196067150436e+01	2.752072269606351185e+01	-1.544352410004433407e-02	4.174328918948108935e+02	2.567957134334510894e-01	0.000000000000000000e+00	5.220462268018382979e+00	1.000000000000000000e+00
8.300000000000000000e+01	8.316729171035689205e+01	4.191687833941719532e+01	-4.795692011516057042e-03	1.274665968937241587e+02	2.972548031217894238e-01	0.000000000000000000e+00	7.417715293696983458e+00	1.000000000000000000e+00
8.300000000000000000e+01	3.094795127777883792e+01	4.558750588543146876e+01	-3.528507380132358921e-03	9.295808571608068860e+01	1.613023508427711139e-01	0.000000000000000000e+00	1.939550809356053662e+01	1.000000000000000000e+00
8.400000000000000000e+01	4.014529452103170826e+01	8.350590190911548305e+00	-1.765365359631701145e-02	4.776200789370686834e+02	2.034090000128171427e-01	0.000000000000000000e+00	6.062156204526130132e+00	1.000000000000000000e+00
8.400000000000000000e+01	5.885187973320956445e+01	3.989007411779169843e+01	-1.594008576468629312e-02	4.309554704759408423e+02	2.424154533978054582e-01	0.000000000000000000e+00	3.655291248887841515e+00	1.000000000000000000e+00
8.500000000000000000e+01	1.230671943453967430e+02	3.235365191088370551e+01	-1.641618710629012476e-02	4.439208648324732849e+02	9.619415116600027460e-03	0.000000000000000000e+00	7.804707497389968829e+00	1.000000000000000000e+00
8.500000000000000000e+01	3.520014615417483839e+01	4.844132508599170883e+00	-1.605564521533357422e-02	4.341024346164304575e+02	1.936268641959485448e-01	0.000000000000000000e+00	6.062156204526130132e+00	1.000000000000000000e+00
8.500000000000000000e+01	1.005100207967088153e+02	2.582906185668195320e+01	-2.017493148856349099e-03	5.180950310375110490e+01	2.586392495693631277e-01	0.000000000000000000e+00	1.309718458739246394e+01	1.000000000000000000e+00
8.500000000000000000e+01	6.127883060358958289e+01	3.507877535640858468e+01	-1.578342515394357687e-02	4.266892220516616590e+02	2.319176086444514340e-01	0.000000000000000000e+00	3.595310198761390463e+00	1.000000000000000000e+00
8.500000000000000000e+01	7.043473914424905225e+00	5.244108009241023183e+01	-1.291667726088991872e-02	3.486207233807893999e+02	2.056654498724326263e-01	0.000000000000000000e+00	6.402549625859207616e+00	1.000000000000000000e+00
8.600000000000000000e+01	6.902144083589736567e+01	3.155672010757211154e+01	-1.678029547087886084e-02	4.538364187763084487e+02	8.613816513301730815e-02	0.000000000000000000e+00	6.238440841320790575e+00	1.000000000000000000e+00
8.600000000000000000e+01	1.262091380593932257e+02	5.055559202067615132e+01	-1.575751957282399765e-02	4.259837502415654740e+02	1.965082003939544464e-02	0.000000000000000000e+00	4.419570081304626363e+00	1.000000000000000000e+00
8.600000000000000000e+01	9.020451587024878393e+01	1.774619031700382266e+01	-4.131256630759375104e-03	1.093724098306859531e+02	1.718056404105194890e-01	0.000000000000000000e+00	6.774936026391139343e+00	1.000000000000000000e+00
8.700000000000000000e+01	1.367907229191469014e+02	3.607147197531449478e+01	-1.657599639271985226e-02	4.482728593330928675e+02	3.483721708100795400e-02	0.000000000000000000e+00	5.327113820478808215e+00	1.000000000000000000e+00
8.700000000000000000e+01	1.038943887128470038e+02	4.146201301843414200e+01	-5.303357590374962321e-03	1.412915619924783925e+02	6.361084396555505283e-02	0.000000000000000000e+00	1.437738769294115748e+01	1.000000000000000000e+00
8.800000000000000000e+01	1.248786010317832478e+02	5.997453540842354158e+00	-1.636514544376679522e-02	4.425308765560305346e+02	1.716019217841935340e-02	0.000000000000000000e+00	7.646332548815987451e+00	1.000000000000000000e+00
8.800000000000000000e+01	1.730680643307977817e+01	8.350300831920659306e+00	-4.371225947498036911e-03	1.159073563916501399e+02	1.775425498242652056e-01	0.000000000000000000e+00	1.114187257821838628e+01	1.000000000000000000e+00
8.800000000000000000e+01	1.410698611023370006e+02	1.730657320222654505e+01	-1.501448023212273788e-02	4.057489866885862853e+02	3.464754063485309121e-02	0.000000000000000000e+00	1.481982494333569811e+01	1.000000000000000000e+00
8.800000000000000000e+01	6.644068241306922751e+00	2.188057972310185306e+01	-1.757751132982483463e-02	4.755465403308853070e+02	7.927785589976610314e-02	0.000000000000000000e+00	6.159748902581987373e+00	1.000000000000000000e+00
8.800000000000000000e+01	1.267727062740569721e+02	1.340547397671278951e+01	-3.523749381360261577e-03	9.282851386858216358e+01	4.586245505378881981e-01	0.000000000000000000e+00	7.646332548815987451e+00	1.000000000000000000e+00
8.800000000000000000e+01	4.639863540595933955e+01	3.386308290694065448e+01	-3.601657180769252294e-03	9.495013221854200935e+01	2.185439842384677700e-01	0.000000000000000000e+00	5.984508740277785677e+00	1.000000000000000000e+00
8.900000000000000000e+01	9.109644431710297852e+01	9.821510579936646224e+00	-1.682631517927923176e-02	4.550896470608024060e+02	1.960006526709345831e-02	0.000000000000000000e+00	7.974715373566057863e+00	1.000000000000000000e+00
8.900000000000000000e+01	1.359780269705492017e+01	2.347541630582267302e+01	-1.705729575163923012e-02	4.613798083093647051e+02	7.894308415059059225e-02	0.000000000000000000e+00	6.451312292429208561e+00	1.000000000000000000e+00
8.900000000000000000e+01	6.993696228304109752e+01	4.198381791168328903e+01	-4.017033464383000518e-03	1.062618359521652991e+02	1.397604860954190231e-01	0.000000000000000000e+00	7.272061438272168665e+00	1.000000000000000000e+00
8.900000000000000000e+01	1.299235891241840193e+02	2.862493768782587367e+01	-1.536921998904079538e-02	4.154094107211869300e+02	5.327061138092903381e-02	0.000000000000000000e+00	7.804707497389968829e+00	1.000000000000000000e+00
8.900000000000000000e+01	8.467129597772164118e+01	5.270537677867201865e+01	-1.566146295528330484e-02	4.233678955523635636e+02	4.047312285030579826e-02	0.000000000000000000e+00	1.022693007850803681e+01	1.000000000000000000e+00
9.000000000000000000e+01	4.642990569578246607e+01	9.017123320038306744e+00	-1.697833291631513711e-02	4.592294587723565087e+02	3.451155114584170125e-02	0.000000000000000000e+00	7.124626820758927614e+00	1.000000000000000000e+00
9.000000000000000000e+01	6.891614293812030212e+01	9.970799013678828260e+00	-4.712172241580130615e-03	1.251921509739997447e+02	2.208212977905755769e-01	0.000000000000000000e+00	1.437452436106275577e+01	1.000000000000000000e+00
9.000000000000000000e+01	9.502916050095153366e+01	5.278089130314718602e+01	-1.703865672800463499e-02	4.608722224852433555e+02	1.997399868459237560e-02	0.000000000000000000e+00	1.035813979076316116e+01	1.000000000000000000e+00
9.000000000000000000e+01	5.132293423863458770e+01	3.046225567390243327e+01	-4.786049384890562683e-03	1.272040047816935839e+02	1.399062820680518904e-01	0.000000000000000000e+00	5.984508740277785677e+00	1.000000000000000000e+00
9.000000000000000000e+01	3.240775363671832565e+01	1.510693206657949439e+01	2.644523217940125768e-03	-6.888505280014274490e+01	3.756048861938316996e-01	0.000000000000000000e+00	1.035890999487964770e+01	1.000000000000000000e+00
9.100000000000000000e+01	1.244078776313590140e+02	4.337719805529628303e+01	-1.665895819169529654e-02	4.505321103501569269e+02	9.345785094397318638e-03	0.000000000000000000e+00	7.400937714357829655e+00	1.000000000000000000e+00
9.100000000000000000e+01	8.386144525872275324e+01	1.536601944522017149e+01	-1.550343322655498360e-02	4.190643627244232334e+02	3.490664181170299862e-02	0.000000000000000000e+00	6.774936026391139343e+00	1.000000000000000000e+00
9.100000000000000000e+01	3.075132320440600253e+01	2.533254962763306040e+01	-4.067384794161321183e-03	1.076330247935001836e+02	2.155559565646303355e-01	0.000000000000000000e+00	7.336506002398560433e+00	1.000000000000000000e+00
9.200000000000000000e+01	5.351275787281271334e+01	8.246725777586775052e+00	-3.180674672903274769e-02	8.630431344828423335e+02	1.299846711073293637e-02	0.000000000000000000e+00	7.124626820758927614e+00	1.000000000000000000e+00
9.300000000000000000e+01	8.606417551444212677e+01	3.238413148272206143e+01	-1.549318929014413364e-02	4.187853954884089376e+02	7.937985409230408074e-03	0.000000000000000000e+00	1.023910337116897651e+01	1.000000000000000000e+00
9.300000000000000000e+01	8.017856816247336837e+01	4.351813042251138341e+01	-1.526424729760445312e-02	4.125507497131041532e+02	2.630100319646311302e-02	0.000000000000000000e+00	1.022693007850803681e+01	1.000000000000000000e+00
9.300000000000000000e+01	4.617184060608447993e+01	2.115878967414639433e+01	-3.638081369822132160e-03	9.594205123644817945e+01	1.319392795237370741e-01	0.000000000000000000e+00	1.063429570869246099e+01	1.000000000000000000e+00
9.300000000000000000e+01	6.992181673564284949e+01	3.471177224527008320e+01	-4.041330116092760501e-03	1.069234927118357774e+02	1.109626849523710490e-01	0.000000000000000000e+00	7.272061438272168665e+00	1.000000000000000000e+00
9.400000000000000000e+01	4.876986702982151201e+01	4.152324124437183173e+01	-1.641679118495141532e-02	4.439373153596648649e+02	1.721600403953449376e-02	0.000000000000000000e+00	1.135180840055225993e+01	1.000000000000000000e+00
9.400000000000000000e+01	6.666259395594235571e+01	2.416757567571417198e+01	-1.667924813339044174e-02	4.510846546775104571e+02	1.135325301653056229e-02	0.000000000000000000e+00	1.103642217501456635e+01	1.000000000000000000e+00
9.500000000000000000e+01	1.072800160634164257e+02	5.169010501895728993e+01	-1.601352427544544890e-02	4.329553792553225549e+02	7.216497647820729888e-03	0.000000000000000000e+00	1.229932017349551820e+01	1.000000000000000000e+00
9.500000000000000000e+01	8.364935013749457582e+00	4.438946103717053404e+01	-1.681044504508052637e-02	4.546574648121992368e+02	2.069655127792768834e-02	0.000000000000000000e+00	1.910653015646930442e+01	1.000000000000000000e+00
9.500000000000000000e+01	6.058665225795547826e+01	4.874105852550317763e+01	-1.763095388922388332e-02	4.770019108528353513e+02	1.121897456396414583e-02	0.000000000000000000e+00	1.384677938842254541e+01	1.000000000000000000e+00
9.500000000000000000e+01	3.617633788578406495e+01	4.986028411904273838e+01	-4.593845739068769772e-03	1.219698332995294976e+02	3.105698137267018932e-01	0.000000000000000000e+00	6.192952032888175751e+00	1.000000000000000000e+00
9.500000000000000000e+01	1.926842398059463690e+01	1.341070513524739205e+01	-4.118893474339571301e-03	1.090357310934778639e+02	1.630347700494656493e-01	0.000000000000000000e+00	9.224178231660333793e+00	1.000000000000000000e+00
9.600000000000000000e+01	1.159875931312506623e+02	3.436207121879312609e+01	-1.678227511345827677e-02	4.538903292455389078e+02	2.844343889357126010e-02	0.000000000000000000e+00	8.863893669299930167e+00	1.000000000000000000e+00
9.600000000000000000e+01	8.800369313658602266e+01	2.233040037238908226e+01	-1.590883221453439841e-02	4.301043604971368950e+02	9.844187894137546024e-03	0.000000000000000000e+00	8.103136379228530473e+00	1.000000000000000000e+00
9.600000000000000000e+01	2.585048434722621380e+01	1.987305342201236158e+01	-1.657499814774388014e-02	4.482456747010683102e+02	1.670451250196325343e-02	0.000000000000000000e+00	7.336506002398560433e+00	1.000000000000000000e+00
9.700000000000000000e+01	3.555820211332964220e+01	3.071029765639780251e+01	-1.678233026831972563e-02	4.538918312461989899e+02	2.272199817470832439e-02	0.000000000000000000e+00	1.298907623377107967e+01	1.000000000000000000e+00
9.700000000000000000e+01	1.438466937128133623e+02	1.639190762674301283e+01	-1.583360442203147339e-02	4.280557252358159417e+02	1.576313073040347401e-02	0.000000000000000000e+00	1.578590715187209881e+01	1.000000000000000000e+00
9.700000000000000000e+01	1.039315765051815958e+02	3.323489728379998809e+01	-1.427671604682965306e-02	3.856578784127137851e+02	3.181804512690503683e-01	0.000000000000000000e+00	4.971660426562976909e+00	1.000000000000000000e+00
9.700000000000000000e+01	1.852320765546264525e+01	2.820709435127775677e+01	-4.182084828937597358e-03	1.107565849552353825e+02	1.603161404109717525e-01	0.000000000000000000e+00	1.109708168521492411e+01	1.000000000000000000e+00
9.700000000000000000e+01	1.080405793212621006e+02	3.043605765736641189e+01	-1.470583196272080666e-02	3.973437456599079951e+02	2.964304614530257620e-01	0.000000000000000000e+00	4.971660426562976909e+00	1.000000000000000000e+00
9.700000000000000000e+01	3.554722511286939124e+01	4.369936925186518550e+01	-1.620519837574125807e-02	4.381751299283560002e+02	2.763817185209149763e-02	0.000000000000000000e+00	6.192952032888175751e+00	1.000000000000000000e+00
9.800000000000000000e+01	9.640277815103259229e+01	4.185443368805068332e+01	-4.373720115799803985e-03	1.159752786443265080e+02	5.785397584201323884e-02	0.000000000000000000e+00	9.574117531028882411e+00	1.000000000000000000e+00
9.800000000000000000e+01	1.341068716436137720e+02	2.937737189709341479e+01	-4.317002771656048427e-03	1.144307277905066940e+02	1.227016576953352534e-01	0.000000000000000000e+00	1.355960708512583324e+01	1.000000000000000000e+00
9.900000000000000000e+01	5.744668724859130293e+01	5.938255471200308833e+00	-1.678015255735789552e-02	4.538325268944835216e+02	1.159919608510225908e-01	0.000000000000000000e+00	5.842006575224396592e+00	1.000000000000000000e+00
9.900000000000000000e+01	1.247844709248809920e+02	8.826217155076523824e+00	-4.020286956394106791e-03	1.063504364312517936e+02	1.864798000313376836e-01	0.000000000000000000e+00	5.015682425392232524e+00	1.000000000000000000e+00
1.000000000000000000e+02	1.113055912666924172e+02	1.580909246717488692e+01	-6.502504354850544011e-03	1.739472370225290661e+02	4.465617528716140372e-01	0.000000000000000000e+00	4.129215741622942915e+00	1.000000000000000000e+00
1.010000000000000000e+02	1.366223741839484376e+02	4.270160513103841993e+01	-1.634481532025422110e-02	4.419772379803239346e+02	6.115721633975113036e-03	0.000000000000000000e+00	1.355960708512583324e+01	1.000000000000000000e+00
1.010000000000000000e+02	5.188853777893435648e+01	7.737148268983792931e+00	-1.681947949947099410e-02	4.549034949190960901e+02	1.096727672170491052e-01	0.000000000000000000e+00	5.842006575224396592e+00	1.000000000000000000e+00
1.010000000000000000e+02	1.156190254118063905e+02	2.149326284332230941e+01	-1.683544071277087023e-02	4.553381574725442533e+02	3.769134453630729187e-02	0.000000000000000000e+00	7.135510282334897703e+00	1.000000000000000000e+00
1.010000000000000000e+02	9.501035870020642449e+01	5.132675624225646516e+01	-3.825494828554294215e-03	1.010457743051517667e+02	1.266311542162475989e-01	0.000000000000000000e+00	9.574117531028882411e+00	1.000000000000000000e+00
1.020000000000000000e+02	1.009581058009088679e+02	5.281886703787755266e+00	-4.100274598147884628e-03	1.085286939330962781e+02	8.763855898012640200e-02	0.000000000000000000e+00	9.512765389275656958e+00	1.000000000000000000e+00
1.020000000000000000e+02	1.089002878507891410e+02	4.625281576985496201e+01	-2.820684552373018805e-03	7.368235323118416602e+01	1.878541354908215277e-01	0.000000000000000000e+00	1.324890612967900694e+01	1.000000000000000000e+00
1.020000000000000000e+02	4.257608264428101563e+01	1.519246675402209590e+01	1.640229505798041680e-03	-4.153569901793272123e+01	3.285635435845085661e-01	0.000000000000000000e+00	1.192910702224962094e+01	1.000000000000000000e+00
1.030000000000000000e+02	1.123444566171910850e+02	3.224576258271386564e+01	-3.889163987819370741e-03	1.027796399469492883e+02	2.466360028999604603e-01	0.000000000000000000e+00	8.123662805843498091e+00	1.000000000000000000e+00
1.040000000000000000e+02	1.290455855133672287e+02	5.567640248246248369e+00	-1.502062963480229468e-02	4.059164498394545149e+02	4.512479598977836570e-02	0.000000000000000000e+00	4.832965524494035492e+00	1.000000000000000000e+00
1.040000000000000000e+02	2.337773683994084450e+01	4.128244976396231891e+01	-1.655197554504472465e-02	4.476187133862717928e+02	1.006652681846120778e-02	0.000000000000000000e+00	1.033294399096154592e+01	1.000000000000000000e+00
1.040000000000000000e+02	9.907025379639917162e+01	3.153101244936144454e+01	-3.724231859412175261e-03	9.828813803339045307e+01	2.222234356904073671e-01	0.000000000000000000e+00	1.120884145912296503e+01	1.000000000000000000e+00
1.050000000000000000e+02	8.911546959415952074e+01	3.930006730685811078e+01	-3.753675263046924240e-03	9.908995333186682331e+01	3.010127405691734870e-01	0.000000000000000000e+00	7.752847794985487262e+00	1.000000000000000000e+00
1.050000000000000000e+02	8.209985914992707023e+01	4.259974290106246997e+01	-1.609896371133147028e-02	4.352821023351825147e+02	9.988019280351978502e-03	0.000000000000000000e+00	7.752847794985487262e+00	1.000000000000000000e+00
1.050000000000000000e+02	1.539351148412511527e+01	5.184537764516484515e+00	-2.682774896189915863e-03	6.992673878161264156e+01	1.860982738325471786e-01	0.000000000000000000e+00	2.896637391072493628e+01	1.000000000000000000e+00
1.050000000000000000e+02	9.956323704021355070e+01	1.698143471725484943e+01	-1.943856661490135640e-02	5.262275898928171500e+02	2.115965445959366864e-02	0.000000000000000000e+00	7.683388677706553871e+00	1.000000000000000000e+00
1.050000000000000000e+02	1.072295681224268122e+02	1.646974212340566623e+01	-1.550385867697937070e-02	4.190759487714458373e+02	5.626172828890119160e-02	0.000000000000000000e+00	4.129215741622942915e+00	1.000000000000000000e+00
1.050000000000000000e+02	6.404166633594995517e+01	4.509333881504866781e+01	-1.582737063999180294e-02	4.278859642303024202e+02	1.014395011312629880e-02	0.000000000000000000e+00	1.335403049489294958e+01	1.000000000000000000e+00
1.050000000000000000e+02	1.097626559057444240e+02	8.883636667741534154e+00	-2.838303902393033481e-03	7.416217086947462178e+01	4.718115869133594487e-01	0.000000000000000000e+00	7.095251056725813577e+00	1.000000000000000000e+00
1.050000000000000000e+02	7.927309253303198133e+00	3.664964072062203826e+01	-4.012151083550027399e-03	1.061288768794497486e+02	2.612538103750415841e-01	0.000000000000000000e+00	1.613005369619050811e+01	1.000000000000000000e+00
1.060000000000000000e+02	7.894454575672487806e+01	1.127760207734809406e+01	-4.390495546472655657e-03	1.164321143117949191e+02	1.464934365077726897e-01	0.000000000000000000e+00	9.944265818031396975e+00	1.000000000000000000e+00
1.070000000000000000e+02	2.453118057411440844e+01	5.155081375597409732e+01	-4.830839409818181961e-03	1.284237458025217222e+02	6.479403376092540690e-02	0.000000000000000000e+00	4.168586964087169555e+00	1.000000000000000000e+00
1.080000000000000000e+02	1.317015198887445990e+02	9.605407992264806794e+00	-1.561742481523623743e-02	4.221686301805941639e+02	4.582261129304421310e-02	0.000000000000000000e+00	4.832965524494035492e+00	1.000000000000000000e+00
1.080000000000000000e+02	1.096272035030009846e+02	2.459001749183804364e+01	-3.072320288960501706e-03	8.053500470253423771e+01	2.453029233442871604e-01	0.000000000000000000e+00	8.123662805843498091e+00	1.000000000000000000e+00
1.090000000000000000e+02	4.390354475475456297e+01	2.751034591474897084e+01	-1.700929854699978136e-02	4.600727280056938753e+02	1.076582946733917190e-02	0.000000000000000000e+00	1.308163186101444353e+01	1.000000000000000000e+00
1.090000000000000000e+02	1.327057544834344469e+02	5.045732341924863817e+01	-4.657054878798167798e-03	1.236911714935536395e+02	4.100873358818211134e-01	0.000000000000000000e+00	7.300101538922517008e+00	1.000000000000000000e+00
1.090000000000000000e+02	9.160932914424989804e+01	2.316604202558198722e+01	-3.618296869510555149e-03	9.540327130396063637e+01	3.252124153478250790e-01	0.000000000000000000e+00	6.423432226934015610e+00	1.000000000000000000e+00
1.100000000000000000e+02	6.953695680335209772e+01	8.054917987331499774e+00	-4.223693295937861608e-03	1.118896844365598611e+02	1.346476895126906825e-01	0.000000000000000000e+00	9.944265818031396975e+00	1.000000000000000000e+00
1.100000000000000000e+02	9.697083907238018696e+01	2.670365320610689608e+01	-4.659483098419938719e-03	1.237572978037095339e+02	1.755774423693536868e-01	0.000000000000000000e+00	6.423432226934015610e+00	1.000000000000000000e+00
1.100000000000000000e+02	6.187627324219546665e+01	2.951796457375525762e+01	-1.713905478650200667e-02	4.636063051422332251e+02	1.337481261344534156e-01	0.000000000000000000e+00	5.851695551794543704e+00	1.000000000000000000e+00
1.100000000000000000e+02	1.302897981126930631e+02	4.356859078593697632e+01	-1.638990507320771395e-02	4.432051413223126701e+02	1.053747351045120073e-02	0.000000000000000000e+00	7.300101538922517008e+00	1.000000000000000000e+00
1.100000000000000000e+02	1.439455686494037252e+02	4.959606728181239532e+01	-2.674611798186231869e-03	6.970443782267761890e+01	4.522797848707761359e-01	0.000000000000000000e+00	1.127276295412066531e+01	1.000000000000000000e+00
1.110000000000000000e+02	2.347522336781641528e+01	2.336019981566570536e+01	-1.636980144266369716e-02	4.426576706995180075e+02	2.455935099665285115e-02	0.000000000000000000e+00	3.702859746779141759e+00	1.000000000000000000e+00
1.120000000000000000e+02	5.682955540243322901e+01	1.854438511617341589e+01	-3.253020667780894687e-02	8.827447037022070617e+02	1.513444914368233807e-02	0.000000000000000000e+00	6.449244352317809792e+00	1.000000000000000000e+00
1.120000000000000000e+02	2.863712419718710223e+01	5.083085247833052023e+01	-4.348153512414886998e-03	1.152790380201647338e+02	2.224834665426490554e-01	0.000000000000000000e+00	4.168586964087169555e+00	1.000000000000000000e+00
1.130000000000000000e+02	9.599254192101967931e+01	3.515827723752781253e+01	-4.471587552897353726e-03	1.186404463423598372e+02	9.920155848481382321e-02	0.000000000000000000e+00	8.511035943352617039e+00	1.000000000000000000e+00
1.130000000000000000e+02	1.356878131242468122e+01	5.245377389371654431e+01	-1.835328922904994400e-02	4.966728542426520789e+02	1.257523952759342922e-02	0.000000000000000000e+00	1.104183607660414523e+01	1.000000000000000000e+00
1.130000000000000000e+02	8.943126726375145097e+01	5.294068280763702461e+01	-3.530249976590068423e-03	9.300554084444137004e+01	1.323541319525651794e-01	0.000000000000000000e+00	8.875486236427216014e+00	1.000000000000000000e+00
1.140000000000000000e+02	8.798380331549209643e+01	9.823497410863209822e+00	-1.612381075303730149e-02	4.359587475494641922e+02	1.592964411462771679e-02	0.000000000000000000e+00	1.170190119336270307e+01	1.000000000000000000e+00
1.140000000000000000e+02	1.327075667328187869e+01	1.322863690868201836e+01	-1.619712278666522384e-02	4.379552120497812666e+02	1.090314331231212464e-02	0.000000000000000000e+00	1.184000292375488783e+01	1.000000000000000000e+00
1.140000000000000000e+02	5.692566997344404456e+01	2.626401251798883862e+01	-1.663078313961443080e-02	4.497648353409882702e+02	1.048172353007736923e-01	0.000000000000000000e+00	5.052603657231023782e+00	1.000000000000000000e+00
1.140000000000000000e+02	1.260332052159597822e+02	3.598882122735663813e+01	-1.666180858916925522e-02	4.506097335872564713e+02	8.666902295750178453e-03	0.000000000000000000e+00	8.693186392209785396e+00	1.000000000000000000e+00
1.140000000000000000e+02	1.061753115016649645e+02	4.651843717175238879e+01	-1.625024906746134340e-02	4.394019695382126542e+02	6.479714162250904685e-03	0.000000000000000000e+00	1.525588509604330589e+01	1.000000000000000000e+00
1.140000000000000000e+02	5.738271811416365153e+01	4.658657385423571640e+01	-5.761157157831427005e-03	1.537585546464543143e+02	3.335444516331280695e-01	0.000000000000000000e+00	5.925368888807132528e+00	1.000000000000000000e+00
1.140000000000000000e+02	5.033195331066167455e+01	4.320374318509511369e+01	-3.944838306298328705e-03	1.042957866819684085e+02	1.750509626801817209e-01	0.000000000000000000e+00	5.163656727373811428e+00	1.000000000000000000e+00
1.150000000000000000e+02	4.109117966524920007e+01	9.721913735210952368e+00	-1.664189276177947471e-02	4.500673772998843560e+02	2.070323200694066390e-01	0.000000000000000000e+00	5.333596850077901408e+00	1.000000000000000000e+00
1.150000000000000000e+02	8.643206356922146938e+01	2.142205746369164032e+01	-1.610294772789463286e-02	4.353905967697714914e+02	9.287151055819897749e-03	0.000000000000000000e+00	1.170190119336270307e+01	1.000000000000000000e+00
1.150000000000000000e+02	1.041023431744283698e+02	2.960589133905926218e+01	-4.719135035551996413e-03	1.253817647427079294e+02	9.608447199516068071e-02	0.000000000000000000e+00	7.699437442949510491e+00	1.000000000000000000e+00
1.150000000000000000e+02	8.028594065384467626e+01	3.951891906888570816e+01	-1.659554228166778417e-02	4.488051412993760323e+02	2.184248622361695258e-02	0.000000000000000000e+00	6.672982888095696730e+00	1.000000000000000000e+00
1.160000000000000000e+02	1.002874869682972587e+02	6.853343496614794361e+00	-4.168793732906542378e-03	1.103946361716157725e+02	1.639282652929767714e-01	0.000000000000000000e+00	8.013887151299337930e+00	1.000000000000000000e+00
1.160000000000000000e+02	1.252852317268975924e+02	1.193452122107818880e+01	-1.572371721477268044e-02	4.250632300413079747e+02	1.459975015057357606e-02	0.000000000000000000e+00	8.041578900893053827e+00	1.000000000000000000e+00
1.160000000000000000e+02	3.305326318689357379e+01	3.427566134499326722e+01	-2.069338357300996509e-02	5.603992993283270607e+02	8.056249475200116805e-03	0.000000000000000000e+00	1.099946787201019838e+01	1.000000000000000000e+00
1.160000000000000000e+02	5.897442128643096737e+01	4.087899315136014167e+01	-1.678360748592808843e-02	4.539266129796756104e+02	2.712898651748085754e-02	0.000000000000000000e+00	5.335714789068018327e+00	1.000000000000000000e+00
1.160000000000000000e+02	8.738280936313000780e+01	4.430482291053409938e+01	-4.740535752185155022e-03	1.259645581659035116e+02	3.056362579068685470e-01	0.000000000000000000e+00	8.559814312141243775e+00	1.000000000000000000e+00
1.160000000000000000e+02	3.848603937206765835e+01	2.471149716879941138e+01	-3.813031993903549452e-03	1.007063810879370607e+02	1.774002156964290533e-01	0.000000000000000000e+00	1.078599066183737065e+01	1.000000000000000000e+00
1.170000000000000000e+02	3.710670756478691601e+01	1.326750782362527481e+01	-1.667968711721598898e-02	4.510966092718730351e+02	2.319776552847218065e-01	0.000000000000000000e+00	5.333596850077901408e+00	1.000000000000000000e+00
1.170000000000000000e+02	1.039474138119973468e+01	3.149659500259671674e+01	-1.786047908966126307e-02	4.832524387938152586e+02	1.479391464241541776e-02	0.000000000000000000e+00	7.227746813332180054e+00	1.000000000000000000e+00
1.170000000000000000e+02	1.522300106533176844e+01	4.153655350793661682e+01	-1.529105221294129249e-02	4.132807125753486730e+02	1.426690978591838022e-02	0.000000000000000000e+00	9.671872890458979910e+00	1.000000000000000000e+00
1.180000000000000000e+02	1.408261949735106953e+02	7.172671047334736372e+00	-1.561105145230539878e-02	4.219950680488487365e+02	4.377073608268688965e-02	0.000000000000000000e+00	1.225293790477195621e+01	1.000000000000000000e+00
1.180000000000000000e+02	5.582092502990538385e+00	4.230986282623743477e+01	-1.743455558716342640e-02	4.716535087067937297e+02	1.510559852227300048e-02	0.000000000000000000e+00	9.671872890458979910e+00	1.000000000000000000e+00
1.180000000000000000e+02	5.201791218713306364e+01	2.506288087326031189e+01	-4.161335691754169085e-03	1.101915356209178327e+02	2.635039833773353823e-01	0.000000000000000000e+00	5.052603657231023782e+00	1.000000000000000000e+00
1.190000000000000000e+02	1.019161365655731117e+02	1.469999168313710314e+01	-1.697540449486959965e-02	4.591497107532570112e+02	1.405207459000479275e-02	0.000000000000000000e+00	6.881445307478528228e+00	1.000000000000000000e+00
1.190000000000000000e+02	1.172647289015625205e+02	1.135269165146137915e+01	-3.966430274628724231e-03	1.048837883527771595e+02	1.570022196280012050e-01	0.000000000000000000e+00	8.041578900893053827e+00	1.000000000000000000e+00
1.200000000000000000e+02	4.675610605329288916e+01	8.355719545829712658e+00	-1.733975065362648033e-02	4.690717404090808600e+02	8.558184442316318918e-02	0.000000000000000000e+00	5.827338804724913501e+00	1.000000000000000000e+00
1.210000000000000000e+02	1.044174145326321081e+02	3.786371763052666495e+01	-1.404811950074086845e-02	3.794326399821769087e+02	1.590264899988281799e-01	0.000000000000000000e+00	3.700042993801647029e+00	1.000000000000000000e+00
1.210000000000000000e+02	3.087201358285864217e+01	1.707185019799618075e+01	-1.605270747023269939e-02	4.340224326915807751e+02	6.222323770269699850e-02	0.000000000000000000e+00	7.303727127277325870e+00	1.000000000000000000e+00
1.220000000000000000e+02	1.240993854135975916e+01	2.455546365365103867e+01	-3.123681344094072707e-02	8.475224686259982718e+02	7.726395502439697971e-03	0.000000000000000000e+00	7.227746813332180054e+00	1.000000000000000000e+00
1.220000000000000000e+02	3.113062502290067357e+01	5.097196159711112529e+01	-4.247504710182422455e-03	1.125381270030678564e+02	1.184572470242351017e-01	0.000000000000000000e+00	1.051739343638812763e+01	1.000000000000000000e+00
1.220000000000000000e+02	9.503478692991815535e+01	1.473627820528587407e+01	-1.720708930851254370e-02	4.654590502001515802e+02	4.409058138929611292e-02	0.000000000000000000e+00	6.645329274901379257e+00	1.000000000000000000e+00
1.220000000000000000e+02	1.371346040464112832e+02	1.885627681461200567e+01	-4.204201770053531649e-03	1.113588829083608829e+02	1.240312273390473674e-01	0.000000000000000000e+00	1.018242448481181839e+01	1.000000000000000000e+00
1.220000000000000000e+02	2.335992456444890308e+01	2.901281878273292847e+01	-5.349919973692831947e-03	1.425595686312803991e+02	1.312387841019919676e-01	0.000000000000000000e+00	1.182244512157278926e+01	1.000000000000000000e+00
1.230000000000000000e+02	6.599927203236381956e+01	1.510344091944086919e+01	-4.775474600268020224e-03	1.269160277463741977e+02	7.125070356862706067e-02	0.000000000000000000e+00	3.776574149028190330e+00	1.000000000000000000e+00
1.230000000000000000e+02	4.247689095266496651e+01	2.019292800462118720e+01	-1.702899691882497901e-02	4.606091624505852451e+02	1.629883695645617525e-02	0.000000000000000000e+00	1.038752462020143064e+01	1.000000000000000000e+00
1.230000000000000000e+02	9.589137819827460874e+01	2.132616838425219541e+01	-1.611905820623365376e-02	4.358293241722907396e+02	1.038366839800837216e-01	0.000000000000000000e+00	6.645329274901379257e+00	1.000000000000000000e+00
1.230000000000000000e+02	1.008858741787749977e+02	3.896759302433678585e+01	-1.262435980749087618e-02	3.406602100836653904e+02	2.340178989080694549e-01	0.000000000000000000e+00	3.700042993801647029e+00	1.000000000000000000e+00
1.240000000000000000e+02	8.799820736917934028e+01	2.182447492251024102e+01	-3.590158374055772879e-03	9.463699182039152902e+01	4.033068386699573127e-01	0.000000000000000000e+00	7.908884570111717416e+00	1.000000000000000000e+00
1.260000000000000000e+02	7.444505127804812616e+01	2.495663028820985474e+01	-1.640798770552578598e-02	4.436975752613101918e+02	1.089178967636916795e-02	0.000000000000000000e+00	3.592420713526003784e+00	1.000000000000000000e+00
1.260000000000000000e+02	9.752119004446602446e+01	5.038419550941506486e+01	-1.645787583105596391e-02	4.450561499274264747e+02	5.935707015612301518e-03	0.000000000000000000e+00	1.190209694238649973e+01	1.000000000000000000e+00
1.260000000000000000e+02	3.738044306834435559e+01	2.924427523570755483e+01	-3.988350722444228454e-03	1.054807353167205832e+02	2.135515222893527021e-01	0.000000000000000000e+00	1.038752462020143064e+01	1.000000000000000000e+00
1.270000000000000000e+02	3.148128640959644287e+01	1.848701131840237366e+01	-3.900762087514817768e-03	1.030954843338423927e+02	8.077808882172698990e-02	0.000000000000000000e+00	1.112715017458958044e+01	1.000000000000000000e+00
1.270000000000000000e+02	1.338395405392460304e+02	2.849081493912233753e+01	-4.075956388141011022e-03	1.078664500887038997e+02	9.573597220510454697e-02	0.000000000000000000e+00	8.028548441981605777e+00	1.000000000000000000e+00
1.270000000000000000e+02	4.148040230365218406e+01	5.284216878740313916e+01	-3.902826706382801075e-03	1.031517089135278269e+02	1.477894134527754089e-01	0.000000000000000000e+00	1.033160665609988627e+01	1.000000000000000000e+00
1.280000000000000000e+02	1.343992784434701377e+02	7.285151096399756554e+00	-1.641212094239468192e-02	4.438101333267709379e+02	8.103409971843889004e-03	0.000000000000000000e+00	1.946046720055554147e+01	1.000000000000000000e+00
1.280000000000000000e+02	1.169176249181129990e+01	1.581827857541869875e+01	-1.565680789248454635e-02	4.232411269010991077e+02	7.216812465985600333e-03	0.000000000000000000e+00	1.862059032591360719e+01	1.000000000000000000e+00
1.280000000000000000e+02	3.522036432019734065e+01	4.462304349683419247e+01	-4.534485985809150882e-03	1.203533232360946670e+02	1.068215922082843550e-01	0.000000000000000000e+00	1.033160665609988627e+01	1.000000000000000000e+00
1.280000000000000000e+02	1.299364047104221527e+02	3.550673403693102159e+01	-4.205113799197092092e-03	1.113837196741449986e+02	1.185681883664959635e-01	0.000000000000000000e+00	8.028548441981605777e+00	1.000000000000000000e+00
1.280000000000000000e+02	1.417506216881421324e+02	3.735520913463847847e+01	-4.082392287482791704e-03	1.080417152386067272e+02	7.741573186122541195e-02	0.000000000000000000e+00	1.188119057156813341e+01	1.000000000000000000e+00
1.300000000000000000e+02	1.426622300760939481e+02	2.490427178901144956e+01	-5.074748118689936804e-03	1.350659715666037073e+02	8.324560320095852894e-02	0.000000000000000000e+00	9.523819739537968232e+00	1.000000000000000000e+00
1.300000000000000000e+02	6.557155225910581464e+01	3.146088069680606836e+01	-4.383746189418179055e-03	1.162483129480567925e+02	7.377031532013833548e-02	0.000000000000000000e+00	1.100201155320672086e+01	1.000000000000000000e+00
1.300000000000000000e+02	1.110854038825885937e+02	9.489452926909033081e+00	-1.078264539135278957e-03	2.623202988145470016e+01	4.973460265334993524e-01	0.000000000000000000e+00	1.655290624984194281e+01	1.000000000000000000e+00
1.310000000000000000e+02	6.966894369374389839e+01	5.224237422013328569e+01	-1.563454811252221188e-02	4.226349390997182240e+02	1.475498561591566116e-01	0.000000000000000000e+00	5.337379900141041134e+00	1.000000000000000000e+00
1.310000000000000000e+02	8.875912771558665781e+01	2.562251595999987686e+01	-3.968380908610509399e-03	1.049369088475312708e+02	1.125052729998318179e-01	0.000000000000000000e+00	1.339472493811013010e+01	1.000000000000000000e+00
1.320000000000000000e+02	1.186701379832763763e+02	2.420238988517539980e+01	-1.940611292281966063e-02	5.253437971382174965e+02	1.142205427496257863e-01	0.000000000000000000e+00	1.576392601315987108e+01	1.000000000000000000e+00
1.330000000000000000e+02	6.001957991021885164e+01	7.948572002806408854e+00	-1.653732046626245691e-02	4.472196200438794449e+02	1.257352497590935592e-02	0.000000000000000000e+00	8.297832618143715422e+00	1.000000000000000000e+00
1.330000000000000000e+02	2.748171934145866047e+01	2.568760716310802650e+01	-4.638756384646253172e-03	1.231928591132291757e+02	8.975880402019498217e-02	0.000000000000000000e+00	5.367727363997611079e+00	1.000000000000000000e+00
1.330000000000000000e+02	6.447652040193008816e+01	5.100691294714290080e+01	-1.713581645537893411e-02	4.635181175309019181e+02	4.263006120174652747e-01	0.000000000000000000e+00	5.337379900141041134e+00	1.000000000000000000e+00
1.330000000000000000e+02	1.361781860413578897e+02	5.221265206101734435e+01	-1.569722009029269824e-02	4.243416490706687796e+02	1.403562964946114544e-02	0.000000000000000000e+00	1.076088628204498221e+01	1.000000000000000000e+00
1.330000000000000000e+02	4.918309122498265396e+01	3.285969432974896876e+01	-3.419568663891887905e-02	9.280997628077971058e+02	5.344167039396496843e-02	0.000000000000000000e+00	3.708671130312087172e+00	1.000000000000000000e+00
1.350000000000000000e+02	1.288232549562910947e+02	4.435761149402966907e+01	-1.575705276206086983e-02	4.259710378521959342e+02	1.122154974692157747e-02	0.000000000000000000e+00	1.017910458391048323e+01	1.000000000000000000e+00
1.360000000000000000e+02	1.195020364999795959e+02	6.289158631227912188e+00	-1.609266395742692257e-02	4.351105447557679895e+02	1.521462522245753402e-02	0.000000000000000000e+00	1.288230698612563963e+01	1.000000000000000000e+00
1.360000000000000000e+02	9.094544279517511143e+01	1.240742297733821253e+01	-4.301844734624537397e-03	1.140179376750190556e+02	8.301223236428723062e-02	0.000000000000000000e+00	9.992750461089102032e+00	1.000000000000000000e+00
1.360000000000000000e+02	1.699584517318334065e+01	2.192747120366106728e+01	-4.609546497993885668e-03	1.223974030485985196e+02	1.060671627456823973e-01	0.000000000000000000e+00	8.874270614676930791e+00	1.000000000000000000e+00
1.360000000000000000e+02	7.499230853167433963e+01	2.963538679426730127e+01	-4.274263821016044580e-03	1.132668424975870209e+02	1.954278757430941704e-01	0.000000000000000000e+00	7.719641331718909427e+00	1.000000000000000000e+00
1.370000000000000000e+02	8.016614922459135073e+01	1.828397519671128180e+01	-1.642135898244351244e-02	4.440617075649594767e+02	1.495806887816553132e-02	0.000000000000000000e+00	7.622189802120781010e+00	1.000000000000000000e+00
1.380000000000000000e+02	4.421744780558988452e+01	1.188988593882236344e+01	-1.708066660850851223e-02	4.620162534299341246e+02	7.368300542080818971e-03	0.000000000000000000e+00	1.490787555509589168e+01	1.000000000000000000e+00
1.380000000000000000e+02	6.253376753855599191e+01	1.785818159075579814e+01	-1.668986027130529154e-02	4.513736489335829560e+02	1.006622805859954672e-01	0.000000000000000000e+00	5.589228692714371505e+00	1.000000000000000000e+00
1.380000000000000000e+02	1.785170571198849743e+01	4.960507765162929417e+01	-4.188050496966328785e-03	1.109190445658974795e+02	5.756730071982618657e-02	0.000000000000000000e+00	2.045949558121587586e+01	1.000000000000000000e+00
1.380000000000000000e+02	1.101727800209791326e+02	1.517278440192589528e+01	-4.122002819442059825e-03	1.091204061026020042e+02	1.164060674136050411e-01	0.000000000000000000e+00	6.509391427211840053e+00	1.000000000000000000e+00
1.380000000000000000e+02	6.727624420493363289e+01	2.987036252914727186e+01	-1.605321072054965645e-02	4.340361374183883640e+02	1.086022144763754138e-02	0.000000000000000000e+00	7.719641331718909427e+00	1.000000000000000000e+00
1.380000000000000000e+02	2.492416731992661738e+01	3.040686819756735204e+01	-4.297975313250827940e-03	1.139125639453993557e+02	7.151085667135814727e-02	0.000000000000000000e+00	5.367727363997611079e+00	1.000000000000000000e+00
1.390000000000000000e+02	8.109640741833682398e+01	1.071876554512042645e+01	-4.690020552707853049e-03	1.245889067551853486e+02	3.076333254484465707e-01	0.000000000000000000e+00	7.622189802120781010e+00	1.000000000000000000e+00
1.400000000000000000e+02	1.628026429323736224e+01	7.311216770008913457e+00	-1.751639956178313584e-02	4.738823186552722291e+02	1.913080419207158211e-02	0.000000000000000000e+00	3.567625250672437964e+00	1.000000000000000000e+00
1.400000000000000000e+02	1.271763922894566718e+02	2.542454451057041354e+01	-1.612301992880322762e-02	4.359372114873582973e+02	9.643837006916733401e-03	0.000000000000000000e+00	9.565585471575511534e+00	1.000000000000000000e+00
1.400000000000000000e+02	1.184580778658464624e+02	3.608741988618461960e+01	-4.726631198060351341e-03	1.255859034303958737e+02	1.478099542264627031e-01	0.000000000000000000e+00	1.033750680002851574e+01	1.000000000000000000e+00
1.410000000000000000e+02	7.048111774300903676e+01	5.012846262645988205e+00	-1.606350476243998543e-02	4.343164691481439945e+02	1.048100449081479368e-02	0.000000000000000000e+00	1.205163431859904577e+01	1.000000000000000000e+00
1.410000000000000000e+02	8.232035887069665492e+00	2.053164680956767896e+01	-1.595003572977804485e-02	4.312264321598834158e+02	1.372616436520668337e-02	0.000000000000000000e+00	8.874270614676930791e+00	1.000000000000000000e+00
1.410000000000000000e+02	9.904240675804265948e+01	4.807398645446635754e+01	-4.533689528275675409e-03	1.203316337655820263e+02	8.429684389843494774e-02	0.000000000000000000e+00	1.123389296651605562e+01	1.000000000000000000e+00
1.420000000000000000e+02	5.903847547891458447e+01	1.349671271006097761e+01	-3.236309477389744116e-02	8.781938412144330641e+02	9.009864382186760778e-03	0.000000000000000000e+00	5.589228692714371505e+00	1.000000000000000000e+00
1.420000000000000000e+02	1.176175682515758751e+02	2.578413931983321561e+01	-1.636470554421616541e-02	4.425188970242527375e+02	1.412475063260298924e-02	0.000000000000000000e+00	9.565585471575511534e+00	1.000000000000000000e+00
1.420000000000000000e+02	1.225893825971181172e+02	4.595405744252669678e+01	-1.607893447210675605e-02	4.347366575684550298e+02	1.087835075087828507e-02	0.000000000000000000e+00	1.069664505585033965e+01	1.000000000000000000e+00
1.430000000000000000e+02	1.070936232152117498e+02	2.090784936390805271e+01	-1.627435478813000352e-02	4.400584267825143456e+02	1.033738053778010535e-02	0.000000000000000000e+00	6.509391427211840053e+00	1.000000000000000000e+00
1.430000000000000000e+02	8.306419515681430710e+01	3.601828966313122748e+01	-3.113999654152609358e-03	8.167003491359226075e+01	1.437321253329553183e-01	0.000000000000000000e+00	1.023024881854149015e+01	1.000000000000000000e+00
1.440000000000000000e+02	1.285898423465353915e+02	1.327669675407643268e+01	-1.620279032373101238e-02	4.381095528311801672e+02	7.994476377691239755e-03	0.000000000000000000e+00	1.222980155925727530e+01	1.000000000000000000e+00
1.440000000000000000e+02	1.013598265208443934e+02	3.587508069585128823e+01	-3.807472681097058640e-03	1.005549875156260242e+02	1.224306303912456872e-01	0.000000000000000000e+00	9.792913001570029863e+00	1.000000000000000000e+00
1.440000000000000000e+02	8.829267703108037324e+01	4.481152389063482389e+01	-3.848948212687275383e-03	1.016844668432886749e+02	1.293421644932382097e-01	0.000000000000000000e+00	7.912500116173895037e+00	1.000000000000000000e+00
1.460000000000000000e+02	8.045785133461271244e+01	4.591749151874241619e+01	-4.151799938955280135e-03	1.099318539424173764e+02	7.905249557370053193e-02	0.000000000000000000e+00	7.912500116173895037e+00	1.000000000000000000e+00
1.470000000000000000e+02	1.035772447750852479e+02	4.699481430511809066e+01	-1.555924747296631022e-02	4.205843200364479912e+02	1.804717504094710545e-02	0.000000000000000000e+00	7.191308658877861859e+00	1.000000000000000000e+00
1.470000000000000000e+02	2.378924519776419544e+01	4.605128777051489664e+01	-1.668579716814460462e-02	4.512630007791120761e+02	1.369113704579338897e-02	0.000000000000000000e+00	1.787743234951541282e+01	1.000000000000000000e+00
1.470000000000000000e+02	4.422623196657695210e+00	4.499243752641196181e+01	-2.729049996403722436e-03	7.118692200466121278e+01	1.773650630760644775e-01	0.000000000000000000e+00	1.939554617877978515e+01	1.000000000000000000e+00
1.480000000000000000e+02	9.193577717128874838e+01	9.121456660066298738e+00	-1.658764476384110703e-02	4.485900727328483981e+02	8.005387212986492251e-03	0.000000000000000000e+00	1.103117311763812225e+01	1.000000000000000000e+00
1.480000000000000000e+02	5.597516725555942685e+01	1.257551062860554580e+01	-1.686869787953309760e-02	4.562438307915916198e+02	1.116801964940095093e-02	0.000000000000000000e+00	1.071726740791956622e+01	1.000000000000000000e+00
1.480000000000000000e+02	9.495637998089080156e+01	2.846582854288229214e+01	-1.621309528459522961e-02	4.383901819110797078e+02	1.076950581906888083e-02	0.000000000000000000e+00	9.792913001570029863e+00	1.000000000000000000e+00
1.480000000000000000e+02	4.847752324353308495e+00	6.140293613253406946e+00	-4.000098548006018710e-03	1.058006571021271611e+02	1.845062956605019178e-01	0.000000000000000000e+00	2.707701382136420776e+01	1.000000000000000000e+00
1.480000000000000000e+02	2.844940478411141171e+01	2.879192798976763257e+01	4.262453704218724382e-03	-1.129452243707442278e+02	2.464008248785094501e-01	0.000000000000000000e+00	3.567694530879074843e+00	1.000000000000000000e+00
1.480000000000000000e+02	3.201433828703346052e+01	2.865159486677668355e+01	-4.375873727076066630e-03	1.160339267031480972e+02	2.171605008937889103e-01	0.000000000000000000e+00	3.567694530879074843e+00	1.000000000000000000e+00
1.490000000000000000e+02	7.360294727317175045e+01	2.054022249858810056e+01	-1.636680772121913707e-02	4.425761444030543998e+02	4.252571983926722865e-02	0.000000000000000000e+00	5.979653793803954898e+00	1.000000000000000000e+00
1.490000000000000000e+02	1.100300180067616083e+02	8.184672039944555166e+00	-1.580313691086972228e-02	4.272260210053186142e+02	2.252706601683407417e-02	0.000000000000000000e+00	8.400270377937168575e+00	1.000000000000000000e+00
1.490000000000000000e+02	1.086843672695760006e+02	1.647646114218060376e+01	-1.599147327355086509e-02	4.323548769871356399e+02	4.006216982100696544e-02	0.000000000000000000e+00	8.400270377937168575e+00	1.000000000000000000e+00
1.500000000000000000e+02	3.635179488321075070e+01	5.858038716320590922e+00	-1.838409619217841115e-02	4.975118025735729361e+02	1.242175743336293436e-02	0.000000000000000000e+00	8.460746437296990052e+00	1.000000000000000000e+00
1.500000000000000000e+02	6.071786910111725177e+01	3.107959648113115847e+01	-1.739614130533684300e-02	4.706073946355188582e+02	1.058125608448812205e-02	0.000000000000000000e+00	1.068733439462760160e+01	1.000000000000000000e+00
1.500000000000000000e+02	9.733315017367719690e+01	1.874201511705777889e+01	-1.673058507365866518e-02	4.524826840831681807e+02	9.575314103527077236e-03	0.000000000000000000e+00	9.962744213156502937e+00	1.000000000000000000e+00
1.510000000000000000e+02	1.047432462369009727e+02	3.989866317804256113e+01	-4.561042949371571335e-03	1.210765337700934481e+02	2.412748344496089548e-01	0.000000000000000000e+00	6.894849695711810611e+00	1.000000000000000000e+00
1.510000000000000000e+02	4.888246887784555383e+01	5.274208498159704561e+01	-1.530242851578389983e-02	4.135905168959516800e+02	1.592044739827813693e-02	0.000000000000000000e+00	1.481676194225117449e+01	1.000000000000000000e+00
1.510000000000000000e+02	1.319442120312553755e+02	1.406810196239588429e+01	-2.156560468693910580e-03	5.559664354264606345e+01	2.141530987855054802e-01	0.000000000000000000e+00	1.151922075774312937e+01	1.000000000000000000e+00
1.520000000000000000e+02	9.786336565901456197e+01	3.944457556482393557e+01	-1.568425496640596384e-02	4.239885772992124657e+02	1.280001587512058503e-02	0.000000000000000000e+00	6.894849695711810611e+00	1.000000000000000000e+00
1.520000000000000000e+02	5.859696735973673043e+01	4.155437057253757871e+01	-1.610818897412459594e-02	4.355333286177058767e+02	1.496654743234016038e-02	0.000000000000000000e+00	5.591646575015347231e+00	1.000000000000000000e+00
1.520000000000000000e+02	1.140838530928966463e+02	5.184689781913249362e+01	-4.379293825434089384e-03	1.161270642771791159e+02	2.043847588225110590e-01	0.000000000000000000e+00	6.538597349133601355e+00	1.000000000000000000e+00
1.530000000000000000e+02	3.115827968224709821e+01	1.253723253994879805e+01	-3.695562793101507537e-03	9.750740981847042121e+01	2.046256255103666710e-01	0.000000000000000000e+00	8.460746437296990052e+00	1.000000000000000000e+00
1.530000000000000000e+02	6.508123456292928211e+01	1.822700236853624389e+01	-4.358931140172494188e-03	1.155725389660653804e+02	2.339085133899709845e-01	0.000000000000000000e+00	6.325678351533798427e+00	1.000000000000000000e+00
1.530000000000000000e+02	7.958218869510939442e+01	2.046999777403088672e+01	-1.624698381758883300e-02	4.393130488640404110e+02	1.082236318352636228e-02	0.000000000000000000e+00	5.979653793803954898e+00	1.000000000000000000e+00
1.540000000000000000e+02	3.663892155949311302e+01	4.397208846279209382e+01	-1.625499251010654317e-02	4.395311449870686147e+02	2.288683113337519615e-02	0.000000000000000000e+00	9.188897824902763745e+00	1.000000000000000000e+00
1.550000000000000000e+02	1.214699015984902246e+02	1.886198012351838926e+01	-1.643866194180972073e-02	4.445329091183141372e+02	9.928665832291572180e-03	0.000000000000000000e+00	1.151922075774312937e+01	1.000000000000000000e+00
1.550000000000000000e+02	7.236586528130141005e+01	7.042881858509303150e+00	-1.741081924102128725e-02	4.710071104267988176e+02	1.158456646462391326e-02	0.000000000000000000e+00	1.334729921316878531e+01	1.000000000000000000e+00
1.550000000000000000e+02	3.277616883765033151e+01	3.394306346302008848e+01	-1.717133659688256653e-02	4.644854171411971606e+02	1.504859564485594436e-02	0.000000000000000000e+00	1.030167333477403702e+01	1.000000000000000000e+00
1.550000000000000000e+02	1.349514650233094812e+02	3.275864959434431256e+01	-2.509215332107075751e-03	6.520029086802041718e+01	1.818235426214868111e-01	0.000000000000000000e+00	1.125051514753729620e+01	1.000000000000000000e+00
1.550000000000000000e+02	1.431466296254098154e+02	4.046665635546276718e+01	-4.555391883526794042e-03	1.209226415399950127e+02	2.603352530961855482e-01	0.000000000000000000e+00	1.125051514753729620e+01	1.000000000000000000e+00
1.560000000000000000e+02	1.076987497253544319e+02	5.043845531767990309e+01	-1.556123834864522014e-02	4.206385364102245035e+02	1.673999166354223078e-02	0.000000000000000000e+00	6.538597349133601355e+00	1.000000000000000000e+00
1.560000000000000000e+02	6.364628806299162278e+01	2.438777627685166038e+01	-1.569345148815314353e-02	4.242390208933408076e+02	2.663745655436178250e-02	0.000000000000000000e+00	4.891587061864925978e+00	1.000000000000000000e+00
1.570000000000000000e+02	4.413820457061919456e+01	3.851165625001653581e+01	-4.145660284386673729e-03	1.097646562562551935e+02	1.088212772619318036e-01	0.000000000000000000e+00	9.203988169915273687e+00	1.000000000000000000e+00
1.600000000000000000e+02	1.294973980784471905e+02	5.026805148846342064e+01	-1.531564653277734528e-02	4.139504755601176953e+02	2.629538811110276875e-02	0.000000000000000000e+00	1.680383493062844380e+01	1.000000000000000000e+00
1.600000000000000000e+02	3.155481196417441581e+01	2.371404782689910462e+01	-1.614535617883742710e-02	4.365454817542807859e+02	3.408126047125392688e-02	0.000000000000000000e+00	8.326570191211876804e+00	1.000000000000000000e+00
1.600000000000000000e+02	1.363489421086178055e+01	3.560170110354838613e+01	-4.429612893199012455e-03	1.174973745456349121e+02	9.947868022504791075e-02	0.000000000000000000e+00	1.321875702746833880e+01	1.000000000000000000e+00
1.600000000000000000e+02	7.590999256046731603e+01	4.037392889110522276e+01	7.202451485939078378e-03	-1.930084951839014309e+02	3.500003286924446844e-02	0.000000000000000000e+00	6.953620313268253916e+00	1.000000000000000000e+00
1.600000000000000000e+02	5.495294785468688303e+01	4.677361195484530043e+01	-1.696326038353061089e-02	4.588189971449121458e+02	1.028152418486338870e-02	0.000000000000000000e+00	6.292957175348794507e+00	1.000000000000000000e+00
1.600000000000000000e+02	1.314270433180532791e+02	1.054239709597233698e+01	-3.712646524440491470e-03	9.797264126088734315e+01	1.243585909055012761e-01	0.000000000000000000e+00	1.036978341224539690e+01	1.000000000000000000e+00
1.600000000000000000e+02	1.358009931270614246e+01	1.183132455710217812e+01	2.422258867914193255e-03	-6.283225542768226290e+01	2.891552745558864101e-01	0.000000000000000000e+00	1.545864062041899345e+01	1.000000000000000000e+00
1.600000000000000000e+02	6.935657601993364096e+01	4.269891644104103534e+01	2.909973993961074631e-03	-7.611392130482975915e+01	3.210453203666274735e-01	0.000000000000000000e+00	6.953620313268253916e+00	1.000000000000000000e+00
1.600000000000000000e+02	3.672500390318565877e+01	4.690817830201532246e+01	1.340717571452330285e-03	-3.337926255379998963e+01	4.166344688659402440e-01	0.000000000000000000e+00	6.273396080755283322e+00	1.000000000000000000e+00
1.610000000000000000e+02	6.634218125105509500e+01	2.030613642228863114e+01	-1.647343813559010509e-02	4.454799492275962507e+02	2.911803351248676286e-02	0.000000000000000000e+00	4.891587061864925978e+00	1.000000000000000000e+00
1.610000000000000000e+02	1.196581352801606073e+02	2.155452601278112112e+01	-1.592735070426835181e-02	4.306086638907784163e+02	1.368728650810691061e-02	0.000000000000000000e+00	7.593242265441099370e+00	1.000000000000000000e+00
1.610000000000000000e+02	2.427988337037442079e+01	2.776462619353878836e+01	-1.594897149161645863e-02	4.311974503733424626e+02	8.980850794819394967e-02	0.000000000000000000e+00	8.326570191211876804e+00	1.000000000000000000e+00
1.610000000000000000e+02	7.817807962970061908e+01	5.092493538173037848e+01	-3.491361779311258871e-03	9.194652090587973703e+01	2.719613907863375202e-01	0.000000000000000000e+00	6.504920096542789132e+00	1.000000000000000000e+00
1.610000000000000000e+02	1.417916950567769732e+02	1.021620336235430138e+01	-4.626860239719381498e-03	1.228688982317500802e+02	9.974265946434690555e-02	0.000000000000000000e+00	1.036978341224539690e+01	1.000000000000000000e+00
1.620000000000000000e+02	5.200500138189828192e+01	2.285791978748209985e+01	-1.658358301469401233e-02	4.484794614514518685e+02	7.010260004381652088e-03	0.000000000000000000e+00	7.508920546123106554e+00	1.000000000000000000e+00
1.620000000000000000e+02	5.947066717864822749e+01	2.205310802114929203e+01	-4.997893775373888139e-03	1.329730413813028349e+02	3.364147016481093821e-01	0.000000000000000000e+00	7.090106869047277272e+00	1.000000000000000000e+00
1.630000000000000000e+02	7.561456954998726587e+01	4.899553302381297826e+00	-1.698010960899453900e-02	4.592778424235371517e+02	6.394775273641328805e-02	0.000000000000000000e+00	6.149787316492678180e+00	1.000000000000000000e+00
1.640000000000000000e+02	5.146940778609567779e+00	2.478707258529654567e+01	-2.665820054297805830e-02	7.228357335959825605e+02	1.348033478752119763e-02	0.000000000000000000e+00	1.374778321970011596e+01	1.000000000000000000e+00
1.640000000000000000e+02	6.975477680351912113e+01	6.765756133408389772e+00	-1.695411249921168623e-02	4.585698780659294016e+02	2.901819514995922500e-01	0.000000000000000000e+00	6.149787316492678180e+00	1.000000000000000000e+00
1.640000000000000000e+02	4.401767661058796932e+01	1.878971704419852173e+01	-4.384189307291270696e-03	1.162603801225615143e+02	2.310134062905048191e-01	0.000000000000000000e+00	8.963683983878913963e+00	1.000000000000000000e+00
1.640000000000000000e+02	8.378136513096970361e+01	4.762082021217682382e+01	-4.215356014809852093e-03	1.116626400486533441e+02	9.056539681578956724e-02	0.000000000000000000e+00	6.504920096542789132e+00	1.000000000000000000e+00
1.650000000000000000e+02	1.010019221169530113e+02	1.807929104409405952e+01	-4.537158449003290614e-03	1.204261008911599049e+02	7.104174087133607873e-02	0.000000000000000000e+00	5.196971790300638716e+00	1.000000000000000000e+00
1.650000000000000000e+02	1.401900002483384640e+02	3.413799335356020492e+01	-1.639930901041058986e-02	4.434612333424036592e+02	1.891278709922172840e-02	0.000000000000000000e+00	1.229932221037562989e+01	1.000000000000000000e+00
1.650000000000000000e+02	4.786223394459991454e+01	4.981047273584232826e+00	2.281666461482642367e-03	-5.900358318160456150e+01	2.312459768100518787e-01	0.000000000000000000e+00	1.433387532833957323e+01	1.000000000000000000e+00
1.650000000000000000e+02	8.049097211943809782e+01	1.392917984962303990e+01	-4.343279561141433903e-03	1.151463085048015387e+02	1.026460162855763469e-01	0.000000000000000000e+00	1.026223453259569141e+01	1.000000000000000000e+00
1.660000000000000000e+02	1.201100699001854650e+02	4.226985698900330846e+01	-1.632437198853932750e-02	4.414205164706719984e+02	2.767422461606838802e-02	0.000000000000000000e+00	1.099665864829862372e+01	1.000000000000000000e+00
1.660000000000000000e+02	1.203154707389098377e+02	1.099845206542169684e+01	-3.227936016781158407e-02	8.759135447852427205e+02	8.107487688504977363e-02	0.000000000000000000e+00	3.483367949180069534e+00	1.000000000000000000e+00
1.660000000000000000e+02	4.923191234952342121e+00	3.985455530980043193e+01	-3.688254743276951891e-03	9.730839389544580342e+01	1.498938814570399680e-01	0.000000000000000000e+00	1.506914395417038577e+01	1.000000000000000000e+00
1.660000000000000000e+02	1.014303474940325458e+02	4.812811239216181036e+01	-1.591568458035360831e-02	4.302909670393952979e+02	1.327604398479709236e-02	0.000000000000000000e+00	1.303099691694684559e+01	1.000000000000000000e+00
1.660000000000000000e+02	1.311055719550402046e+02	4.242934363072021142e+01	-3.356530653033859123e-03	8.827474229287898311e+01	1.930978521253559066e-01	0.000000000000000000e+00	4.704527115048227515e+00	1.000000000000000000e+00
1.670000000000000000e+02	9.177787854919507993e+01	3.937387205285043734e+01	-3.884816541364178016e-03	1.026612484348699468e+02	9.294546240476597720e-02	0.000000000000000000e+00	1.148722685379179609e+01	1.000000000000000000e+00
1.670000000000000000e+02	7.513424361739235735e+01	3.824210353641299776e+01	-4.631675841478849302e-03	1.230000387483157027e+02	8.135388756037698066e-02	0.000000000000000000e+00	7.382688145137979774e+00	1.000000000000000000e+00
1.680000000000000000e+02	3.050855730451995385e+01	1.673308655708674308e+01	-1.781842604725910814e-02	4.821072324459415199e+02	6.404203697613908286e-02	0.000000000000000000e+00	6.792576454235334182e+00	1.000000000000000000e+00
1.690000000000000000e+02	6.444737279204815650e+01	3.029180036710638291e+01	-1.656539677977832831e-02	4.479842061624244138e+02	2.564534895564729577e-02	0.000000000000000000e+00	8.049912766572795420e+00	1.000000000000000000e+00
1.690000000000000000e+02	1.420761173014515464e+02	1.769241407889618500e+01	-1.557754685977471784e-02	4.210826567259739477e+02	4.122098206650903762e-02	0.000000000000000000e+00	3.661575649783052278e+00	1.000000000000000000e+00
1.700000000000000000e+02	3.106900393751847389e+01	9.963670447983027145e+00	-3.136287315266707287e-02	8.509553803449550742e+02	1.125790462015596738e-02	0.000000000000000000e+00	6.792576454235334182e+00	1.000000000000000000e+00
1.700000000000000000e+02	3.501408718772806594e+01	4.460582206594210675e+01	-3.685926097741059997e-03	9.724497922917387882e+01	1.490426752625962914e-01	0.000000000000000000e+00	2.216472540557562354e+01	1.000000000000000000e+00
1.700000000000000000e+02	1.047235774913510369e+02	1.445192325692456414e+01	-2.112439319472076641e-03	5.439511762970188613e+01	3.531477350538977378e-01	0.000000000000000000e+00	5.196971790300638716e+00	1.000000000000000000e+00
1.710000000000000000e+02	1.039464173116787720e+02	7.325648108569828842e+00	-4.357143897423500917e-03	1.155238680108996334e+02	1.190762715117462678e-01	0.000000000000000000e+00	7.168526726945120942e+00	1.000000000000000000e+00
1.710000000000000000e+02	3.861272243065084808e+01	2.086107816929482084e+01	-4.003281165889172218e-03	1.058873275067982149e+02	1.201117198536350017e-01	0.000000000000000000e+00	9.094933047695096917e+00	1.000000000000000000e+00
1.710000000000000000e+02	1.090440870885462346e+02	2.692718826817414168e+01	-1.648721718243989498e-02	4.458551860955766415e+02	9.263091877808715680e-03	0.000000000000000000e+00	1.125472648190893743e+01	1.000000000000000000e+00
1.710000000000000000e+02	1.349418082506765302e+02	4.515255248430938906e+01	-4.003823364316508489e-03	1.059020928851233947e+02	9.817069183588755799e-02	0.000000000000000000e+00	4.704527115048227515e+00	1.000000000000000000e+00
1.720000000000000000e+02	1.356875124281097911e+01	3.900469552619881597e+01	-1.671113670818247243e-02	4.519530579175720959e+02	1.299241794263095162e-02	0.000000000000000000e+00	2.216472540557562354e+01	1.000000000000000000e+00
1.720000000000000000e+02	8.937963586057880150e+01	1.291639471686612417e+01	-3.841285547725740903e-03	1.014757938899346641e+02	5.896367521166290260e-02	0.000000000000000000e+00	1.542058340873909117e+01	1.000000000000000000e+00
1.720000000000000000e+02	5.534076856984966497e+01	1.591995926541666151e+01	-4.488881317189895130e-03	1.191113974915550813e+02	1.184406108755476916e-01	0.000000000000000000e+00	9.073519237888858058e+00	1.000000000000000000e+00
1.720000000000000000e+02	7.242409520238913956e+01	3.137484936775021183e+01	-1.694043048858632008e-02	4.581972837297097954e+02	6.869522398293237408e-02	0.000000000000000000e+00	6.793332159003727888e+00	1.000000000000000000e+00
1.720000000000000000e+02	1.351340743103112629e+02	3.540564349207959793e+01	-4.097518319537602621e-03	1.084536337809479960e+02	2.094794841422761289e-01	0.000000000000000000e+00	8.651810040761201748e+00	1.000000000000000000e+00
1.730000000000000000e+02	1.542796017768961647e+01	1.596057986440733067e+01	-3.488733162522138047e-03	9.187493729477638738e+01	1.671331176855725964e-01	0.000000000000000000e+00	5.537305911691123406e+00	1.000000000000000000e+00
1.740000000000000000e+02	1.134361184097002138e+02	9.386534229067603263e+00	-3.612003819626322804e-02	9.805045233941222023e+02	5.203519855381366632e-03	0.000000000000000000e+00	9.710905134509847159e+00	1.000000000000000000e+00
1.740000000000000000e+02	1.195035702201241037e+02	2.125803581228595718e+01	-1.582508914773431141e-02	4.278238336621756730e+02	1.021567731997707895e-02	0.000000000000000000e+00	1.057087476542296045e+01	1.000000000000000000e+00
1.740000000000000000e+02	5.140034096371321937e+01	2.942583173978882982e+01	-4.048616846657341131e-03	1.071219280596995844e+02	6.338236548876019505e-02	0.000000000000000000e+00	1.233978985112173277e+01	1.000000000000000000e+00
1.750000000000000000e+02	1.430600051952683884e+02	3.193671907833127932e+01	-1.644550968248624859e-02	4.447193897067186299e+02	1.450033340626111222e-02	0.000000000000000000e+00	8.651810040761201748e+00	1.000000000000000000e+00
1.750000000000000000e+02	7.720168153627707852e+01	2.654535346809345242e+01	-1.661661023537969878e-02	4.493788727810810997e+02	1.088166846699766266e-01	0.000000000000000000e+00	3.484575190379791021e+00	1.000000000000000000e+00
1.750000000000000000e+02	1.191777536448220189e+02	3.182388820882805192e+01	-1.568309416635453590e-02	4.239569658981919247e+02	1.512041075153591763e-02	0.000000000000000000e+00	1.057087476542296045e+01	1.000000000000000000e+00
1.750000000000000000e+02	1.762880726931668462e+01	6.045226210837326697e+00	-3.697048363274786642e-03	9.754786549766676274e+01	3.249134483466206147e-01	0.000000000000000000e+00	6.588805414905869462e+00	1.000000000000000000e+00
1.760000000000000000e+02	6.229438216718962451e+01	4.466051027997892220e+01	-4.038962925905719391e-03	1.068590283812197015e+02	8.842345948978591608e-02	0.000000000000000000e+00	6.069946011403803965e+00	1.000000000000000000e+00
1.760000000000000000e+02	6.237774125280875381e+01	2.164794030760131349e+01	-2.114516314997968299e-02	5.727023530393454394e+02	1.910017003680331005e-02	0.000000000000000000e+00	9.073519237888858058e+00	1.000000000000000000e+00
1.760000000000000000e+02	1.238633759925513118e+02	4.209078913781142006e+01	-3.661378679132609379e-03	9.657649347859542388e+01	9.875620012272612325e-02	0.000000000000000000e+00	9.338788996578660573e+00	1.000000000000000000e+00
1.770000000000000000e+02	4.879402369479241486e+01	9.309512248963802250e+00	-1.605185184387467739e-02	4.339991319104566969e+02	1.124942877405410435e-02	0.000000000000000000e+00	9.303648650740143466e+00	1.000000000000000000e+00
1.770000000000000000e+02	3.789424684378399633e+01	2.823421786944018308e+01	-1.664098343278724162e-02	4.500426140657703513e+02	8.996051388710823993e-02	0.000000000000000000e+00	6.425879991233578004e+00	1.000000000000000000e+00
1.770000000000000000e+02	8.338841918426446398e+01	5.220503427639044958e+01	-3.041500433146809151e-03	7.969570527252234626e+01	2.219115610742901090e-01	0.000000000000000000e+00	8.652029463267094656e+00	1.000000000000000000e+00
1.770000000000000000e+02	1.317616883214641810e+01	1.090180605094361610e+01	-4.177341432289422354e-03	1.106274107589899529e+02	2.360307333715225830e-01	0.000000000000000000e+00	5.537305911691123406e+00	1.000000000000000000e+00
1.780000000000000000e+02	1.139826117768490406e+02	5.268164213232585524e+01	-1.591074923069341757e-02	4.301565654970341939e+02	1.139096433040676093e-02	0.000000000000000000e+00	9.694656101591338171e+00	1.000000000000000000e+00
1.780000000000000000e+02	7.361286562937908506e+00	2.069199880335402852e+01	-8.429378425481304227e-03	2.264206917642153769e+02	1.837186029568538270e-01	0.000000000000000000e+00	9.351874057254773831e+00	1.000000000000000000e+00
1.780000000000000000e+02	1.309932313129059480e+02	4.812221873894491608e+01	-2.171065714146801825e-03	5.599165656004588953e+01	2.207379701049029253e-01	0.000000000000000000e+00	9.338788996578660573e+00	1.000000000000000000e+00
1.790000000000000000e+02	1.002002047195154866e+01	4.581909179154442313e+01	-1.641154087686598137e-02	4.437943367354257020e+02	1.795168545512348945e-02	0.000000000000000000e+00	1.542600154077869234e+01	1.000000000000000000e+00
1.790000000000000000e+02	9.156553453594767689e+01	4.937795126407747404e+01	-1.666474163522175048e-02	4.506896075456207882e+02	3.513400989926751539e-02	0.000000000000000000e+00	8.652029463267094656e+00	1.000000000000000000e+00
1.790000000000000000e+02	4.398065958685990040e+01	1.956587525733806032e+01	-1.695012804336045939e-02	4.584613716684609130e+02	1.140394173913961140e-02	0.000000000000000000e+00	1.059172241516280621e+01	1.000000000000000000e+00
1.800000000000000000e+02	2.418196083706668631e+01	1.964381719346141253e+01	-1.564548691547323900e-02	4.229328292370799431e+02	1.049425491062461191e-02	0.000000000000000000e+00	1.029182915746712723e+01	1.000000000000000000e+00
1.800000000000000000e+02	3.381373021873306328e+01	2.327021568023649678e+01	-1.646844933393937574e-02	4.453440920578804025e+02	6.729085367447318333e-02	0.000000000000000000e+00	6.425879991233578004e+00	1.000000000000000000e+00
1.800000000000000000e+02	7.232297973143224112e+01	3.453067385944593326e+01	-1.558999034875051433e-02	4.214215231135352155e+02	3.227775320835457595e-02	0.000000000000000000e+00	9.357727985635509782e+00	1.000000000000000000e+00
1.800000000000000000e+02	1.043444847141592362e+02	5.163624094064461900e+01	-1.512228544561289995e-02	4.086847841427198773e+02	3.117575397762539779e-02	0.000000000000000000e+00	6.622439254046890156e+00	1.000000000000000000e+00
1.810000000000000000e+02	1.385953644348521721e+02	3.938006780079207658e+01	-1.609523545497974772e-02	4.351805728715194164e+02	8.412423620334785745e-03	0.000000000000000000e+00	5.044772493970204330e+00	1.000000000000000000e+00
1.810000000000000000e+02	3.800230861097600865e+01	4.371796281504871473e+01	-4.451972377256262908e-03	1.181062775313611724e+02	7.805602516418364001e-02	0.000000000000000000e+00	9.948668066971457336e+00	1.000000000000000000e+00
1.810000000000000000e+02	1.190855877241353085e+02	2.055353641474222925e+01	-1.617911018448408428e-02	4.374646852012764953e+02	8.518645368400412643e-03	0.000000000000000000e+00	1.236793128697974886e+01	1.000000000000000000e+00
1.810000000000000000e+02	6.395383646559866975e+01	6.221739992577102640e+00	1.363815968321762176e-03	-3.400828792769839026e+01	4.041730225777162566e-01	0.000000000000000000e+00	7.674585941151137014e+00	1.000000000000000000e+00
1.820000000000000000e+02	1.212898160549786724e+02	8.383610293973870142e+00	-1.186345614663366493e-02	3.199389577613981146e+02	3.982419144181374993e-01	0.000000000000000000e+00	4.175309924457930144e+00	1.000000000000000000e+00
1.820000000000000000e+02	1.379140736844416324e+02	2.563624909154300724e+01	-4.232361495024989338e-03	1.121257405231630884e+02	6.871178508478115177e-02	0.000000000000000000e+00	1.376069437925643690e+01	1.000000000000000000e+00
1.830000000000000000e+02	1.060338834081445896e+02	4.523291104704225063e+01	-5.009551303429999984e-03	1.332905041466054286e+02	2.310024316201250150e-01	0.000000000000000000e+00	6.622439254046890156e+00	1.000000000000000000e+00
1.830000000000000000e+02	1.414385835017716033e+02	1.068831320453724487e+01	-1.538716417787022901e-02	4.158980745081822761e+02	9.341033299223422404e-03	0.000000000000000000e+00	1.535783046964935394e+01	1.000000000000000000e+00
1.830000000000000000e+02	6.073574943039827190e+01	2.399781205793606276e+01	-3.446121001059418518e-03	9.071450477869220208e+01	1.268640722804186272e-01	0.000000000000000000e+00	1.095351194867965106e+01	1.000000000000000000e+00
1.830000000000000000e+02	1.250786540167802627e+02	6.629210150195930851e+00	-1.487847113186434138e-02	4.020451289868059916e+02	2.377553513495720416e-01	0.000000000000000000e+00	4.175309924457930144e+00	1.000000000000000000e+00
1.840000000000000000e+02	4.598398187613005561e+00	3.137722434505155888e+01	-1.687793242818074260e-02	4.564953099504572265e+02	1.025335223039403054e-02	0.000000000000000000e+00	9.126122540812344752e+00	1.000000000000000000e+00
1.840000000000000000e+02	1.014420285099378134e+02	1.215779286271653348e+01	-1.648015069603961033e-02	4.456627485305277219e+02	3.042318077971106760e-02	0.000000000000000000e+00	1.018197618577967134e+01	1.000000000000000000e+00
1.840000000000000000e+02	1.155784741543867398e+02	4.689458829803248818e+01	-4.378205984202816932e-03	1.160974397217993044e+02	8.280984760559018110e-02	0.000000000000000000e+00	9.688156883520711915e+00	1.000000000000000000e+00
1.840000000000000000e+02	4.425043072592267634e+01	3.597606599685926199e+01	-2.960974163485658502e-03	7.750277962627187378e+01	1.838316547411401602e-01	0.000000000000000000e+00	9.948668066971457336e+00	1.000000000000000000e+00
1.850000000000000000e+02	1.368365076026676874e+01	3.223995160265463511e+01	-4.369952111168561200e-03	1.158726667385991789e+02	7.584212868106965377e-02	0.000000000000000000e+00	9.126122540812344752e+00	1.000000000000000000e+00
1.860000000000000000e+02	7.088658377103764963e+01	9.513591168897692185e+00	-1.647106740796160443e-02	4.454153885638688735e+02	2.135135226704842903e-02	0.000000000000000000e+00	3.619634045555483404e+00	1.000000000000000000e+00
1.860000000000000000e+02	1.337710296813441460e+02	4.085503346209168996e+01	-5.052987251183551493e-03	1.344733703615533216e+02	1.126942281888763109e-01	0.000000000000000000e+00	5.044772493970204330e+00	1.000000000000000000e+00
1.870000000000000000e+02	1.259901193134783028e+02	1.358319515937241562e+01	-1.595002632722236635e-02	4.312261761054855924e+02	1.047325315742753116e-02	0.000000000000000000e+00	7.009174951044085056e+00	1.000000000000000000e+00
1.870000000000000000e+02	1.085014510203317002e+02	3.232469351702182792e+01	-1.620136610263438540e-02	4.380707678361485478e+02	8.545978392204056640e-03	0.000000000000000000e+00	6.586372663831746799e+00	1.000000000000000000e+00
1.880000000000000000e+02	5.057846203990033729e+01	1.989794170916897897e+01	-1.701525807628998313e-02	4.602350204436157242e+02	7.426606653916811851e-03	0.000000000000000000e+00	1.095351194867965106e+01	1.000000000000000000e+00
1.880000000000000000e+02	2.819124995210370344e+01	7.226011169447073890e+00	-4.069554451847640433e-03	1.076921098349895658e+02	8.697798124264344288e-02	0.000000000000000000e+00	6.063376208986670513e+00	1.000000000000000000e+00
1.880000000000000000e+02	8.112517740065649718e+01	1.785125266156608248e+01	-1.706840570701640553e-02	4.616823593424353476e+02	7.926360667103060642e-03	0.000000000000000000e+00	6.877020640479480029e+00	1.000000000000000000e+00
1.880000000000000000e+02	9.129895903769400434e+01	2.718480378980589762e+01	-4.333368499703397353e-03	1.148764062617137824e+02	7.683009611898705682e-02	0.000000000000000000e+00	1.380655675617886580e+01	1.000000000000000000e+00
1.890000000000000000e+02	8.105793350890706961e+01	5.200529280270306742e+01	-4.340918824679860025e-03	1.150820199247840208e+02	3.610990702293762622e-01	0.000000000000000000e+00	7.634978061880479672e+00	1.000000000000000000e+00
1.890000000000000000e+02	2.500473631704712574e+01	4.821797377801134132e+01	-1.694741412629302210e-02	4.583874651238758133e+02	2.266423222629376788e-02	0.000000000000000000e+00	8.224277555517252480e+00	1.000000000000000000e+00
1.890000000000000000e+02	6.823937877301192501e+00	1.380948859331619616e+01	-3.215439274167787922e-03	8.443248181710883671e+01	3.154339548810618510e-01	0.000000000000000000e+00	4.612684896804696066e+00	1.000000000000000000e+00
1.890000000000000000e+02	1.424104040194215486e+02	2.418657908291174152e+01	1.631022371783321561e-03	-4.128496642601824362e+01	4.568617276483822875e-01	0.000000000000000000e+00	1.754568239812309116e+01	1.000000000000000000e+00
1.900000000000000000e+02	3.391385564708127021e+01	2.462039972793237297e+01	-1.541198583301760933e-02	4.165740283849000889e+02	4.345111824342717810e-02	0.000000000000000000e+00	7.464960928090372150e+00	1.000000000000000000e+00
1.900000000000000000e+02	1.114992785612538455e+02	4.673602872349880499e+01	-1.610233477195015944e-02	4.353739044926262522e+02	1.358193662821860492e-02	0.000000000000000000e+00	1.177820175056403151e+01	1.000000000000000000e+00
1.900000000000000000e+02	9.683892364216669080e+01	9.592290129494077888e+00	-1.634855045110688090e-02	4.420789546533222847e+02	9.009603006920108292e-03	0.000000000000000000e+00	5.446085955254273081e+00	1.000000000000000000e+00
1.900000000000000000e+02	1.725649274767640762e+01	5.097541151980899343e+01	-1.683338912831801315e-02	4.552822878515988236e+02	1.191279148012421851e-01	0.000000000000000000e+00	8.224277555517252480e+00	1.000000000000000000e+00
1.910000000000000000e+02	4.953510930820625191e+01	8.102700203788851141e+00	-4.313769622288719970e-03	1.143426812909530952e+02	9.569850894251374918e-02	0.000000000000000000e+00	9.205701467426468554e+00	1.000000000000000000e+00
1.910000000000000000e+02	8.574482486370952472e+01	4.597819238594591695e+01	-1.609648109577038397e-02	4.352144946916570802e+02	1.330969568051798557e-02	0.000000000000000000e+00	7.452688079311345248e+00	1.000000000000000000e+00
1.910000000000000000e+02	8.617641805438513103e+00	4.737238706618343542e+01	-1.660831599873507924e-02	4.491530005988653329e+02	2.622966737542330451e-01	0.000000000000000000e+00	6.076270686750820715e+00	1.000000000000000000e+00
1.910000000000000000e+02	1.143707785168636519e+02	3.531322151677757404e+01	-4.223059813800529062e-03	1.118724331813950101e+02	2.177871881099976425e-01	0.000000000000000000e+00	6.586372663831746799e+00	1.000000000000000000e+00
1.920000000000000000e+02	1.185949595760594946e+02	9.360595043728483944e+00	4.133559380024019389e-03	-1.094351192786781581e+02	2.493738923010818676e-01	0.000000000000000000e+00	8.515793520193897237e+00	1.000000000000000000e+00
1.920000000000000000e+02	2.531915878935817688e+01	2.069888796763126848e+01	-1.620235912967513126e-02	4.380978103711403833e+02	1.448797694903625199e-02	0.000000000000000000e+00	8.989266746680634412e+00	1.000000000000000000e+00
1.920000000000000000e+02	5.033524831788058762e+00	4.055576014133186646e+01	-1.619240104651486004e-02	4.378266276125009426e+02	6.137037207424200780e-02	0.000000000000000000e+00	7.701447728409291926e+00	1.000000000000000000e+00
1.920000000000000000e+02	8.652054064039330683e+01	1.358704483350733305e+01	-3.857723800550587161e-03	1.019234473867480943e+02	3.565060970597470069e-01	0.000000000000000000e+00	4.816558030955438774e+00	1.000000000000000000e+00
1.920000000000000000e+02	7.200779337163707794e+01	1.604531627940506411e+01	-1.363867603536775405e-03	3.400969407984884185e+01	4.833224294190385795e-01	0.000000000000000000e+00	7.649003166181699065e+00	1.000000000000000000e+00
1.920000000000000000e+02	3.358369740786018554e+01	1.716274344763959547e+01	-4.138442072829560080e-03	1.095680868471634426e+02	2.966094569225480315e-01	0.000000000000000000e+00	7.464960928090372150e+00	1.000000000000000000e+00
1.940000000000000000e+02	7.841572744677755225e+01	4.462656719358284363e+01	-3.815101848514529902e-03	1.007627482496040301e+02	2.195438299886559586e-01	0.000000000000000000e+00	5.982075915363439300e+00	1.000000000000000000e+00
1.950000000000000000e+02	8.981807280804774507e+01	2.056446604607688400e+01	-1.669114415528499817e-02	4.514086122085211628e+02	8.679860795428817610e-03	0.000000000000000000e+00	6.722947606570801149e+00	1.000000000000000000e+00
1.950000000000000000e+02	1.389262814980911287e+02	2.369310251038903914e+01	-1.629753092788679622e-02	4.406895692838076002e+02	1.055503011154590443e-02	0.000000000000000000e+00	1.277995553343021840e+01	1.000000000000000000e+00
1.960000000000000000e+02	5.646369395317908868e+01	1.416402467331071158e+01	-4.516394376769697003e-03	1.198606448392000914e+02	9.617146178627933306e-02	0.000000000000000000e+00	9.205701467426468554e+00	1.000000000000000000e+00
1.960000000000000000e+02	9.300387228126717787e+01	3.179887961658649331e+01	-1.657119409478137809e-02	4.481420811118424581e+02	1.382442275056605663e-02	0.000000000000000000e+00	1.167738697469667919e+01	1.000000000000000000e+00
1.960000000000000000e+02	2.100458212514650569e+01	5.393510139689016825e+00	-1.618738211346945621e-02	4.376899498918218114e+02	1.266650973138050418e-02	0.000000000000000000e+00	1.045645520347193802e+01	1.000000000000000000e+00
1.960000000000000000e+02	1.459897909655317250e+01	3.597401630524284855e+01	-1.764040636344657229e-02	4.772593246537065284e+02	8.849026900694334508e-03	0.000000000000000000e+00	1.060614406232787310e+01	1.000000000000000000e+00
1.960000000000000000e+02	5.306067572257053655e+01	4.553514835187319676e+01	-4.493227446295273986e-03	1.192297531290036545e+02	5.255006271950679597e-02	0.000000000000000000e+00	1.448079367027146702e+01	1.000000000000000000e+00
1.960000000000000000e+02	8.244784024095220332e+01	1.101559724081686475e+01	-4.349195250648205460e-03	1.153074070790834753e+02	2.593840688882386170e-01	0.000000000000000000e+00	4.816558030955438774e+00	1.000000000000000000e+00
1.960000000000000000e+02	7.100422078624116295e+01	5.065746463506962272e+01	-4.208873754450417198e-03	1.114861123757871582e+02	1.543944699642277874e-01	0.000000000000000000e+00	9.555216111051965555e+00	1.000000000000000000e+00
1.960000000000000000e+02	6.499984020291099007e+00	5.306770013603937031e+01	-2.998324785170986516e-03	7.851992765190145462e+01	3.005743572403234420e-01	0.000000000000000000e+00	6.076270686750820715e+00	1.000000000000000000e+00
1.970000000000000000e+02	1.263647883737021083e+01	1.399903977403182864e+01	-4.499957981606076546e-03	1.194130419310077684e+02	1.872119964282590310e-01	0.000000000000000000e+00	5.936928840065031743e+00	1.000000000000000000e+00
1.970000000000000000e+02	6.757122125028081960e+00	1.482383593129341470e+01	-4.772646714706628261e-03	1.268390175632583947e+02	2.654064793303071434e-01	0.000000000000000000e+00	5.936928840065031743e+00	1.000000000000000000e+00
1.970000000000000000e+02	1.683088288801143761e+01	5.063759443010962968e+01	-1.584959550119458688e-02	4.284912011091622617e+02	1.696296549353093486e-02	0.000000000000000000e+00	1.061286413542817719e+01	1.000000000000000000e+00
1.980000000000000000e+02	9.284039742898941938e+01	1.455917018272878138e+01	-4.738958880374311358e-03	1.259216161216563421e+02	3.783326833200952866e-01	0.000000000000000000e+00	6.722947606570801149e+00	1.000000000000000000e+00
1.980000000000000000e+02	5.785790361442026608e+01	2.606341229791661362e+01	-1.613193591536251845e-02	4.361800154278583364e+02	7.106487918335346876e-03	0.000000000000000000e+00	8.048587919209753139e+00	1.000000000000000000e+00
1.980000000000000000e+02	6.556401121303851198e+01	2.838627113387013168e+01	-4.011835980272200272e-03	1.061202958528844817e+02	2.953457185038594890e-01	0.000000000000000000e+00	8.048587919209753139e+00	1.000000000000000000e+00
1.980000000000000000e+02	2.685249608904770824e+01	2.999930605991117361e+01	-4.140587413271091220e-03	1.096265096710936717e+02	2.159569000047568688e-01	0.000000000000000000e+00	7.374478617437977057e+00	1.000000000000000000e+00
1.990000000000000000e+02	1.261997531553415826e+02	2.486046696832245573e+01	-1.584479212882493326e-02	4.283603936285447276e+02	1.059594893021098549e-02	0.000000000000000000e+00	7.367895884537315254e+00	1.000000000000000000e+00
1.990000000000000000e+02	1.241915144159460311e+02	5.956407545492441891e+00	-1.634998982080098501e-02	4.421181521814074245e+02	1.588039433358368058e-02	0.000000000000000000e+00	1.220631016112138845e+01	1.000000000000000000e+00
1.990000000000000000e+02	2.432058664379900748e+01	1.531024193269882794e+01	-7.101803008145733502e-03	1.902675930020687360e+02	7.027421014117019027e-02	0.000000000000000000e+00	9.605581936611839566e+00	1.000000000000000000e+00
1.990000000000000000e+02	2.631555257287694261e+01	3.832503617039741073e+01	-1.655474112995266797e-02	4.476940269714785927e+02	3.425789393100853175e-02	0.000000000000000000e+00	5.706191700223731900e+00	1.000000000000000000e+00
1.990000000000000000e+02	8.336009389702859096e+01	4.125930232980938683e+01	-4.124694495160380510e-03	1.091937069613023112e+02	7.443413433590229111e-02	0.000000000000000000e+00	5.982075915363439300e+00	1.000000000000000000e+00
2.000000000000000000e+02	6.821857006493203812e+01	7.952186495972101810e+00	-1.737450320411866936e-03	4.418325761729592216e+01	3.496416325504485556e-01	0.000000000000000000e+00	4.018725586843142850e+00	1.000000000000000000e+00
2.010000000000000000e+02	6.637500597831430582e+01	3.984111681332687027e+01	-3.594668395396134319e-03	9.475981064093335249e+01	1.506212846703228747e-01	0.000000000000000000e+00	9.578187055403379446e+00	1.000000000000000000e+00
2.020000000000000000e+02	1.232161800761287793e+02	1.812368869926991621e+01	-3.652374008801228308e-03	9.633127446387130988e+01	1.486825316706090749e-01	0.000000000000000000e+00	7.367895884537315254e+00	1.000000000000000000e+00
2.030000000000000000e+02	4.826524909401411989e+00	7.148547831629222138e+00	-1.602146271674601691e-02	4.331715622673075927e+02	2.313155381614107053e-02	0.000000000000000000e+00	2.113366256719215741e+01	1.000000000000000000e+00
2.030000000000000000e+02	3.616635997223295362e+01	1.242858312871634219e+01	-1.654886673108944828e-02	4.475340528415745780e+02	9.449123818418114773e-03	0.000000000000000000e+00	1.219123878903234370e+01	1.000000000000000000e+00
2.030000000000000000e+02	6.880908955541509897e+01	5.131982155060931916e+01	-4.002559638193305645e-03	1.058676785575124342e+02	1.423633482417975271e-01	0.000000000000000000e+00	1.173394329737545405e+01	1.000000000000000000e+00
2.040000000000000000e+02	4.262564515405009047e+01	3.031171826765710975e+01	-1.636035487134708880e-02	4.424004176490973919e+02	7.850881976377177551e-03	0.000000000000000000e+00	1.083686256739491682e+01	1.000000000000000000e+00
2.040000000000000000e+02	5.758112865020818560e+01	4.363708688782930523e+01	-1.605947774129841063e-02	4.342068035945735573e+02	6.866212944563243603e-03	0.000000000000000000e+00	9.578187055403379446e+00	1.000000000000000000e+00
2.050000000000000000e+02	2.009512634809872722e+01	2.393612445336077599e+01	-1.708465214128498250e-02	4.621247891546892106e+02	7.824167570021356433e-03	0.000000000000000000e+00	1.639403779420442220e+01	1.000000000000000000e+00
2.050000000000000000e+02	7.092176950472054386e+01	4.978490457188905260e+00	-4.283723909831269917e-03	1.135244636622828267e+02	8.397330909565448032e-02	0.000000000000000000e+00	4.018725586843142850e+00	1.000000000000000000e+00
2.050000000000000000e+02	9.463461934824680100e+01	2.076867522504716845e+01	-1.613307495327213903e-02	4.362110341929715105e+02	9.825894125250034250e-03	0.000000000000000000e+00	8.465136074836248525e+00	1.000000000000000000e+00
2.050000000000000000e+02	1.162802039906187161e+02	4.815595568771647095e+01	-5.069730303815324184e-03	1.349293242964274384e+02	1.850608869485282915e-01	0.000000000000000000e+00	3.372636950746135120e+00	1.000000000000000000e+00
2.050000000000000000e+02	1.178557647103612283e+02	5.113794972190611787e+01	4.361311301146485013e-03	-1.156373565226718370e+02	3.845782966313876505e-01	0.000000000000000000e+00	3.372636950746135120e+00	1.000000000000000000e+00
2.060000000000000000e+02	9.626013869055414318e+01	4.146604865841982956e+01	-4.008724385509509699e-03	1.060355595800563009e+02	7.533384224566297416e-02	0.000000000000000000e+00	9.719916829171925343e+00	1.000000000000000000e+00
2.060000000000000000e+02	5.466403752773739200e+01	8.888512346882734505e+00	-5.001739622849548685e-03	1.330777731364981378e+02	2.244615401955641909e-01	0.000000000000000000e+00	3.573082492010177358e+00	1.000000000000000000e+00
2.060000000000000000e+02	5.353704037219135614e+01	1.227920488766268647e+01	4.836559951571475086e-03	-1.285795300301288364e+02	2.534244347628207272e-01	0.000000000000000000e+00	3.573082492010177358e+00	1.000000000000000000e+00
2.060000000000000000e+02	1.059393070863227706e+02	4.235513939190734334e+01	-1.916677265315987590e-03	4.906404205737013768e+01	3.030452320603984617e-01	0.000000000000000000e+00	9.719916829171925343e+00	1.000000000000000000e+00
2.070000000000000000e+02	6.996349078336125160e+01	3.532339004808419247e+01	-1.615805375068506827e-02	4.368912674347421898e+02	9.179537644630086923e-03	0.000000000000000000e+00	1.034358448867072156e+01	1.000000000000000000e+00
2.070000000000000000e+02	5.239032910179081881e+01	3.501156270182082864e+01	-1.624700135336967083e-02	4.393135264058871599e+02	1.374281328299520322e-02	0.000000000000000000e+00	6.472517692907254094e+00	1.000000000000000000e+00
2.080000000000000000e+02	1.094940403498998762e+02	2.254597760223771274e+01	-3.614064911829028247e-03	9.528802483131615020e+01	1.127232366941492980e-01	0.000000000000000000e+00	1.277307620617115980e+01	1.000000000000000000e+00
2.090000000000000000e+02	8.030537065116858741e+01	3.551116883844897387e+01	-4.008007142399149826e-03	1.060160273104264945e+02	1.164326762456986408e-01	0.000000000000000000e+00	9.293671830175529891e+00	1.000000000000000000e+00
2.090000000000000000e+02	9.988611413214530899e+01	1.412937320599570690e+01	-4.224393695228525689e-03	1.119087580081232289e+02	1.467085126486616931e-01	0.000000000000000000e+00	8.465136074836248525e+00	1.000000000000000000e+00
2.090000000000000000e+02	2.197933107868646374e+01	4.484119794486235122e+01	5.079131005639459136e-03	-1.351853282093076132e+02	2.564102794204093927e-01	0.000000000000000000e+00	3.849970238897547414e+00	1.000000000000000000e+00
2.090000000000000000e+02	8.681251554643229440e+01	4.956544958094297471e+01	-3.995490472361445944e-03	1.056751680250425380e+02	9.504649320725833128e-02	0.000000000000000000e+00	1.244419054728412632e+01	1.000000000000000000e+00
2.090000000000000000e+02	6.571655574792053756e+01	2.252468008653061560e+01	-4.013187813491757121e-03	1.061571095504404951e+02	1.391969781798388928e-01	0.000000000000000000e+00	1.348493358809099263e+01	1.000000000000000000e+00
2.090000000000000000e+02	1.318813669725609543e+02	4.780682795361674664e+01	-1.039524362439746405e-03	2.517704090241233317e+01	4.854144584191637524e-01	0.000000000000000000e+00	1.441575149108062881e+01	1.000000000000000000e+00
2.100000000000000000e+02	3.642436784466020327e+01	3.114153213761772321e+01	-1.608320015210862319e-02	4.348528223816787772e+02	1.673682215643823579e-02	0.000000000000000000e+00	7.904317174926370981e+00	1.000000000000000000e+00
2.100000000000000000e+02	2.096649095905923943e+01	4.855555195767135501e+01	-5.847484156229771322e-03	1.561094482063838882e+02	2.948254202782794042e-01	0.000000000000000000e+00	3.849970238897547414e+00	1.000000000000000000e+00
2.110000000000000000e+02	1.354260135454686420e+01	5.110787601948048575e+01	-1.614724591275143450e-02	4.365969437924709950e+02	1.199509294852985075e-02	0.000000000000000000e+00	7.850381836348902631e+00	1.000000000000000000e+00
2.120000000000000000e+02	1.384650260006851568e+02	1.794457604161695485e+01	-1.555445546532885186e-02	4.204538220450542099e+02	1.321824569238005953e-02	0.000000000000000000e+00	1.007328153189837394e+01	1.000000000000000000e+00
2.120000000000000000e+02	6.214481444293699042e+01	5.034649518779001909e+01	-1.604899131851092453e-02	4.339212328663519429e+02	9.901295939597098972e-03	0.000000000000000000e+00	1.038547889229227295e+01	1.000000000000000000e+00
2.120000000000000000e+02	4.694517428577648133e+01	3.151245219847382728e+01	-1.674268195514629076e-02	4.528121115081003722e+02	1.588518607671807192e-02	0.000000000000000000e+00	6.472517692907254094e+00	1.000000000000000000e+00
2.120000000000000000e+02	8.959866926473003446e+01	3.559445729007980930e+01	-1.642720757892488642e-02	4.442209790334199511e+02	8.282937502043452582e-03	0.000000000000000000e+00	9.293671830175529891e+00	1.000000000000000000e+00
2.120000000000000000e+02	1.147781035424152662e+01	3.279066770822723242e+01	-4.402067601407557394e-03	1.167472494366845837e+02	1.041217811939008087e-01	0.000000000000000000e+00	9.639557073348631988e+00	1.000000000000000000e+00
2.120000000000000000e+02	2.654945889265034964e+01	4.607141941767836357e+01	-4.524232249464287328e-03	1.200740891241066066e+02	2.367871405557876452e-01	0.000000000000000000e+00	4.732812388859707120e+00	1.000000000000000000e+00
2.130000000000000000e+02	3.726304698873742893e+01	3.900122979688718772e+01	-1.608679562781823932e-02	4.349507359063865124e+02	2.609750178858261105e-02	0.000000000000000000e+00	7.213893718319804194e+00	1.000000000000000000e+00
2.130000000000000000e+02	2.769129717701954974e+01	2.198112693542911344e+01	-1.586964454782276504e-02	4.290371852795306609e+02	1.248097472719356116e-02	0.000000000000000000e+00	1.177936749884994860e+01	1.000000000000000000e+00
2.150000000000000000e+02	3.110935874596576411e+01	4.276585243268851144e+01	-4.793223273282173902e-03	1.273993671634790701e+02	3.747723717163716772e-01	0.000000000000000000e+00	5.632003175116366833e+00	1.000000000000000000e+00
2.160000000000000000e+02	5.515394876989991957e+01	2.639096488495603765e+01	-1.565835095062570112e-02	4.232831481171027121e+02	1.005105801995109793e-02	0.000000000000000000e+00	9.675412695783043304e+00	1.000000000000000000e+00
2.160000000000000000e+02	4.411438817357904441e+01	5.338990425650051463e+01	-1.601006472914241752e-02	4.328611674180645537e+02	1.530280394357885765e-02	0.000000000000000000e+00	1.593658773815259977e+01	1.000000000000000000e+00
2.160000000000000000e+02	3.480425250149416883e+01	6.477054509018521422e+00	-3.955704357774184401e-03	1.045916956201962762e+02	1.290951074736873538e-01	0.000000000000000000e+00	1.659074025037129374e+01	1.000000000000000000e+00
2.160000000000000000e+02	6.443416860414704672e+01	4.021648880344856991e+01	-4.036623201482100569e-03	1.067953120099621884e+02	9.551148543131182667e-02	0.000000000000000000e+00	1.038547889229227295e+01	1.000000000000000000e+00
2.170000000000000000e+02	1.073367076861328258e+02	1.506299224170488671e+01	-1.638280674647712293e-02	4.430118366678380539e+02	1.058880125782513115e-02	0.000000000000000000e+00	8.996921205501624996e+00	1.000000000000000000e+00
2.180000000000000000e+02	1.270753240505264756e+02	5.335402182241676172e+00	-1.974712993442536910e-02	5.346305175302665020e+02	2.827550424401858997e-02	0.000000000000000000e+00	1.214162077996820877e+01	1.000000000000000000e+00
2.180000000000000000e+02	1.008012609494787739e+02	3.796454969088291875e+01	2.891488974488434609e-03	-7.561052938758876962e+01	2.226184910842604614e-01	0.000000000000000000e+00	5.691942208271307813e+00	1.000000000000000000e+00
2.180000000000000000e+02	1.981235916227017668e+01	3.940464529679825745e+01	-3.250363043060818836e-03	8.538354075466446602e+01	2.335506952044819062e-01	0.000000000000000000e+00	7.757391337375229234e+00	1.000000000000000000e+00
2.180000000000000000e+02	1.392151206400320405e+02	5.545863413790103280e+00	-4.574887325467158136e-03	1.214535497118985319e+02	8.205412183478622001e-02	0.000000000000000000e+00	1.152297246643750306e+01	1.000000000000000000e+00
2.190000000000000000e+02	4.110358920685515471e+01	2.182537751603729959e+01	-1.621867981707052556e-02	4.385422622761447542e+02	1.134917262983869968e-02	0.000000000000000000e+00	1.477353010874766603e+01	1.000000000000000000e+00
2.200000000000000000e+02	8.740360186724444702e+01	7.431113827882342093e+00	-4.812598492066618577e-02	1.307455574153670796e+03	4.562875713036929071e-03	0.000000000000000000e+00	1.758171051053257017e+01	1.000000000000000000e+00
2.200000000000000000e+02	1.592908375296903323e+01	8.214381691521007056e+00	-3.361989109822734363e-03	8.842338931119540746e+01	1.593212096382715659e-01	0.000000000000000000e+00	8.603236293718490302e+00	1.000000000000000000e+00
2.210000000000000000e+02	1.049542961094248454e+02	6.387238311516881595e+00	-4.230467736499424723e-03	1.120741688850381479e+02	8.061065303290726458e-02	0.000000000000000000e+00	8.996921205501624996e+00	1.000000000000000000e+00
2.210000000000000000e+02	1.312506931198786901e+02	3.884667506436330342e+01	-4.271042663422128932e-03	1.131791225631105249e+02	2.352308937858601512e-01	0.000000000000000000e+00	4.387619712883489065e+00	1.000000000000000000e+00
2.220000000000000000e+02	2.737472895294240871e+01	2.916044770742261250e+01	-4.412309362844783409e-03	1.170261574428914884e+02	2.458277690358440237e-01	0.000000000000000000e+00	8.849585654220533115e+00	1.000000000000000000e+00
2.220000000000000000e+02	1.353803836134025289e+02	3.736449316844680624e+01	3.794723044835609897e-03	-1.002077839948899367e+02	2.845199829454846396e-01	0.000000000000000000e+00	4.387619712883489065e+00	1.000000000000000000e+00
2.230000000000000000e+02	1.414254609883374769e+02	1.685485496949169004e+01	-4.659746836070812609e-03	1.237644800196611357e+02	1.183079294427568096e-01	0.000000000000000000e+00	1.152297246643750306e+01	1.000000000000000000e+00
2.230000000000000000e+02	1.061948446664670058e+02	3.614590712288340768e+01	-2.339790803457505834e-03	6.058644999915942719e+01	2.907216626825079864e-01	0.000000000000000000e+00	5.691942208271307813e+00	1.000000000000000000e+00
2.230000000000000000e+02	7.031080242449343132e+01	4.257564275645085416e+01	-2.783664596492708889e-03	7.267421003748350472e+01	1.389249209362631854e-01	0.000000000000000000e+00	1.729212229658424960e+01	1.000000000000000000e+00
2.240000000000000000e+02	4.695805514716284534e+01	4.820717147580420914e+01	-2.176770676213667099e-02	5.896557256313343487e+02	1.054723111934700031e-01	0.000000000000000000e+00	1.471736612934762078e+01	1.000000000000000000e+00
2.240000000000000000e+02	1.825145948594617096e+01	3.428134195087374536e+01	-2.056719082965812254e-02	5.569627648355283327e+02	3.161306851493239645e-02	0.000000000000000000e+00	1.046219879471025749e+01	1.000000000000000000e+00
2.250000000000000000e+02	3.042499596913633297e+01	4.454904427423688418e+01	-2.104111764449412281e-02	5.698689415536714478e+02	4.100213767360461059e-02	0.000000000000000000e+00	5.974744646128357317e+00	1.000000000000000000e+00
2.250000000000000000e+02	8.634569586781410067e+01	4.904863941807350614e+01	-1.563155805931205206e-02	4.225535126981749272e+02	9.462646245595007777e-03	0.000000000000000000e+00	5.603549056461644362e+00	1.000000000000000000e+00
2.250000000000000000e+02	1.532889846604265038e+01	2.264136758234219116e+01	-5.399539681864217941e-03	1.439108336416474572e+02	1.117160996850725674e-01	0.000000000000000000e+00	8.151061189583801436e+00	1.000000000000000000e+00
2.260000000000000000e+02	3.413162811434161625e+01	2.344560038014705938e+01	-1.754309059398142731e-02	4.746091802034207490e+02	7.347641977195173979e-03	0.000000000000000000e+00	8.849585654220533115e+00	1.000000000000000000e+00
2.260000000000000000e+02	5.494110617040499989e+01	6.037031912448719062e+00	-1.698330331703237425e-02	4.593648148400203013e+02	2.902552048885753688e-02	0.000000000000000000e+00	6.574893332306642968e+00	1.000000000000000000e+00
2.260000000000000000e+02	1.011277168961484705e+02	5.056629342976339814e+01	-3.548090109496559660e-03	9.349137093625841999e+01	2.869904221771696351e-01	0.000000000000000000e+00	1.163577405815759036e+01	1.000000000000000000e+00
2.270000000000000000e+02	6.528436781943989686e+00	7.067266930720811580e+00	-1.696669282416380861e-02	4.589124708290333956e+02	1.409365973080123347e-02	0.000000000000000000e+00	1.788856441864808033e+01	1.000000000000000000e+00
2.280000000000000000e+02	5.455392135328013126e+01	3.066830883578947820e+01	-1.681734080584672275e-02	4.548452531041222642e+02	7.170769439286517333e-03	0.000000000000000000e+00	1.415665676344355539e+01	1.000000000000000000e+00
2.280000000000000000e+02	3.457607865436845174e+01	4.025182585684109426e+01	-1.799254407108220530e-02	4.868488885728529567e+02	1.173289656121686564e-01	0.000000000000000000e+00	5.974744646128357317e+00	1.000000000000000000e+00
2.290000000000000000e+02	6.145604395911100681e+01	6.922925777706195660e+00	-1.724462132894129598e-02	4.664811381535628243e+02	4.430885933120332076e-02	0.000000000000000000e+00	6.574893332306642968e+00	1.000000000000000000e+00
2.300000000000000000e+02	1.287097954460718086e+02	2.776709600079414031e+01	-1.572337185597185924e-02	4.250538250834641758e+02	1.907218365105678437e-02	0.000000000000000000e+00	1.116744664000846932e+01	1.000000000000000000e+00
2.300000000000000000e+02	1.523727908999551772e+01	3.079191384662853181e+01	-3.937050550403958619e-03	1.040837071990944906e+02	9.788081630446365811e-02	0.000000000000000000e+00	6.178170027086328453e+00	1.000000000000000000e+00
2.300000000000000000e+02	9.066377405561442515e+01	4.547737034501064812e+01	8.023963662393286331e-03	-2.153802643970306008e+02	8.183516293670189956e-02	0.000000000000000000e+00	5.603549056461644362e+00	1.000000000000000000e+00
2.310000000000000000e+02	7.578827239164692742e+01	7.655423168768379583e+00	-1.702019936238268263e-02	4.603695836494334230e+02	7.887861524725980900e-03	0.000000000000000000e+00	9.017324471268343800e+00	1.000000000000000000e+00
2.310000000000000000e+02	7.040211785240170173e+01	4.256875911887171782e+01	2.436935630325467485e-03	-6.323193926788795238e+01	2.452536486104353042e-01	0.000000000000000000e+00	1.535937622186959572e+01	1.000000000000000000e+00
2.310000000000000000e+02	1.093875825106267854e+02	1.963373541947077072e+01	-2.753744947824250753e-03	7.185942543156603790e+01	3.284214053266112376e-01	0.000000000000000000e+00	7.031309599439448554e+00	1.000000000000000000e+00
2.320000000000000000e+02	4.049182269934529188e+01	3.230180574884322198e+01	-4.564779300746488189e-03	1.211782836808733208e+02	6.938944032111116211e-02	0.000000000000000000e+00	8.870183559620205216e+00	1.000000000000000000e+00
2.320000000000000000e+02	1.186339205850318024e+02	4.543824297450215965e+01	-4.667026934608309481e-03	1.239627347613409114e+02	2.315886001224011226e-01	0.000000000000000000e+00	1.612274671420942695e+01	1.000000000000000000e+00
2.320000000000000000e+02	8.423975780450265916e+01	3.590316398558072564e+01	-3.900007542848303674e-03	1.030749362523603736e+02	9.044795228229063344e-02	0.000000000000000000e+00	1.152967528629910987e+01	1.000000000000000000e+00
2.330000000000000000e+02	1.033664828740076018e+02	2.326494373752051814e+01	-4.218722986772186802e-03	1.117543308620671354e+02	8.738262124514828422e-02	0.000000000000000000e+00	7.031309599439448554e+00	1.000000000000000000e+00
2.330000000000000000e+02	1.007980945492689102e+02	4.316045172725251433e+01	-4.487953112627724242e-03	1.190861202298873565e+02	6.285343398840503859e-02	0.000000000000000000e+00	1.039579548420511834e+01	1.000000000000000000e+00
2.340000000000000000e+02	9.030067496541349215e+01	6.231535889385991567e+00	-1.605950750302831756e-02	4.342076140786685414e+02	1.435201371517764724e-01	0.000000000000000000e+00	5.568669071325810016e+00	1.000000000000000000e+00
2.340000000000000000e+02	1.416276563866759375e+02	2.196009219186407080e+01	-3.311814705693772592e-02	8.987557463257267045e+02	4.407958800165967528e-02	0.000000000000000000e+00	3.526328328848088667e+00	1.000000000000000000e+00
2.340000000000000000e+02	4.135435958388124078e+01	4.443279765365490164e+01	-1.631697701345815113e-02	4.412191333620648948e+02	9.673704699583396405e-03	0.000000000000000000e+00	8.296435318807084514e+00	1.000000000000000000e+00
2.340000000000000000e+02	3.708107369694639033e+01	5.154404696215710402e+01	-4.376348659379576504e-03	1.160468602617617364e+02	2.474205826307379619e-01	0.000000000000000000e+00	8.296435318807084514e+00	1.000000000000000000e+00
2.340000000000000000e+02	2.083856868812729601e+01	2.818512660532006109e+01	-3.990790772463744147e-03	1.055471837973027078e+02	8.448174307978617570e-02	0.000000000000000000e+00	6.178170027086328453e+00	1.000000000000000000e+00
2.350000000000000000e+02	2.098072998695045754e+01	1.591019675171907721e+01	-3.253481355030263256e-02	8.828701600145744806e+02	4.993742567040437841e-03	0.000000000000000000e+00	1.227575304189961791e+01	1.000000000000000000e+00
2.350000000000000000e+02	3.286396472006099856e+01	2.777456166118619407e+01	-4.335912083976819348e-03	1.149456742311609929e+02	1.408719414832071415e-01	0.000000000000000000e+00	8.870183559620205216e+00	1.000000000000000000e+00
2.360000000000000000e+02	1.234685773581045396e+02	1.430777307761868045e+01	-1.543826274476368422e-02	4.172896124286500594e+02	2.246982111139761429e-02	0.000000000000000000e+00	7.922960774759226332e+00	1.000000000000000000e+00
2.360000000000000000e+02	8.477703240400282425e+01	6.938252296237608974e+00	-1.697476427353773742e-02	4.591322759734786132e+02	1.115367201583584711e-01	0.000000000000000000e+00	5.568669071325810016e+00	1.000000000000000000e+00
2.360000000000000000e+02	1.410554949955636062e+02	1.015301071728227456e+01	-1.558966963993947512e-02	4.214127894347038819e+02	6.177698687824750845e-02	0.000000000000000000e+00	5.509407413616381533e+00	1.000000000000000000e+00
2.360000000000000000e+02	4.921103763840031320e+01	6.056042498773535954e+00	-3.422045083307950070e-02	9.287741518824691411e+02	7.090269241831759217e-03	0.000000000000000000e+00	8.817237176752708905e+00	1.000000000000000000e+00
2.370000000000000000e+02	1.339140600299832613e+02	5.058220060976602639e+01	-1.482980872093739300e-02	4.007199335024116067e+02	8.078196513441437965e-03	0.000000000000000000e+00	8.299444777596892919e+00	1.000000000000000000e+00
2.370000000000000000e+02	6.381590588476624504e+01	4.913575757828828472e+01	-1.503009849317247203e-02	4.061743098204029820e+02	3.779832360050427997e-02	0.000000000000000000e+00	4.748067298876557096e+00	1.000000000000000000e+00
2.380000000000000000e+02	7.194873085013595926e+01	4.486020620321060903e+01	-4.600984931592833928e-03	1.221642508286838762e+02	2.783489016493820856e-01	0.000000000000000000e+00	9.188208828616680535e+00	1.000000000000000000e+00
2.380000000000000000e+02	8.554363823195146210e+01	2.377129741586334433e+01	-4.361882316224303772e-03	1.156529066482869155e+02	1.410619728154788310e-01	0.000000000000000000e+00	7.090819892810712233e+00	1.000000000000000000e+00
2.380000000000000000e+02	7.940198780716315241e+01	2.731528624372069203e+01	-4.537412866242197980e-03	1.204330292896861891e+02	1.498643944720252641e-01	0.000000000000000000e+00	7.090819892810712233e+00	1.000000000000000000e+00
2.390000000000000000e+02	1.178672546612094294e+02	6.944095126178358335e+00	-1.626818225516079436e-02	4.398903337377543608e+02	3.757819492225134006e-02	0.000000000000000000e+00	9.251949466316849779e+00	1.000000000000000000e+00
2.390000000000000000e+02	5.014012593161094600e+01	1.482419318033284839e+01	-1.726706907756424617e-02	4.670924447975064027e+02	3.829531524597584724e-02	0.000000000000000000e+00	8.817237176752708905e+00	1.000000000000000000e+00
2.390000000000000000e+02	1.133769702227823046e+02	1.885343009508126144e+01	-1.666821656876925004e-02	4.507842384148687529e+02	4.968718918855519195e-02	0.000000000000000000e+00	8.670043237629801780e+00	1.000000000000000000e+00
2.390000000000000000e+02	1.037604085041803756e+02	2.226617760980257543e+01	-1.599239585155153368e-02	4.323800010238859954e+02	4.017384194966955313e-02	0.000000000000000000e+00	3.861210302597776423e+00	1.000000000000000000e+00
2.390000000000000000e+02	1.161472090839700826e+02	5.049873515891771092e+01	-3.247951003971432521e-02	8.813641112778442448e+02	7.710812367714980908e-03	0.000000000000000000e+00	1.017511248872735052e+01	1.000000000000000000e+00
2.390000000000000000e+02	7.161337923506054359e+00	4.407563823560460747e+01	-4.075076816570970956e-03	1.078424972213753819e+02	1.042936006467799492e-01	0.000000000000000000e+00	5.134020456314321024e+00	1.000000000000000000e+00
2.400000000000000000e+02	1.067076282630511486e+02	1.331361714096993687e+01	-1.824776578721646822e-02	4.937991949653629717e+02	1.062408109871945117e-01	0.000000000000000000e+00	8.670043237629801780e+00	1.000000000000000000e+00
2.400000000000000000e+02	5.834090286658874192e+01	1.040317023705396871e+01	-1.679940835514528649e-02	4.543569089748241367e+02	1.799404675135640730e-02	0.000000000000000000e+00	9.316554416857234955e+00	1.000000000000000000e+00
2.400000000000000000e+02	1.365062350803625293e+02	1.326071151902555556e+01	-1.641219636602281318e-02	4.438121872951114142e+02	4.655365913550002510e-02	0.000000000000000000e+00	5.509407413616381533e+00	1.000000000000000000e+00
2.400000000000000000e+02	1.148642120168314591e+02	3.211627573887928833e+01	-1.684584752939062915e-02	4.556215603317270961e+02	1.721529157760393058e-02	0.000000000000000000e+00	1.037611658555192484e+01	1.000000000000000000e+00
2.400000000000000000e+02	1.289777354635007782e+02	8.613698577919871369e+00	-1.560911784827002588e-02	4.219424113208430072e+02	3.839696271322534660e-02	0.000000000000000000e+00	7.922960774759226332e+00	1.000000000000000000e+00
2.410000000000000000e+02	1.109753165130344428e+02	4.173606197130218476e+01	-1.666079424627411876e-02	4.505821105698461793e+02	2.613515364469953806e-02	0.000000000000000000e+00	1.017511248872735052e+01	1.000000000000000000e+00
2.410000000000000000e+02	1.269943634062802005e+02	4.599977960637788499e+01	-4.088239607457409483e-03	1.082009519446919512e+02	1.392019525838289473e-01	0.000000000000000000e+00	8.299444777596892919e+00	1.000000000000000000e+00
2.420000000000000000e+02	9.538461050711572398e+01	1.867388544616626334e+01	-1.582405576091898761e-02	4.277956920326259933e+02	9.647146237542969516e-02	0.000000000000000000e+00	5.546883776637150376e+00	1.000000000000000000e+00
2.420000000000000000e+02	6.896148131353230326e+01	2.133768109598481999e+01	-4.139069846106456160e-03	1.095851826362112718e+02	8.384335438137413554e-02	0.000000000000000000e+00	1.203062505216525757e+01	1.000000000000000000e+00
2.420000000000000000e+02	9.592187653902664124e+01	4.248795889394473591e+01	-2.053509883442520070e-02	5.560888219634475718e+02	2.598808689871523470e-02	0.000000000000000000e+00	8.024371110945244467e+00	1.000000000000000000e+00
2.420000000000000000e+02	6.252262286891993170e+01	4.456721709848684299e+01	-3.900199494227114122e-03	1.030801635539999239e+02	1.466983261810780315e-01	0.000000000000000000e+00	4.748067298876557096e+00	1.000000000000000000e+00
2.430000000000000000e+02	1.334348902698723975e+02	3.561020986150111867e+01	-1.667448672323290637e-02	4.509549899297118145e+02	8.371212691483775892e-03	0.000000000000000000e+00	6.030224339440802162e+00	1.000000000000000000e+00
2.440000000000000000e+02	5.131886559957234084e+00	1.833303448366681820e+01	-1.729536934934800332e-02	4.678631298429158392e+02	2.160417489116761569e-02	0.000000000000000000e+00	2.105901880013411542e+01	1.000000000000000000e+00
2.440000000000000000e+02	8.508941339003632720e+01	2.076936179754347123e+01	-1.595909037347628678e-02	4.314730120706018397e+02	1.759823210598232546e-02	0.000000000000000000e+00	6.789410897155552682e+00	1.000000000000000000e+00
2.440000000000000000e+02	1.008244447762305214e+02	1.975837738070736194e+01	-1.638142142935451046e-02	4.429741111223837606e+02	1.188384289610232569e-01	0.000000000000000000e+00	3.861210302597776423e+00	1.000000000000000000e+00
2.440000000000000000e+02	5.058718750758480986e+00	3.939192617568373578e+01	-3.023530159993120716e-03	7.920633114610777170e+01	3.210091899414700967e-01	0.000000000000000000e+00	5.134020456314321024e+00	1.000000000000000000e+00
2.450000000000000000e+02	4.591797246757413831e+01	4.713541730807328634e+00	-4.634992872756870351e-03	1.230903695557602333e+02	1.313779464747399928e-01	0.000000000000000000e+00	6.985132283809636355e+00	1.000000000000000000e+00
2.460000000000000000e+02	1.101750787803217548e+02	2.793343386903274350e+01	-1.722066127781336775e-02	4.658286478441892200e+02	1.170691754253738726e-02	0.000000000000000000e+00	7.467116402639467410e+00	1.000000000000000000e+00
2.460000000000000000e+02	7.795441196342740398e+01	3.145075345661733479e+01	-1.461742641727161590e-02	3.949362482220896027e+02	5.007687818367945187e-02	0.000000000000000000e+00	1.199840599159079346e+01	1.000000000000000000e+00
2.460000000000000000e+02	9.477356756511333913e+01	3.454617583051352625e+01	-1.641496351522226879e-02	4.438875434797704429e+02	4.055222390479618078e-02	0.000000000000000000e+00	8.024371110945244467e+00	1.000000000000000000e+00
2.460000000000000000e+02	4.603131514023412763e+01	3.068569920344801716e+01	-2.059898383880717256e-03	5.296430051100115577e+01	2.780338677740579190e-01	0.000000000000000000e+00	7.362777215800426767e+00	1.000000000000000000e+00
2.470000000000000000e+02	6.539582112941307912e+01	4.952097195230328985e+00	-1.614369154895669775e-02	4.365001498449258861e+02	9.308556515913668505e-03	0.000000000000000000e+00	1.676905758584178230e+01	1.000000000000000000e+00
2.470000000000000000e+02	1.028690805910927395e+02	5.203971250380784141e+01	-1.616971082725640954e-02	4.372087179050193981e+02	3.822645026904114562e-02	0.000000000000000000e+00	1.181099662029316022e+01	1.000000000000000000e+00
2.480000000000000000e+02	7.891098251602801383e+01	1.795456300091245083e+01	-3.329562386339267755e-03	8.754033097694015453e+01	1.977727142367717850e-01	0.000000000000000000e+00	6.789410897155552682e+00	1.000000000000000000e+00
2.480000000000000000e+02	1.030890314332855979e+02	2.557849005523819130e+01	-4.502974393193418662e-03	1.194951861350962474e+02	3.252154833692317837e-01	0.000000000000000000e+00	6.245163270207296335e+00	1.000000000000000000e+00
2.480000000000000000e+02	1.304962931722044459e+02	4.209427562207204687e+01	-4.506046115824375795e-03	1.195788365930640538e+02	8.624950811749954038e-02	0.000000000000000000e+00	7.118880648657537336e+00	1.000000000000000000e+00
2.480000000000000000e+02	1.235477443191897251e+01	4.354742347183815099e+01	-1.601134751850017204e-02	4.328961008837919167e+02	2.931734609651603929e-02	0.000000000000000000e+00	8.396462724322720561e+00	1.000000000000000000e+00
2.480000000000000000e+02	3.082957538585693413e+01	4.501997504062684641e+01	-1.657736395082828190e-02	4.483101012575149298e+02	1.556731653013754268e-02	0.000000000000000000e+00	5.622866887200881791e+00	1.000000000000000000e+00
2.480000000000000000e+02	1.431476943734636791e+02	4.908978863571277884e+01	-1.219022681282673232e-03	3.006521551308101792e+01	4.970989112927155507e-01	0.000000000000000000e+00	1.445666471490711480e+01	1.000000000000000000e+00
2.490000000000000000e+02	9.010545630777063764e+01	1.321588776286717426e+01	-4.741276751535793837e-02	1.288032934237106701e+03	4.187645017451724350e-03	0.000000000000000000e+00	9.067284959958055168e+00	1.000000000000000000e+00
2.490000000000000000e+02	4.722446855403102006e+01	1.157540306709156397e+01	-1.447604641209277072e-02	3.910861277517347503e+02	3.122613453547860018e-01	0.000000000000000000e+00	6.985132283809636355e+00	1.000000000000000000e+00
2.490000000000000000e+02	4.446534268481293140e+01	3.788001769781369177e+01	-4.444708156043264587e-03	1.179084551677393051e+02	1.150617913991852648e-01	0.000000000000000000e+00	7.362777215800426767e+00	1.000000000000000000e+00
2.500000000000000000e+02	1.215636160857287678e+02	8.453323984938483804e+00	-1.599581343675749584e-02	4.324730701586905184e+02	3.052955543390079018e-02	0.000000000000000000e+00	2.256487232521013198e+01	1.000000000000000000e+00
2.500000000000000000e+02	8.418351977909050277e+01	4.170550660624930117e+01	-1.625024003908994916e-02	4.394017236737605003e+02	9.202333051882560788e-03	0.000000000000000000e+00	1.082266786811916504e+01	1.000000000000000000e+00
2.500000000000000000e+02	1.963594617322454994e+01	1.346270513145492309e+01	-1.778566724537601271e-02	4.812151308113797086e+02	9.565364578889690161e-02	0.000000000000000000e+00	6.463535573964631631e+00	1.000000000000000000e+00
2.500000000000000000e+02	1.163789585886208755e+02	4.914131343958830911e+01	-2.804093513115947425e-03	7.323053898922465521e+01	2.571459988368267613e-01	0.000000000000000000e+00	1.381729064048243494e+01	1.000000000000000000e+00
2.510000000000000000e+02	2.590833597590209791e+01	1.502296737837786011e+01	-1.642729391586009169e-02	4.442233301975832660e+02	9.152097779952650392e-02	0.000000000000000000e+00	6.463535573964631631e+00	1.000000000000000000e+00
2.510000000000000000e+02	5.516126666717646287e+01	3.613852792543293191e+01	-4.709246703596195460e-03	1.251124814785537609e+02	1.980052026338368076e-01	0.000000000000000000e+00	1.063434793278931245e+01	1.000000000000000000e+00
2.520000000000000000e+02	8.630431465310050498e+01	2.503322626930233596e+01	-4.544304360350206150e-03	1.206207013901575920e+02	1.046299474372384131e-01	0.000000000000000000e+00	7.315470600506515098e+00	1.000000000000000000e+00
2.520000000000000000e+02	3.420528073522519463e+01	1.282426958167456199e+01	-4.444117274959459747e-03	1.178923640425945223e+02	2.460068820314039728e-01	0.000000000000000000e+00	8.583330608830522124e+00	1.000000000000000000e+00
2.530000000000000000e+02	3.051293988103127219e+01	5.063391964208702944e+01	-1.644826570586129660e-02	4.447944429081923658e+02	1.266667373934471374e-02	0.000000000000000000e+00	5.622866887200881791e+00	1.000000000000000000e+00
2.530000000000000000e+02	1.408502825866107173e+02	3.096845762437601479e+01	-1.711494899022390770e-02	4.629498458389031157e+02	1.711660723994312683e-02	0.000000000000000000e+00	1.519831973974406303e+01	1.000000000000000000e+00
2.530000000000000000e+02	4.734591896287511759e+01	4.963600732566276719e+01	-5.166305166354338667e-03	1.375592920539813520e+02	8.805925254024871141e-02	0.000000000000000000e+00	1.210376023489517117e+01	1.000000000000000000e+00
2.540000000000000000e+02	8.217386080901707146e+01	3.107106206938596671e+01	-3.968824486952229544e-03	1.049489885617136480e+02	2.116343766449737540e-01	0.000000000000000000e+00	7.315470600506515098e+00	1.000000000000000000e+00
2.540000000000000000e+02	6.557661934438962703e+01	2.109780846117309139e+01	-4.583047309349139002e-03	1.216757658657460155e+02	1.299457302483426613e-01	0.000000000000000000e+00	5.338894064862047983e+00	1.000000000000000000e+00
2.540000000000000000e+02	3.246505790121257462e+01	3.223702019468051105e+01	-1.773981289665459496e-02	4.799664056720377516e+02	1.975600950933986688e-02	0.000000000000000000e+00	1.326085426011000123e+01	1.000000000000000000e+00
2.540000000000000000e+02	1.031832693950583462e+02	3.770623246669634199e+01	-3.137105041312897823e-03	8.229925065006624152e+01	1.658036054112462798e-01	0.000000000000000000e+00	9.214744276755354235e+00	1.000000000000000000e+00
2.550000000000000000e+02	6.168846482159047184e+01	5.559433925641577900e+00	-1.597692497275159801e-02	4.319586914682195697e+02	8.468927573892282012e-02	0.000000000000000000e+00	1.601745388005277348e+01	1.000000000000000000e+00
2.550000000000000000e+02	9.545630135673322414e+00	1.670491385620478297e+01	-4.141886051770737008e-03	1.096618747473981443e+02	1.381674710838859399e-01	0.000000000000000000e+00	1.059841474714533049e+01	1.000000000000000000e+00
2.550000000000000000e+02	1.021351566395959622e+02	5.170092654343991256e+01	2.623369224760061218e-03	-6.830897825502381693e+01	2.441099974390819050e-01	0.000000000000000000e+00	1.403388765274271854e+01	1.000000000000000000e+00
2.560000000000000000e+02	1.032673215496599255e+02	9.060634271953469820e+00	-1.593461915292220324e-02	4.308066013778687307e+02	1.340074274178922886e-01	0.000000000000000000e+00	3.362513627122677207e+00	1.000000000000000000e+00
2.560000000000000000e+02	1.138180170305419523e+02	2.566689554123158246e+01	-1.657021573857405533e-02	4.481154380992301185e+02	1.901631310893747706e-02	0.000000000000000000e+00	6.330524019660998647e+00	1.000000000000000000e+00
2.560000000000000000e+02	7.487551694675259739e+01	3.639548901147038151e+01	-1.539614503190561874e-02	4.161426449473980824e+02	8.115607406136671198e-02	0.000000000000000000e+00	7.318703041404167386e+00	1.000000000000000000e+00
2.570000000000000000e+02	1.155858959435957445e+02	7.617424130792478820e+00	-1.635418295377316644e-02	4.422323413630438154e+02	8.245668905726533104e-03	0.000000000000000000e+00	9.072609676364821851e+00	1.000000000000000000e+00
2.580000000000000000e+02	1.327633388854033285e+02	1.767501624009737071e+01	-1.635956352927581126e-02	4.423788674850284224e+02	4.281066673946831713e-02	0.000000000000000000e+00	9.728598212442882698e+00	1.000000000000000000e+00
2.580000000000000000e+02	8.034343325056474328e+01	2.287199821877421257e+01	-1.701057296240402264e-02	4.601074334283552503e+02	1.250283839252619433e-02	0.000000000000000000e+00	8.400899539522550086e+00	1.000000000000000000e+00
2.580000000000000000e+02	6.681524828901433466e+01	2.629103367999011098e+01	-4.146813983049875071e-03	1.097960742692492744e+02	2.537853773666891577e-01	0.000000000000000000e+00	4.575284726961049486e+00	1.000000000000000000e+00
2.580000000000000000e+02	1.016345549668586585e+02	2.862256604251047420e+01	-1.588009987888632998e-02	4.293219093046942021e+02	1.292258268680723798e-02	0.000000000000000000e+00	9.214744276755354235e+00	1.000000000000000000e+00
2.580000000000000000e+02	6.910503793050236254e+01	4.089715382920996234e+01	-1.646131605375135074e-02	4.451498355359772745e+02	6.404754703090786983e-02	0.000000000000000000e+00	7.318703041404167386e+00	1.000000000000000000e+00
2.590000000000000000e+02	1.404164943298835340e+02	2.368124924604792625e+01	-3.244159472347721979e-02	8.803315852498546974e+02	5.151868891833832897e-03	0.000000000000000000e+00	9.728598212442882698e+00	1.000000000000000000e+00
2.600000000000000000e+02	6.625729193369024017e+01	3.373708287648496196e+01	-1.670742896193411209e-02	4.518520869937725024e+02	2.638309983723430285e-02	0.000000000000000000e+00	7.466924663545773555e+00	1.000000000000000000e+00
2.610000000000000000e+02	4.760746099218659211e+00	2.680621387864463401e+01	-1.609901527354431691e-02	4.352835064993068954e+02	3.250073875652881306e-02	0.000000000000000000e+00	1.594783894072036468e+01	1.000000000000000000e+00
2.610000000000000000e+02	1.198436368351021883e+02	2.760788506577732448e+01	-3.264331548358260365e-02	8.858249308385384211e+02	4.601477625801986271e-03	0.000000000000000000e+00	6.330524019660998647e+00	1.000000000000000000e+00
2.610000000000000000e+02	1.002309855981971083e+02	5.337220779850888164e+01	-1.567536143266566595e-02	4.237463848034348644e+02	1.006674891081205114e-02	0.000000000000000000e+00	1.233994033092935894e+01	1.000000000000000000e+00
2.610000000000000000e+02	1.066298292515895128e+02	9.066946723926218255e+00	-4.146217541454592752e-03	1.097798317178894649e+02	1.495213514950886058e-01	0.000000000000000000e+00	3.362513627122677207e+00	1.000000000000000000e+00
2.610000000000000000e+02	7.547937135578254697e+01	1.298285566414555880e+01	-5.402872456412203574e-03	1.440015931765197763e+02	7.871757184147376574e-02	0.000000000000000000e+00	1.102062786696109598e+01	1.000000000000000000e+00
2.610000000000000000e+02	5.707699537067310303e+01	1.795803829924293282e+01	-3.404257203137394435e-03	8.957445201704112492e+01	1.797009037997652214e-01	0.000000000000000000e+00	9.911347380646065020e+00	1.000000000000000000e+00
2.610000000000000000e+02	1.342553442564484101e+02	4.063455558994328243e+01	-3.819250895315911415e-03	1.008757368578747133e+02	1.187214325696446249e-01	0.000000000000000000e+00	1.803813643970330460e+01	1.000000000000000000e+00
2.620000000000000000e+02	1.164106134777358932e+02	4.543668488561009866e+01	-1.585337076584657570e-02	4.285940107228643114e+02	1.432255007636018540e-02	0.000000000000000000e+00	1.566481530205456174e+01	1.000000000000000000e+00
2.620000000000000000e+02	4.847309934379519802e+01	5.118215414485582926e+01	-3.609110560380246555e-03	9.515310582416122998e+01	1.280351183475357812e-01	0.000000000000000000e+00	1.445983099120429038e+01	1.000000000000000000e+00
2.630000000000000000e+02	9.238478272635380506e+01	1.517157715304474408e+01	-4.192234525418911048e-03	1.110329858093813584e+02	6.400720847227714394e-02	0.000000000000000000e+00	1.429302563446996999e+01	1.000000000000000000e+00
2.630000000000000000e+02	1.914407367077402355e+01	1.991756707041792041e+01	-1.690914670475721429e-02	4.573453504145409738e+02	1.999615568518864350e-02	0.000000000000000000e+00	1.015129418166911002e+01	1.000000000000000000e+00
2.630000000000000000e+02	6.623306014600431979e+01	2.175294076568110668e+01	-4.455066773796496210e-03	1.181905454548760730e+02	1.261187627459542382e-01	0.000000000000000000e+00	4.575284726961049486e+00	1.000000000000000000e+00
2.630000000000000000e+02	5.085545358224134560e+01	3.273333226294874976e+01	-3.943924072378810104e-03	1.042708898747870876e+02	9.380062012858736420e-02	0.000000000000000000e+00	1.543451132683948401e+01	1.000000000000000000e+00
2.630000000000000000e+02	3.040464069903522315e+01	5.034349585127262827e+01	1.944018965050617592e-03	-4.980862286078311030e+01	3.190585541611321574e-01	0.000000000000000000e+00	1.808791158566398494e+01	1.000000000000000000e+00
2.640000000000000000e+02	4.150243362824691928e+01	1.591157201841219759e+01	-5.255602730806380532e-03	1.399910813329159964e+02	7.118974043965975440e-02	0.000000000000000000e+00	1.291377826906838955e+01	1.000000000000000000e+00
2.650000000000000000e+02	6.223958173980614816e+01	4.675827861151262255e+01	-5.096900794338950214e-03	1.356692426577421315e+02	1.526900443638390392e-01	0.000000000000000000e+00	1.362694146064855971e+01	1.000000000000000000e+00
2.660000000000000000e+02	1.013625949348274844e+02	4.108426298742887894e+01	-1.547311592325459513e-02	4.182387490183328396e+02	1.146692486996114813e-02	0.000000000000000000e+00	5.788404087992407909e+00	1.000000000000000000e+00
2.670000000000000000e+02	7.767711124556372226e+01	1.064609188312581978e+01	-1.705217057742712539e-02	4.612402373840192240e+02	1.341614568034521504e-02	0.000000000000000000e+00	1.108210971952740032e+01	1.000000000000000000e+00
2.670000000000000000e+02	5.619622097357483881e+01	1.318052791619657604e+01	-4.531480549037563733e-03	1.202714779028595444e+02	2.034104664468482371e-01	0.000000000000000000e+00	1.319940917750572673e+01	1.000000000000000000e+00
2.670000000000000000e+02	3.256015584456245193e+01	3.094499637541758830e+01	-1.563954660239397221e-02	4.227710601031923829e+02	2.199083746213625901e-02	0.000000000000000000e+00	1.054563305919689320e+01	1.000000000000000000e+00
2.670000000000000000e+02	1.332680524464931580e+02	3.757884835121932099e+01	-3.938016301617414117e-03	1.041100069471493299e+02	1.627323324693656925e-01	0.000000000000000000e+00	7.938298196004092588e+00	1.000000000000000000e+00
2.680000000000000000e+02	2.929336475089560921e+01	2.011922056965249794e+01	-1.618946917813983075e-02	4.377467857251505734e+02	2.061133377380741649e-02	0.000000000000000000e+00	8.048742619261886944e+00	1.000000000000000000e+00
2.680000000000000000e+02	1.276314695339245588e+02	3.198907990177335847e+01	-1.942691562553141085e-03	4.977247447104816302e+01	4.983875619429962711e-01	0.000000000000000000e+00	7.938298196004092588e+00	1.000000000000000000e+00
2.690000000000000000e+02	1.107123830215529523e+02	1.315969848013217458e+01	-1.498669167890958644e-02	4.049922369810716987e+02	3.259294020854486273e-02	0.000000000000000000e+00	9.148721851513014869e+00	1.000000000000000000e+00
2.690000000000000000e+02	7.082707500842779780e+01	3.112640036431103496e+01	-1.690890377715106169e-02	4.573387349065836815e+02	8.945882960957884933e-03	0.000000000000000000e+00	1.123304511907583780e+01	1.000000000000000000e+00
2.700000000000000000e+02	1.187382288223156195e+02	8.768239645219569667e+00	-6.338921652928101308e-03	1.694924832652997679e+02	8.277034819773632091e-02	0.000000000000000000e+00	9.148721851513014869e+00	1.000000000000000000e+00
2.700000000000000000e+02	1.180587659805971299e+02	3.216296021070958489e+01	1.782409076965551327e-03	-4.540759360957484603e+01	3.357241451925369047e-01	0.000000000000000000e+00	9.574282619691322438e+00	1.000000000000000000e+00
2.710000000000000000e+02	7.161134125355233948e+01	1.992076655341253044e+01	-1.675103349911969547e-02	4.530395443078827498e+02	1.062619879073334328e-02	0.000000000000000000e+00	1.108210971952740032e+01	1.000000000000000000e+00
2.710000000000000000e+02	1.966982735037544927e+01	6.305553761914126198e+00	4.653062934136856753e-03	-1.235824611576218075e+02	3.263713628479740780e-01	0.000000000000000000e+00	9.276304426540693981e+00	1.000000000000000000e+00
2.710000000000000000e+02	1.007862339946226626e+02	3.532462498209439161e+01	-4.766275214187724353e-03	1.266655061495073653e+02	2.971935840074119151e-01	0.000000000000000000e+00	3.949919943444763604e+00	1.000000000000000000e+00
2.720000000000000000e+02	9.810122577193408233e+01	3.822162315325663684e+01	4.873979942880512888e-03	-1.295985671588740047e+02	2.359415823947444979e-01	0.000000000000000000e+00	3.949919943444763604e+00	1.000000000000000000e+00
2.720000000000000000e+02	1.179857786743649086e+02	5.110443506451878903e+01	-1.553675421356393027e-02	4.199717740235902284e+02	1.451328608587354463e-02	0.000000000000000000e+00	1.318638698657861852e+01	1.000000000000000000e+00
2.720000000000000000e+02	2.316920411069903096e+01	1.489649003819773654e+01	-1.657223505349843251e-02	4.481704289426425589e+02	2.261568869994545761e-02	0.000000000000000000e+00	8.048742619261886944e+00	1.000000000000000000e+00
2.720000000000000000e+02	4.069659173163889676e+01	2.423613748029086423e+01	-1.663523552456186438e-02	4.498860845827486514e+02	9.429433902078176999e-03	0.000000000000000000e+00	1.054563305919689320e+01	1.000000000000000000e+00
2.720000000000000000e+02	8.887248135457599574e+01	4.501941088016715042e+01	-4.739166609230131139e-03	1.259272730822644917e+02	1.956437151163690213e-01	0.000000000000000000e+00	6.850019195306914277e+00	1.000000000000000000e+00
2.720000000000000000e+02	8.428249632740593711e+01	5.010417247009718977e+01	-3.863480444452415709e-03	1.020802147634286570e+02	3.895420741029245182e-01	0.000000000000000000e+00	5.824088836482357756e+00	1.000000000000000000e+00
2.740000000000000000e+02	1.378488334167239202e+02	4.329228202793024849e+01	-1.754156679962218940e-02	4.745676835869247157e+02	1.279774942129474624e-02	0.000000000000000000e+00	4.108516626821206330e+00	1.000000000000000000e+00
2.740000000000000000e+02	8.077548515067488211e+01	3.784432833574515342e+01	-1.661723302709201822e-02	4.493958329100423157e+02	8.753895809446743392e-03	0.000000000000000000e+00	9.197851172191295888e+00	1.000000000000000000e+00
2.740000000000000000e+02	2.883513619831222030e+01	4.025855137320699839e+01	-3.579982857800138429e-03	9.435988783116272316e+01	2.949197935001249826e-01	0.000000000000000000e+00	4.695172793928750643e+00	1.000000000000000000e+00
2.750000000000000000e+02	1.154318350618075613e+02	2.057438624002233851e+01	-4.462349365707246607e-02	1.212074241452891556e+03	5.922816540808950592e-03	0.000000000000000000e+00	1.188258442958360028e+01	1.000000000000000000e+00
2.750000000000000000e+02	8.634203420183334288e+01	1.843580580957253545e+01	-4.685733627444754225e-03	1.244721633819660696e+02	1.235653236254162790e-01	0.000000000000000000e+00	5.804159721951051232e+00	1.000000000000000000e+00
2.750000000000000000e+02	2.881360142780827616e+01	4.495367478143686668e+01	4.237392526307194422e-03	-1.122627477081756382e+02	2.791447990485910191e-01	0.000000000000000000e+00	4.695172793928750643e+00	1.000000000000000000e+00
2.750000000000000000e+02	7.939428338699653409e+01	4.693788362912697920e+01	-4.655942557301810322e-03	1.236608802811765884e+02	1.029213138093416635e-01	0.000000000000000000e+00	5.824088836482357756e+00	1.000000000000000000e+00
2.750000000000000000e+02	8.732417662909662681e+01	1.105552307110378329e+01	-4.706605247487501836e-03	1.250405482216355750e+02	1.397440399252368737e-01	0.000000000000000000e+00	6.851162037795941906e+00	1.000000000000000000e+00
2.760000000000000000e+02	3.277885603088187594e+01	1.668207384438896312e+01	-1.654170169200105955e-02	4.473389314477805669e+02	1.668202725324785529e-02	0.000000000000000000e+00	9.774135233155217151e+00	1.000000000000000000e+00
2.760000000000000000e+02	4.774762665455163813e+01	8.704329713556283821e+00	-3.814221878286159096e-03	1.007387845258421919e+02	2.540260110779376523e-01	0.000000000000000000e+00	5.101875966773291360e+00	1.000000000000000000e+00
2.760000000000000000e+02	1.005225443378635077e+02	2.043823872413033627e+01	-3.992523354995103184e-03	1.055943662221592234e+02	9.997548034471348544e-02	0.000000000000000000e+00	7.926876571823046724e+00	1.000000000000000000e+00
2.760000000000000000e+02	4.769208831454933062e+01	4.792869131153378248e+01	-2.651656982413466614e-03	6.907932251030972282e+01	3.623566151423061044e-01	0.000000000000000000e+00	3.252294152076742328e+00	1.000000000000000000e+00
2.770000000000000000e+02	1.210467071739343368e+02	5.191660377944602445e+00	3.048212590308109048e-03	-7.987849359293772977e+01	2.596650794055506140e-01	0.000000000000000000e+00	1.637544026227613259e+01	1.000000000000000000e+00
2.770000000000000000e+02	9.173734692676769953e+01	1.629597621867509361e+01	-4.559588096153165994e-03	1.210369145880849402e+02	2.745807522131219480e-01	0.000000000000000000e+00	5.804159721951051232e+00	1.000000000000000000e+00
2.770000000000000000e+02	4.623008501746726040e+01	5.083385285798068054e+01	2.661655014311120615e-03	-6.935159316996717394e+01	3.758573420543798171e-01	0.000000000000000000e+00	3.122851612263400245e+00	1.000000000000000000e+00
2.770000000000000000e+02	1.310497171409002988e+02	5.289728572823478459e+01	3.279838515048541341e-03	-8.618622935217685210e+01	3.128490961492200739e-01	0.000000000000000000e+00	8.550309599197804644e+00	1.000000000000000000e+00
2.790000000000000000e+02	1.047138321899725781e+02	2.716642409060769126e+01	-4.246276807978536724e-03	1.125046882476738830e+02	8.817449192051163287e-02	0.000000000000000000e+00	7.926876571823046724e+00	1.000000000000000000e+00
2.800000000000000000e+02	2.022138123162019241e+01	2.567648210688916066e+01	-3.626653128200792078e-03	9.563083249691833032e+01	1.341379752603232278e-01	0.000000000000000000e+00	9.572978132052872624e+00	1.000000000000000000e+00
2.800000000000000000e+02	1.308439799823439955e+02	2.710903779029996485e+01	3.745759372488648847e-03	-9.887438443129315147e+01	1.162771701127149893e-01	0.000000000000000000e+00	1.411664366233345369e+01	1.000000000000000000e+00
2.820000000000000000e+02	1.068639282648469901e+01	2.482448068042660694e+01	-4.506746493612137118e-03	1.195979095790512190e+02	2.123487637185945687e-01	0.000000000000000000e+00	3.924011283675773676e+00	1.000000000000000000e+00
2.820000000000000000e+02	1.068438964557070960e+02	4.569229286654677225e+01	-1.745480378670868221e-02	4.722049162941566465e+02	2.417645598031425980e-02	0.000000000000000000e+00	6.975370923307432136e+00	1.000000000000000000e+00
2.820000000000000000e+02	1.913399689110732282e+01	4.634929950140443111e+01	-1.630932313282390522e-02	4.410106996272501192e+02	2.221728562571212429e-02	0.000000000000000000e+00	1.304710515219918143e+01	1.000000000000000000e+00
2.820000000000000000e+02	6.716269912860894920e+01	3.903257242918645176e+01	-4.059342914001463562e-03	1.074140248904768242e+02	9.946357070647160459e-02	0.000000000000000000e+00	1.535506300431073967e+01	1.000000000000000000e+00
2.830000000000000000e+02	2.692838422036510693e+01	3.588629424411586655e+01	-1.658592008146697952e-02	4.485431054484357674e+02	1.216852552734670745e-02	0.000000000000000000e+00	9.868596975060425436e+00	1.000000000000000000e+00
2.830000000000000000e+02	7.070118358530172564e+00	2.044313945616898209e+01	-3.973050305804622616e-03	1.050640678591505690e+02	2.493356660749317388e-01	0.000000000000000000e+00	5.680985121522419412e+00	1.000000000000000000e+00
2.830000000000000000e+02	1.167383109080405319e+02	2.766557013934907872e+01	-1.561505057476571430e-02	4.221039738536578056e+02	1.209766470666329141e-02	0.000000000000000000e+00	1.071523341884899416e+01	1.000000000000000000e+00
2.830000000000000000e+02	5.402462698995758927e+01	4.698046651164283816e+01	-1.753023082917496561e-02	4.742589776152777290e+02	2.325731738869230014e-02	0.000000000000000000e+00	6.475340624719025939e+00	1.000000000000000000e+00
2.840000000000000000e+02	6.205010834832580713e+01	7.847335643211982514e+00	-1.645231697404863150e-02	4.449047687676321630e+02	1.448684278522649471e-02	0.000000000000000000e+00	1.403705508799818702e+01	1.000000000000000000e+00
2.840000000000000000e+02	1.306393826990139075e+02	4.615120787311908401e+01	-1.663039591523515423e-02	4.497542902818946118e+02	1.119946496915746881e-02	0.000000000000000000e+00	1.211054586073762707e+01	1.000000000000000000e+00
2.850000000000000000e+02	5.455888488675572034e+01	2.825788549973689712e+01	-1.668806321892471467e-02	4.513247108383550881e+02	2.084961122192363625e-02	0.000000000000000000e+00	3.559956084048998548e+00	1.000000000000000000e+00
2.850000000000000000e+02	1.086849459199808337e+02	3.630874279120727977e+01	-1.634002086601750448e-02	4.418466733620979880e+02	1.275823730289937785e-02	0.000000000000000000e+00	9.562451314715616491e+00	1.000000000000000000e+00
2.850000000000000000e+02	1.427445654781519693e+02	4.579083177972691487e+01	-1.614510456588729923e-02	4.365386297233400228e+02	1.014656849359119040e-02	0.000000000000000000e+00	1.211054586073762707e+01	1.000000000000000000e+00
2.850000000000000000e+02	1.087774708179806993e+02	5.239431418129063189e+01	-1.612833103849600769e-02	4.360818458868450307e+02	4.291325168358239850e-02	0.000000000000000000e+00	6.975370923307432136e+00	1.000000000000000000e+00
2.860000000000000000e+02	9.810904694754574962e+01	1.641234289897021981e+01	-4.494070146891127916e-03	1.192527019102713695e+02	1.180404153725866934e-01	0.000000000000000000e+00	9.120001701088755297e+00	1.000000000000000000e+00
2.860000000000000000e+02	4.144402508205343594e+01	2.210109474059738233e+01	-1.582847870036618518e-02	4.279161394019923819e+02	2.976374768786960168e-02	0.000000000000000000e+00	4.206333980116663263e+00	1.000000000000000000e+00
2.860000000000000000e+02	8.591279572793649777e+01	5.310186704972873883e+01	-1.588441429651981165e-02	4.294394013618441477e+02	1.866990251517786081e-02	0.000000000000000000e+00	9.407150403531931104e+00	1.000000000000000000e+00
2.870000000000000000e+02	1.323297024202784087e+02	1.801702209074554162e+01	-1.651790415286906802e-02	4.466908667342431158e+02	2.853745693315401510e-02	0.000000000000000000e+00	8.363974056303183247e+00	1.000000000000000000e+00
2.870000000000000000e+02	1.259055011009786185e+01	2.825552273695662464e+01	-1.727138879758056619e-02	4.672100812514023573e+02	1.493973090732092501e-02	0.000000000000000000e+00	3.924011283675773676e+00	1.000000000000000000e+00
2.870000000000000000e+02	3.742028350362969036e+01	3.842605257308916578e+01	-1.633111437612323399e-02	4.416041280388214432e+02	2.431617277844844160e-02	0.000000000000000000e+00	3.557587329752739613e+00	1.000000000000000000e+00
2.870000000000000000e+02	9.448606857286007710e+01	3.083994528593602524e+01	-4.730185640846262807e-03	1.256826995290622477e+02	1.078672846417623177e-01	0.000000000000000000e+00	9.510711451525899918e+00	1.000000000000000000e+00
2.870000000000000000e+02	9.327878043082090187e+01	4.725064939256164820e+01	-3.905220087233193804e-03	1.032168864794346490e+02	2.155167580915546832e-01	0.000000000000000000e+00	3.491928992910770191e+00	1.000000000000000000e+00
2.880000000000000000e+02	1.169467502085264954e+02	1.695236425696115390e+01	-5.091548756950423776e-03	1.355234936978266092e+02	3.019852487134955243e-01	0.000000000000000000e+00	7.995438489804208793e+00	1.000000000000000000e+00
2.880000000000000000e+02	2.396702878613649190e+01	4.530009157825985255e+01	-4.533736682416609348e-03	1.203329178872160696e+02	1.228525898312573528e-01	0.000000000000000000e+00	9.868596975060425436e+00	1.000000000000000000e+00
2.880000000000000000e+02	1.028391990556196731e+02	4.676067221182425726e+01	-3.962190502308823858e-03	1.047683290685746726e+02	3.203063944085728920e-01	0.000000000000000000e+00	6.386152403138687816e+00	1.000000000000000000e+00
2.890000000000000000e+02	5.534621519187459171e+01	2.018008602949574737e+01	-1.649745172699462747e-02	4.461338975685680452e+02	1.106456192512761394e-02	0.000000000000000000e+00	8.116078689292432813e+00	1.000000000000000000e+00
2.900000000000000000e+02	5.265020837047049440e+01	5.809274257607754066e+00	-3.957195811702935925e-03	1.046323115283256726e+02	1.157108824349295517e-01	0.000000000000000000e+00	9.522131004177571967e+00	1.000000000000000000e+00
2.900000000000000000e+02	6.520336436983994588e+01	3.482428644576920362e+01	-1.499293353879689291e-03	3.769766574846524065e+01	3.384059186305108380e-01	0.000000000000000000e+00	8.672485675996437493e+00	1.000000000000000000e+00
2.910000000000000000e+02	3.466586957535270841e+01	1.141196972208364180e+01	-4.741770082195412989e-03	1.259981719660562050e+02	9.210416063103821216e-02	0.000000000000000000e+00	1.172153612785404952e+01	1.000000000000000000e+00
2.910000000000000000e+02	1.488476012734106213e+01	1.298007073737677253e+01	-3.459018189347464259e-03	9.106572649901262650e+01	1.087218555342143178e-01	0.000000000000000000e+00	1.428479535476736473e+01	1.000000000000000000e+00
2.910000000000000000e+02	1.240131458964190898e+02	2.078050891751567164e+01	-1.832851543682149573e-02	4.959982037893124129e+02	2.291540705189127891e-01	0.000000000000000000e+00	3.238535563031149866e+00	1.000000000000000000e+00
2.910000000000000000e+02	1.360613291868340013e+02	5.109363702680558816e+01	3.599778660956847506e-03	-9.489897556753921037e+01	2.890256344299813041e-01	0.000000000000000000e+00	2.490747443567239472e+01	1.000000000000000000e+00
2.910000000000000000e+02	4.629278879475263153e+01	1.289829359733303704e+01	-4.039076663891497283e-03	1.068621257424536850e+02	8.607445394592871946e-02	0.000000000000000000e+00	9.522131004177571967e+00	1.000000000000000000e+00
2.920000000000000000e+02	1.101974220183848558e+02	1.252651820280061479e+01	-4.111397703031392792e-03	1.088316030591196153e+02	9.398870851875984478e-02	0.000000000000000000e+00	7.998669009352864734e+00	1.000000000000000000e+00
2.920000000000000000e+02	9.650828451826832577e+01	4.592254117381921219e+01	-3.961451777238333971e-03	1.047482117930641863e+02	2.159455571391355466e-01	0.000000000000000000e+00	3.491928992910770191e+00	1.000000000000000000e+00
2.920000000000000000e+02	8.806905889213713579e+01	4.431555466959662226e+01	-3.219723573396217516e-03	8.454915367703441120e+01	2.858460416826171802e-01	0.000000000000000000e+00	5.979630385182908014e+00	1.000000000000000000e+00
2.920000000000000000e+02	7.967762027183894702e+01	4.544856867654848287e+01	-2.777335931759743713e-03	7.250186514608547839e+01	3.100264989220373746e-01	0.000000000000000000e+00	8.467583058829779574e+00	1.000000000000000000e+00
2.930000000000000000e+02	1.436401570964771679e+02	9.399622701074928699e+00	-1.587421212116570113e-02	4.291615713806999111e+02	1.708055352874271460e-02	0.000000000000000000e+00	1.372329003029721406e+01	1.000000000000000000e+00
2.930000000000000000e+02	1.211226452287145072e+01	4.100196057397949545e+01	-3.710353554356849923e-03	9.791019812371408193e+01	1.393964712864338429e-01	0.000000000000000000e+00	1.260989158825491252e+01	1.000000000000000000e+00
2.940000000000000000e+02	5.106194670728780949e+01	4.041840494778891468e+01	-1.633765785304744367e-02	4.417823227872324878e+02	1.221538352732642885e-02	0.000000000000000000e+00	1.129167998080598068e+01	1.000000000000000000e+00
2.940000000000000000e+02	1.017558336819679141e+02	4.223322602105912438e+01	-4.024150094394161534e-03	1.064556390493660132e+02	1.514100725196930730e-01	0.000000000000000000e+00	6.414656539662075829e+00	1.000000000000000000e+00
2.940000000000000000e+02	7.104412884411671314e+01	4.525527611164977770e+01	-1.623053170356314814e-02	4.388650178931066534e+02	1.154887735712384345e-02	0.000000000000000000e+00	8.635654940315667716e+00	1.000000000000000000e+00
2.940000000000000000e+02	5.802370633006051293e+01	4.930862090375231332e+01	-3.151487779491381723e-03	8.269092749723203895e+01	2.737961317209628431e-01	0.000000000000000000e+00	1.129167998080598068e+01	1.000000000000000000e+00
2.950000000000000000e+02	9.812830167188060670e+00	2.633413022529600411e+01	-1.705977323585837133e-02	4.614472762140024997e+02	1.892586238555638012e-02	0.000000000000000000e+00	1.428479535476736473e+01	1.000000000000000000e+00
2.950000000000000000e+02	3.020611135989415175e+01	4.645792837609415216e+01	-4.334624006132808266e-03	1.149105967471252256e+02	8.815025166352563613e-02	0.000000000000000000e+00	1.889854169028256692e+01	1.000000000000000000e+00
2.960000000000000000e+02	1.301359909350799740e+02	6.957045058290593609e+00	-4.177109383328428925e-03	1.106210915029274418e+02	1.441295918282577970e-01	0.000000000000000000e+00	9.010388532691273156e+00	1.000000000000000000e+00
2.960000000000000000e+02	1.023767100838730215e+02	1.420436526334162330e+01	-1.606353607445594467e-02	4.343173218502885220e+02	1.129648337472688446e-02	0.000000000000000000e+00	7.678111351130406881e+00	1.000000000000000000e+00
2.960000000000000000e+02	1.203544457019880838e+02	3.176293362633025907e+01	-3.731661581463684759e-03	9.849046738628146613e+01	1.852485403851326096e-01	0.000000000000000000e+00	6.191237594836990432e+00	1.000000000000000000e+00
2.970000000000000000e+02	1.128010053746882875e+02	4.418250942794545466e+01	-1.690891227893784321e-02	4.573389664308595570e+02	8.857187999910864917e-03	0.000000000000000000e+00	1.121586035585473162e+01	1.000000000000000000e+00
2.970000000000000000e+02	1.281111745910578747e+02	4.291970944793506959e+01	-7.408244686261135185e-03	1.986127431977383253e+02	1.045419183059701496e-01	0.000000000000000000e+00	9.796737469926755537e+00	1.000000000000000000e+00
2.970000000000000000e+02	1.215381273553768722e+02	9.652196886086080951e+00	-1.604596550804535809e-02	4.338388327080116369e+02	1.183650684762149741e-02	0.000000000000000000e+00	8.746332229992999530e+00	1.000000000000000000e+00
2.970000000000000000e+02	1.423037121480072358e+02	3.003281372001500316e+01	-1.644877812834610875e-02	4.448083974153785221e+02	2.399481162176997362e-02	0.000000000000000000e+00	8.843514015387802019e+00	1.000000000000000000e+00
2.980000000000000000e+02	3.608713310683553743e+01	1.460346708476137856e+01	-1.560114520356367142e-02	4.217252968671550661e+02	2.502576844356481089e-01	0.000000000000000000e+00	5.329730149558982610e+00	1.000000000000000000e+00
2.980000000000000000e+02	1.377539880930767993e+02	3.761620024348509617e+01	-1.282818446815442784e-02	3.462108499877393228e+02	5.068472175138338809e-02	0.000000000000000000e+00	8.843514015387802019e+00	1.000000000000000000e+00
2.990000000000000000e+02	3.233340686928197982e+01	1.838705834183712540e+01	-1.481177262859645002e-02	4.002287669598779871e+02	2.650117573190525766e-01	0.000000000000000000e+00	5.329730149558982610e+00	1.000000000000000000e+00
2.990000000000000000e+02	5.420273947344565357e+01	1.392587606287531798e+01	-4.240257721721094226e-03	1.123407739290734924e+02	2.407044957086650339e-01	0.000000000000000000e+00	6.931884084515382405e+00	1.000000000000000000e+00
2.990000000000000000e+02	1.263565920682929402e+02	3.328137425841843111e+01	-4.203033692939473279e-03	1.113270733352737949e+02	1.368174088235210029e-01	0.000000000000000000e+00	6.191237594836990432e+00	1.000000000000000000e+00
3.000000000000000000e+02	7.923228498415123511e+01	1.425264995229138165e+01	-1.654700579243006259e-02	4.474833749680130950e+02	8.468470873204014815e-03	0.000000000000000000e+00	1.595566160794995270e+01	1.000000000000000000e+00
3.010000000000000000e+02	1.631081536656426323e+01	4.138896002640328931e+01	-4.037583594874179400e-03	1.068214658515450850e+02	1.238777260214096732e-01	0.000000000000000000e+00	9.524400528652700260e+00	1.000000000000000000e+00
3.010000000000000000e+02	1.080738201829159522e+02	1.935182390229547522e+01	-4.749777150835659233e-03	1.262162238669622099e+02	1.137321770585199010e-01	0.000000000000000000e+00	7.678111351130406881e+00	1.000000000000000000e+00
3.010000000000000000e+02	9.470560050363157245e+01	2.637616876889154582e+01	-1.886991730195857614e-02	5.107418897936787516e+02	1.314922518039729482e-02	0.000000000000000000e+00	1.135570103157121302e+01	1.000000000000000000e+00
3.010000000000000000e+02	1.251455081690867921e+01	2.723889280619899367e+01	-4.519714365508931478e-03	1.199510561854870332e+02	9.737474072916529888e-02	0.000000000000000000e+00	1.465046166055090104e+01	1.000000000000000000e+00
3.010000000000000000e+02	6.308678835891077341e+01	4.984318327043736474e+01	-1.508357631492925587e-02	4.076306406218860161e+02	2.336790681427203253e-02	0.000000000000000000e+00	1.314768699989706491e+01	1.000000000000000000e+00
3.020000000000000000e+02	1.364328472008138249e+02	2.105519458150090983e+01	-1.791109286577554152e-02	4.846307746854644165e+02	2.639287380916766068e-02	0.000000000000000000e+00	8.574039248447144601e+00	1.000000000000000000e+00
3.020000000000000000e+02	5.213313609550125705e+01	7.310155480870753841e+00	-1.693519681982381953e-02	4.580547582345942033e+02	2.077109781047259407e-02	0.000000000000000000e+00	6.931884084515382405e+00	1.000000000000000000e+00
3.020000000000000000e+02	4.509086589595996486e+01	4.129305085753642857e+01	-3.285205481885714734e-02	8.915094092532345940e+02	1.175742197763685049e-02	0.000000000000000000e+00	9.116818757604265855e+00	1.000000000000000000e+00
3.020000000000000000e+02	9.984078854242775947e+01	4.466061189958075062e+01	-3.926049545586208188e-03	1.037841231540259201e+02	1.440869263736235251e-01	0.000000000000000000e+00	9.352535363357230125e+00	1.000000000000000000e+00
3.020000000000000000e+02	4.037539086962676294e+01	4.909565808429293554e+01	-1.650833820939827737e-02	4.464303628905167329e+02	7.703282008308420803e-02	0.000000000000000000e+00	9.116818757604265855e+00	1.000000000000000000e+00
3.020000000000000000e+02	3.853378169508179951e+01	3.315262902160636571e+01	-1.709306925961651125e-02	4.623540077032995441e+02	3.968334203858003839e-02	0.000000000000000000e+00	1.045283793446990295e+01	1.000000000000000000e+00
3.030000000000000000e+02	1.415138551696751676e+02	1.414885640166352232e+01	-1.664599425423154630e-02	4.501790708878762075e+02	3.280014336700742827e-02	0.000000000000000000e+00	8.574039248447144601e+00	1.000000000000000000e+00
3.030000000000000000e+02	7.590132375715832325e+01	5.278416201472008851e+01	-1.917382743441701674e-03	4.908325393793106173e+01	2.578049796760917278e-01	0.000000000000000000e+00	9.716329230491924207e+00	1.000000000000000000e+00
3.040000000000000000e+02	6.389836700497014021e+01	1.866332980410049558e+01	-1.678701519427285710e-02	4.540194131435926579e+02	2.441228190579859403e-01	0.000000000000000000e+00	5.776527292539151759e+00	1.000000000000000000e+00
3.040000000000000000e+02	1.103308295901753695e+02	3.282371841799763956e+01	-1.630602705242219924e-02	4.409209393629857914e+02	1.692072024260760088e-02	0.000000000000000000e+00	9.919597247921194239e+00	1.000000000000000000e+00
3.040000000000000000e+02	1.148785880036056426e+02	4.163940347215196169e+01	-1.672772145817054065e-02	4.524047008874814537e+02	2.945710081162167260e-02	0.000000000000000000e+00	9.919597247921194239e+00	1.000000000000000000e+00
3.040000000000000000e+02	2.423551366740025159e+01	5.144767654330569684e+01	-1.642771177561479917e-02	4.442347095322585915e+02	1.235553281668166914e-02	0.000000000000000000e+00	1.280541374289320267e+01	1.000000000000000000e+00
3.040000000000000000e+02	6.153860526675897802e+01	2.393588061943877321e+01	-1.737055018150523295e-02	4.699104862601171817e+02	1.946425196669735458e-01	0.000000000000000000e+00	5.776527292539151759e+00	1.000000000000000000e+00
3.050000000000000000e+02	9.066643789701483058e+01	4.647753456107709269e+01	-1.654576209144275473e-02	4.474495059734252322e+02	5.458687749676405243e-02	0.000000000000000000e+00	6.351470711533839797e+00	1.000000000000000000e+00
3.050000000000000000e+02	3.296055313121947705e+01	2.272675334237470324e+01	-4.315671460947642993e-03	1.143944729707084491e+02	2.301336460132781259e-01	0.000000000000000000e+00	1.182200322719652874e+01	1.000000000000000000e+00
3.060000000000000000e+02	5.110994392839475609e+01	2.624628742442182272e+01	-4.583174769782742512e-03	1.216792369225192658e+02	1.505987137430042644e-01	0.000000000000000000e+00	1.068152409138343018e+01	1.000000000000000000e+00
3.060000000000000000e+02	1.217977188783653588e+02	7.841881538438292942e+00	-4.557921135203240465e-03	1.209915191980616385e+02	2.428610920139873119e-01	0.000000000000000000e+00	1.791156521977552174e+01	1.000000000000000000e+00
3.080000000000000000e+02	8.495250206698736406e+01	4.925100125995784595e+01	-1.771846069678489205e-02	4.793849334779926039e+02	7.123656028663560846e-02	0.000000000000000000e+00	6.351470711533839797e+00	1.000000000000000000e+00
3.080000000000000000e+02	3.345018224403059293e+01	4.057685255789063916e+01	-1.611284074739252614e-02	4.356600076870668659e+02	1.754880213173137804e-02	0.000000000000000000e+00	9.971721538613737223e+00	1.000000000000000000e+00
3.080000000000000000e+02	6.880215657699753251e+01	3.513488543569090439e+01	-4.030193224021389603e-03	1.066202081272449220e+02	1.945221810023245457e-01	0.000000000000000000e+00	1.334829152029976740e+01	1.000000000000000000e+00
3.100000000000000000e+02	1.230679031443963822e+02	3.911947207432399409e+01	-5.960790904704731802e-03	1.591950658025987764e+02	9.683378053438085331e-02	0.000000000000000000e+00	6.282672187681962228e+00	1.000000000000000000e+00
3.100000000000000000e+02	1.919025238878541018e+01	4.137073594620048311e+01	-3.814011278349778086e-03	1.007330493787463155e+02	1.372286584707517187e-01	0.000000000000000000e+00	1.428201142384178368e+01	1.000000000000000000e+00
3.100000000000000000e+02	1.050654507620873090e+02	1.841335671831644660e+01	-1.619100995114773622e-03	4.096031842301155734e+01	4.834635872405291801e-01	0.000000000000000000e+00	1.323661902537479662e+01	1.000000000000000000e+00
3.110000000000000000e+02	4.086508483812919224e+01	3.390943551951041002e+01	-1.700137106592622752e-02	4.598568434672753256e+02	2.900899137814205719e-02	0.000000000000000000e+00	8.117669815882456064e+00	1.000000000000000000e+00
3.110000000000000000e+02	8.566791166454241591e+01	8.036610154806341555e+00	-4.134048053685840038e-03	1.094484270478094317e+02	1.352102677799967845e-01	0.000000000000000000e+00	1.657996196439829362e+01	1.000000000000000000e+00
3.120000000000000000e+02	1.339606543863711750e+02	3.253005280146117428e+01	-3.764895337197781723e-03	9.939550316624736581e+01	1.644386375823047031e-01	0.000000000000000000e+00	1.273076886810530972e+01	1.000000000000000000e+00
3.120000000000000000e+02	1.316426407837800241e+02	1.104368053731912802e+01	-4.034676055718137630e-03	1.067422865078403476e+02	2.524500502213370412e-01	0.000000000000000000e+00	8.470908138210729632e+00	1.000000000000000000e+00
3.130000000000000000e+02	8.909739153489610430e+01	4.197851710984606655e+01	-1.624681212785119427e-02	4.393083733360363112e+02	1.718255584143197900e-01	0.000000000000000000e+00	7.047212256380797513e+00	1.000000000000000000e+00
3.130000000000000000e+02	1.242921915632988288e+02	4.528170281369214933e+01	-4.800487021149437220e-03	1.275971766367484435e+02	1.423439956189821443e-01	0.000000000000000000e+00	6.282672187681962228e+00	1.000000000000000000e+00
3.130000000000000000e+02	4.581413586046703301e+01	2.406489666891305035e+01	-5.415786690197771890e-03	1.443532790870830809e+02	1.969484076316684318e-01	0.000000000000000000e+00	1.101853217096651250e+01	1.000000000000000000e+00
3.140000000000000000e+02	4.875386321245712651e+01	3.582352512044998605e+01	-1.671863260647522137e-02	4.521571894100281952e+02	1.648735474336038287e-02	0.000000000000000000e+00	8.117669815882456064e+00	1.000000000000000000e+00
3.140000000000000000e+02	9.417406488013173771e+01	4.686631705790631486e+01	-1.660163221817903198e-02	4.489709850422408977e+02	1.525707362976195247e-01	0.000000000000000000e+00	7.047212256380797513e+00	1.000000000000000000e+00
3.150000000000000000e+02	2.313664350454214613e+01	2.161010081007849593e+01	-2.005839453249820895e-02	5.431070075347834063e+02	1.413392894645171260e-02	0.000000000000000000e+00	1.844464607627433850e+01	1.000000000000000000e+00
3.150000000000000000e+02	1.103455013624480472e+02	4.148657597965247845e+01	-4.462772000734587137e-03	1.184003774740894386e+02	9.865517028919612574e-02	0.000000000000000000e+00	1.294073753693905715e+01	1.000000000000000000e+00
3.150000000000000000e+02	1.081114789010455546e+01	6.699573916862943790e+00	-5.060835910181376955e-03	1.346871083836600462e+02	2.797423971130251763e-01	0.000000000000000000e+00	1.934532642202825414e+01	1.000000000000000000e+00
3.170000000000000000e+02	1.354836369802169997e+02	1.859371582895594699e+01	-3.493589481222528215e-02	9.482574268053749620e+02	2.760630574827738215e-02	0.000000000000000000e+00	5.474668910475799066e+00	1.000000000000000000e+00
3.170000000000000000e+02	4.126689500447847792e+01	8.358574796394327322e+00	-1.646471206807981896e-02	4.452423172434656067e+02	4.355696210469250929e-02	0.000000000000000000e+00	7.716277893054330761e+00	1.000000000000000000e+00
3.170000000000000000e+02	1.202277785553712164e+02	5.206078693202536556e+01	-1.607256760839786622e-02	4.345632724262876536e+02	2.986677567821749424e-02	0.000000000000000000e+00	7.904140344303662857e+00	1.000000000000000000e+00
3.170000000000000000e+02	1.211435553905596265e+02	1.372768186494474207e+01	-3.387591972695932173e-03	8.912061736917357280e+01	1.705680963798351657e-01	0.000000000000000000e+00	8.900659064149030186e+00	1.000000000000000000e+00
3.170000000000000000e+02	6.003562540134598891e+01	3.217837971348801318e+01	-1.520061106941460183e-02	4.108177808643621916e+02	1.202635855897926653e-02	0.000000000000000000e+00	8.526763489439320054e+00	1.000000000000000000e+00
3.180000000000000000e+02	1.322388153548307628e+02	3.870901527488846483e+01	-1.639637706468486181e-02	4.433813893486060920e+02	3.177192031114028925e-02	0.000000000000000000e+00	1.031256763211212046e+01	1.000000000000000000e+00
3.180000000000000000e+02	3.376847272045429804e+01	6.537968366303358536e+00	-1.820799684951054931e-02	4.927161903286596498e+02	3.914100157190669727e-02	0.000000000000000000e+00	7.716277893054330761e+00	1.000000000000000000e+00
3.180000000000000000e+02	7.567372208840417613e+01	1.681602236178208187e+01	-1.698167094450821202e-02	4.593203613767277602e+02	1.201202493441222430e-02	0.000000000000000000e+00	1.649142274062301539e+01	1.000000000000000000e+00
3.180000000000000000e+02	9.936898906890640149e+01	1.534758986056849395e+01	-4.110190874925979433e-03	1.087987382025440724e+02	1.597906112786611210e-01	0.000000000000000000e+00	9.235344836059297791e+00	1.000000000000000000e+00
3.190000000000000000e+02	8.280120625717947291e+01	3.168767302449586865e+01	-3.167727674526996280e-03	8.313317923031084433e+01	2.140987126997688783e-01	0.000000000000000000e+00	1.649142274062301539e+01	1.000000000000000000e+00
3.190000000000000000e+02	6.704723336448945759e+01	4.216478594269612046e+01	-1.666230112565914023e-02	4.506231465505655365e+02	2.634029618076207946e-01	0.000000000000000000e+00	3.588462899177416343e+00	1.000000000000000000e+00
3.190000000000000000e+02	4.392950140190555430e+01	5.224001555817990550e+01	-1.665798856571883493e-02	4.505057050829068430e+02	2.963614430535010946e-02	0.000000000000000000e+00	1.711068745466371865e+01	1.000000000000000000e+00
3.200000000000000000e+02	1.312553196677135645e+02	2.207126272067631589e+01	-1.702003544613185995e-02	4.603651198123305903e+02	3.277245688712822069e-01	0.000000000000000000e+00	5.474668910475799066e+00	1.000000000000000000e+00
3.200000000000000000e+02	9.348239568286528822e+01	5.349702347122553903e+01	-3.788594536013138551e-03	1.000408898344299757e+02	1.564902925005134948e-01	0.000000000000000000e+00	2.070302350161951566e+01	1.000000000000000000e+00
3.210000000000000000e+02	2.516084041487763656e+01	3.730319058224532114e+01	-1.572562093091039309e-02	4.251150728493647080e+02	1.363450327371884541e-02	0.000000000000000000e+00	1.123242376149195820e+01	1.000000000000000000e+00
3.210000000000000000e+02	5.128934480786234218e+01	1.429428342569163135e+01	-4.242779246943086981e-03	1.124094411770441582e+02	1.576146511994344079e-01	0.000000000000000000e+00	9.979993560892276960e+00	1.000000000000000000e+00
3.210000000000000000e+02	1.298228700225190835e+02	1.570030177148344563e+01	-1.738603927346447919e-02	4.703322918042891843e+02	1.664341231376301744e-01	0.000000000000000000e+00	6.357367966174681584e+00	1.000000000000000000e+00
3.210000000000000000e+02	3.587202305967269922e+01	3.167200345190425992e+01	-3.656222573170584116e-03	9.643608020667200265e+01	1.281031128312922762e-01	0.000000000000000000e+00	1.210122729920720630e+01	1.000000000000000000e+00
3.210000000000000000e+02	5.990122176512235086e+01	9.250887075168959583e+00	-1.477091162283920714e-03	3.709304621799149260e+01	3.982427283237868210e-01	0.000000000000000000e+00	9.979993560892276960e+00	1.000000000000000000e+00
3.220000000000000000e+02	1.017582028721893010e+02	6.426645311748027112e+00	-1.635009352807284197e-02	4.421209763819709906e+02	5.882616892569192402e-03	0.000000000000000000e+00	9.235344836059297791e+00	1.000000000000000000e+00
3.220000000000000000e+02	5.604611811345210270e+01	3.971426235619662748e+01	-4.269479823388880151e-03	1.131365626382025482e+02	1.608005175528338659e-01	0.000000000000000000e+00	8.526763489439320054e+00	1.000000000000000000e+00
3.230000000000000000e+02	1.121280135380422252e+02	2.361626837055651507e+01	-5.411997535199357043e-03	1.442500912055556341e+02	6.550576118336992604e-02	0.000000000000000000e+00	1.099605063638691682e+01	1.000000000000000000e+00
3.230000000000000000e+02	6.267966042224393419e+01	4.944804667889540184e+01	4.105734389782267867e-03	-1.086773773024936673e+02	3.138706053703006482e-01	0.000000000000000000e+00	5.131544269147409132e+00	1.000000000000000000e+00
3.240000000000000000e+02	1.173121056475000934e+01	5.039735463499680179e+01	4.115760172690853362e-03	-1.089504036894912389e+02	1.327891222335545462e-01	0.000000000000000000e+00	9.966111368958092243e+00	1.000000000000000000e+00
3.250000000000000000e+02	1.976249701990690610e+01	2.745305189552090397e+01	-1.763998403976579574e-02	4.772478237554966540e+02	1.232737825686347488e-02	0.000000000000000000e+00	1.081452969752704618e+01	1.000000000000000000e+00
3.250000000000000000e+02	1.345539200514322431e+02	5.265651422604405241e+01	-1.549589461610710248e-02	4.188590680763808791e+02	4.159658194208804005e-02	0.000000000000000000e+00	9.219389034981448461e+00	1.000000000000000000e+00
3.250000000000000000e+02	1.300582298837869928e+02	3.200086889142654201e+01	2.063916144386794028e-03	-5.307371387500450766e+01	3.207230426851354066e-01	0.000000000000000000e+00	1.000150501959491756e+01	1.000000000000000000e+00
3.250000000000000000e+02	3.186380699636918123e+01	5.063636508410629489e+01	-1.884133872346171719e-03	4.817780653000973246e+01	2.356979811168445904e-01	0.000000000000000000e+00	1.492324707594389643e+01	1.000000000000000000e+00
3.260000000000000000e+02	6.174075612613777686e+00	3.782484536585052837e+01	-1.624287369266173842e-02	4.392011201928149262e+02	3.123762801982954418e-02	0.000000000000000000e+00	4.350950210782376537e+00	1.000000000000000000e+00
3.260000000000000000e+02	1.428865321575556493e+02	4.871130071252899540e+01	-1.644112790857082257e-02	4.446000633746328958e+02	1.946404408712909540e-02	0.000000000000000000e+00	9.219389034981448461e+00	1.000000000000000000e+00
3.260000000000000000e+02	7.262843302965222847e+01	2.529252458860925401e+01	-3.905364411134633860e-03	1.032208167693408711e+02	8.556773516522764300e-02	0.000000000000000000e+00	1.256494328317758225e+01	1.000000000000000000e+00
3.270000000000000000e+02	1.062176393633956017e+01	1.754337160346418756e+01	-4.406681195732418954e-03	1.168728888008195099e+02	2.971156369286449550e-01	0.000000000000000000e+00	8.127055896205156671e+00	1.000000000000000000e+00
3.270000000000000000e+02	3.809387203162107483e+01	3.519962269701672142e+01	-4.335180274605775728e-03	1.149257452869210567e+02	7.737726692599966594e-02	0.000000000000000000e+00	6.184711112714571080e+00	1.000000000000000000e+00
3.280000000000000000e+02	2.768370651554586104e+01	1.668898216350235941e+01	-1.634483586729671908e-02	4.419777975261297911e+02	1.485317751512260642e-02	0.000000000000000000e+00	7.352602945681868007e+00	1.000000000000000000e+00
3.280000000000000000e+02	1.724829063710913246e+01	1.033469738616595102e+01	-1.638859268109212064e-02	4.431694017016853877e+02	1.133844102230905371e-01	0.000000000000000000e+00	9.791620912144853861e+00	1.000000000000000000e+00
3.280000000000000000e+02	1.011419164084312428e+02	2.408402841239254144e+01	-3.747852491662564695e-03	9.893138514343905854e+01	2.727138788815556270e-01	0.000000000000000000e+00	9.232677670925507840e+00	1.000000000000000000e+00
3.290000000000000000e+02	1.199664229305063259e+02	2.346563801371788571e+01	-1.692990894315659842e-02	4.579107565267471500e+02	4.167031982095981135e-02	0.000000000000000000e+00	6.110111124751198552e+00	1.000000000000000000e+00
3.290000000000000000e+02	1.402086929410577341e+02	1.911787506790846791e+01	-1.478595380773494589e-02	3.995256578420536471e+02	1.199962082936145702e-02	0.000000000000000000e+00	1.203509600742898655e+01	1.000000000000000000e+00
3.290000000000000000e+02	7.272570539419750446e+01	3.785709134582636182e+01	-1.517091820088953269e-02	4.100091720318238799e+02	1.180721475692614320e-02	0.000000000000000000e+00	1.256494328317758225e+01	1.000000000000000000e+00
3.300000000000000000e+02	1.173653228507578348e+02	7.723884925435670290e+00	2.313105562513260299e-02	-6.267830220903748568e+02	1.180083525481889772e-02	0.000000000000000000e+00	1.395702447649351541e+01	1.000000000000000000e+00
3.300000000000000000e+02	4.039076136558846031e+01	1.756419832228109712e+01	-3.710864406482719795e-03	9.792410986621717939e+01	1.427660789505315053e-01	0.000000000000000000e+00	8.719382135977340909e+00	1.000000000000000000e+00
3.300000000000000000e+02	9.120227690754301619e+00	2.553051292206101763e+01	-1.610648340412956792e-02	4.354868818097348822e+02	1.119343614214451943e-02	0.000000000000000000e+00	8.127055896205156671e+00	1.000000000000000000e+00
3.300000000000000000e+02	1.221436645964665644e+02	4.216872677702225758e+01	1.136910624081691364e-03	-2.782910502565719213e+01	4.881566709393601045e-01	0.000000000000000000e+00	1.288509517500466472e+01	1.000000000000000000e+00
3.310000000000000000e+02	1.747438047700503461e+01	3.416617748466617854e+01	-1.774518770136922913e-02	4.801127746414672970e+02	9.753053850882986708e-03	0.000000000000000000e+00	9.638205708731643284e+00	1.000000000000000000e+00
3.320000000000000000e+02	7.313808718019136279e+01	1.805009465627219356e+01	-1.694021708982837437e-02	4.581914723639139311e+02	1.273183187583351028e-01	0.000000000000000000e+00	7.533435982670760644e+00	1.000000000000000000e+00
3.320000000000000000e+02	8.443746631909796463e+01	1.011951808220986848e+01	-2.035760548416670063e-02	5.512552475105561598e+02	1.232354908602883992e-02	0.000000000000000000e+00	7.246394340109705290e+00	1.000000000000000000e+00
3.320000000000000000e+02	3.227306384842275122e+01	1.094454404058565444e+01	-1.625639061387285436e-02	4.395692187438459086e+02	3.318536526396620445e-02	0.000000000000000000e+00	7.352602945681868007e+00	1.000000000000000000e+00
3.320000000000000000e+02	9.310536558386070283e+01	1.953912051241249515e+01	-2.473098235274901954e-02	6.703529076429435918e+02	5.260060829465729171e-03	0.000000000000000000e+00	9.232677670925507840e+00	1.000000000000000000e+00
3.320000000000000000e+02	4.264798673162278675e+01	3.938420043520768843e+01	-4.210508153642833658e-03	1.115306210301721563e+02	1.071628362468897144e-01	0.000000000000000000e+00	6.184711112714571080e+00	1.000000000000000000e+00
3.330000000000000000e+02	1.142427679171305357e+02	2.132712655836709814e+01	-1.821780748615871304e-02	4.929833577611302644e+02	1.468567670528186930e-02	0.000000000000000000e+00	6.110111124751198552e+00	1.000000000000000000e+00
3.330000000000000000e+02	2.705918344373132456e+01	3.517937113489409029e+01	-1.552459086663567599e-02	4.196405365834921213e+02	1.688891846015216913e-02	0.000000000000000000e+00	8.086152386963590288e+00	1.000000000000000000e+00
3.330000000000000000e+02	1.327450741262931047e+02	9.676586485520758174e+00	-1.286888534498869738e-02	3.473192335874059609e+02	3.323414313619780236e-01	0.000000000000000000e+00	4.308996216701681092e+00	1.000000000000000000e+00
3.340000000000000000e+02	4.016277295228293553e+01	8.847797338124895106e+00	-4.154183725546129781e-03	1.099967702333651403e+02	3.045257802020876481e-01	0.000000000000000000e+00	8.163568856683596664e+00	1.000000000000000000e+00
3.340000000000000000e+02	1.463561827186516595e+01	4.525346975421653184e+01	-4.010074472724327321e-03	1.060723257296681794e+02	1.736114178612648828e-01	0.000000000000000000e+00	1.054295513853888977e+01	1.000000000000000000e+00
3.350000000000000000e+02	6.326397300477597696e+01	3.556819763548355695e+01	-3.963509061623934730e-03	1.048042366370039105e+02	1.134456861018253715e-01	0.000000000000000000e+00	8.152210560292468600e+00	1.000000000000000000e+00
3.350000000000000000e+02	1.344635213487873671e+02	5.725082020250453319e+00	-1.103516964742889440e-02	2.973827073080699392e+02	3.076819598778409715e-01	0.000000000000000000e+00	4.308996216701681092e+00	1.000000000000000000e+00
3.360000000000000000e+02	2.228949218902308971e+01	1.012975693175331493e+01	-1.603066289376800513e-02	4.334221054034352392e+02	2.217705543406789381e-02	0.000000000000000000e+00	1.001676500228928646e+01	1.000000000000000000e+00
3.360000000000000000e+02	6.093005800534626815e+01	1.087601843828009685e+01	-3.325265195756143405e-02	9.024186410228890054e+02	5.046341619419192348e-03	0.000000000000000000e+00	1.103113034445594387e+01	1.000000000000000000e+00
3.360000000000000000e+02	1.260759313174651339e+02	1.519762592452923933e+01	-4.622311970318124935e-03	1.227450378237361406e+02	1.471532528167500686e-01	0.000000000000000000e+00	8.657906345741384513e+00	1.000000000000000000e+00
3.360000000000000000e+02	7.461196445523992793e+01	3.819773649252281444e+01	-4.291918847816389611e-03	1.137476317011429643e+02	1.059643980536018049e-01	0.000000000000000000e+00	4.327077378865039847e+00	1.000000000000000000e+00
3.360000000000000000e+02	5.310541126704330317e+00	5.017249804139303393e+01	-3.278440886616443978e-02	8.896672458803490144e+02	7.542097343266040976e-02	0.000000000000000000e+00	1.054295513853888977e+01	1.000000000000000000e+00
3.360000000000000000e+02	8.042972035677097153e+01	1.615675281624379167e+01	-4.144475855726277927e-03	1.097324013908992555e+02	4.721550014487474467e-01	0.000000000000000000e+00	7.246394340109705290e+00	1.000000000000000000e+00
3.360000000000000000e+02	1.371200242900565343e+02	2.176454702877694203e+01	-4.296025498229717222e-03	1.138594657529308591e+02	1.362201925326756990e-01	0.000000000000000000e+00	1.284898604469070982e+01	1.000000000000000000e+00
3.360000000000000000e+02	2.838878196054667669e+01	4.315546217056309075e+01	4.569034360447149154e-03	-1.212941592775347601e+02	2.422508131857965541e-01	0.000000000000000000e+00	8.086152386963590288e+00	1.000000000000000000e+00
3.370000000000000000e+02	3.675086904017648237e+01	2.437267934206621689e+01	-1.667912272248174219e-02	4.510812394342716516e+02	9.275374332915697906e-03	0.000000000000000000e+00	9.367909276687843345e+00	1.000000000000000000e+00
3.380000000000000000e+02	9.323751984371375556e+01	2.995495215540369927e+01	3.161367722489622379e-03	-8.295998230972371346e+01	1.410237836198128258e-01	0.000000000000000000e+00	1.561641955538926041e+01	1.000000000000000000e+00
3.380000000000000000e+02	1.164196226303950965e+02	3.228842514075590486e+01	-3.949552696543771717e-03	1.044241709635099227e+02	1.488755760301535558e-01	0.000000000000000000e+00	1.117536411285739639e+01	1.000000000000000000e+00
3.380000000000000000e+02	1.354627277241985155e+02	4.524126514375937091e+01	-3.464076324405958654e-03	9.120347178559607926e+01	1.223416988405972017e-01	0.000000000000000000e+00	2.303076020797074364e+01	1.000000000000000000e+00
3.380000000000000000e+02	7.353152053060820492e+01	4.989029137445106699e+01	-3.240707243738441979e-03	8.512058991814627973e+01	2.931689282904706984e-01	0.000000000000000000e+00	5.664823455882943115e+00	1.000000000000000000e+00
3.390000000000000000e+02	7.195703008548265700e+01	1.057315969188290872e+01	-3.634959093720633357e-03	9.585702408485573756e+01	1.585301796043435685e-01	0.000000000000000000e+00	6.787330543290458706e+00	1.000000000000000000e+00
3.400000000000000000e+02	3.212823466544225681e+01	3.252062237413140622e+01	-1.571300261942605928e-02	4.247714456208489651e+02	1.505977197437635695e-02	0.000000000000000000e+00	3.470349319988555337e+00	1.000000000000000000e+00
3.400000000000000000e+02	7.045676152905990364e+01	3.940516652567194456e+01	-3.909175042362844979e-03	1.033245895006981101e+02	2.181301928999541673e-01	0.000000000000000000e+00	4.327077378865039847e+00	1.000000000000000000e+00
3.410000000000000000e+02	7.024086203128780426e+01	4.527924036332876767e+01	-5.240102523239870656e-03	1.395689730837963509e+02	1.861246360780561826e-01	0.000000000000000000e+00	5.664823455882943115e+00	1.000000000000000000e+00
3.410000000000000000e+02	1.100856999124160893e+02	4.629908761847043053e+01	-3.452038666634986083e-03	9.087565716612057543e+01	1.771981596126813718e-01	0.000000000000000000e+00	7.816467518698724248e+00	1.000000000000000000e+00
3.420000000000000000e+02	1.054731985503518956e+02	5.260955476883482618e+01	4.270211306640283797e-03	-1.131564827014136654e+02	9.801344195649264179e-02	0.000000000000000000e+00	7.816467518698724248e+00	1.000000000000000000e+00
3.430000000000000000e+02	4.863698403794038683e+01	5.217276155667224913e+01	-1.627215192347416725e-02	4.399984374346986442e+02	1.241401902866523521e-02	0.000000000000000000e+00	6.871913857220969035e+00	1.000000000000000000e+00
3.440000000000000000e+02	6.963082906400418715e+00	1.285611420859991050e+01	-4.145982936156033215e-03	1.097734428465544028e+02	6.672774160627104045e-02	0.000000000000000000e+00	2.176885851451163134e+01	1.000000000000000000e+00
3.440000000000000000e+02	1.099582805082366264e+02	3.236579441060214180e+01	-1.662409707309798340e-02	4.495827575321173413e+02	6.685957821548571545e-03	0.000000000000000000e+00	1.393387581834250533e+01	1.000000000000000000e+00
3.440000000000000000e+02	7.735942023073552321e+01	4.621551930204352487e+01	-1.657591693790873635e-02	4.482706955858617448e+02	1.736852342409445082e-02	0.000000000000000000e+00	7.179866927040165159e+00	1.000000000000000000e+00
3.440000000000000000e+02	6.927199876855125638e+01	1.680681533933258009e+01	2.806326028780795935e-03	-7.329133580593679653e+01	2.422799662836876422e-01	0.000000000000000000e+00	6.787330543290458706e+00	1.000000000000000000e+00
3.460000000000000000e+02	1.254134724209881426e+02	3.038948208857943101e+01	-4.779835321781208957e-03	1.270347807704825698e+02	8.168281483317674230e-02	0.000000000000000000e+00	1.009207934426360431e+01	1.000000000000000000e+00
3.460000000000000000e+02	9.666253002907306779e+01	4.030840648186513420e+01	1.359376791227288580e-03	-3.388739836781088854e+01	4.023733566741679590e-01	0.000000000000000000e+00	1.469931121507282157e+01	1.000000000000000000e+00
3.470000000000000000e+02	2.723497977239013679e+01	2.078917153093798476e+01	-1.519920490606129632e-02	4.107794876254818064e+02	5.473716036053399847e-02	0.000000000000000000e+00	1.240163537097573787e+01	1.000000000000000000e+00
3.480000000000000000e+02	1.265876071216893024e+02	4.041302802779283354e+01	-1.617059168823968898e-02	4.372327058861980049e+02	1.116722801249780961e-02	0.000000000000000000e+00	1.009207934426360431e+01	1.000000000000000000e+00
3.480000000000000000e+02	1.319702101765259101e+02	5.289875052585396276e+01	-7.808889612078649331e-03	2.095232763263976494e+02	3.891190868310523410e-02	0.000000000000000000e+00	4.340848780265346818e+00	1.000000000000000000e+00
3.490000000000000000e+02	5.957162999444872753e+01	4.556050976286216070e+01	-4.824892891848509002e-03	1.282618076944179109e+02	8.931331330539904467e-02	0.000000000000000000e+00	7.557377805400501636e+00	1.000000000000000000e+00
3.500000000000000000e+02	4.074403615716522609e+01	2.425515905992356736e+01	-4.518402892775707884e-03	1.199153416018717024e+02	7.637586087577685756e-02	0.000000000000000000e+00	1.394660080299555283e+01	1.000000000000000000e+00
3.500000000000000000e+02	3.018403275483977666e+01	4.501571809039774763e+01	-1.664195905897680738e-02	4.500691827333772608e+02	3.244381711607091656e-02	0.000000000000000000e+00	7.654903629148264166e+00	1.000000000000000000e+00
3.500000000000000000e+02	7.114022529256479288e+01	3.986061321682317526e+01	-3.959707164063003444e-03	1.047007017445909582e+02	2.335872850682233492e-01	0.000000000000000000e+00	5.095951366583381770e+00	1.000000000000000000e+00
3.510000000000000000e+02	7.218002426494997792e+01	1.932578496207841212e+01	-1.673081870072095495e-02	4.524890463147568198e+02	1.813107248623152534e-01	0.000000000000000000e+00	1.796811328349047443e+01	1.000000000000000000e+00
3.510000000000000000e+02	8.284409421006307639e+01	4.864432771702769998e+00	-1.660359637466697277e-02	4.490244737876376462e+02	4.788482081505418542e-02	0.000000000000000000e+00	1.796811328349047443e+01	1.000000000000000000e+00
3.510000000000000000e+02	1.034231909375250069e+02	2.401547773026972621e+01	-3.884395753574235687e-03	1.026497893626929141e+02	1.201017540865382260e-01	0.000000000000000000e+00	1.763989975095194396e+01	1.000000000000000000e+00
3.520000000000000000e+02	1.689199655954431023e+01	1.339987865204964379e+01	-1.658225069242199798e-02	4.484431790843229351e+02	1.388669557440447289e-02	0.000000000000000000e+00	1.171420840631724225e+01	1.000000000000000000e+00
3.520000000000000000e+02	3.332470083887920254e+01	5.199667458341812676e+01	-1.738184095527792877e-02	4.702179614166883539e+02	3.274239283798863198e-02	0.000000000000000000e+00	7.654903629148264166e+00	1.000000000000000000e+00
3.520000000000000000e+02	1.277662611322294310e+02	5.181718658133201671e+01	-2.976150195735206144e-03	7.791605979519559355e+01	2.843061167392383348e-01	0.000000000000000000e+00	4.340848780265346818e+00	1.000000000000000000e+00
3.530000000000000000e+02	1.007830402425198635e+01	2.292858646691810165e+01	-1.653417838171308135e-02	4.471340534602042567e+02	8.091091934669059071e-03	0.000000000000000000e+00	1.171420840631724225e+01	1.000000000000000000e+00
3.530000000000000000e+02	1.261799154707397861e+02	1.313408841794785964e+01	3.515078562748103364e-03	-9.259238644595846779e+01	1.680042401231358618e-01	0.000000000000000000e+00	4.461810403772309641e+00	1.000000000000000000e+00
3.540000000000000000e+02	6.232422603001238315e+01	3.852224475232445400e+01	-1.573227801299346279e-02	4.252963613418105524e+02	1.615005794853918708e-02	0.000000000000000000e+00	7.557377805400501636e+00	1.000000000000000000e+00
3.540000000000000000e+02	1.420391538004398058e+02	3.629371872151638456e+01	-1.586021556708869587e-02	4.287804112633400564e+02	1.206745352766591672e-02	0.000000000000000000e+00	9.047470453562896253e+00	1.000000000000000000e+00
3.550000000000000000e+02	6.929101266040214568e+01	4.460920595274327383e+01	-1.727061996938580521e-02	4.671891441948002921e+02	1.214120675442672548e-01	0.000000000000000000e+00	5.095951366583381770e+00	1.000000000000000000e+00
3.550000000000000000e+02	7.181474952698681591e+01	5.119868056506302878e+01	-5.131632951403868569e-03	1.366150835404473298e+02	4.540524082304137066e-01	0.000000000000000000e+00	7.056232949539378296e+00	1.000000000000000000e+00
3.560000000000000000e+02	1.312057866097825070e+02	3.690841360130695392e+01	-5.069087805469694313e-03	1.349118275080410569e+02	9.551657413849112821e-02	0.000000000000000000e+00	1.085079234355034394e+01	1.000000000000000000e+00
3.570000000000000000e+02	7.451064228508479914e+01	4.234078861456438858e+01	-1.643840058306038007e-02	4.445257916856214706e+02	8.324203629506876645e-02	0.000000000000000000e+00	5.691243329801964457e+00	1.000000000000000000e+00
3.580000000000000000e+02	1.281309020962790441e+02	1.714674380636308726e+01	-3.700289906182210268e-03	9.763614057367638566e+01	1.670060934543868836e-01	0.000000000000000000e+00	4.461810403772309641e+00	1.000000000000000000e+00
3.580000000000000000e+02	4.679137916455895407e+01	4.495710737306202986e+01	-1.589274037741711387e-02	4.296661407403013868e+02	2.228151650702947517e-02	0.000000000000000000e+00	1.014328300619813561e+01	1.000000000000000000e+00
3.580000000000000000e+02	1.305324804370347067e+02	7.348540876277491307e+00	1.878708291329369466e-03	-4.803005479870985539e+01	3.839196261373279961e-01	0.000000000000000000e+00	7.239984954593894351e+00	1.000000000000000000e+00
3.580000000000000000e+02	3.749433395037622319e+01	2.049870740585163276e+01	-4.295359135060823966e-03	1.138413190675208426e+02	9.638317223499248687e-02	0.000000000000000000e+00	1.603715697857531097e+01	1.000000000000000000e+00
3.580000000000000000e+02	5.444182656948726162e+01	2.266002862261965234e+01	-3.350840525605277426e-02	9.093834236923809158e+02	8.870745054595730039e-03	0.000000000000000000e+00	1.708475388985380405e+01	1.000000000000000000e+00
3.580000000000000000e+02	1.400045239439856459e+02	4.510944347648230490e+01	-4.322270864640168075e-03	1.145741907406758742e+02	1.850292192951137338e-01	0.000000000000000000e+00	9.047470453562896253e+00	1.000000000000000000e+00
3.580000000000000000e+02	7.994377497223494800e+01	4.806790822763718296e+01	-4.357950055432237985e-03	1.155458216488829777e+02	4.619614866755522575e-01	0.000000000000000000e+00	3.702355916301291572e+00	1.000000000000000000e+00
3.590000000000000000e+02	1.151458351860851792e+02	5.188627423055821453e+01	-1.406287180140964460e-02	3.798343809123588812e+02	5.872443837784202536e-02	0.000000000000000000e+00	1.182580595295536341e+01	1.000000000000000000e+00
3.600000000000000000e+02	1.754979935101403044e+01	8.156441681481073402e+00	-1.616008384548177357e-02	4.369465518402255952e+02	1.237058395658596766e-02	0.000000000000000000e+00	1.772186977939683672e+01	1.000000000000000000e+00
3.600000000000000000e+02	1.187843603659104019e+02	2.404642923517438291e+01	-4.495900363025367302e-03	1.193025431349529981e+02	2.656141186829581446e-01	0.000000000000000000e+00	3.561516048882969354e+00	1.000000000000000000e+00
3.600000000000000000e+02	1.034032386110405923e+02	5.328667135734249172e+01	-3.681624532281200374e-02	9.994639321601749771e+02	1.012818362287981611e-02	0.000000000000000000e+00	1.182580595295536341e+01	1.000000000000000000e+00
3.620000000000000000e+02	1.123944364398337541e+02	6.293943612684945066e+00	-4.481738319926182636e-03	1.189168763501113659e+02	8.934489186970406838e-02	0.000000000000000000e+00	1.088346848382735743e+01	1.000000000000000000e+00
3.620000000000000000e+02	6.047691088624629430e+01	4.867901319331885901e+01	-4.706080565696233418e-03	1.250262598637986144e+02	8.102869366910370186e-02	0.000000000000000000e+00	1.253947577842097338e+01	1.000000000000000000e+00
3.630000000000000000e+02	2.185743616708969839e+01	4.440797423896034246e+01	-4.108617561577421022e-03	1.087558930638562913e+02	8.506898505974846980e-02	0.000000000000000000e+00	1.627440566900778052e+01	1.000000000000000000e+00
3.630000000000000000e+02	7.731025680126150235e+01	5.067021900349079999e+01	-3.304588779204410427e-03	8.686023907903079078e+01	1.643060587721651977e-01	0.000000000000000000e+00	3.702355916301291572e+00	1.000000000000000000e+00
3.640000000000000000e+02	1.374298486028451691e+02	1.069835224067842994e+01	-1.535329050003555497e-02	4.149756120972317035e+02	1.160772273871868432e-02	0.000000000000000000e+00	1.108381381362191576e+01	1.000000000000000000e+00
3.640000000000000000e+02	1.266996521623155445e+02	1.347572744087760199e+01	-4.194398699966715889e-03	1.110919215317091613e+02	1.345165963646434149e-01	0.000000000000000000e+00	9.343927794212493865e+00	1.000000000000000000e+00
3.640000000000000000e+02	1.067812128643679159e+02	2.079462859230413940e+01	2.438397047560235398e-03	-6.327173720398359791e+01	3.798132499833158926e-01	0.000000000000000000e+00	9.258859262475489516e+00	1.000000000000000000e+00
3.650000000000000000e+02	6.609735824165558427e+01	2.298242594300445418e+01	-3.120470159390863196e-02	8.466479851412736934e+02	7.718421386463614198e-03	0.000000000000000000e+00	7.926159585749365633e+00	1.000000000000000000e+00
3.650000000000000000e+02	3.562163323909724966e+01	2.499071400449433256e+01	-4.395699066658893123e-03	1.165738187880509145e+02	9.809260114889173376e-02	0.000000000000000000e+00	1.289235430015884099e+01	1.000000000000000000e+00
3.660000000000000000e+02	1.107073631008217163e+01	2.870854755587893692e+01	-1.627977425085824423e-02	4.402060118979762251e+02	1.246669087746410387e-02	0.000000000000000000e+00	3.862377201853618658e+00	1.000000000000000000e+00
3.670000000000000000e+02	1.153710375809244084e+02	1.676245505822108584e+01	4.111343038566916963e-03	-1.088301144131585829e+02	9.451817094834247257e-02	0.000000000000000000e+00	6.647874793951582539e+00	1.000000000000000000e+00
3.670000000000000000e+02	5.479618059803158303e+01	3.750011538583505200e+01	-1.633674510854209172e-02	4.417574665404115990e+02	6.753310571314008470e-03	0.000000000000000000e+00	1.122045911042419952e+01	1.000000000000000000e+00
3.670000000000000000e+02	1.397147983994030938e+02	5.121346389908583774e+01	-1.920468028135923974e-02	5.198582977190926613e+02	1.793748539290007660e-02	0.000000000000000000e+00	3.097935357542317902e+01	1.000000000000000000e+00
3.670000000000000000e+02	3.791119532183905960e+01	4.173718842187696509e+01	-3.929328631102473393e-03	1.038734206063371346e+02	2.225132681647985500e-01	0.000000000000000000e+00	8.975205169710646302e+00	1.000000000000000000e+00
3.680000000000000000e+02	9.883003738349628975e+01	6.256170521259259765e+00	-4.552201215514656979e-03	1.208357519107854614e+02	1.008046390758315924e-01	0.000000000000000000e+00	7.243423296258873378e+00	1.000000000000000000e+00
3.690000000000000000e+02	5.478883209600864390e+00	1.932298415205695008e+01	-1.683980398373969775e-02	4.554569799245136323e+02	1.073255416290452846e-02	0.000000000000000000e+00	1.092509137282269904e+01	1.000000000000000000e+00
3.690000000000000000e+02	1.057037034532791040e+02	8.540879651521194660e+00	-4.552512929206111239e-03	1.208442406306920560e+02	1.608438460721025587e-01	0.000000000000000000e+00	6.125002617105563374e+00	1.000000000000000000e+00
3.690000000000000000e+02	7.415049582902094016e+01	2.062364027765223540e+01	-1.697135176471446100e-02	4.590393450808878129e+02	6.804631632918334283e-03	0.000000000000000000e+00	8.391477510909972182e+00	1.000000000000000000e+00
3.690000000000000000e+02	6.918275226139504852e+00	3.826616687670380657e+01	-4.419587301470300975e-03	1.172243533649290157e+02	1.430569533886594247e-01	0.000000000000000000e+00	1.042070151839419800e+01	1.000000000000000000e+00
3.700000000000000000e+02	5.709657408433171355e+01	2.325640088034214514e+01	-3.131779632452476314e-02	8.497278289769251387e+02	1.087518797121678205e-02	0.000000000000000000e+00	8.508158423970263229e+00	1.000000000000000000e+00
3.710000000000000000e+02	4.974957951124176248e+01	1.896566312205826677e+01	-1.644292527855138394e-02	4.446490101188787207e+02	8.238846259559728935e-02	0.000000000000000000e+00	8.508158423970263229e+00	1.000000000000000000e+00
3.710000000000000000e+02	8.169595538292634274e+01	4.840160677642404607e+01	-4.169367162375779701e-03	1.104102520469654962e+02	7.491817558449609393e-02	0.000000000000000000e+00	5.136224589788461969e+00	1.000000000000000000e+00
3.720000000000000000e+02	2.643463936971067696e+01	1.158017272493231786e+01	-3.199496746669343999e-02	8.681688417148942563e+02	7.257606447223174939e-03	0.000000000000000000e+00	2.234043072633095406e+01	1.000000000000000000e+00
3.720000000000000000e+02	1.108053493213688938e+02	1.193040269999753988e+01	-4.160209332364746618e-03	1.101608621226624933e+02	1.042413987059896963e-01	0.000000000000000000e+00	6.125002617105563374e+00	1.000000000000000000e+00
3.720000000000000000e+02	7.031196963043886683e+01	5.105599490016312814e+01	-1.579300378533774266e-02	4.269500714183172363e+02	1.233066621979472810e-02	0.000000000000000000e+00	6.866403379936537377e+00	1.000000000000000000e+00
3.730000000000000000e+02	6.424779115231703486e+01	2.988199092645085031e+01	-3.949345330988174307e-03	1.044185238964480504e+02	2.721309614918899777e-01	0.000000000000000000e+00	9.748761409150361601e+00	1.000000000000000000e+00
3.740000000000000000e+02	4.206434076069666617e+01	3.843920755500622732e+01	-1.475698255944625156e-02	3.987367004789036287e+02	1.965490858614338254e-02	0.000000000000000000e+00	3.895052980864634584e+00	1.000000000000000000e+00
3.740000000000000000e+02	8.262072835629840029e+01	3.607944853338232605e+01	-3.221505019945655746e-03	8.459766678762709091e+01	1.644927081136491331e-01	0.000000000000000000e+00	1.068020777172644564e+01	1.000000000000000000e+00
3.750000000000000000e+02	6.139570314196816980e+01	7.827128324959875982e+00	-1.637783987156821164e-02	4.428765766164870570e+02	1.720746468977618626e-02	0.000000000000000000e+00	1.601702101648389132e+01	1.000000000000000000e+00
3.750000000000000000e+02	2.163648716955339424e+01	4.323348025205228851e+01	-3.975427411510371913e-03	1.051288022133920066e+02	1.125290142038631869e-01	0.000000000000000000e+00	1.410112676749164073e+01	1.000000000000000000e+00
3.760000000000000000e+02	1.303508127469778515e+02	1.337379356221658178e+01	-1.702625808534145857e-02	4.605345773715533255e+02	9.764346858068373436e-03	0.000000000000000000e+00	7.803367346051860665e+00	1.000000000000000000e+00
3.760000000000000000e+02	7.717494590594566262e+01	5.083908012926270459e+01	-4.726564230952355269e-03	1.255840797536106805e+02	2.010603700840194463e-01	0.000000000000000000e+00	5.136224589788461969e+00	1.000000000000000000e+00
3.760000000000000000e+02	9.692508794117446769e+01	3.041467032070445242e+01	-4.096469837842354675e-03	1.084250810812040697e+02	9.334491200764505336e-02	0.000000000000000000e+00	9.632671987093909038e+00	1.000000000000000000e+00
3.770000000000000000e+02	8.231562339977915599e+01	4.680141673156764170e+01	-3.776326173051089072e-03	9.970679255300620980e+01	2.958083391705904619e-01	0.000000000000000000e+00	6.536764552031275599e+00	1.000000000000000000e+00
3.780000000000000000e+02	6.374124571124935557e+01	4.719877125393898609e+01	-4.632848181510390226e-03	1.230319644109859212e+02	8.913368952446643068e-02	0.000000000000000000e+00	1.391819491273003528e+01	1.000000000000000000e+00
3.780000000000000000e+02	9.906901643163816118e+01	1.913470506765167656e+01	-4.032569132613784274e-03	1.066849098811860017e+02	2.949122892164027787e-01	0.000000000000000000e+00	7.252221058232575679e+00	1.000000000000000000e+00
3.780000000000000000e+02	4.630962041252759320e+01	3.961559024932999051e+01	-4.120830216729696495e-03	1.090884732864958409e+02	2.279795468112627566e-01	0.000000000000000000e+00	4.405255448410926533e+00	1.000000000000000000e+00
3.790000000000000000e+02	6.066246848664224700e+00	6.440233892278209638e+00	-1.666182021924562592e-02	4.506100503024458135e+02	1.236861254882593020e-02	0.000000000000000000e+00	1.380274279895319722e+01	1.000000000000000000e+00
3.800000000000000000e+02	1.401016062090446290e+01	3.137258148820468051e+01	-3.296534690958188851e-02	8.945946276833572028e+02	1.745559081600123186e-02	0.000000000000000000e+00	1.410112676749164073e+01	1.000000000000000000e+00
3.800000000000000000e+02	1.381524227253824790e+02	1.353939453529889114e+01	-5.123726815896688207e-03	1.363997802935766686e+02	9.414290362799004885e-02	0.000000000000000000e+00	7.803367346051860665e+00	1.000000000000000000e+00
3.810000000000000000e+02	4.655985575209078320e+01	5.087992066861567508e+01	-1.632920102208857902e-02	4.415520227674533658e+02	1.292215404820418190e-02	0.000000000000000000e+00	1.126710954593107239e+01	1.000000000000000000e+00
3.830000000000000000e+02	9.267066717164779277e+01	1.572064047765740824e+01	-4.541720984894269397e-03	1.205503498102935822e+02	9.184573378214722084e-02	0.000000000000000000e+00	7.252221058232575679e+00	1.000000000000000000e+00
3.830000000000000000e+02	7.863251312679807370e+01	4.933803173143100906e+01	-1.657994808040364962e-02	4.483804733738802497e+02	1.255889527557152441e-02	0.000000000000000000e+00	1.338982150768717361e+01	1.000000000000000000e+00
3.840000000000000000e+02	1.985897316245794286e+01	6.965980605854943164e+00	-1.582282915382672572e-02	4.277622885462629370e+02	2.383247681168554344e-02	0.000000000000000000e+00	1.380274279895319722e+01	1.000000000000000000e+00
3.840000000000000000e+02	3.687796795040246423e+01	3.067715466007786773e+01	-4.555855137859585006e-03	1.209352570791400439e+02	1.143759054619550852e-01	0.000000000000000000e+00	1.493860765094867382e+01	1.000000000000000000e+00
3.840000000000000000e+02	6.526280959506922841e+01	5.007175339623262289e+01	-4.524511466824492414e-03	1.200816928900906646e+02	9.740238227927755510e-02	0.000000000000000000e+00	1.338982150768717361e+01	1.000000000000000000e+00
3.850000000000000000e+02	7.424904177358237689e+01	1.702461983868717965e+01	-1.658771129438035494e-02	4.485918845208076391e+02	1.083699116042446953e-02	0.000000000000000000e+00	8.885375179897868847e+00	1.000000000000000000e+00
3.850000000000000000e+02	1.010658178685981028e+02	5.255510952365401778e+01	-1.575696666460135731e-02	4.259686932095366387e+02	1.583423026800190314e-02	0.000000000000000000e+00	1.111873424854109516e+01	1.000000000000000000e+00
3.850000000000000000e+02	7.218897749762520277e+01	3.515559724421428456e+01	2.751208570456888103e-03	-7.179035372365179057e+01	2.892887227366295333e-01	0.000000000000000000e+00	1.063575754210421209e+01	1.000000000000000000e+00
3.860000000000000000e+02	1.115212355745082817e+02	4.877218844535742903e+01	-1.623132197176408581e-02	4.388865388130814722e+02	1.112343958341321937e-02	0.000000000000000000e+00	1.111873424854109516e+01	1.000000000000000000e+00
3.880000000000000000e+02	1.345767649341434833e+02	3.784507059067023249e+01	-1.714993336260409174e-02	4.639025551564128591e+02	8.774598475919859197e-02	0.000000000000000000e+00	6.558941147628598145e+00	1.000000000000000000e+00
3.880000000000000000e+02	1.411217797730348309e+02	3.827225876553888639e+01	-1.642566054094844741e-02	4.441788494368481679e+02	8.569915713228104526e-02	0.000000000000000000e+00	6.558941147628598145e+00	1.000000000000000000e+00
3.890000000000000000e+02	2.456984147160838816e+01	2.221122168544415842e+01	-1.602612382886129880e-02	4.332984956561341505e+02	3.880107791516806959e-02	0.000000000000000000e+00	9.009127363289229251e+00	1.000000000000000000e+00
3.890000000000000000e+02	1.145886251579999993e+02	2.392783932005324843e+01	-3.380953426103756355e-03	8.893983364310417983e+01	1.036277201363822176e-01	0.000000000000000000e+00	1.041983492628762242e+01	1.000000000000000000e+00
3.900000000000000000e+02	8.352061542810976391e+01	4.246547419744065621e+01	-3.177043993186631776e-02	8.620544123307482778e+02	5.309730876267404476e-03	0.000000000000000000e+00	1.068020631847873680e+01	1.000000000000000000e+00
3.900000000000000000e+02	1.388040575703473394e+02	7.895007863719817109e+00	-1.579094611029385753e-02	4.268940359358048795e+02	9.580261914610033180e-03	0.000000000000000000e+00	2.849688772775776258e+01	1.000000000000000000e+00
3.900000000000000000e+02	7.051690732127264027e+01	8.961055830295617142e+00	-1.641557681124682436e-02	4.439042450181212303e+02	7.726766180501942749e-03	0.000000000000000000e+00	8.885375179897868847e+00	1.000000000000000000e+00
3.900000000000000000e+02	1.110010183555119312e+02	1.414509751001733484e+01	-3.840625780752648585e-03	1.014578268349359575e+02	9.916080265636295632e-02	0.000000000000000000e+00	1.041983492628762242e+01	1.000000000000000000e+00
3.900000000000000000e+02	1.686197637858150955e+01	1.754719000076785562e+01	-1.644115867563685982e-02	4.446009012364692694e+02	5.066765332541178779e-02	0.000000000000000000e+00	5.806168455305841469e+00	1.000000000000000000e+00
3.900000000000000000e+02	1.133320293418403857e+01	4.276063430359983641e+01	-4.376667945214404894e-03	1.160555551894993016e+02	8.706308463088119343e-02	0.000000000000000000e+00	7.398672574239022026e+00	1.000000000000000000e+00
3.910000000000000000e+02	4.462757456517577737e+01	4.948981248360990293e+01	-4.967641793307785852e-03	1.321492065308643191e+02	2.078629872938052570e-01	0.000000000000000000e+00	6.834566970855639134e+00	1.000000000000000000e+00
3.910000000000000000e+02	1.289037995976622675e+01	3.012530894632497791e+01	-4.096485235128360762e-03	1.084255003866494604e+02	1.524153268131924754e-01	0.000000000000000000e+00	7.768455831826440061e+00	1.000000000000000000e+00
3.930000000000000000e+02	9.460930085563232694e+01	1.180829221041833854e+01	-1.673519019114027423e-02	4.526080926023000757e+02	1.913834587125440301e-02	0.000000000000000000e+00	6.185029054471828935e+00	1.000000000000000000e+00
3.930000000000000000e+02	4.878257294752491902e+01	2.886326119582092176e+01	-3.439439371593442079e-03	9.053254780146801295e+01	1.228090076735034453e-01	0.000000000000000000e+00	1.336039731434233957e+01	1.000000000000000000e+00
3.930000000000000000e+02	1.848728438609190761e+01	4.087397735538045396e+01	-3.658586238288313256e-03	9.650044854110035430e+01	1.309643067832861885e-01	0.000000000000000000e+00	7.398672574239022026e+00	1.000000000000000000e+00
3.930000000000000000e+02	6.271377243437394355e+01	4.862314001059987589e+01	-1.533113538956540692e-02	4.143722747000078925e+02	6.965007510767440291e-02	0.000000000000000000e+00	3.785296934690009163e+00	1.000000000000000000e+00
3.940000000000000000e+02	6.230320999657516978e+01	3.593938939506837471e+01	-1.623325405828793949e-02	4.389391542155676689e+02	1.501043757486175689e-02	0.000000000000000000e+00	1.269039365789442364e+01	1.000000000000000000e+00
3.940000000000000000e+02	1.366792592649361993e+01	2.239586341118701540e+01	-1.665933718621536580e-02	4.505424312902221118e+02	3.544426019934054928e-02	0.000000000000000000e+00	5.806168455305841469e+00	1.000000000000000000e+00
3.940000000000000000e+02	4.359146152766877691e+01	4.273423882531715634e+01	-1.633183288454823773e-02	4.416236947660381134e+02	1.263854586833834670e-02	0.000000000000000000e+00	6.834566970855639134e+00	1.000000000000000000e+00
3.950000000000000000e+02	8.394624326561365990e+01	5.313719608049284204e+01	-3.417819328654653297e-03	8.994378159097534819e+01	2.161875082559563399e-01	0.000000000000000000e+00	5.133939077209711321e+00	1.000000000000000000e+00
3.950000000000000000e+02	2.832297484356590189e+01	1.375317512016197874e+01	-4.769135552196047435e-03	1.267434000914692973e+02	5.976240050777203994e-02	0.000000000000000000e+00	1.207265649012815345e+01	1.000000000000000000e+00
3.960000000000000000e+02	1.199284493442016100e+02	8.801369879782162897e+00	-4.518128963396391903e-03	1.199078818404337170e+02	6.475414165951631773e-02	0.000000000000000000e+00	1.417844072310552761e+01	1.000000000000000000e+00
3.960000000000000000e+02	8.845898129759696360e+01	4.178704678922017735e+01	-1.674640534070222578e-02	4.529135083281796597e+02	6.423213683268402807e-02	0.000000000000000000e+00	5.818996738441603256e+00	1.000000000000000000e+00
3.970000000000000000e+02	1.062109891337060503e+02	1.238737973923435121e+01	-1.648461257128561175e-02	4.457842562161376350e+02	7.822237093586426049e-03	0.000000000000000000e+00	1.161613159651798455e+01	1.000000000000000000e+00
3.970000000000000000e+02	5.662388953950880932e+01	1.804596160205149857e+01	-4.541031892431291253e-03	1.205315841510737869e+02	9.057421801860821020e-02	0.000000000000000000e+00	1.336039731434233957e+01	1.000000000000000000e+00
3.970000000000000000e+02	1.383989749734979000e+02	7.813520751530031561e+00	-4.307101311180047687e-03	1.141610870049031234e+02	5.785605613812294656e-02	0.000000000000000000e+00	1.238351658378350351e+01	1.000000000000000000e+00
3.970000000000000000e+02	8.856474280845132796e+01	1.311897997602848598e+01	-1.690742313757083448e-02	4.572984134993957355e+02	2.908600875871136804e-02	0.000000000000000000e+00	6.185029054471828935e+00	1.000000000000000000e+00
3.970000000000000000e+02	5.906478086098496050e+01	4.962978462569984828e+01	-1.443628176683313218e-02	3.900032400087553128e+02	9.074650044978160857e-02	0.000000000000000000e+00	3.785296934690009163e+00	1.000000000000000000e+00
3.990000000000000000e+02	8.732369417415731050e+01	3.580351797711536932e+01	-1.677236674406309622e-02	4.536205003133079003e+02	7.041985105003090162e-02	0.000000000000000000e+00	6.090278638776410958e+00	1.000000000000000000e+00
3.990000000000000000e+02	8.020464846714035900e+01	4.962182998113157595e+01	-3.827289456213465221e-03	1.010946463693343844e+02	1.537180939539577462e-01	0.000000000000000000e+00	5.133939077209711321e+00	1.000000000000000000e+00
3.990000000000000000e+02	1.318229701519702814e+02	1.830673968415916875e+01	-1.591756241235270375e-02	4.303421049595733052e+02	8.123599348429544342e-03	0.000000000000000000e+00	1.205320076268021978e+01	1.000000000000000000e+00
4.000000000000000000e+02	9.406413674105614575e+01	4.335004246952576068e+01	-1.632893257618696012e-02	4.415447123344137026e+02	5.046890892609234847e-02	0.000000000000000000e+00	3.806447073074585408e+00	1.000000000000000000e+00
4.000000000000000000e+02	1.314389183989598280e+02	4.791651447712110468e+01	-1.956826727394278195e-02	5.297596534385937730e+02	2.378685885367859409e-02	0.000000000000000000e+00	1.006277782934377107e+01	1.000000000000000000e+00
4.010000000000000000e+02	4.758618283782925396e+00	1.626198755906954574e+01	-3.568708951145120427e-03	9.405287200711853757e+01	1.117915820227420864e-01	0.000000000000000000e+00	2.564314118876640691e+01	1.000000000000000000e+00
4.010000000000000000e+02	1.077443611448822907e+02	2.774012131086376698e+01	-1.666938952418540662e-02	4.508161808359546967e+02	8.448209039565446332e-03	0.000000000000000000e+00	1.542912516929902722e+01	1.000000000000000000e+00
4.020000000000000000e+02	3.088568828431748159e+01	2.653942420074125863e+01	-1.591766747862801215e-02	4.303449661690972334e+02	1.081810105465419447e-02	0.000000000000000000e+00	9.245161614196053534e+00	1.000000000000000000e+00
4.020000000000000000e+02	3.038041330351189018e+01	1.730808028631709306e+01	-1.584142623394310667e-02	4.282687321466457320e+02	2.075642601141336474e-02	0.000000000000000000e+00	9.245161614196053534e+00	1.000000000000000000e+00
4.020000000000000000e+02	5.447989091713873222e+01	3.918000085988103365e+01	-3.229680759972829857e-02	8.763886806765782467e+02	5.808929588385636222e-03	0.000000000000000000e+00	1.141136260704884897e+01	1.000000000000000000e+00
4.030000000000000000e+02	1.223876338827296024e+02	4.351949887003218720e+01	-1.559066524625027546e-02	4.214399022094755196e+02	1.901654933479801635e-02	0.000000000000000000e+00	1.006277782934377107e+01	1.000000000000000000e+00
4.040000000000000000e+02	4.491153850080954157e+01	1.563434758205654340e+01	-1.702122219442927381e-02	4.603974378470289821e+02	2.773669897054642508e-02	0.000000000000000000e+00	1.462720002819576059e+01	1.000000000000000000e+00
4.040000000000000000e+02	1.757175343797012701e+01	4.709978236521710926e+01	-1.706627985991557989e-02	4.616244673694553171e+02	9.556415248609517743e-02	0.000000000000000000e+00	5.995775946510532250e+00	1.000000000000000000e+00
4.040000000000000000e+02	3.118878248736676184e+01	5.227600566094591272e+01	-1.537320077509872832e-02	4.155178171812826804e+02	1.803618317886257483e-02	0.000000000000000000e+00	1.027262836044849337e+01	1.000000000000000000e+00
4.050000000000000000e+02	1.438740097932615356e+02	1.846147186742079072e+01	-4.031657160214792077e-03	1.066600746606941357e+02	9.494265333991214195e-02	0.000000000000000000e+00	1.711948458863043854e+01	1.000000000000000000e+00
4.060000000000000000e+02	9.340545524498595853e+01	1.642693266442901034e+01	-1.620000565941184453e-02	4.380337196673269773e+02	3.396422734190962522e-02	0.000000000000000000e+00	1.826451367422363603e+01	1.000000000000000000e+00
4.060000000000000000e+02	8.480035611036174714e+01	4.462337926104338948e+01	-3.713358392725304036e-03	9.799202716098039900e+01	1.325597244429365107e-01	0.000000000000000000e+00	5.627367469122790844e+00	1.000000000000000000e+00
4.060000000000000000e+02	4.499410797737629508e+01	4.704733758605130589e+01	-4.140809808550572485e-03	1.096325660339927737e+02	1.708912893346307138e-01	0.000000000000000000e+00	1.217747545743411131e+01	1.000000000000000000e+00
4.070000000000000000e+02	1.198774703505159920e+02	2.006147621598043784e+01	-1.641859361162367748e-02	4.439863998098911679e+02	1.670457274245151780e-02	0.000000000000000000e+00	5.075982795253704438e+00	1.000000000000000000e+00
4.070000000000000000e+02	2.337792143973173964e+01	4.560387383322932919e+01	-1.699329545461131588e-02	4.596369249830820536e+02	8.302524412196221615e-02	0.000000000000000000e+00	5.995775946510532250e+00	1.000000000000000000e+00
4.070000000000000000e+02	1.293173604310009637e+02	2.747150582543415709e+01	-5.429784460895585585e-03	1.447344723359785803e+02	2.285349156429509199e-01	0.000000000000000000e+00	3.456229105510310706e+00	1.000000000000000000e+00
4.090000000000000000e+02	1.271545832242836411e+02	8.387150900133345743e+00	-4.881905397628636366e-03	1.298143965155360036e+02	4.287251240139855479e-02	0.000000000000000000e+00	1.118859117031670003e+01	1.000000000000000000e+00
4.090000000000000000e+02	5.371666150665023309e+01	3.854981039013360800e+01	-1.637103176144342337e-02	4.426911752641337330e+02	1.995991731973001393e-02	0.000000000000000000e+00	1.217747545743411131e+01	1.000000000000000000e+00
4.090000000000000000e+02	7.874733415276512005e+01	3.284720263325993983e+01	-1.571248090386459864e-02	4.247572380406445518e+02	2.765173692255562532e-02	0.000000000000000000e+00	3.880694210629048069e+00	1.000000000000000000e+00
4.100000000000000000e+02	2.172508628153035204e+01	2.449960790901026897e+01	-1.624252178927934956e-02	4.391915370101406211e+02	1.106337211534003107e-02	0.000000000000000000e+00	1.197721403891974390e+01	1.000000000000000000e+00
4.100000000000000000e+02	1.700585464005989067e+01	5.311488801845158036e+01	-3.777395903353509849e-03	9.973592390386377815e+01	1.008390966235731545e-01	0.000000000000000000e+00	9.849800474633489955e+00	1.000000000000000000e+00
4.110000000000000000e+02	7.688095586511137469e+01	6.075999099029348649e+00	-3.386927466973321203e-03	8.910252126653121252e+01	2.294993292832606668e-01	0.000000000000000000e+00	4.127919731007046344e+00	1.000000000000000000e+00
4.110000000000000000e+02	1.249028932702130845e+02	1.934682538103042049e+01	-4.327957072850740529e-03	1.147290399826357401e+02	3.442947546241006407e-01	0.000000000000000000e+00	5.075982795253704438e+00	1.000000000000000000e+00
4.110000000000000000e+02	9.218783998042596295e+01	3.783665932548655775e+01	-3.669565941324626386e-03	9.679945248699108618e+01	2.460081495149838426e-01	0.000000000000000000e+00	1.003167410825050077e+01	1.000000000000000000e+00
4.120000000000000000e+02	4.515884734578751392e+01	5.182509731204346082e+01	-1.599264084855159598e-02	4.323866728864589390e+02	7.265308116148472273e-02	0.000000000000000000e+00	1.579460116846554740e+01	1.000000000000000000e+00
4.120000000000000000e+02	1.037885446560310498e+02	1.060543923075757178e+01	-3.680778911523255748e-03	9.710480886352119967e+01	1.271748526133922308e-01	0.000000000000000000e+00	1.359119019862114719e+01	1.000000000000000000e+00
4.140000000000000000e+02	8.093547682082909489e+01	6.850970792243462171e+00	-3.993110617958792880e-03	1.056103588171172163e+02	3.895241567951797101e-01	0.000000000000000000e+00	4.127919731007046344e+00	1.000000000000000000e+00
4.140000000000000000e+02	3.368806718882066775e+01	2.391587513975403212e+01	-1.045808136069527458e-03	2.534816330018344388e+01	4.114135097773327088e-01	0.000000000000000000e+00	1.102248490368121381e+01	1.000000000000000000e+00
4.150000000000000000e+02	9.103208817438630263e+01	1.529513741368994850e+01	-1.611203124071065862e-02	4.356379628565917415e+02	1.072691441791917555e-02	0.000000000000000000e+00	9.011621835379266088e+00	1.000000000000000000e+00
4.150000000000000000e+02	7.487652621621107585e+01	2.937767950832932229e+01	-1.576654125657715039e-02	4.262294325730319429e+02	2.167058891762296824e-02	0.000000000000000000e+00	1.264650478736453465e+01	1.000000000000000000e+00
4.150000000000000000e+02	8.175739147132424023e+01	1.264592453005129080e+01	-4.634876504333310804e-03	1.230872005613251048e+02	2.102076265264258836e-01	0.000000000000000000e+00	4.851739385018619011e+00	1.000000000000000000e+00
4.150000000000000000e+02	6.223920773437679088e+01	2.985961822385622000e+01	-1.572103226718206404e-02	4.249901124058446840e+02	8.300102993863078815e-03	0.000000000000000000e+00	1.239134390386541895e+01	1.000000000000000000e+00
4.160000000000000000e+02	1.032711092702533904e+02	4.462079495111429850e+01	8.275418466878315185e-03	-2.222279886483644873e+02	2.961594563038794092e-02	0.000000000000000000e+00	1.299474333481593824e+01	1.000000000000000000e+00
4.170000000000000000e+02	1.065426210253264543e+02	2.938159098265101932e+01	-1.585005215559916192e-02	4.285036369162532992e+02	1.796922876829087912e-02	0.000000000000000000e+00	9.502206551774790455e+00	1.000000000000000000e+00
4.170000000000000000e+02	1.204788334807222867e+02	3.920867679818143614e+01	-1.676737794463943956e-02	4.534846432042405695e+02	7.748124607233730643e-03	0.000000000000000000e+00	5.778297900281507360e+00	1.000000000000000000e+00
4.170000000000000000e+02	3.510540601202180255e+01	3.484685515584257587e+01	-4.153332292177320563e-03	1.099735836375077724e+02	8.859528292122598181e-02	0.000000000000000000e+00	1.102248490368121381e+01	1.000000000000000000e+00
4.170000000000000000e+02	7.490684749140707765e+01	4.260461338791251507e+01	-1.614390144662888188e-02	4.365058658676642835e+02	1.554895181177018415e-02	0.000000000000000000e+00	6.842682548334045656e+00	1.000000000000000000e+00
4.170000000000000000e+02	1.733460817641390861e+01	3.197753026323759684e+01	-1.318082820656283965e-03	3.276286338709321910e+01	3.237583811444336712e-01	0.000000000000000000e+00	1.499404446709799466e+01	1.000000000000000000e+00
4.180000000000000000e+02	5.695156683685153354e+01	5.133671635545295686e+01	-1.662909221108393315e-02	4.497187872556106072e+02	2.747502261140477575e-02	0.000000000000000000e+00	1.431054453115780056e+01	1.000000000000000000e+00
4.180000000000000000e+02	1.063717199120624457e+02	4.741380863312650185e+00	-1.701999932956474448e-02	4.603641362706042059e+02	9.561256548518581866e-03	0.000000000000000000e+00	9.611517707013348399e+00	1.000000000000000000e+00
4.180000000000000000e+02	3.760701567619128838e+01	4.912810019250285265e+00	-4.131087191003968151e-03	1.093677955751555544e+02	8.074470891931295746e-02	0.000000000000000000e+00	1.940295444567065530e+01	1.000000000000000000e+00
4.180000000000000000e+02	9.855891571917580052e+01	1.033971662279010317e+01	-3.997520436420410293e-03	1.057304488702201581e+02	3.577387102777038752e-01	0.000000000000000000e+00	9.011621835379266088e+00	1.000000000000000000e+00
4.180000000000000000e+02	3.087206444482189838e+01	4.600356061448544409e+01	1.630143849605463369e-03	-4.126104213618422989e+01	3.882502686633670930e-01	0.000000000000000000e+00	1.193286459805415411e+01	1.000000000000000000e+00
4.180000000000000000e+02	8.189959787030363714e+01	5.081791524528128434e+01	-3.655758724965692350e-03	9.642344849494918435e+01	2.864192297899104123e-01	0.000000000000000000e+00	1.078688487292857268e+01	1.000000000000000000e+00
4.190000000000000000e+02	5.298420766634008316e+01	2.162005649494713921e+01	-4.488917618053426400e-03	1.191123860521199020e+02	8.974423504008544050e-02	0.000000000000000000e+00	1.235053617167922901e+01	1.000000000000000000e+00
4.190000000000000000e+02	1.275627762173772624e+02	1.779642931126269900e+01	-3.418049726223667834e-03	8.995005587562869209e+01	1.490687778259507379e-01	0.000000000000000000e+00	1.418222813643150104e+01	1.000000000000000000e+00
4.190000000000000000e+02	1.151675461500126119e+02	2.539378507637258053e+01	-4.254490825332695077e-03	1.127283758640315767e+02	1.242214496595601680e-01	0.000000000000000000e+00	9.083576986271236109e+00	1.000000000000000000e+00
4.200000000000000000e+02	1.728464279870552289e+01	1.698356904738998452e+01	-3.113010226290660251e-02	8.446164644110094741e+02	6.970415314854983002e-03	0.000000000000000000e+00	1.499404446709799466e+01	1.000000000000000000e+00
4.210000000000000000e+02	1.290360078302689431e+02	3.190193119983674208e+01	-4.350316917050664478e-03	1.153379527759205558e+02	6.324870729468790032e-02	0.000000000000000000e+00	1.104803763458136778e+01	1.000000000000000000e+00
4.210000000000000000e+02	6.806980223212835313e+01	4.232691466654414114e+01	-1.645709280527438492e-02	4.450348262360978993e+02	1.229450946846899484e-02	0.000000000000000000e+00	6.842682548334045656e+00	1.000000000000000000e+00
4.220000000000000000e+02	1.178059467726758243e+02	3.408574762920532919e+01	-3.781348122109151697e-03	9.984355240702565482e+01	1.908424567114619386e-01	0.000000000000000000e+00	5.778297900281507360e+00	1.000000000000000000e+00
4.230000000000000000e+02	1.387846211268587524e+02	3.710036119058189286e+01	-1.602014664665122115e-02	4.331357224863853617e+02	1.277163001345471560e-02	0.000000000000000000e+00	1.104803763458136778e+01	1.000000000000000000e+00
4.240000000000000000e+02	4.744581920442397660e+01	1.058094434890606550e+01	-1.583153710038788520e-02	4.279994270529949745e+02	5.128367012695989047e-02	0.000000000000000000e+00	1.235053617167922901e+01	1.000000000000000000e+00
4.240000000000000000e+02	7.349744211743941946e+01	1.335785736983100946e+01	-1.749048553687784086e-02	4.731766169004098401e+02	3.224834879240545682e-02	0.000000000000000000e+00	3.598154866610053126e+00	1.000000000000000000e+00
4.250000000000000000e+02	8.015611130505840265e+01	4.510233557046512232e+01	-2.447357425688772257e-03	6.351575003458972901e+01	3.422432674672661879e-01	0.000000000000000000e+00	1.240088013813184098e+01	1.000000000000000000e+00
4.260000000000000000e+02	4.776292775308448313e+01	4.536926044167918093e+01	-4.408346009797966744e-03	1.169182257259737554e+02	1.778953596849507379e-01	0.000000000000000000e+00	1.659010160689591729e+01	1.000000000000000000e+00
4.260000000000000000e+02	3.023625943737937050e+01	5.249438747550642859e+01	-1.635184284671146668e-02	4.421686145716232090e+02	1.587208223128655504e-02	0.000000000000000000e+00	5.917728680668022712e+00	1.000000000000000000e+00
4.260000000000000000e+02	6.383958313391185158e+01	1.636149566280241174e+01	-3.231609176919922333e-02	8.769138353866792386e+02	9.235657863088109210e-03	0.000000000000000000e+00	1.011415261604788718e+01	1.000000000000000000e+00
4.260000000000000000e+02	1.737921116717267722e+01	2.253970534164916018e+01	-1.691916893613709671e-02	4.576182800847974477e+02	1.585062093199229860e-02	0.000000000000000000e+00	1.124447014324677419e+01	1.000000000000000000e+00
4.260000000000000000e+02	1.216989754037319216e+02	4.923047187908073141e+01	-3.827288049248409908e-03	1.010946080542632046e+02	3.250050135560778042e-01	0.000000000000000000e+00	1.563708235339913344e+01	1.000000000000000000e+00
4.270000000000000000e+02	1.236690469028968096e+02	1.541696471665616031e+01	-4.152303226364353027e-03	1.099455596793332290e+02	1.757771843886783980e-01	0.000000000000000000e+00	6.122134559068912019e+00	1.000000000000000000e+00
4.270000000000000000e+02	2.169553547002486127e+01	4.603633305983470336e+01	-6.051831499760108000e-03	1.616743220327325048e+02	1.499791973383761690e-01	0.000000000000000000e+00	6.320931982635519475e+00	1.000000000000000000e+00
4.270000000000000000e+02	1.103321414092161348e+02	1.838178727146792113e+01	-1.677396188951715134e-02	4.536639399931839876e+02	1.726475964935825225e-02	0.000000000000000000e+00	7.540396757825609697e+00	1.000000000000000000e+00
4.270000000000000000e+02	6.113372196043856377e+01	2.610781737304789729e+01	4.893319274498356478e-03	-1.301252240680362888e+02	4.145717037038948449e-01	0.000000000000000000e+00	8.031371552721719098e+00	1.000000000000000000e+00
4.280000000000000000e+02	1.017804711883480167e+02	7.060197802037272652e+00	-1.673586014249360890e-02	4.526263370026758821e+02	5.821452632443135933e-02	0.000000000000000000e+00	1.418835620080090543e+01	1.000000000000000000e+00
4.280000000000000000e+02	5.354527488482513320e+01	2.873810252840304358e+01	-1.730567523396392415e-02	4.681437840788149174e+02	1.700849454862596311e-02	0.000000000000000000e+00	8.031371552721719098e+00	1.000000000000000000e+00
4.290000000000000000e+02	1.176970662901872942e+02	1.676454741199162157e+01	-4.739170795101936562e-03	1.259273870737069387e+02	2.490976801505411231e-01	0.000000000000000000e+00	6.122134559068912019e+00	1.000000000000000000e+00
4.290000000000000000e+02	1.679380203317755615e+01	1.131048431131035947e+01	-3.818455139997505021e-03	1.008540665103816991e+02	3.552517420696548189e-01	0.000000000000000000e+00	1.124447014324677419e+01	1.000000000000000000e+00
4.300000000000000000e+02	1.191444890274617023e+02	3.145233266885782797e+01	-1.661864273463212888e-02	4.494342226657261108e+02	1.196789470745152073e-02	0.000000000000000000e+00	1.475893181541927213e+01	1.000000000000000000e+00
4.300000000000000000e+02	1.538175285007870130e+01	4.633688281806186637e+01	-1.667352073556795447e-02	4.509286837425091790e+02	3.101082674573152342e-02	0.000000000000000000e+00	6.320931982635519475e+00	1.000000000000000000e+00
4.300000000000000000e+02	3.587995842487359255e+01	2.002803198293550224e+01	-4.742696994437319014e-02	1.288419700828402256e+03	5.526089534512057533e-03	0.000000000000000000e+00	6.398865445286841869e+00	1.000000000000000000e+00
4.300000000000000000e+02	2.432878053686898667e+01	5.214624127342241167e+01	-4.406356553215440633e-03	1.168640479976339037e+02	2.652754080320585128e-01	0.000000000000000000e+00	5.917728680668022712e+00	1.000000000000000000e+00
4.310000000000000000e+02	4.990735974731713043e+00	4.806544214585677821e+01	-3.069604074375524919e-02	8.327959163910549023e+02	7.004997145986890938e-02	0.000000000000000000e+00	1.053380980716154092e+01	1.000000000000000000e+00
4.310000000000000000e+02	6.998995956013158093e+01	2.625992230109152459e+01	-1.258202091649751608e-02	3.395072193853028466e+02	2.693487598672221761e-01	0.000000000000000000e+00	3.372193467882077744e+00	1.000000000000000000e+00
4.320000000000000000e+02	4.691964299635332480e+01	1.491052947957466301e+01	-3.476990672177051982e-03	9.155516080026168879e+01	3.837813995214721663e-01	0.000000000000000000e+00	7.729452766827836996e+00	1.000000000000000000e+00
4.330000000000000000e+02	7.310474482204483593e+01	2.496771428494453815e+01	-1.291794857402850209e-02	3.486553443212321781e+02	2.839486268161239835e-01	0.000000000000000000e+00	3.372193467882077744e+00	1.000000000000000000e+00
4.350000000000000000e+02	4.219965407652892964e+01	2.103148893633938243e+01	-1.712413223476703591e-02	4.631999278625601733e+02	3.922768375250795803e-02	0.000000000000000000e+00	6.398865445286841869e+00	1.000000000000000000e+00
4.350000000000000000e+02	5.508870441321204225e+01	4.934880887924754944e+01	-1.696258220603540090e-02	4.588005287267398558e+02	2.291017794997163293e-02	0.000000000000000000e+00	1.786790701109703505e+01	1.000000000000000000e+00
4.360000000000000000e+02	1.237630710646002967e+02	1.185086368550622282e+01	-4.182473884379476689e-03	1.107671798786051198e+02	4.634221178683505249e-01	0.000000000000000000e+00	5.725952799800513304e+00	1.000000000000000000e+00
4.360000000000000000e+02	8.206254988075490076e+01	4.532591312584381882e+01	-1.591271932947778758e-02	4.302102160655762191e+02	1.535612796904051169e-02	0.000000000000000000e+00	1.038841795730841433e+01	1.000000000000000000e+00
4.370000000000000000e+02	3.091865048511633773e+01	4.428456256814600778e+01	-5.852515372394467667e-03	1.562464604261951138e+02	1.521498131961491751e-01	0.000000000000000000e+00	8.815335653391247916e+00	1.000000000000000000e+00
4.370000000000000000e+02	9.477380273078263428e+01	6.181901177582099116e+00	-1.641571217218922366e-02	4.439079312249123745e+02	9.645956234524577511e-03	0.000000000000000000e+00	2.101060621214111279e+01	1.000000000000000000e+00
4.370000000000000000e+02	9.588350520237223407e+01	5.212072429475716717e+01	1.901991656986846881e-03	-4.866411732136440804e+01	2.888775209774083752e-01	0.000000000000000000e+00	1.315127939707421234e+01	1.000000000000000000e+00
4.370000000000000000e+02	8.117405403694671406e+01	3.497556034000779590e+01	-3.150619063584299186e-03	8.266727025593721123e+01	3.165275739007151756e-01	0.000000000000000000e+00	1.038841795730841433e+01	1.000000000000000000e+00
4.380000000000000000e+02	7.214869367101627518e+01	2.153512504626987933e+01	-1.680808025080282597e-02	4.545930657280060245e+02	1.565658394604318993e-02	0.000000000000000000e+00	3.563243281737595858e+00	1.000000000000000000e+00
4.390000000000000000e+02	1.287336013681619136e+02	9.008265583959154554e+00	-1.640750699685018799e-02	4.436844843980734936e+02	5.506709629439621168e-02	0.000000000000000000e+00	5.725952799800513304e+00	1.000000000000000000e+00
4.390000000000000000e+02	1.208156007506508729e+02	5.154682861711969366e+01	-1.436592640247411241e-02	3.880872927842855233e+02	1.852864108698852874e-01	0.000000000000000000e+00	4.831083072725839145e+00	1.000000000000000000e+00
4.400000000000000000e+02	1.413855865276007364e+02	2.269706840663933889e+01	-4.359461521021068542e-03	1.155869825230563208e+02	7.414138021449268035e-02	0.000000000000000000e+00	6.995992150061177028e+00	1.000000000000000000e+00
4.400000000000000000e+02	1.127868004743976797e+02	1.699751422956310876e+01	-4.701367957756820599e-03	1.248979241187734459e+02	9.563702853590061448e-02	0.000000000000000000e+00	1.212297520792597894e+01	1.000000000000000000e+00
4.400000000000000000e+02	3.918111617869881513e+01	4.121181081372074573e+01	-1.610891224304398031e-02	4.355530249847315645e+02	8.426918389655591035e-03	0.000000000000000000e+00	8.720040605141006651e+00	1.000000000000000000e+00
4.400000000000000000e+02	1.183844014584010438e+02	4.216827900854305256e+01	-1.576098664674130401e-02	4.260781670740190634e+02	7.212604403949107734e-03	0.000000000000000000e+00	9.688545956910621371e+00	1.000000000000000000e+00
4.400000000000000000e+02	1.297515647722415224e+02	4.752913128000392362e+01	-1.675578002393969534e-02	4.531688036918346256e+02	2.734034048658495752e-02	0.000000000000000000e+00	7.201162149071700824e+00	1.000000000000000000e+00
4.400000000000000000e+02	1.368631992598976979e+02	4.866111679722675376e+01	-3.968674075756527080e-03	1.049448925000194066e+02	4.723772100054063339e-01	0.000000000000000000e+00	5.701767013376412230e+00	1.000000000000000000e+00
4.410000000000000000e+02	9.347008163482611565e+01	3.388047191463356000e+01	-1.643225420191072109e-02	4.443584108183413832e+02	9.532005955215305804e-03	0.000000000000000000e+00	7.829409560139207080e+00	1.000000000000000000e+00
4.410000000000000000e+02	3.489669481079072000e+01	1.581778535784283157e+01	-1.532737327252987718e-02	4.142698231277927334e+02	2.539918482998770877e-02	0.000000000000000000e+00	9.617257952380672492e+00	1.000000000000000000e+00
4.410000000000000000e+02	1.224955303295085685e+02	2.971779094525394171e+01	-4.565487105487467737e-03	1.211975589208113320e+02	7.708468695452408426e-02	0.000000000000000000e+00	1.311167546917473281e+01	1.000000000000000000e+00
4.410000000000000000e+02	1.066361804420982793e+02	4.454866216024644388e+01	-3.754454247564782861e-03	9.911116696978191953e+01	8.445184807710781616e-02	0.000000000000000000e+00	1.198694794335953162e+01	1.000000000000000000e+00
4.410000000000000000e+02	1.160369244814191489e+02	5.225648823232948104e+01	-1.240288082380755497e-02	3.346288001416876909e+02	2.166907006502259980e-01	0.000000000000000000e+00	4.831083072725839145e+00	1.000000000000000000e+00
4.420000000000000000e+02	3.936746692420840077e+01	4.672485937866872163e+00	-3.875707580280907463e-03	1.024131893300057072e+02	1.516141193376655538e-01	0.000000000000000000e+00	1.200855954938100112e+01	1.000000000000000000e+00
4.420000000000000000e+02	1.783306324320399838e+01	5.251110984380438396e+01	-1.680766150610414969e-02	4.545816622941598553e+02	1.644074135825501770e-02	0.000000000000000000e+00	1.247890368718394072e+01	1.000000000000000000e+00
4.420000000000000000e+02	6.080778587473567143e+01	3.874459758047029112e+01	-4.079963339131358231e-03	1.079755690833745376e+02	8.062746658535158151e-02	0.000000000000000000e+00	9.908905185557532747e+00	1.000000000000000000e+00
4.430000000000000000e+02	2.208063267655946760e+01	8.864079617163039160e+00	-1.560354860286876887e-02	4.217907472598841423e+02	8.908866322660635717e-03	0.000000000000000000e+00	1.278646737727338234e+01	1.000000000000000000e+00
4.430000000000000000e+02	9.475856386014033461e+00	1.101195360214914842e+01	-1.519940163790475113e-02	4.107848451107690266e+02	1.874510495768688667e-02	0.000000000000000000e+00	1.278646737727338234e+01	1.000000000000000000e+00
4.430000000000000000e+02	1.403834164949270757e+02	1.577322833126725676e+01	-4.627321751338293009e-03	1.228814663125690885e+02	9.208352159065524845e-02	0.000000000000000000e+00	6.995992150061177028e+00	1.000000000000000000e+00
4.430000000000000000e+02	1.423446983274674267e+02	4.709162164047743460e+01	-3.947974584859026588e-03	1.043811951544889922e+02	3.727324995056743306e-01	0.000000000000000000e+00	5.298576502052137371e+00	1.000000000000000000e+00
4.440000000000000000e+02	3.113067964648661601e+01	4.456286733310849968e+01	4.559269263040090052e-03	-1.210282319890588099e+02	3.116106334603214734e-01	0.000000000000000000e+00	3.592980486281073915e+00	1.000000000000000000e+00
4.440000000000000000e+02	2.933729608954762469e+01	4.767627128898981681e+01	-5.299710512218516745e-03	1.411922432079773273e+02	2.815018101673264495e-01	0.000000000000000000e+00	3.592980486281073915e+00	1.000000000000000000e+00
4.450000000000000000e+02	1.161261640677797402e+02	5.213876780064342853e+00	-1.694623276511714183e-02	4.583552937935637033e+02	1.013548147815090950e-02	0.000000000000000000e+00	1.224767164607360570e+01	1.000000000000000000e+00
4.450000000000000000e+02	6.946089072942803000e+01	4.870353699385233881e+01	-1.659387035079714842e-02	4.487596105663567982e+02	3.381676546814760265e-02	0.000000000000000000e+00	7.633865886840593085e+00	1.000000000000000000e+00
4.460000000000000000e+02	1.437694869363980104e+02	5.046572101335335958e+00	-4.187152326103856133e-03	1.108945851947218415e+02	1.345670682961457310e-01	0.000000000000000000e+00	1.124840552743989797e+01	1.000000000000000000e+00
4.460000000000000000e+02	3.507804601381100440e+01	2.543333330186517927e+01	-4.767724506563366868e-03	1.267049738962791423e+02	9.303820874243584615e-02	0.000000000000000000e+00	9.617257952380672492e+00	1.000000000000000000e+00
4.460000000000000000e+02	7.108942814931890553e+01	1.491948057026941576e+01	-3.793679433726193304e-03	1.001793639330122261e+02	3.196046443592635011e-01	0.000000000000000000e+00	9.147773663678066214e+00	1.000000000000000000e+00
4.460000000000000000e+02	8.580578309335790266e+01	3.228104016315197811e+01	-3.041181987640041370e-02	8.250558927708789270e+02	4.420672236595590832e-03	0.000000000000000000e+00	7.829409560139207080e+00	1.000000000000000000e+00
4.460000000000000000e+02	7.042508316346597042e+01	4.113080688322430234e+01	-1.649084742989567753e-02	4.459540465392743158e+02	3.062003968860804726e-02	0.000000000000000000e+00	7.633865886840593085e+00	1.000000000000000000e+00
4.470000000000000000e+02	9.855351293654307199e+01	2.860171202679629943e+01	-4.132986795330228710e-03	1.094195264086129242e+02	7.294856117280701380e-02	0.000000000000000000e+00	1.195776127697715552e+01	1.000000000000000000e+00
4.470000000000000000e+02	1.401137274981277585e+02	5.189762643726390223e+01	-1.584205584423472798e-02	4.282858779620603400e+02	1.104863563412639138e-02	0.000000000000000000e+00	5.298576502052137371e+00	1.000000000000000000e+00
4.480000000000000000e+02	6.298821119135467228e+01	1.067071053626254340e+01	-1.821622617995751967e-02	4.929402949576778497e+02	2.375393056593344543e-01	0.000000000000000000e+00	9.147773663678066214e+00	1.000000000000000000e+00
4.490000000000000000e+02	6.722131065943740680e+01	2.841054575688728079e+01	-1.677971485335639362e-02	4.538206071528340431e+02	6.999532180743006649e-03	0.000000000000000000e+00	1.311751506116041277e+01	1.000000000000000000e+00
4.490000000000000000e+02	1.439394855629345784e+02	3.072514601279971558e+01	-4.373568657861666605e-03	1.159711540772968021e+02	2.839548103606336360e-01	0.000000000000000000e+00	1.107451026330686794e+01	1.000000000000000000e+00
4.490000000000000000e+02	1.193913428307150895e+02	5.283029894314182684e+01	-3.422937326084766856e-03	9.008315707513929738e+01	1.759193716410976105e-01	0.000000000000000000e+00	1.649272203411046078e+01	1.000000000000000000e+00
4.500000000000000000e+02	9.732367610634838684e+01	6.059870139269338374e+00	-1.632778323502845699e-02	4.415134129868420700e+02	1.319144447985554081e-02	0.000000000000000000e+00	6.560323140868433711e+00	1.000000000000000000e+00
4.500000000000000000e+02	1.343654366370031994e+02	2.515896556872845125e+01	-1.621862377711518616e-02	4.385407361722311634e+02	1.212863883525117092e-02	0.000000000000000000e+00	1.107451026330686794e+01	1.000000000000000000e+00
4.510000000000000000e+02	1.053579341530435158e+02	1.279813433358508235e+01	-1.685130110602343564e-02	4.557700744515565248e+02	1.702600381580587907e-02	0.000000000000000000e+00	1.048587176696735312e+01	1.000000000000000000e+00
4.510000000000000000e+02	8.410015689963323382e+01	1.575851928773131050e+01	-1.625221867991157379e-02	4.394556068626964134e+02	1.324386772606123142e-02	0.000000000000000000e+00	1.020054206586458001e+01	1.000000000000000000e+00
4.510000000000000000e+02	1.092395326469520569e+02	3.396799915160848116e+01	-2.274970793955670596e-03	5.882124391392895291e+01	2.376784436979767490e-01	0.000000000000000000e+00	9.014726820301097732e+00	1.000000000000000000e+00
4.520000000000000000e+02	8.207389359009864904e+01	2.830207592506541303e+01	-1.147512586659996635e-02	3.093637823076621771e+02	3.941351056422671695e-01	0.000000000000000000e+00	4.033713203223156185e+00	1.000000000000000000e+00
4.530000000000000000e+02	3.894371542295043298e+01	2.226440120381160526e+01	-1.723648580822996837e-02	4.662595881911897777e+02	1.464359530814662858e-02	0.000000000000000000e+00	1.839465700198314124e+01	1.000000000000000000e+00
4.530000000000000000e+02	5.062945161323888499e+01	7.177784701422888602e+00	-4.328316276395487681e-03	1.147388219664382234e+02	4.120244358101899929e-01	0.000000000000000000e+00	7.904988244555816834e+00	1.000000000000000000e+00
4.530000000000000000e+02	8.596954609464077635e+01	2.725578066572822777e+01	-1.261905662257178234e-02	3.405157914949883775e+02	3.356969443807078513e-01	0.000000000000000000e+00	4.033713203223156185e+00	1.000000000000000000e+00
4.530000000000000000e+02	1.034790354333779021e+02	4.849343908985154883e+01	-4.500427155872654614e-03	1.194258186843091352e+02	1.453286586537758662e-01	0.000000000000000000e+00	1.562599544179833622e+01	1.000000000000000000e+00
4.540000000000000000e+02	9.321084692242513370e+01	1.117088528466688047e+01	-4.746895915080220907e-03	1.261377608286570506e+02	2.631522389047615818e-01	0.000000000000000000e+00	3.411777755901227671e+00	1.000000000000000000e+00
4.540000000000000000e+02	1.135506842082873078e+02	2.605097497204122448e+01	-4.078690654470916964e-03	1.079409107930648588e+02	8.239838776980945578e-02	0.000000000000000000e+00	9.014726820301097732e+00	1.000000000000000000e+00
4.560000000000000000e+02	5.610770956833100342e+01	1.287669064239397798e+01	-1.746363597218661759e-02	4.724454381279446125e+02	7.990618692192630323e-02	0.000000000000000000e+00	7.904988244555816834e+00	1.000000000000000000e+00
4.560000000000000000e+02	1.753597539420818663e+01	2.399766564579071826e+01	-1.630028933789481188e-02	4.407646874790860920e+02	8.447123684548585310e-03	0.000000000000000000e+00	7.516998833134040936e+00	1.000000000000000000e+00
4.570000000000000000e+02	7.032034505984242401e+00	2.752452639424431169e+01	-1.610035203283277649e-02	4.353199096971560493e+02	1.275054704137756900e-02	0.000000000000000000e+00	1.094363606803957545e+01	1.000000000000000000e+00
4.570000000000000000e+02	1.213865887158046490e+02	4.575440748374991529e+01	-1.565302171975489071e-02	4.231380202339836956e+02	2.564250050347915977e-02	0.000000000000000000e+00	1.788519866537176028e+01	1.000000000000000000e+00
4.570000000000000000e+02	7.772677274098420241e+01	2.940895567304009361e+01	-1.500131483472063459e-02	4.053904609835258270e+02	2.687178891687336257e-02	0.000000000000000000e+00	4.485826841651603836e+00	1.000000000000000000e+00
4.570000000000000000e+02	3.125457635819401503e+01	3.897489331695549453e+01	-1.680216875790270861e-02	4.544320814375025179e+02	1.491575087798491239e-01	0.000000000000000000e+00	6.640985159988813002e+00	1.000000000000000000e+00
4.580000000000000000e+02	3.668699852937675132e+01	4.279477201257318342e+01	-1.707913170459775601e-02	4.619744542734031256e+02	1.080105707139978888e-01	0.000000000000000000e+00	6.640985159988813002e+00	1.000000000000000000e+00
4.580000000000000000e+02	5.639101112018369122e+01	4.797719785344740728e+01	-1.695163425471769153e-02	4.585023894571632468e+02	4.194900981444471544e-02	0.000000000000000000e+00	2.037414169418774179e+01	1.000000000000000000e+00
4.590000000000000000e+02	9.357676719553879252e+01	1.456298342731942519e+01	-3.855701156201492286e-03	1.018683658750247929e+02	9.266425849860238095e-02	0.000000000000000000e+00	3.411777755901227671e+00	1.000000000000000000e+00
4.590000000000000000e+02	1.043694319245509092e+02	5.125865184984618139e+01	-2.989059134587428168e-02	8.108615756001229329e+02	5.537869495672032016e-03	0.000000000000000000e+00	1.788519866537176028e+01	1.000000000000000000e+00
4.600000000000000000e+02	1.432634125688916527e+02	1.897539895232519669e+01	-1.969335540974348660e-03	5.049805463071372458e+01	3.231609214269611785e-01	0.000000000000000000e+00	1.332473440128658915e+01	1.000000000000000000e+00
4.610000000000000000e+02	1.031989138885309956e+02	2.925895625222804242e+01	-6.646194528966801150e-03	1.778602689965626666e+02	5.669151658110627157e-02	0.000000000000000000e+00	1.737455110670268610e+01	1.000000000000000000e+00
4.610000000000000000e+02	1.317214744858474944e+02	2.563364287636441929e+01	-4.134038813681085653e-03	1.094481754200675567e+02	1.409312638271560392e-01	0.000000000000000000e+00	6.760369391023086649e+00	1.000000000000000000e+00
4.610000000000000000e+02	8.864504043210182260e+01	3.874894010751830820e+01	-4.330328271176612891e-03	1.147936134645942587e+02	1.041350964023977088e-01	0.000000000000000000e+00	1.436815501764921166e+01	1.000000000000000000e+00
4.610000000000000000e+02	8.059462210834430707e+00	9.182239844240342563e+00	-4.019999568004104483e-03	1.063426101483068180e+02	1.238163899705017057e-01	0.000000000000000000e+00	1.016427779558286204e+01	1.000000000000000000e+00
4.610000000000000000e+02	1.275531210357890366e+01	1.819675796173228832e+01	-3.594676795099405360e-03	9.476003938522761416e+01	1.218508398188852260e-01	0.000000000000000000e+00	7.516998833134040936e+00	1.000000000000000000e+00
4.620000000000000000e+02	6.695672914428737954e+01	2.392701357694347664e+01	-4.374714008384010533e-03	1.160023447501662019e+02	1.014877153509847751e-01	0.000000000000000000e+00	9.307837194755299137e+00	1.000000000000000000e+00
4.620000000000000000e+02	4.900580740790160661e+01	2.385351124492009234e+01	-4.702174108158831654e-03	1.249198775496071789e+02	3.431565750660136027e-01	0.000000000000000000e+00	5.747639757819260176e+00	1.000000000000000000e+00
4.630000000000000000e+02	1.324976447023319110e+02	3.234930770556222512e+01	-4.491428203786527150e-03	1.191807553912733653e+02	9.862145993627746687e-02	0.000000000000000000e+00	6.760369391023086649e+00	1.000000000000000000e+00
4.630000000000000000e+02	1.344877116504868297e+02	4.839035483790011938e+01	-4.227550961538488646e-03	1.119947380279638907e+02	1.237472866777488134e-01	0.000000000000000000e+00	1.616402052584765769e+01	1.000000000000000000e+00
4.640000000000000000e+02	2.869801912220295037e+01	3.317220833341012565e+01	-1.559164095314962903e-02	4.214664730750057515e+02	1.658548413154563583e-01	0.000000000000000000e+00	4.880790123142440429e+00	1.000000000000000000e+00
4.650000000000000000e+02	7.931960920556113592e+01	1.222524644795568527e+01	-7.333892834935612677e-03	1.965879619393485314e+02	4.568796969401767161e-02	0.000000000000000000e+00	1.008354674145123475e+01	1.000000000000000000e+00
4.650000000000000000e+02	3.283912788374415470e+01	1.828344432297177491e+01	-1.803241792304914257e-02	4.879347502793623335e+02	2.021909903030518763e-01	0.000000000000000000e+00	6.048672783354962945e+00	1.000000000000000000e+00
4.650000000000000000e+02	3.575810135678926116e+01	4.159797281324750173e+01	-1.604749463924892705e-02	4.338804746597238022e+02	1.516657850715741329e-02	0.000000000000000000e+00	1.099264609767868706e+01	1.000000000000000000e+00
4.660000000000000000e+02	7.105335757289856247e+01	6.450560410383151755e+00	-3.669676896830051816e-03	9.680247407453590824e+01	1.222545273058178728e-01	0.000000000000000000e+00	1.008354674145123475e+01	1.000000000000000000e+00
4.660000000000000000e+02	4.348882997597156930e+01	2.224157985641768676e+01	-1.583670214015052424e-02	4.281400836139787884e+02	1.403634289972455207e-02	0.000000000000000000e+00	5.747639757819260176e+00	1.000000000000000000e+00
4.660000000000000000e+02	2.566402797827761617e+01	3.699542817599666478e+01	-1.511505568610743006e-02	4.084879002549838560e+02	2.023932371794748830e-01	0.000000000000000000e+00	4.880790123142440429e+00	1.000000000000000000e+00
4.660000000000000000e+02	5.491917586174524502e+01	1.254998620169118695e+01	-1.486623635509909912e-02	4.017119463389875023e+02	3.201830565793761796e-02	0.000000000000000000e+00	1.275686500962584269e+01	1.000000000000000000e+00
4.670000000000000000e+02	1.098928055582711067e+02	1.242436393881877699e+01	-1.586183596657417261e-02	4.288245386717475753e+02	9.845644374916640018e-03	0.000000000000000000e+00	1.237683666629199131e+01	1.000000000000000000e+00
4.670000000000000000e+02	5.995800245924716165e+01	3.006327123386892097e+01	-4.516888977709495982e-03	1.198741140224878450e+02	1.751430747550470901e-01	0.000000000000000000e+00	6.526367036614708184e+00	1.000000000000000000e+00
4.670000000000000000e+02	4.786806520340711302e+00	9.475314606692441188e+00	-1.526261274920783992e-02	4.125062369955269901e+02	1.115777582564647652e-02	0.000000000000000000e+00	2.605277165064212497e+01	1.000000000000000000e+00
4.670000000000000000e+02	1.866424796023495603e+01	3.181793174092224774e+01	-1.660156915341371928e-02	4.489692676357124128e+02	3.847324342020397303e-02	0.000000000000000000e+00	8.706514206971560199e+00	1.000000000000000000e+00
4.680000000000000000e+02	5.822098255443321335e+01	4.529980639152482524e+01	-1.559599419909817215e-02	4.215850225213561657e+02	1.355403537701471706e-02	0.000000000000000000e+00	1.531374565207967642e+01	1.000000000000000000e+00
4.680000000000000000e+02	3.064586691276470631e+01	1.264641950900498202e+01	-3.304655299781692618e-02	8.968060664383331186e+02	2.450523604507970354e-02	0.000000000000000000e+00	6.048672783354962945e+00	1.000000000000000000e+00
4.680000000000000000e+02	4.198734497722336556e+01	1.266278907101108864e+01	-1.621077460222468403e-02	4.383269841011154995e+02	1.914456829699739959e-02	0.000000000000000000e+00	9.695756293969864714e+00	1.000000000000000000e+00
4.700000000000000000e+02	8.265467085930443147e+01	4.104549180421565069e+01	-4.199639592932847589e-03	1.112346437594125632e+02	9.498274215090574124e-02	0.000000000000000000e+00	1.248371554980870712e+01	1.000000000000000000e+00
4.700000000000000000e+02	5.199655022306320973e+01	2.567050162843244365e+01	-1.687322464731119687e-02	4.563671056582529673e+02	1.152618246124070822e-02	0.000000000000000000e+00	9.092917381978404379e+00	1.000000000000000000e+00
4.700000000000000000e+02	1.407376686112479547e+02	4.611171301194509908e+01	-4.189533339316688955e-03	1.109594259598591606e+02	6.308586796325410528e-02	0.000000000000000000e+00	2.965240081167027597e+01	1.000000000000000000e+00
4.710000000000000000e+02	1.211279866477565292e+02	7.232370896591254983e+00	-1.618633932691733793e-02	4.376615522846393560e+02	1.415608192765405171e-02	0.000000000000000000e+00	8.622117342673726981e+00	1.000000000000000000e+00
4.710000000000000000e+02	6.612944463732920042e+01	3.218618624375534409e+01	-1.648467511088233181e-02	4.457859593210514504e+02	9.838083122365004485e-03	0.000000000000000000e+00	6.526367036614708184e+00	1.000000000000000000e+00
4.710000000000000000e+02	8.631727647469146802e+01	5.297983192148527110e+01	3.100873501303128433e-03	-8.131257793289076119e+01	2.652801546679836031e-01	0.000000000000000000e+00	1.248371554980870712e+01	1.000000000000000000e+00
4.720000000000000000e+02	6.595700123613309529e+01	7.114810824749621787e+00	-1.684790797805372012e-02	4.556776713466180695e+02	6.585469116840880766e-03	0.000000000000000000e+00	2.322084954712473959e+01	1.000000000000000000e+00
4.720000000000000000e+02	8.950129732499524948e+01	2.736672592529842163e+01	-4.886969073346372761e-02	1.327708487358416733e+03	3.797143387075707643e-03	0.000000000000000000e+00	1.529656595223019977e+01	1.000000000000000000e+00
4.730000000000000000e+02	1.164657108512061825e+02	2.907830641224543555e+01	-3.121304220140615551e-02	8.468751201142905529e+02	1.778928114803168814e-02	0.000000000000000000e+00	7.468168900605079763e+00	1.000000000000000000e+00
4.740000000000000000e+02	1.116299972888778029e+02	5.234023719108132155e+01	-1.549665016623837099e-02	4.188796435391070077e+02	1.571469464928698656e-02	0.000000000000000000e+00	2.052793724957975741e+01	1.000000000000000000e+00
4.750000000000000000e+02	5.878299630280072563e+01	3.687408942069903617e+01	-1.579873893292291567e-02	4.271062533981541378e+02	2.590562206735380624e-02	0.000000000000000000e+00	8.714742642688593222e+00	1.000000000000000000e+00
4.760000000000000000e+02	1.083894452800911097e+02	7.268241840617662319e+00	-1.555665191587937701e-02	4.205136367212243158e+02	4.426726301796823915e-02	0.000000000000000000e+00	1.273859187274435456e+01	1.000000000000000000e+00
4.760000000000000000e+02	1.296814664892895337e+02	8.318137939434054218e+00	-1.577129157136791804e-02	4.263587951670807570e+02	7.546674799025010483e-02	0.000000000000000000e+00	8.622117342673726981e+00	1.000000000000000000e+00
4.760000000000000000e+02	3.719820856126682429e+01	1.222878277191597185e+01	-2.018346384314150671e-02	5.465129482299460051e+02	1.344500308396400223e-01	0.000000000000000000e+00	6.438476064885347405e+00	1.000000000000000000e+00
4.760000000000000000e+02	1.499470937797154413e+01	4.104758181509944848e+01	-3.731866977878835114e-03	9.849606082887262914e+01	1.512306440603607971e-01	0.000000000000000000e+00	8.200884885270868452e+00	1.000000000000000000e+00
4.760000000000000000e+02	2.000838968348277547e+01	2.211279928734699851e+01	-3.803692814343107281e-03	1.004520525755247604e+02	2.580499808439711273e-01	0.000000000000000000e+00	1.958731680397166386e+01	1.000000000000000000e+00
4.770000000000000000e+02	1.216696264338352194e+02	3.443487334796420640e+01	-1.607919378222024201e-02	4.347437192118242137e+02	4.815228456257436562e-02	0.000000000000000000e+00	7.468168900605079763e+00	1.000000000000000000e+00
4.770000000000000000e+02	3.348357983211754885e+01	6.969932380178216036e+00	-1.718218146635340504e-02	4.647807492420496374e+02	2.266765193250387389e-01	0.000000000000000000e+00	6.438476064885347405e+00	1.000000000000000000e+00
4.770000000000000000e+02	1.379977739702147232e+02	1.373968126537880075e+01	-4.644243981899825319e-02	1.261608557452137575e+03	4.856198824546242854e-03	0.000000000000000000e+00	9.927441873533599193e+00	1.000000000000000000e+00
4.790000000000000000e+02	5.219891438781372983e+01	1.918142452542247511e+01	-1.687871151235833048e-02	4.565165263023484385e+02	1.838686809170209102e-02	0.000000000000000000e+00	7.209655902052968912e+00	1.000000000000000000e+00
4.790000000000000000e+02	6.891883445333769487e+01	3.410954922565311875e+01	-4.253597001973739335e-03	1.127040348859219563e+02	1.249978731519458819e-01	0.000000000000000000e+00	1.050608859204533907e+01	1.000000000000000000e+00
4.800000000000000000e+02	7.551132796097887478e+01	2.024302426979991054e+01	-1.618210148895350697e-02	4.375461456776445743e+02	1.506222701344972492e-02	0.000000000000000000e+00	1.044130728961516930e+01	1.000000000000000000e+00
4.800000000000000000e+02	3.937875560487825766e+01	3.709694329987633665e+01	2.768311301756272609e-03	-7.225610258107644768e+01	2.552682108179983311e-01	0.000000000000000000e+00	1.303336872868671747e+01	1.000000000000000000e+00
4.810000000000000000e+02	1.025769725589707377e+02	2.408782764071841598e+01	-4.173718779345870697e-03	1.105287571322814557e+02	1.463198937056663373e-01	0.000000000000000000e+00	6.830938784833300303e+00	1.000000000000000000e+00
4.810000000000000000e+02	5.397804441671160447e+01	2.815112037880562212e+01	-1.619106405959617329e-02	4.377902182157286006e+02	7.259955048172239689e-02	0.000000000000000000e+00	9.144438056104101875e+00	1.000000000000000000e+00
4.820000000000000000e+02	6.514711992555041320e+01	1.897649763583953941e+01	-4.585243239353590898e-03	1.217355663661839031e+02	1.136551265387594212e-01	0.000000000000000000e+00	1.044130728961516930e+01	1.000000000000000000e+00
4.820000000000000000e+02	5.189070005893741211e+01	4.074659347440638157e+01	-3.920406981386984242e-03	1.036304624443573772e+02	2.025724070599819182e-01	0.000000000000000000e+00	1.276726082485723879e+01	1.000000000000000000e+00
4.830000000000000000e+02	5.913288788676916141e+01	6.105737337760319683e+00	-5.447900995808067394e-03	1.452278295248555366e+02	1.967786236901698516e-01	0.000000000000000000e+00	1.420659908869519406e+01	1.000000000000000000e+00
4.830000000000000000e+02	2.440957726064186062e+01	5.009413738501952196e+01	-4.025237393827041377e-03	1.064852488502614136e+02	1.011481706585892759e-01	0.000000000000000000e+00	1.123723112380770672e+01	1.000000000000000000e+00
4.840000000000000000e+02	4.704046094573716630e+01	1.414461042204962382e+01	-1.665310018298352818e-02	4.503725825638326228e+02	8.396887557032162164e-03	0.000000000000000000e+00	7.209655902052968912e+00	1.000000000000000000e+00
4.850000000000000000e+02	9.628616152617821911e+01	2.675004874946122158e+01	-1.581676666346745405e-02	4.275971922286893800e+02	9.872043496478188906e-03	0.000000000000000000e+00	6.830938784833300303e+00	1.000000000000000000e+00
4.850000000000000000e+02	8.407256229611259357e+01	7.320450107313186905e+00	4.341726151353761734e-03	-1.151040053883544942e+02	1.867672325149495327e-01	0.000000000000000000e+00	1.089593524590204154e+01	1.000000000000000000e+00
4.850000000000000000e+02	1.525616978585531669e+01	4.184891365055879930e+01	4.051502603598424075e-03	-1.072005142208563768e+02	2.322612238542345331e-01	0.000000000000000000e+00	3.544270469499134268e+00	1.000000000000000000e+00
4.860000000000000000e+02	1.351758215274355166e+02	3.491361472710821801e+01	-1.595319374828747805e-02	4.313124326639401716e+02	7.034842859251044800e-03	0.000000000000000000e+00	1.404418384209291304e+01	1.000000000000000000e+00
4.860000000000000000e+02	7.665190041829626466e+01	2.438987722138240599e+01	-4.397890964424563433e-03	1.166335094808462429e+02	9.571873408629039126e-02	0.000000000000000000e+00	1.271474155157853581e+01	1.000000000000000000e+00
4.870000000000000000e+02	1.853879666292721140e+01	4.051242049798044320e+01	-4.318480313126555475e-03	1.144709648286522281e+02	2.849406545201546015e-01	0.000000000000000000e+00	3.544270469499134268e+00	1.000000000000000000e+00
4.870000000000000000e+02	9.029355700880442726e+01	1.626587517645051761e+01	-1.568921702546417773e-02	4.241237062032676590e+02	3.073891466249489834e-02	0.000000000000000000e+00	1.089593524590204154e+01	1.000000000000000000e+00
4.870000000000000000e+02	7.842615067426037001e+01	3.808475176102348314e+01	-3.841791690376051682e-03	1.014895773819950620e+02	1.847901632853116149e-01	0.000000000000000000e+00	4.400158276775523625e+00	1.000000000000000000e+00
4.880000000000000000e+02	1.720990075327513580e+01	2.630364836148739371e+01	-3.345063873565650575e-02	9.078103012243381045e+02	1.359743602340779400e-02	0.000000000000000000e+00	1.332847942818970211e+01	1.000000000000000000e+00
4.890000000000000000e+02	3.645277807976597018e+01	3.254214396542690935e+01	-4.651699714102515426e-03	1.235453373694795118e+02	9.095677886973618786e-02	0.000000000000000000e+00	1.012666904133622303e+01	1.000000000000000000e+00
4.890000000000000000e+02	1.381296360125782314e+02	1.141903357558515353e+01	-1.564370041276371207e-02	4.228841784349839372e+02	9.666030387929125389e-03	0.000000000000000000e+00	7.434777746560774503e+00	1.000000000000000000e+00
4.890000000000000000e+02	5.689854017561090416e+01	3.789132482745065289e+01	-2.378352821877661658e-03	6.163658729622510180e+01	1.921818061567164282e-01	0.000000000000000000e+00	1.511542214451290889e+01	1.000000000000000000e+00
4.890000000000000000e+02	9.938595392947861740e+01	4.208273291892322732e+01	-1.540972402466896617e-02	4.165124338573562568e+02	9.761636017130692622e-02	0.000000000000000000e+00	7.652359340901491613e+00	1.000000000000000000e+00
4.890000000000000000e+02	1.186987460798462877e+02	5.984637994574217856e+00	-4.169647449707012364e-03	1.104178849508559352e+02	1.089372195921741726e-01	0.000000000000000000e+00	1.555037158778497108e+01	1.000000000000000000e+00
4.890000000000000000e+02	7.841619150594432597e+01	4.996931624265106109e+01	2.722152625762291629e-03	-7.099908987193066423e+01	3.084159744659282776e-01	0.000000000000000000e+00	3.168301320068905191e+00	1.000000000000000000e+00
4.900000000000000000e+02	3.944290654290671227e+01	8.064548065948720534e+00	-1.682688093328907689e-02	4.551050539147753398e+02	1.083512704981981489e-02	0.000000000000000000e+00	2.465955330585361338e+01	1.000000000000000000e+00
4.910000000000000000e+02	1.399526099491309878e+02	4.812048385513624282e+01	-1.634826287949850757e-02	4.420711233808966654e+02	2.615403146732386830e-02	0.000000000000000000e+00	7.592108494262044260e+00	1.000000000000000000e+00
4.910000000000000000e+02	2.603962502587969752e+01	4.933882085001124551e+01	-4.064723078172355862e-03	1.075605398109001101e+02	9.649726028998095728e-02	0.000000000000000000e+00	1.158308116628740336e+01	1.000000000000000000e+00
4.910000000000000000e+02	1.199154051192000878e+02	4.866673629922081545e+01	4.462659219494792030e-03	-1.183973061673692513e+02	2.096401930321835083e-01	0.000000000000000000e+00	8.841575927852929340e+00	1.000000000000000000e+00
4.920000000000000000e+02	2.678958305788107452e+01	3.557068946480057292e+01	-1.659292403377106775e-02	4.487338400583634552e+02	2.059293049065502590e-02	0.000000000000000000e+00	7.413968144619914824e+00	1.000000000000000000e+00
4.920000000000000000e+02	1.004373831579515581e+02	3.450295059620477645e+01	-1.622587737532161720e-02	4.387382692456171753e+02	1.633046066554899589e-02	0.000000000000000000e+00	7.652359340901491613e+00	1.000000000000000000e+00
4.920000000000000000e+02	7.093029672713636558e+01	4.351144890842551405e+01	-2.881334793356228521e-03	7.533400640552109451e+01	3.606295548933001749e-01	0.000000000000000000e+00	7.015195403659237883e+00	1.000000000000000000e+00
4.920000000000000000e+02	1.328067890495943288e+02	5.068511931858733277e+01	-1.677926167442289965e-02	4.538082659912506074e+02	2.545013174946864076e-02	0.000000000000000000e+00	7.592108494262044260e+00	1.000000000000000000e+00
4.920000000000000000e+02	8.184674557124371574e+01	3.531691444437937832e+01	-4.137827741782854063e-03	1.095513571226489660e+02	8.845849522256798991e-02	0.000000000000000000e+00	4.400158276775523625e+00	1.000000000000000000e+00
4.920000000000000000e+02	7.543884521188178383e+01	4.888601466876573909e+01	-4.287321921725295235e-03	1.136224462534437407e+02	4.289916133010412969e-01	0.000000000000000000e+00	3.168301320068905191e+00	1.000000000000000000e+00
4.930000000000000000e+02	1.308441037424482261e+02	1.798387592910756894e+01	-1.598178259148201955e-02	4.320909762088200523e+02	1.514200589020742171e-02	0.000000000000000000e+00	9.806943233531404402e+00	1.000000000000000000e+00
4.940000000000000000e+02	1.443133664443732300e+02	7.291395257170161237e+00	-1.612617574724067512e-02	4.360231520781184713e+02	1.398797817973274071e-02	0.000000000000000000e+00	7.434777746560774503e+00	1.000000000000000000e+00
4.950000000000000000e+02	1.125401498494533854e+02	1.953446785760633020e+01	-1.687700783968423129e-02	4.564701311630284408e+02	8.767348216635939551e-03	0.000000000000000000e+00	5.659210755741930221e+00	1.000000000000000000e+00
4.950000000000000000e+02	3.387834175519988378e+01	3.339895656671531299e+01	-1.539525879029027614e-02	4.161185104385572231e+02	2.520717968092478500e-02	0.000000000000000000e+00	7.413968144619914824e+00	1.000000000000000000e+00
4.950000000000000000e+02	8.077502712166909760e+01	4.484934443750078970e+01	-1.611096472336205968e-02	4.356089190022599951e+02	2.311174380511582527e-02	0.000000000000000000e+00	6.691004702607972199e+00	1.000000000000000000e+00
4.960000000000000000e+02	1.385623026236121405e+02	3.117648294910305395e+01	-1.682590100684112217e-02	4.550783681407018548e+02	7.242515178976338674e-03	0.000000000000000000e+00	1.518299441339723010e+01	1.000000000000000000e+00
4.960000000000000000e+02	9.304843502788830278e+01	2.148894364707692972e+01	-4.291640206470472008e-03	1.137400436214251300e+02	7.373137464362444771e-02	0.000000000000000000e+00	1.290706766632214375e+01	1.000000000000000000e+00
4.960000000000000000e+02	3.409453615830687312e+01	2.004692342647333447e+01	-1.726285278266343924e-03	4.387920643790548780e+01	3.695198611654338938e-01	0.000000000000000000e+00	9.638825834601167486e+00	1.000000000000000000e+00
4.980000000000000000e+02	1.280185230434560140e+01	4.226361428621915906e+01	-5.040255675087000620e-03	1.341266586629138828e+02	1.085581207097785494e-01	0.000000000000000000e+00	1.060231711689271705e+01	1.000000000000000000e+00
4.990000000000000000e+02	4.302216444603023149e+01	1.641313523423969656e+01	-4.874830742441143422e-03	1.296217364945973145e+02	1.683349701395290277e-01	0.000000000000000000e+00	9.638825834601167486e+00	1.000000000000000000e+00
5.000000000000000000e+02	1.728726462045423062e+01	2.890612064607527998e+01	-3.798438221378584202e-03	1.003089572636346389e+02	9.903789038593435734e-02	0.000000000000000000e+00	1.409047763533880904e+01	1.000000000000000000e+00
5.000000000000000000e+02	3.520065159347903005e+01	4.591194803332762575e+01	-3.613889878255469121e-03	9.528325824254918075e+01	1.836422062279757794e-01	0.000000000000000000e+00	3.556845350338049716e+00	1.000000000000000000e+00
5.010000000000000000e+02	1.202001514948316583e+02	2.815618611440090646e+01	-1.598830633451360159e-02	4.322686335554685684e+02	1.271170086512651842e-02	0.000000000000000000e+00	1.424220382868581325e+01	1.000000000000000000e+00
5.010000000000000000e+02	9.911168592313789816e+01	4.113840421458591123e+01	-2.020412844389053719e-02	5.470756954321045669e+02	5.002335375362898517e-02	0.000000000000000000e+00	1.466768742306568640e+01	1.000000000000000000e+00
5.010000000000000000e+02	1.271261040692784974e+02	4.116330836978146834e+01	-1.643299448937811380e-02	4.443785706417092456e+02	3.690964582286537787e-02	0.000000000000000000e+00	1.473614767942772374e+01	1.000000000000000000e+00
5.010000000000000000e+02	5.358466970123774331e+01	4.704951673392316991e+01	-3.522031688803124727e-02	9.560029298197235903e+02	9.929547950116246469e-03	0.000000000000000000e+00	1.841917979539194405e+01	1.000000000000000000e+00
5.010000000000000000e+02	7.071067494370190332e+01	1.483912363245673660e+01	-1.526022387407993414e-03	3.842556216500550903e+01	4.698364496844196214e-01	0.000000000000000000e+00	2.038458106990398377e+01	1.000000000000000000e+00
5.030000000000000000e+02	1.154964883985986006e+02	1.471312383771081933e+01	-1.627380074427967754e-02	4.400433388245890569e+02	1.395600774079663875e-02	0.000000000000000000e+00	1.291218505378432369e+01	1.000000000000000000e+00
5.030000000000000000e+02	5.025656394533940308e+00	4.947054882313460666e+01	-1.551853789573999151e-02	4.194756995040023071e+02	5.664815937170919469e-02	0.000000000000000000e+00	4.686934837075388494e+00	1.000000000000000000e+00
5.030000000000000000e+02	5.371496385939236973e+01	2.609420915563984522e+01	-2.040229183419836351e-03	5.242866047311775901e+01	3.950656263049210359e-01	0.000000000000000000e+00	1.442425566765965605e+01	1.000000000000000000e+00
5.040000000000000000e+02	2.496631034694765461e+01	4.570682291620462934e+01	-4.079781739719810785e-03	1.079706236909131434e+02	1.475958325298101226e-01	0.000000000000000000e+00	9.861836244311538380e+00	1.000000000000000000e+00
5.050000000000000000e+02	3.414670897516857906e+01	4.930905765821910336e+01	-1.601049810447610980e-02	4.328729692795900519e+02	1.962026641412739636e-02	0.000000000000000000e+00	3.556845350338049716e+00	1.000000000000000000e+00
5.050000000000000000e+02	2.717320772032302045e+01	1.648270966562389006e+01	-2.897947250366877080e-03	7.578640390486111755e+01	1.646570779748937063e-01	0.000000000000000000e+00	1.344551592860566203e+01	1.000000000000000000e+00
5.060000000000000000e+02	1.258852400418320912e+02	7.045114828953413344e+00	-8.925866722823772373e-03	2.399412723758215407e+02	2.780688618047899574e-02	0.000000000000000000e+00	1.291218505378432369e+01	1.000000000000000000e+00
5.060000000000000000e+02	4.059569881251397305e+01	1.569617837797978055e+01	2.157981777219493847e-03	-5.563534922130349258e+01	2.872689053851624763e-01	0.000000000000000000e+00	1.344551592860566203e+01	1.000000000000000000e+00
5.070000000000000000e+02	1.122836429966546490e+02	3.602201122063605965e+01	-4.309779011146343958e-03	1.142340072699764164e+02	7.743053174478664591e-02	0.000000000000000000e+00	1.420036316638374352e+01	1.000000000000000000e+00
5.070000000000000000e+02	1.777387111058999736e+01	3.604124103991706107e+01	-3.421120331612097741e-03	9.003367590837250134e+01	1.199641655960066444e-01	0.000000000000000000e+00	1.023319849159687500e+01	1.000000000000000000e+00
5.070000000000000000e+02	7.282928355122395203e+01	1.217339051409765815e+01	-4.040269159633066293e-03	1.068946002939973567e+02	8.952651742996486917e-02	0.000000000000000000e+00	2.364627685138294666e+01	1.000000000000000000e+00
5.080000000000000000e+02	4.595367562066678069e+00	4.480340733313830981e+01	-1.622442298809047626e-02	4.386986627535721937e+02	2.260130590358189195e-02	0.000000000000000000e+00	4.686934837075388494e+00	1.000000000000000000e+00
5.090000000000000000e+02	1.297655985078578453e+02	3.845396180955312104e+01	-7.650829655036984339e-03	2.052189203081636037e+02	2.366077851195579340e-01	0.000000000000000000e+00	5.745434283133692865e+00	1.000000000000000000e+00
5.100000000000000000e+02	3.873527441450900000e+01	4.495679098821182862e+01	3.305210234886215345e-03	-8.687716282464043616e+01	2.066616090408857076e-01	0.000000000000000000e+00	6.324330633194754192e+00	1.000000000000000000e+00
5.110000000000000000e+02	1.428898911603678812e+02	4.786683994934325170e+01	-1.689764268648358964e-02	4.570320680929666537e+02	6.343579829059353692e-02	0.000000000000000000e+00	1.615083070629086137e+01	1.000000000000000000e+00
5.110000000000000000e+02	4.432629553132370859e+01	3.625448857546143699e+01	-1.674095794994797173e-02	4.527651626648275851e+02	9.372314105688628327e-02	0.000000000000000000e+00	1.034357696406950389e+01	1.000000000000000000e+00
5.120000000000000000e+02	1.127650030520852198e+02	1.715327200387977413e+01	-4.056887267674745556e-03	1.073471516846194049e+02	2.130140734901396771e-01	0.000000000000000000e+00	5.346060367710416372e+00	1.000000000000000000e+00
5.120000000000000000e+02	9.646668158729307052e+00	4.225951439734414095e+01	-3.495075934913741307e-03	9.204766637193847600e+01	2.272211182352441572e-01	0.000000000000000000e+00	5.655707646849128523e+00	1.000000000000000000e+00
5.120000000000000000e+02	1.251945238558816555e+02	4.193466455869283038e+01	-4.269366628036333142e-03	1.131334800541876575e+02	2.418682241081012707e-01	0.000000000000000000e+00	5.745434283133692865e+00	1.000000000000000000e+00
5.130000000000000000e+02	1.113270255282137953e+02	2.767461490869451879e+01	-6.207781310296291155e-03	1.659212136432808791e+02	8.766170744721957231e-02	0.000000000000000000e+00	8.471849947385653223e+00	1.000000000000000000e+00
5.130000000000000000e+02	1.442608974539333921e+01	7.977171892865741576e+00	-4.584688288237372296e-03	1.217204537012077168e+02	6.432664379772856655e-02	0.000000000000000000e+00	1.333222545789888969e+01	1.000000000000000000e+00
5.130000000000000000e+02	4.844711731114174569e+01	1.394347363968515552e+01	-3.430727977005288559e-02	9.311387144472921591e+02	5.290300210252785185e-03	0.000000000000000000e+00	2.161607440628984733e+01	1.000000000000000000e+00
5.140000000000000000e+02	2.633243845360847502e+01	2.531790753874994948e+01	4.924234568137086411e-03	-1.309671225015165987e+02	2.588418333599538101e-01	0.000000000000000000e+00	5.929733467751730380e+00	1.000000000000000000e+00
5.150000000000000000e+02	9.145007260967511797e+01	2.365108047020644833e+01	-3.300507141891857038e-02	8.956764224278015263e+02	8.609706822231277812e-03	0.000000000000000000e+00	1.192912695982153259e+01	1.000000000000000000e+00
5.150000000000000000e+02	1.949525429182319414e+01	4.289582214157111650e+01	-4.496907045337848567e-03	1.193299575361161970e+02	1.334307873216528106e-01	0.000000000000000000e+00	5.738180778625866729e+00	1.000000000000000000e+00
5.150000000000000000e+02	1.937376592223072791e+01	2.035734701720881290e+01	-3.649198176795954811e-03	9.624478885511464910e+01	1.525485605668226441e-01	0.000000000000000000e+00	8.545775803683575589e+00	1.000000000000000000e+00
5.150000000000000000e+02	1.319256461403928995e+02	1.983861928533623242e+01	-4.303056832820433691e-03	1.140509460489414977e+02	2.539207467990833855e-01	0.000000000000000000e+00	6.524619188149996418e+00	1.000000000000000000e+00
5.150000000000000000e+02	1.165072775392417981e+02	2.097109116119733940e+01	-4.746002135129181315e-03	1.261134210326502654e+02	1.708209595528665803e-01	0.000000000000000000e+00	5.346060367710416372e+00	1.000000000000000000e+00
5.160000000000000000e+02	7.783494706656549056e+01	9.078191147729567589e+00	-1.721215696886439078e-02	4.655970548835774707e+02	8.290521738934519824e-03	0.000000000000000000e+00	1.533807174725232159e+01	1.000000000000000000e+00
5.160000000000000000e+02	1.022723445070488566e+02	2.866929738489393031e+01	-1.687051139156300200e-02	4.562932171229949745e+02	1.237344894614533786e-02	0.000000000000000000e+00	9.109151531482101660e+00	1.000000000000000000e+00
5.170000000000000000e+02	1.297363633857466141e+02	1.369226291992887923e+01	-4.031527143083943159e-03	1.066565339788534175e+02	1.968218047014936856e-01	0.000000000000000000e+00	6.524619188149996418e+00	1.000000000000000000e+00
5.170000000000000000e+02	4.692425893044865859e+01	3.550583842397103496e+01	2.193298916336149096e-03	-5.659712058420164027e+01	2.853422303737752630e-01	0.000000000000000000e+00	1.713845745114684505e+01	1.000000000000000000e+00
5.180000000000000000e+02	1.181375980888246886e+02	1.059291146764141622e+01	-3.373938729268644542e-03	8.874880643353495202e+01	1.369251685627779214e-01	0.000000000000000000e+00	3.750311413894009682e+00	1.000000000000000000e+00
5.180000000000000000e+02	6.534594101389760112e+01	3.857953806606685276e+01	-1.662035533116280536e-02	4.494808608233062728e+02	1.081962587672880005e-02	0.000000000000000000e+00	1.822939588542305600e+01	1.000000000000000000e+00
5.190000000000000000e+02	3.198711073114070658e+01	2.710296228084706627e+01	-1.699646815008198919e-02	4.597233251763936437e+02	1.284152057127663227e-02	0.000000000000000000e+00	5.929733467751730380e+00	1.000000000000000000e+00
5.190000000000000000e+02	4.576793455090741247e+01	8.663219550545992576e+00	-4.151376999172464409e-03	1.099203362662545658e+02	1.040116199534554253e-01	0.000000000000000000e+00	1.406208563528295485e+01	1.000000000000000000e+00
5.190000000000000000e+02	9.455984566574177563e+01	3.568850750423022333e+01	-3.379690277857208894e-03	8.890543505247622136e+01	2.339418693560876283e-01	0.000000000000000000e+00	1.042842025795643224e+01	1.000000000000000000e+00
5.190000000000000000e+02	8.048546203693290124e+01	5.147315809971683365e+01	-3.572777399663482067e-03	9.416366572864453133e+01	1.887297659421353080e-01	0.000000000000000000e+00	1.988593810658848327e+01	1.000000000000000000e+00
5.200000000000000000e+02	2.343093111917359650e+01	3.872003879483862221e+01	-3.518307957803228254e-03	9.268033070648435512e+01	1.067022391533801740e-01	0.000000000000000000e+00	5.738180778625866729e+00	1.000000000000000000e+00
5.200000000000000000e+02	5.233748699105347235e+00	1.890634872002558353e+01	-1.631431944807236814e-02	4.411467614104571453e+02	8.838522006927806984e-03	0.000000000000000000e+00	8.367692454669876767e+00	1.000000000000000000e+00
5.210000000000000000e+02	2.279965001978571948e+01	4.926585651059996707e+01	-3.141257565258373692e-03	8.241233394940471157e+01	9.618846251082624477e-02	0.000000000000000000e+00	1.056469531602829548e+01	1.000000000000000000e+00
5.210000000000000000e+02	2.259756594851201683e+01	1.526542679810945735e+01	-4.685899806938048813e-03	1.244766888526510940e+02	1.070836642186843157e-01	0.000000000000000000e+00	9.906957111405846561e+00	1.000000000000000000e+00
5.210000000000000000e+02	6.758458454441291963e+01	2.048812160712807540e+01	-4.533341915189587935e-03	1.203221674180825005e+02	6.644011904626334619e-02	0.000000000000000000e+00	1.533807174725232159e+01	1.000000000000000000e+00
5.230000000000000000e+02	7.555575227098825053e+01	4.527287700832656192e+00	-1.642923591518184387e-02	4.442762155496005789e+02	1.334054423678465717e-02	0.000000000000000000e+00	1.784062033421331606e+01	1.000000000000000000e+00
5.230000000000000000e+02	1.154391860044175786e+02	7.988413833949006282e+00	-1.723701863335851819e-02	4.662740983118532654e+02	1.520175622815355121e-01	0.000000000000000000e+00	3.750311413894009682e+00	1.000000000000000000e+00
5.230000000000000000e+02	1.109880762996059502e+02	3.568284917115552446e+01	-1.700605332367940981e-02	4.599843527031125063e+02	4.332235641765769252e-02	0.000000000000000000e+00	5.943561846800879955e+00	1.000000000000000000e+00
5.230000000000000000e+02	6.454562982920224457e+00	1.062819134652918684e+01	-4.150281040074579528e-03	1.098904906416763083e+02	1.739471390618095858e-01	0.000000000000000000e+00	8.367692454669876767e+00	1.000000000000000000e+00
5.240000000000000000e+02	1.307802231163294664e+02	2.390561870149281631e+01	-1.607906030609338940e-02	4.347400843331321880e+02	1.317401760831116153e-02	0.000000000000000000e+00	1.516418046899879357e+01	1.000000000000000000e+00
5.240000000000000000e+02	4.081448251902516944e+01	4.998401132767641997e+01	2.092289277708973220e-03	-5.384638311683713141e+01	3.443713076585012134e-01	0.000000000000000000e+00	1.802914130836363427e+01	1.000000000000000000e+00
5.250000000000000000e+02	1.518200395787212109e+01	4.704542264299613308e+00	-1.646122334883491634e-02	4.451473109562390391e+02	9.043533991839658448e-03	0.000000000000000000e+00	1.054788340951247783e+01	1.000000000000000000e+00
5.250000000000000000e+02	5.799544366402766116e+01	4.192606185175083056e+01	3.076237072932993741e-03	-8.064166823060082834e+01	2.044390555812949373e-01	0.000000000000000000e+00	6.986854020556195977e+00	1.000000000000000000e+00
5.250000000000000000e+02	1.020738593218245285e+02	1.102435754498122300e+01	-1.591493692295085569e-02	4.302706065148111634e+02	1.284981052942113511e-02	0.000000000000000000e+00	1.370579846448173278e+01	1.000000000000000000e+00
5.260000000000000000e+02	9.315021953982716596e+00	4.831376056073847991e+01	-1.569196218842200050e-02	4.241984636492375103e+02	1.862093862678593226e-02	0.000000000000000000e+00	4.436915388497363111e+00	1.000000000000000000e+00
5.260000000000000000e+02	1.051261312064969502e+02	3.666444336027972639e+01	-1.676609803195705517e-02	4.534497880773612337e+02	5.111876971205320253e-02	0.000000000000000000e+00	5.943561846800879955e+00	1.000000000000000000e+00
5.270000000000000000e+02	5.003108768178076815e+01	1.442609893785993869e+01	-1.742553333706433477e-02	4.714078109523536568e+02	7.420516293923373752e-03	0.000000000000000000e+00	1.438529237988032428e+01	1.000000000000000000e+00
5.270000000000000000e+02	1.343662776666390073e+02	9.171556734113668341e+00	-4.678283118361084569e-02	1.270878239959003395e+03	3.199856655790034310e-03	0.000000000000000000e+00	1.284337662139528291e+01	1.000000000000000000e+00
5.270000000000000000e+02	8.654419790900035991e+01	3.561580326685407272e+01	-4.067223679815782679e-03	1.076286372590744946e+02	9.209109676346005635e-02	0.000000000000000000e+00	8.553633426507600390e+00	1.000000000000000000e+00
5.270000000000000000e+02	9.766747661903436040e+01	4.555446857205495093e+01	-4.682594298529599471e-03	1.243866718408947207e+02	7.746581250088657722e-02	0.000000000000000000e+00	9.299042286270529090e+00	1.000000000000000000e+00
5.270000000000000000e+02	2.676808420766658614e+01	1.664477950015491814e+01	2.774384511478145826e-03	-7.242149081289439039e+01	3.389133336326941581e-01	0.000000000000000000e+00	9.422368035835903655e+00	1.000000000000000000e+00
5.280000000000000000e+02	5.319969564235616133e+01	2.945837457815080995e+01	-1.511658888961810512e-02	4.085296531054962088e+02	1.198674415720536457e-01	0.000000000000000000e+00	4.668484416238366741e+00	1.000000000000000000e+00
5.280000000000000000e+02	1.783214616294077004e+01	4.454890266225804396e+01	-1.688271709821714123e-02	4.566256081211761284e+02	7.655687539980005063e-02	0.000000000000000000e+00	5.044507084458245139e+00	1.000000000000000000e+00
5.280000000000000000e+02	1.764598223915540842e+01	1.900449877982075009e+01	-4.046849039920002132e-03	1.070737863942749044e+02	1.280178550931644343e-01	0.000000000000000000e+00	9.422368035835903655e+00	1.000000000000000000e+00
5.300000000000000000e+02	7.059909961480649976e+00	2.380560790300775054e+01	-3.395846208191642679e-02	9.216395627121002008e+02	9.102734637500997650e-03	0.000000000000000000e+00	6.734034142286667191e+00	1.000000000000000000e+00
5.300000000000000000e+02	5.276180512380440035e+01	3.729733019665869165e+01	-5.223038260478786270e-03	1.391042718179783435e+02	2.232499230903846055e-01	0.000000000000000000e+00	6.986854020556195977e+00	1.000000000000000000e+00
5.300000000000000000e+02	8.912235851451090696e+01	2.152593583722283910e+01	-2.601404046570974810e-03	6.771081317451037762e+01	3.917477884139219935e-01	0.000000000000000000e+00	1.432380104205547866e+01	1.000000000000000000e+00
5.300000000000000000e+02	7.384399062323416274e+01	4.022773541487068627e+01	-1.511358963580879643e-02	4.084479761493212209e+02	1.699609020832448802e-02	0.000000000000000000e+00	7.663076899075529802e+00	1.000000000000000000e+00
5.310000000000000000e+02	1.218767774371849129e+02	1.216566879906197762e+01	-1.627454025257181469e-02	4.400634774291247595e+02	1.487367306965781122e-02	0.000000000000000000e+00	8.447229415549735165e+00	1.000000000000000000e+00
5.310000000000000000e+02	1.293085572830322327e+01	4.574238655426493239e+01	-1.451022842989745446e-02	3.920169870079737393e+02	1.030304867893733212e-01	0.000000000000000000e+00	4.436915388497363111e+00	1.000000000000000000e+00
5.310000000000000000e+02	8.344754918291708634e+01	4.474898584860102346e+01	-1.639692685624912286e-02	4.433963615064675423e+02	3.771762131808975571e-02	0.000000000000000000e+00	9.643871494595884997e+00	1.000000000000000000e+00
5.310000000000000000e+02	5.712944410558226593e+01	2.693809210183341207e+01	-1.648777701107313406e-02	4.458704315871721064e+02	2.629771534544449452e-01	0.000000000000000000e+00	4.668484416238366741e+00	1.000000000000000000e+00
5.310000000000000000e+02	1.011614234300697035e+02	3.088372264535155409e+01	-3.680261279765018219e-03	9.709071249518414959e+01	4.615555954774104297e-01	0.000000000000000000e+00	7.009681857007660888e+00	1.000000000000000000e+00
5.310000000000000000e+02	6.670867429963689688e+01	4.302237466231416363e+01	-4.469190903922687190e-03	1.185751797775019156e+02	2.728933571923226609e-01	0.000000000000000000e+00	7.663076899075529802e+00	1.000000000000000000e+00
5.310000000000000000e+02	1.288241281441222270e+02	4.668805989386963518e+01	-4.398508411363587049e-03	1.166503240586663850e+02	1.921952260078757524e-01	0.000000000000000000e+00	1.305548349941479103e+01	1.000000000000000000e+00
5.320000000000000000e+02	6.166139524248035997e+01	3.123278530405479714e+01	-1.750644144562146787e-02	4.736111349979246938e+02	1.928595883512643772e-01	0.000000000000000000e+00	6.243634423029466696e+00	1.000000000000000000e+00
5.320000000000000000e+02	1.234461066027962062e+02	3.479173551595671654e+01	-1.643721717708761590e-02	4.444935646705303611e+02	7.362001897214698332e-03	0.000000000000000000e+00	8.555047779349031600e+00	1.000000000000000000e+00
5.320000000000000000e+02	9.503686098753608746e+01	3.663527304548617991e+01	-1.644000020366905707e-02	4.445693532348128088e+02	1.107233806578478141e-02	0.000000000000000000e+00	8.401821059614523080e+00	1.000000000000000000e+00
5.320000000000000000e+02	1.102837892739964332e+02	1.600587164416958075e+01	-4.162126748821300473e-03	1.102130780236326189e+02	1.643867144183186468e-01	0.000000000000000000e+00	6.032470845198429465e+00	1.000000000000000000e+00
5.330000000000000000e+02	1.043161905596756895e+02	1.688818116072624775e+01	-3.882176884436872033e-03	1.025893641740250075e+02	1.525777543828548133e-01	0.000000000000000000e+00	6.032470845198429465e+00	1.000000000000000000e+00
5.340000000000000000e+02	1.341153686081506002e+01	2.604258165366600863e+01	-1.655024000992411787e-02	4.475714505552483047e+02	5.457397226733828877e-02	0.000000000000000000e+00	6.734034142286667191e+00	1.000000000000000000e+00
5.340000000000000000e+02	7.712340623596952582e+01	5.256398178105273900e+01	-1.592638940791528401e-02	4.305824854593776081e+02	1.623542783763309849e-02	0.000000000000000000e+00	1.005330519966759084e+01	1.000000000000000000e+00
5.350000000000000000e+02	1.166112477203129174e+02	5.560376860043183989e+00	-4.255076217885447529e-03	1.127443175231629056e+02	1.786698451702520840e-01	0.000000000000000000e+00	8.447229415549735165e+00	1.000000000000000000e+00
5.350000000000000000e+02	9.822965337153658538e+01	8.952875386787251699e+00	-4.361185856265898525e-03	1.156339403542961435e+02	7.975219533640620639e-02	0.000000000000000000e+00	1.000075060525507986e+01	1.000000000000000000e+00
5.350000000000000000e+02	5.642462346823543839e+01	5.156704340268977660e+01	-1.623701246401099488e-02	4.390415047197420790e+02	9.014114358173563879e-03	0.000000000000000000e+00	1.337060452580963954e+01	1.000000000000000000e+00
5.360000000000000000e+02	1.444553495555215932e+02	2.083859565712269912e+01	-1.658502886756779704e-02	4.485188355322452480e+02	1.313227309352604788e-02	0.000000000000000000e+00	2.418701261396705959e+01	1.000000000000000000e+00
5.360000000000000000e+02	1.163979920765967790e+02	2.994272281928109081e+01	-4.216121851622057354e-03	1.116834956426526020e+02	1.844830178856233793e-01	0.000000000000000000e+00	7.010469260741472475e+00	1.000000000000000000e+00
5.360000000000000000e+02	4.223364641798760033e+01	3.853853557339957803e+01	-1.669443249591707687e-02	4.514981617000850633e+02	1.242945083800359729e-01	0.000000000000000000e+00	7.545943086178536596e+00	1.000000000000000000e+00
5.360000000000000000e+02	2.625794021939823253e+01	1.690645988842057079e+01	-3.654577732233566315e-03	9.639128719825417591e+01	2.216639505656236020e-01	0.000000000000000000e+00	1.460684794496829930e+01	1.000000000000000000e+00
5.360000000000000000e+02	2.854644332679653829e+01	4.241243581846551791e+01	-1.982330484939134451e-03	5.085193847522657506e+01	3.046029354407439049e-01	0.000000000000000000e+00	1.400447356776037999e+01	1.000000000000000000e+00
5.370000000000000000e+02	8.123139037446252431e+00	1.122608194770162982e+01	-4.819442797075068445e-03	1.281133883940645433e+02	1.648680601751527641e-01	0.000000000000000000e+00	1.573199971634421424e+01	1.000000000000000000e+00
5.380000000000000000e+02	8.972295460403691436e+01	2.963916284602801099e+01	-1.570386084577090474e-02	4.245224929500626558e+02	9.912328688734817206e-03	0.000000000000000000e+00	1.297123058906982962e+01	1.000000000000000000e+00
5.380000000000000000e+02	1.107322488848823667e+02	3.407140703357296019e+01	-3.902287176998817889e-03	1.031370162197271441e+02	1.838363954179217385e-01	0.000000000000000000e+00	5.471080369553639855e+00	1.000000000000000000e+00
5.390000000000000000e+02	7.438068280247557595e+01	2.127925083355334834e+01	-1.785386518110824994e-03	4.548867655399965315e+01	3.942390926067972368e-01	0.000000000000000000e+00	8.196943844781120703e+00	1.000000000000000000e+00
5.400000000000000000e+02	3.384629774680738734e+01	2.938751901509878195e+01	-1.515544373993863228e-02	4.095877649254978792e+02	2.157344595619692385e-01	0.000000000000000000e+00	5.129251063332834093e+00	1.000000000000000000e+00
5.400000000000000000e+02	7.676201119176475629e+01	2.912266612900089413e+01	-3.907371186069315099e-03	1.032754661184170573e+02	9.426781909220094402e-02	0.000000000000000000e+00	8.196943844781120703e+00	1.000000000000000000e+00
5.400000000000000000e+02	1.206014651900408126e+02	4.102271247375829688e+01	-1.857318128093700524e-03	4.744754877012609029e+01	3.325602564001592931e-01	0.000000000000000000e+00	7.004951716817870100e+00	1.000000000000000000e+00
5.420000000000000000e+02	1.141189219494524281e+02	3.836828566390810380e+01	-4.596837073141919923e-03	1.220512945820788673e+02	1.197479309839015738e-01	0.000000000000000000e+00	5.471080369553639855e+00	1.000000000000000000e+00
5.420000000000000000e+02	2.518982588280988466e+01	4.125393867036946460e+01	-1.267459337133711433e-03	3.138426313917008770e+01	3.883882990827913773e-01	0.000000000000000000e+00	1.199839332798935843e+01	1.000000000000000000e+00
5.420000000000000000e+02	1.147353943410669785e+02	5.203506876440141582e+01	2.237866643850145755e-03	-5.781080790725538066e+01	2.104529693983782090e-01	0.000000000000000000e+00	1.247729050223836289e+01	1.000000000000000000e+00
5.430000000000000000e+02	4.456986776217259916e+01	1.137500060055125672e+01	-1.696652433510800750e-02	4.589078824633592717e+02	5.780977211629401147e-03	0.000000000000000000e+00	1.081410899250109736e+01	1.000000000000000000e+00
5.430000000000000000e+02	6.379790385934325769e+01	5.391706524630462738e+00	-1.665829069146266411e-02	4.505139326997432363e+02	1.181509059119156824e-02	0.000000000000000000e+00	1.131969445732075386e+01	1.000000000000000000e+00
5.430000000000000000e+02	1.216624740501608528e+02	1.679683672614646639e+01	2.886839422915727597e-03	-7.548391082037763056e+01	1.940584788042295505e-01	0.000000000000000000e+00	7.053802213817959910e+00	1.000000000000000000e+00
5.430000000000000000e+02	1.242020576425542373e+02	2.337761486014471402e+01	3.099394164552566992e-03	-8.127229200491473193e+01	3.522391496090990781e-01	0.000000000000000000e+00	3.236677718402121595e+00	1.000000000000000000e+00
5.430000000000000000e+02	1.273226007373926905e+02	2.423685489998038989e+01	-3.615366870495468309e-03	9.532348032381578662e+01	2.454724128080389978e-01	0.000000000000000000e+00	3.236677718402121595e+00	1.000000000000000000e+00
5.450000000000000000e+02	1.116885070686965165e+01	1.719919436088052223e+01	-1.609715850758641417e-02	4.352329422585280554e+02	1.097560723244039860e-02	0.000000000000000000e+00	9.799075098077034696e+00	1.000000000000000000e+00
5.450000000000000000e+02	8.962789967920453194e+01	2.040579402451504620e+01	-1.663156113374336317e-02	4.497860220082106366e+02	1.783458122844117089e-02	0.000000000000000000e+00	9.973888863850772779e+00	1.000000000000000000e+00
5.450000000000000000e+02	5.104491466259123200e+01	2.169450057723623004e+01	-4.686085409851445741e-03	1.244817432701786828e+02	6.776213733057601107e-02	0.000000000000000000e+00	9.807199297140952510e+00	1.000000000000000000e+00
5.450000000000000000e+02	1.336824190989787837e+02	1.966203047104815482e+01	-2.181788433985765337e-03	5.628366223013799186e+01	3.663819767364874247e-01	0.000000000000000000e+00	7.834303296906673708e+00	1.000000000000000000e+00
5.460000000000000000e+02	1.333408312380062277e+01	4.309860831161664407e+01	-1.700149794674477022e-02	4.598602987397245556e+02	6.722996041718998228e-03	0.000000000000000000e+00	1.199839332798935843e+01	1.000000000000000000e+00
5.460000000000000000e+02	1.093256749539386163e+02	8.393921541517178397e+00	-4.279382786260093469e-03	1.134062443376719500e+02	2.046012545059918697e-01	0.000000000000000000e+00	9.548188847156618309e+00	1.000000000000000000e+00
5.460000000000000000e+02	9.780020025547321438e+01	1.305745073688462554e+01	-1.341040747374423053e-02	3.620661946618124603e+02	3.448159942733469707e-01	0.000000000000000000e+00	4.441990283811223961e+00	1.000000000000000000e+00
5.460000000000000000e+02	1.019966534480465015e+02	1.451383608562128025e+01	-1.337794609033044792e-02	3.611821924535840935e+02	3.399694531400203612e-01	0.000000000000000000e+00	4.441990283811223961e+00	1.000000000000000000e+00
5.460000000000000000e+02	6.792166917328256659e+01	1.593729852678741565e+01	-4.491374421446214966e-03	1.191792907676929900e+02	1.493677790036913589e-01	0.000000000000000000e+00	1.132320409779871717e+01	1.000000000000000000e+00
5.470000000000000000e+02	1.048813125504794783e+02	2.838308670362346575e+01	-4.348488950436558628e-03	1.152881728111285611e+02	2.337307893181534979e-01	0.000000000000000000e+00	7.509394425852864430e+00	1.000000000000000000e+00
5.470000000000000000e+02	1.403591450757903374e+02	4.915744550831783499e+01	2.782360768712395602e-03	-7.263870364447940631e+01	1.432831879621151439e-01	0.000000000000000000e+00	2.393270405346843432e+01	1.000000000000000000e+00
5.480000000000000000e+02	5.528287859479331701e+01	1.285024708905554469e+01	-7.224575272968259548e-03	1.936109795678499950e+02	8.395221124428831061e-02	0.000000000000000000e+00	9.807199297140952510e+00	1.000000000000000000e+00
5.480000000000000000e+02	8.124194786612120467e+00	7.885122045024573367e+00	-2.730255563581326581e-03	7.121975252311401050e+01	2.265736416330625946e-01	0.000000000000000000e+00	9.799075098077034696e+00	1.000000000000000000e+00
5.490000000000000000e+02	9.766199002759084635e+01	2.631611138844841946e+01	-1.600798184458595771e-02	4.328044454193769184e+02	1.151871775977264534e-02	0.000000000000000000e+00	7.509394425852864430e+00	1.000000000000000000e+00
5.490000000000000000e+02	2.479815441690880462e+01	3.719088964452050305e+01	3.879180517271829404e-03	-1.025077658281752093e+02	3.775429840142351390e-01	0.000000000000000000e+00	3.788729480493592483e+00	1.000000000000000000e+00
5.500000000000000000e+02	3.309667382534399849e+01	4.620797130331738600e+01	-4.510897874443569461e-03	1.197109617486215711e+02	8.373444116668837811e-02	0.000000000000000000e+00	1.053423318249561724e+01	1.000000000000000000e+00
5.500000000000000000e+02	4.160766251244967862e+01	1.294681486420293659e+01	-1.513287559581414851e-02	4.089731796200179588e+02	2.010846031221944497e-01	0.000000000000000000e+00	6.006560291661375395e+00	1.000000000000000000e+00
5.500000000000000000e+02	1.046959030299114914e+02	3.735739794742947595e+01	-3.613885623656200308e-03	9.528314237949119558e+01	2.994791092202092608e-01	0.000000000000000000e+00	8.976226322404100344e+00	1.000000000000000000e+00
5.500000000000000000e+02	5.089815364497161454e+01	4.088664840142564572e+01	-3.912235600227341806e-03	1.034079359149940984e+02	8.659603872171506289e-02	0.000000000000000000e+00	1.316078140035651423e+01	1.000000000000000000e+00
5.510000000000000000e+02	3.081033863461946609e+01	1.526308770975307105e+01	-1.603119230341651727e-02	4.334365225122927541e+02	1.350638429172512645e-02	0.000000000000000000e+00	9.304778837633172373e+00	1.000000000000000000e+00
5.510000000000000000e+02	1.351627608328062990e+02	2.579568371451958342e+01	-4.092888137597726003e-03	1.083275426958215348e+02	1.545894325087475707e-01	0.000000000000000000e+00	1.102064988093535725e+01	1.000000000000000000e+00
5.510000000000000000e+02	3.631511945961045029e+01	3.617743410721153907e+01	-1.598987858917227250e-02	4.323114498634627694e+02	3.946348848621072936e-02	0.000000000000000000e+00	1.053423318249561724e+01	1.000000000000000000e+00
5.520000000000000000e+02	4.619601892574904412e+01	2.859453319897771095e+01	-3.333252706937601256e-02	9.045938340615381321e+02	4.975155207470383090e-03	0.000000000000000000e+00	1.204861292497750647e+01	1.000000000000000000e+00
5.520000000000000000e+02	8.618064214804688561e+01	3.136296942300059953e+01	-1.557800378902045139e-02	4.210951000176563639e+02	1.340914962662065335e-02	0.000000000000000000e+00	1.178874429996135653e+01	1.000000000000000000e+00
5.520000000000000000e+02	9.065697648156533717e+01	4.801129169455131773e+01	-1.640375712661366545e-02	4.435823663359009288e+02	2.900334448679486865e-02	0.000000000000000000e+00	6.513862609329804876e+00	1.000000000000000000e+00
5.520000000000000000e+02	6.691957535517741462e+01	2.362391955724912407e+01	-3.360193387834112082e-03	8.837448744576744275e+01	2.140238727158708665e-01	0.000000000000000000e+00	1.266414329913317260e+01	1.000000000000000000e+00
5.520000000000000000e+02	1.395886879142814863e+01	3.218858621983861212e+01	2.470775899379995099e-03	-6.415349187671930054e+01	3.306516685390217258e-01	0.000000000000000000e+00	1.193788726799410504e+01	1.000000000000000000e+00
5.530000000000000000e+02	1.244298081557726761e+02	2.329399415929549733e+01	-4.587459781528680641e-03	1.217959281860248524e+02	1.024141157311240224e-01	0.000000000000000000e+00	1.102064988093535725e+01	1.000000000000000000e+00
5.530000000000000000e+02	2.382583014426452905e+01	4.085272751438694883e+01	-1.635015158094511867e-02	4.421225573024952951e+02	1.779916214953458642e-02	0.000000000000000000e+00	3.788729480493592483e+00	1.000000000000000000e+00
5.530000000000000000e+02	6.496245543690984903e+01	5.016694909359699750e+01	-3.177508462355554258e-02	8.621808985515443737e+02	6.459057072624507789e-03	0.000000000000000000e+00	1.685017999404852418e+01	1.000000000000000000e+00
5.530000000000000000e+02	7.923236266655624149e+01	2.066152287116398867e+01	1.611782814375129370e-03	-4.076102661059565690e+01	3.468990422650505279e-01	0.000000000000000000e+00	1.266414329913317260e+01	1.000000000000000000e+00
5.540000000000000000e+02	5.972016400391498792e+01	9.858852588806547246e+00	-1.635005499201408127e-02	4.421199269516184245e+02	8.034297267973999901e-03	0.000000000000000000e+00	1.452490846966249016e+01	1.000000000000000000e+00
5.550000000000000000e+02	5.360390653393837468e+00	4.902954332204664212e+01	-1.673155717300252310e-02	4.525091567062118543e+02	8.421573996793108030e-03	0.000000000000000000e+00	1.890903652777330279e+01	1.000000000000000000e+00
5.550000000000000000e+02	1.442695706577439694e+02	5.176273092931907627e+01	-1.563995713055620074e-02	4.227822397808211576e+02	1.277704125658662981e-02	0.000000000000000000e+00	2.751765844404656747e+01	1.000000000000000000e+00
5.550000000000000000e+02	3.950621451985504962e+01	1.857377522231664813e+01	-4.899332891619112909e-03	1.302889894487788638e+02	1.605669595836712871e-01	0.000000000000000000e+00	6.006560291661375395e+00	1.000000000000000000e+00
5.560000000000000000e+02	2.463039265842435555e+01	5.249749838276661507e+01	-3.915393367113172846e-03	1.034939295667298325e+02	1.511684854789174803e-01	0.000000000000000000e+00	1.167253226237798280e+01	1.000000000000000000e+00
5.570000000000000000e+02	7.341808747590836504e+01	5.027718290581539407e+00	-4.305212778031320894e-03	1.141096576664640736e+02	8.114042618293948461e-02	0.000000000000000000e+00	1.125890011161983040e+01	1.000000000000000000e+00
5.570000000000000000e+02	1.152693127106356030e+02	3.793712039426934268e+01	-1.553818358881059979e-02	4.200106993786293970e+02	9.881572104870950390e-03	0.000000000000000000e+00	1.463747591025302874e+01	1.000000000000000000e+00
5.580000000000000000e+02	2.619070551936563263e+01	1.939691347266661836e+01	-1.604041186574023392e-02	4.336875935572071512e+02	1.107152814739842395e-02	0.000000000000000000e+00	1.334092712375357692e+01	1.000000000000000000e+00
5.580000000000000000e+02	1.298323028824177925e+02	7.574621967968982794e+00	-4.492729793730205687e-03	1.192162008425578392e+02	3.023146492601725965e-01	0.000000000000000000e+00	1.662184139501028923e+01	1.000000000000000000e+00
5.590000000000000000e+02	1.101583178720670162e+02	1.903469885006770212e+01	-1.627697919823257316e-02	4.401298958353392550e+02	8.104995806280546056e-03	0.000000000000000000e+00	1.958121059777901252e+01	1.000000000000000000e+00
5.600000000000000000e+02	5.228890635467848114e+01	5.482679430793058195e+00	-1.674628637593551794e-02	4.529102686290229940e+02	8.798230916281968295e-02	0.000000000000000000e+00	6.233111683244354495e+00	1.000000000000000000e+00
5.600000000000000000e+02	6.291326504909565642e+01	9.078833878239560562e+00	-1.655104380186333060e-02	4.475933397594193934e+02	8.185332034950199009e-03	0.000000000000000000e+00	9.451168274639300648e+00	1.000000000000000000e+00
5.600000000000000000e+02	5.631566004809630499e+01	1.584612210960201395e+01	-4.060070013579943418e-03	1.074338255756412650e+02	2.494223961291583969e-01	0.000000000000000000e+00	9.451168274639300648e+00	1.000000000000000000e+00
5.610000000000000000e+02	4.630281110399260314e+01	5.131446598451869079e+01	-1.625570602602596088e-02	4.395505757562484632e+02	8.350495160825199825e-03	0.000000000000000000e+00	1.229403020208241593e+01	1.000000000000000000e+00
5.610000000000000000e+02	1.422265349994928272e+02	3.871834301551351842e+01	3.636851790103965733e-03	-9.590856679827138009e+01	3.464447838353972298e-01	0.000000000000000000e+00	4.699187535384801606e+00	1.000000000000000000e+00
5.620000000000000000e+02	7.587923299632163321e+01	2.765823356378375664e+01	-1.669785433574536362e-02	4.515913466985754212e+02	6.759947924090292659e-03	0.000000000000000000e+00	1.848646850668460573e+01	1.000000000000000000e+00
5.620000000000000000e+02	2.461836645835453652e+01	4.725307051411635229e+01	-1.919145248198868281e-02	5.194980726570698835e+02	5.801749344781503837e-03	0.000000000000000000e+00	1.639774504411833433e+01	1.000000000000000000e+00
5.620000000000000000e+02	1.274137172841578973e+02	2.976588189708615673e+01	-3.095399992185269688e-03	8.116352100314539086e+01	1.311572550782093005e-01	0.000000000000000000e+00	9.060021476772726956e+00	1.000000000000000000e+00
5.620000000000000000e+02	5.977816516122018697e+01	4.636376659928516375e+01	-4.288294522089022842e-03	1.136489325204736929e+02	9.084324169179991415e-02	0.000000000000000000e+00	4.017105842317461928e+00	1.000000000000000000e+00
5.620000000000000000e+02	7.921021762884602424e+01	5.298367080702166021e+01	-1.637861779797377890e-02	4.428977614394379430e+02	1.463868103151233502e-02	0.000000000000000000e+00	1.697631136875230240e+01	1.000000000000000000e+00
5.620000000000000000e+02	4.463126355546123136e+01	3.645243203651973118e+01	-3.981137448564813809e-03	1.052843003725693336e+02	1.785981345750268234e-01	0.000000000000000000e+00	1.185798380262341389e+01	1.000000000000000000e+00
5.630000000000000000e+02	4.679512361933958431e+01	8.427171324599108004e+00	-1.696876681996480410e-02	4.589689507653492910e+02	5.200028601564798958e-02	0.000000000000000000e+00	6.233111683244354495e+00	1.000000000000000000e+00
5.630000000000000000e+02	1.144545716086802045e+01	2.128774180121581594e+01	-1.638003305580527230e-02	4.429363023430188377e+02	1.029291541946664168e-02	0.000000000000000000e+00	9.232484019711769463e+00	1.000000000000000000e+00
5.630000000000000000e+02	1.098651209105146052e+02	4.535871942524199341e+01	3.162472286421820229e-03	-8.299006226481206738e+01	1.768270122685640100e-01	0.000000000000000000e+00	1.506290504738178448e+01	1.000000000000000000e+00
5.650000000000000000e+02	1.099539346926858343e+02	3.029607621169756371e+01	-1.632689083004805822e-02	4.414891106346209426e+02	6.307515888738124410e-03	0.000000000000000000e+00	1.506290504738178448e+01	1.000000000000000000e+00
5.650000000000000000e+02	1.148453575546286842e+01	3.743530429161504713e+01	-1.697427406369918929e-02	4.591189263705289250e+02	3.925871765009913972e-02	0.000000000000000000e+00	7.219378989302699168e+00	1.000000000000000000e+00
5.650000000000000000e+02	5.220800732549710688e+01	2.733076915596435441e+01	-5.204422331828587392e-03	1.385973149263009816e+02	9.392565125380192281e-02	0.000000000000000000e+00	1.185798380262341389e+01	1.000000000000000000e+00
5.650000000000000000e+02	8.985481948198489022e+01	3.975916328965144686e+01	-1.637537925317152435e-02	4.428095680091042254e+02	9.306143871480432317e-03	0.000000000000000000e+00	1.697631136875230240e+01	1.000000000000000000e+00
5.660000000000000000e+02	5.636322813438039248e+01	4.424826560635236206e+01	-4.189195423559664497e-03	1.109502236941517168e+02	1.438783120082536282e-01	0.000000000000000000e+00	4.017105842317461928e+00	1.000000000000000000e+00
5.670000000000000000e+02	1.360877385207436703e+02	2.714952092297687258e+01	-3.994568705682201466e-03	1.056500660825425228e+02	7.607252060183589126e-02	0.000000000000000000e+00	9.060021476772726956e+00	1.000000000000000000e+00
5.670000000000000000e+02	8.962011962751001093e+00	3.067096347329521677e+01	-1.657859762188057876e-02	4.483436971126440085e+02	4.153927845701499422e-02	0.000000000000000000e+00	7.219378989302699168e+00	1.000000000000000000e+00
5.680000000000000000e+02	3.008757721041356703e+01	4.523548072243289653e+01	-1.678285302587802577e-02	4.539060672025048007e+02	1.342139805958186827e-02	0.000000000000000000e+00	8.531348109891187192e+00	1.000000000000000000e+00
5.680000000000000000e+02	9.027107059570521130e+01	1.186972288095445727e+01	-4.041670714678207918e-03	1.069327680374686054e+02	1.129648518365212739e-01	0.000000000000000000e+00	8.087194634240017166e+00	1.000000000000000000e+00
5.680000000000000000e+02	1.898736983064959105e+01	1.596248927615924273e+01	-1.656395474825668804e-02	4.479449361463189234e+02	1.392683215236656391e-02	0.000000000000000000e+00	9.061309251614003912e+00	1.000000000000000000e+00
5.680000000000000000e+02	7.766378897845356732e+01	1.267276458924034266e+01	-3.761912283882624507e-03	9.931426738882383631e+01	1.293436500990533533e-01	0.000000000000000000e+00	1.044462334627951350e+01	1.000000000000000000e+00
5.690000000000000000e+02	9.791699643310576562e+01	9.042415292837420182e+00	-4.137576560212895618e-03	1.095445168392365360e+02	7.591437348125928963e-02	0.000000000000000000e+00	8.151923092672889837e+00	1.000000000000000000e+00
5.690000000000000000e+02	1.301234188374866108e+02	1.004345117059832759e+01	-4.342780951848744866e-03	1.151327301643419929e+02	9.783323887384010042e-02	0.000000000000000000e+00	1.184519679925046987e+01	1.000000000000000000e+00
5.690000000000000000e+02	1.091460619033001933e+02	4.693615442997604958e+01	-2.127079753747997647e-03	5.479381216666489962e+01	3.042093213887532288e-01	0.000000000000000000e+00	1.231424876016399317e+01	1.000000000000000000e+00
5.700000000000000000e+02	1.114397947589787492e+02	1.285033280815492240e+01	-1.598105213029077029e-02	4.320710839787860209e+02	5.477339392654589911e-02	0.000000000000000000e+00	8.033567848534174161e+00	1.000000000000000000e+00
5.700000000000000000e+02	1.183489139633518192e+02	8.751273867768087911e+00	-1.508595745173669025e-02	4.076954847528040773e+02	5.347016221998734942e-02	0.000000000000000000e+00	8.033567848534174161e+00	1.000000000000000000e+00
5.700000000000000000e+02	1.212011460102570197e+02	4.944925405024528686e+01	-3.131279519556104396e-02	8.495916361045756275e+02	7.281561851409823483e-03	0.000000000000000000e+00	1.231424876016399317e+01	1.000000000000000000e+00
5.700000000000000000e+02	1.940005905028727184e+01	6.910582683546811822e+00	-4.310771037180059946e-03	1.142610225451187773e+02	1.362371354851504845e-01	0.000000000000000000e+00	9.061309251614003912e+00	1.000000000000000000e+00
5.710000000000000000e+02	2.909048540236983982e+01	3.676259995503884426e+01	-1.594563765833905550e-02	4.311066620067000486e+02	1.251072149258503075e-02	0.000000000000000000e+00	8.531348109891187192e+00	1.000000000000000000e+00
5.710000000000000000e+02	5.843719467396861234e+01	3.914515530556583656e+01	-1.700482801698406654e-02	4.599509846297117406e+02	1.596029883366467672e-02	0.000000000000000000e+00	5.508454588114989114e+00	1.000000000000000000e+00
5.710000000000000000e+02	5.275109298481263664e+01	6.708832270849563351e+00	-4.406115179316309576e-03	1.168574748008874593e+02	3.165736882817847819e-01	0.000000000000000000e+00	8.664647813322144287e+00	1.000000000000000000e+00
5.710000000000000000e+02	8.611643594146090663e+01	1.880814690531567024e+01	-4.889158847882033032e-03	1.300119255598020231e+02	6.284878410348115896e-02	0.000000000000000000e+00	7.492834906802888995e+00	1.000000000000000000e+00
5.720000000000000000e+02	5.469745080074326182e+01	1.816960701912093157e+01	-1.579025727728657069e-02	4.268752773421928737e+02	3.267229808022475979e-02	0.000000000000000000e+00	9.360010805617141827e+00	1.000000000000000000e+00
5.720000000000000000e+02	8.432145989249517015e+01	3.127419426794592994e+01	-3.482774769008361009e-03	9.171267578680145505e+01	1.555644653464353100e-01	0.000000000000000000e+00	1.054559669716859993e+01	1.000000000000000000e+00
5.730000000000000000e+02	6.140147575390565748e+01	6.211841650126421754e+00	-1.520936011835835600e-02	4.110560386886696165e+02	8.698370690102741332e-02	0.000000000000000000e+00	8.664647813322144287e+00	1.000000000000000000e+00
5.730000000000000000e+02	4.569512224448327942e+01	1.560681891894258833e+01	-3.347969017548587528e-02	9.086014423976521357e+02	8.137127038788660727e-03	0.000000000000000000e+00	9.360010805617141827e+00	1.000000000000000000e+00
5.730000000000000000e+02	1.206127556300016437e+02	2.025540422828131426e+01	-1.545306359177276573e-02	4.176926753934318413e+02	4.764673701195110134e-02	0.000000000000000000e+00	9.736060398559477136e+00	1.000000000000000000e+00
5.730000000000000000e+02	6.683065578078357305e+01	2.011669821368669631e+01	-3.317436105441370475e-03	8.721010293475548281e+01	2.829769306165071940e-01	0.000000000000000000e+00	3.274051697946773309e+00	1.000000000000000000e+00
5.740000000000000000e+02	9.382857707944133097e+01	2.671082572124644372e+01	-4.826281655276896086e-03	1.282996270911377508e+02	1.328196934270188256e-01	0.000000000000000000e+00	7.758295658932064853e+00	1.000000000000000000e+00
5.740000000000000000e+02	5.964081690302864303e+01	3.158749553593132475e+01	-1.554580832188345689e-02	4.202183393546476395e+02	3.888438139980043839e-02	0.000000000000000000e+00	7.652903217984624362e+00	1.000000000000000000e+00
5.740000000000000000e+02	1.368424107671509944e+02	5.231734097517085758e+01	-4.046300628332776504e-03	1.070588518165353804e+02	1.387354602422307126e-01	0.000000000000000000e+00	1.590204659168695045e+01	1.000000000000000000e+00
5.750000000000000000e+02	8.258428765134566163e+01	1.220008339190723667e+01	-4.178887642524165003e-03	1.106695178141476106e+02	1.053133767232947715e-01	0.000000000000000000e+00	7.492834906802888995e+00	1.000000000000000000e+00
5.770000000000000000e+02	1.365532238119544388e+02	6.135924272993719342e+00	-1.587922594675934829e-02	4.292981100130791674e+02	1.005149135580418740e-02	0.000000000000000000e+00	8.687368204595033561e+00	1.000000000000000000e+00
5.780000000000000000e+02	1.214937983006907842e+02	4.208232592681654438e+01	-3.316637555038916968e-02	9.000691251847589456e+02	3.094199716389356425e-03	0.000000000000000000e+00	1.059404861991778901e+01	1.000000000000000000e+00
5.780000000000000000e+02	5.784598023778789866e+01	4.518614612289490395e+01	-2.031960262173516940e-02	5.502203373873414876e+02	1.282151903515937885e-02	0.000000000000000000e+00	3.518627228173448529e+00	1.000000000000000000e+00
5.780000000000000000e+02	9.554191563540975096e+01	1.914408120831116378e+01	-1.636161035308949033e-02	4.424346074622217202e+02	9.343571077809920133e-03	0.000000000000000000e+00	7.758295658932064853e+00	1.000000000000000000e+00
5.780000000000000000e+02	7.008167453236933397e+01	2.050437281649929844e+01	-1.745959909031419635e-02	4.723355040427551899e+02	2.157954748686541357e-02	0.000000000000000000e+00	3.274051697946773309e+00	1.000000000000000000e+00
5.780000000000000000e+02	4.881315899609430886e+01	3.332545438742815236e+01	2.672629226344977633e-03	-6.965044758254212809e+01	3.769737007980032972e-01	0.000000000000000000e+00	1.096625171693107603e+01	1.000000000000000000e+00
5.790000000000000000e+02	2.185578843718239384e+01	1.201798257457544672e+01	-4.426184460659583937e-03	1.174040100116289409e+02	8.359626784204732264e-02	0.000000000000000000e+00	4.974004730834954202e+00	1.000000000000000000e+00
5.790000000000000000e+02	1.116672923819805021e+02	4.604132170740709995e+01	-4.326384205497746382e-03	1.146862069894889657e+02	1.606451081097771683e-01	0.000000000000000000e+00	7.439450421230344723e+00	1.000000000000000000e+00
5.800000000000000000e+02	7.733736908381439434e+01	2.058219201418934929e+01	-1.682360578017582861e-02	4.550158635513366789e+02	3.268641528998184054e-02	0.000000000000000000e+00	7.256111854939852002e+00	1.000000000000000000e+00
5.800000000000000000e+02	1.122108654677626873e+02	5.346088711721093745e+01	7.363145913185443689e-03	-1.973845942159430535e+02	4.280557160942233264e-02	0.000000000000000000e+00	7.439450421230344723e+00	1.000000000000000000e+00
5.810000000000000000e+02	2.612370236444441574e+01	4.548588783327448937e+01	-2.684622245625406523e-03	6.997704658764563135e+01	2.844774538009378073e-01	0.000000000000000000e+00	7.723207687144464373e+00	1.000000000000000000e+00
5.810000000000000000e+02	2.899460414946524267e+01	9.885229272393891264e+00	-3.983155554881912495e-03	1.053392583026739828e+02	9.279383919827810523e-02	0.000000000000000000e+00	7.450592353759720510e+00	1.000000000000000000e+00
5.820000000000000000e+02	8.976296926397443698e+00	1.257431607690312525e+01	-1.647490378001125952e-02	4.455198622802305977e+02	1.454349084661921143e-02	0.000000000000000000e+00	1.062411077364958878e+01	1.000000000000000000e+00
5.830000000000000000e+02	1.419986247155685533e+02	4.653448933104137808e+01	-1.542665989868181528e-02	4.169736387861419189e+02	1.991540938434910313e-02	0.000000000000000000e+00	1.663760113382044281e+01	1.000000000000000000e+00
5.830000000000000000e+02	1.407905400901589985e+02	9.807527245421125528e+00	-3.281349042915435860e-02	8.904592073803911489e+02	4.497772334443927988e-03	0.000000000000000000e+00	9.279982871985854587e+00	1.000000000000000000e+00
5.830000000000000000e+02	6.538230526080045024e+01	5.286040097127338555e+01	-4.056727407547659238e-03	1.073427983056043900e+02	2.436015742950020657e-01	0.000000000000000000e+00	1.050215228009886026e+01	1.000000000000000000e+00
5.840000000000000000e+02	1.866073091509043635e+01	8.205853183684824970e+00	-4.124177026869191472e-03	1.091796150445694877e+02	3.228737186001118253e-01	0.000000000000000000e+00	4.974004730834954202e+00	1.000000000000000000e+00
5.840000000000000000e+02	3.381723903856499902e+01	4.616222386124353250e+01	-1.639950709776218790e-02	4.434666277414655156e+02	1.057775363996249496e-02	0.000000000000000000e+00	7.723207687144464373e+00	1.000000000000000000e+00
5.850000000000000000e+02	9.569003709117392020e+01	1.037211340003543647e+01	-1.654130412941588052e-02	4.473281048542639837e+02	7.512270865014047949e-03	0.000000000000000000e+00	2.100157442420831799e+01	1.000000000000000000e+00
5.860000000000000000e+02	1.391018615043332431e+02	3.015100574585300208e+01	-3.299961495560988639e-02	8.955278296967861706e+02	4.370373315702891226e-03	0.000000000000000000e+00	1.136612100339649700e+01	1.000000000000000000e+00
5.860000000000000000e+02	4.938554159986623660e+01	4.116370010411405644e+01	-4.309136582289126507e-03	1.142165123739280688e+02	1.172440142731281387e-01	0.000000000000000000e+00	1.635106370823643118e+01	1.000000000000000000e+00
5.870000000000000000e+02	4.774725144236447250e+01	2.135720652953191845e+01	-1.677821083502999827e-02	4.537796490856807736e+02	1.809443898139362350e-02	0.000000000000000000e+00	7.044586384433537241e+00	1.000000000000000000e+00
5.870000000000000000e+02	1.415654953713820703e+02	1.905509592137348562e+01	-4.054410738548030503e-03	1.072797097894650307e+02	1.867537282038983504e-01	0.000000000000000000e+00	6.108070693619865210e+00	1.000000000000000000e+00
5.880000000000000000e+02	2.368166548148909101e+01	1.322994070015061219e+01	-1.618164682969688850e-02	4.375337642032718009e+02	1.127799034587095850e-02	0.000000000000000000e+00	7.102903581857507476e+00	1.000000000000000000e+00
5.880000000000000000e+02	7.191423442988879344e+01	4.035294717211372273e+01	-1.635253970180708394e-02	4.421875916261587349e+02	2.153221838451575554e-01	0.000000000000000000e+00	7.615321004259765658e+00	1.000000000000000000e+00
5.880000000000000000e+02	1.355481480193485879e+02	1.800625921185503131e+01	-4.404303244767305420e-03	1.168081314281153311e+02	1.436743735048511272e-01	0.000000000000000000e+00	6.108070693619865210e+00	1.000000000000000000e+00
5.900000000000000000e+02	5.818992410270580962e+01	1.127430115693696067e+01	-1.801837603190860337e-02	4.875523555237934943e+02	1.293350527905390290e-02	0.000000000000000000e+00	1.379127449522318472e+01	1.000000000000000000e+00
5.900000000000000000e+02	1.230310556563911106e+01	2.954257328879755207e+01	-1.626820305530958521e-02	4.398909001762584694e+02	1.014266347236991717e-02	0.000000000000000000e+00	1.111226708589151180e+01	1.000000000000000000e+00
5.900000000000000000e+02	8.045433168603253193e+01	3.823270528976448190e+01	-3.801631179962296561e-03	1.003959092706641769e+02	1.859839215035206106e-01	0.000000000000000000e+00	8.745471093087473946e+00	1.000000000000000000e+00
5.900000000000000000e+02	4.076324685175312368e+01	2.227909437849511676e+01	-4.973737443519423221e-03	1.323152058716498800e+02	3.352398309820640021e-01	0.000000000000000000e+00	7.044586384433537241e+00	1.000000000000000000e+00
5.910000000000000000e+02	1.045138225384888955e+02	8.365982523579642560e+00	-1.688495085213314109e-02	4.566864386584705926e+02	1.417332524728410759e-01	0.000000000000000000e+00	7.155444676494555623e+00	1.000000000000000000e+00
5.910000000000000000e+02	2.339170899438354567e+01	3.026738622206033114e+01	-1.667783896628655463e-02	4.510462796392158680e+02	7.754487675943888547e-03	0.000000000000000000e+00	1.111226708589151180e+01	1.000000000000000000e+00
5.910000000000000000e+02	9.342952355353891392e+01	5.325414627756147823e+00	-3.904214247861654413e-03	1.031894950335979217e+02	9.801591538372411705e-02	0.000000000000000000e+00	1.149376949120155800e+01	1.000000000000000000e+00
5.910000000000000000e+02	4.296281211724937776e+01	1.515475103131883294e+01	-1.664082366821822978e-02	4.500382632890334662e+02	2.249587769089722578e-02	0.000000000000000000e+00	7.037050703482519154e+00	1.000000000000000000e+00
5.910000000000000000e+02	7.044403726665348131e+01	1.760169894495044218e+01	-1.650541252290519539e-02	4.463506893508064763e+02	1.221012333856619225e-02	0.000000000000000000e+00	7.526154727349267937e+00	1.000000000000000000e+00
5.920000000000000000e+02	9.335512930402052234e+01	4.556176127641845142e+01	-1.669685004444564080e-02	4.515639974104892644e+02	2.015720700599787918e-02	0.000000000000000000e+00	9.042232165677571487e+00	1.000000000000000000e+00
5.920000000000000000e+02	1.008586162278527638e+02	3.664249573394693016e+01	-1.608404098601044774e-02	4.348757203283402646e+02	1.271201791696807692e-02	0.000000000000000000e+00	9.495257587740894678e+00	1.000000000000000000e+00
5.920000000000000000e+02	1.251389544936290150e+02	3.925303938922022695e+01	-1.611020598453920261e-02	4.355882567037274953e+02	9.432318178748566595e-03	0.000000000000000000e+00	1.557513058691007757e+01	1.000000000000000000e+00
5.920000000000000000e+02	1.331872231327336920e+02	5.258758342762311599e+01	-4.012697204464601465e-03	1.061437490766167429e+02	8.440610513656054970e-02	0.000000000000000000e+00	1.557513058691007757e+01	1.000000000000000000e+00
5.930000000000000000e+02	3.153202232432596830e+01	6.480642374135868522e+00	-4.106974491897182923e-03	1.087111482910569009e+02	1.299561775964076515e-01	0.000000000000000000e+00	1.035283200160329109e+01	1.000000000000000000e+00
5.930000000000000000e+02	6.779101294442000381e+01	3.014813935037560100e+01	-4.135377843586028265e-03	1.094846404523110834e+02	3.069617535438113887e-01	0.000000000000000000e+00	1.100631900759009518e+01	1.000000000000000000e+00
5.940000000000000000e+02	1.754213980475320867e+01	1.044114534836996100e+01	-3.313754588127199724e-02	8.992840233658619127e+02	4.732216276803313804e-03	0.000000000000000000e+00	1.185092407996506125e+01	1.000000000000000000e+00
5.940000000000000000e+02	1.107373185315608168e+02	1.189705688453439514e+01	-3.338224863515548008e-02	9.059478729016376519e+02	9.119959293034218817e-03	0.000000000000000000e+00	7.155444676494555623e+00	1.000000000000000000e+00
5.940000000000000000e+02	7.742564005911246738e+01	2.041243326685470549e+01	-4.720198899053834087e-03	1.254107363263551917e+02	2.703546235734336500e-01	0.000000000000000000e+00	7.518326395882173330e+00	1.000000000000000000e+00
5.940000000000000000e+02	6.009135929437086787e+01	3.877573984651735373e+01	-1.437647217236390391e-02	3.883744796780543993e+02	2.764811448498710744e-01	0.000000000000000000e+00	5.716467554972712861e+00	1.000000000000000000e+00
5.950000000000000000e+02	6.679546745339115432e+01	4.579051272049050425e+01	-1.698676029680478913e-02	4.594589567844242879e+02	3.473762754248743700e-02	0.000000000000000000e+00	9.703200744149937051e+00	1.000000000000000000e+00
5.960000000000000000e+02	4.816531991053485484e+01	1.989331571529094234e+01	-4.749073241182141455e-03	1.261970546997036564e+02	2.091573079193485007e-01	0.000000000000000000e+00	6.783653898302540952e+00	1.000000000000000000e+00
5.960000000000000000e+02	1.023860404328112850e+02	4.601409602181974634e+01	-1.738609556800276706e-02	4.703338248411139944e+02	2.710291130817132910e-02	0.000000000000000000e+00	9.042232165677571487e+00	1.000000000000000000e+00
5.960000000000000000e+02	1.321668028025460728e+02	1.182055730429745743e+01	-1.501591152721528603e-03	3.776024038443679842e+01	4.469500596398271464e-01	0.000000000000000000e+00	9.758680389940000310e+00	1.000000000000000000e+00
5.960000000000000000e+02	8.432378609605891029e+01	2.340255250326965353e+01	-4.712808938794809874e-03	1.252094897835191887e+02	1.850481688075369391e-01	0.000000000000000000e+00	7.518326395882173330e+00	1.000000000000000000e+00
5.970000000000000000e+02	3.858549605951110095e+01	2.461120649645023661e+01	-1.623384866206700056e-02	4.389553467187340061e+02	1.598722658417939257e-02	0.000000000000000000e+00	9.187438113682144802e+00	1.000000000000000000e+00
5.970000000000000000e+02	2.520573056412051116e+01	1.948071271755505052e+01	-2.984105268954282374e-03	7.813269573466378404e+01	2.056821640874222368e-01	0.000000000000000000e+00	1.185092407996506125e+01	1.000000000000000000e+00
5.980000000000000000e+02	1.032308249040587498e+02	2.972545253798287845e+01	-1.684450813378309333e-02	4.555850853405148655e+02	8.522053407405416614e-03	0.000000000000000000e+00	8.915666456019996744e+00	1.000000000000000000e+00
5.980000000000000000e+02	5.073184255919024110e+01	1.361391114910043498e+01	-5.021572274174846209e-03	1.336178643378837023e+02	1.501448397571665261e-01	0.000000000000000000e+00	6.783653898302540952e+00	1.000000000000000000e+00
5.980000000000000000e+02	3.812496283027048349e+01	4.767329303179437971e+01	-1.496290598497466290e-02	4.043444948409819517e+02	2.326107953680085494e-01	0.000000000000000000e+00	3.821458355619226310e+00	1.000000000000000000e+00
5.990000000000000000e+02	8.742993225694250725e+01	3.195613058610829071e+01	-1.590323234230611379e-02	4.299518623933900585e+02	2.668824810968506434e-02	0.000000000000000000e+00	7.061192750692062425e+00	1.000000000000000000e+00
5.990000000000000000e+02	5.678007038561497666e+01	4.343550025557337335e+01	-4.490744846758698387e-03	1.191621459218644787e+02	2.169962061993405689e-01	0.000000000000000000e+00	5.716467554972712861e+00	1.000000000000000000e+00
5.990000000000000000e+02	1.333620432592263967e+02	4.755523134867917889e+01	4.021099102181261049e-03	-1.063725531309653007e+02	2.426364429471983275e-01	0.000000000000000000e+00	3.575358224479040281e+00	1.000000000000000000e+00
6.000000000000000000e+02	1.520625423551192945e+01	1.161169988840577538e+01	-3.136522333287276171e-02	8.510193814525199514e+02	5.719573071934491715e-03	0.000000000000000000e+00	5.225096738360037740e+00	1.000000000000000000e+00
6.000000000000000000e+02	5.982739689222505319e+01	1.240131599895763337e+01	-1.642931831094478906e-02	4.442784593860835685e+02	1.594085206301698587e-02	0.000000000000000000e+00	6.002360555875727144e+00	1.000000000000000000e+00
6.000000000000000000e+02	1.383774134200195647e+02	1.934785155330387241e+01	-4.649090528719453455e-03	1.234742829226956786e+02	7.221751346750571177e-02	0.000000000000000000e+00	9.758680389940000310e+00	1.000000000000000000e+00
6.000000000000000000e+02	3.981955733076978277e+01	3.371538750692661779e+01	-1.618280081915030727e-02	4.375651901351888569e+02	1.271635205534449309e-02	0.000000000000000000e+00	9.187438113682144802e+00	1.000000000000000000e+00
6.010000000000000000e+02	1.173164325329404249e+02	2.531411131826191863e+01	-1.632881070165358856e-02	4.415413933952528964e+02	8.130791836613027179e-03	0.000000000000000000e+00	1.476022606980051854e+01	1.000000000000000000e+00
6.010000000000000000e+02	1.352988690678710952e+02	4.454992067916134602e+01	-4.798087958522112735e-03	1.275318443422741126e+02	1.813718671128621285e-01	0.000000000000000000e+00	3.575358224479040281e+00	1.000000000000000000e+00
6.010000000000000000e+02	1.096967015436122068e+02	5.153639488886241082e+01	-1.572328595100656520e-02	4.250514856828893357e+02	1.115352862613416818e-02	0.000000000000000000e+00	9.161962161781593394e+00	1.000000000000000000e+00
6.020000000000000000e+02	6.184560070615764715e+01	2.359838064628360144e+01	-2.532792384006693487e-03	6.584235117940963278e+01	2.261902945593953218e-01	0.000000000000000000e+00	1.137749547795863059e+01	1.000000000000000000e+00
6.030000000000000000e+02	6.752679221470324933e+01	1.209467337290157474e+01	-1.628866976103711048e-02	4.404482582169700891e+02	1.914760132498272149e-02	0.000000000000000000e+00	7.705499207184027810e+00	1.000000000000000000e+00
6.030000000000000000e+02	9.435665564500607161e+01	3.058465467757786627e+01	-1.656424574434293973e-02	4.479528606755835085e+02	1.342864379986896672e-02	0.000000000000000000e+00	7.061192750692062425e+00	1.000000000000000000e+00
6.040000000000000000e+02	6.230612999471827607e+01	4.641484632079288630e+00	-4.855601910278887177e-03	1.290980887536365742e+02	1.894726555936238066e-01	0.000000000000000000e+00	8.146109539883729767e+00	1.000000000000000000e+00
6.050000000000000000e+02	1.416840380353043258e+02	3.520535726821725575e+01	-1.671339810287888333e-02	4.520146411803622186e+02	1.767114098563915547e-02	0.000000000000000000e+00	1.075457643037587374e+01	1.000000000000000000e+00
6.050000000000000000e+02	5.389519849773198956e+01	1.148624526338213414e+01	-3.735609285612938226e-03	9.859797294576081583e+01	1.808472657796300620e-01	0.000000000000000000e+00	5.028052788239833149e+00	1.000000000000000000e+00
6.060000000000000000e+02	1.425051753739985827e+02	1.431733815196707837e+01	-4.550752482620178119e-03	1.207962994000428409e+02	9.138267401498278986e-02	0.000000000000000000e+00	8.849138318267216974e+00	1.000000000000000000e+00
6.060000000000000000e+02	8.224041063539964114e+01	1.673137409401881115e+01	-4.285945264019315297e-03	1.135849565249085060e+02	8.912767182800218624e-02	0.000000000000000000e+00	8.909847043418775314e+00	1.000000000000000000e+00
6.060000000000000000e+02	1.355341669925947201e+02	1.976823634604686220e+01	-4.324212759270710561e-03	1.146270732416976159e+02	1.330981886353439503e-01	0.000000000000000000e+00	8.849138318267216974e+00	1.000000000000000000e+00
6.060000000000000000e+02	4.804924706799587852e+01	5.120087941514881180e+01	-4.305125342838063418e-03	1.141072765940701146e+02	1.029052152996962066e-01	0.000000000000000000e+00	8.253525527405718876e+00	1.000000000000000000e+00
6.070000000000000000e+02	2.932231057604374058e+01	2.427313870935010343e+01	-1.719545399551727222e-02	4.651421924048402161e+02	2.001987428502471911e-02	0.000000000000000000e+00	1.706309550353377347e+01	1.000000000000000000e+00
6.080000000000000000e+02	1.113602098831904641e+02	4.810284282189377869e+00	-4.656987203533949696e-03	1.236893285319568179e+02	9.804620101811878374e-02	0.000000000000000000e+00	1.212309285775028300e+01	1.000000000000000000e+00
6.080000000000000000e+02	1.356979247354390452e+02	4.413997319493577720e+01	-1.606820235209176564e-02	4.344443959087687972e+02	4.961585057681205946e-02	0.000000000000000000e+00	7.360399535388399528e+00	1.000000000000000000e+00
6.080000000000000000e+02	7.930386347855375107e+01	5.162015425012693015e+01	-3.763652488343544565e-03	9.936165737730993897e+01	9.358184419294646172e-02	0.000000000000000000e+00	1.915257222721551145e+01	1.000000000000000000e+00
6.090000000000000000e+02	9.567816019540357786e+01	1.296694292285465089e+01	-1.697578228976668463e-02	4.591599990246785410e+02	2.124995214324010284e-02	0.000000000000000000e+00	5.224459479556492703e+00	1.000000000000000000e+00
6.090000000000000000e+02	4.517464354027877960e+01	1.796023385074961354e+01	-4.672159890866224054e-03	1.241025176106698069e+02	2.541404139887545321e-01	0.000000000000000000e+00	7.524145573472994286e+00	1.000000000000000000e+00
6.090000000000000000e+02	1.257387321804520042e+02	2.388823941451716948e+01	-3.762112831193054237e-03	9.931972877853154102e+01	1.027453606023692734e-01	0.000000000000000000e+00	1.062661603913221953e+01	1.000000000000000000e+00
6.090000000000000000e+02	7.615287898714380788e+01	3.272856036147896930e+01	-5.617863843105664126e-03	1.498563301162403718e+02	2.217248685157168220e-01	0.000000000000000000e+00	7.023767840852137567e+00	1.000000000000000000e+00
6.090000000000000000e+02	8.028386037426415101e+01	8.039004715490943198e+00	-4.293309752039923752e-03	1.137855093969073437e+02	1.482249898821951239e-01	0.000000000000000000e+00	8.909847043418775314e+00	1.000000000000000000e+00
6.090000000000000000e+02	1.425738325802411737e+02	4.676625814336279774e+01	-1.559076560765080936e-02	4.214426352938472178e+02	5.624214105609048886e-02	0.000000000000000000e+00	7.360399535388399528e+00	1.000000000000000000e+00
6.100000000000000000e+02	3.984890361390416302e+01	5.213632095072065908e+01	-6.783541463602679386e-03	1.816005591734738402e+02	4.873354516596362096e-02	0.000000000000000000e+00	8.253525527405718876e+00	1.000000000000000000e+00
6.100000000000000000e+02	6.962384681523128904e+01	8.905097495251569129e+00	-1.801850027407905785e-02	4.875557389394550114e+02	2.199467059825099824e-02	0.000000000000000000e+00	1.069513935308549257e+01	1.000000000000000000e+00
6.100000000000000000e+02	1.093122263239667831e+02	1.675913961560041798e+01	-6.299497021752764776e-03	1.684188549305692675e+02	3.541881150482206753e-02	0.000000000000000000e+00	1.073889953257169338e+01	1.000000000000000000e+00
6.100000000000000000e+02	5.740003853067187833e+01	7.881053009863844494e+00	-4.419445856394740857e-03	1.172205014724343499e+02	9.116202211604451655e-02	0.000000000000000000e+00	5.028052788239833149e+00	1.000000000000000000e+00
6.100000000000000000e+02	9.648938969904942553e+01	3.487656637016223726e+01	2.427259529821977711e-03	-6.296843558096581717e+01	2.567747493985802487e-01	0.000000000000000000e+00	1.714470543734356767e+01	1.000000000000000000e+00
6.110000000000000000e+02	7.900765460471777146e+01	2.631111765776170941e+01	-1.611520192176820604e-02	4.357243081925477100e+02	1.014551476223890525e-02	0.000000000000000000e+00	7.023767840852137567e+00	1.000000000000000000e+00
6.110000000000000000e+02	5.239507473644157898e+01	1.584407224248518276e+01	-4.293808448185526538e-03	1.137990901025824115e+02	6.461364762977794829e-02	0.000000000000000000e+00	7.524145573472994286e+00	1.000000000000000000e+00
6.120000000000000000e+02	1.289242229200039560e+02	9.999681916272530557e+00	-1.615349077082785592e-02	4.367670064253310898e+02	1.153253439699331029e-02	0.000000000000000000e+00	1.045965903865926627e+01	1.000000000000000000e+00
6.130000000000000000e+02	9.863053016428040110e+01	1.786608601123560902e+01	-1.613771975267246778e-02	4.363375233470019907e+02	1.068611979633977693e-01	0.000000000000000000e+00	4.717880289696524621e+00	1.000000000000000000e+00
6.140000000000000000e+02	1.382585843704951003e+02	5.280130717631780435e+00	-4.404796779243129110e-03	1.168215715690022449e+02	8.004417081567349879e-02	0.000000000000000000e+00	1.045965903865926627e+01	1.000000000000000000e+00
6.140000000000000000e+02	9.725886238754107183e+01	7.987348819586853388e+00	-4.208323195451222840e-03	1.114711193188109917e+02	1.170021247734742698e-01	0.000000000000000000e+00	5.224459479556492703e+00	1.000000000000000000e+00
6.140000000000000000e+02	1.441503855013075395e+02	2.155755261610937978e+01	-3.688793409639168179e-03	9.732306308707043740e+01	7.688925752499253807e-02	0.000000000000000000e+00	1.731091517586753170e+01	1.000000000000000000e+00
6.140000000000000000e+02	4.759742271077392672e+01	3.190517435415170411e+01	-4.265089799379335848e-03	1.130170116360426960e+02	7.677193455092734542e-02	0.000000000000000000e+00	1.415384133556715085e+01	1.000000000000000000e+00
6.150000000000000000e+02	6.322595864140262201e+00	3.468928960033607467e+01	-1.666240271255809216e-02	4.506259130082317483e+02	9.898112848852780310e-03	0.000000000000000000e+00	1.160699391157469762e+01	1.000000000000000000e+00
6.160000000000000000e+02	6.812289067013796284e+01	1.219717656861011790e+01	-4.142385774976086073e-03	1.096754834224013138e+02	8.231978576673570913e-02	0.000000000000000000e+00	1.544312271451829233e+01	1.000000000000000000e+00
6.160000000000000000e+02	9.441679764582808332e+01	1.998807863394767992e+01	-1.430330051464933326e-02	3.863818379543516812e+02	1.884118359611355320e-01	0.000000000000000000e+00	4.717880289696524621e+00	1.000000000000000000e+00
6.170000000000000000e+02	8.349505662210802370e+01	1.071847676108892422e+01	-1.588965263423549809e-02	4.295820540038799322e+02	1.892372634682515375e-02	0.000000000000000000e+00	1.403215624846806442e+01	1.000000000000000000e+00
6.170000000000000000e+02	5.801397605338762276e+01	4.371972755215946194e+01	-3.760304134182634091e-03	9.927047357178800269e+01	8.607869916497634666e-02	0.000000000000000000e+00	1.091312131928664542e+01	1.000000000000000000e+00
6.170000000000000000e+02	8.051914101741640906e+00	4.616673557478663525e+01	-1.562892862792545842e-02	4.224819069036065002e+02	1.834173549955464555e-02	0.000000000000000000e+00	1.160699391157469762e+01	1.000000000000000000e+00
6.180000000000000000e+02	1.166470105897510479e+02	5.192222287437424200e+01	-3.964339747946319346e-03	1.048268582404634088e+02	1.196400413338525315e-01	0.000000000000000000e+00	2.475378378927676337e+01	1.000000000000000000e+00
6.200000000000000000e+02	3.608839437084893831e+01	3.830127259003645435e+01	-3.395490553308351967e-03	8.933571487793484778e+01	2.062869761778246547e-01	0.000000000000000000e+00	7.016121974857991717e+00	1.000000000000000000e+00
6.210000000000000000e+02	4.619733260348167647e+01	4.191860680403667772e+01	-4.631555161104018020e-03	1.229967523289884497e+02	1.954606765493039910e-01	0.000000000000000000e+00	1.073665399493531858e+01	1.000000000000000000e+00
6.210000000000000000e+02	8.062967300507963841e+01	4.042180194968339890e+01	-1.652756858248315835e-02	4.469540525945382115e+02	3.783918831856658560e-02	0.000000000000000000e+00	1.589438844238599557e+01	1.000000000000000000e+00
6.230000000000000000e+02	7.727676176575833722e+01	2.488508510928605588e+01	-3.782915964446541268e-03	9.988624855680890846e+01	1.061733934574738969e-01	0.000000000000000000e+00	1.464020991406436778e+01	1.000000000000000000e+00
6.230000000000000000e+02	5.182210046109521073e+01	3.191912248177970568e+01	-1.611148178349905771e-02	4.356229998039642055e+02	2.283070023616629030e-02	0.000000000000000000e+00	1.147291158176970072e+01	1.000000000000000000e+00
6.230000000000000000e+02	1.414007236432752848e+02	5.198140015079805920e+01	-4.304329422919040034e-03	1.140856017641030462e+02	1.025354876818554972e-01	0.000000000000000000e+00	1.761754081465447896e+01	1.000000000000000000e+00
6.230000000000000000e+02	2.539725643461500937e+01	7.060602904949327296e+00	-4.220741130096143136e-03	1.118092897999582931e+02	1.983486948000203753e-01	0.000000000000000000e+00	6.058084094263227470e+00	1.000000000000000000e+00
6.240000000000000000e+02	6.733149805687249057e+01	1.414136712673519547e+01	-4.350778964739873515e-03	1.153505354552340378e+02	1.101382935350347925e-01	0.000000000000000000e+00	1.464020991406436778e+01	1.000000000000000000e+00
6.240000000000000000e+02	1.238375555638234857e+02	3.401250121652325475e+01	-4.115339711617628515e-03	1.089389535146029147e+02	1.469885259234796626e-01	0.000000000000000000e+00	7.531137976466004247e+00	1.000000000000000000e+00
6.250000000000000000e+02	1.141928654124300806e+02	1.452242418303386629e+01	2.770604823364925147e-03	-7.231856073761352377e+01	1.903265558106067568e-01	0.000000000000000000e+00	9.618172427598221219e+00	1.000000000000000000e+00
6.250000000000000000e+02	5.818349360218700639e+01	4.830661271892736153e+01	-4.185581192043565796e-03	1.108517994033396548e+02	8.826760411081313595e-02	0.000000000000000000e+00	1.358214545112675253e+01	1.000000000000000000e+00
6.250000000000000000e+02	3.596616398706436257e+01	4.531632977436254350e+01	-2.489744671678915510e-03	6.467005755680389711e+01	3.251247295415279348e-01	0.000000000000000000e+00	7.016121974857991717e+00	1.000000000000000000e+00
6.260000000000000000e+02	1.303312974879096373e+02	1.513699587419122494e+01	-3.899757475011480460e-03	1.030681262986026923e+02	7.941564879739493321e-02	0.000000000000000000e+00	7.715038999500601236e+00	1.000000000000000000e+00
6.260000000000000000e+02	2.555139029958916908e+01	4.433973551658037593e+01	8.333132560942146938e-03	-2.237996834202104424e+02	2.583076426758679212e-02	0.000000000000000000e+00	9.033297966971861825e+00	1.000000000000000000e+00
6.260000000000000000e+02	1.246454457411283130e+02	4.653728343843398818e+01	-4.299361237207862535e-03	1.139503060164268931e+02	8.709038462479345988e-02	0.000000000000000000e+00	1.149651618830993449e+01	1.000000000000000000e+00
6.270000000000000000e+02	1.308183449431816996e+02	3.683856187786936687e+01	-1.579063028618970729e-02	4.268854352793903786e+02	7.979369798241875422e-03	0.000000000000000000e+00	7.531137976466004247e+00	1.000000000000000000e+00
6.270000000000000000e+02	4.992384488722394487e+00	4.520981418205723656e+01	-4.599380305027460890e-03	1.221205529551493356e+02	7.421937757195129493e-02	0.000000000000000000e+00	2.026833804610339840e+01	1.000000000000000000e+00
6.290000000000000000e+02	8.177956760214527776e+00	6.297476508408747620e+00	-1.393745110518583401e-02	3.764188711355230339e+02	3.329867662143234375e-01	0.000000000000000000e+00	2.146790396581012317e+01	1.000000000000000000e+00
6.290000000000000000e+02	1.058708720212883918e+02	9.700218583434786268e+00	-1.708124969245705324e-02	4.620321322201730823e+02	1.039500955515970659e-02	0.000000000000000000e+00	9.618172427598221219e+00	1.000000000000000000e+00
6.290000000000000000e+02	1.393284870416531476e+02	5.365520831847645056e+00	-4.353148314356820349e-03	1.154150585923643177e+02	7.522644674576739465e-02	0.000000000000000000e+00	1.328273858694564602e+01	1.000000000000000000e+00
6.290000000000000000e+02	1.108168022795849765e+02	3.388680968619429734e+01	-1.766432360547523766e-03	4.497250886861526453e+01	3.148335834604854000e-01	0.000000000000000000e+00	1.302135993089064314e+01	1.000000000000000000e+00
6.300000000000000000e+02	8.906716814235828394e+01	1.126238890955825056e+01	-1.643974288175668874e-02	4.445623457349826708e+02	1.888247001330989328e-02	0.000000000000000000e+00	1.080078009850313236e+01	1.000000000000000000e+00
6.300000000000000000e+02	7.127628702678579486e+01	2.660899786628229791e+01	-3.299296525875245606e-02	8.953467423219478860e+02	3.135262522764414861e-03	0.000000000000000000e+00	1.140276828507213658e+01	1.000000000000000000e+00
6.300000000000000000e+02	3.109169118778991603e+01	5.147454723296785062e+01	-1.597285918560443010e-02	4.318479702222865626e+02	8.743335164391152770e-02	0.000000000000000000e+00	7.853924327260714655e+00	1.000000000000000000e+00
6.320000000000000000e+02	1.305643473262084910e+02	2.403322777559248280e+01	-4.887406567063901433e-03	1.299642067028168242e+02	2.919681664952996636e-01	0.000000000000000000e+00	6.664094122623063221e+00	1.000000000000000000e+00
6.320000000000000000e+02	7.828154603131716271e+01	3.898201017537562763e+01	-1.656827258338128619e-02	4.480625212700413726e+02	1.075330182656386580e-02	0.000000000000000000e+00	1.136676979047856584e+01	1.000000000000000000e+00
6.320000000000000000e+02	3.180556679144995869e+01	1.224032914016401286e+01	3.569886862909118271e-03	-9.408494940157825681e+01	1.736120621273251619e-01	0.000000000000000000e+00	1.206870997144293689e+01	1.000000000000000000e+00
6.330000000000000000e+02	4.986969175101352647e+01	1.686662672732006030e+01	-1.637662795369068322e-02	4.428435731530711905e+02	8.381986506129313064e-03	0.000000000000000000e+00	6.611173855744543637e+00	1.000000000000000000e+00
6.330000000000000000e+02	7.372964526579400513e+01	4.939755888346421386e+01	-3.669243482883215168e-03	9.679067116148083016e+01	2.664637849327388119e-01	0.000000000000000000e+00	6.308897988731742679e+00	1.000000000000000000e+00
6.330000000000000000e+02	1.385920437282666740e+02	5.207897560874086196e+01	-3.929397637335889197e-03	1.038752998134535943e+02	2.937352313724966857e-01	0.000000000000000000e+00	7.707823418158766593e+00	1.000000000000000000e+00
6.340000000000000000e+02	1.307173630716525565e+02	1.737089059883345499e+01	-1.670314187739737471e-02	4.517353392831457199e+02	1.980211646380458657e-02	0.000000000000000000e+00	6.664094122623063221e+00	1.000000000000000000e+00
6.340000000000000000e+02	9.105478753419791360e+01	2.187870747530430648e+01	-1.628521488126003641e-02	4.403541734605329907e+02	1.024526173730189171e-02	0.000000000000000000e+00	1.080078009850313236e+01	1.000000000000000000e+00
6.340000000000000000e+02	1.355990724137159873e+02	3.382667936451686330e+01	-3.886067651648045414e-03	1.026953192025750070e+02	1.170962090799015920e-01	0.000000000000000000e+00	1.101181868409495834e+01	1.000000000000000000e+00
6.340000000000000000e+02	6.545091520597574686e+01	3.641145509456741536e+01	-4.029318442803817533e-03	1.065963857128335235e+02	9.009490783357432253e-02	0.000000000000000000e+00	1.140276828507213658e+01	1.000000000000000000e+00
6.340000000000000000e+02	7.910146820890744834e+01	5.270598934216565823e+01	-4.309280166338857153e-03	1.142204225158776723e+02	1.596790472431363073e-01	0.000000000000000000e+00	6.308897988731742679e+00	1.000000000000000000e+00
6.350000000000000000e+02	1.106126045012744186e+02	2.916783574783030986e+01	-4.454662347691817036e-03	1.181795319510754325e+02	8.323127820361353457e-02	0.000000000000000000e+00	1.707351222794557088e+01	1.000000000000000000e+00
6.350000000000000000e+02	1.354098384739884011e+02	4.505871125722528348e+01	-1.655524460281840998e-02	4.477077377588294098e+02	1.297244106395933905e-02	0.000000000000000000e+00	6.411889730493821382e+00	1.000000000000000000e+00
6.350000000000000000e+02	3.861817672556514935e+01	3.335829951823548356e+01	-4.232101422502861088e-03	1.121186581175573167e+02	7.039639240231698736e-02	0.000000000000000000e+00	8.729769732769243618e+00	1.000000000000000000e+00
6.360000000000000000e+02	7.107840933183009469e+00	1.949288955787889677e+01	-3.907108718529229453e-03	1.032683184906629776e+02	1.417008967832674715e-01	0.000000000000000000e+00	9.702497399348841256e+00	1.000000000000000000e+00
6.360000000000000000e+02	7.569285716121802920e+01	2.328194052269927283e+01	-5.125178692514700297e-03	1.364393184155364622e+02	1.819803687385073143e-01	0.000000000000000000e+00	1.542588628797656014e+01	1.000000000000000000e+00
6.360000000000000000e+02	9.839793091015376092e+01	4.109706744397011136e+01	-1.759765292277550410e-03	4.479094842807767662e+01	3.125934037383849562e-01	0.000000000000000000e+00	1.047546228553811254e+01	1.000000000000000000e+00
6.370000000000000000e+02	5.084562879310538186e+00	1.000369561418225395e+01	-1.822991942732864537e-02	4.933131952977402079e+02	8.265997684305137483e-03	0.000000000000000000e+00	9.702497399348841256e+00	1.000000000000000000e+00
6.370000000000000000e+02	4.361689472029443237e+01	1.471950096400048658e+01	-4.867579180982824563e-03	1.294242588868026758e+02	1.557231767834862390e-01	0.000000000000000000e+00	6.611173855744543637e+00	1.000000000000000000e+00
6.370000000000000000e+02	2.550301547084670162e+01	2.701061069613572130e+01	-1.657567509027062236e-02	4.482641094880536912e+02	1.415191350310340823e-02	0.000000000000000000e+00	6.999149227718656441e+00	1.000000000000000000e+00
6.380000000000000000e+02	1.289981140437674014e+02	4.501267054785488853e+01	-4.754375959157014150e-03	1.263414605723569224e+02	2.219356294432593968e-01	0.000000000000000000e+00	6.411889730493821382e+00	1.000000000000000000e+00
6.380000000000000000e+02	3.703397663851639265e+01	4.929490450400457746e+01	-3.210616856313998780e-03	8.430115568176182705e+01	2.436496108142268691e-01	0.000000000000000000e+00	1.208570864865858319e+01	1.000000000000000000e+00
6.390000000000000000e+02	9.995007274578046008e+01	5.145690170026151122e+01	-3.877026228270788553e-03	1.024490993132640284e+02	1.046797705705543313e-01	0.000000000000000000e+00	1.047546228553811254e+01	1.000000000000000000e+00
6.390000000000000000e+02	1.532138054634699742e+01	5.497111404273167246e+00	-3.298455093702832436e-03	8.669320394504228489e+01	2.117260364998523325e-01	0.000000000000000000e+00	1.118488878751825943e+01	1.000000000000000000e+00
6.410000000000000000e+02	2.912983826675652921e+01	7.725690070286526989e+00	-1.652601308452298148e-02	4.469116926120888138e+02	8.720387151585295982e-03	0.000000000000000000e+00	1.087462573387785625e+01	1.000000000000000000e+00
6.410000000000000000e+02	7.189910997042223073e+01	5.910176375562649298e+00	-3.465035137309021435e-02	9.404813863476119877e+02	8.322477861780419595e-03	0.000000000000000000e+00	1.778118970517475006e+01	1.000000000000000000e+00
6.420000000000000000e+02	3.133240922257312633e+01	3.863861610035694838e+01	-1.612968058651635325e-02	4.361185973528835689e+02	1.260831987649402297e-02	0.000000000000000000e+00	8.219677074692899765e+00	1.000000000000000000e+00
6.420000000000000000e+02	5.513587719317104785e+01	4.140866567907527696e+01	-1.636883775186318002e-02	4.426314270615052351e+02	1.179258641625968718e-02	0.000000000000000000e+00	1.105165354974096203e+01	1.000000000000000000e+00
6.420000000000000000e+02	1.036988729035903987e+02	6.610227938993788577e+00	-1.830734286500162664e-03	4.672360628214501332e+01	3.336445870795706758e-01	0.000000000000000000e+00	1.290475912109746126e+01	1.000000000000000000e+00
6.430000000000000000e+02	2.103371816099680558e+01	3.009585337763448720e+01	2.896877316750696377e-03	-7.575726701727670331e+01	2.428010589528506458e-01	0.000000000000000000e+00	1.338065142354917114e+01	1.000000000000000000e+00
6.430000000000000000e+02	1.163362978035413988e+02	3.401350466006720552e+01	1.130477612371581786e-03	-2.765391851296896419e+01	4.683199182805265481e-01	0.000000000000000000e+00	4.426877454960101765e+00	1.000000000000000000e+00
6.440000000000000000e+02	9.570967860611057176e+01	1.674460421238446628e+01	-2.468398884706852169e-03	6.408876000151654750e+01	1.920618898834759447e-01	0.000000000000000000e+00	7.527059370674440864e+00	1.000000000000000000e+00
6.440000000000000000e+02	4.447329076512217938e+01	4.431526108399321373e+01	-4.319209225546832148e-03	1.144908148818959859e+02	3.020882967706179922e-01	0.000000000000000000e+00	5.794739036013488054e+00	1.000000000000000000e+00
6.440000000000000000e+02	4.043040355534015617e+01	2.990786318966389246e+01	-3.391206526722080790e-03	8.921905044271656493e+01	1.385821849665231920e-01	0.000000000000000000e+00	1.153515166152010707e+01	1.000000000000000000e+00
6.450000000000000000e+02	8.120031130966208366e+01	4.703668852528230815e+01	-5.022457906696977184e-03	1.336419822596390077e+02	2.798767861584404715e-01	0.000000000000000000e+00	5.862604981586296837e+00	1.000000000000000000e+00
6.450000000000000000e+02	5.402547627583328449e+01	7.636177680183289240e+00	-1.661515034085567569e-02	4.493391163120924716e+02	9.484047322398270197e-03	0.000000000000000000e+00	1.437081453336184111e+01	1.000000000000000000e+00
6.450000000000000000e+02	7.588156811660348922e+01	4.950267879623094558e+01	-5.936975463769318673e-03	1.585465135795317906e+02	2.835652370876998729e-01	0.000000000000000000e+00	5.862604981586296837e+00	1.000000000000000000e+00
6.450000000000000000e+02	9.475964939132599341e+01	2.421146883287369178e+01	-2.216287736982481930e-03	5.722316193175851851e+01	2.729171050559958678e-01	0.000000000000000000e+00	4.937451010003740315e+00	1.000000000000000000e+00
6.450000000000000000e+02	3.337913766578827790e+01	4.659939457309226896e+01	-1.756198955471996448e-02	4.751238447453822005e+02	1.700735136113495916e-02	0.000000000000000000e+00	8.001995958718431723e+00	1.000000000000000000e+00
6.460000000000000000e+02	8.227828632038425383e+01	2.662493415047337564e+01	-1.604624915800124604e-02	4.338465571843277644e+02	1.268693188908343039e-02	0.000000000000000000e+00	1.271256224952014691e+01	1.000000000000000000e+00
6.460000000000000000e+02	3.979757110835938505e+01	5.614538519093109414e+00	-4.328238945341993799e-03	1.147367160542784745e+02	4.695221468197670056e-01	0.000000000000000000e+00	8.804191289192347725e+00	1.000000000000000000e+00
6.470000000000000000e+02	8.134679795393740420e+00	4.466536912013427951e+01	-1.689261087208575665e-02	4.568950395818160359e+02	1.418170479125835381e-02	0.000000000000000000e+00	1.201754833514368492e+01	1.000000000000000000e+00
6.480000000000000000e+02	1.367365208815600965e+02	3.545709856671922466e+01	-1.670173057849597825e-02	4.516969061908341132e+02	1.085293805402376410e-02	0.000000000000000000e+00	1.391392407327510305e+01	1.000000000000000000e+00
6.480000000000000000e+02	4.026657330405458879e+01	1.440622898208846614e+01	-1.607912253696845706e-02	4.347417790308066401e+02	9.155399074146308713e-03	0.000000000000000000e+00	8.804191289192347725e+00	1.000000000000000000e+00
6.480000000000000000e+02	1.139001378971077116e+02	3.770976884320117506e+01	-1.749613109141162290e-02	4.733303590441417441e+02	6.802580321097706495e-02	0.000000000000000000e+00	4.426877454960101765e+00	1.000000000000000000e+00
6.490000000000000000e+02	1.235420416208082912e+02	1.287788917244178499e+01	-3.860479111960947018e-03	1.019984811996964567e+02	1.086253813135957813e-01	0.000000000000000000e+00	2.615176819706530154e+01	1.000000000000000000e+00
6.490000000000000000e+02	7.186910399483298306e+01	3.873677235440592881e+01	-3.064005333531918084e-03	8.030856829757597382e+01	1.465916695269852132e-01	0.000000000000000000e+00	8.508184915157837480e+00	1.000000000000000000e+00
6.490000000000000000e+02	5.351660199186798472e+00	1.954490245573676432e+01	-1.719809117371738638e-02	4.652140091639313368e+02	2.114925207423312692e-02	0.000000000000000000e+00	2.094885644798532454e+01	1.000000000000000000e+00
6.490000000000000000e+02	1.078056969456864920e+02	3.852866573526827665e+01	-1.703014584505564699e-02	4.606404504986654729e+02	1.354830609867185842e-01	0.000000000000000000e+00	6.149211545409471569e+00	1.000000000000000000e+00
6.500000000000000000e+02	9.741952091891107557e+01	2.005172053124183051e+01	-3.938411857589150904e-03	1.041207788957146789e+02	7.175444390740792766e-02	0.000000000000000000e+00	4.937451010003740315e+00	1.000000000000000000e+00
6.500000000000000000e+02	2.519625449366923320e+01	1.283322131270773170e+01	-1.610032529707891916e-02	4.353191816177286455e+02	1.260401221300799790e-02	0.000000000000000000e+00	1.268147684159853128e+01	1.000000000000000000e+00
6.500000000000000000e+02	6.335746974356746364e+01	2.825626579794257154e+01	-1.625825001302543676e-02	4.396198546929029476e+02	1.128418862625335528e-02	0.000000000000000000e+00	8.243764852842829782e+00	1.000000000000000000e+00
6.510000000000000000e+02	5.035775501817827404e+01	3.347574143411245018e+01	-8.016132912110564626e-03	2.151670140726752720e+02	7.417264904709552908e-02	0.000000000000000000e+00	7.071933499572700121e+00	1.000000000000000000e+00
6.510000000000000000e+02	3.420622953999499316e+01	5.075774670722565673e+01	-3.230055458717395050e-02	8.764907202333629357e+02	5.053221350832082237e-03	0.000000000000000000e+00	1.569836378541872790e+01	1.000000000000000000e+00
6.520000000000000000e+02	5.511371740268981512e+01	2.824190295556824992e+01	-3.745539585416310900e-03	9.886839909620098865e+01	4.044817895652177420e-01	0.000000000000000000e+00	3.866222248730291966e+00	1.000000000000000000e+00
6.530000000000000000e+02	9.668715150400412028e+01	3.204346136130712352e+01	2.064913564360074116e-03	-5.310087604020466756e+01	2.117075263814465202e-01	0.000000000000000000e+00	8.551763866229268984e+00	1.000000000000000000e+00
6.540000000000000000e+02	7.816122184429086417e+01	1.522669653653357358e+01	-1.628177563307213124e-02	4.402605143901847100e+02	8.685807060136441216e-03	0.000000000000000000e+00	1.972107378916084031e+01	1.000000000000000000e+00
6.540000000000000000e+02	3.115842479796529929e+01	2.402573578205598537e+01	-1.592612073860101909e-02	4.305751689422696700e+02	8.322099938665061813e-03	0.000000000000000000e+00	1.010872351315934381e+01	1.000000000000000000e+00
6.550000000000000000e+02	6.337214615931808481e+01	3.944175754850603965e+01	-1.616680798989628826e-02	4.371296666026221374e+02	1.034572247147769186e-02	0.000000000000000000e+00	1.030878865318486781e+01	1.000000000000000000e+00
6.550000000000000000e+02	2.383202332239972421e+01	3.099065735263602761e+01	-3.499954925491121239e-03	9.218053311977087105e+01	2.606424894271783810e-01	0.000000000000000000e+00	1.010872351315934381e+01	1.000000000000000000e+00
6.550000000000000000e+02	9.453409116671447521e+01	4.031975258429672948e+01	-2.484745991898990470e-03	6.453393138166977394e+01	2.160598982120064404e-01	0.000000000000000000e+00	6.229081681992303388e+00	1.000000000000000000e+00
6.550000000000000000e+02	1.265814332722885069e+02	4.233026921492736250e+01	-1.588608914403670178e-02	4.294850115222154159e+02	7.445688330610322758e-03	0.000000000000000000e+00	2.427423189069841669e+01	1.000000000000000000e+00
6.550000000000000000e+02	6.623943598470620486e+01	5.140001399955909278e+01	2.525106367785649644e-03	-6.563304231461869165e+01	1.280732582283909959e-01	0.000000000000000000e+00	1.229720489753367474e+01	1.000000000000000000e+00
6.560000000000000000e+02	7.334874716474028844e+01	3.684588469440825520e+01	-3.787015008443430329e-03	9.999787546742716415e+01	9.531252174855919801e-02	0.000000000000000000e+00	1.030878865318486781e+01	1.000000000000000000e+00
6.570000000000000000e+02	1.033896801886118908e+02	2.438141532263632882e+01	-3.978724045324565604e-03	1.052185775484207113e+02	9.137155989610179496e-02	0.000000000000000000e+00	1.017992339198585583e+01	1.000000000000000000e+00
6.570000000000000000e+02	5.429476332474584410e+01	3.202039322216892714e+01	-1.644645258753487521e-02	4.447450672982898254e+02	1.233815115179393018e-02	0.000000000000000000e+00	3.866222248730291966e+00	1.000000000000000000e+00
6.580000000000000000e+02	1.225730376307531060e+02	1.458849892875351451e+01	-1.618190927853939420e-02	4.375409113218454422e+02	2.175825611157855555e-02	0.000000000000000000e+00	8.751382376454195366e+00	1.000000000000000000e+00
6.580000000000000000e+02	6.556740991237735017e+00	1.133585641263984911e+01	-1.655783404520497562e-02	4.477782545559302889e+02	5.852498953500151480e-02	0.000000000000000000e+00	6.529981632623577781e+00	1.000000000000000000e+00
6.590000000000000000e+02	8.461335589941600688e+01	3.841599762812681718e+01	-1.568668151756315993e-02	4.240546581730309299e+02	1.248813376018509391e-02	0.000000000000000000e+00	1.010174594696189665e+01	1.000000000000000000e+00
6.590000000000000000e+02	9.240342061117802075e+01	4.617310218813059208e+01	-3.807011729834065480e-03	1.005424346946578851e+02	2.440329403730848723e-01	0.000000000000000000e+00	6.229081681992303388e+00	1.000000000000000000e+00
6.590000000000000000e+02	3.010835548792039162e+01	1.276178903103373763e+01	1.851031722504878135e-03	-4.727635469772624077e+01	4.109103438650661966e-01	0.000000000000000000e+00	9.544062575795438264e+00	1.000000000000000000e+00
6.600000000000000000e+02	1.304658004373904134e+02	1.836884134407462810e+01	-1.604069561767783661e-02	4.336953208107327100e+02	2.268401154448107526e-02	0.000000000000000000e+00	3.982059588544906603e+00	1.000000000000000000e+00
6.600000000000000000e+02	4.312098106774040929e+01	2.195098446806025549e+01	-4.309016718388950472e-03	1.142132481891861033e+02	8.387151970636752552e-02	0.000000000000000000e+00	7.365973135562335905e+00	1.000000000000000000e+00
6.610000000000000000e+02	9.193962960678085494e+00	5.362103789179245794e+00	-1.630688310162893562e-02	4.409442516593060191e+02	4.263643519619952915e-02	0.000000000000000000e+00	4.690868048553563874e+00	1.000000000000000000e+00
6.610000000000000000e+02	6.213419171312178690e+01	1.468743117783020402e+01	-3.730773243884269712e-03	9.846627579925495866e+01	2.344827556852981942e-01	0.000000000000000000e+00	5.698740513250018402e+00	1.000000000000000000e+00
6.610000000000000000e+02	1.162649766573045866e+02	4.940263581468533260e+01	9.542496877394503543e-04	-2.285480466928204279e+01	4.931364157837743178e-01	0.000000000000000000e+00	2.183951149172019157e+01	1.000000000000000000e+00
6.620000000000000000e+02	6.622695367598132066e+01	1.072196235904884176e+01	-4.645965685817983297e-03	1.233891858709140337e+02	2.170323312997960441e-01	0.000000000000000000e+00	5.698740513250018402e+00	1.000000000000000000e+00
6.630000000000000000e+02	4.085408324304241034e+01	3.214947730383040891e+01	-3.250561444210045819e-03	8.538894369919692906e+01	1.284883036529773648e-01	0.000000000000000000e+00	1.044739593721208948e+01	1.000000000000000000e+00
6.630000000000000000e+02	5.244636172123986029e+01	3.899806800579484900e+01	2.659206251005745165e-03	-6.928490740547626103e+01	1.813549678837328427e-01	0.000000000000000000e+00	1.346417895451161861e+01	1.000000000000000000e+00
6.630000000000000000e+02	2.317881149177497946e+01	6.198973289586768409e+00	-2.400259923127365854e-03	6.223317080080855845e+01	3.122145125052498971e-01	0.000000000000000000e+00	9.544062575795438264e+00	1.000000000000000000e+00
6.650000000000000000e+02	8.143024637779458885e+01	5.108208088765913146e+01	-1.649215589420935033e-02	4.459896791963280975e+02	1.425059096669156755e-02	0.000000000000000000e+00	7.295747020830726903e+00	1.000000000000000000e+00
6.650000000000000000e+02	4.998090868251699703e+01	1.926789793314349453e+01	-4.056158158066857158e-03	1.073272962614786792e+02	1.026083803646097303e-01	0.000000000000000000e+00	7.365973135562335905e+00	1.000000000000000000e+00
6.650000000000000000e+02	1.128929723875031215e+02	2.782501200200801961e+01	-1.669690649261029378e-02	4.515655346309326319e+02	9.179303764360269291e-03	0.000000000000000000e+00	1.678098706226089831e+01	1.000000000000000000e+00
6.650000000000000000e+02	2.185552300660315339e+01	3.419208888183811723e+01	7.716337537754717688e-03	-2.070028588495584927e+02	5.506632248445564315e-02	0.000000000000000000e+00	8.603596516082150814e+00	1.000000000000000000e+00
6.650000000000000000e+02	1.337960302441521776e+02	2.055204266343982411e+01	-2.852875599343309299e-03	7.455899352233203103e+01	2.280141378938458363e-01	0.000000000000000000e+00	3.982059588544906603e+00	1.000000000000000000e+00
6.660000000000000000e+02	1.376424306475128034e+01	3.711665071468188160e+01	-7.998142780524160680e-03	2.146770991529695323e+02	5.944400012866668526e-02	0.000000000000000000e+00	8.603596516082150814e+00	1.000000000000000000e+00
6.660000000000000000e+02	1.250880075494638533e+01	8.681153871150169010e+00	-1.551757461890426737e-02	4.194494671392549208e+02	2.846104309389763110e-02	0.000000000000000000e+00	4.690868048553563874e+00	1.000000000000000000e+00
6.670000000000000000e+02	1.317798019941530470e+02	9.844067747744519536e+00	-1.624795548599431219e-02	4.393395097515867178e+02	3.025090100367433532e-02	0.000000000000000000e+00	9.478747371126026167e+00	1.000000000000000000e+00
6.670000000000000000e+02	1.270627645921407947e+02	3.681492388484408451e+01	-3.944343593883565917e-03	1.042823144629469994e+02	9.101909506131966587e-02	0.000000000000000000e+00	1.678098706226089831e+01	1.000000000000000000e+00
6.670000000000000000e+02	8.735656524488493346e+01	4.682688767494487792e+01	-4.991687675461867722e-03	1.328040342272706198e+02	4.961679921146180394e-01	0.000000000000000000e+00	4.612910263679356859e+00	1.000000000000000000e+00
6.670000000000000000e+02	9.129617511085322690e+01	4.922655748654889152e+01	3.917525023700705288e-03	-1.035519797461243314e+02	3.532378776357869565e-01	0.000000000000000000e+00	4.612910263679356859e+00	1.000000000000000000e+00
[truncated: 3,451 more rows]
