# Supplementary material for: Layered entrenchment maintains essentiality in the evolution of Form I Rubisco complexes
Source: EMBO J. 2024 Nov 18;44(1):269–80. doi: 10.1038/s44318-024-00311-1 (PMC11696622; doi:10.1038/s44318-024-00311-1)
Supplement: Supplementary file 6 — Appendix Figure Source Data [file 44318_2024_311_MOESM6_ESM.zip › source data extended/Appendix Figure S3/AncL7_E271R_CABP.csv]

frame_indices	x_coords	y_coords	contrasts	masses_kDa	fit_errors	diffblur_errors	neareast_neighbour_distances	selections
5.000000000000000000e+00	9.806413285250388867e+01	8.226792339437992041e+00	-1.396218681215225139e-02	3.770924844347985072e+02	1.250896153300273816e-02	0.000000000000000000e+00	2.398117083442793884e+01	1.000000000000000000e+00
5.000000000000000000e+00	5.364073011827718318e+01	2.452554981807471179e+01	-5.543913117541446334e-03	1.478424724852958718e+02	4.028293888408684964e-02	0.000000000000000000e+00	1.634751425786335588e+01	1.000000000000000000e+00
5.000000000000000000e+00	1.396653870576351437e+02	4.139434084158854432e+01	-1.490437990013561767e-02	4.027506875907736230e+02	2.007738423668015137e-02	0.000000000000000000e+00	1.584278242590680463e+01	1.000000000000000000e+00
5.000000000000000000e+00	3.575850242506902532e+01	5.073069042228357972e+01	-1.574791269367953328e-02	4.257221316201519699e+02	6.445439754438697655e-02	0.000000000000000000e+00	4.621932478160927005e+00	1.000000000000000000e+00
6.000000000000000000e+00	3.010683272077831063e+01	2.363180570743989151e+01	-1.716426024086858612e-02	4.642927108026277665e+02	2.304764878580256582e-02	0.000000000000000000e+00	7.235475964479734401e+00	1.000000000000000000e+00
6.000000000000000000e+00	6.767303104769188948e+00	4.972210215775078979e+01	-1.680539241740619874e-02	4.545198695050453352e+02	1.232617562316928872e-02	0.000000000000000000e+00	2.200720048524630457e+01	1.000000000000000000e+00
7.000000000000000000e+00	1.335241958678038259e+02	8.471445228953092155e+00	-1.677770521658562483e-02	4.537658798690195567e+02	2.528953560353401908e-01	0.000000000000000000e+00	7.237320994190338475e+00	1.000000000000000000e+00
7.000000000000000000e+00	7.305658801946944436e+01	4.732802007831125479e+01	-1.818445793849579259e-02	4.920751686860792233e+02	1.517400947835922942e-02	0.000000000000000000e+00	1.156957297253707395e+01	1.000000000000000000e+00
7.000000000000000000e+00	9.965685944597491641e+01	4.881867491416592486e+01	-3.805060364750651423e-03	1.004892942902330475e+02	1.459061475859789736e-01	0.000000000000000000e+00	1.002786712183214668e+01	1.000000000000000000e+00
7.000000000000000000e+00	8.105109491718291537e+00	2.775560158827310531e+01	-3.963691296765102165e-03	1.048091993419248666e+02	1.251744823125882089e-01	0.000000000000000000e+00	1.621388458622510953e+01	1.000000000000000000e+00
7.000000000000000000e+00	6.298065286591162959e+01	4.164202416306842025e+01	-1.631969697688327031e-02	4.412932045636355838e+02	1.596571643830813070e-02	0.000000000000000000e+00	9.273300598794575578e+00	1.000000000000000000e+00
8.000000000000000000e+00	3.248577074095146600e+01	1.679859516416387066e+01	-1.678068882252817251e-02	4.538471306958273885e+02	2.857961656962859642e-02	0.000000000000000000e+00	7.235475964479734401e+00	1.000000000000000000e+00
9.000000000000000000e+00	6.733446033754883331e+01	3.345432213530019538e+01	-1.620852936195442753e-02	4.382658407625335144e+02	1.514138317289559499e-02	0.000000000000000000e+00	9.273300598794575578e+00	1.000000000000000000e+00
9.000000000000000000e+00	3.195128053569601434e+01	4.811013297819695822e+01	-1.558664466994498336e-02	4.213304121644295606e+02	4.822609984789705262e-02	0.000000000000000000e+00	4.621932478160927005e+00	1.000000000000000000e+00
9.000000000000000000e+00	8.572498358754880599e+01	2.878991345485176367e+01	-4.202741235671251900e-03	1.113191090144799347e+02	1.240701811492551654e-01	0.000000000000000000e+00	1.897282408464887027e+01	1.000000000000000000e+00
9.000000000000000000e+00	1.092148082444005297e+02	5.185244052472263121e+01	-5.052363589932609526e-03	1.344563865529462987e+02	2.829841299442097391e-01	0.000000000000000000e+00	6.627721297617600094e+00	1.000000000000000000e+00
1.000000000000000000e+01	1.407144234521936994e+02	7.647162232872743992e+00	-1.673174546514414468e-02	4.525142843579469627e+02	3.274831548331980091e-02	0.000000000000000000e+00	7.237320994190338475e+00	1.000000000000000000e+00
1.100000000000000000e+01	2.447871516261078284e+01	7.207014574653483940e+00	-1.662830878536071880e-02	4.496974526729011359e+02	1.753239388908600649e-02	0.000000000000000000e+00	6.899122008250414773e+00	1.000000000000000000e+00
1.100000000000000000e+01	1.113237305180259398e+02	4.556919801446564122e+01	-1.641383879208756225e-02	4.438569145406999041e+02	2.021785410726362198e-02	0.000000000000000000e+00	6.627721297617600094e+00	1.000000000000000000e+00
1.200000000000000000e+01	6.014872589333223551e+00	1.167701449029288696e+01	-9.765110504781179118e-03	2.627959162163335805e+02	9.367387540301241877e-02	0.000000000000000000e+00	1.218107247595913734e+01	1.000000000000000000e+00
1.300000000000000000e+01	1.422174568233030811e+02	3.367211048919077143e+01	-1.612446654269438645e-02	4.359766062925007191e+02	9.202025371647493124e-03	0.000000000000000000e+00	7.979291845639151504e+00	1.000000000000000000e+00
1.300000000000000000e+01	4.516143514602038778e+01	2.021563933106576982e+01	-1.700587685714308878e-02	4.599795470912937390e+02	4.171914584767733025e-02	0.000000000000000000e+00	6.179100964978168520e+00	1.000000000000000000e+00
1.300000000000000000e+01	2.018275988740533577e+01	4.444951164845294045e+01	-1.636703415660040878e-02	4.425823107877248503e+02	1.983340051683246674e-02	0.000000000000000000e+00	7.988999478410302224e+00	1.000000000000000000e+00
1.500000000000000000e+01	1.762395757269706209e+01	7.988156602869533884e+00	-1.783137170307797989e-02	4.824597740546884665e+02	8.743343899509892214e-02	0.000000000000000000e+00	6.899122008250414773e+00	1.000000000000000000e+00
1.500000000000000000e+01	4.493843227313010402e+01	6.313607656439726767e+00	-1.571477048744722785e-02	4.248195889551810183e+02	3.729494437645741733e-02	0.000000000000000000e+00	8.575124557010912696e+00	1.000000000000000000e+00
1.500000000000000000e+01	4.516674065894675749e+01	2.888429233287357789e+01	-4.665979816695589415e-03	1.239342192007031827e+02	1.141585082393111739e-01	0.000000000000000000e+00	8.668654625385586954e+00	1.000000000000000000e+00
1.500000000000000000e+01	8.209069211569952529e+01	3.359479962835042244e+01	-4.047967377485198019e-03	1.071042414387989226e+02	1.724882646946808151e-01	0.000000000000000000e+00	8.866015180031453724e+00	1.000000000000000000e+00
1.500000000000000000e+01	5.379934643401939809e+01	4.640042730102299373e+01	-1.688857911689323199e-02	4.567852451085553867e+02	1.184878329097671656e-02	0.000000000000000000e+00	1.256691281209717026e+01	1.000000000000000000e+00
1.500000000000000000e+01	1.612333339126930198e+01	5.151537011089727258e+01	-1.656483504876376037e-02	4.479689088643709169e+02	5.843496627065980498e-02	0.000000000000000000e+00	8.148944673319819643e+00	1.000000000000000000e+00
1.500000000000000000e+01	7.076984907769234212e+01	5.272509488040204673e+01	-1.640428456463708870e-02	4.435967297526249808e+02	2.078247500774665912e-02	0.000000000000000000e+00	1.337936887130525676e+01	1.000000000000000000e+00
1.600000000000000000e+01	9.657331448375367700e+01	2.534492734878502418e+01	-1.691278388669296279e-02	4.574443997009483382e+02	6.640887313929089153e-03	0.000000000000000000e+00	1.068306504847210547e+01	1.000000000000000000e+00
1.600000000000000000e+01	5.579485856248371789e+01	3.024969850793797121e+01	-4.338410790581752850e-03	1.150137200728406270e+02	8.491834098184081192e-02	0.000000000000000000e+00	1.071546658780600403e+01	1.000000000000000000e+00
1.600000000000000000e+01	7.241692330189871996e+01	3.568950643035111625e+01	-2.894384664840058893e-02	7.850794210774067778e+02	1.742317212403943216e-02	0.000000000000000000e+00	7.965199582222030728e+00	1.000000000000000000e+00
1.600000000000000000e+01	4.167379757339442392e+01	4.970169409658017656e+01	-1.727979387463950481e-02	4.674389718869529702e+02	4.204004618778822699e-02	0.000000000000000000e+00	1.256691281209717026e+01	1.000000000000000000e+00
1.600000000000000000e+01	4.750143088332370667e+01	1.449674881936715565e+01	-6.282260967250480679e-03	1.679494753589427773e+02	2.392001297354382494e-01	0.000000000000000000e+00	6.179100964978168520e+00	1.000000000000000000e+00
1.600000000000000000e+01	7.159144369187972146e+00	4.514659734289715942e+01	-4.697701867619338660e-03	1.247980875919135855e+02	8.611482188851704578e-02	0.000000000000000000e+00	1.099626988546676465e+01	1.000000000000000000e+00
1.700000000000000000e+01	1.205709794825068428e+02	5.149408192158818309e+01	-1.530101106173367004e-02	4.135519161840074958e+02	1.661765818621074864e-02	0.000000000000000000e+00	2.803912707276734295e+01	1.000000000000000000e+00
1.800000000000000000e+01	2.575081845435698824e+01	1.380023689264072573e+01	-1.629656492879399260e-02	4.406632627853969097e+02	2.412159130899845794e-01	0.000000000000000000e+00	9.991303472750747261e+00	1.000000000000000000e+00
1.800000000000000000e+01	7.793975684736338394e+01	4.142908080601001330e+01	-1.628692464369560847e-02	4.404007344388290903e+02	1.619099864722297610e-01	0.000000000000000000e+00	6.971250092290049771e+00	1.000000000000000000e+00
1.800000000000000000e+01	2.535960716389625347e+01	3.836474666187140059e+01	-4.651456243278883143e-03	1.235387070683926254e+02	1.249693480403561985e-01	0.000000000000000000e+00	5.976489457322990972e+00	1.000000000000000000e+00
2.000000000000000000e+01	1.217107472179333172e+02	6.554603359529397544e+00	-4.580581093491487357e-03	1.216086048259239618e+02	5.924422508254456599e-02	0.000000000000000000e+00	1.616482318772416349e+01	1.000000000000000000e+00
2.100000000000000000e+01	7.833866445496916242e+01	1.816760535387433606e+01	-1.693501640742420961e-02	4.580498451673470868e+02	8.653492523198691444e-03	0.000000000000000000e+00	9.396012252469951420e+00	1.000000000000000000e+00
2.100000000000000000e+01	6.018703098715209876e+01	1.013363979925717473e+01	-1.635246842579604620e-02	4.421856506074920503e+02	1.390559904631960553e-02	0.000000000000000000e+00	1.341496069005108893e+01	1.000000000000000000e+00
2.200000000000000000e+01	8.529342856378174531e+01	5.297267284758722639e+01	-1.485935895203345167e-02	4.015246579717785949e+02	1.110429324741065704e-01	0.000000000000000000e+00	5.526772219303683009e+00	1.000000000000000000e+00
2.300000000000000000e+01	3.112139951067022992e+01	3.677724069774097160e+01	-1.812694834255672641e-02	4.905090428941983873e+02	5.985012976247039429e-02	0.000000000000000000e+00	5.896606610601207166e+00	1.000000000000000000e+00
2.300000000000000000e+01	1.258546904497004135e+02	4.874420049803357813e+01	-1.628602499731121936e-02	4.403762348856126891e+02	1.814658151126891106e-02	0.000000000000000000e+00	5.617946535851420009e+00	1.000000000000000000e+00
2.300000000000000000e+01	7.267103061062913127e+01	4.599403991772198452e+01	-1.572690150085886626e-02	4.251499458751939642e+02	3.848719993539950757e-02	0.000000000000000000e+00	6.971250092290049771e+00	1.000000000000000000e+00
2.400000000000000000e+01	9.399475450162140078e+01	3.691058343495977567e+01	-4.605733912041449184e-03	1.222935770853592743e+02	2.449786019553397143e-01	0.000000000000000000e+00	7.073279410652097532e+00	1.000000000000000000e+00
2.500000000000000000e+01	1.058226236150225645e+02	9.532696217217864643e+00	-2.703691068022538377e-02	7.331489292271637623e+02	2.206749083361980723e-02	0.000000000000000000e+00	9.473913908776212978e+00	1.000000000000000000e+00
2.500000000000000000e+01	7.725295050057370361e+01	3.350978980341461977e+01	-1.627298899444653071e-02	4.400212329076636024e+02	9.781426414189331453e-03	0.000000000000000000e+00	1.329851460857388901e+01	1.000000000000000000e+00
2.500000000000000000e+01	1.274293787875453887e+02	3.440410529248472926e+01	-1.636380861341265799e-02	4.424944714228906264e+02	1.260572273485449646e-02	0.000000000000000000e+00	1.442629452997373285e+01	1.000000000000000000e+00
2.600000000000000000e+01	2.090260722597040655e+01	2.193237957756227630e+01	-1.611716771262993939e-02	4.357778414459071428e+02	1.018051275961595614e-02	0.000000000000000000e+00	9.997485372204394594e+00	1.000000000000000000e+00
2.600000000000000000e+01	2.598412230537207535e+01	3.388270231725439885e+01	-1.671025374857022100e-02	4.519290127856361892e+02	6.386111462334964628e-02	0.000000000000000000e+00	5.896606610601207166e+00	1.000000000000000000e+00
2.600000000000000000e+01	9.167423194653686380e+01	4.359238384297098889e+01	-1.684762295815918007e-02	4.556699095635495382e+02	2.590366231044671785e-02	0.000000000000000000e+00	7.073279410652097532e+00	1.000000000000000000e+00
2.600000000000000000e+01	1.138533163858478048e+02	4.397104813640559939e+01	-4.055167502029173587e-03	1.073003182946513334e+02	8.460195897922528907e-02	0.000000000000000000e+00	1.134694984584988475e+01	1.000000000000000000e+00
2.700000000000000000e+01	7.724789832921018728e+01	1.055635238517956687e+01	-1.571709399365387588e-02	4.248828636650517296e+02	2.332636268857679607e-02	0.000000000000000000e+00	6.884599003882469148e+00	1.000000000000000000e+00
2.700000000000000000e+01	1.057088967396722836e+02	5.187178857203711857e+01	-3.751922112935548049e-03	9.904221080191801718e+01	1.118234467468893767e-01	0.000000000000000000e+00	1.134694984584988475e+01	1.000000000000000000e+00
2.700000000000000000e+01	8.477502624323652469e+01	1.705114958805410907e+01	-4.597933096965628463e-03	1.220811419692983009e+02	1.543389413511142561e-01	0.000000000000000000e+00	8.067051568688011542e+00	1.000000000000000000e+00
2.800000000000000000e+01	9.344813404324749229e+01	7.004378380982370977e+00	-1.607093930311678451e-02	4.345189297238896415e+02	4.712077158971605950e-02	0.000000000000000000e+00	8.287091959547041142e+00	1.000000000000000000e+00
2.800000000000000000e+01	1.237408166229400024e+02	1.815227497801764400e+01	-4.017959011998070706e-03	1.062870408587188251e+02	1.155043109245721400e-01	0.000000000000000000e+00	1.082889954063159088e+01	1.000000000000000000e+00
2.800000000000000000e+01	1.460220963200390543e+01	2.969476992624881717e+01	-1.734341242403268993e-02	4.691714592991802988e+02	2.938295065251972371e-02	0.000000000000000000e+00	8.420543954274535281e+00	1.000000000000000000e+00
2.800000000000000000e+01	1.223230067915221753e+02	5.311324316413810465e+01	-1.574991593929638001e-02	4.257766848573428433e+02	9.162361867081725286e-02	0.000000000000000000e+00	5.617946535851420009e+00	1.000000000000000000e+00
2.800000000000000000e+01	8.539740249435170938e+01	5.039279229895250012e+00	-1.551502654316776024e-02	4.193800768563734778e+02	1.419019890368017345e-01	0.000000000000000000e+00	4.237296816763818086e+00	1.000000000000000000e+00
3.000000000000000000e+01	1.151851937725311785e+02	8.084481869604736914e+00	-2.306421025810492798e-02	6.249626606070372645e+02	8.537895701908093660e-02	0.000000000000000000e+00	9.473913908776212978e+00	1.000000000000000000e+00
3.000000000000000000e+01	6.101756000412822800e+01	2.088956564311159170e+01	-4.819485978693517809e-03	1.281145643342756557e+02	1.334098299298893675e-01	0.000000000000000000e+00	9.267827973393487184e+00	1.000000000000000000e+00
3.000000000000000000e+01	6.391269716322534045e+00	2.782767962662756034e+01	-1.745856615131628764e-02	4.723073746083599644e+02	1.986265051689480865e-01	0.000000000000000000e+00	5.112466685606225525e+00	1.000000000000000000e+00
3.000000000000000000e+01	2.986161967089169167e+01	5.024626059419782820e+01	-1.739240898203624208e-02	4.705057544189730265e+02	1.377777765833698709e-02	0.000000000000000000e+00	1.223186922182752667e+01	1.000000000000000000e+00
3.100000000000000000e+01	9.669648439685680330e+01	2.328435595307464467e+01	-1.430106961473184661e-02	3.863210851383593649e+02	1.907380623261228925e-01	0.000000000000000000e+00	4.442719892349789923e+00	1.000000000000000000e+00
3.100000000000000000e+01	1.157648140683158857e+02	2.949517033823077128e+01	-1.688255098277156169e-02	4.566210843946657292e+02	1.655462241601879381e-02	0.000000000000000000e+00	6.634003737367478060e+00	1.000000000000000000e+00
3.100000000000000000e+01	6.467473992034069852e+01	2.940529640475894269e+01	-1.533242827000656262e-02	4.144074829704130138e+02	5.214634216959024293e-02	0.000000000000000000e+00	5.125973896157073995e+00	1.000000000000000000e+00
3.100000000000000000e+01	1.129851308190042687e+02	1.940937010095242243e+01	-3.474597544218832601e-03	9.148999012122214936e+01	3.092059182991797606e-01	0.000000000000000000e+00	4.114852823161805340e+00	1.000000000000000000e+00
3.200000000000000000e+01	8.396010947829441307e+01	9.025364163680492879e+00	-1.498266414296304042e-02	4.048825574081132004e+02	1.855018095561972169e-01	0.000000000000000000e+00	4.237296816763818086e+00	1.000000000000000000e+00
3.200000000000000000e+01	1.370902901192805530e+02	2.983198936848264182e+01	-1.610587925334767967e-02	4.354704293185245092e+02	1.529773604897088912e-02	0.000000000000000000e+00	1.101603915497024744e+01	1.000000000000000000e+00
3.200000000000000000e+01	6.405863732410348632e+01	4.079382285730545732e+01	-4.976636522981572539e-03	1.323941548373702233e+02	1.839369234613599247e-01	0.000000000000000000e+00	6.359172168752339260e+00	1.000000000000000000e+00
3.300000000000000000e+01	1.003515062109832456e+01	1.866960796732869454e+01	-1.772855062574957979e-02	4.796597067176896303e+02	2.001535628988813098e-01	0.000000000000000000e+00	5.832459127173748925e+00	1.000000000000000000e+00
3.300000000000000000e+01	1.050638963524301346e+02	3.794117543925292324e+01	-1.585018744888886874e-02	4.285073212806975107e+02	8.361872464640818237e-03	0.000000000000000000e+00	1.363248481123854994e+01	1.000000000000000000e+00
3.300000000000000000e+01	2.616256382254162816e+01	3.858711780878351050e+01	-4.065094851771040851e-03	1.075706641077610755e+02	1.371405693890883626e-01	0.000000000000000000e+00	1.223186922182752667e+01	1.000000000000000000e+00
3.400000000000000000e+01	1.005502559929636561e+02	2.107387986704236837e+01	-1.522832891263275860e-02	4.115726049671998794e+02	9.012588345603667062e-02	0.000000000000000000e+00	4.442719892349789923e+00	1.000000000000000000e+00
3.500000000000000000e+01	1.027019744571757620e+01	2.449732900220920584e+01	-1.470589719529641348e-02	3.973455221011689673e+02	3.236787279685818808e-01	0.000000000000000000e+00	5.112466685606225525e+00	1.000000000000000000e+00
3.500000000000000000e+01	1.212669767242902310e+02	4.487968358353119669e+01	-1.551113860607285060e-02	4.192741988987539798e+02	2.502564670048990081e-02	0.000000000000000000e+00	8.216169410335970369e+00	1.000000000000000000e+00
3.600000000000000000e+01	1.128767781354194284e+02	2.352279610031629176e+01	-1.692028580713053620e-02	4.576486951910152357e+02	1.002059046424574884e-02	0.000000000000000000e+00	4.114852823161805340e+00	1.000000000000000000e+00
3.600000000000000000e+01	1.396888863117779067e+02	4.053714777423152071e+01	-1.666051615593043198e-02	4.505745374952555835e+02	6.650449422580084757e-03	0.000000000000000000e+00	1.098123890613165088e+01	1.000000000000000000e+00
3.600000000000000000e+01	6.927454045974697294e+01	2.712602226459747712e+01	-1.603289840107838607e-02	4.334829836899116913e+02	3.119728670942212290e-02	0.000000000000000000e+00	5.133542208683107511e+00	1.000000000000000000e+00
3.600000000000000000e+01	3.702606670923277932e+01	4.598054910494560232e+01	-1.662409814154662199e-02	4.495827866285653727e+02	6.902167727574237688e-03	0.000000000000000000e+00	6.287664815648702721e+00	1.000000000000000000e+00
3.700000000000000000e+01	1.227173561361417029e+02	1.566652608330844210e+01	-1.722342555763161503e-02	4.659039258886380139e+02	2.179170574321107612e-01	0.000000000000000000e+00	6.146373977908995201e+00	1.000000000000000000e+00
3.700000000000000000e+01	8.361466398935226607e+01	3.130624675160708037e+01	-1.678046790685870301e-02	4.538411146262977809e+02	7.578330276201028504e-03	0.000000000000000000e+00	1.215274117189546388e+01	1.000000000000000000e+00
3.700000000000000000e+01	6.470059694852787402e+01	6.796117327053743828e+00	-1.694775631524625750e-02	4.583967837590811314e+02	2.452224510844247529e-02	0.000000000000000000e+00	1.938809852313642068e+01	1.000000000000000000e+00
3.700000000000000000e+01	7.634988563028942465e+00	3.377144735868354530e+01	-1.627109266200305396e-02	4.399695911755106295e+02	1.535310116644084122e-02	0.000000000000000000e+00	9.641244584870532819e+00	1.000000000000000000e+00
3.700000000000000000e+01	7.076699321884389349e+01	4.066610093302368512e+01	-1.617224511523468813e-02	4.372777327138009014e+02	3.685823307196745002e-02	0.000000000000000000e+00	3.576639201288713377e+00	1.000000000000000000e+00
3.800000000000000000e+01	1.259222112830253337e+02	2.091122021774663153e+01	-1.701411650030045658e-02	4.602039325604304167e+02	1.375149076185786523e-01	0.000000000000000000e+00	3.112871640426525310e+00	1.000000000000000000e+00
3.800000000000000000e+01	8.892693905014934330e+01	4.223642752181928017e+01	-1.602748484593909464e-02	4.333355594524262528e+02	1.438234290060769194e-02	0.000000000000000000e+00	1.215274117189546388e+01	1.000000000000000000e+00
3.800000000000000000e+01	7.037490382374913089e+00	1.153665791419348174e+01	-5.118791539174817780e-03	1.362653807375029373e+02	1.397793547574860407e-01	0.000000000000000000e+00	7.737243912876531127e+00	1.000000000000000000e+00
3.800000000000000000e+01	1.254658075783303559e+02	3.576357474881324094e+01	-4.419227929827332715e-03	1.172145668034042387e+02	1.733266719796197064e-01	0.000000000000000000e+00	8.070339094161290916e+00	1.000000000000000000e+00
3.900000000000000000e+01	3.128061539191938323e+01	2.332604697276966377e+01	-1.643473516245066296e-02	4.444259733916266555e+02	8.264970257501169648e-03	0.000000000000000000e+00	1.834787611853712619e+01	1.000000000000000000e+00
3.900000000000000000e+01	1.138667079916760514e+02	4.844920210350464629e+01	-1.601786181795269298e-02	4.330735010588763885e+02	1.247854583812624263e-02	0.000000000000000000e+00	8.216169410335970369e+00	1.000000000000000000e+00
4.000000000000000000e+01	1.326577322572394735e+02	3.210207334806981549e+01	-1.317675800647068966e-03	3.275177924498033377e+01	3.575956821676107289e-01	0.000000000000000000e+00	8.070339094161290916e+00	1.000000000000000000e+00
4.100000000000000000e+01	5.620292068273882791e+01	5.271209671470737135e+01	-1.702873367358596554e-02	4.606019936442029916e+02	1.932837801818798606e-02	0.000000000000000000e+00	1.362406327492240088e+01	1.000000000000000000e+00
4.100000000000000000e+01	4.009138545257231101e+01	5.147040792240876073e+01	-3.975200927576745362e-03	1.051226345065231413e+02	2.002978705837059614e-01	0.000000000000000000e+00	6.287664815648702721e+00	1.000000000000000000e+00
4.100000000000000000e+01	1.091701833090809970e+02	1.097421891550173534e+01	4.609676670551082593e-03	-1.224009479630757085e+02	1.956293820309631393e-01	0.000000000000000000e+00	1.041454724409713961e+01	1.000000000000000000e+00
4.100000000000000000e+01	1.007678450577902254e+02	1.712755185062130892e+01	-4.527427715101445607e-03	1.201611094042825414e+02	1.313647281113665688e-01	0.000000000000000000e+00	1.041454724409713961e+01	1.000000000000000000e+00
4.300000000000000000e+01	1.187451572397147288e+02	1.950079916476222763e+01	-1.595111698057749203e-02	4.312558772418189506e+02	8.941270183412064476e-03	0.000000000000000000e+00	7.314327876661172567e+00	1.000000000000000000e+00
4.300000000000000000e+01	5.392952025496591517e+01	2.551572272595276658e+01	-1.800738521398154504e-02	4.872530488924676320e+02	6.730433862683460333e-03	0.000000000000000000e+00	1.529662579392542021e+01	1.000000000000000000e+00
4.300000000000000000e+01	6.038337894159877095e+00	2.891195472686690593e+01	-4.528447042772723412e-03	1.201888681692381766e+02	7.679051825305416301e-02	0.000000000000000000e+00	1.569140752891905777e+01	1.000000000000000000e+00
4.300000000000000000e+01	1.079500757504391686e+02	3.415909645443224463e+01	-1.651486665144828378e-02	4.466081482028348546e+02	1.047844782709526079e-01	0.000000000000000000e+00	5.494345435779505848e+00	1.000000000000000000e+00
4.300000000000000000e+01	1.282843762247595407e+02	1.888387055924823699e+01	1.829464227294556053e-03	-4.668901948933875445e+01	3.641321257174670034e-01	0.000000000000000000e+00	3.112871640426525310e+00	1.000000000000000000e+00
4.400000000000000000e+01	1.435095808357772000e+02	2.744732680586835727e+01	-1.673990530424669665e-02	4.527364965690994154e+02	3.804752400309607818e-02	0.000000000000000000e+00	6.777616286504946963e+00	1.000000000000000000e+00
4.400000000000000000e+01	6.311220833327701030e+01	4.096999961575567539e+01	-1.707442340796921226e-02	4.618462359358303502e+02	2.004186426453429259e-01	0.000000000000000000e+00	5.521350603673366386e+00	1.000000000000000000e+00
4.500000000000000000e+01	8.284309180170608045e+01	3.293562512685853250e+01	-1.774329046994762432e-02	4.800611084279593683e+02	9.901890195171236808e-02	0.000000000000000000e+00	1.788393662445746557e+01	1.000000000000000000e+00
4.500000000000000000e+01	6.519961283740080660e+01	3.585843870690914770e+01	-1.707011692468083514e-02	4.617289599501430644e+02	2.423056542336773367e-01	0.000000000000000000e+00	5.521350603673366386e+00	1.000000000000000000e+00
4.500000000000000000e+01	2.509443771554121838e+01	3.778509482736686920e+01	-1.607599593938674812e-02	4.346566341948259264e+02	3.473178589436753949e-02	0.000000000000000000e+00	1.053209616072453692e+01	1.000000000000000000e+00
4.500000000000000000e+01	1.527599712672781251e+01	4.159603617337181447e+01	-4.175367720721692537e-03	1.105736618055939005e+02	1.798770016754902556e-01	0.000000000000000000e+00	1.053209616072453692e+01	1.000000000000000000e+00
4.500000000000000000e+01	1.153753159888396169e+02	4.185050803623797577e+01	-1.754773581781919958e-02	4.747356809159123259e+02	9.044038247070806946e-02	0.000000000000000000e+00	6.942287993467757268e+00	1.000000000000000000e+00
4.500000000000000000e+01	1.088130000924252414e+02	3.958525470384581979e+01	-1.614115210829073985e-02	4.364309947159605940e+02	1.717280398553950871e-01	0.000000000000000000e+00	5.494345435779505848e+00	1.000000000000000000e+00
4.600000000000000000e+01	7.373231517624056153e+01	8.495003792191516467e+00	-1.747930979410447505e-02	4.728722743169679461e+02	1.394131086621841487e-02	0.000000000000000000e+00	8.410483419036800967e+00	1.000000000000000000e+00
4.700000000000000000e+01	1.014641582792383190e+02	1.782259927684282275e+01	-1.585360987650972359e-02	4.286005222862052619e+02	2.038033571176778302e-02	0.000000000000000000e+00	6.869629299089693220e+00	1.000000000000000000e+00
4.700000000000000000e+01	4.165221561418332641e+01	3.689199347659229034e+01	-1.618175079633546107e-02	4.375365954670201631e+02	8.073689184089460902e-03	0.000000000000000000e+00	7.349978223853279147e+00	1.000000000000000000e+00
4.700000000000000000e+01	7.032904014528561731e+01	1.618616432916976677e+01	-1.659395673087053769e-02	4.487619629052774712e+02	4.166725623258416000e-02	0.000000000000000000e+00	8.410483419036800967e+00	1.000000000000000000e+00
4.800000000000000000e+01	1.410443406370306150e+02	2.113395422937795942e+01	-1.709511861496989735e-02	4.624098166204595373e+02	1.423729150707464530e-02	0.000000000000000000e+00	6.037650991224186470e+00	1.000000000000000000e+00
4.800000000000000000e+01	1.205159879044051650e+02	3.677333506144118758e+01	-1.659781900292214840e-02	4.488671419415151149e+02	4.907491606754910141e-02	0.000000000000000000e+00	7.225246927233091476e+00	1.000000000000000000e+00
4.900000000000000000e+01	4.887530069866109272e+00	1.453241876539346400e+01	-1.619089756019788731e-02	4.377856840332547108e+02	4.203373353976214144e-02	0.000000000000000000e+00	1.554952906297416249e+01	1.000000000000000000e+00
4.900000000000000000e+01	1.382533755955680590e+02	5.280795408185307593e+01	-1.654988886450634369e-02	4.475618880137889732e+02	1.879683716539570781e-02	0.000000000000000000e+00	2.391074924038081306e+01	1.000000000000000000e+00
5.000000000000000000e+01	7.081917078463268922e+01	5.058282935014294424e+01	-1.709023960390133184e-02	4.622769493146024615e+02	8.497875966733903219e-03	0.000000000000000000e+00	1.230894109908144607e+01	1.000000000000000000e+00
5.000000000000000000e+01	1.129190581712948784e+02	5.039011676767707826e+01	-1.735943702323442667e-02	4.696078480044840830e+02	1.372906333059549233e-01	0.000000000000000000e+00	7.714224588659210013e+00	1.000000000000000000e+00
5.000000000000000000e+01	9.033306283794587443e+01	1.411278358407620281e+01	-1.590234105900795170e-02	4.299275905872969474e+02	1.291296107417372330e-02	0.000000000000000000e+00	1.173303107459700279e+01	1.000000000000000000e+00
5.000000000000000000e+01	1.080701201482500267e+02	1.970755935389350100e+01	-1.708974279908107366e-02	4.622634201143040968e+02	1.965638497974753207e-02	0.000000000000000000e+00	6.869629299089693220e+00	1.000000000000000000e+00
5.000000000000000000e+01	4.430774729592312156e+01	4.374548392879207626e+01	-4.198994172163504970e-03	1.112170673863398918e+02	1.700119837823458324e-01	0.000000000000000000e+00	7.349978223853279147e+00	1.000000000000000000e+00
5.000000000000000000e+01	4.119748776231443088e+01	9.246981304802742940e+00	1.672336315557091052e-03	-4.241004532549391826e+01	2.832676311973156835e-01	0.000000000000000000e+00	7.222876530106855597e+00	1.000000000000000000e+00
5.100000000000000000e+01	1.054080390709604274e+02	4.863118155605459947e+01	-1.645730801829932075e-02	4.450406870087845164e+02	2.704718153484575449e-02	0.000000000000000000e+00	7.714224588659210013e+00	1.000000000000000000e+00
5.200000000000000000e+01	1.382244840405628850e+02	1.579526166778688889e+01	-4.908418538178420561e-03	1.305364136426042307e+02	2.056209613864594665e-01	0.000000000000000000e+00	6.037650991224186470e+00	1.000000000000000000e+00
5.300000000000000000e+01	8.848057416554578936e+01	4.340062878295954363e+01	-1.650650063592983691e-02	4.463803213077789565e+02	7.793576450860539850e-03	0.000000000000000000e+00	1.771715977339981407e+01	1.000000000000000000e+00
5.300000000000000000e+01	3.338659189115526260e+01	4.027988026796832344e+01	-1.651388710750539487e-02	4.465814728453020734e+02	3.193175745917586905e-02	0.000000000000000000e+00	7.582453136179370112e+00	1.000000000000000000e+00
5.400000000000000000e+01	1.259861187156553228e+02	2.980106194096318362e+01	-1.663544876341824935e-02	4.498918915940371903e+02	9.795874519872960207e-03	0.000000000000000000e+00	1.384054235822406653e+01	1.000000000000000000e+00
5.400000000000000000e+01	2.716749798778104363e+01	4.729932428074133810e+01	-1.658113044009111581e-02	4.484126718960848734e+02	3.541409938987116757e-02	0.000000000000000000e+00	7.899780574927370402e+00	1.000000000000000000e+00
5.500000000000000000e+01	7.592795198516300559e+01	2.703459720082273421e+01	-2.727289308101142618e-03	7.113897419148139534e+01	2.413274251686943206e-01	0.000000000000000000e+00	5.055083466387750413e+00	1.000000000000000000e+00
5.500000000000000000e+01	2.584318830357130281e+01	3.951133757092293308e+01	-1.736474284497000614e-02	4.697523384000698456e+02	3.364694161826975449e-02	0.000000000000000000e+00	7.582453136179370112e+00	1.000000000000000000e+00
5.600000000000000000e+01	6.200984604806123457e+01	4.655330589201818015e+01	-1.511479017142844210e-02	4.084806696462463833e+02	2.596742240612213148e-01	0.000000000000000000e+00	5.378415202481363622e+00	1.000000000000000000e+00
5.600000000000000000e+01	8.657964919227772782e+01	7.634162204831842047e+00	-3.786577915112851987e-03	9.998597235582812459e+01	3.359951462868397964e-01	0.000000000000000000e+00	8.599973043794861383e+00	1.000000000000000000e+00
5.700000000000000000e+01	9.666527088469119633e+01	1.029222742339361041e+01	-6.399163575188493436e-03	1.711330169304022775e+02	3.214177049898292449e-01	0.000000000000000000e+00	7.629744232292499539e+00	1.000000000000000000e+00
5.700000000000000000e+01	8.882193946451124589e+01	2.367925722581851034e+01	-1.621073904986987391e-02	4.383260159242587406e+02	1.831592312134866507e-02	0.000000000000000000e+00	8.758250827496231850e+00	1.000000000000000000e+00
5.700000000000000000e+01	5.522963316705095593e+01	2.839217807146883388e+01	-3.311934615162797496e-02	8.987884005826491602e+02	4.136618127627667008e-03	0.000000000000000000e+00	8.007593594756299282e+00	1.000000000000000000e+00
5.700000000000000000e+01	9.077481021135307060e+01	1.514150263790326179e+01	-1.690574703664344744e-02	4.572527692056163460e+02	4.062773949690812181e-02	0.000000000000000000e+00	7.629744232292499539e+00	1.000000000000000000e+00
5.700000000000000000e+01	3.199113772921506893e+01	2.359570037108072071e+01	-4.226844411933922303e-03	1.119754969684348538e+02	1.139559681978148387e-01	0.000000000000000000e+00	1.285300189731603382e+01	1.000000000000000000e+00
5.800000000000000000e+01	1.907980709478448489e+01	8.200649061887723690e+00	-1.955096744443286447e-03	5.011029766375003192e+01	3.249241962443393250e-01	0.000000000000000000e+00	1.467560145250967985e+01	1.000000000000000000e+00
5.800000000000000000e+01	6.570789342421336698e+01	4.264795114577335511e+01	-1.716729955301279226e-02	4.643754786444268916e+02	2.487513878214289154e-01	0.000000000000000000e+00	5.378415202481363622e+00	1.000000000000000000e+00
5.900000000000000000e+01	1.135149150329289256e+02	4.835203970202463353e+01	-1.684082141568329916e-02	4.554846870642063550e+02	6.630634224581544167e-03	0.000000000000000000e+00	1.139575070340951513e+01	1.000000000000000000e+00
5.900000000000000000e+01	1.409501038166807803e+02	1.473662285430942553e+01	-1.618590128825603616e-02	4.376496234293917382e+02	2.744636374470732498e-02	0.000000000000000000e+00	5.238637930938844889e+00	1.000000000000000000e+00
5.900000000000000000e+01	1.325597743812817271e+02	1.762125636125163908e+01	-1.638410175185435122e-02	4.430471028054066664e+02	5.089416967984394802e-02	0.000000000000000000e+00	5.127957672629756658e+00	1.000000000000000000e+00
5.900000000000000000e+01	7.936956907903407910e+01	2.333201153249293469e+01	-4.321169415712147570e-03	1.145441956147069789e+02	7.789775435337165099e-02	0.000000000000000000e+00	5.055083466387750413e+00	1.000000000000000000e+00
5.900000000000000000e+01	1.064949697822735288e+02	3.889547706777719327e+01	-1.559366955957743224e-02	4.215217169485937916e+02	8.823789190227526724e-03	0.000000000000000000e+00	1.177735998335977463e+01	1.000000000000000000e+00
6.000000000000000000e+01	8.353295290764835102e+01	4.103495742694089898e+01	-1.626182197330176826e-02	4.397171278353236517e+02	1.289997221169947306e-02	0.000000000000000000e+00	1.027431139548914807e+01	1.000000000000000000e+00
6.000000000000000000e+01	6.730096274461614314e+01	1.130199686180655938e+01	-1.698767105518997692e-02	4.594837589443755519e+02	1.603003003545760974e-01	0.000000000000000000e+00	5.998186147736009666e+00	1.000000000000000000e+00
6.000000000000000000e+01	1.239329585067696229e+02	2.843466787425240838e+01	-1.646349503404909501e-02	4.452091744547885241e+02	9.198495036475518027e-03	0.000000000000000000e+00	7.639313470750095370e+00	1.000000000000000000e+00
6.000000000000000000e+01	2.225116829878505342e+01	4.889599942618591655e+01	-1.674869584036261724e-02	4.529758841897356092e+02	8.622223773777193401e-03	0.000000000000000000e+00	1.004860616465849255e+01	1.000000000000000000e+00
6.100000000000000000e+01	6.156840896535565832e+01	1.306723458822713546e+01	-1.764606835637020504e-02	4.774135144546667675e+02	1.697213352865653002e-01	0.000000000000000000e+00	5.998186147736009666e+00	1.000000000000000000e+00
6.100000000000000000e+01	8.973214420858005269e+01	3.284157583775985501e+01	-1.674490138653586535e-02	4.528725520082597882e+02	1.206231262923096459e-01	0.000000000000000000e+00	5.975998127429790863e+00	1.000000000000000000e+00
6.200000000000000000e+01	1.248848420446245342e+02	1.107064433873699016e+01	-1.692154493580109997e-02	4.576829843188393170e+02	2.683196347728433739e-02	0.000000000000000000e+00	1.009034708232475452e+01	1.000000000000000000e+00
6.200000000000000000e+01	1.203856219110638932e+02	3.926047652020560719e+01	-1.607649463943236143e-02	4.346702150067077355e+02	8.084900326250532565e-03	0.000000000000000000e+00	1.139217844672510971e+01	1.000000000000000000e+00
6.200000000000000000e+01	3.360543159793473222e+01	1.029337713461608317e+01	3.081499723021606692e-03	-8.078498295752315528e+01	3.104105709132742863e-01	0.000000000000000000e+00	9.659195964107990307e+00	1.000000000000000000e+00
6.200000000000000000e+01	5.588503601696096723e+01	3.637290499845436642e+01	-4.484222347173130035e-03	1.189845224372669890e+02	9.950263589958352473e-02	0.000000000000000000e+00	8.007593594756299282e+00	1.000000000000000000e+00
6.300000000000000000e+01	9.564837344974952771e+01	3.199849506762236828e+01	-1.722038929356033837e-02	4.658212410532581202e+02	7.329077827565178005e-02	0.000000000000000000e+00	5.975998127429790863e+00	1.000000000000000000e+00
6.300000000000000000e+01	1.334614339801670724e+02	2.266932132319698923e+01	-4.147232283906209134e-03	1.098074656161918767e+02	3.035317021671005699e-01	0.000000000000000000e+00	5.127957672629756658e+00	1.000000000000000000e+00
6.400000000000000000e+01	2.591959809416978544e+01	2.222176008517568135e+01	-1.705724671580656493e-02	4.613784729447006043e+02	7.487015543716224464e-03	0.000000000000000000e+00	1.335428113577528997e+01	1.000000000000000000e+00
6.400000000000000000e+01	4.122977026217181873e+01	4.118137251626759365e+01	-1.664725365530704895e-02	4.502133674339474965e+02	8.164141388114498632e-03	0.000000000000000000e+00	1.023851770913668524e+01	1.000000000000000000e+00
6.400000000000000000e+01	1.309841166012292888e+02	3.137410316548094613e+01	-1.633961239205652602e-02	4.418355496253518595e+02	9.696084880221556013e-03	0.000000000000000000e+00	7.639313470750095370e+00	1.000000000000000000e+00
6.400000000000000000e+01	3.806414630853397796e+01	5.091821337274973303e+01	-1.661316157342271338e-02	4.492849573509668630e+02	1.147996663175943066e-02	0.000000000000000000e+00	9.589812080637001301e+00	1.000000000000000000e+00
6.400000000000000000e+01	1.360688067726233328e+02	1.283497448009634567e+01	-3.471149506143523123e-03	9.139609168091924118e+01	2.193832554361190290e-01	0.000000000000000000e+00	5.238637930938844889e+00	1.000000000000000000e+00
6.500000000000000000e+01	9.298500147136959981e+01	1.694869729937335379e+01	-1.652408786374384708e-02	4.468592641804847290e+02	1.004822162739515967e-02	0.000000000000000000e+00	1.277553328371175034e+01	1.000000000000000000e+00
6.500000000000000000e+01	1.243974716424161073e+02	5.033100320611379885e+01	-1.660418629188021092e-02	4.490405386642489134e+02	3.354110072155647160e-02	0.000000000000000000e+00	1.046517801659870983e+01	1.000000000000000000e+00
6.500000000000000000e+01	1.099421392677697753e+02	1.401707239034888630e+01	3.229223552652039832e-03	-8.480786115518536405e+01	2.010698203662352190e-01	0.000000000000000000e+00	7.079238833504775563e+00	1.000000000000000000e+00
6.500000000000000000e+01	6.476509936170920412e+01	2.008652697325437941e+01	-3.880751608004154828e-03	1.025505504396318202e+02	1.620447953222950987e-01	0.000000000000000000e+00	7.712930381939179014e+00	1.000000000000000000e+00
6.600000000000000000e+01	2.542879036975639906e+01	5.151139790940239216e+00	-1.599703237275128948e-02	4.325062647424353486e+02	5.046532506738021784e-02	0.000000000000000000e+00	9.659195964107990307e+00	1.000000000000000000e+00
6.600000000000000000e+01	4.581005197384790506e+00	1.603130651807369844e+01	-3.905628754111820696e-03	1.032280154697962473e+02	1.171442207353243781e-01	0.000000000000000000e+00	2.221839918133547087e+01	1.000000000000000000e+00
6.600000000000000000e+01	4.462774759166016736e+01	2.168470885648282120e+01	-1.496812250604572653e-02	4.044865533628665162e+02	1.023198034610619533e-01	0.000000000000000000e+00	3.885571926117630248e+00	1.000000000000000000e+00
6.600000000000000000e+01	2.906667806701538481e+01	4.760007217852732708e+01	-1.601830600764294482e-02	4.330855974215621700e+02	1.502494553062871940e-02	0.000000000000000000e+00	9.589812080637001301e+00	1.000000000000000000e+00
6.700000000000000000e+01	1.018960678607024448e+02	2.841367627242534510e+01	-1.684652780780352896e-02	4.556400859629840170e+02	1.560097680393079944e-02	0.000000000000000000e+00	7.203097337052315474e+00	1.000000000000000000e+00
6.700000000000000000e+01	9.731058528540049934e+00	4.566799441324728548e+01	-1.772556651288040991e-02	4.795784420860402975e+02	1.471824431022824564e-01	0.000000000000000000e+00	7.249539816559501304e+00	1.000000000000000000e+00
6.700000000000000000e+01	2.487501862506156769e+01	3.553512473826174300e+01	-3.971384847710165630e-03	1.050187133955269871e+02	7.067712955796545682e-02	0.000000000000000000e+00	9.097736272764782584e+00	1.000000000000000000e+00
6.800000000000000000e+01	8.068141821854085549e+01	5.076028708699526248e+01	-1.661565156709813099e-02	4.493527659184418326e+02	7.821730176531649370e-03	0.000000000000000000e+00	1.762972824604648991e+01	1.000000000000000000e+00
6.800000000000000000e+01	7.698646575840393780e+01	2.739799026108808278e+01	-4.659541236261181309e-03	1.237588810381448923e+02	7.168135391133090284e-02	0.000000000000000000e+00	1.424146382966299029e+01	1.000000000000000000e+00
6.800000000000000000e+01	3.869281771391937497e+01	3.107258848589512112e+01	-1.642154777597767609e-02	4.440668488708296877e+02	2.509223584608166746e-02	0.000000000000000000e+00	1.030673016718928814e+01	1.000000000000000000e+00
6.900000000000000000e+01	1.064675859187180578e+02	3.687160956922832611e+01	-4.051132935721119335e-03	1.071904472678962037e+02	1.600809317105049701e-01	0.000000000000000000e+00	9.614333726677651626e+00	1.000000000000000000e+00
6.900000000000000000e+01	1.346439456017310761e+02	4.820268877441411348e+01	-1.609822322984074891e-02	4.352619372280888115e+02	7.448860430035120217e-03	0.000000000000000000e+00	1.046517801659870983e+01	1.000000000000000000e+00
7.000000000000000000e+01	6.311134282174268861e+01	4.931122926196646006e+01	-1.647839068122794806e-02	4.456148190581391759e+02	2.049838554988425710e-02	0.000000000000000000e+00	3.416207477126012915e+00	1.000000000000000000e+00
7.000000000000000000e+01	8.507365690403103997e+01	6.917502065500702457e+00	-1.866636967310952508e-02	5.051987941378781102e+02	8.922166610675463794e-03	0.000000000000000000e+00	1.277553328371175034e+01	1.000000000000000000e+00
7.000000000000000000e+01	4.080573982912864039e+01	2.098476181835620480e+01	-1.466199663844779816e-02	3.961500034536132375e+02	1.262534709541858202e-01	0.000000000000000000e+00	3.885571926117630248e+00	1.000000000000000000e+00
7.000000000000000000e+01	1.054024466152762898e+02	8.585054985857372145e+00	-1.821953700965161724e-02	4.930304568809496573e+02	1.007779133209398825e-01	0.000000000000000000e+00	7.079238833504775563e+00	1.000000000000000000e+00
7.000000000000000000e+01	4.745748690947338133e+01	2.559596450860412276e+01	-1.603299350297111847e-02	4.334855735451286023e+02	1.072127695221865018e-01	0.000000000000000000e+00	4.827561018053404318e+00	1.000000000000000000e+00
7.000000000000000000e+01	1.192125464503599197e+01	5.257877356781210665e+01	-4.708408043231247439e-03	1.250896427225735437e+02	1.941469391328856098e-01	0.000000000000000000e+00	7.249539816559501304e+00	1.000000000000000000e+00
7.300000000000000000e+01	1.432352108006035962e+02	5.227212704391690501e+00	-1.607086136009954619e-02	4.345168071464727291e+02	3.678701364352965353e-02	0.000000000000000000e+00	1.582135708095513316e+01	1.000000000000000000e+00
7.300000000000000000e+01	1.057924291860919652e+02	1.719499092579779642e+01	-4.542945369510415811e-03	1.205836927732412107e+02	1.310093819034336970e-01	0.000000000000000000e+00	8.618763443523542733e+00	1.000000000000000000e+00
7.300000000000000000e+01	9.044855225624830553e+01	2.072493380135210472e+01	-4.333636652779628180e-03	1.148837087204078529e+02	8.881511123538132768e-02	0.000000000000000000e+00	1.481670243972940249e+01	1.000000000000000000e+00
7.300000000000000000e+01	1.570098871652356820e+01	3.978598615709733366e+01	-5.309174318196875804e-03	1.414499656000415655e+02	4.398808661628202943e-01	0.000000000000000000e+00	6.592082585910860715e+00	1.000000000000000000e+00
7.400000000000000000e+01	1.349156844594155871e+02	1.868458322546184291e+01	-1.567408930320463023e-02	4.237117416325516501e+02	1.138558056411820285e-02	0.000000000000000000e+00	1.217401894497596793e+01	1.000000000000000000e+00
7.400000000000000000e+01	9.166583570134079650e+00	2.276686781826444772e+01	-1.690419835274954014e-02	4.572105947867195823e+02	1.060654276284378472e-02	0.000000000000000000e+00	1.250611510858034237e+01	1.000000000000000000e+00
7.400000000000000000e+01	4.599704382769441935e+00	4.087841888393143819e+01	-1.711868655908196230e-02	4.630516289047019427e+02	1.858714917685375667e-01	0.000000000000000000e+00	6.158116864023122083e+00	1.000000000000000000e+00
7.600000000000000000e+01	2.170665780239116671e+01	1.857277575138185810e+01	-4.129248621369452713e-03	1.093177268643992761e+02	5.937412532473951288e-02	0.000000000000000000e+00	1.322285407981218164e+01	1.000000000000000000e+00
7.600000000000000000e+01	1.338306751324553829e+02	3.081015504839222174e+01	-1.616537857588130206e-02	4.370907401918277060e+02	9.072330912671788816e-03	0.000000000000000000e+00	1.217401894497596793e+01	1.000000000000000000e+00
7.600000000000000000e+01	7.336744997253612155e+01	2.783286291900516574e+01	-1.600095651997241603e-02	4.326131287896224649e+02	2.154057254961094792e-02	0.000000000000000000e+00	3.471008959619730216e+00	1.000000000000000000e+00
7.600000000000000000e+01	8.044137602704610757e+00	3.577368744100782294e+01	-1.675831544428656519e-02	4.532378493377595419e+02	1.283461019032030581e-01	0.000000000000000000e+00	6.158116864023122083e+00	1.000000000000000000e+00
7.700000000000000000e+01	1.155636337402886085e+02	1.786744271723496524e+01	-1.588210703844456992e-02	4.293765691280028705e+02	1.850775822734285203e-02	0.000000000000000000e+00	9.794316201336378924e+00	1.000000000000000000e+00
7.700000000000000000e+01	4.362841543169065517e+01	2.657138147049538546e+01	-1.718767921150746517e-02	4.649304661778473928e+02	3.994570889342674569e-02	0.000000000000000000e+00	7.550762592764638903e+00	1.000000000000000000e+00
7.700000000000000000e+01	1.156425930750687314e+02	4.308972230075289644e+01	-3.692616326914173810e-03	9.742717039728275097e+01	7.819050712741282272e-02	0.000000000000000000e+00	1.495329587758180878e+01	1.000000000000000000e+00
7.800000000000000000e+01	1.007444497859927850e+02	4.180660728616284416e+01	-1.655916826997421223e-02	4.478145887326733146e+02	9.737705339162183726e-03	0.000000000000000000e+00	1.495329587758180878e+01	1.000000000000000000e+00
7.900000000000000000e+01	3.773873692277649639e+01	2.184637323834081357e+01	-1.785172572695747917e-02	4.830140634953588119e+02	8.441014399380042388e-02	0.000000000000000000e+00	7.550762592764638903e+00	1.000000000000000000e+00
7.900000000000000000e+01	8.080829106339261614e+01	2.571154871356125682e+01	-1.519209426907207686e-02	4.105858477328051208e+02	2.269826799030162379e-01	0.000000000000000000e+00	4.372400419831072860e+00	1.000000000000000000e+00
7.900000000000000000e+01	1.317308288196182957e+02	4.487019080557868023e+01	-1.434138756058767929e-02	3.874190405986511792e+02	2.122567519015219339e-01	0.000000000000000000e+00	4.473100861954917740e+00	1.000000000000000000e+00
8.000000000000000000e+01	1.178790127741474549e+02	5.972777004097156173e+00	-2.422796840259255902e-03	6.284690571953640870e+01	3.852608584126829827e-01	0.000000000000000000e+00	1.077430393617822801e+01	1.000000000000000000e+00
8.100000000000000000e+01	9.919042111313606824e+01	9.962052223558556463e+00	-1.670726980522482807e-02	4.518477527705304624e+02	8.130401928202801720e-03	0.000000000000000000e+00	8.002964528277491496e+00	1.000000000000000000e+00
8.100000000000000000e+01	7.283693359828351532e+00	2.676614013906480238e+01	-1.776548233581925693e-02	4.806654467639189647e+02	7.150605868931347864e-03	0.000000000000000000e+00	9.039589805033447334e+00	1.000000000000000000e+00
8.100000000000000000e+01	5.638344604385237346e+01	3.961373237326247931e+01	-1.571185876363400541e-02	4.247402956531109908e+02	1.430840314071490926e-02	0.000000000000000000e+00	1.774658264046165002e+01	1.000000000000000000e+00
8.100000000000000000e+01	1.327869208865993755e+02	4.921683328768845911e+01	-1.440926020460950481e-02	3.892673773262879422e+02	2.276493589465585776e-01	0.000000000000000000e+00	4.473100861954917740e+00	1.000000000000000000e+00
8.200000000000000000e+01	2.014230989065517008e+01	9.722612748148945272e+00	-1.470731176496605820e-02	3.973840442644334985e+02	1.128231978274157887e-01	0.000000000000000000e+00	5.081722280792138058e+00	1.000000000000000000e+00
8.300000000000000000e+01	1.095186803511377747e+02	2.760199132720708803e+01	-2.390772404902152121e-02	6.479335871487811573e+02	5.850740846422253227e-02	0.000000000000000000e+00	1.320643210512647769e+01	1.000000000000000000e+00
8.300000000000000000e+01	1.390044903047586331e+02	4.187024042042224892e+01	-1.682277661602097144e-02	4.549932834001911033e+02	1.872414356582075001e-02	0.000000000000000000e+00	7.868027307642885937e+00	1.000000000000000000e+00
8.300000000000000000e+01	1.664968506561713468e+01	4.020980421526811455e+01	-4.159414842037474636e-03	1.101392262239464230e+02	1.267928662750607005e-01	0.000000000000000000e+00	8.784354686776570276e+00	1.000000000000000000e+00
8.400000000000000000e+01	9.623023960959399403e+01	3.844202782438763677e+01	-1.649050626193956925e-02	4.459447557082973503e+02	2.288498996300336596e-02	0.000000000000000000e+00	9.641257154639012228e+00	1.000000000000000000e+00
8.400000000000000000e+01	1.117888221846321812e+02	4.662544099014081667e+01	-2.074340778793308179e-02	5.617615800387096670e+02	7.602991868469133330e-03	0.000000000000000000e+00	1.657632545138678637e+01	1.000000000000000000e+00
8.500000000000000000e+01	2.690468077047119877e+01	2.311848464906540102e+01	-1.729284587776996548e-02	4.677944095909490443e+02	9.155712400237603354e-03	0.000000000000000000e+00	1.170338483307725674e+01	1.000000000000000000e+00
8.500000000000000000e+01	7.329757585269101128e+01	4.498526923197349703e+01	-1.674263560503101711e-02	4.528108492820352922e+02	7.725274669008408424e-03	0.000000000000000000e+00	1.274647718600046886e+01	1.000000000000000000e+00
8.500000000000000000e+01	1.286428005128322241e+02	5.496858076458133624e+00	-1.437150195452245073e-02	3.882391285905417249e+02	1.362937346162566010e-01	0.000000000000000000e+00	1.077430393617822801e+01	1.000000000000000000e+00
8.500000000000000000e+01	1.884221560712052224e+01	1.463521452246566490e+01	-1.541262265257682847e-02	4.165913705261580731e+02	1.145839840193255688e-01	0.000000000000000000e+00	5.081722280792138058e+00	1.000000000000000000e+00
8.500000000000000000e+01	7.610393143888332190e+01	1.610411192155749660e+01	-4.442114587359030815e-03	1.178378260015442152e+02	5.808167422867860363e-02	0.000000000000000000e+00	1.326450554047479891e+01	1.000000000000000000e+00
8.500000000000000000e+01	1.318104191662798996e+02	1.753892022804364359e+01	-1.626611675679481492e-02	4.398340852072051916e+02	8.093946348317504480e-03	0.000000000000000000e+00	1.245170947285222773e+01	1.000000000000000000e+00
8.500000000000000000e+01	1.069728180440595509e+02	1.182799414398923510e+01	3.770777742607969371e-03	-9.955569533384588965e+01	3.228323721484606112e-01	0.000000000000000000e+00	8.002964528277491496e+00	1.000000000000000000e+00
8.600000000000000000e+01	1.276214273279221345e+02	4.171594204962133290e+01	-1.667924691163314224e-02	4.510846214060957209e+02	1.486641399122701213e-02	0.000000000000000000e+00	9.107452611463221714e+00	1.000000000000000000e+00
8.700000000000000000e+01	1.233643452703255505e+01	3.255730416270402827e+01	-1.676706668033022679e-02	4.534761667221024481e+02	6.118816122846371108e-03	0.000000000000000000e+00	8.784354686776570276e+00	1.000000000000000000e+00
8.700000000000000000e+01	5.384396278615480469e+01	5.115148655361141294e+01	-4.127646704707148978e-03	1.092741027880984035e+02	4.998875342439085268e-01	0.000000000000000000e+00	1.255479917162498538e+01	1.000000000000000000e+00
8.800000000000000000e+01	9.638259885361341617e+01	2.624066409332333194e+01	-1.714870045408215318e-02	4.638689800668350927e+02	1.860787929192330159e-01	0.000000000000000000e+00	5.571178113654557507e+00	1.000000000000000000e+00
8.800000000000000000e+01	8.502215927252028393e+01	5.158274343093431469e+01	-1.599625968805664517e-02	4.324852226639871446e+02	1.638614316860320663e-02	0.000000000000000000e+00	8.581349133534025952e+00	1.000000000000000000e+00
8.900000000000000000e+01	1.235938110905939880e+02	3.307544833509582105e+01	-1.689378701315939063e-02	4.569270687560821784e+02	2.960833195204981561e-02	0.000000000000000000e+00	9.533091009003545224e+00	1.000000000000000000e+00
8.900000000000000000e+01	6.303026324492534371e+01	3.743179503345751868e+01	-1.671255353373006861e-02	4.519916415138650905e+02	6.952288086983449134e-03	0.000000000000000000e+00	9.736843371347568166e+00	1.000000000000000000e+00
8.900000000000000000e+01	5.336446168477247909e+01	3.860584743343867586e+01	-4.213182721034397331e-03	1.116034559876371617e+02	9.333043363256732228e-02	0.000000000000000000e+00	9.736843371347568166e+00	1.000000000000000000e+00
9.000000000000000000e+01	4.186571254338004877e+01	4.722919059097868200e+01	-1.658853041034689252e-02	4.486141910354125457e+02	1.261535437040017804e-02	0.000000000000000000e+00	1.260408205689801697e+01	1.000000000000000000e+00
9.100000000000000000e+01	1.028832461279487092e+02	2.956804431233019415e+01	-1.578239378673999133e-02	4.266611354210384093e+02	8.752872864291072474e-02	0.000000000000000000e+00	4.958630867141206267e+00	1.000000000000000000e+00
9.200000000000000000e+01	1.065428239665828301e+02	1.177256286044604927e+01	-4.631682993377174602e-03	1.230002335118546455e+02	1.890322953826044650e-01	0.000000000000000000e+00	1.350335378390202479e+01	1.000000000000000000e+00
9.200000000000000000e+01	9.052020606107383571e+01	2.180644103328558359e+01	-1.644855815515460645e-02	4.448024070118100326e+02	2.011833386416006508e-02	0.000000000000000000e+00	7.350509057214375197e+00	1.000000000000000000e+00
9.200000000000000000e+01	7.665212994483245268e+01	3.883807596981566945e+01	-4.189919915979885105e-03	1.109699533800728517e+02	2.457687561478567595e-01	0.000000000000000000e+00	9.737549856270380388e+00	1.000000000000000000e+00
9.300000000000000000e+01	8.544973150358804048e+01	4.301205297223584978e+01	-1.664747386385474065e-02	4.502193642468358803e+02	8.522924503142181862e-03	0.000000000000000000e+00	6.196127251181032136e+00	1.000000000000000000e+00
9.300000000000000000e+01	9.718233870090224968e+01	5.099644169903744739e+01	-1.663105376790717863e-02	4.497722052058319946e+02	7.716856092770507658e-03	0.000000000000000000e+00	1.217430546073447317e+01	1.000000000000000000e+00
9.300000000000000000e+01	7.350340397723827834e+01	1.346455572311502635e+01	-4.180077623662772392e-03	1.107019238869532529e+02	9.504183927423248690e-02	0.000000000000000000e+00	1.895148025058912111e+01	1.000000000000000000e+00
9.400000000000000000e+01	3.234687526714685646e+01	3.292207087667549814e+01	-1.657195044111656537e-02	4.481626782571325407e+02	4.436816413060862274e-02	0.000000000000000000e+00	6.797181512160990202e+00	1.000000000000000000e+00
9.400000000000000000e+01	1.052571188539998701e+02	2.521456887802762026e+01	-1.627364103492984215e-02	4.400389895516042884e+02	7.787454508643376627e-02	0.000000000000000000e+00	4.958630867141206267e+00	1.000000000000000000e+00
9.500000000000000000e+01	1.382823190350057700e+02	4.889872229566998385e+01	-1.638395900032993749e-02	4.430432153351408147e+02	7.788310709805568166e-03	0.000000000000000000e+00	7.725704410045245218e+00	1.000000000000000000e+00
9.500000000000000000e+01	1.924348796419362273e+01	1.144973896179659967e+01	-1.663210598032153695e-02	4.498008595021064480e+02	2.975186858984557592e-02	0.000000000000000000e+00	6.070068826588405742e+00	1.000000000000000000e+00
9.600000000000000000e+01	2.736244897833127965e+01	1.473219318541080369e+01	-1.658927659502609092e-02	4.486345114541620660e+02	2.130325115069020558e-02	0.000000000000000000e+00	8.757398796401240304e+00	1.000000000000000000e+00
9.600000000000000000e+01	4.237469180062944929e+01	5.250624352194472522e+01	-4.423661945176551348e-03	1.173353157964481852e+02	1.159389153071920253e-01	0.000000000000000000e+00	2.127853498236963148e+01	1.000000000000000000e+00
9.700000000000000000e+01	4.252145531644411136e+01	3.122821467840863363e+01	-4.607558661721602306e-03	1.223432694452367855e+02	9.320855369150338188e-02	0.000000000000000000e+00	1.031461235335409121e+01	1.000000000000000000e+00
9.800000000000000000e+01	2.661649259144007118e+01	3.657780485212047239e+01	-1.711254979735506512e-02	4.628845099976363713e+02	1.746442062127240291e-02	0.000000000000000000e+00	6.797181512160990202e+00	1.000000000000000000e+00
9.800000000000000000e+01	7.940729145623942031e+01	4.164058981668780035e+01	-4.089155130778288939e-03	1.082258838653998794e+02	1.018584531094461898e-01	0.000000000000000000e+00	6.196127251181032136e+00	1.000000000000000000e+00
9.900000000000000000e+01	8.644481110482290376e+01	1.179536718103803139e+01	-1.738491744081184509e-02	4.703017415800565573e+02	1.674460334318783605e-02	0.000000000000000000e+00	7.742392433663431994e+00	1.000000000000000000e+00
9.900000000000000000e+01	1.274784192866302135e+02	2.703815504700343553e+01	-1.588163614458082407e-02	4.293637455458995760e+02	1.123754842565716228e-02	0.000000000000000000e+00	1.399867004041474949e+01	1.000000000000000000e+00
9.900000000000000000e+01	5.053428660246495063e+00	1.406544652192456901e+01	-1.706517953467758322e-02	4.615945028442913554e+02	3.236376793946127428e-02	0.000000000000000000e+00	7.883313550588521679e+00	1.000000000000000000e+00
9.900000000000000000e+01	5.798140264679373601e+00	2.191350597398758282e+01	-1.695760404629755025e-02	4.586649613621245294e+02	4.345991715564090363e-02	0.000000000000000000e+00	7.883313550588521679e+00	1.000000000000000000e+00
1.000000000000000000e+02	1.389571651781777994e+01	1.432151125723500584e+01	-1.586087962993910569e-02	4.287984953054981361e+02	2.096640903590074601e-02	0.000000000000000000e+00	6.070068826588405742e+00	1.000000000000000000e+00
1.000000000000000000e+02	1.441544312505420464e+02	4.387828339458352644e+01	-1.661109053721698467e-02	4.492285580116088113e+02	3.573995519257078257e-02	0.000000000000000000e+00	7.725704410045245218e+00	1.000000000000000000e+00
1.020000000000000000e+02	1.207334224060906109e+02	4.196725485288381208e+01	-1.657079856598212692e-02	4.481313099032498144e+02	5.832258953415880853e-03	0.000000000000000000e+00	9.959396035429247007e+00	1.000000000000000000e+00
1.020000000000000000e+02	6.780253629162039886e+01	2.009709429760837907e+01	-1.606281906034933912e-02	4.342977958169864223e+02	1.059315723597431536e-02	0.000000000000000000e+00	1.469477892815359255e+01	1.000000000000000000e+00
1.020000000000000000e+02	8.544306183663358922e+01	1.947268044809512944e+01	-1.676662270268230656e-02	4.534640761338436619e+02	2.394259956255906374e-02	0.000000000000000000e+00	7.742392433663431994e+00	1.000000000000000000e+00
1.030000000000000000e+02	5.950764783539033687e+01	7.967322937602944855e+00	-1.699573241807061236e-02	4.597032894091427124e+02	9.497470530313800730e-03	0.000000000000000000e+00	1.310020867304633008e+01	1.000000000000000000e+00
1.040000000000000000e+02	1.062217030508688680e+02	4.182865810573853338e+01	-1.633233323679661800e-02	4.416373205714088499e+02	1.112653017672027289e-02	0.000000000000000000e+00	9.491812235433480183e+00	1.000000000000000000e+00
1.040000000000000000e+02	4.247035990804125305e+01	1.846889436503611748e+01	-4.612988573726308807e-03	1.224911391198424724e+02	2.511837735120286963e-01	0.000000000000000000e+00	6.481533064224612950e+00	1.000000000000000000e+00
1.050000000000000000e+02	1.403603004533469800e+02	2.158647184511642081e+01	-1.660047856514473147e-02	4.489395682718324565e+02	9.143805614966193929e-03	0.000000000000000000e+00	1.773267486393198666e+01	1.000000000000000000e+00
1.050000000000000000e+02	1.874400562050156083e+01	3.751169813853939417e+01	-4.347779539578233189e-03	1.152688538327194436e+02	1.032979228704047348e-01	0.000000000000000000e+00	2.369157392013085328e+01	1.000000000000000000e+00
1.050000000000000000e+02	8.791734292945982077e+01	3.678145389767426821e+01	-5.066045549220708766e-03	1.348289794911275976e+02	1.443095947679684521e-01	0.000000000000000000e+00	3.605918752718083375e+00	1.000000000000000000e+00
1.050000000000000000e+02	1.086958624212709026e+02	5.099233831199718026e+01	-1.648462543695036059e-02	4.457846065793955290e+02	2.512651284225453363e-02	0.000000000000000000e+00	9.491812235433480183e+00	1.000000000000000000e+00
1.050000000000000000e+02	3.834203431409389395e+01	1.347217557637129204e+01	-4.326154053841208859e-03	1.146799394016288574e+02	1.804944034029966060e-01	0.000000000000000000e+00	6.481533064224612950e+00	1.000000000000000000e+00
1.060000000000000000e+02	1.300766246498721443e+02	3.851846648269935969e+01	-4.097801391493992480e-03	1.084613425169358152e+02	7.889997318397001802e-02	0.000000000000000000e+00	9.959396035429247007e+00	1.000000000000000000e+00
1.070000000000000000e+02	2.251053158799806653e+01	1.027177994155999841e+01	-1.600329204058592580e-02	4.326767306809339857e+02	3.452762649666474282e-02	0.000000000000000000e+00	6.187289123050551787e+00	1.000000000000000000e+00
1.070000000000000000e+02	1.227312211264675170e+02	1.967249172073779206e+01	-1.645199301044268300e-02	4.448959464528406329e+02	1.040033233649628741e-02	0.000000000000000000e+00	1.773267486393198666e+01	1.000000000000000000e+00
1.070000000000000000e+02	4.607747450945142731e+01	3.281260960526486059e+01	-1.720494072156731821e-02	4.654005389660511014e+02	4.480143388512181080e-02	0.000000000000000000e+00	7.006078030765754860e+00	1.000000000000000000e+00
1.080000000000000000e+02	6.681233514670772422e+01	4.340973215590621948e+01	-2.608475203721505667e-02	7.072193398354954752e+02	1.868447182857857491e-02	0.000000000000000000e+00	1.402820214613756100e+01	1.000000000000000000e+00
1.080000000000000000e+02	9.083356128354446923e+01	3.466052943826894506e+01	3.110260907318395437e-03	-8.156821976864533497e+01	3.783511262605991909e-01	0.000000000000000000e+00	3.605918752718083375e+00	1.000000000000000000e+00
1.080000000000000000e+02	8.021798186148964760e+01	3.927704639343224358e+01	-1.673964670682889441e-02	4.527294543341624262e+02	1.049239277861446773e-02	0.000000000000000000e+00	8.093710073869603505e+00	1.000000000000000000e+00
1.080000000000000000e+02	4.699689024632606760e+01	1.185273306074684285e+01	-4.823045938327768546e-03	1.282115106701038769e+02	7.952857209460195698e-02	0.000000000000000000e+00	5.967775906739021252e+00	1.000000000000000000e+00
1.090000000000000000e+02	4.133652466228290479e+01	5.178070673609744290e+01	-1.583796207665617503e-02	4.281743947411117688e+02	3.349957301685535516e-02	0.000000000000000000e+00	9.381596856137313978e+00	1.000000000000000000e+00
1.090000000000000000e+02	1.633281369545374062e+01	1.061579786603103592e+01	-1.677245265038615138e-02	4.536228397508578496e+02	2.681282368813397987e-02	0.000000000000000000e+00	6.187289123050551787e+00	1.000000000000000000e+00
1.100000000000000000e+02	4.958827870764542212e+01	4.731719749493652927e+01	-1.633216854963180642e-02	4.416328357404481721e+02	1.687437929880220011e-02	0.000000000000000000e+00	9.381596856137313978e+00	1.000000000000000000e+00
1.100000000000000000e+02	5.638878509817718054e+01	5.133752928905424895e+00	-1.708362284001073428e-02	4.620967587843328488e+02	1.079159324855294422e-02	0.000000000000000000e+00	1.154783022564443229e+01	1.000000000000000000e+00
1.100000000000000000e+02	5.109128503917003883e+01	2.791905942719768063e+01	-1.695944393719278284e-02	4.587150660540149829e+02	9.344599919523155496e-02	0.000000000000000000e+00	7.006078030765754860e+00	1.000000000000000000e+00
1.110000000000000000e+02	7.240315658662929366e+01	2.261059419571827078e+01	-1.691224523775517949e-02	4.574297309838332808e+02	1.126967123770516999e-02	0.000000000000000000e+00	1.755858191083229514e+01	1.000000000000000000e+00
1.110000000000000000e+02	1.856338475461155468e+01	3.428532023182636834e+01	-1.685809536907234563e-02	4.559550987144464216e+02	2.685569529441089731e-02	0.000000000000000000e+00	7.471891254690504525e+00	1.000000000000000000e+00
1.110000000000000000e+02	3.332166374601674619e+01	3.476061477165556823e+01	-1.628771297103028329e-02	4.404222025043079043e+02	8.693553666154651971e-03	0.000000000000000000e+00	1.290369839855384093e+01	1.000000000000000000e+00
1.110000000000000000e+02	1.434263157185858972e+02	3.984886996606471854e+01	-1.660159908688060154e-02	4.489700827966218526e+02	1.041462131674397718e-02	0.000000000000000000e+00	1.130549899957763316e+01	1.000000000000000000e+00
1.120000000000000000e+02	1.117605485219824502e+01	5.093566518125987130e+01	-4.056013442725464602e-03	1.073233553117130867e+02	7.845034501965253426e-02	0.000000000000000000e+00	1.431322489549913435e+01	1.000000000000000000e+00
1.120000000000000000e+02	1.343451095683038830e+02	3.311492591480241288e+01	-3.799022869159011679e-03	1.003248786408090467e+02	9.807118113669521797e-02	0.000000000000000000e+00	1.010150184720617084e+01	1.000000000000000000e+00
1.120000000000000000e+02	9.078801992897824391e+01	3.938719413769572952e+01	-1.556227562422796487e-02	4.206667839403435778e+02	1.422159210259243967e-02	0.000000000000000000e+00	4.726884089522719101e+00	1.000000000000000000e+00
1.120000000000000000e+02	9.876704057665705250e+01	4.934531991998772327e+01	-1.592601523778025552e-02	4.305722958990189682e+02	3.566778664164471646e-02	0.000000000000000000e+00	1.276044825200248489e+01	1.000000000000000000e+00
1.130000000000000000e+02	4.258323576674806077e+01	7.836017560744914512e+00	-4.590552840781504662e-03	1.218801596919599035e+02	7.624131495536201619e-02	0.000000000000000000e+00	5.967775906739021252e+00	1.000000000000000000e+00
1.130000000000000000e+02	4.730507270812418952e+00	2.937397085266668029e+01	-1.737014342225374000e-02	4.698994092190695255e+02	4.863076674940791655e-02	0.000000000000000000e+00	6.667890248390420993e+00	1.000000000000000000e+00
1.140000000000000000e+02	9.151127207500738336e+01	1.442566522065694556e+01	-1.698169168970592099e-02	4.593209263187806073e+02	2.567179320026571343e-01	0.000000000000000000e+00	5.729786938561693077e+00	1.000000000000000000e+00
1.140000000000000000e+02	9.595204855254617371e+01	1.804643345928398546e+01	-1.683612723123695601e-02	4.553568530355852317e+02	2.532070846356647698e-01	0.000000000000000000e+00	5.096734751145902464e+00	1.000000000000000000e+00
1.150000000000000000e+02	1.344769443694282245e+02	2.301428439288301675e+01	-3.667325947692814773e-03	9.673845202710008095e+01	1.226432415987664948e-01	0.000000000000000000e+00	3.701981816523001623e+00	1.000000000000000000e+00
1.150000000000000000e+02	8.768654799339259398e+01	3.125476829317146965e+01	-1.651601907278959364e-02	4.466395314312555342e+02	1.351869016738260765e-02	0.000000000000000000e+00	8.703762306262246895e+00	1.000000000000000000e+00
1.160000000000000000e+02	1.762211959944119855e+01	1.924640570894156966e+01	-1.680323233108007783e-02	4.544610451149102914e+02	1.248134534832023856e-02	0.000000000000000000e+00	1.064288730896909385e+01	1.000000000000000000e+00
1.160000000000000000e+02	1.071319706569588135e+02	2.689668205370793430e+01	-1.578647676276127149e-02	4.267723247617065567e+02	1.352950164400912314e-02	0.000000000000000000e+00	5.114304523532159585e+00	1.000000000000000000e+00
1.160000000000000000e+02	1.231300766196285821e+02	2.948909643787634849e+01	-1.721753193707969976e-02	4.657434283055269475e+02	7.543472915867988071e-03	0.000000000000000000e+00	1.178658574124069958e+01	1.000000000000000000e+00
1.160000000000000000e+02	4.876430567454514176e+01	5.223307150725288039e+01	-1.712795314751094922e-02	4.633039805845286878e+02	9.334864932789121994e-03	0.000000000000000000e+00	2.146262156937935472e+01	1.000000000000000000e+00
1.160000000000000000e+02	2.159025490790145341e+01	4.111666094921437065e+01	-3.985011178336500190e-03	1.053897914303163361e+02	2.088118472504550960e-01	0.000000000000000000e+00	7.471891254690504525e+00	1.000000000000000000e+00
1.170000000000000000e+02	1.093608079647471953e+02	4.076847164329721807e+01	-1.656935248112971493e-02	4.480919295051157292e+02	4.022028934843302483e-02	0.000000000000000000e+00	6.399983311154150201e+00	1.000000000000000000e+00
1.170000000000000000e+02	1.280479017332598914e+02	4.212784270665347464e+01	-1.841950666474250755e-03	4.702905551513158144e+01	3.426321184677981746e-01	0.000000000000000000e+00	1.099488497504954587e+01	1.000000000000000000e+00
1.170000000000000000e+02	1.119182366445581067e+01	2.772710995210002238e+01	-5.433097536448163248e-03	1.448246954194243301e+02	2.163379035694192876e-01	0.000000000000000000e+00	6.667890248390420993e+00	1.000000000000000000e+00
1.180000000000000000e+02	1.409074011939426327e+02	3.750656921497398599e+01	-1.716544293271469318e-02	4.643249183703177891e+02	7.151394081556738946e-03	0.000000000000000000e+00	1.216512264775739816e+01	1.000000000000000000e+00
1.180000000000000000e+02	8.846848075056522021e+01	4.389222177480539955e+01	-1.699870016302395398e-02	4.597841083027422542e+02	1.357842782518392521e-02	0.000000000000000000e+00	1.266162111805597767e+01	1.000000000000000000e+00
1.180000000000000000e+02	1.241040236212712671e+02	1.283145216899722385e+01	-1.566652863676344307e-02	4.235058463463128646e+02	2.768800362222301192e-02	0.000000000000000000e+00	1.453573379459571591e+01	1.000000000000000000e+00
1.180000000000000000e+02	7.108319810956959373e+01	4.921892675331326927e+01	-1.470038799550382747e-02	3.971954932277799912e+02	2.774447022935941920e-01	0.000000000000000000e+00	4.802437312396681257e+00	1.000000000000000000e+00
1.180000000000000000e+02	7.530451054547268086e+01	5.150888864338694617e+01	-1.281829645874810013e-02	3.459415755073897003e+02	3.571264005281605813e-01	0.000000000000000000e+00	4.802437312396681257e+00	1.000000000000000000e+00
1.190000000000000000e+02	1.154836016995572692e+02	3.890536046464411868e+01	-1.732672934955456490e-02	4.687171387149121529e+02	7.996620200508741672e-02	0.000000000000000000e+00	6.399983311154150201e+00	1.000000000000000000e+00
1.200000000000000000e+02	5.652421449052059010e+00	1.971271341249891051e+01	-1.603747403896709986e-02	4.336075894082237596e+02	1.191478795962808146e-02	0.000000000000000000e+00	9.742460099892134906e+00	1.000000000000000000e+00
1.200000000000000000e+02	5.209288455036566035e+01	1.320012720563704889e+01	-1.674702529055816999e-02	4.529303910664986006e+02	1.634001492031711411e-02	0.000000000000000000e+00	8.854374788123342555e+00	1.000000000000000000e+00
1.200000000000000000e+02	3.318681737438106438e+01	2.487517368075130619e+01	-1.605800627808158867e-02	4.341667320820192231e+02	1.224535622542344271e-02	0.000000000000000000e+00	8.946416549299412324e+00	1.000000000000000000e+00
1.200000000000000000e+02	1.357338948305501845e+02	2.649634483293172948e+01	-4.605137856786147704e-03	1.222773450549742478e+02	9.315586346811655094e-02	0.000000000000000000e+00	3.701981816523001623e+00	1.000000000000000000e+00
1.210000000000000000e+02	1.520552883384867471e+01	6.723413984799502252e+00	-1.454546872763689581e-02	3.929766657937850027e+02	9.738259320472253400e-02	0.000000000000000000e+00	1.275402809512656432e+01	1.000000000000000000e+00
1.210000000000000000e+02	6.901501323492659878e+01	3.234486326355624186e+01	-1.743990812423227427e-02	4.717992712742164372e+02	1.095510796999775716e-01	0.000000000000000000e+00	5.792803243648536160e+00	1.000000000000000000e+00
1.210000000000000000e+02	2.952091931913453138e+01	4.272853542142603800e+01	-1.672514429666373953e-02	4.523345185285248817e+02	6.000415694636473951e-02	0.000000000000000000e+00	6.414279162299777681e+00	1.000000000000000000e+00
1.210000000000000000e+02	3.119474133182182030e+01	3.653650045368267030e+01	-1.584843896713682490e-02	4.284597058814968022e+02	2.435120440280665877e-01	0.000000000000000000e+00	4.604519917781947136e+00	1.000000000000000000e+00
1.220000000000000000e+02	1.246408305947537229e+02	3.012032187345494094e+01	-1.693826348528842604e-02	4.581382709736556649e+02	7.300313511301337321e-03	0.000000000000000000e+00	1.167001644085156897e+01	1.000000000000000000e+00
1.220000000000000000e+02	2.328479735221257130e+01	2.276907642090825590e+01	-1.665363608808472298e-02	4.503871765596219916e+02	3.547153604132213811e-02	0.000000000000000000e+00	9.197200566004998024e+00	1.000000000000000000e+00
1.230000000000000000e+02	1.075813898002623326e+01	3.980773493450447376e+01	-1.693764220854226607e-02	4.581213521008976954e+02	8.358556760982405187e-03	0.000000000000000000e+00	1.383431280005408226e+01	1.000000000000000000e+00
1.230000000000000000e+02	1.493168643630554904e+01	2.661797707926222145e+01	-1.711586998809698501e-02	4.629749268449463671e+02	2.700947595900582421e-02	0.000000000000000000e+00	9.197200566004998024e+00	1.000000000000000000e+00
1.230000000000000000e+02	6.821481077054743025e+01	2.660759514749032917e+01	-1.636566158499855317e-02	4.425449323337161331e+02	1.056961578719970429e-01	0.000000000000000000e+00	5.792803243648536160e+00	1.000000000000000000e+00
1.230000000000000000e+02	9.735172291781724141e+01	3.103748663977330580e+01	-3.970447494042471208e-03	1.049931869815239054e+02	9.345131630319725158e-02	0.000000000000000000e+00	1.562549860944837121e+01	1.000000000000000000e+00
1.240000000000000000e+02	4.931502205329832833e+01	4.792783223383133340e+00	-1.656933536244631355e-02	4.480914633218438894e+02	1.151267640109820967e-02	0.000000000000000000e+00	8.854374788123342555e+00	1.000000000000000000e+00
1.240000000000000000e+02	2.874225110229438940e+01	3.263946371439945437e+01	-1.417229367389115889e-02	3.828142039121721609e+02	1.727781096925076199e-01	0.000000000000000000e+00	4.604519917781947136e+00	1.000000000000000000e+00
1.240000000000000000e+02	1.029127642219487768e+02	5.238935898770095889e+01	-1.564121705801704842e-02	4.228165506616422249e+02	4.744709945308145382e-02	0.000000000000000000e+00	1.047078391068145642e+01	1.000000000000000000e+00
1.250000000000000000e+02	1.123109404965322682e+02	5.888600622813788377e+00	-1.632631591146955705e-02	4.414734542072140471e+02	1.154920720852219418e-01	0.000000000000000000e+00	8.373870590604065356e+00	1.000000000000000000e+00
1.250000000000000000e+02	1.156757855120344516e+02	1.355668556560320681e+01	-1.658255938760082662e-02	4.484515856028090752e+02	2.422239929290948002e-02	0.000000000000000000e+00	8.373870590604065356e+00	1.000000000000000000e+00
1.250000000000000000e+02	5.747894012458536395e+01	3.165237040086086040e+01	-1.659243666930601546e-02	4.487205679418357818e+02	2.762357562962780566e-02	0.000000000000000000e+00	8.651973651572918200e+00	1.000000000000000000e+00
1.260000000000000000e+02	9.899799517003636140e+01	1.510258040415644132e+01	-1.605893508518514701e-02	4.341920257523504461e+02	1.028030775314170420e-02	0.000000000000000000e+00	6.834406592267001201e+00	1.000000000000000000e+00
1.260000000000000000e+02	1.143808315844015482e+02	2.423219334572750938e+01	-4.475797385069417433e-03	1.187550902837143383e+02	5.907673987956785222e-02	0.000000000000000000e+00	1.075376083229427238e+01	1.000000000000000000e+00
1.260000000000000000e+02	5.109912637931960688e+01	4.763513718208509573e+01	-1.687595354899459540e-02	4.564414202702771490e+02	9.455000265145119265e-03	0.000000000000000000e+00	8.618609121193712141e+00	1.000000000000000000e+00
1.260000000000000000e+02	4.936933267938245251e+01	3.466748485179328298e+01	-1.679492729967519901e-02	4.542348789651890684e+02	3.157621365509266642e-02	0.000000000000000000e+00	8.651973651572918200e+00	1.000000000000000000e+00
1.270000000000000000e+02	1.483305540304011494e+01	1.234439164535053912e+01	-1.679239858845130509e-02	4.541660160249563774e+02	1.675336862767384805e-02	0.000000000000000000e+00	9.394737764212230502e+00	1.000000000000000000e+00
1.270000000000000000e+02	2.969920215921479567e+01	4.850961532422891764e+01	-1.696820066595065846e-02	4.589535330182889652e+02	2.584082338810078650e-02	0.000000000000000000e+00	1.589897693074349405e+01	1.000000000000000000e+00
1.270000000000000000e+02	7.911919447991735410e+01	2.327546064933535419e+01	-1.612877270014987860e-02	4.360938734049681784e+02	2.880562562483635070e-02	0.000000000000000000e+00	3.901949618123674579e+00	1.000000000000000000e+00
1.280000000000000000e+02	1.124805473566336360e+02	4.813555579622328651e+01	-1.741485891732977298e-02	4.711171206112604182e+02	8.581657440084777821e-02	0.000000000000000000e+00	1.047078391068145642e+01	1.000000000000000000e+00
1.280000000000000000e+02	5.912212372454904852e+01	5.078346003439309442e+01	-1.502326777757362428e-03	3.778027323848420593e+01	4.437104640211009254e-01	0.000000000000000000e+00	6.065807639627537107e+00	1.000000000000000000e+00
1.290000000000000000e+02	8.792839512203357799e+00	5.148775643200441898e+00	-1.547491587619693326e-02	4.182877661028930447e+02	4.682227380576442499e-02	0.000000000000000000e+00	9.394737764212230502e+00	1.000000000000000000e+00
1.290000000000000000e+02	4.989391894631226876e+01	2.332440076521917760e+01	-1.735808236582276828e-02	4.695709573973268220e+02	7.598483414089973742e-03	0.000000000000000000e+00	1.126444071079524178e+01	1.000000000000000000e+00
1.300000000000000000e+02	1.035629390621449204e+02	2.018887578786386072e+01	-2.546635479115202591e-03	6.621933223682944458e+01	4.106657644687417008e-01	0.000000000000000000e+00	6.081165271030313235e+00	1.000000000000000000e+00
1.300000000000000000e+02	5.617021075715241096e+01	4.066229181555259942e+01	1.525675496878853158e-03	-3.841611549448427354e+01	4.496036116261762361e-01	0.000000000000000000e+00	8.621859965962890726e+00	1.000000000000000000e+00
1.310000000000000000e+02	7.873936585227555440e+01	1.939204191888672568e+01	-1.484605572473320437e-02	4.011623788242734463e+02	2.258459072087196651e-01	0.000000000000000000e+00	3.901949618123674579e+00	1.000000000000000000e+00
1.310000000000000000e+02	7.360028217568138409e+00	4.757965386284255516e+01	-1.625381652271607608e-02	4.394991199979678527e+02	1.185471555433226243e-02	0.000000000000000000e+00	2.235852232851734911e+01	1.000000000000000000e+00
1.320000000000000000e+02	3.001322385807413795e+01	1.962867780505724369e+01	-1.558620701805723402e-02	4.213184938419639138e+02	3.269214954218646607e-02	0.000000000000000000e+00	1.028518722845509537e+01	1.000000000000000000e+00
1.320000000000000000e+02	1.362144891783439675e+02	3.050815670167842697e+01	-1.646802029504548792e-02	4.453324082881291588e+02	8.057538534203434466e-03	0.000000000000000000e+00	5.984556840409427814e+00	1.000000000000000000e+00
1.320000000000000000e+02	7.110470104070869013e+01	1.727201216793637073e+01	-1.556702737131071372e-02	4.207961855391771451e+02	3.001727725762385335e-01	0.000000000000000000e+00	3.893674709001841538e+00	1.000000000000000000e+00
1.320000000000000000e+02	5.324568969552156972e+01	4.927961648420189533e+01	-3.448458707946362289e-03	9.077816620753233678e+01	2.163870827819175391e-01	0.000000000000000000e+00	6.065807639627537107e+00	1.000000000000000000e+00
1.330000000000000000e+02	1.355832685787073331e+02	4.984400053462324109e+01	-1.624211225241166748e-02	4.391803843278668182e+02	8.232860746962500365e-03	0.000000000000000000e+00	1.587503098176430250e+01	1.000000000000000000e+00
1.340000000000000000e+02	6.084345448726914896e+01	1.406766842229174586e+01	-1.680190201513783940e-02	4.544248173850076569e+02	9.758666609107069512e-03	0.000000000000000000e+00	1.074993021701660645e+01	1.000000000000000000e+00
1.340000000000000000e+02	1.094638640657171322e+02	2.165845231047214980e+01	-3.899570183370739806e-03	1.030630258929333678e+02	1.148316557047560638e-01	0.000000000000000000e+00	6.081165271030313235e+00	1.000000000000000000e+00
1.350000000000000000e+02	1.973839902375393152e+01	1.916710338157546900e+01	-1.576335645884238343e-02	4.261427028057140660e+02	2.034686319013923050e-02	0.000000000000000000e+00	6.481988468256741243e+00	1.000000000000000000e+00
1.360000000000000000e+02	5.561644668122170998e+01	3.919714638911714388e+01	-1.614155064659478570e-02	4.364418478806686608e+02	9.512820022509083095e-03	0.000000000000000000e+00	1.035744620567851904e+01	1.000000000000000000e+00
1.360000000000000000e+02	6.020201912628754570e+01	4.963707002977005089e+01	-1.641365224230906597e-02	4.438518343377389783e+02	8.039735834220018695e-03	0.000000000000000000e+00	6.965507317244030716e+00	1.000000000000000000e+00
1.370000000000000000e+02	3.567613834470061818e+01	5.361585953787297854e+00	-1.682865669585930160e-02	4.551534122368270801e+02	1.184179967491738594e-02	0.000000000000000000e+00	1.534987004425175350e+01	1.000000000000000000e+00
1.370000000000000000e+02	1.317103283264137872e+02	3.444864596013744062e+01	-1.621699687326103034e-02	4.384964316340875712e+02	5.717423616538264142e-03	0.000000000000000000e+00	5.984556840409427814e+00	1.000000000000000000e+00
1.370000000000000000e+02	9.981485428558970341e+01	5.200722769695421732e+01	-1.677286906485302501e-02	4.536341797268398182e+02	2.765905988607120225e-02	0.000000000000000000e+00	8.967167162420134119e+00	1.000000000000000000e+00
1.380000000000000000e+02	1.138625553819049685e+02	9.323099225737180973e+00	-1.623400020526906407e-02	4.389594736077072525e+02	1.211320432472173803e-02	0.000000000000000000e+00	1.309616054499129945e+01	1.000000000000000000e+00
1.380000000000000000e+02	1.033551275004442545e+02	4.376850495110523553e+01	-1.560928056424087766e-02	4.219468424714108323e+02	3.079919485870608042e-02	0.000000000000000000e+00	8.967167162420134119e+00	1.000000000000000000e+00
1.390000000000000000e+02	4.518946226730691507e+01	2.502108240528464833e+01	-1.678814818646631735e-02	4.540502672691903854e+02	1.158351242263544467e-02	0.000000000000000000e+00	1.523282940376560823e+01	1.000000000000000000e+00
1.390000000000000000e+02	2.239577587863356101e+01	2.507933838652608571e+01	-1.700199496761607004e-02	4.598738338236168488e+02	1.668893356459411059e-02	0.000000000000000000e+00	6.481988468256741243e+00	1.000000000000000000e+00
1.390000000000000000e+02	1.328281434534567396e+01	1.025643942908851614e+01	-1.682805763141872676e-02	4.551370982590280505e+02	1.167478207325012285e-02	0.000000000000000000e+00	1.100338609766329334e+01	1.000000000000000000e+00
1.390000000000000000e+02	1.436757004878488146e+02	3.014629924567082142e+01	-1.456316071320336476e-02	3.934584614741891642e+02	2.586885267647579534e-01	0.000000000000000000e+00	9.770050584579896835e+00	1.000000000000000000e+00
1.390000000000000000e+02	7.720724032298062411e+01	5.046875423472362598e+01	-1.597003781933473143e-02	4.317711375752966774e+02	1.220822127153431413e-02	0.000000000000000000e+00	9.717911602772650426e+00	1.000000000000000000e+00
1.390000000000000000e+02	8.692159058014986783e+01	5.020568580191737595e+01	-1.663681898625295197e-02	4.499292060854191959e+02	1.588773204344950951e-02	0.000000000000000000e+00	9.717911602772650426e+00	1.000000000000000000e+00
1.400000000000000000e+02	6.354391751497826846e+01	9.391131595591799552e+00	-1.715839933478396917e-02	4.641331041138129763e+02	1.063663804946490821e-02	0.000000000000000000e+00	1.008302629781333160e+01	1.000000000000000000e+00
1.400000000000000000e+02	5.887247470304391328e+01	1.832673685641336547e+01	-4.708848446503227474e-03	1.251016359719054805e+02	2.865213757724055510e-01	0.000000000000000000e+00	6.690407949635496898e+00	1.000000000000000000e+00
1.410000000000000000e+02	8.878658758389589423e+01	3.325937183013905951e+01	-1.644308693015704426e-02	4.446534122842006695e+02	5.804604957729597725e-02	0.000000000000000000e+00	7.440358120529066532e+00	1.000000000000000000e+00
1.420000000000000000e+02	9.851287430390819111e+01	1.822788243359702420e+01	-1.665257018694831295e-02	4.503581494862428372e+02	2.991555037745130541e-02	0.000000000000000000e+00	7.661668324645903638e+00	1.000000000000000000e+00
1.420000000000000000e+02	1.367215837911340941e+02	2.128024191491559947e+01	-1.781498050351037338e-02	4.820134019322014183e+02	7.612413404566331643e-02	0.000000000000000000e+00	6.472243516387894857e+00	1.000000000000000000e+00
1.420000000000000000e+02	7.184856796652189814e+01	3.358162657074434065e+01	-1.602368723445755233e-02	4.332321412803512999e+02	9.188657450156623163e-03	0.000000000000000000e+00	9.618035299047162923e+00	1.000000000000000000e+00
1.430000000000000000e+02	9.791970297327812034e+01	1.058921047510836821e+01	-1.696222956859346279e-02	4.587909255538435218e+02	3.071974216259221180e-02	0.000000000000000000e+00	7.661668324645903638e+00	1.000000000000000000e+00
1.430000000000000000e+02	1.431324984585126003e+02	2.039136101006035773e+01	-1.695197979096098664e-02	4.585117992471959383e+02	7.255748487352009501e-02	0.000000000000000000e+00	6.472243516387894857e+00	1.000000000000000000e+00
1.430000000000000000e+02	2.898654537970299216e+01	3.204776105358599381e+01	-1.631270943719395974e-02	4.411029169090185178e+02	8.750161462948824465e-03	0.000000000000000000e+00	9.591514848188545272e+00	1.000000000000000000e+00
1.430000000000000000e+02	8.143259462218884437e+01	3.438973304713387336e+01	-1.622041335481333446e-02	4.385894707137260298e+02	2.785017099500020077e-02	0.000000000000000000e+00	7.440358120529066532e+00	1.000000000000000000e+00
1.430000000000000000e+02	1.135933973497112390e+02	2.993237042914076795e+01	-4.266330575902779060e-03	1.130508009903859943e+02	7.152122177266706515e-02	0.000000000000000000e+00	1.005495284587091831e+01	1.000000000000000000e+00
1.430000000000000000e+02	4.785194900490268566e+01	5.295782222145166429e+01	-3.567214102775563209e-03	9.401216366013248660e+01	1.479865609295961670e-01	0.000000000000000000e+00	9.691680471300037070e+00	1.000000000000000000e+00
1.440000000000000000e+02	6.373456457340191150e+01	2.292256546778563830e+01	-1.736865502508570108e-02	4.698588765539487895e+02	1.361702305009526714e-02	0.000000000000000000e+00	6.690407949635496898e+00	1.000000000000000000e+00
1.440000000000000000e+02	1.198167180027393925e+02	3.782998758764376390e+01	-4.145368624231434741e-03	1.097567136427813068e+02	1.100026719333120351e-01	0.000000000000000000e+00	5.279412776969067522e+00	1.000000000000000000e+00
1.440000000000000000e+02	7.406813894775298479e+01	7.331538697216863021e+00	-4.135062880409844099e-03	1.094760632410533816e+02	1.162402821242852768e-01	0.000000000000000000e+00	6.149787885459433667e+00	1.000000000000000000e+00
1.440000000000000000e+02	1.230683981883996694e+02	4.572678131135703694e+01	-3.698398388407275403e-03	9.758462995662623030e+01	1.337194073396253957e-01	0.000000000000000000e+00	3.290993285928555334e+00	1.000000000000000000e+00
1.450000000000000000e+02	1.333800074110789353e+02	3.512433851441097232e+01	-1.682456478024968102e-02	4.550419794494846428e+02	9.884912272029922065e-03	0.000000000000000000e+00	1.087603936616073419e+01	1.000000000000000000e+00
1.450000000000000000e+02	1.092294797557621706e+02	5.632424701127726863e+00	-1.644023249256676075e-02	4.445756790249339474e+02	9.150887097202242693e-03	0.000000000000000000e+00	1.234831065687740725e+01	1.000000000000000000e+00
1.450000000000000000e+02	7.497780096070196976e+01	1.862021929483289640e+01	-1.576704472060939943e-02	4.262431431198253335e+02	9.360380391123190869e-03	0.000000000000000000e+00	3.346875063667464900e+00	1.000000000000000000e+00
1.460000000000000000e+02	7.502449509277141715e+00	1.060235986552100584e+01	-1.436428714814550270e-02	3.880426519127654501e+02	1.346392182247356795e-01	0.000000000000000000e+00	4.667121888672835617e+00	1.000000000000000000e+00
1.460000000000000000e+02	5.675808277899567145e+01	3.105598901321578609e+01	-1.726672216657776371e-02	4.670829975698820817e+02	3.320092153768772203e-02	0.000000000000000000e+00	6.613518686437452665e+00	1.000000000000000000e+00
1.460000000000000000e+02	4.683374490332961670e+01	3.436571373801370299e+01	-1.715353664668034864e-02	4.640006813218840875e+02	2.897335544380664762e-01	0.000000000000000000e+00	5.215738495099399685e+00	1.000000000000000000e+00
1.460000000000000000e+02	1.391741062139651035e+02	4.432850340627764751e+01	-1.630975502195987359e-02	4.410224610160066732e+02	3.279986997677997174e-02	0.000000000000000000e+00	1.087603936616073419e+01	1.000000000000000000e+00
1.460000000000000000e+02	6.999085387581327211e+01	5.308799356302804284e+01	-1.640622612031657213e-02	4.436496030231871828e+02	1.125017251649063077e-02	0.000000000000000000e+00	1.942425612664814949e+01	1.000000000000000000e+00
1.470000000000000000e+02	1.012582674545929677e+02	3.069636509993171103e+01	-1.608037138710524325e-02	4.347757882492244903e+02	1.526881495290455248e-02	0.000000000000000000e+00	1.060570113451728602e+01	1.000000000000000000e+00
1.470000000000000000e+02	5.601744197482858567e+01	1.359846435576573143e+01	-1.741117840555157781e-02	4.710168913481430195e+02	4.446476301775192930e-02	0.000000000000000000e+00	7.223069397374901612e+00	1.000000000000000000e+00
1.480000000000000000e+02	1.616759502972537632e+01	7.160216938987777446e+00	-4.381721120527158446e-03	1.161931654101759364e+02	1.913956098313572829e-01	0.000000000000000000e+00	9.323791869042704406e+00	1.000000000000000000e+00
1.480000000000000000e+02	5.928882632462025981e+01	7.158683617632489060e+00	-1.805133225183189541e-02	4.884498333304442781e+02	1.213528374072115890e-01	0.000000000000000000e+00	7.223069397374901612e+00	1.000000000000000000e+00
1.480000000000000000e+02	6.929677108152108644e+01	1.121147938248941855e+01	-5.022370360162873443e-03	1.336395981551637249e+02	3.995940712242259663e-01	0.000000000000000000e+00	6.149787885459433667e+00	1.000000000000000000e+00
1.490000000000000000e+02	5.848092843334788427e+01	3.744116185873352265e+01	-1.695013199708439791e-02	4.584614793379538469e+02	3.388056441300524302e-02	0.000000000000000000e+00	6.613518686437452665e+00	1.000000000000000000e+00
1.490000000000000000e+02	1.118940909167648954e+02	5.324724778558070426e+01	-3.855033818505715359e-03	1.018501926508839404e+02	9.515126797826112259e-02	0.000000000000000000e+00	1.346931917324821271e+01	1.000000000000000000e+00
1.490000000000000000e+02	9.071313652868639110e+01	2.956450366398207663e+01	-1.661736006113686062e-02	4.493992923552153229e+02	1.619959534399995071e-02	0.000000000000000000e+00	6.548581084608136926e+00	1.000000000000000000e+00
1.500000000000000000e+02	1.248478190195500162e+02	4.454998303801669834e+01	-1.669288550388178111e-02	4.514560333546020274e+02	9.393980427238934894e-03	0.000000000000000000e+00	3.763143155787577854e+00	1.000000000000000000e+00
1.500000000000000000e+02	7.671098503423586124e+00	1.526643364715251927e+01	-1.935709707424433657e-02	5.240089766893644310e+02	1.488995985165001423e-01	0.000000000000000000e+00	4.667121888672835617e+00	1.000000000000000000e+00
1.500000000000000000e+02	7.180110170425611216e+01	1.756658058735512284e+01	-1.648223425574578405e-02	4.457194889151796815e+02	1.519195588675525954e-02	0.000000000000000000e+00	3.346875063667464900e+00	1.000000000000000000e+00
1.500000000000000000e+02	4.047304361129567951e+01	1.959289710294102349e+01	-1.705603340930686787e-02	4.613454316657348500e+02	1.008056232470333491e-02	0.000000000000000000e+00	1.213082227394732548e+01	1.000000000000000000e+00
1.510000000000000000e+02	3.861101574605337561e+01	4.654836619128662534e+01	-4.705032019200239106e-03	1.249977053993731886e+02	3.582676959695459962e-01	0.000000000000000000e+00	7.856358694843056156e+00	1.000000000000000000e+00
1.520000000000000000e+02	1.264478058574545258e+02	1.066555765288536861e+01	-1.708248504559110523e-02	4.620657738824683634e+02	2.477513451917445764e-02	0.000000000000000000e+00	7.204282909581160688e+00	1.000000000000000000e+00
1.530000000000000000e+02	3.211599138519348884e+01	6.935601776618794290e+00	-1.654132111799406710e-02	4.473285674944552852e+02	1.228296051433819258e-02	0.000000000000000000e+00	7.856363891826734225e+00	1.000000000000000000e+00
1.530000000000000000e+02	9.401961279953526684e+01	6.200561141052291170e+00	-1.131393442237818483e-03	2.767885878165052205e+01	4.279020487838369746e-01	0.000000000000000000e+00	1.939248309957588035e+01	1.000000000000000000e+00
1.540000000000000000e+02	2.768305372633299299e+01	1.775096921592806609e+01	-1.687500948873133996e-02	4.564157112194095021e+02	1.270878457888413582e-02	0.000000000000000000e+00	8.710772816515071071e+00	1.000000000000000000e+00
1.540000000000000000e+02	1.274816123957207168e+02	1.779527968692858053e+01	-1.731906133173146886e-02	4.685083199901540070e+02	2.639196139433219734e-02	0.000000000000000000e+00	7.204282909581160688e+00	1.000000000000000000e+00
1.540000000000000000e+02	6.282360083125414718e+01	2.788846432684751520e+01	-4.367690787488350164e-03	1.158110854097523941e+02	1.007731024222717764e-01	0.000000000000000000e+00	1.049346623815209689e+01	1.000000000000000000e+00
1.540000000000000000e+02	1.309178324000856435e+02	3.837131685116385427e+01	-1.738316547018065733e-02	4.702540311702142048e+02	1.001359398684675828e-02	0.000000000000000000e+00	8.661465135208951338e+00	1.000000000000000000e+00
1.540000000000000000e+02	3.496799226512523973e+01	5.350902362140357837e+01	-3.957286112005342464e-03	1.046347706245913258e+02	1.404968925890415221e-01	0.000000000000000000e+00	7.856358694843056156e+00	1.000000000000000000e+00
1.550000000000000000e+02	3.995394112431559819e+01	7.473186642286131054e+00	-3.991121953542946243e-03	1.055562026613975064e+02	2.142170506432505839e-01	0.000000000000000000e+00	7.856363891826734225e+00	1.000000000000000000e+00
1.560000000000000000e+02	8.725553310231536841e+01	2.437514852610710747e+01	-1.803893709074575954e-02	4.881122830285419241e+02	1.558702196800851869e-01	0.000000000000000000e+00	1.302673768612659622e+01	1.000000000000000000e+00
1.560000000000000000e+02	2.417517048978674410e+01	3.700856636221268303e+01	-1.668234229286314624e-02	4.511689161451014911e+02	1.363635876505708833e-02	0.000000000000000000e+00	9.923824613689815166e+00	1.000000000000000000e+00
1.560000000000000000e+02	7.510656730088518884e+01	2.907605532148508232e+01	-1.625961662802664909e-02	4.396570709342279315e+02	9.812831715599212856e-03	0.000000000000000000e+00	1.234024463552585793e+01	1.000000000000000000e+00
1.560000000000000000e+02	1.100774955452397847e+02	2.941451935378649196e+01	-3.993015224740005184e-03	1.056077610283851840e+02	8.961118622009889290e-02	0.000000000000000000e+00	2.043858273245370683e+01	1.000000000000000000e+00
1.560000000000000000e+02	6.230465185506078285e+01	4.336638672088799495e+01	-1.710288675920963730e-02	4.626213620304080791e+02	1.269028073632284537e-01	0.000000000000000000e+00	5.558821021183332434e+00	1.000000000000000000e+00
1.570000000000000000e+02	1.935812653287235463e+01	1.518715364445700544e+01	-1.631891751536343471e-02	4.412719779357996686e+02	2.344644357618808073e-02	0.000000000000000000e+00	8.710772816515071071e+00	1.000000000000000000e+00
1.570000000000000000e+02	3.787651580468732959e+01	4.220918089499814840e+01	-1.641608803327300817e-02	4.439181668339071507e+02	1.048373136229630020e-02	0.000000000000000000e+00	1.057177338209154982e+01	1.000000000000000000e+00
1.580000000000000000e+02	4.870598620132221157e+01	1.158460951933169980e+01	-4.954607532784745770e-03	1.317942520011045247e+02	2.857232476737181504e-01	0.000000000000000000e+00	7.074681786955161478e+00	1.000000000000000000e+00
1.580000000000000000e+02	5.341055456000658097e+01	1.686837322952360552e+01	-5.635670756380827505e-03	1.503412555569192932e+02	2.038789331242696345e-01	0.000000000000000000e+00	7.074681786955161478e+00	1.000000000000000000e+00
1.580000000000000000e+02	4.504916794592976004e+01	2.021723518426891530e+01	-6.703905850560327485e-03	1.794318882673173334e+02	7.008821948438948013e-02	0.000000000000000000e+00	9.007089568889810494e+00	1.000000000000000000e+00
1.580000000000000000e+02	2.057336326044957531e+01	2.776144358558803660e+01	-1.689913253638925666e-02	4.570726403196567844e+02	1.005401306196440636e-02	0.000000000000000000e+00	9.923824613689815166e+00	1.000000000000000000e+00
1.580000000000000000e+02	1.622359675843917870e+01	4.351374347237818796e+01	-4.271493172160635045e-03	1.131913910088076562e+02	8.496892091916730116e-02	0.000000000000000000e+00	1.027350252054662505e+01	1.000000000000000000e+00
1.590000000000000000e+02	1.219330847460237806e+02	4.697291222094970742e+00	-3.714213377997564736e-03	9.801531048378420508e+01	1.031178095514841964e-01	0.000000000000000000e+00	9.510158828894461180e+00	1.000000000000000000e+00
1.590000000000000000e+02	2.379447918366876635e+01	6.610145792915749219e+00	-1.680062520646995530e-02	4.543900467879721532e+02	1.652587900759217021e-02	0.000000000000000000e+00	9.656411783246856118e+00	1.000000000000000000e+00
1.590000000000000000e+02	5.691859212458525974e+01	4.199130427779607544e+01	-1.641425959431967035e-02	4.438683740061721323e+02	1.098688350054279894e-01	0.000000000000000000e+00	3.182271331807980719e+00	1.000000000000000000e+00
1.590000000000000000e+02	7.015966166865304388e+01	4.862320374416135849e+01	-4.499121229601934710e-03	1.193902551443212019e+02	2.300806236111262448e-01	0.000000000000000000e+00	8.318402881119807191e+00	1.000000000000000000e+00
1.590000000000000000e+02	4.834079932245028743e+01	4.070546453139299814e+01	-1.621962546887876014e-02	4.385680146686426042e+02	1.801382079280722248e-02	0.000000000000000000e+00	7.789644076609927303e+00	1.000000000000000000e+00
1.590000000000000000e+02	6.823973099566794076e+01	4.052939792096833571e+01	-1.660361417491257319e-02	4.490249585315013405e+02	6.811955287103643730e-02	0.000000000000000000e+00	6.578272558669167047e+00	1.000000000000000000e+00
1.600000000000000000e+02	1.235729691822984364e+02	1.406499638325709078e+01	-3.939434724034379665e-03	1.041486340300685924e+02	1.105424750975954051e-01	0.000000000000000000e+00	9.510158828894461180e+00	1.000000000000000000e+00
1.610000000000000000e+02	1.209847224423690619e+02	5.325078078586837194e+01	-1.559798762179593831e-02	4.216393082566341377e+02	1.056060890643317762e-02	0.000000000000000000e+00	1.732185595383475984e+01	1.000000000000000000e+00
1.620000000000000000e+02	6.122626961675479151e+01	1.689178728396857565e+01	-1.684905707648260559e-02	4.557089640840735001e+02	9.525042751334367175e-03	0.000000000000000000e+00	7.815750128185152690e+00	1.000000000000000000e+00
1.620000000000000000e+02	1.109035116493733000e+02	9.897187368753964876e+00	-1.595487941725421896e-02	4.313583375186392459e+02	1.633419453130624532e-02	0.000000000000000000e+00	1.219386741892805404e+01	1.000000000000000000e+00
1.620000000000000000e+02	1.107371275081294293e+01	3.410506064176421859e+01	-1.660804752759779956e-02	4.491456894785974328e+02	1.703458013392689097e-02	0.000000000000000000e+00	9.636301255758088047e+00	1.000000000000000000e+00
1.630000000000000000e+02	6.252604265818333573e+01	5.208342561470015397e+01	-1.609684152266290663e-02	4.352243099901868391e+02	1.536554439537085592e-02	0.000000000000000000e+00	8.381245408073882075e+00	1.000000000000000000e+00
1.640000000000000000e+02	8.672496844222835932e+01	6.787686594010257757e+00	-1.643282427803854223e-02	4.443739353740704701e+02	7.117954741143184272e-03	0.000000000000000000e+00	1.497528658114407563e+01	1.000000000000000000e+00
1.640000000000000000e+02	9.041305318984694850e+01	4.390385867326372704e+01	-1.592077927923834027e-02	4.304297080476558790e+02	1.309639266395200563e-01	0.000000000000000000e+00	5.179965939078918780e+00	1.000000000000000000e+00
1.640000000000000000e+02	3.194055824665109000e+01	4.848408389581693001e+01	-4.619094976184547063e-03	1.226574312703834693e+02	1.549009304821977739e-01	0.000000000000000000e+00	8.978755035132872209e+00	1.000000000000000000e+00
1.640000000000000000e+02	5.593358743343120665e+01	3.896531409478961905e+01	-3.805947149926445019e-03	1.005134436015434574e+02	1.085214945661637787e-01	0.000000000000000000e+00	3.182271331807980719e+00	1.000000000000000000e+00
1.650000000000000000e+02	1.082015563922714136e+02	2.311781388075636912e+01	-1.668056993019659609e-02	4.511206504106735906e+02	9.853148062053174172e-03	0.000000000000000000e+00	1.349390705397222412e+01	1.000000000000000000e+00
1.650000000000000000e+02	1.154818597501430766e+01	4.372967372755841353e+01	-1.746722739698700066e-02	4.725432413365680873e+02	1.331474492104784968e-01	0.000000000000000000e+00	6.483386143671898694e+00	1.000000000000000000e+00
1.660000000000000000e+02	7.699940334452315938e+01	1.817507399049819128e+01	-1.814934151435215054e-02	4.911188632787475967e+02	7.227242649427090271e-03	0.000000000000000000e+00	1.347162092297117475e+01	1.000000000000000000e+00
1.660000000000000000e+02	1.174138878647508619e+02	3.630097742108897307e+01	-1.713131503484053089e-02	4.633955329310593925e+02	2.197774813497466173e-02	0.000000000000000000e+00	1.410580514570690092e+01	1.000000000000000000e+00
1.660000000000000000e+02	1.262384590415757799e+02	2.529640190206952610e+01	-5.095190288682804533e-03	1.356226614397470485e+02	3.127712415269373603e-01	0.000000000000000000e+00	1.249564401452203022e+01	1.000000000000000000e+00
1.660000000000000000e+02	9.537036627979911430e+01	4.540622149835181176e+01	-1.572922297687286142e-02	4.252131652979943510e+02	1.921441770377021463e-01	0.000000000000000000e+00	5.179965939078918780e+00	1.000000000000000000e+00
1.660000000000000000e+02	8.244356804388697668e+00	4.930811514961171582e+01	-1.733391777189560376e-02	4.689128968913938706e+02	1.685330461761715970e-01	0.000000000000000000e+00	6.483386143671898694e+00	1.000000000000000000e+00
1.660000000000000000e+02	7.509070954524922570e+01	5.280123655375307123e+01	-1.660930859159034240e-02	4.491800313099333266e+02	6.767951330268040522e-02	0.000000000000000000e+00	1.258515421149673763e+01	1.000000000000000000e+00
1.670000000000000000e+02	4.445497300479678415e+01	2.951900057173302017e+01	1.381005847612129826e-03	-3.447641003630244683e+01	3.404228188466930094e-01	0.000000000000000000e+00	9.620901904929349158e+00	1.000000000000000000e+00
1.680000000000000000e+02	7.821618579749135769e+00	9.358545719607995750e+00	-1.670536034668517605e-02	4.517957535829402218e+02	1.350081385153512059e-02	0.000000000000000000e+00	1.101300045666079264e+01	1.000000000000000000e+00
1.680000000000000000e+02	6.388788997743323250e+01	1.508108182553447207e+01	-1.672132412232910439e-02	4.522304859152321228e+02	9.226335722559597663e-03	0.000000000000000000e+00	1.347162092297117475e+01	1.000000000000000000e+00
1.680000000000000000e+02	8.481594064730332150e+01	3.876571536070860446e+01	-1.654204595319230114e-02	4.473483065150531388e+02	2.683461849196333571e-02	0.000000000000000000e+00	7.597906653431200752e+00	1.000000000000000000e+00
1.680000000000000000e+02	1.281456470528137288e+02	5.910741301453166230e+00	-4.326601610582963761e-03	1.146921274572941201e+02	1.054366820886903922e-01	0.000000000000000000e+00	1.247215568407885122e+01	1.000000000000000000e+00
1.680000000000000000e+02	1.860132236111674331e+01	1.723173777426598363e+01	3.141637031444087860e-03	-8.242266773406950620e+01	2.894309411758760886e-01	0.000000000000000000e+00	5.350322975220349164e+00	1.000000000000000000e+00
1.680000000000000000e+02	5.367194535262993327e+01	3.227747373700983502e+01	-4.032642187531237411e-03	1.066868993437892215e+02	7.848163732338209186e-02	0.000000000000000000e+00	7.059903225455653519e+00	1.000000000000000000e+00
1.680000000000000000e+02	4.002117891900734037e+01	4.456980087968067750e+01	-1.678630286477335309e-02	4.540000146835048440e+02	9.282038952054816328e-03	0.000000000000000000e+00	8.978755035132872209e+00	1.000000000000000000e+00
1.690000000000000000e+02	4.956440556584915669e+01	5.257288103941363921e+00	-1.776623985913402051e-02	4.806860759612177958e+02	1.397691679453050284e-02	0.000000000000000000e+00	1.337023913071927694e+01	1.000000000000000000e+00
1.690000000000000000e+02	1.385873311109583028e+02	2.720597723488162956e+01	-1.670770767203368784e-02	4.518596769458192171e+02	8.404577043035654782e-03	0.000000000000000000e+00	9.755093420554528549e+00	1.000000000000000000e+00
1.690000000000000000e+02	2.739360909795279397e+01	3.679481062868356389e+01	-1.688028744170493728e-02	4.565594426810084201e+02	3.551230657185555639e-02	0.000000000000000000e+00	5.672376993359505626e+00	1.000000000000000000e+00
1.690000000000000000e+02	7.546568067319421402e+01	3.223733956117428079e+01	-1.624152313720083132e-02	4.391643412917262594e+02	1.659316726988191437e-02	0.000000000000000000e+00	6.451506355742442800e+00	1.000000000000000000e+00
1.690000000000000000e+02	1.369428050886063488e+02	4.408543232590192673e+01	-1.660731101951629096e-02	4.491256325770744411e+02	1.479442396827812534e-02	0.000000000000000000e+00	8.834107038752485153e+00	1.000000000000000000e+00
1.700000000000000000e+02	1.025216365625453676e+02	4.776972164272810772e+01	-1.702617714296078902e-02	4.605323731141950248e+02	4.645128864501935073e-02	0.000000000000000000e+00	7.531719563908128023e+00	1.000000000000000000e+00
1.710000000000000000e+02	3.693183753925827517e+01	9.636959263534368603e+00	-3.656461653387857880e-03	9.644259094089795781e+01	1.179645785271998815e-01	0.000000000000000000e+00	1.337023913071927694e+01	1.000000000000000000e+00
1.710000000000000000e+02	1.187690812357614192e+02	1.413477199730945877e+01	-4.518720013899370745e-03	1.199239775792735401e+02	5.801060989875084228e-02	0.000000000000000000e+00	1.247215568407885122e+01	1.000000000000000000e+00
1.710000000000000000e+02	9.864516532268189053e+01	2.434411330662596740e+01	-4.409963655883655798e-03	1.169622781526264674e+02	6.653147171137918647e-02	0.000000000000000000e+00	1.397937971816554459e+01	1.000000000000000000e+00
1.720000000000000000e+02	9.038298341547077541e+01	1.028690282022123625e+01	-4.637448277704775586e-03	1.231572361882871007e+02	9.806211984813206772e-02	0.000000000000000000e+00	1.630548424693157727e+01	1.000000000000000000e+00
1.720000000000000000e+02	1.348682312671742345e+01	1.880267810429112529e+01	-4.030369409945402936e-03	1.066250060973098783e+02	5.916340672515529864e-02	0.000000000000000000e+00	5.350322975220349164e+00	1.000000000000000000e+00
1.730000000000000000e+02	3.232649932037495688e+01	3.399437230436252122e+01	-1.638681481691145470e-02	4.431209861476837091e+02	8.814195725833295914e-02	0.000000000000000000e+00	4.572099312496622048e+00	1.000000000000000000e+00
1.730000000000000000e+02	8.138169236336536017e+01	2.966387109625316043e+01	-1.622195789497091548e-02	4.386315322886316608e+02	2.198362454731705995e-02	0.000000000000000000e+00	4.104108347502856802e+00	1.000000000000000000e+00
1.730000000000000000e+02	1.295350763611199341e+02	3.084170709115188558e+01	-1.610040192074986554e-02	4.353212682661458075e+02	2.462941307035015903e-02	0.000000000000000000e+00	9.755093420554528549e+00	1.000000000000000000e+00
1.740000000000000000e+02	5.592549773026674842e+01	3.732507999953826072e+01	-3.871292916925500073e-03	1.022929673386931455e+02	1.021862135037885366e-01	0.000000000000000000e+00	1.469776043589702930e+01	1.000000000000000000e+00
1.740000000000000000e+02	1.225876323306004281e+02	4.523754749936997399e+01	-1.759764919988838008e-02	4.760949433788475744e+02	7.322298035869811983e-03	0.000000000000000000e+00	1.294406843503213622e+01	1.000000000000000000e+00
1.740000000000000000e+02	1.427896695643439386e+02	5.070779013671931068e+01	-1.593606908180599316e-02	4.308460864583012722e+02	1.277403609771798898e-02	0.000000000000000000e+00	8.834107038752485153e+00	1.000000000000000000e+00
1.750000000000000000e+02	1.442013267170862605e+02	3.145040830289341116e+01	-3.455795580016107413e-03	9.097796703020431153e+01	1.296801486828143002e-01	0.000000000000000000e+00	1.467887654655689289e+01	1.000000000000000000e+00
1.750000000000000000e+02	1.101182509918474040e+02	4.176430165728606880e+01	-1.891928917081365374e-02	5.120864055383071900e+02	1.601392069825235964e-01	0.000000000000000000e+00	9.683678019689963890e+00	1.000000000000000000e+00
1.760000000000000000e+02	2.560484361042356127e+01	3.604343005174836634e+01	-1.609200067697492270e-02	4.350924820202163801e+02	4.348605015789619443e-02	0.000000000000000000e+00	7.027040140432111670e+00	1.000000000000000000e+00
1.760000000000000000e+02	1.672522790301802331e+01	3.883996484167582253e+01	-1.691696501626260840e-02	4.575582620008183312e+02	2.660571177842196988e-02	0.000000000000000000e+00	9.309574745522899875e+00	1.000000000000000000e+00
1.770000000000000000e+02	4.942433062422189494e+01	2.414331273978509884e+01	-4.756092045078756658e-03	1.263881937545196479e+02	8.139226820502776238e-02	0.000000000000000000e+00	1.469776043589702930e+01	1.000000000000000000e+00
1.770000000000000000e+02	3.680057504280991765e+01	3.493604026773930116e+01	-1.559249969159391506e-02	4.214898586057874468e+02	3.109665224300584008e-02	0.000000000000000000e+00	4.572099312496622048e+00	1.000000000000000000e+00
1.770000000000000000e+02	3.175272997140777775e+01	5.108912917849370672e+01	-1.634768015829985571e-02	4.420552544692171182e+02	9.782068461024029382e-02	0.000000000000000000e+00	1.029494204229218646e+01	1.000000000000000000e+00
1.780000000000000000e+02	1.307948764815746472e+02	1.080980036724851701e+01	-1.619604754994503557e-02	4.379259307458116268e+02	3.470663620672420624e-02	0.000000000000000000e+00	4.104336078168561386e+00	1.000000000000000000e+00
1.780000000000000000e+02	9.652026848794018576e+01	5.201315785022285354e+01	-3.910049932987557514e-03	1.033484148945313166e+02	8.875629332014811634e-02	0.000000000000000000e+00	1.702774739770547185e+01	1.000000000000000000e+00
1.780000000000000000e+02	1.151397277642921040e+02	8.453855191287999560e+00	-1.583892919075665512e-02	4.282007316038860836e+02	1.933154639807421749e-02	0.000000000000000000e+00	1.504205619834171515e+01	1.000000000000000000e+00
1.790000000000000000e+02	9.565766376576635821e+01	1.641310345954667227e+01	-1.662943964566515956e-02	4.497282487419897734e+02	8.703680744551189896e-03	0.000000000000000000e+00	6.801310648441802442e+00	1.000000000000000000e+00
1.790000000000000000e+02	2.172388397147286909e+01	4.876360137523165861e+01	-1.626983275971193368e-02	4.399352809801223430e+02	1.083066543995947484e-02	0.000000000000000000e+00	1.029494204229218646e+01	1.000000000000000000e+00
1.790000000000000000e+02	7.714443991151922830e+01	3.411657229692996651e+01	-1.574005455812380397e-02	4.255081355283872995e+02	8.449082073121338965e-03	0.000000000000000000e+00	9.817530182498341418e+00	1.000000000000000000e+00
1.800000000000000000e+02	1.268993627806000859e+02	3.841540653643397007e+01	-1.678103334509915140e-02	4.538565128811042086e+02	6.660954500391724764e-03	0.000000000000000000e+00	1.167374415746349570e+01	1.000000000000000000e+00
1.820000000000000000e+02	1.289283964715623085e+02	1.446518365970642606e+01	-1.541438399790177188e-02	4.166393362316505318e+02	7.459920562652988529e-02	0.000000000000000000e+00	4.104336078168561386e+00	1.000000000000000000e+00
1.830000000000000000e+02	6.900366307897661500e+01	4.766822820635284508e+00	-1.634117711750759580e-02	4.418781608947603559e+02	1.159571508366386006e-02	0.000000000000000000e+00	1.583287266639485047e+01	1.000000000000000000e+00
1.840000000000000000e+02	1.119312659529100102e+02	3.436748626570060594e+01	-1.636827173659571519e-02	4.426160130928535636e+02	3.057387637564279448e-02	0.000000000000000000e+00	7.619290985825184492e+00	1.000000000000000000e+00
1.840000000000000000e+02	9.243495768991550676e+01	2.240242663376943710e+01	-1.461830927802921717e-02	3.949602906619736018e+02	2.796665522940924298e-01	0.000000000000000000e+00	3.576753623077097544e+00	1.000000000000000000e+00
1.850000000000000000e+02	9.430428081562533293e+01	9.663930144067542471e+00	-1.607725205982359767e-02	4.346908414011492710e+02	8.174794172368216039e-03	0.000000000000000000e+00	7.202777996528255677e+00	1.000000000000000000e+00
1.850000000000000000e+02	7.392052859651697005e+00	3.271255312363592793e+01	-1.707068228679687119e-02	4.617443561318970637e+02	8.114766495837200111e-03	0.000000000000000000e+00	1.995806002105189947e+01	1.000000000000000000e+00
1.850000000000000000e+02	1.155340626600610108e+02	4.108116268131811921e+01	-1.700844526127103309e-02	4.600494909655822653e+02	2.584380571528466231e-02	0.000000000000000000e+00	7.619290985825184492e+00	1.000000000000000000e+00
1.850000000000000000e+02	6.077259281112637979e+01	1.829196012552003126e+01	-3.641807403634899319e-03	9.604352017498457883e+01	9.209903781635386810e-02	0.000000000000000000e+00	3.320909808158172716e+00	1.000000000000000000e+00
1.850000000000000000e+02	8.888980859931710654e+01	2.192799602174647688e+01	9.394499550752093836e-03	-2.527032809894490413e+02	4.933337016937280328e-01	0.000000000000000000e+00	3.576753623077097544e+00	1.000000000000000000e+00
1.860000000000000000e+02	2.095719511322718276e+01	9.921257472179611625e+00	-1.689841648085686071e-02	4.570531403906554715e+02	2.075850357752246911e-01	0.000000000000000000e+00	6.670768972270408881e+00	1.000000000000000000e+00
1.860000000000000000e+02	1.670316623771423536e+01	1.505958375684737760e+01	-1.760651580383839135e-02	4.763364025111151250e+02	1.942559173119041693e-01	0.000000000000000000e+00	6.670768972270408881e+00	1.000000000000000000e+00
1.860000000000000000e+02	9.837837268508096145e+01	5.312582672599533851e+01	-1.554556912215363483e-02	4.202118253658051117e+02	1.894075274765660843e-02	0.000000000000000000e+00	7.667894821802017979e+00	1.000000000000000000e+00
1.880000000000000000e+02	1.013755760727229784e+02	2.520980382200319170e+01	-3.917579615714239169e-03	1.035534664190704603e+02	1.589151878065487855e-01	0.000000000000000000e+00	9.371020421704892911e+00	1.000000000000000000e+00
1.890000000000000000e+02	8.075525990824638711e+01	1.279419720086505485e+01	-1.728730452391317313e-02	4.676435050843992940e+02	2.366079831427037039e-02	0.000000000000000000e+00	6.868220481070861361e+00	1.000000000000000000e+00
1.890000000000000000e+02	9.699742597705474978e+00	6.245940671576414083e+00	-1.672073306192693037e-02	4.522143899068131532e+02	1.923420866061220647e-02	0.000000000000000000e+00	8.814893232304671145e+00	1.000000000000000000e+00
1.890000000000000000e+02	1.220144127363801942e+02	3.290378096107313866e+01	-1.697284700379382213e-02	4.590800640678494915e+02	1.400749703432524473e-02	0.000000000000000000e+00	1.018883125170888881e+01	1.000000000000000000e+00
1.900000000000000000e+02	1.014995219829671669e+02	9.334513369963804763e+00	-1.619390085788416367e-02	4.378674711140082536e+02	1.321134659068368133e-02	0.000000000000000000e+00	7.202777996528255677e+00	1.000000000000000000e+00
1.900000000000000000e+02	1.313846186162023173e+02	1.593881871093766556e+01	-1.619944566548968748e-02	4.380184696745133124e+02	2.918787895040875213e-02	0.000000000000000000e+00	7.020412995195683514e+00	1.000000000000000000e+00
1.900000000000000000e+02	6.409199810307588052e+01	1.839191242263621362e+01	-3.564362879306574774e-03	9.393451792918473586e+01	1.441518047598984165e-01	0.000000000000000000e+00	3.320909808158172716e+00	1.000000000000000000e+00
1.900000000000000000e+02	1.243237800046547505e+02	4.963798733727195867e+01	-5.103066339670854663e-03	1.358371454121891873e+02	4.543038849656787503e-01	0.000000000000000000e+00	1.226696291632902813e+01	1.000000000000000000e+00
1.910000000000000000e+02	9.727736358831410257e+01	4.553738881249464043e+01	-1.613656753749523332e-02	4.363061457329291102e+02	1.415214524030694587e-02	0.000000000000000000e+00	7.667894821802017979e+00	1.000000000000000000e+00
1.910000000000000000e+02	8.959702442808591627e+01	1.094628902164903472e+01	-1.609744954521171584e-02	4.352408679190017438e+02	1.719422328253095156e-02	0.000000000000000000e+00	9.032804905626303338e+00	1.000000000000000000e+00
1.910000000000000000e+02	4.228495641351143775e+01	3.672810678513024385e+01	-1.736476026963146985e-02	4.697528129158665138e+02	3.311479514580384365e-02	0.000000000000000000e+00	1.590085880906052296e+01	1.000000000000000000e+00
1.910000000000000000e+02	1.380060705295685182e+02	5.338445283321220103e+01	-1.548758367549532035e-02	4.186327410046224031e+02	1.257830379525071152e-02	0.000000000000000000e+00	1.418594648659072810e+01	1.000000000000000000e+00
1.920000000000000000e+02	3.575297747762076739e+01	2.223084628368521365e+01	-1.651240071606357995e-02	4.465409948009714753e+02	1.076304085479007355e-02	0.000000000000000000e+00	1.524410801464264331e+01	1.000000000000000000e+00
1.920000000000000000e+02	4.524369461105301582e+00	1.338161552360603679e+01	-1.661735081211670323e-02	4.493990404819621745e+02	2.465761340502226062e-02	0.000000000000000000e+00	8.814893232304671145e+00	1.000000000000000000e+00
1.930000000000000000e+02	2.307570011220643380e+01	5.419894697022427543e+00	-1.587951378090883894e-02	4.293059484351362016e+02	1.201763575252401406e-02	0.000000000000000000e+00	1.340143989957092430e+01	1.000000000000000000e+00
1.930000000000000000e+02	7.415325632501685504e+01	1.468787121283904717e+01	-1.752957886734895013e-02	4.742412231133659475e+02	1.348483700837677102e-01	0.000000000000000000e+00	6.543007294629187065e+00	1.000000000000000000e+00
1.930000000000000000e+02	1.244195173114880646e+02	1.505929472708034922e+01	-1.693049257528438101e-02	4.579266502452364875e+02	1.761929579674681445e-02	0.000000000000000000e+00	7.020412995195683514e+00	1.000000000000000000e+00
1.930000000000000000e+02	1.276184959437016353e+01	3.384156372627948883e+01	-1.624428154941066210e-02	4.392394595469654632e+02	3.922844883305376396e-02	0.000000000000000000e+00	4.373593745217497997e+00	1.000000000000000000e+00
1.940000000000000000e+02	1.618757568690431370e+01	4.500763313374432784e+01	-1.699393182648070710e-02	4.596542549326601375e+02	7.367970701541159961e-03	0.000000000000000000e+00	1.154880508085974178e+01	1.000000000000000000e+00
1.940000000000000000e+02	5.556535700234504560e+01	5.311853813684999182e+01	-1.623022343160613820e-02	4.388566228999771397e+02	8.311807116538894036e-03	0.000000000000000000e+00	1.825504620548382917e+01	1.000000000000000000e+00
1.950000000000000000e+02	5.225475657174704480e+01	1.431388521275856895e+01	-1.730011327806266902e-02	4.679923185286223770e+02	1.017994400747324057e-02	0.000000000000000000e+00	1.252000770748639269e+01	1.000000000000000000e+00
1.950000000000000000e+02	6.932986559584874442e+01	1.026680275246141250e+01	-1.788420176773660927e-02	4.838984648591983273e+02	1.283000688394201338e-01	0.000000000000000000e+00	3.625609115197867993e+00	1.000000000000000000e+00
1.950000000000000000e+02	1.117792963754061333e+02	4.929952581229458985e+01	-1.573488119777720004e-02	4.253672523777198080e+02	2.370825604334214631e-02	0.000000000000000000e+00	9.778975633596473926e+00	1.000000000000000000e+00
1.960000000000000000e+02	6.212337296208338699e+01	2.330781327730683117e+01	-1.636016841893278215e-02	4.423953400975995010e+02	8.652591283235921971e-03	0.000000000000000000e+00	1.253895085189040692e+01	1.000000000000000000e+00
1.960000000000000000e+02	1.041819474839952022e+02	2.802581950337850714e+01	-4.749739231649985870e-03	1.262151912355600842e+02	7.685103569450446592e-02	0.000000000000000000e+00	1.349697332758205270e+01	1.000000000000000000e+00
1.970000000000000000e+02	3.792884623429439728e+01	7.142823738771529207e+00	-4.012165857689685595e-03	1.061292792151085962e+02	1.194483603067194588e-01	0.000000000000000000e+00	1.495274002338699049e+01	1.000000000000000000e+00
1.970000000000000000e+02	1.215255538754151132e+01	2.951061893123410940e+01	-1.592383096065460094e-02	4.305128127347358031e+02	7.124129878192608789e-02	0.000000000000000000e+00	4.373593745217497997e+00	1.000000000000000000e+00
1.970000000000000000e+02	3.440921407697841516e+01	5.046054041706453575e+01	-1.640541938622826906e-02	4.436276336971599790e+02	2.804380813881379719e-02	0.000000000000000000e+00	3.416021614898877790e+00	1.000000000000000000e+00
1.980000000000000000e+02	6.914944941113446930e+00	1.585296063717704129e+01	-4.301252872004744654e-03	1.140018198202685227e+02	5.924372161519331215e-02	0.000000000000000000e+00	1.462751493814852388e+01	1.000000000000000000e+00
1.980000000000000000e+02	2.764854750224595747e+01	4.358600595208372397e+01	-1.621544355443699237e-02	4.384541309948009484e+02	2.336170825455097244e-02	0.000000000000000000e+00	8.225620974200243296e+00	1.000000000000000000e+00
1.990000000000000000e+02	7.579751910739508958e+01	3.556902579512349405e+01	-1.578112919754697668e-02	4.266266975899429781e+02	1.047312159655711117e-02	0.000000000000000000e+00	1.355277097767956640e+01	1.000000000000000000e+00
1.990000000000000000e+02	6.224758169249214745e+01	3.584614891874718268e+01	-1.694236152739923840e-02	4.582498706004859059e+02	9.061203591329780593e-03	0.000000000000000000e+00	1.253895085189040692e+01	1.000000000000000000e+00
1.990000000000000000e+02	7.368787818038136095e+01	5.092287465717584638e+01	-4.818186269906074397e-03	1.280791701114383727e+02	1.872007748821246098e-01	0.000000000000000000e+00	1.549810503641260162e+01	1.000000000000000000e+00
1.990000000000000000e+02	1.324371639468221531e+02	1.247606188047429931e+01	-3.851710881164994646e-03	1.017597010070264361e+02	2.698978794480235699e-01	0.000000000000000000e+00	9.756200642785282540e+00	1.000000000000000000e+00
2.000000000000000000e+02	1.112307207461271616e+02	3.953594915097652773e+01	-1.641231094209020039e-02	4.438153074793405040e+02	8.981356001084184193e-03	0.000000000000000000e+00	9.778975633596473926e+00	1.000000000000000000e+00
2.000000000000000000e+02	7.291894620190801390e+01	9.753439470354974716e+00	3.134166937600944662e-03	-8.221923895936707538e+01	1.712382632806785931e-01	0.000000000000000000e+00	3.625609115197867993e+00	1.000000000000000000e+00
2.010000000000000000e+02	1.404225289146130820e+02	1.836514725888276800e+01	-1.755046153477387433e-02	4.748099088000485040e+02	1.130674888625438079e-01	0.000000000000000000e+00	6.525149867638013745e+00	1.000000000000000000e+00
2.010000000000000000e+02	1.351313448778509496e+02	4.396970976879793369e+01	-1.682209734675198590e-02	4.549747852503707577e+02	8.697851577468940221e-03	0.000000000000000000e+00	1.336512737590581246e+01	1.000000000000000000e+00
2.020000000000000000e+02	1.208088599944195067e+02	2.584525144146049769e+01	-1.635708004256437517e-02	4.423112361179659047e+02	8.762544098475988363e-03	0.000000000000000000e+00	1.467132200079308824e+01	1.000000000000000000e+00
2.020000000000000000e+02	4.787763867017878283e+01	4.161865499099449295e+01	-3.994821402873197438e-03	1.056569476399920688e+02	8.738779971027998972e-02	0.000000000000000000e+00	1.284790830352583058e+01	1.000000000000000000e+00
2.020000000000000000e+02	3.104906055715279578e+01	5.107582246349514321e+01	-1.595757755247863979e-02	4.314318142853587688e+02	1.703442185622205951e-02	0.000000000000000000e+00	3.416021614898877790e+00	1.000000000000000000e+00
2.020000000000000000e+02	1.028792565034230364e+02	5.044590181366817916e+01	-1.631170537078312222e-02	4.410755737452021776e+02	2.256879754317220321e-01	0.000000000000000000e+00	5.378730916768577508e+00	1.000000000000000000e+00
2.020000000000000000e+02	5.334921062000324099e+01	5.324322587226586023e+01	-1.625674318559799242e-02	4.395788201271143976e+02	6.842600393064501851e-03	0.000000000000000000e+00	1.284790830352583058e+01	1.000000000000000000e+00
2.030000000000000000e+02	9.233041268349424513e+01	3.477023240274574789e+01	-4.481293073137276525e-03	1.189047512000651494e+02	1.050066954878118297e-01	0.000000000000000000e+00	1.040892553236753137e+01	1.000000000000000000e+00
2.030000000000000000e+02	1.349412848422037712e+02	2.190542185470357595e+01	-1.770256939640528146e-02	4.789521748229430500e+02	1.968932878593179225e-01	0.000000000000000000e+00	6.525149867638013745e+00	1.000000000000000000e+00
2.030000000000000000e+02	9.928070804860895748e+01	4.644825309306285988e+01	-1.626700518621205724e-02	4.398582792951985425e+02	2.309921334457775144e-01	0.000000000000000000e+00	5.378730916768577508e+00	1.000000000000000000e+00
2.030000000000000000e+02	1.100080182630713637e+02	4.971367918796237717e+01	-1.657619999523632023e-02	4.482784039234716715e+02	4.112889087028626101e-02	0.000000000000000000e+00	7.166267801263068726e+00	1.000000000000000000e+00
2.040000000000000000e+02	8.736276410630610201e+01	9.462975482310818975e+00	-1.633581793081943095e-02	4.417322172420744550e+02	1.116882127056206819e-02	0.000000000000000000e+00	1.444673821261260649e+01	1.000000000000000000e+00
2.040000000000000000e+02	9.429008011891147234e+00	3.539976670915444856e+01	-1.780130452981526501e-02	4.816409719962358622e+02	2.380986749573283934e-01	0.000000000000000000e+00	6.405509130723390676e+00	1.000000000000000000e+00
2.040000000000000000e+02	9.297077043170044419e+01	4.515944183814962543e+01	-1.638831215994537155e-02	4.431617624304312812e+02	8.227807864800662507e-02	0.000000000000000000e+00	6.440213286846027785e+00	1.000000000000000000e+00
2.050000000000000000e+02	1.175457639101701446e+01	2.323486587192856234e+01	-1.702284940622820347e-02	4.604417507712556699e+02	3.530591340688360447e-02	0.000000000000000000e+00	8.133753662820899066e+00	1.000000000000000000e+00
2.050000000000000000e+02	1.402745185000641186e+02	2.573279413017203865e+01	-1.689848789047597791e-02	4.570550850477941935e+02	1.433579923789536359e-01	0.000000000000000000e+00	6.564461880791075288e+00	1.000000000000000000e+00
2.050000000000000000e+02	1.167296997222629500e+02	5.305052207747749549e+01	-1.659083840840720747e-02	4.486770434208422671e+02	2.336281458980860037e-02	0.000000000000000000e+00	7.504366869240038262e+00	1.000000000000000000e+00
2.070000000000000000e+02	1.410478584252474121e+01	3.102167935251843289e+01	-2.849138356955644921e-02	7.727577539524555732e+02	1.209608078813863008e-01	0.000000000000000000e+00	5.833784062522131997e+00	1.000000000000000000e+00
2.090000000000000000e+02	7.811358726395233987e+01	4.096041018428432068e+01	-1.673011481310939311e-02	4.524698777477541967e+02	8.473919999177681461e-03	0.000000000000000000e+00	5.499064652765323302e+00	1.000000000000000000e+00
2.090000000000000000e+02	4.665947310598412656e+01	1.182456012180065841e+01	-4.403363124506951172e-03	1.167825296730835163e+02	2.301473041399655362e-01	0.000000000000000000e+00	8.968358450261249004e+00	1.000000000000000000e+00
2.090000000000000000e+02	6.882314086594472258e+01	2.611615715992850895e+01	-1.631742334248641180e-02	4.412312879841138056e+02	1.528155341454451310e-02	0.000000000000000000e+00	1.015460401297998061e+01	1.000000000000000000e+00
2.100000000000000000e+02	3.982519681560632563e+01	1.763180739388682383e+01	-1.700222269694896815e-02	4.598800354457287085e+02	9.062240872611626585e-02	0.000000000000000000e+00	5.726120789575682934e+00	1.000000000000000000e+00
2.100000000000000000e+02	7.874418303712731415e+01	2.828154509238904524e+01	-1.653272839822675366e-02	4.470945668928121677e+02	1.077338644548397895e-02	0.000000000000000000e+00	1.015460401297998061e+01	1.000000000000000000e+00
2.100000000000000000e+02	1.425590190168023241e+02	5.071877986645245073e+01	-1.549733036836341109e-02	4.188981670928604899e+02	9.148282221066339481e-03	0.000000000000000000e+00	2.509020577485536307e+01	1.000000000000000000e+00
2.110000000000000000e+02	7.162460802340096677e+01	7.003749682833209533e+00	-1.660850243851710525e-02	4.491580778063556068e+02	7.734028528954550730e-03	0.000000000000000000e+00	9.540319505810163747e+00	1.000000000000000000e+00
2.110000000000000000e+02	1.439943250360618379e+02	6.920585540084198684e+00	-1.700564489499628920e-02	4.599732301993922761e+02	7.155134094813631052e-02	0.000000000000000000e+00	3.596811788108772134e+01	1.000000000000000000e+00
2.110000000000000000e+02	3.670928465592535872e+01	4.057159851957108287e+01	-1.628170925500356872e-02	4.402587067543720423e+02	4.013148164190827316e-02	0.000000000000000000e+00	6.862136251729419989e+00	1.000000000000000000e+00
2.110000000000000000e+02	1.144846322005592185e+02	3.941949401392103880e+01	-4.203802397917118933e-03	1.113480070363749803e+02	7.682693604427093259e-02	0.000000000000000000e+00	1.053669476593811360e+01	1.000000000000000000e+00
2.120000000000000000e+02	5.483628115653835522e+01	5.783925084101837477e+00	-1.686777223519049865e-02	4.562186232509128558e+02	1.826779449414628331e-02	0.000000000000000000e+00	1.016609372149810042e+01	1.000000000000000000e+00
2.120000000000000000e+02	1.700990158982070355e+01	2.596269338861714360e+01	-1.693059432991452645e-02	4.579294212706299163e+02	5.186005095842849411e-02	0.000000000000000000e+00	5.833784062522131997e+00	1.000000000000000000e+00
2.120000000000000000e+02	1.102500008428927316e+02	2.977118670873971240e+01	9.757173658132753651e-04	-2.343942161492768861e+01	4.897699706473525039e-01	0.000000000000000000e+00	1.053669476593811360e+01	1.000000000000000000e+00
2.130000000000000000e+02	3.458350718124951584e+01	1.532678047996863313e+01	-1.705699848120968698e-02	4.613717129145132958e+02	9.132017549923066024e-02	0.000000000000000000e+00	5.726120789575682934e+00	1.000000000000000000e+00
2.130000000000000000e+02	7.491642801092619663e+01	4.724650662337410978e+01	-4.170508236202805433e-03	1.104413262550478834e+02	1.944832320975505846e-01	0.000000000000000000e+00	7.052434737787228514e+00	1.000000000000000000e+00
2.140000000000000000e+02	8.098434820869999839e+01	5.156329877634531655e+00	-1.727172771877097737e-02	4.672193108974997244e+02	2.658309613689868733e-02	0.000000000000000000e+00	9.540319505810163747e+00	1.000000000000000000e+00
2.140000000000000000e+02	7.267009510212709245e+01	4.018059922037056708e+01	-4.680015912264394277e-03	1.243164561287960339e+02	1.160875809572381456e-01	0.000000000000000000e+00	5.499064652765323302e+00	1.000000000000000000e+00
2.140000000000000000e+02	4.345536459639155424e+01	4.182830826097467991e+01	-4.901818286642717869e-03	1.303566727838105521e+02	2.916755164867467220e-01	0.000000000000000000e+00	6.862136251729419989e+00	1.000000000000000000e+00
2.160000000000000000e+02	3.513273232299345494e+01	7.639984853194990322e+00	-1.664881100806833714e-02	4.502557779271301683e+02	1.051922577547748094e-02	0.000000000000000000e+00	7.706391844703333938e+00	1.000000000000000000e+00
2.160000000000000000e+02	1.369996525946584427e+02	4.220202628936900169e+01	-1.711120955971326754e-02	4.628480120757888017e+02	1.225533847190829473e-02	0.000000000000000000e+00	6.161073939259646970e+00	1.000000000000000000e+00
2.170000000000000000e+02	6.356709579050085068e+01	2.935579323757825776e+01	-1.667172747323296747e-02	4.508798488594158584e+02	1.227979902768405740e-02	0.000000000000000000e+00	1.400110281382709410e+01	1.000000000000000000e+00
2.170000000000000000e+02	5.665580190530814519e+01	4.153220062382543887e+01	-1.673685463088560657e-02	4.526534193338068803e+02	1.243209799774530611e-01	0.000000000000000000e+00	5.256154917244262315e+00	1.000000000000000000e+00
2.180000000000000000e+02	1.035137368911349540e+02	1.877657388143742878e+01	-1.642083890473654967e-02	4.440475445875057972e+02	1.019334941795480010e-02	0.000000000000000000e+00	1.255962022639428710e+01	1.000000000000000000e+00
2.180000000000000000e+02	9.316558649153880367e+01	6.734713483960577562e+00	-4.256813718311700835e-03	1.127916338742261644e+02	8.946400738323445623e-02	0.000000000000000000e+00	1.228307212842196350e+01	1.000000000000000000e+00
2.190000000000000000e+02	1.772839659280534619e+01	8.312575531419188479e+00	-2.390139683169420839e-02	6.477612816737498633e+02	5.965338423817179159e-02	0.000000000000000000e+00	8.583363070171673215e+00	1.000000000000000000e+00
2.190000000000000000e+02	9.163487288244299478e+00	8.875114595867618306e+00	-1.606511156359583664e-02	4.343602262410519188e+02	4.204138842723503799e-02	0.000000000000000000e+00	8.583363070171673215e+00	1.000000000000000000e+00
2.190000000000000000e+02	1.160517091879887346e+02	1.951367015369744351e+01	-4.650311833110178789e-03	1.235075420036337306e+02	1.467617017391297241e-01	0.000000000000000000e+00	7.244193297057348602e+00	1.000000000000000000e+00
2.190000000000000000e+02	1.390159932547164523e+01	2.479255370735102559e+01	-1.657389428777645418e-02	4.482156139166482376e+02	1.066520990020269899e-02	0.000000000000000000e+00	1.374621474196266568e+01	1.000000000000000000e+00
2.190000000000000000e+02	5.140064342137652886e+01	4.142985892737381448e+01	-1.598114196244168617e-02	4.320735303261510580e+02	1.072292773147320855e-01	0.000000000000000000e+00	5.256154917244262315e+00	1.000000000000000000e+00
2.200000000000000000e+02	1.418555421757864963e+02	4.599401369189506994e+01	-4.748690001400005835e-03	1.261866181508551250e+02	3.131236015095264502e-01	0.000000000000000000e+00	6.161073939259646970e+00	1.000000000000000000e+00
2.220000000000000000e+02	1.021166843398837756e+02	3.904268457552961280e+01	-1.669015186257121613e-02	4.513815896710337370e+02	1.187531398916430447e-02	0.000000000000000000e+00	1.276633620352123444e+01	1.000000000000000000e+00
2.230000000000000000e+02	1.230060550542794715e+02	1.748502279717252250e+01	-1.607276145636744175e-02	4.345685513766941312e+02	7.332108887116106644e-03	0.000000000000000000e+00	7.244193297057348602e+00	1.000000000000000000e+00
2.230000000000000000e+02	6.426151707636087451e+01	3.768700130650039881e+01	-1.618057393871895344e-02	4.375045467795534933e+02	9.425540716891278592e-03	0.000000000000000000e+00	1.005779043858242261e+01	1.000000000000000000e+00
2.230000000000000000e+02	1.135849961594807525e+02	3.343401592157712088e+01	-4.149797017797061775e-03	1.098773095410219440e+02	9.115961086999491148e-02	0.000000000000000000e+00	8.052409991763713748e+00	1.000000000000000000e+00
2.240000000000000000e+02	9.228564679307139329e+01	1.085787082367074419e+01	-4.881481166397282252e-03	1.298028436700969621e+02	8.419656559166710519e-02	0.000000000000000000e+00	1.517003220844370226e+01	1.000000000000000000e+00
2.240000000000000000e+02	1.317722165178180944e+02	4.088501321563357749e+01	-1.994288194009747120e-02	5.399613194580058462e+02	1.313921971708031933e-02	0.000000000000000000e+00	3.215915435401253575e+00	1.000000000000000000e+00
2.250000000000000000e+02	2.002965537241255944e+01	1.973231214513322485e+01	-1.755173137794168586e-02	4.748444897096215982e+02	1.043195061025474768e-01	0.000000000000000000e+00	5.784299609705969125e+00	1.000000000000000000e+00
2.250000000000000000e+02	5.374886826511809268e+00	2.584288698964634534e+01	-1.712001042159026418e-02	4.630876808919451264e+02	7.950738425838377310e-03	0.000000000000000000e+00	1.072889926303927233e+01	1.000000000000000000e+00
2.250000000000000000e+02	5.440174926805519817e+01	3.967298400348924048e+01	-1.633867872990462169e-02	4.418101237402778452e+02	9.962631498972140953e-03	0.000000000000000000e+00	1.005779043858242261e+01	1.000000000000000000e+00
2.250000000000000000e+02	4.646487198939615837e+01	4.924186690246130382e+01	-1.642683668896638416e-02	4.442108788002245205e+02	9.400635848341054590e-03	0.000000000000000000e+00	1.243211731245865259e+01	1.000000000000000000e+00
2.260000000000000000e+02	8.370645825042200272e+01	2.682694225674107713e+01	-1.646980634524308415e-02	4.453810467672277582e+02	6.914320215101188438e-03	0.000000000000000000e+00	1.041478333933150324e+01	1.000000000000000000e+00
2.260000000000000000e+02	7.654843697313305029e+01	3.733979010630162065e+01	-1.556765523105645664e-02	4.208132836829814210e+02	3.604775616273969696e-02	0.000000000000000000e+00	5.349661035182781355e+00	1.000000000000000000e+00
2.260000000000000000e+02	6.910162831872316502e+00	5.126748205114283508e+01	-1.627774148204087779e-02	4.401506546724241389e+02	2.000275435878995367e-02	0.000000000000000000e+00	1.488781611701425867e+01	1.000000000000000000e+00
2.270000000000000000e+02	1.039697840088409464e+02	2.053313902296569893e+01	2.577549064125363165e-03	-6.706118414020937735e+01	2.078630622614180412e-01	0.000000000000000000e+00	8.407058526020954048e+00	1.000000000000000000e+00
2.280000000000000000e+02	1.240925635808626737e+02	2.835026488844143699e+01	-1.704071500290936167e-02	4.609282743034215173e+02	6.418713498269057460e-03	0.000000000000000000e+00	8.061618926210631031e+00	1.000000000000000000e+00
2.280000000000000000e+02	1.102758988079564659e+02	2.609295459547508145e+01	-4.171992882762300993e-03	1.104817567820005877e+02	9.628837410756785342e-02	0.000000000000000000e+00	8.052409991763713748e+00	1.000000000000000000e+00
2.290000000000000000e+02	6.552333687805978002e+01	2.584236099246737339e+01	-1.697816433451785831e-02	4.592248678811069453e+02	1.239124338072905562e-02	0.000000000000000000e+00	6.565208975426785720e+00	1.000000000000000000e+00
2.290000000000000000e+02	1.202519772394732485e+02	4.914245943736768396e+01	-1.631198844274062837e-02	4.410832824812204080e+02	1.079562925282373520e-02	0.000000000000000000e+00	1.417396666904329372e+01	1.000000000000000000e+00
2.290000000000000000e+02	8.398594965243954391e+01	5.128748233266529866e+01	-2.162642569059577968e-02	5.858082993639129654e+02	7.548631708939279594e-02	0.000000000000000000e+00	9.493346319610118655e+00	1.000000000000000000e+00
2.290000000000000000e+02	8.242437055044226213e+01	4.192345034573465057e+01	-4.521643751290067154e-03	1.200035980401981419e+02	4.149932152125319629e-01	0.000000000000000000e+00	7.452283985162474700e+00	1.000000000000000000e+00
2.290000000000000000e+02	1.135169714239932972e+02	3.349593016778180044e+01	4.207737599610731315e-03	-1.114551721236614554e+02	9.333963071012829626e-02	0.000000000000000000e+00	8.081373585387190417e+00	1.000000000000000000e+00
2.300000000000000000e+02	5.890917663604768961e+01	5.232782714541409419e+00	-1.711292782212548921e-02	4.628948045290665050e+02	2.727321759182932404e-02	0.000000000000000000e+00	1.508299053951958157e+01	1.000000000000000000e+00
2.300000000000000000e+02	2.545572403257321881e+01	2.537048424951825609e+01	-1.735753456890159335e-02	4.695560395584347475e+02	1.769537253192132731e-02	0.000000000000000000e+00	7.001951566599868393e+00	1.000000000000000000e+00
2.300000000000000000e+02	7.164937515743062590e+01	3.519082139613402660e+01	-1.513844808459218448e-02	4.091249320059936281e+02	8.092885854347753316e-02	0.000000000000000000e+00	5.349661035182781355e+00	1.000000000000000000e+00
2.300000000000000000e+02	1.424585605726415949e+01	1.980838748235581193e+01	-3.034217488250544673e-03	7.949737301758923991e+01	2.494602218663795057e-01	0.000000000000000000e+00	5.784299609705969125e+00	1.000000000000000000e+00
2.300000000000000000e+02	2.175937051835672520e+01	5.019598785252024697e+01	-1.630297439024650311e-02	4.408378079674475316e+02	1.264815988467249408e-02	0.000000000000000000e+00	1.488781611701425867e+01	1.000000000000000000e+00
2.310000000000000000e+02	2.925899033922172521e+01	1.652197244995176817e+01	-1.653138632990775597e-02	4.470580191171839601e+02	6.568843992233719398e-02	0.000000000000000000e+00	5.467293009906184054e+00	1.000000000000000000e+00
2.310000000000000000e+02	9.637414578100631957e+01	1.076615381828208662e+01	-4.875074540747783430e-03	1.296283757138408248e+02	5.901952452036385299e-02	0.000000000000000000e+00	1.160247611562616399e+01	1.000000000000000000e+00
2.310000000000000000e+02	7.684742614904187974e+01	1.898976223855506973e+01	-1.564817586267519892e-02	4.230060557916615380e+02	4.248255022015290372e-02	0.000000000000000000e+00	9.857869343578180121e+00	1.000000000000000000e+00
2.310000000000000000e+02	3.932588266237983277e+01	4.747182062825505966e+01	-1.649297189472085506e-02	4.460119008695356229e+02	1.201098451754156748e-02	0.000000000000000000e+00	1.777648547862799333e+01	1.000000000000000000e+00
2.320000000000000000e+02	5.560592407752348976e+01	2.627822180459740053e+01	-4.438555295335358877e-03	1.177408978463713822e+02	1.855294215953997572e-01	0.000000000000000000e+00	9.926986013075252302e+00	1.000000000000000000e+00
2.320000000000000000e+02	9.091560742255394700e+01	3.004152297912092706e+01	-1.595441039574473086e-02	4.313455649252840090e+02	4.951732241875228535e-02	0.000000000000000000e+00	6.447741115471956164e+00	1.000000000000000000e+00
2.330000000000000000e+02	6.335253059070728909e+01	1.964642934712013655e+01	-1.669672184580650240e-02	4.515605062505887304e+02	1.847192900402971905e-02	0.000000000000000000e+00	6.565208975426785720e+00	1.000000000000000000e+00
2.330000000000000000e+02	9.443087578150343120e+01	3.685487534542811261e+01	-1.691392628969837567e-02	4.574755101057822344e+02	2.936912339471453581e-02	0.000000000000000000e+00	7.666738687531688967e+00	1.000000000000000000e+00
2.330000000000000000e+02	1.677768558920676156e+01	2.624822379989226917e+01	-4.552095754096810096e-03	1.208328799405717717e+02	1.122752544195758651e-01	0.000000000000000000e+00	6.919656969494818455e+00	1.000000000000000000e+00
2.340000000000000000e+02	1.116601825894841937e+02	8.716492520324152338e+00	-1.744856486992377512e-02	4.720350154570755876e+02	1.278403859424448452e-02	0.000000000000000000e+00	1.542284126698083568e+01	1.000000000000000000e+00
2.340000000000000000e+02	3.191004626374780528e+01	1.174042507057715845e+01	-1.630077220472016253e-02	4.407778371139752949e+02	8.166421025931502875e-02	0.000000000000000000e+00	5.467293009906184054e+00	1.000000000000000000e+00
2.350000000000000000e+02	8.513707090977348457e+01	1.365502909284538546e+01	-1.682240783951332794e-02	4.549832407213889383e+02	1.423587044295515636e-02	0.000000000000000000e+00	9.857869343578180121e+00	1.000000000000000000e+00
2.350000000000000000e+02	3.741696159836369873e+01	2.388506794082636375e+01	-1.624845699865911167e-02	4.393531671579112299e+02	1.746231027553069026e-02	0.000000000000000000e+00	1.098943448375412402e+01	1.000000000000000000e+00
2.350000000000000000e+02	1.171394790906526993e+02	3.987410463554453344e+01	-4.273923139946447444e-03	1.132575649257107102e+02	8.788546290857768284e-02	0.000000000000000000e+00	1.539466016802653314e+01	1.000000000000000000e+00
2.360000000000000000e+02	5.149623222188374427e+01	1.338306599709532030e+01	-4.879814668950614200e-03	1.297574609023916423e+02	1.436176474849686358e-01	0.000000000000000000e+00	8.682888614410117611e+00	1.000000000000000000e+00
2.360000000000000000e+02	1.421197761547246614e+02	2.213697113844308362e+01	-1.656034009638084406e-02	4.478465004080914014e+02	1.031780572419516151e-02	0.000000000000000000e+00	3.063692455360492772e+01	1.000000000000000000e+00
2.370000000000000000e+02	8.862709630111078241e+01	2.401358117953638782e+01	-1.586471177602840482e-02	4.289028539387089154e+02	2.054210122869282173e-02	0.000000000000000000e+00	3.433705993035213400e+00	1.000000000000000000e+00
2.380000000000000000e+02	7.397523241906969815e+01	3.107429178685050175e+01	-1.611298298243508953e-02	4.356638810922792118e+02	1.131348340147597664e-02	0.000000000000000000e+00	1.121272747004877779e+01	1.000000000000000000e+00
2.390000000000000000e+02	4.714255612569700560e+01	3.593649807013060382e+01	-5.264832225879179615e-03	1.402424228706806275e+02	5.719043296912507124e-02	0.000000000000000000e+00	1.185387971856433431e+01	1.000000000000000000e+00
2.400000000000000000e+02	1.055505749100048973e+02	8.610861305882050232e+00	-1.665406282720410455e-02	4.503987977009350629e+02	9.445705420994321422e-03	0.000000000000000000e+00	1.792554272479768684e+01	1.000000000000000000e+00
2.400000000000000000e+02	4.298402268410070803e+01	1.166992751024483788e+01	-1.712340579870336166e-02	4.631801452465133480e+02	1.746465877537584088e-02	0.000000000000000000e+00	8.682888614410117611e+00	1.000000000000000000e+00
2.410000000000000000e+02	1.957408346599276427e+01	7.963966971889702151e+00	-1.900499070905756899e-02	5.144202663011244567e+02	8.093485060313265755e-03	0.000000000000000000e+00	1.839194766708527951e+01	1.000000000000000000e+00
2.410000000000000000e+02	3.577720943853387325e+01	1.785837549048331852e+01	-1.573853810442180437e-02	4.254668388157932668e+02	5.915117849710094244e-02	0.000000000000000000e+00	6.191262387322828964e+00	1.000000000000000000e+00
2.410000000000000000e+02	8.517775805109425846e+01	3.059609017516439167e+01	-1.543901153772723849e-02	4.173100038773092137e+02	1.082370264423149209e-02	0.000000000000000000e+00	7.431511221854586680e+00	1.000000000000000000e+00
2.420000000000000000e+02	2.871570386967112753e+01	2.595302512633291769e+01	-1.721022599823409174e-02	4.655444698695794159e+02	4.883467381711525945e-02	0.000000000000000000e+00	6.942730125999529989e+00	1.000000000000000000e+00
2.420000000000000000e+02	8.771045957816114935e+01	2.070448553801345071e+01	-4.033401478742066650e-03	1.067075766851860976e+02	9.726648071669430351e-02	0.000000000000000000e+00	3.433705993035213400e+00	1.000000000000000000e+00
2.430000000000000000e+02	1.389092476615495571e+02	3.060420231016215808e+01	-1.652092097153627301e-02	4.467730220241036818e+02	1.718667408256935314e-02	0.000000000000000000e+00	7.366760268750240037e+00	1.000000000000000000e+00
2.430000000000000000e+02	1.027132226523170715e+02	4.651130478713681526e+01	-1.670220492826580277e-02	4.517098238856424928e+02	8.433893496282762747e-03	0.000000000000000000e+00	2.368093272922075698e+01	1.000000000000000000e+00
2.440000000000000000e+02	1.281793908024431516e+02	2.026494466741311484e+01	-1.624716124000392947e-02	4.393178805067568078e+02	2.463878287375786957e-02	0.000000000000000000e+00	9.197641291847494571e+00	1.000000000000000000e+00
2.440000000000000000e+02	1.405730516270612895e+02	2.342778863607782824e+01	-4.629740161261808838e-03	1.229473254808472262e+02	2.893839890160017081e-01	0.000000000000000000e+00	7.366760268750240037e+00	1.000000000000000000e+00
2.440000000000000000e+02	5.704246768308237137e+01	2.941681897234223797e+01	-1.541543121926645422e-02	4.166678546095361071e+02	1.188122860786262613e-01	0.000000000000000000e+00	5.170534493988105496e+00	1.000000000000000000e+00
2.450000000000000000e+02	6.937921236523767732e+01	1.058147494652112641e+01	-1.577005474995777506e-02	4.263251135200660542e+02	3.828663627036399397e-02	0.000000000000000000e+00	2.073831659529526306e+01	1.000000000000000000e+00
2.450000000000000000e+02	6.101131893906309500e+00	2.048368401841342745e+01	-3.777086907870105727e-03	9.972750920735562374e+01	1.931722490652336699e-01	0.000000000000000000e+00	5.870065006801978846e+00	1.000000000000000000e+00
2.450000000000000000e+02	7.867736292212259741e+01	5.304687763468726303e+01	-1.630795007343638359e-02	4.409733078896545067e+02	3.434250030894914207e-02	0.000000000000000000e+00	1.824538762309225604e+01	1.000000000000000000e+00
2.450000000000000000e+02	3.644415530480616638e+01	2.401361010503219617e+01	-3.792431261552850312e-03	1.001453731771833731e+02	3.319984301593551512e-01	0.000000000000000000e+00	3.734872383851291389e+00	1.000000000000000000e+00
2.480000000000000000e+02	5.043384885708304211e+01	2.321161663566302025e+01	-1.687031682996860751e-02	4.562879187388537616e+02	7.101765124907954974e-02	0.000000000000000000e+00	7.771501439880536211e+00	1.000000000000000000e+00
2.480000000000000000e+02	5.206326981190982650e+01	3.081038113931995426e+01	-2.920735793454986434e-02	7.922554725684890400e+02	3.322308278124097569e-02	0.000000000000000000e+00	5.170534493988105496e+00	1.000000000000000000e+00
2.490000000000000000e+02	7.345264934018686631e+01	3.556555796185865859e+01	-3.718251832402730186e-03	9.812528739285457391e+01	6.743744949575547487e-02	0.000000000000000000e+00	1.752429893548863760e+01	1.000000000000000000e+00
2.490000000000000000e+02	3.725287044472536024e+01	2.036734468050253000e+01	-5.147322664204929954e-03	1.370423524767650179e+02	6.343784347207936936e-02	0.000000000000000000e+00	3.734872383851291389e+00	1.000000000000000000e+00
2.490000000000000000e+02	8.756004461383746218e+01	2.055820356641316593e+01	3.886712734297533868e-03	-1.027128863678238986e+02	9.813532481242881467e-02	0.000000000000000000e+00	1.066754731629627351e+01	1.000000000000000000e+00
2.490000000000000000e+02	1.308829805520771288e+02	2.905625900596182376e+01	-1.489236582305150181e-03	3.742379546492807663e+01	4.415540964413806613e-01	0.000000000000000000e+00	9.197641291847494571e+00	1.000000000000000000e+00
2.520000000000000000e+02	1.258843797627928893e+02	4.314823782688156228e+01	-4.349015185571474332e-03	1.153025034702807972e+02	1.005761889771571438e-01	0.000000000000000000e+00	1.495225323955836139e+01	1.000000000000000000e+00
2.520000000000000000e+02	1.936068223810192990e+01	4.937441419991655067e+01	-1.626387013666979672e-02	4.397729042918310824e+02	1.454795983233025947e-02	0.000000000000000000e+00	9.648099601185887053e+00	1.000000000000000000e+00
2.520000000000000000e+02	1.099939954044793211e+02	1.199523432029779357e+01	-2.996894054103911402e-03	7.848096537458401656e+01	1.769719051442777413e-01	0.000000000000000000e+00	7.709435086971314632e+00	1.000000000000000000e+00
2.520000000000000000e+02	8.606684452703520449e+00	2.462378276517916831e+01	-3.741994482473128946e-03	9.877185734410673490e+01	1.381068659196691417e-01	0.000000000000000000e+00	2.177402118096618011e+01	1.000000000000000000e+00
2.530000000000000000e+02	3.459223944613152923e+01	7.667895475001300198e+00	-1.675384846582037707e-02	4.531162026790856316e+02	1.335156827917105549e-02	0.000000000000000000e+00	1.297516733740972761e+01	1.000000000000000000e+00
2.530000000000000000e+02	8.015842834027345987e+01	5.274705152390725260e+01	-4.260419813864606449e-03	1.128898366030259979e+02	1.362674201698146348e-01	0.000000000000000000e+00	1.420933324321179825e+01	1.000000000000000000e+00
2.540000000000000000e+02	9.073790755416980858e+01	4.326128477686044249e+01	-1.642578473426005090e-02	4.441822315219646384e+02	9.711889606226264959e-03	0.000000000000000000e+00	1.276215025518228074e+01	1.000000000000000000e+00
2.540000000000000000e+02	9.445062940182003786e+01	1.241471493898554712e+01	-1.225400329048834374e-03	3.023889433128553250e+01	4.592152997511195212e-01	0.000000000000000000e+00	1.066754731629627351e+01	1.000000000000000000e+00
2.550000000000000000e+02	3.979077801931293834e+01	5.327023444972439137e+01	-4.068107771899457173e-03	1.076527132309541770e+02	6.846972149666119556e-02	0.000000000000000000e+00	1.440542722581452928e+01	1.000000000000000000e+00
2.560000000000000000e+02	4.670092138185704300e+01	2.635801407018213638e+01	-2.930378551945751232e-03	7.666958691175888418e+01	1.229690881766019039e-01	0.000000000000000000e+00	1.093505988727472555e+01	1.000000000000000000e+00
2.560000000000000000e+02	2.941741216102769130e+01	3.116403207522452234e+01	-4.350245599323517877e-03	1.153360106212230818e+02	8.345287379515586856e-02	0.000000000000000000e+00	1.402940535460055926e+01	1.000000000000000000e+00
2.560000000000000000e+02	4.242422424458233365e+01	3.642207867322950676e+01	-1.640771061070294898e-02	4.436900292971670865e+02	8.269553936949725070e-03	0.000000000000000000e+00	1.064235375859150956e+01	1.000000000000000000e+00
2.570000000000000000e+02	1.410934038112094129e+02	5.099156492152626186e+01	-1.626519562997321908e-02	4.398090006895810120e+02	8.158098102131638996e-03	0.000000000000000000e+00	1.711234035481119875e+01	1.000000000000000000e+00
2.580000000000000000e+02	1.097943816466388540e+02	1.134430098565339406e+01	-3.919243883037905156e-03	1.035987884551171021e+02	1.185701314797228401e-01	0.000000000000000000e+00	1.538104414472147141e+01	1.000000000000000000e+00
2.580000000000000000e+02	7.654098233208226532e+01	2.270973496409881776e+01	-1.656084928231826153e-02	4.478603667762414489e+02	1.361047010199001317e-02	0.000000000000000000e+00	1.237617991583921651e+01	1.000000000000000000e+00
2.580000000000000000e+02	1.098890908302980165e+02	3.243989414646359393e+01	-4.166935322351757350e-03	1.103440271444746941e+02	9.221301494463374215e-02	0.000000000000000000e+00	1.502314737720250193e+01	1.000000000000000000e+00
2.580000000000000000e+02	1.998659091043212044e+01	5.248089224477180181e+01	-1.260742713589235731e-02	3.401990923643896849e+02	1.618287997621570273e-02	0.000000000000000000e+00	7.234735769371904546e+00	1.000000000000000000e+00
2.590000000000000000e+02	3.822123607062442829e+01	7.473965503804441468e+00	-1.865474245456566829e-02	5.048821567741125591e+02	2.029730653369077320e-02	0.000000000000000000e+00	2.070053992616727712e+01	1.000000000000000000e+00
2.590000000000000000e+02	9.973518141721754660e+01	5.231233676926260756e+01	-1.643299581795791206e-02	4.443786068221597247e+02	1.285884373296153349e-02	0.000000000000000000e+00	6.693149354922609540e+00	1.000000000000000000e+00
2.600000000000000000e+02	5.037409886345071186e+01	4.349733040495461722e+01	-3.916388267759669285e-03	1.035210231245508368e+02	1.531466089453504820e-01	0.000000000000000000e+00	1.064235375859150956e+01	1.000000000000000000e+00
2.600000000000000000e+02	1.468113678661372390e+01	1.970092609384785121e+01	3.323884248827571001e-03	-8.738570151968684740e+01	3.743960561146050248e-01	0.000000000000000000e+00	8.380275942078226237e+00	1.000000000000000000e+00
2.610000000000000000e+02	9.296645031824569116e+01	3.518525660405703093e+01	-1.736670605982977914e-02	4.698058015026475687e+02	1.369446649065497734e-01	0.000000000000000000e+00	7.436088970263136311e+00	1.000000000000000000e+00
2.620000000000000000e+02	1.437388580811893846e+01	2.807556768030330474e+01	-1.733010796533693276e-02	4.688091466177885422e+02	1.495133803551007556e-02	0.000000000000000000e+00	8.380275942078226237e+00	1.000000000000000000e+00
2.620000000000000000e+02	3.318727154116543687e+01	4.838365245326252762e+01	-4.969477161078314671e-03	1.321991880470978629e+02	1.261183036922151057e-01	0.000000000000000000e+00	1.382191531676217089e+01	1.000000000000000000e+00
2.620000000000000000e+02	7.548596922569467438e+01	5.250627184953943072e+01	-1.624228406440242703e-02	4.391850631851199296e+02	1.411707418388974400e-02	0.000000000000000000e+00	2.424998768504560331e+01	1.000000000000000000e+00
2.630000000000000000e+02	9.124280377649225215e+01	2.795169166187461585e+01	-1.675029426186248893e-02	4.530194130842856453e+02	1.370062005317167486e-01	0.000000000000000000e+00	7.436088970263136311e+00	1.000000000000000000e+00
2.630000000000000000e+02	8.010723978932203693e+01	7.069959955077505853e+00	-1.638088901624130608e-02	4.429596122218974870e+02	1.533021302002168795e-02	0.000000000000000000e+00	9.442279574447345780e+00	1.000000000000000000e+00
2.630000000000000000e+02	8.761854678895998916e+01	1.441904275481710407e+01	-1.623742317828901285e-02	4.390526894657552361e+02	2.572726092537713782e-02	0.000000000000000000e+00	1.050850849741477333e+01	1.000000000000000000e+00
2.630000000000000000e+02	1.279570293475163822e+01	5.327621090659430791e+01	-1.626027959882415247e-02	4.396751252371365126e+02	1.183175673410929996e-02	0.000000000000000000e+00	6.490718238220724245e+00	1.000000000000000000e+00
2.630000000000000000e+02	1.028756925435724554e+02	4.640171597677879589e+01	-3.964626643487826133e-03	1.048346711019483877e+02	3.779957930991326709e-01	0.000000000000000000e+00	6.693149354922609540e+00	1.000000000000000000e+00
2.630000000000000000e+02	1.111732325860054118e+02	4.740805826463103045e+01	-1.630003523360167711e-02	4.407577676028322458e+02	1.178468790088482709e-02	0.000000000000000000e+00	8.358342871412848041e+00	1.000000000000000000e+00
2.640000000000000000e+02	1.265376108243980724e+02	1.380487273437332441e+01	-3.129828355420546937e-02	8.491964489112318688e+02	4.388389299003092603e-03	0.000000000000000000e+00	2.706910252868960498e+01	1.000000000000000000e+00
2.640000000000000000e+02	1.128601023283030997e+02	3.716428353704469600e+01	-1.774345396547562584e-02	4.800655608077593115e+02	8.808630117408067228e-03	0.000000000000000000e+00	1.038173637678283256e+01	1.000000000000000000e+00
2.650000000000000000e+02	4.244165454717793295e+01	2.398426654184808271e+01	-1.704997851398025455e-02	4.611805421793229698e+02	2.681785616312670761e-02	0.000000000000000000e+00	1.224258860576417440e+01	1.000000000000000000e+00
2.660000000000000000e+02	2.869422141614284882e+01	5.034673787579299287e+00	-1.637995631801397733e-02	4.429342125868277549e+02	1.225473291721224101e-02	0.000000000000000000e+00	1.228842410431088084e+01	1.000000000000000000e+00
2.660000000000000000e+02	5.324483637934132219e+01	2.974380107783288452e+01	-1.620352054118396820e-02	4.381294384236292672e+02	1.026786437905091720e-02	0.000000000000000000e+00	8.217482057614100555e+00	1.000000000000000000e+00
2.660000000000000000e+02	2.857687194975235201e+01	1.732253755920968530e+01	-3.711459249273017878e-03	9.794030887823923592e+01	2.075506861958428262e-01	0.000000000000000000e+00	1.228842410431088084e+01	1.000000000000000000e+00
2.680000000000000000e+02	7.847255352182109789e+00	2.776746852829849388e+01	-1.748243470872985067e-02	4.729573733219655196e+02	9.953253547317131300e-03	0.000000000000000000e+00	1.141938259510851239e+01	1.000000000000000000e+00
2.680000000000000000e+02	2.039907164600888834e+01	3.203928246701138960e+01	-1.664123945377420088e-02	4.500495861382461271e+02	1.059540598500776643e-01	0.000000000000000000e+00	7.190237151279294636e+00	1.000000000000000000e+00
2.690000000000000000e+02	6.658544283499857386e+01	9.398418612982755604e+00	-1.489908725283695286e-02	4.026065559670607854e+02	8.478645294930797771e-02	0.000000000000000000e+00	4.317349393684030368e+00	1.000000000000000000e+00
2.690000000000000000e+02	7.439666172998076377e+01	4.218433486860389792e+01	-3.876254821190898685e-03	1.024280920273645563e+02	3.795341192391843421e-01	0.000000000000000000e+00	6.449280630188337859e+00	1.000000000000000000e+00
2.700000000000000000e+02	9.261600626379943435e+01	3.299313507334101558e+01	-1.529011759771210267e-02	4.132552607356684007e+02	2.864308997100073473e-02	0.000000000000000000e+00	5.024853561713690020e+00	1.000000000000000000e+00
2.700000000000000000e+02	1.493910544665546780e+01	3.671777361198058287e+01	-1.754871440884151618e-02	4.747623303231065393e+02	9.041407208566965004e-02	0.000000000000000000e+00	7.190237151279294636e+00	1.000000000000000000e+00
2.710000000000000000e+02	1.017203384282889260e+02	9.837986433097482220e+00	-1.622684626006472286e-02	4.387646543272850295e+02	9.326298260511900473e-03	0.000000000000000000e+00	8.429833146520198994e+00	1.000000000000000000e+00
2.710000000000000000e+02	1.439687478543747829e+02	2.196906915261327953e+01	-1.525870430017476839e-02	4.123998004480779400e+02	3.123738447464396994e-02	0.000000000000000000e+00	1.017034815283999549e+01	1.000000000000000000e+00
2.710000000000000000e+02	1.115800465110351247e+01	5.187354431230855312e+01	-1.670753124090679914e-02	4.518548722982852155e+02	1.735190843852781883e-01	0.000000000000000000e+00	5.821729614810425169e+00	1.000000000000000000e+00
2.710000000000000000e+02	2.216736394482878936e+01	5.322085409304651193e+01	-1.725391466173872498e-02	4.667342181474130030e+02	1.725431831089933032e-01	0.000000000000000000e+00	6.307965999521142564e+00	1.000000000000000000e+00
2.720000000000000000e+02	1.180172468239411501e+02	1.912987233489997507e+01	-1.619137888513631079e-02	4.377987916788229086e+02	1.121753063493469149e-02	0.000000000000000000e+00	1.047849286538049540e+01	1.000000000000000000e+00
2.720000000000000000e+02	6.492203074233394489e+01	3.071113447908796346e+01	-4.388604156933273610e-03	1.163806071869099128e+02	7.845689021678825537e-02	0.000000000000000000e+00	8.482099252816775348e+00	1.000000000000000000e+00
2.720000000000000000e+02	7.468551594332116395e+01	3.574152617282858557e+01	-1.579690780640502501e-02	4.270563873815174816e+02	1.093251431633346371e-02	0.000000000000000000e+00	6.449280630188337859e+00	1.000000000000000000e+00
2.720000000000000000e+02	1.669670728908349844e+01	5.008041609715095177e+01	-1.793018142899593589e-02	4.851506025629038845e+02	2.343053523664728743e-01	0.000000000000000000e+00	5.821729614810425169e+00	1.000000000000000000e+00
2.730000000000000000e+02	6.484200576588865772e+01	5.243129611651531263e+01	-1.592007117897508914e-02	4.304104247599295832e+02	1.013957376963370294e-02	0.000000000000000000e+00	1.401041274939318448e+01	1.000000000000000000e+00
2.730000000000000000e+02	4.754069741632090285e+01	2.931791228110314051e+01	-4.404264812382474407e-03	1.168070848210553407e+02	1.742870929443979255e-01	0.000000000000000000e+00	7.919771259176854095e+00	1.000000000000000000e+00
2.740000000000000000e+02	1.293322144172425396e+02	9.092301617452427820e+00	-1.573186871261837705e-02	4.252852150998037928e+02	4.928147868724108704e-02	0.000000000000000000e+00	4.692560270597851080e+00	1.000000000000000000e+00
2.740000000000000000e+02	8.082940583933658729e+01	9.483834188430419587e+00	-1.640263819047075439e-02	4.435518949906538637e+02	1.653898584257218474e-02	0.000000000000000000e+00	1.424421910423590276e+01	1.000000000000000000e+00
2.740000000000000000e+02	1.083895257650633113e+02	1.499395648199990205e+01	-3.890385931368172366e-03	1.028129164337120898e+02	2.174558196010970557e-01	0.000000000000000000e+00	8.429833146520198994e+00	1.000000000000000000e+00
2.740000000000000000e+02	8.768435843901325200e+01	3.395646422215178006e+01	-1.675002161003813494e-02	4.530119881137680977e+02	6.974640952815058803e-02	0.000000000000000000e+00	5.024853561713690020e+00	1.000000000000000000e+00
2.740000000000000000e+02	4.730460426112762917e+01	3.723416371847895334e+01	-4.558506959634471209e-03	1.210074726182914731e+02	7.553446391751228450e-02	0.000000000000000000e+00	7.919771259176854095e+00	1.000000000000000000e+00
2.750000000000000000e+02	1.441829444224966892e+02	3.213716147025972703e+01	-1.585922718428140962e-02	4.287534952020903347e+02	1.063845302514943025e-02	0.000000000000000000e+00	1.017034815283999549e+01	1.000000000000000000e+00
2.770000000000000000e+02	5.649252090479856037e+01	2.976806945824948514e+01	-1.626802810016408571e-02	4.398861357232778460e+02	1.490449953566763686e-02	0.000000000000000000e+00	8.482099252816775348e+00	1.000000000000000000e+00
2.780000000000000000e+02	3.701815095188532467e+01	3.853800476924514840e+01	-1.648721974106057489e-02	4.458552557730238846e+02	8.853289968926203457e-03	0.000000000000000000e+00	1.036875706962435473e+01	1.000000000000000000e+00
2.780000000000000000e+02	1.324232706507760611e+02	1.262295216010415544e+01	-1.575260122998054998e-02	4.258498118360757871e+02	4.441601028657082839e-02	0.000000000000000000e+00	4.692560270597851080e+00	1.000000000000000000e+00
2.800000000000000000e+02	6.324361309804228881e+01	1.101465349010059036e+01	-1.745545986776853714e-02	4.722227829727974040e+02	7.857555748041034072e-03	0.000000000000000000e+00	9.707980387934370015e+00	1.000000000000000000e+00
2.800000000000000000e+02	2.291756022377744628e+01	2.332344527345233232e+01	-1.587314117952171727e-02	4.291324070420733392e+02	1.887893637953819148e-02	0.000000000000000000e+00	1.130854153574699694e+01	1.000000000000000000e+00
2.810000000000000000e+02	3.047601551051921120e+01	1.491197302752293652e+01	-1.587700966333746924e-02	4.292377552397157388e+02	6.433894631226766414e-02	0.000000000000000000e+00	5.717633860348123598e+00	1.000000000000000000e+00
2.810000000000000000e+02	2.635777765210133339e+01	3.756270303473500860e+01	-1.693285679069204269e-02	4.579910335653944458e+02	1.420750239672019521e-02	0.000000000000000000e+00	1.070489478528798521e+01	1.000000000000000000e+00
2.810000000000000000e+02	4.328552380285174905e+01	2.110219016951196025e+01	-1.636329182844950894e-02	4.424803981148377829e+02	1.685219715764396664e-02	0.000000000000000000e+00	1.232655750166669506e+01	1.000000000000000000e+00
2.820000000000000000e+02	8.274966936193435174e+01	4.090957451663715005e+01	-1.623867387203911661e-02	4.390867488902355831e+02	1.220079239476479227e-02	0.000000000000000000e+00	2.165111462611013593e+01	1.000000000000000000e+00
2.820000000000000000e+02	5.991572024184538492e+01	2.145295729861496170e+01	-1.715248238474906955e-02	4.639719712122926012e+02	8.816794112117420923e-02	0.000000000000000000e+00	8.320195189190551233e+00	1.000000000000000000e+00
2.830000000000000000e+02	1.381124422671484240e+02	1.671369204638863337e+01	-1.640333616682507212e-02	4.435709025797834784e+02	2.643350773270602971e-02	0.000000000000000000e+00	3.834881662585566175e+00	1.000000000000000000e+00
2.830000000000000000e+02	5.446741607909216754e+01	1.516474374178059215e+01	-1.788341174876127010e-02	4.838769507262410343e+02	3.555434662601919538e-02	0.000000000000000000e+00	8.320195189190551233e+00	1.000000000000000000e+00
2.840000000000000000e+02	4.582115403131230380e+01	4.002959110639887541e+01	-1.623938179976642041e-02	4.391060274793895246e+02	1.716982844466719005e-02	0.000000000000000000e+00	8.102006074831271221e+00	1.000000000000000000e+00
2.840000000000000000e+02	1.144730639074200411e+02	2.708007966543403455e+01	-4.469430774386506239e-03	1.185817120320581068e+02	1.371012883921354231e-01	0.000000000000000000e+00	1.609275341117005098e+01	1.000000000000000000e+00
2.840000000000000000e+02	3.524548725515710856e+01	1.175864522374164878e+01	-1.710882199662082034e-02	4.627829929415422612e+02	1.746581449837778521e-01	0.000000000000000000e+00	5.717633860348123598e+00	1.000000000000000000e+00
2.840000000000000000e+02	1.299643059777289693e+02	2.272139506204552362e+01	2.508358446783688200e-03	-6.517695580221568719e+01	3.805788473596508625e-01	0.000000000000000000e+00	1.012346879855354409e+01	1.000000000000000000e+00
2.850000000000000000e+02	1.237633086727945795e+02	1.186619043378573934e+01	-1.575136471557523135e-02	4.258161385495471336e+02	8.760285758779740029e-03	0.000000000000000000e+00	1.023903238439519470e+01	1.000000000000000000e+00
2.860000000000000000e+02	7.826226253769983998e+01	1.972859378989142698e+01	-1.619344511828468836e-02	4.378550602192790393e+02	6.399607229377157758e-03	0.000000000000000000e+00	1.562235544430354039e+01	1.000000000000000000e+00
2.860000000000000000e+02	2.471740643265797388e+01	4.950252143112142988e+01	-1.636586088221429758e-02	4.425503596803133632e+02	7.918941363101672515e-03	0.000000000000000000e+00	1.205197415680376061e+01	1.000000000000000000e+00
2.860000000000000000e+02	1.339341636471860966e+02	1.068657470881896288e+01	-4.266947854170974504e-03	1.130676109748903713e+02	3.394447203931725277e-01	0.000000000000000000e+00	7.333768173788096867e+00	1.000000000000000000e+00
2.860000000000000000e+02	7.705342235023890041e+00	1.565991136420812246e+01	-1.681531303895559756e-02	4.547900320931543092e+02	1.229556663412434414e-02	0.000000000000000000e+00	1.095241737180141506e+01	1.000000000000000000e+00
2.870000000000000000e+02	2.967234393731203212e+01	1.348242761236326182e+01	-1.727838763928314647e-02	4.674006766872547587e+02	9.668038820487379059e-02	0.000000000000000000e+00	5.833639701298260150e+00	1.000000000000000000e+00
2.870000000000000000e+02	4.183212557309180823e+01	3.297763007445110617e+01	-1.711444853995058510e-02	4.629362173640754463e+02	1.408605638763893442e-02	0.000000000000000000e+00	8.102006074831271221e+00	1.000000000000000000e+00
2.880000000000000000e+02	1.177717864663575398e+01	5.492532423536676589e+00	-3.612262372785345326e-03	9.523893732094353481e+01	1.106768180721522388e-01	0.000000000000000000e+00	1.095241737180141506e+01	1.000000000000000000e+00
2.890000000000000000e+02	8.943086154889822126e+01	8.805206689032143430e+00	-2.486994943199556836e-03	6.459517578060857090e+01	1.871062942467893730e-01	0.000000000000000000e+00	1.562235544430354039e+01	1.000000000000000000e+00
2.890000000000000000e+02	1.283120977489570862e+02	5.184766643926812435e+01	2.125557829389170331e-03	-5.475236647481590069e+01	2.334949625850887278e-01	0.000000000000000000e+00	2.837167975757884264e+01	1.000000000000000000e+00
2.910000000000000000e+02	1.266996953326481616e+02	1.216467891376719912e+01	-1.644405932168773940e-02	4.446798928642006103e+02	9.633671034888768858e-03	0.000000000000000000e+00	7.383923336190524545e+00	1.000000000000000000e+00
2.910000000000000000e+02	1.570843946615857689e+01	2.784844406775808778e+01	-4.051936789037893956e-03	1.072123381435271767e+02	8.118100098326841429e-02	0.000000000000000000e+00	1.458114860895748244e+01	1.000000000000000000e+00
2.920000000000000000e+02	5.293357648203743793e+01	3.125540314253972340e+01	-1.683574188446564437e-02	4.553463591083107644e+02	9.772488261212908256e-03	0.000000000000000000e+00	1.123424576412367060e+01	1.000000000000000000e+00
2.920000000000000000e+02	9.596646685820165601e+01	3.250812982832275821e+01	-1.597148902152321220e-02	4.318106573309044620e+02	1.071216881443104452e-02	0.000000000000000000e+00	1.537339997482948206e+01	1.000000000000000000e+00
2.920000000000000000e+02	4.330579034751423961e+01	4.442191899844162606e+01	-1.654165744151553721e-02	4.473377263997264777e+02	9.241413664373365755e-03	0.000000000000000000e+00	1.153877969471406573e+01	1.000000000000000000e+00
2.930000000000000000e+02	8.545087495682552969e+01	4.372257380695138806e+01	-1.466369223664478263e-02	3.961961787053360808e+02	2.603435977847876615e-01	0.000000000000000000e+00	4.895899317483324964e+00	1.000000000000000000e+00
2.940000000000000000e+02	6.155286697434807763e+01	1.358788917113357719e+01	-1.695907924692705709e-02	4.587051346534917116e+02	1.631370792080155674e-02	0.000000000000000000e+00	7.123438423798808650e+00	1.000000000000000000e+00
2.940000000000000000e+02	8.068348825649020739e+01	4.483695891830184621e+01	-1.462978093071908882e-02	3.952726915901968141e+02	2.943860163632199267e-01	0.000000000000000000e+00	4.895899317483324964e+00	1.000000000000000000e+00
2.950000000000000000e+02	1.416502349769695286e+02	3.868325899497320108e+01	-1.678469184238191511e-02	4.539561426361129293e+02	1.076840880248997045e-02	0.000000000000000000e+00	7.338177315098382003e+00	1.000000000000000000e+00
2.950000000000000000e+02	1.305427519326134131e+02	5.038633325274309627e+00	-1.609829313583598792e-02	4.352638409379021596e+02	9.440845065677883063e-03	0.000000000000000000e+00	8.096271349196211276e+00	1.000000000000000000e+00
2.950000000000000000e+02	3.188046036105821557e+01	4.228920501351886685e+01	2.471761736249643120e-03	-6.418033860591174289e+01	1.816274720322873515e-01	0.000000000000000000e+00	1.162267758482942348e+01	1.000000000000000000e+00
2.960000000000000000e+02	1.168750628981387081e+02	7.084576832811769975e+00	-4.191851998894194700e-03	1.110225686842624100e+02	1.272820155830980404e-01	0.000000000000000000e+00	1.106032728386202990e+01	1.000000000000000000e+00
2.970000000000000000e+02	2.762783269616379656e+01	6.042205760804368886e+00	-1.648949424369840211e-02	4.459171959968532519e+02	1.312033006071122720e-02	0.000000000000000000e+00	1.425501524201713544e+01	1.000000000000000000e+00
2.970000000000000000e+02	1.402534998463655995e+02	3.147923391986683228e+01	-4.243481160360543757e-03	1.124285559819527265e+02	1.199312368352704050e-01	0.000000000000000000e+00	7.338177315098382003e+00	1.000000000000000000e+00
2.970000000000000000e+02	6.157177574681089283e+01	6.464475843523195486e+00	-1.541493735000137519e-02	4.166544053515257247e+02	1.788514507282124022e-01	0.000000000000000000e+00	7.123438423798808650e+00	1.000000000000000000e+00
3.000000000000000000e+02	7.369692950063762282e+01	2.680722942965956790e+01	-1.668265342438294066e-02	4.511773890110617344e+02	8.144708890966856352e-03	0.000000000000000000e+00	1.399375811653036905e+01	1.000000000000000000e+00
3.010000000000000000e+02	9.475996494786885194e+01	1.263942605859559976e+01	-4.269366355136009275e-03	1.131334726224498866e+02	6.417250890037962119e-02	0.000000000000000000e+00	1.528073564400929918e+01	1.000000000000000000e+00
3.010000000000000000e+02	2.403057591182846053e+01	1.983587108868927373e+01	-1.683866047577075101e-02	4.554258394288424938e+02	1.078719692555318854e-02	0.000000000000000000e+00	1.289066169194876998e+01	1.000000000000000000e+00
3.010000000000000000e+02	1.337470299853132758e+02	2.506876738691089557e+01	-4.255315481738278574e-03	1.127508332582305002e+02	7.627978350750252989e-02	0.000000000000000000e+00	9.133905584301293956e+00	1.000000000000000000e+00
3.010000000000000000e+02	2.646346709103195494e+01	4.774975957240509672e+01	-1.672339170171290718e-02	4.522867911169442436e+02	9.538049573894702426e-03	0.000000000000000000e+00	1.238182257054119262e+01	1.000000000000000000e+00
3.020000000000000000e+02	6.053254753437816049e+01	2.206125074551208698e+01	-1.661738694998608767e-02	4.494000246038010005e+02	5.676396466370603466e-02	0.000000000000000000e+00	4.824025894870389131e+00	1.000000000000000000e+00
3.030000000000000000e+02	1.100354372829742857e+02	1.304045817891125836e+01	-1.672006803765826999e-02	4.521962796829041054e+02	2.277705729585488559e-02	0.000000000000000000e+00	5.195796905486761652e+00	1.000000000000000000e+00
3.030000000000000000e+02	2.422602397640945426e+01	3.557177211645853987e+01	-1.690575325773454804e-02	4.572529386210168241e+02	1.669929655489243991e-02	0.000000000000000000e+00	3.803535454195508869e+00	1.000000000000000000e+00
3.030000000000000000e+02	8.811674414685343848e+00	9.733116758833819659e+00	-1.623234381401748166e-02	4.389143660562075411e+02	1.734695135541619582e-01	0.000000000000000000e+00	4.328666282732344328e+00	1.000000000000000000e+00
3.030000000000000000e+02	1.412354471681449297e+02	1.277740384077830171e+01	-1.590216006204860782e-02	4.299226616010703879e+02	6.741350001808865677e-03	0.000000000000000000e+00	1.439284578279520055e+01	1.000000000000000000e+00
3.040000000000000000e+02	1.073793489343162832e+02	2.383390756745005135e+01	-1.639104518231880581e-02	4.432361892588401702e+02	2.749377633324390224e-02	0.000000000000000000e+00	6.686412361138281746e+00	1.000000000000000000e+00
3.050000000000000000e+02	1.408549392863248784e+01	7.283610817589248221e+00	-1.753402456964948605e-02	4.743622903704419969e+02	1.431593925658062316e-01	0.000000000000000000e+00	5.814916303944722031e+00	1.000000000000000000e+00
3.050000000000000000e+02	1.179228257328844620e+02	3.844961659173467439e+01	-1.613081341095686308e-02	4.361494469101615437e+02	1.286855948479992406e-02	0.000000000000000000e+00	1.802176054897246971e+01	1.000000000000000000e+00
3.050000000000000000e+02	5.583272349260552403e+01	2.314885352720951417e+01	-1.657499311510237175e-02	4.482455376500329294e+02	1.896108440943422568e-01	0.000000000000000000e+00	4.824025894870389131e+00	1.000000000000000000e+00
3.060000000000000000e+02	4.988826059635947985e+01	2.500309865004355458e+01	-2.061430382171100528e-02	5.582457658857334764e+02	1.020772529916255111e-01	0.000000000000000000e+00	3.347673163926447870e+00	1.000000000000000000e+00
3.070000000000000000e+02	4.037518916078141729e+01	4.778837003587990750e+01	-4.108741542477205473e-03	1.087592693644837283e+02	8.246515298026202423e-02	0.000000000000000000e+00	1.720308469050539912e+01	1.000000000000000000e+00
3.080000000000000000e+02	8.011117081149071950e+00	5.479123371088000738e+00	-1.667225058571910126e-02	4.508940944812674729e+02	2.084742865403015344e-01	0.000000000000000000e+00	4.328666282732344328e+00	1.000000000000000000e+00
3.080000000000000000e+02	1.057159305390870543e+02	1.592804661436713864e+01	-1.671882699082933091e-02	4.521624829674865396e+02	1.611544822816457501e-02	0.000000000000000000e+00	5.195796905486761652e+00	1.000000000000000000e+00
3.080000000000000000e+02	2.470582765248268231e+01	2.985092301074942966e+01	-1.647290287809297787e-02	4.454653728676365176e+02	2.586984434206329730e-02	0.000000000000000000e+00	3.884294509932769923e+00	1.000000000000000000e+00
3.090000000000000000e+02	6.874357590993631106e+01	1.747448350001291928e+01	-1.586554868515550193e-02	4.289256450042346955e+02	1.270078929075335594e-02	0.000000000000000000e+00	4.006168964980583169e+00	1.000000000000000000e+00
3.090000000000000000e+02	1.012011742236261966e+02	2.639091118640961042e+01	-4.391587486269940728e-03	1.164618504810686659e+02	1.016156999554199691e-01	0.000000000000000000e+00	6.686412361138281746e+00	1.000000000000000000e+00
3.090000000000000000e+02	5.365696494995879817e+01	3.685490970738725025e+01	-1.582399847437623158e-02	4.277941319811133098e+02	1.536762937888513925e-02	0.000000000000000000e+00	1.243658143718814557e+01	1.000000000000000000e+00
3.090000000000000000e+02	7.334448605092386231e+01	4.896942504561724974e+01	-1.657720708390146916e-02	4.483058293906036624e+02	1.234034721082577502e-02	0.000000000000000000e+00	2.311622739508232627e+01	1.000000000000000000e+00
3.100000000000000000e+02	5.127893274587753680e+00	1.856405421609032658e+01	-3.828050826762421054e-03	1.011153803361520431e+02	1.197090830817167939e-01	0.000000000000000000e+00	1.339882064725157917e+01	1.000000000000000000e+00
3.100000000000000000e+02	1.390796490275639599e+02	7.150449723410018166e+00	-3.787744909142758479e-03	1.000177524339066508e+02	1.333979874148983891e-01	0.000000000000000000e+00	2.445032715735305473e+01	1.000000000000000000e+00
3.110000000000000000e+02	1.163135653329803461e+02	1.606806887387896055e+01	-1.668614251396356024e-02	4.512724053834281790e+02	1.230078918755006523e-02	0.000000000000000000e+00	4.133910868118987558e+00	1.000000000000000000e+00
3.130000000000000000e+02	4.070308860262659323e+01	1.912532023873812648e+01	-1.706401707160442455e-02	4.615628461551553414e+02	2.510301260527569855e-02	0.000000000000000000e+00	1.393859507061612923e+01	1.000000000000000000e+00
3.130000000000000000e+02	1.152413222253896805e+02	2.673627232666904519e+01	-1.692768916955714881e-02	4.578503067073827424e+02	2.115261803585710698e-02	0.000000000000000000e+00	6.661916896021365275e+00	1.000000000000000000e+00
3.150000000000000000e+02	2.665119955217203085e+01	2.430310625592684559e+01	-4.209789072056740154e-03	1.115110386943887306e+02	2.153099011324498546e-01	0.000000000000000000e+00	5.752151560742885472e+00	1.000000000000000000e+00
3.160000000000000000e+02	1.152951627819488607e+02	2.007457299962310415e+01	-1.614652452100915833e-02	4.365772985455312210e+02	3.472784926093752667e-02	0.000000000000000000e+00	4.133910868118987558e+00	1.000000000000000000e+00
3.170000000000000000e+02	1.138594513267736374e+02	4.693516424557688538e+01	-6.827905916062157986e-03	1.828087108237319569e+02	3.440344476993472123e-01	0.000000000000000000e+00	5.500675858928208761e+00	1.000000000000000000e+00
3.170000000000000000e+02	2.422681427098447315e+01	9.615421587640128109e+00	-3.802128834823125664e-03	1.004094616196291270e+02	1.616427463322687164e-01	0.000000000000000000e+00	1.097399604477855561e+01	1.000000000000000000e+00
3.180000000000000000e+02	3.047779807421385811e+01	2.859779964764459592e+01	-4.256836328579509908e-03	1.127922496066617555e+02	1.493718565831576583e-01	0.000000000000000000e+00	5.752151560742885472e+00	1.000000000000000000e+00
3.180000000000000000e+02	1.430689031711600023e+02	1.266674555218765974e+01	-1.562109554112262391e-02	4.222685929501411124e+02	8.765881946114606471e-03	0.000000000000000000e+00	2.133865605594987613e+01	1.000000000000000000e+00
3.180000000000000000e+02	1.173083035521744364e+02	4.038621205828710004e+01	-1.709577059886148442e-02	4.624275717232703187e+02	1.936766147339841204e-02	0.000000000000000000e+00	3.589201189251784108e+00	1.000000000000000000e+00
3.180000000000000000e+02	1.086577116801387035e+02	1.257222919769825609e+01	3.076807178022973079e-03	-8.065719357503978415e+01	2.174722264233053259e-01	0.000000000000000000e+00	9.905249503538737343e+00	1.000000000000000000e+00
3.190000000000000000e+02	1.423193233648545402e+02	3.474241468381837450e+01	-1.745106586180124666e-02	4.721031235322695352e+02	1.051447303289354540e-02	0.000000000000000000e+00	8.110539109778468259e+00	1.000000000000000000e+00
3.200000000000000000e+02	8.267512485774730635e+01	5.128291049805636703e+01	-1.859161793400511756e-02	5.031631229653071955e+02	9.570597460291896397e-02	0.000000000000000000e+00	9.660190108606803605e+00	1.000000000000000000e+00
3.200000000000000000e+02	1.327251310906615522e+01	8.958249429974909361e+00	-1.672297278901511280e-02	4.522753831080746068e+02	1.292114358429696797e-02	0.000000000000000000e+00	1.097399604477855561e+01	1.000000000000000000e+00
3.200000000000000000e+02	1.087813783637141967e+02	4.904954592513247036e+01	-1.679384160669133985e-02	4.542053129117970798e+02	2.934055080432562690e-02	0.000000000000000000e+00	5.500675858928208761e+00	1.000000000000000000e+00
3.200000000000000000e+02	9.331795934748400612e+01	5.327080568956628781e+01	-1.590274547058788401e-02	4.299386036955535246e+02	1.889415476761424628e-02	0.000000000000000000e+00	1.082689490428152723e+01	1.000000000000000000e+00
3.210000000000000000e+02	4.533075106897304352e+01	2.641059998203494530e+01	-2.376608106120059113e-02	6.440763050231953457e+02	3.477259238515650885e-02	0.000000000000000000e+00	1.027148454841025149e+01	1.000000000000000000e+00
3.210000000000000000e+02	1.851093241545004275e+01	4.238006605427182905e+01	-1.640086281911027483e-02	4.435035473221923894e+02	1.302713159805479748e-02	0.000000000000000000e+00	6.915401877892226601e+00	1.000000000000000000e+00
3.210000000000000000e+02	3.705618758160625248e+01	3.453293649727823578e+01	-1.754962080985271802e-02	4.747870138211949893e+02	7.563151234101372911e-02	0.000000000000000000e+00	6.384792475023851388e+00	1.000000000000000000e+00
3.210000000000000000e+02	7.506934112781955548e+01	4.532712954271633521e+01	-4.068786581139761764e-03	1.076711988530777262e+02	2.522918876073263483e-01	0.000000000000000000e+00	9.660190108606803605e+00	1.000000000000000000e+00
3.230000000000000000e+02	1.291219791129975931e+02	3.308246219464882643e+01	-1.636432088424218112e-02	4.425084218001354088e+02	2.039253894635109088e-01	0.000000000000000000e+00	5.540744786918043729e+00	1.000000000000000000e+00
3.230000000000000000e+02	9.988286183488159509e+01	7.977016697655879618e+00	-1.762515556999204314e-02	4.768440085558314649e+02	6.700164562581156780e-03	0.000000000000000000e+00	9.905249503538737343e+00	1.000000000000000000e+00
3.230000000000000000e+02	1.346002834213252584e+02	3.225298362402869401e+01	-1.653935161203497900e-02	4.472749330699836037e+02	1.647437911098598162e-01	0.000000000000000000e+00	5.540744786918043729e+00	1.000000000000000000e+00
3.230000000000000000e+02	4.314722504776838008e+01	3.644731303676320522e+01	-1.807898727144113468e-02	4.892029465940270825e+02	6.677473650811327488e-02	0.000000000000000000e+00	6.384792475023851388e+00	1.000000000000000000e+00
3.230000000000000000e+02	3.542560608844144809e+01	5.061658108749868745e+01	-1.698712513718412739e-02	4.594688922729052933e+02	6.795264102385034644e-02	0.000000000000000000e+00	1.613665257872990466e+01	1.000000000000000000e+00
3.240000000000000000e+02	3.896375030870892431e+01	1.293037259109276604e+01	-3.834624743674092378e-03	1.012944040392564631e+02	1.009769063520830068e-01	0.000000000000000000e+00	8.921441939392916964e+00	1.000000000000000000e+00
3.240000000000000000e+02	6.919345903771885276e+01	2.919772087270889926e+01	-1.683490014923684497e-02	4.553234366163295590e+02	7.395843017015457654e-03	0.000000000000000000e+00	1.716635705037260706e+01	1.000000000000000000e+00
3.240000000000000000e+02	1.287418597469715280e+02	2.334448307202423578e+01	-4.027165832542318157e-03	1.065377649140719853e+02	1.359558775987068646e-01	0.000000000000000000e+00	9.745395226726335736e+00	1.000000000000000000e+00
3.250000000000000000e+02	7.055340732985182051e+00	2.171228839276255940e+01	-4.124427577612078781e-03	1.091864381490306357e+02	2.454534640427136205e-01	0.000000000000000000e+00	1.418868359708573657e+01	1.000000000000000000e+00
3.260000000000000000e+02	1.168362759593604494e+01	4.127975153823731347e+01	-1.708271550771715830e-02	4.620720499251664251e+02	8.788106780261317752e-03	0.000000000000000000e+00	6.915401877892226601e+00	1.000000000000000000e+00
3.260000000000000000e+02	6.772395715836651675e+01	5.312945533559553901e+00	-1.606074655494172526e-02	4.342413564676974147e+02	2.996585269500540161e-02	0.000000000000000000e+00	5.706130661127606807e+00	1.000000000000000000e+00
3.260000000000000000e+02	6.376038037918536361e+01	4.998078767979790626e+01	-1.381777554251821007e-02	3.731598152807365523e+02	3.257598186399922602e-01	0.000000000000000000e+00	4.732919612709545198e+00	1.000000000000000000e+00
3.270000000000000000e+02	1.410113717794620811e+02	3.005132896665164211e+01	-1.652615964924329314e-02	4.469156839249282029e+02	2.551097118600431646e-02	0.000000000000000000e+00	6.778594040521055852e+00	1.000000000000000000e+00
3.270000000000000000e+02	9.619939271940475578e+01	4.109383909900736143e+01	-4.012106010543027915e-03	1.061276494321407142e+02	7.849157352951274813e-02	0.000000000000000000e+00	1.682444819372542000e+01	1.000000000000000000e+00
3.270000000000000000e+02	5.903263486719170317e+01	4.975954022965560597e+01	-1.489876813985108531e-02	4.025978657464196999e+02	2.411744069091997789e-01	0.000000000000000000e+00	4.732919612709545198e+00	1.000000000000000000e+00
3.280000000000000000e+02	3.875965687016589101e+01	2.184947972949527184e+01	-1.823584492448817110e-02	4.934745609581959229e+02	7.459115769965818377e-02	0.000000000000000000e+00	6.413211208667710217e+00	1.000000000000000000e+00
3.280000000000000000e+02	3.928945013764886340e+01	2.824077045208886005e+01	-1.758289039110746271e-02	4.756930252169859727e+02	1.044543486602035332e-01	0.000000000000000000e+00	6.413211208667710217e+00	1.000000000000000000e+00
3.290000000000000000e+02	8.381139899788328762e+01	1.559545694488256196e+01	-1.683213523614795343e-02	4.552481413263850527e+02	1.530762485673409223e-02	0.000000000000000000e+00	1.152594473052910651e+01	1.000000000000000000e+00
3.290000000000000000e+02	8.869785497850179468e+01	2.603432421488313864e+01	-4.884982662288631441e-03	1.298981978963971642e+02	9.145594254851641125e-02	0.000000000000000000e+00	1.152594473052910651e+01	1.000000000000000000e+00
3.300000000000000000e+02	2.835218483437505199e+01	1.020656974904279934e+01	-1.636245205604416886e-02	4.424575290753003287e+02	1.491305768628237161e-02	0.000000000000000000e+00	6.231224213190147410e+00	1.000000000000000000e+00
3.300000000000000000e+02	1.144022497312090394e+02	2.093761326172205628e+01	-1.625867275854681396e-02	4.396313670788555896e+02	6.516325526640731614e-02	0.000000000000000000e+00	1.194680613332251795e+01	1.000000000000000000e+00
3.300000000000000000e+02	2.709621065599744583e+01	4.034367611685846100e+01	-1.589309813471827260e-02	4.296758833393829491e+02	9.056736743314863780e-03	0.000000000000000000e+00	1.224123084161174191e+01	1.000000000000000000e+00
3.300000000000000000e+02	6.487699948710428544e+01	1.025812087321149768e+01	-1.635779697688722473e-02	4.423307599785628099e+02	5.772593532689718199e-02	0.000000000000000000e+00	5.706130661127606807e+00	1.000000000000000000e+00
3.300000000000000000e+02	1.249517568023848639e+02	2.654422340889689025e+01	-1.688517288012112566e-02	4.566924850191313681e+02	8.692115342146611301e-02	0.000000000000000000e+00	1.194680613332251795e+01	1.000000000000000000e+00
3.300000000000000000e+02	1.267726086433510488e+02	4.637799647784133583e+01	-1.645543444153211785e-02	4.449896649688923844e+02	1.624928498726075921e-01	0.000000000000000000e+00	6.869388185924099055e+00	1.000000000000000000e+00
3.300000000000000000e+02	1.215702696886147862e+02	5.086399284976889135e+01	-1.709662939607564658e-02	4.624509588544983103e+02	2.195344045511952169e-01	0.000000000000000000e+00	6.869388185924099055e+00	1.000000000000000000e+00
3.310000000000000000e+02	1.136811459008773966e+02	4.693606458406286208e+01	-1.675906110187448325e-02	4.532581554025350101e+02	1.919614577471384642e-02	0.000000000000000000e+00	8.812882309368275102e+00	1.000000000000000000e+00
3.310000000000000000e+02	6.177203019846556842e+00	1.123220039349505406e+01	-1.566728404426410981e-02	4.235264179248617324e+02	9.314050082610658698e-03	0.000000000000000000e+00	1.814759824112672604e+01	1.000000000000000000e+00
3.310000000000000000e+02	2.373653784045639981e+01	2.857251087759089714e+01	-8.999108601222341464e-03	2.419358263790757917e+02	1.655729492129377478e-01	0.000000000000000000e+00	6.909622357264593617e+00	1.000000000000000000e+00
3.320000000000000000e+02	6.251290166739750020e+01	4.279533261953611145e+01	-4.177756894038023652e-03	1.106387247901424900e+02	1.250578630406495861e-01	0.000000000000000000e+00	7.785399452658866792e+00	1.000000000000000000e+00
3.320000000000000000e+02	1.765841847730441572e+01	2.528627501763080687e+01	-1.709571542680614689e-02	4.624260692543789446e+02	4.730655962744090282e-02	0.000000000000000000e+00	6.909622357264593617e+00	1.000000000000000000e+00
3.330000000000000000e+02	4.100941505679069365e+01	4.848928281334115908e+00	-1.702415705522336911e-02	4.604773612252089379e+02	1.647766990616761351e-02	0.000000000000000000e+00	1.374444611469460398e+01	1.000000000000000000e+00
3.330000000000000000e+02	2.850437230293481150e+01	1.643593521989619433e+01	-4.655491540693372336e-03	1.236485980049493349e+02	3.105593865893382377e-01	0.000000000000000000e+00	6.231224213190147410e+00	1.000000000000000000e+00
3.330000000000000000e+02	8.370966732359788409e+01	4.943214843938648073e+01	-1.634640237148717035e-02	4.420204572349260843e+02	3.102197503582215798e-02	0.000000000000000000e+00	8.221319238413499875e+00	1.000000000000000000e+00
3.340000000000000000e+02	1.096481823536768587e+02	3.291446600465698680e+01	-1.644462595227284829e-02	4.446953235894442287e+02	8.185726792522274309e-03	0.000000000000000000e+00	1.118839951355832696e+01	1.000000000000000000e+00
3.340000000000000000e+02	1.010247287367437252e+02	4.017096824339908068e+01	-1.619479137488313153e-02	4.378917220519155649e+02	1.645945713041918612e-02	0.000000000000000000e+00	1.127034946327158771e+01	1.000000000000000000e+00
3.340000000000000000e+02	7.697737229127830005e+01	4.393704536302817587e+01	-3.563823423358992212e-03	9.391982723523537402e+01	2.934313552780427603e-01	0.000000000000000000e+00	8.690221759080573705e+00	1.000000000000000000e+00
3.350000000000000000e+02	7.138723411551320908e+01	3.151769778057845528e+01	-1.675594896692362418e-02	4.531734044190727104e+02	1.206655480601093178e-02	0.000000000000000000e+00	1.361946545198621195e+01	1.000000000000000000e+00
3.350000000000000000e+02	8.139513923093255698e+01	1.382618536582394242e+01	-1.680436903759145034e-02	4.544920003903941392e+02	1.140617708949687170e-02	0.000000000000000000e+00	1.689911313708742568e+01	1.000000000000000000e+00
3.360000000000000000e+02	4.755134800311545717e+01	4.215787842692713383e+01	-3.796996804400822826e-03	1.002697039830496237e+02	3.260450139513400014e-01	0.000000000000000000e+00	8.153021278132284166e+00	1.000000000000000000e+00
3.360000000000000000e+02	1.424504116840919039e+02	3.414423400145651755e+01	-2.384908767931611523e-02	6.463367765741563744e+02	4.067891315596905422e-02	0.000000000000000000e+00	1.330956527648755383e+01	1.000000000000000000e+00
3.380000000000000000e+02	1.118081086333860874e+01	2.204001189290761786e+01	-4.091473941672839516e-03	1.082890307105332965e+02	9.883503412536942534e-02	0.000000000000000000e+00	1.820745606361457902e+01	1.000000000000000000e+00
3.380000000000000000e+02	5.978619500459866032e+01	1.930862072641327032e+01	-1.608263648569067950e-02	4.348374723778969155e+02	8.216538519556837450e-03	0.000000000000000000e+00	1.131840173102832203e+01	1.000000000000000000e+00
3.380000000000000000e+02	9.193025346169055467e+01	4.932235970541729841e+01	-4.016935576660679401e-03	1.062591702320514173e+02	1.019260539283691758e-01	0.000000000000000000e+00	6.846445800029590245e+00	1.000000000000000000e+00
3.390000000000000000e+02	1.156578594128248483e+02	4.235184198104695952e+01	-1.627681248048856721e-02	4.401253557067817610e+02	7.945101141052068883e-03	0.000000000000000000e+00	1.118839951355832696e+01	1.000000000000000000e+00
3.390000000000000000e+02	3.321911674299909123e+01	1.756784070899231409e+01	-3.756135879363052283e-03	9.915696188259101973e+01	8.518149319430923239e-02	0.000000000000000000e+00	1.136278989374684123e+01	1.000000000000000000e+00
3.390000000000000000e+02	1.374683285594778113e+02	2.180229835146552020e+01	-1.616814135819053325e-02	4.371659774554736941e+02	2.108493853741699731e-02	0.000000000000000000e+00	8.526883277767113967e+00	1.000000000000000000e+00
3.390000000000000000e+02	4.880770857053736478e+01	2.778193319227436220e+01	-1.646575707103808961e-02	4.452707752087636663e+02	2.501922292001550474e-01	0.000000000000000000e+00	5.954649966610030987e+00	1.000000000000000000e+00
3.390000000000000000e+02	5.455358758000276254e+01	2.934485693751396340e+01	-1.861320005563677285e-02	5.037508564866252527e+02	1.677616078044227299e-01	0.000000000000000000e+00	5.954649966610030987e+00	1.000000000000000000e+00
3.400000000000000000e+02	5.227759191211535494e+01	3.551450771061759326e+01	-3.043133396029464380e-02	8.255873086084038732e+02	2.194712305457069412e-02	0.000000000000000000e+00	6.576073824273907853e+00	1.000000000000000000e+00
3.400000000000000000e+02	2.818588451119396865e+01	7.380615008628480744e+00	-1.362901965700928641e-03	3.398339741934130132e+01	4.428468796085770487e-01	0.000000000000000000e+00	1.136278989374684123e+01	1.000000000000000000e+00
3.410000000000000000e+02	1.289743441728031712e+02	2.105398847474874202e+01	-1.664866315775435229e-02	4.502517516044567287e+02	1.540796016244827538e-02	0.000000000000000000e+00	8.526883277767113967e+00	1.000000000000000000e+00
3.420000000000000000e+02	1.295925133084720926e+02	7.716473353844470751e+00	-4.647427804011438138e-03	1.234290028958149605e+02	8.939567073065446401e-02	0.000000000000000000e+00	1.073271512449423604e+01	1.000000000000000000e+00
3.420000000000000000e+02	1.522651141424023891e+01	4.757273431785721840e+01	-1.553962548577334478e-02	4.200499657303697632e+02	1.886750631416551638e-01	0.000000000000000000e+00	5.055462489214649580e+00	1.000000000000000000e+00
3.430000000000000000e+02	1.002940428933215600e+02	1.003818201812131328e+01	-2.068100342548359616e-02	5.600621578820738478e+02	5.500673898005126183e-03	0.000000000000000000e+00	1.916950099717097444e+01	1.000000000000000000e+00
3.430000000000000000e+02	8.924382376198587963e+01	4.302498600193681710e+01	1.643470717196783689e-03	-4.162396506615685610e+01	3.300655692736286229e-01	0.000000000000000000e+00	6.846445800029590245e+00	1.000000000000000000e+00
3.430000000000000000e+02	6.820841006565117937e+01	4.929512556517266830e+01	-3.718610234245324758e-03	9.813504754436284827e+01	8.766187048204066024e-02	0.000000000000000000e+00	2.106410205763133803e+01	1.000000000000000000e+00
3.440000000000000000e+02	1.992822312296453546e+01	4.943058468532528593e+01	-1.502302938186795590e-02	4.059818007728449061e+02	1.984960096199931412e-01	0.000000000000000000e+00	5.055462489214649580e+00	1.000000000000000000e+00
3.440000000000000000e+02	7.447285220222349267e+01	2.063270578167695390e+01	-2.231691087897736542e-02	6.046118858746210663e+02	6.977442674537481793e-03	0.000000000000000000e+00	1.186639448043296063e+01	1.000000000000000000e+00
3.450000000000000000e+02	9.127232198593067380e+01	2.695203197458259226e+01	-1.695176544852643880e-02	4.585059621827972478e+02	6.082599518282827411e-02	0.000000000000000000e+00	7.553183509621595348e+00	1.000000000000000000e+00
3.450000000000000000e+02	1.387574593494880446e+02	1.330171623207396969e+01	-1.570589344881591354e-02	4.245778456612313221e+02	8.889284485963044879e-03	0.000000000000000000e+00	6.235886937406315056e+00	1.000000000000000000e+00
3.450000000000000000e+02	2.268286385602464605e+01	2.140910514331636705e+01	-1.524590222796529462e-02	4.120511689692892219e+02	1.040641054915536490e-02	0.000000000000000000e+00	1.506923262114748496e+01	1.000000000000000000e+00
3.450000000000000000e+02	1.015253224903034521e+02	4.420160323508678601e+01	-4.722034708125442785e-03	1.254607298602875431e+02	5.880404204506972654e-02	0.000000000000000000e+00	7.205944277215170501e+00	1.000000000000000000e+00
3.460000000000000000e+02	1.015957415327899227e+01	7.540342224537460503e+00	-1.589493732371360588e-02	4.297259689168366208e+02	1.422221057335659733e-02	0.000000000000000000e+00	1.868623476990996579e+01	1.000000000000000000e+00
3.470000000000000000e+02	9.687994235563249390e+01	3.201218759662869928e+01	-1.690794640822252878e-02	4.573126634284792544e+02	6.602868556250585108e-02	0.000000000000000000e+00	6.219291233450261913e+00	1.000000000000000000e+00
3.470000000000000000e+02	1.382857374902982031e+02	4.623814841633045347e+01	-1.645590505539805057e-02	4.450024809259760445e+02	1.321351717152430272e-02	0.000000000000000000e+00	2.027296891356003528e+01	1.000000000000000000e+00
3.480000000000000000e+02	8.004636964233419860e+01	1.015667498227436560e+01	-1.609602952689628483e-02	4.352021973758962758e+02	1.045902788237440539e-02	0.000000000000000000e+00	1.186639448043296063e+01	1.000000000000000000e+00
3.480000000000000000e+02	1.060640905766082085e+02	5.223657386994681673e+01	-4.217705911186131300e-03	1.117266334268547325e+02	9.452569216195005897e-02	0.000000000000000000e+00	4.095601566170069319e+00	1.000000000000000000e+00
3.490000000000000000e+02	7.611571810865116561e+01	4.561732971218527410e+01	-1.645642749030506655e-02	4.450167080957048142e+02	8.182287744990968115e-03	0.000000000000000000e+00	7.193113932520680542e+00	1.000000000000000000e+00
3.500000000000000000e+02	1.357564861450876208e+02	1.876801714974995861e+01	-3.956821056735736891e-03	1.046221060415685002e+02	9.018142488774394394e-02	0.000000000000000000e+00	6.235886937406315056e+00	1.000000000000000000e+00
3.500000000000000000e+02	9.754302083854281591e+01	3.819603028317665405e+01	-1.715100473358807318e-02	4.639317311870089497e+02	2.652722698813625435e-02	0.000000000000000000e+00	6.219291233450261913e+00	1.000000000000000000e+00
3.500000000000000000e+02	8.310588960454197149e+01	3.926167237204607119e+01	-3.894200539884904583e-03	1.029167974762830085e+02	1.492469177287903959e-01	0.000000000000000000e+00	9.447585816875633924e+00	1.000000000000000000e+00
3.510000000000000000e+02	6.335024874189058153e+01	4.063411933952406230e+01	-6.536989599963443504e-03	1.748863538938746274e+02	3.739920768019254771e-01	0.000000000000000000e+00	6.157050072891071757e+00	1.000000000000000000e+00
3.510000000000000000e+02	5.861174872447794826e+01	4.456551644298085080e+01	8.443255052754875326e-03	-2.267985859838249780e+02	2.112309118043994571e-01	0.000000000000000000e+00	6.157050072891071757e+00	1.000000000000000000e+00
3.510000000000000000e+02	1.139282126077700354e+02	4.879765066962294640e+01	-3.981899654262602978e-03	1.053050570825154608e+02	8.760636509822306017e-02	0.000000000000000000e+00	8.583158398790656562e+00	1.000000000000000000e+00
3.510000000000000000e+02	1.265130927017703897e+02	2.973366104915299246e+01	-4.047830894894357059e-03	1.071005246868000853e+02	1.098493820994568271e-01	0.000000000000000000e+00	1.119404183117339713e+01	1.000000000000000000e+00
3.520000000000000000e+02	4.860052449481527503e+01	1.636176640455302334e+01	-1.674882543709431404e-02	4.529794134230876921e+02	1.098021550224692611e-02	0.000000000000000000e+00	1.679900889156506594e+01	1.000000000000000000e+00
3.520000000000000000e+02	1.177892611178604767e+02	3.674802737930967567e+01	-3.279244331773376042e-02	8.898860434848331806e+02	4.187779855063022971e-03	0.000000000000000000e+00	1.119404183117339713e+01	1.000000000000000000e+00
3.520000000000000000e+02	1.731713391671287994e+01	4.221421686897726033e+01	-1.691072003935180368e-02	4.573881961318097069e+02	7.485450211423660960e-03	0.000000000000000000e+00	1.087911671583330175e+01	1.000000000000000000e+00
3.520000000000000000e+02	2.799358652285181748e+01	4.898966162890328491e+00	-1.579926667364172158e-02	4.271206250580075903e+02	9.482188435793958980e-03	0.000000000000000000e+00	2.358053608297766601e+01	1.000000000000000000e+00
3.530000000000000000e+02	5.166326359754402375e+01	3.287922168457416916e+01	-1.679729258431540348e-02	4.542992914031427176e+02	1.304968830288610881e-02	0.000000000000000000e+00	1.359598950939524009e+01	1.000000000000000000e+00
3.530000000000000000e+02	1.021689101794205641e+02	5.350208635988116157e+01	-1.511721565679111090e-02	4.085467214958947011e+02	1.532494129582828712e-02	0.000000000000000000e+00	4.095601566170069319e+00	1.000000000000000000e+00
3.540000000000000000e+02	1.300881914198635627e+02	4.757516407238814793e+01	-1.471128833082231344e-02	3.974923357982010543e+02	1.408721480204722099e-02	0.000000000000000000e+00	1.091877996021807107e+01	1.000000000000000000e+00
3.540000000000000000e+02	8.018603757402969734e+01	1.497935977702247179e+01	-4.374401856021223507e-03	1.159938440841751657e+02	9.206979388478375714e-02	0.000000000000000000e+00	2.445723289422841162e+01	1.000000000000000000e+00
3.540000000000000000e+02	1.192329907275976808e+02	8.689340013649980321e+00	1.149032782726309250e-03	-2.815922080888617884e+01	4.295091278953742098e-01	0.000000000000000000e+00	1.678484854234066148e+01	1.000000000000000000e+00
3.540000000000000000e+02	2.631290568522300433e+01	4.833232693709468464e+01	-1.658029992394451785e-02	4.483900549269247904e+02	1.364866230481232012e-02	0.000000000000000000e+00	1.087911671583330175e+01	1.000000000000000000e+00
3.550000000000000000e+02	1.017392945840154965e+02	2.779227645673242719e+01	-1.612707635198279421e-02	4.360476777297404283e+02	1.564316449748981430e-02	0.000000000000000000e+00	1.121814632763346609e+01	1.000000000000000000e+00
3.550000000000000000e+02	6.966599245847122290e+01	4.877246949059623660e+01	-1.631049082640298464e-02	4.410424987557494205e+02	1.240643366771232436e-02	0.000000000000000000e+00	1.030152230861945561e+01	1.000000000000000000e+00
3.570000000000000000e+02	8.452035921766056958e+01	4.007780497530140451e+01	-1.845741447162378354e-02	4.995084371626489315e+02	1.249874642633397315e-02	0.000000000000000000e+00	1.453324257701749112e+01	1.000000000000000000e+00
3.570000000000000000e+02	4.948397192084176055e+01	5.236930292803756970e+01	-1.719316954061811745e-02	4.650799811567948154e+02	1.206007661401631292e-02	0.000000000000000000e+00	1.961154198651772518e+01	1.000000000000000000e+00
3.580000000000000000e+02	1.755268497119601534e+01	2.853764186692865579e+01	-1.650176535761363125e-02	4.462513681934048009e+02	9.429009636022445129e-03	0.000000000000000000e+00	1.023932706215053834e+01	1.000000000000000000e+00
3.580000000000000000e+02	1.408341914758272253e+02	4.950990917624258003e+01	-1.590623027306055023e-02	4.300335033195716505e+02	1.207844684420256165e-02	0.000000000000000000e+00	9.196764060091561888e+00	1.000000000000000000e+00
3.590000000000000000e+02	5.315414047451729829e+01	2.412424628986750719e+01	-4.234781036903051757e-03	1.121916305173091928e+02	2.600210972752796668e-01	0.000000000000000000e+00	1.205994232436975011e+01	1.000000000000000000e+00
3.610000000000000000e+02	1.416756009732452242e+02	2.787527371233943896e+01	-1.597135060584996269e-02	4.318068879363827932e+02	2.880220067003913531e-02	0.000000000000000000e+00	7.379308342628823070e+00	1.000000000000000000e+00
3.610000000000000000e+02	4.932301119412839796e+01	1.268900876264177491e+01	-4.287522358340434790e-03	1.136279046286502137e+02	1.530739716383509030e-01	0.000000000000000000e+00	9.416815950768899768e+00	1.000000000000000000e+00
3.610000000000000000e+02	1.390634331576886211e+02	1.398585086600357741e+01	-1.563645799365371430e-02	4.226869497955096335e+02	1.042360090632898917e-02	0.000000000000000000e+00	1.413292212180292040e+01	1.000000000000000000e+00
3.610000000000000000e+02	7.774027207282451002e+01	2.722301761374373541e+01	2.316603972735377034e-03	-5.995501635694819242e+01	3.739840132491200064e-01	0.000000000000000000e+00	8.874702756624390787e+00	1.000000000000000000e+00
3.610000000000000000e+02	1.439985460019462096e+02	4.087467150666902427e+01	3.604367121604991515e-03	-9.502393048069323811e+01	1.770062774767919844e-01	0.000000000000000000e+00	9.196764060091561888e+00	1.000000000000000000e+00
3.630000000000000000e+02	3.589095516952815501e+01	3.505027586853424992e+01	-1.558113974306601923e-02	4.211804996528427978e+02	1.247415420634900851e-02	0.000000000000000000e+00	6.874769923954766604e+00	1.000000000000000000e+00
3.630000000000000000e+02	7.677017156440294698e+00	2.583301547899883133e+01	-4.159619933127530790e-03	1.101448113517946865e+02	1.526523076747523522e-01	0.000000000000000000e+00	8.127069484977804237e+00	1.000000000000000000e+00
3.630000000000000000e+02	8.652432801335845625e+01	2.848820939841784750e+01	-1.572119398719816832e-02	4.249945164341489772e+02	1.671782955286738037e-02	0.000000000000000000e+00	3.327162829962329926e+00	1.000000000000000000e+00
3.630000000000000000e+02	2.618683289078033027e+01	4.641312754124488293e+01	-3.967470410230666128e-03	1.049121137681561891e+02	9.350515725451868931e-02	0.000000000000000000e+00	4.930819226691852464e+00	1.000000000000000000e+00
3.640000000000000000e+02	1.151360675300765735e+01	1.866853094198093999e+01	-7.306711450507775638e-03	1.958477469105980617e+02	3.503512236074579622e-02	0.000000000000000000e+00	8.127069484977804237e+00	1.000000000000000000e+00
3.640000000000000000e+02	1.287046418497961611e+02	3.869146180950474445e+01	-1.546523899428840776e-02	4.180242411364164354e+02	2.083315711385245184e-01	0.000000000000000000e+00	3.649013301463126968e+00	1.000000000000000000e+00
3.650000000000000000e+02	5.431092996425727648e+01	2.067631675678170211e+01	-1.673576171430004797e-02	4.526236565642191749e+02	1.773216602606342285e-02	0.000000000000000000e+00	9.416815950768899768e+00	1.000000000000000000e+00
3.650000000000000000e+02	1.364071584140778270e+02	3.304225586988024332e+01	-1.617465758014412572e-02	4.373434299849255353e+02	3.257924292979652581e-02	0.000000000000000000e+00	7.379308342628823070e+00	1.000000000000000000e+00
3.650000000000000000e+02	1.235201763036055524e+02	3.859955166331332066e+01	-1.492209032088667037e-02	4.032329853059701463e+02	3.015017647301728720e-01	0.000000000000000000e+00	3.603943893183886527e+00	1.000000000000000000e+00
3.670000000000000000e+02	1.202717529225475630e+02	1.814381498501479584e+01	-1.744720650421633518e-02	4.719980238640293919e+02	2.373870674691691551e-02	0.000000000000000000e+00	8.656067965482300508e+00	1.000000000000000000e+00
3.670000000000000000e+02	6.853121680123290105e+01	2.295441089837704141e+01	-1.644732591474574318e-02	4.447688501165718549e+02	3.617275633980787664e-02	0.000000000000000000e+00	5.770162368186706026e+00	1.000000000000000000e+00
3.670000000000000000e+02	8.322433854228717109e+01	2.891257007979820060e+01	-2.863397392628031814e-03	7.484552747498754854e+01	3.902518429382019205e-01	0.000000000000000000e+00	3.327162829962329926e+00	1.000000000000000000e+00
3.670000000000000000e+02	4.219831616302012378e+01	3.778517235745097480e+01	-3.637124396935547191e-03	9.591599054352660403e+01	1.939527998938987974e-01	0.000000000000000000e+00	6.874769923954766604e+00	1.000000000000000000e+00
3.680000000000000000e+02	1.226973436299919342e+02	2.645308825907483197e+01	-1.612971253698928381e-02	4.361194674417600936e+02	1.911191205997112563e-01	0.000000000000000000e+00	8.656067965482300508e+00	1.000000000000000000e+00
3.680000000000000000e+02	7.789540680603998624e+01	5.867249420118720415e+00	-1.562591686651866596e-02	4.223998893352137998e+02	1.634138209608781978e-02	0.000000000000000000e+00	9.676352155628295648e+00	1.000000000000000000e+00
3.680000000000000000e+02	3.199182651839765867e+01	1.749054233371639810e+01	-1.697065323187640917e-02	4.590203223373562764e+02	1.119961877042574550e-02	0.000000000000000000e+00	1.798742466424455699e+01	1.000000000000000000e+00
3.680000000000000000e+02	8.172101598352627150e+01	1.796329198562518314e+01	-1.715504788594317265e-02	4.640418360326513039e+02	1.036913929756844155e-02	0.000000000000000000e+00	1.105199843916097002e+01	1.000000000000000000e+00
3.680000000000000000e+02	1.263637234890086489e+02	5.193496979614635478e+01	-1.578302190066626157e-02	4.266782404867949481e+02	9.725501185639418011e-03	0.000000000000000000e+00	1.075985090638436859e+01	1.000000000000000000e+00
3.680000000000000000e+02	2.574435082267599384e+01	4.150220218386872517e+01	-2.547152715539044692e-03	6.623341783925199877e+01	1.887175369349100018e-01	0.000000000000000000e+00	4.930819226691852464e+00	1.000000000000000000e+00
3.690000000000000000e+02	4.275631188062927635e+01	4.718194767687346314e+01	-3.985021055919814835e-03	1.053900604208689202e+02	8.911056753434098976e-02	0.000000000000000000e+00	9.413328084401273443e+00	1.000000000000000000e+00
3.690000000000000000e+02	1.367286281683494451e+02	5.801946879950351743e+00	-1.571427023630086323e-02	4.248059659030633952e+02	9.291629627562469906e-03	0.000000000000000000e+00	1.340499167682710713e+01	1.000000000000000000e+00
3.690000000000000000e+02	8.750179337875594854e+01	7.028769138106683023e+00	-1.631663079072557046e-02	4.412097048772637891e+02	1.125119977981625663e-02	0.000000000000000000e+00	9.676352155628295648e+00	1.000000000000000000e+00
3.710000000000000000e+02	6.658158550167794942e+01	2.838522221447279392e+01	-1.690013473284225978e-02	4.570999325599855183e+02	1.955867983510084507e-02	0.000000000000000000e+00	5.770162368186706026e+00	1.000000000000000000e+00
3.710000000000000000e+02	1.247329921953180900e+02	3.979210718907984301e+01	-4.163267726150227631e-03	1.102441496038377267e+02	1.613172177452586453e-01	0.000000000000000000e+00	1.225187319744682313e+01	1.000000000000000000e+00
3.720000000000000000e+02	6.978588271139682320e+01	1.173653290344284805e+01	-1.679483530350166232e-02	4.542323736862390433e+02	1.049590740756778384e-02	0.000000000000000000e+00	1.001063782429568327e+01	1.000000000000000000e+00
3.720000000000000000e+02	4.943156438045693157e+00	3.607733735053797375e+01	-3.649051579313597037e-03	9.624079665008527229e+01	2.840888973796693584e-01	0.000000000000000000e+00	5.158935024975069616e+00	1.000000000000000000e+00
3.730000000000000000e+02	1.043160883150660965e+02	4.752767339136539704e+01	-1.581930486680306960e-02	4.276663136621481840e+02	1.172849168104550532e-02	0.000000000000000000e+00	1.583431365833231119e+01	1.000000000000000000e+00
3.730000000000000000e+02	8.860448453738675312e+01	4.949515801993593556e+01	-2.639013822374754181e-03	6.873501859538595227e+01	2.263274687348335590e-01	0.000000000000000000e+00	1.583431365833231119e+01	1.000000000000000000e+00
3.740000000000000000e+02	6.376762816677413070e+01	4.915460616335508348e+01	-1.643635267658629523e-02	4.444700222249592798e+02	1.049706413529249982e-02	0.000000000000000000e+00	2.095914276631437900e+01	1.000000000000000000e+00
3.740000000000000000e+02	1.248179287553526109e+02	1.195247867395327823e+01	-1.607382511384474952e-02	4.345975173497936908e+02	1.763792757826643243e-02	0.000000000000000000e+00	9.654513361039603225e+00	1.000000000000000000e+00
3.740000000000000000e+02	1.209002563986892369e+02	2.077639342559995583e+01	-1.675627708700362997e-02	4.531823399247347197e+02	1.456932492179485727e-02	0.000000000000000000e+00	9.654513361039603225e+00	1.000000000000000000e+00
3.750000000000000000e+02	5.637235504096282313e+01	6.953518934456268674e+00	-4.541579861933865876e-03	1.205465066897759385e+02	1.101422701261844939e-01	0.000000000000000000e+00	1.424078464105890873e+01	1.000000000000000000e+00
3.760000000000000000e+02	2.181208956309408720e+01	3.969132529446223856e+01	-1.741313020211858117e-02	4.710700435029125970e+02	1.501910911678916438e-02	0.000000000000000000e+00	6.386691563649909753e+00	1.000000000000000000e+00
3.760000000000000000e+02	6.464863164058989753e+01	2.064222868486312734e+01	-1.610419416611942600e-02	4.354245403059754835e+02	1.091027862079974042e-02	0.000000000000000000e+00	7.980617734779205108e+00	1.000000000000000000e+00
3.760000000000000000e+02	7.499510200526282233e+01	2.827762467404441438e+01	-1.645206447436643044e-02	4.448978925888261529e+02	1.096133121257714116e-02	0.000000000000000000e+00	8.414204489243250151e+00	1.000000000000000000e+00
3.770000000000000000e+02	1.424364466999990100e+02	4.180560568837482549e+01	-3.725963453230267657e-03	9.833529353318650124e+01	1.235357756564707810e-01	0.000000000000000000e+00	3.010041961646166442e+01	1.000000000000000000e+00
3.770000000000000000e+02	9.815133035111783144e+00	3.777393825515721915e+01	-1.755716009819151616e-02	4.749923269298512878e+02	1.412316343885899883e-01	0.000000000000000000e+00	5.158935024975069616e+00	1.000000000000000000e+00
3.770000000000000000e+02	1.505435249930871322e+01	3.261332862885468131e+01	-1.757617505889487453e-02	4.755101504322227015e+02	1.821333849195726495e-01	0.000000000000000000e+00	7.353999749055365243e+00	1.000000000000000000e+00
3.790000000000000000e+02	1.088089389660345674e+01	8.166998811021665361e+00	-1.388991727394002160e-02	3.751244096133128210e+02	2.077680320924158996e-01	0.000000000000000000e+00	3.519654596355239029e+00	1.000000000000000000e+00
3.790000000000000000e+02	3.443886195181064380e+01	1.598749316383629626e+01	-1.601139894029878288e-02	4.328975012240960609e+02	6.478841318110784009e-02	0.000000000000000000e+00	3.981141195249559228e+00	1.000000000000000000e+00
3.800000000000000000e+02	7.397088634802196339e+01	3.872942407718516478e+01	-1.695194702355425423e-02	4.585109069112305065e+02	1.207708788961103785e-02	0.000000000000000000e+00	1.050186309547171071e+01	1.000000000000000000e+00
3.800000000000000000e+02	2.252390626917244276e+01	4.603822580621950777e+01	-4.484331445034336894e-03	1.189874934366538781e+02	3.015788805005478190e-01	0.000000000000000000e+00	6.386691563649909753e+00	1.000000000000000000e+00
3.800000000000000000e+02	4.189023491484935136e+01	5.334876724627627453e+01	-1.594341195605008393e-02	4.310460507347394810e+02	2.251705417359972650e-02	0.000000000000000000e+00	1.765759115011051250e+01	1.000000000000000000e+00
3.810000000000000000e+02	3.496161770688325277e+01	3.710731445380918103e+01	-1.645640267890506603e-02	4.450160324211005900e+02	1.547496374824597343e-02	0.000000000000000000e+00	1.327774696745139238e+01	1.000000000000000000e+00
3.810000000000000000e+02	3.844769734675741546e+01	2.429537419184575597e+01	-1.616381985573009036e-02	4.370482924613007754e+02	8.906746010104504840e-02	0.000000000000000000e+00	7.851584485063321850e+00	1.000000000000000000e+00
3.820000000000000000e+02	1.338171913508457145e+01	5.690339447237368731e+00	-1.516181325252761135e-02	4.097612222030952012e+02	2.902596800509704700e-01	0.000000000000000000e+00	3.519654596355239029e+00	1.000000000000000000e+00
3.820000000000000000e+02	2.701293603730633563e+01	1.526196481354629775e+01	-1.747357380783470457e-02	4.727160694977151820e+02	1.468158208375482943e-01	0.000000000000000000e+00	6.721698430222732057e+00	1.000000000000000000e+00
3.830000000000000000e+02	1.570864303936766859e+01	1.115046822559968476e+01	-1.735842037111010733e-02	4.695801621011618749e+02	1.507822841530640501e-01	0.000000000000000000e+00	5.675231407897222802e+00	1.000000000000000000e+00
3.830000000000000000e+02	5.476427238131068975e+01	1.624705484673965472e+01	-4.933975768459532285e-03	1.312323990144141135e+02	7.276888586342378229e-02	0.000000000000000000e+00	1.819357208299173578e+01	1.000000000000000000e+00
3.830000000000000000e+02	3.233518398296320129e+01	1.936743757460683213e+01	-1.661841840119998928e-02	4.494281135222289549e+02	2.692192772386181598e-01	0.000000000000000000e+00	3.981141195249559228e+00	1.000000000000000000e+00
3.840000000000000000e+02	8.154204576293577134e+01	1.350546684125444941e+01	-4.493065783517395141e-03	1.192253506594350654e+02	9.590034161368499177e-02	0.000000000000000000e+00	4.756455933037187833e+00	1.000000000000000000e+00
3.850000000000000000e+02	1.316285031245691926e+02	4.222521257977785325e+01	-1.779690986742726855e-02	4.815212946797799418e+02	4.538770553120918816e-02	0.000000000000000000e+00	6.430314245990327748e+00	1.000000000000000000e+00
3.850000000000000000e+02	9.879806383019828786e+01	3.246399687128991474e+01	-1.695247194385327699e-02	4.585252017642121132e+02	7.179261419581695058e-03	0.000000000000000000e+00	9.954490105773800224e+00	1.000000000000000000e+00
3.870000000000000000e+02	1.137855126646883122e+02	2.319041186721820935e+01	-1.640762189015702172e-02	4.436876132215021471e+02	4.389435503317873355e-02	0.000000000000000000e+00	6.985590203026946554e+00	1.000000000000000000e+00
3.870000000000000000e+02	1.255008291903348123e+02	6.734321695071243674e+00	-1.518592943924022137e-02	4.104179644631599331e+02	4.520265043704041474e-02	0.000000000000000000e+00	4.940136368315455329e+00	1.000000000000000000e+00
3.870000000000000000e+02	8.962652432406747494e+01	4.949882261974122599e+01	-1.620760434299206229e-02	4.382406502524754046e+02	1.084365522427310768e-02	0.000000000000000000e+00	8.923099302425418600e+00	1.000000000000000000e+00
3.870000000000000000e+02	1.035119433852642068e+01	1.839828888287085817e+01	-1.422412389350435208e-02	3.842256665108848210e+02	2.694885075388383511e-01	0.000000000000000000e+00	3.407602904473857830e+00	1.000000000000000000e+00
3.870000000000000000e+02	7.807304051613854767e+01	3.245596459425367897e+01	-1.206257150636625645e-03	2.971757914969910175e+01	4.722531526961782911e-01	0.000000000000000000e+00	8.523733248574812293e+00	1.000000000000000000e+00
3.880000000000000000e+02	4.405963652480940596e+01	4.714336095146166628e+01	-3.774641011702710002e-03	9.966090152198638918e+01	1.109228779874129600e-01	0.000000000000000000e+00	1.086187808818202960e+01	1.000000000000000000e+00
3.880000000000000000e+02	1.288628985974567058e+02	4.806130446608293738e+01	-1.730902908805660723e-02	4.682351176608195829e+02	6.697641932937414833e-02	0.000000000000000000e+00	6.458214684088870783e+00	1.000000000000000000e+00
3.890000000000000000e+02	2.725070369646835289e+01	4.859703924095765792e+00	-1.512327543399348204e-02	4.087117439276249229e+02	3.977986146483503127e-02	0.000000000000000000e+00	2.165379179786159369e+01	1.000000000000000000e+00
3.890000000000000000e+02	1.352002007143979938e+02	1.087845975981851154e+01	-1.611517887188376741e-02	4.357236804882849697e+02	1.517366040614764877e-02	0.000000000000000000e+00	8.440989651290662366e+00	1.000000000000000000e+00
3.890000000000000000e+02	8.184504593104639980e+01	8.758671718116143978e+00	-1.655354119155725764e-02	4.476613497384180391e+02	1.304185142715752477e-02	0.000000000000000000e+00	4.756455933037187833e+00	1.000000000000000000e+00
3.890000000000000000e+02	1.106391359069623519e+02	2.942730081789449414e+01	-1.700048214886340503e-02	4.598326360995100686e+02	6.047042000863145361e-02	0.000000000000000000e+00	3.936877085899220585e+00	1.000000000000000000e+00
3.890000000000000000e+02	1.253255929366993087e+02	4.095153111809593582e+01	-1.694262188670927691e-02	4.582569608160221151e+02	3.549046293003343955e-02	0.000000000000000000e+00	6.430314245990327748e+00	1.000000000000000000e+00
3.890000000000000000e+02	7.108381720277066051e+00	1.944515271236418741e+01	-1.266376580489819194e-02	3.417333309756949120e+02	3.314469922580223216e-01	0.000000000000000000e+00	3.407602904473857830e+00	1.000000000000000000e+00
3.900000000000000000e+02	1.945225588162918839e+01	4.396647924056021139e+01	-1.854468940915246153e-02	5.018851454044051934e+02	1.663639549854305510e-01	0.000000000000000000e+00	6.424528613689142631e+00	1.000000000000000000e+00
3.900000000000000000e+02	8.895536357784055781e+01	3.097633931385757577e+01	-1.936194432538037528e-03	4.959554186139049392e+01	3.018994656725730863e-01	0.000000000000000000e+00	9.954490105773800224e+00	1.000000000000000000e+00
3.910000000000000000e+02	1.237871272314592801e+02	1.136769767093367989e+01	-1.577124359847817403e-02	4.263574887489306207e+02	8.188174868521735927e-02	0.000000000000000000e+00	4.940136368315455329e+00	1.000000000000000000e+00
3.910000000000000000e+02	8.084667011759627542e+01	4.790638383785510257e+01	-1.666935146908254603e-02	4.508151445031978710e+02	1.494410069538310015e-02	0.000000000000000000e+00	8.923099302425418600e+00	1.000000000000000000e+00
3.920000000000000000e+02	1.353375379070004847e+01	4.668817534866686003e+01	-2.192314590373151129e-02	5.938887104879385106e+02	1.414022328545421203e-01	0.000000000000000000e+00	6.514314753311777118e+00	1.000000000000000000e+00
3.920000000000000000e+02	7.881723655552622176e+01	2.396478088714785315e+01	-3.781728703188945700e-03	9.985391655296051283e+01	8.602905011131734003e-02	0.000000000000000000e+00	8.523733248574812293e+00	1.000000000000000000e+00
3.930000000000000000e+02	6.662303009656841368e+01	2.123590615265787207e+01	-1.654454081227222512e-02	4.474162475792942928e+02	1.463363703961553242e-01	0.000000000000000000e+00	5.834066088480538426e+00	1.000000000000000000e+00
3.930000000000000000e+02	6.712244002714169255e+01	2.704855759980343421e+01	-1.825661992284252633e-02	4.940403145549262831e+02	1.427533590698045751e-01	0.000000000000000000e+00	5.834066088480538426e+00	1.000000000000000000e+00
3.930000000000000000e+02	3.898406920838910850e+01	3.754028790066094956e+01	-1.628882147253249077e-02	4.404523896889785419e+02	9.187159556375945613e-03	0.000000000000000000e+00	1.086187808818202960e+01	1.000000000000000000e+00
3.940000000000000000e+02	1.118519931979431732e+02	5.013339595484438860e+01	-4.291008694542951599e-03	1.137228460198523692e+02	7.672644017713603493e-02	0.000000000000000000e+00	1.630473955022057453e+01	1.000000000000000000e+00
3.940000000000000000e+02	5.708722722195318511e+01	5.053014116765585584e+01	-4.461094880452417220e-03	1.183547054208067948e+02	6.835460372505142157e-02	0.000000000000000000e+00	1.744903955937466833e+01	1.000000000000000000e+00
3.950000000000000000e+02	2.324640478837913449e+01	4.915097554989622353e+01	-1.624406766880751030e-02	4.392336350593558905e+02	1.654091250728439988e-02	0.000000000000000000e+00	6.424528613689142631e+00	1.000000000000000000e+00
3.950000000000000000e+02	1.012997864636551171e+01	7.538822589082737835e+00	-2.847114629186500191e-03	7.440210833123462919e+01	2.130777436304869266e-01	0.000000000000000000e+00	2.789428592891173153e+01	1.000000000000000000e+00
3.960000000000000000e+02	8.718286507353118964e+01	4.086632588152232870e+01	-1.607683989291175744e-02	4.346796170963936561e+02	1.406728119604925276e-01	0.000000000000000000e+00	9.471524826982159695e+00	1.000000000000000000e+00
3.960000000000000000e+02	5.427999781008750801e+01	2.192184359144224359e+01	-1.713422846530856039e-02	4.634748727094794845e+02	1.299306161174462737e-02	0.000000000000000000e+00	1.129475068159609918e+01	1.000000000000000000e+00
3.960000000000000000e+02	2.413439609835029032e+01	3.166282473040305590e+01	-1.639215855819351961e-02	4.432665091844973517e+02	8.993226648817409519e-03	0.000000000000000000e+00	1.011402130570150959e+01	1.000000000000000000e+00
3.960000000000000000e+02	3.363272746098760990e+01	5.265891929171056063e+01	-4.116279331641607871e-03	1.089645416469848698e+02	8.002542039583460109e-02	0.000000000000000000e+00	1.096272630121153924e+01	1.000000000000000000e+00
3.960000000000000000e+02	1.170287207860316130e+02	1.055506199210316431e+01	-4.590462323006754171e-03	1.218776946733948137e+02	1.136839029337675111e-01	0.000000000000000000e+00	6.497347656901824031e+00	1.000000000000000000e+00
3.970000000000000000e+02	1.221496303779620263e+01	3.629684895471173434e+01	-1.684658844138988559e-02	4.556417371626124577e+02	8.181659931390306006e-03	0.000000000000000000e+00	1.047467771703039752e+01	1.000000000000000000e+00
3.980000000000000000e+02	1.443050034410129285e+02	1.075449825570531637e+01	-1.616228838317436065e-02	4.370065867488901290e+02	1.039488831820745141e-02	0.000000000000000000e+00	2.226629458776353232e+01	1.000000000000000000e+00
3.980000000000000000e+02	4.420172142086834555e+01	1.475407703054666619e+01	-1.889480594834471935e-02	5.114196680043210677e+02	4.399864941763043102e-02	0.000000000000000000e+00	5.832312075010731789e+00	1.000000000000000000e+00
3.980000000000000000e+02	7.444682730105419921e+01	4.876569603155834187e+01	-1.622348633433048914e-02	4.386731553997536821e+02	1.038581323835341408e-02	0.000000000000000000e+00	1.498688449642688880e+01	1.000000000000000000e+00
3.980000000000000000e+02	2.700867441222548848e+01	4.135983205980993915e+01	-3.965940300498362568e-03	1.048704451687330987e+02	1.978735921585835777e-01	0.000000000000000000e+00	8.651970273043641413e+00	1.000000000000000000e+00
3.990000000000000000e+02	1.261981868613920881e+02	2.371332027088229211e+01	-4.287961875342125896e-03	1.136398737426924583e+02	7.645511053545428481e-02	0.000000000000000000e+00	8.537057429609539838e+00	1.000000000000000000e+00
4.000000000000000000e+02	4.349846012195173728e+01	4.587436650725767606e+01	-1.686207201667933378e-02	4.560633924744847150e+02	1.072600553660174594e-02	0.000000000000000000e+00	9.432363986577394499e+00	1.000000000000000000e+00
4.000000000000000000e+02	6.174209316445583795e+00	5.020515211635696318e+01	-1.709223139189960591e-02	4.623311905330481864e+02	1.452738192984659449e-02	0.000000000000000000e+00	1.516349571695926635e+01	1.000000000000000000e+00
4.000000000000000000e+02	1.093987315435305305e+02	4.573409935513986113e+01	-4.420363577036695406e-03	1.172454932315249465e+02	2.526454841262686379e-01	0.000000000000000000e+00	8.116391305176794191e+00	1.000000000000000000e+00
4.010000000000000000e+02	1.393291640801781739e+02	4.705746834887261798e+01	-1.625843249064611376e-02	4.396248240011291273e+02	3.000683108867874260e-02	0.000000000000000000e+00	6.741718481913657968e+00	1.000000000000000000e+00
4.010000000000000000e+02	6.390949454314726097e+01	2.782473996757888557e+01	-2.480292106993672169e-02	6.723119734054965875e+02	4.979765120888390850e-02	0.000000000000000000e+00	7.247395064767856887e+00	1.000000000000000000e+00
4.010000000000000000e+02	7.094885242250354906e+01	2.954873993021404388e+01	-1.511928821080324274e-02	4.086031621688026689e+02	2.332765125938146555e-01	0.000000000000000000e+00	7.247395064767856887e+00	1.000000000000000000e+00
4.010000000000000000e+02	1.152667002162801566e+02	4.012671569835495688e+01	-1.562635895801734592e-02	4.224119285590537629e+02	6.033722002233710135e-02	0.000000000000000000e+00	7.192621854942098381e+00	1.000000000000000000e+00
4.020000000000000000e+02	4.797853608741220199e+01	1.030980711132537664e+01	-1.729691435475390685e-02	4.679052040876617866e+02	2.025061286177239905e-01	0.000000000000000000e+00	5.344313262810745258e+00	1.000000000000000000e+00
4.030000000000000000e+02	1.038135763750245388e+01	2.612405129806149162e+01	-1.627444258222627421e-02	4.400608176287079232e+02	1.555610784514438460e-02	0.000000000000000000e+00	1.049500577537415857e+01	1.000000000000000000e+00
4.030000000000000000e+02	3.614959396019540350e+01	1.737438394513428008e+01	-1.599587767154293794e-02	4.324748194277050857e+02	2.053341969965083447e-02	0.000000000000000000e+00	8.467748518322856910e+00	1.000000000000000000e+00
4.030000000000000000e+02	1.024078675409208756e+02	2.334927110587666732e+01	-1.634991421880219870e-02	4.421160933556013788e+02	2.977013604220912768e-02	0.000000000000000000e+00	8.275766223017408052e+00	1.000000000000000000e+00
4.030000000000000000e+02	1.097275384665518629e+02	2.721071178501550492e+01	-1.620876104015386149e-02	4.382721499218594090e+02	2.935948801543497577e-02	0.000000000000000000e+00	8.275766223017408052e+00	1.000000000000000000e+00
4.030000000000000000e+02	1.836941180928553052e+01	1.931698608801715622e+01	-3.833949541208535143e-03	1.012760166383578166e+02	2.096996820360406133e-01	0.000000000000000000e+00	1.049500577537415857e+01	1.000000000000000000e+00
4.030000000000000000e+02	1.320862175284008231e+02	4.602039470745836525e+01	-1.659478524870239974e-02	4.487845254554801500e+02	5.772388136114758872e-02	0.000000000000000000e+00	7.316816007637449992e+00	1.000000000000000000e+00
4.040000000000000000e+02	5.170304107316621867e+01	6.477086555095336706e+00	-1.625976707190331105e-02	4.396611678859039785e+02	1.713769958410173988e-01	0.000000000000000000e+00	5.344313262810745258e+00	1.000000000000000000e+00
4.040000000000000000e+02	3.096196911406020291e+01	3.703467670378086751e+01	-1.719645844281388405e-02	4.651695459411000684e+02	9.308825825885536087e-02	0.000000000000000000e+00	7.134463548213124007e+00	1.000000000000000000e+00
4.040000000000000000e+02	1.206570934961516173e+02	3.536462903004375136e+01	-1.789838309867250801e-02	4.842846568986180387e+02	2.104702834621043905e-01	0.000000000000000000e+00	6.285546630153881154e+00	1.000000000000000000e+00
4.050000000000000000e+02	7.145459701638262118e+01	3.813751486322310313e+01	-1.432893560204186179e-02	3.870799435641545756e+02	1.370515183656508817e-01	0.000000000000000000e+00	8.603652273547711005e+00	1.000000000000000000e+00
4.050000000000000000e+02	1.434483378500088122e+02	3.562936820536846483e+01	-8.261190128923699694e-03	2.218405164938056089e+02	2.129393748261861896e-01	0.000000000000000000e+00	1.214780084772632485e+01	1.000000000000000000e+00
4.050000000000000000e+02	1.264187905293826759e+02	3.992883846866158848e+01	-1.380767943043216019e-02	3.728848736596471554e+02	4.198262004242070411e-01	0.000000000000000000e+00	7.350453081430540436e+00	1.000000000000000000e+00
4.060000000000000000e+02	8.919037507907788154e+01	6.002746080420511277e+00	-1.600632567575959592e-02	4.327593439250554752e+02	2.476147358291758138e-02	0.000000000000000000e+00	1.342786664595653257e+01	1.000000000000000000e+00
4.060000000000000000e+02	1.307684827250679120e+02	2.593047661475081611e+01	-1.632363382040941113e-02	4.414004143620041987e+02	5.867238880085290376e-02	0.000000000000000000e+00	3.241897908810883688e+00	1.000000000000000000e+00
4.060000000000000000e+02	2.399754719344197085e+01	3.858302983933943864e+01	-3.303350897293578364e-02	8.964508460014178581e+02	1.103810570336472008e-02	0.000000000000000000e+00	7.134463548213124007e+00	1.000000000000000000e+00
4.060000000000000000e+02	1.250344808740787101e+02	4.967201631289670871e+01	-1.488089521300284788e-02	4.021111425960243650e+02	1.614782314571479027e-01	0.000000000000000000e+00	7.941116432291755345e+00	1.000000000000000000e+00
4.060000000000000000e+02	9.845463065464069530e+01	5.187941242366859740e+01	-1.560167600450535451e-02	4.217397518643003309e+02	5.083379078904826098e-02	0.000000000000000000e+00	7.323069878098682928e+00	1.000000000000000000e+00
4.070000000000000000e+02	9.379267349385746400e+01	1.861727944328848849e+01	-1.577048583220073963e-02	4.263368529351689631e+02	9.378491859461157709e-03	0.000000000000000000e+00	9.829207168605252676e+00	1.000000000000000000e+00
4.070000000000000000e+02	8.350168110245374464e+01	3.138172441388573475e+01	-1.561721878950708513e-02	4.221630196002562911e+02	6.556817437847017871e-02	0.000000000000000000e+00	8.241510120686566410e+00	1.000000000000000000e+00
4.080000000000000000e+02	1.016006410091824392e+02	3.417557896210999502e+01	-1.669387227905562779e-02	4.514829056360937329e+02	1.048582240870465920e-02	0.000000000000000000e+00	1.038132195396710600e+01	1.000000000000000000e+00
4.080000000000000000e+02	9.634557396780189720e+01	4.486662180001407307e+01	-1.634571410817843920e-02	4.420017141555876492e+02	3.221773447043152494e-02	0.000000000000000000e+00	7.323069878098682928e+00	1.000000000000000000e+00
4.080000000000000000e+02	9.121976676048383581e+01	3.427199132970671513e+01	-1.675411387462029389e-02	4.531234304044791656e+02	3.850184411070078916e-02	0.000000000000000000e+00	8.241510120686566410e+00	1.000000000000000000e+00
4.090000000000000000e+02	1.537937359392388359e+01	4.110178881679507867e+01	-1.649963912764861734e-02	4.461934657941042133e+02	3.481535447075589929e-02	0.000000000000000000e+00	8.978700517220959298e+00	1.000000000000000000e+00
4.090000000000000000e+02	1.430981761828457444e+01	4.768431128128820085e+00	-4.706339136705157966e-03	1.250333013795578125e+02	2.501499469970430711e-01	0.000000000000000000e+00	8.249721356472896616e+00	1.000000000000000000e+00
4.090000000000000000e+02	1.498994309611376075e+01	1.299006915189589684e+01	-1.615173172983947261e-02	4.367191034725125292e+02	1.098963471487990340e-02	0.000000000000000000e+00	8.249721356472896616e+00	1.000000000000000000e+00
4.090000000000000000e+02	1.122584373626864647e+02	3.598569770517440958e+01	-1.652389840722275072e-02	4.468541048198722478e+02	1.374154040507857832e-02	0.000000000000000000e+00	7.118776466469829423e+00	1.000000000000000000e+00
4.090000000000000000e+02	1.108005729256987877e+02	1.820980876755369948e+01	3.627467210233967926e-03	-9.565300192530753520e+01	1.061808249336787524e-01	0.000000000000000000e+00	7.572248795797457355e+00	1.000000000000000000e+00
4.090000000000000000e+02	1.129211956038753044e+02	2.889783978523125185e+01	-4.076489330630600136e-03	1.078809634053931461e+02	3.240328204504173693e-01	0.000000000000000000e+00	7.118776466469829423e+00	1.000000000000000000e+00
4.100000000000000000e+02	5.652251228619635981e+01	3.817131562962689628e+01	-1.668234198839808197e-02	4.511689078537793307e+02	1.887696787028669831e-02	0.000000000000000000e+00	7.458046983883941827e+00	1.000000000000000000e+00
4.100000000000000000e+02	1.317234574226850441e+02	2.902852848295177424e+01	-1.547054473100665899e-02	4.181687292167741248e+02	3.796288230416999809e-02	0.000000000000000000e+00	3.241897908810883688e+00	1.000000000000000000e+00
4.120000000000000000e+02	6.706222556732262774e+01	2.616413036676315329e+01	-1.594605726692983894e-02	4.311180889664237270e+02	4.309511011557687343e-02	0.000000000000000000e+00	8.639986034082838273e+00	1.000000000000000000e+00
4.120000000000000000e+02	1.267870156270302999e+02	4.542157371048856618e+01	-1.634570439783442769e-02	4.420014497193669172e+02	9.525490173445172459e-03	0.000000000000000000e+00	9.702387528163368913e+00	1.000000000000000000e+00
4.140000000000000000e+02	1.271069270941246145e+02	8.671822701365789143e+00	-1.837862796221253689e-02	4.973628894079411680e+02	1.669203290061871403e-02	0.000000000000000000e+00	1.889101279616667739e+01	1.000000000000000000e+00
4.140000000000000000e+02	1.037470327502265519e+02	1.545544444552671948e+01	-1.609333833300000127e-02	4.351289096383787296e+02	1.097451213304578843e-02	0.000000000000000000e+00	7.572248795797457355e+00	1.000000000000000000e+00
4.140000000000000000e+02	5.643981182935564789e+01	1.566773369540259431e+01	-3.774968925369399670e-03	9.966983140651308304e+01	1.748797993998303379e-01	0.000000000000000000e+00	7.021260051686025072e+00	1.000000000000000000e+00
4.150000000000000000e+02	3.762477201230577606e+01	8.260852349691173657e+00	-1.622125292894302864e-02	4.386123343537366850e+02	1.458525030236557107e-02	0.000000000000000000e+00	9.978166216916104503e+00	1.000000000000000000e+00
4.150000000000000000e+02	5.371354004655561454e+01	2.213809186784640204e+01	-5.140139929951987111e-03	1.368467492007190742e+02	1.080449822989224540e-01	0.000000000000000000e+00	7.021260051686025072e+00	1.000000000000000000e+00
4.160000000000000000e+02	1.063266833778385063e+02	3.401676517629577035e+01	-4.108356860546957985e-03	1.087487935424440622e+02	8.872330861405874902e-02	0.000000000000000000e+00	1.027403739257683313e+01	1.000000000000000000e+00
4.160000000000000000e+02	7.386695475707642800e+01	4.252856765611989687e+01	-4.572786939241329368e-03	1.213963511003021836e+02	7.085633494611576211e-02	0.000000000000000000e+00	9.495157863723470371e+00	1.000000000000000000e+00
4.170000000000000000e+02	1.350133715290164957e+02	3.922251955390900235e+01	-5.416473086607311374e-03	1.443719713262282198e+02	1.210376245950585128e-01	0.000000000000000000e+00	5.572751843774958580e+00	1.000000000000000000e+00
4.170000000000000000e+02	1.161482356035364774e+02	3.703221808124291670e+01	-1.642473858698502778e-02	4.441537423941458087e+02	1.218722011132344907e-02	0.000000000000000000e+00	4.631754981477711475e+00	1.000000000000000000e+00
4.170000000000000000e+02	6.509400898899302490e+01	3.889628938934335878e+01	-2.136510631482429166e-03	5.505063784277671601e+01	3.422475691610136206e-01	0.000000000000000000e+00	9.495157863723470371e+00	1.000000000000000000e+00
4.180000000000000000e+02	3.670988970565216647e+01	1.819698798772359893e+01	-1.642559308032812138e-02	4.441770123205251366e+02	1.578008418529519563e-02	0.000000000000000000e+00	9.978166216916104503e+00	1.000000000000000000e+00
4.190000000000000000e+02	7.934656223499174210e+00	5.107335119641341947e+01	-1.601106710347239420e-02	4.328884645024147630e+02	1.621590016968377235e-02	0.000000000000000000e+00	2.268638391158486556e+01	1.000000000000000000e+00
4.200000000000000000e+02	1.819479821336427960e+01	7.026095313406298892e+00	-3.249119531333166232e-03	8.534967691407608470e+01	1.202811634201139679e-01	0.000000000000000000e+00	1.637295635570576735e+01	1.000000000000000000e+00
4.200000000000000000e+02	5.924986976825075402e+01	4.688667316440339761e+01	-1.637483678715056720e-02	4.427947953435556769e+02	6.015518591524493530e-03	0.000000000000000000e+00	9.899504841362562146e+00	1.000000000000000000e+00
4.200000000000000000e+02	8.915070435876789645e+01	1.529509199029550892e+01	-4.173769980884029299e-03	1.105301514743592435e+02	1.456386677260598228e-01	0.000000000000000000e+00	8.219047820920584613e+00	1.000000000000000000e+00
4.210000000000000000e+02	1.399349969366606103e+02	3.660848694907617329e+01	-1.561403216527726921e-02	4.220762400930478861e+02	8.622654284781261502e-03	0.000000000000000000e+00	5.572751843774958580e+00	1.000000000000000000e+00
4.220000000000000000e+02	1.141166774168685834e+02	2.014867566189147041e+01	-1.628423171838103492e-02	4.403273995505918492e+02	1.125668444179928063e-02	0.000000000000000000e+00	6.385794635430104726e+00	1.000000000000000000e+00
4.220000000000000000e+02	1.206898087755259326e+02	3.612267570624918989e+01	-1.659128546407715940e-02	4.486892178311069301e+02	1.842937745081996148e-02	0.000000000000000000e+00	4.631754981477711475e+00	1.000000000000000000e+00
4.220000000000000000e+02	5.194110131662980478e+01	9.628222444555934345e+00	-1.677945913972090503e-02	4.538136434502843031e+02	8.396057139885226839e-03	0.000000000000000000e+00	1.747608508997817367e+01	1.000000000000000000e+00
4.220000000000000000e+02	1.788362687452190514e+01	2.339609446501681234e+01	-4.209719125699659670e-03	1.115091338854245464e+02	1.121125441292116776e-01	0.000000000000000000e+00	1.637295635570576735e+01	1.000000000000000000e+00
4.230000000000000000e+02	7.306439412401037714e+01	2.621761789451522162e+01	-1.621920187780686445e-02	4.385564792562984167e+02	8.864040373425907671e-02	0.000000000000000000e+00	6.735024560613793732e+00	1.000000000000000000e+00
4.230000000000000000e+02	4.154437424715641924e+01	4.985782300583181836e+01	-4.513817655865466801e-03	1.197904744789202311e+02	1.064828034236298127e-01	0.000000000000000000e+00	1.795305831962096832e+01	1.000000000000000000e+00
4.240000000000000000e+02	1.383241810276842614e+02	1.233482413984950021e+01	-1.620046542247432012e-02	4.380462401307129312e+02	7.430935010038330901e-03	0.000000000000000000e+00	8.968322836087121885e+00	1.000000000000000000e+00
4.240000000000000000e+02	8.628433008661984616e+01	4.620727517219936686e+01	-1.666772968652549536e-02	4.507709794303966646e+02	1.287937780416636979e-02	0.000000000000000000e+00	1.076648918304388403e+01	1.000000000000000000e+00
4.250000000000000000e+02	6.343073253354179286e+01	2.753448980366837873e+01	-1.643066263443186334e-02	4.443150685754085885e+02	1.129754034443364308e-02	0.000000000000000000e+00	9.723249830421224260e+00	1.000000000000000000e+00
4.250000000000000000e+02	7.992446119021946060e+01	3.137775600151852373e+01	-1.637923757714470144e-02	4.429146395295896923e+02	2.004812057184257590e-02	0.000000000000000000e+00	6.037807531114198767e+00	1.000000000000000000e+00
4.250000000000000000e+02	9.199020267060727463e+01	7.582116143085773530e+00	1.091945064506283890e-02	-2.942313981872717363e+02	4.564026421717194415e-01	0.000000000000000000e+00	3.328228238191997868e+00	1.000000000000000000e+00
4.260000000000000000e+02	7.561970780597994235e+01	4.768481398383170955e+01	-1.809036119988471913e-02	4.895126862539854073e+02	4.343657956113022856e-02	0.000000000000000000e+00	1.076648918304388403e+01	1.000000000000000000e+00
4.260000000000000000e+02	1.204978566595808331e+02	1.990593176749612070e+01	-1.622488086609593511e-02	4.387111318822832118e+02	3.947059107661465838e-02	0.000000000000000000e+00	6.385794635430104726e+00	1.000000000000000000e+00
4.260000000000000000e+02	7.718276114263287013e+01	2.088848954815373560e+01	-1.729769994782659470e-02	4.679265976925544805e+02	7.704599202390527424e-02	0.000000000000000000e+00	6.735024560613793732e+00	1.000000000000000000e+00
4.260000000000000000e+02	9.818522023696144174e+01	3.690756490288644187e+01	-4.632859265287201517e-03	1.230322662491131354e+02	7.984565316234149002e-02	0.000000000000000000e+00	1.039272903408081561e+01	1.000000000000000000e+00
4.260000000000000000e+02	9.523627101586382082e+01	6.847171585025753515e+00	-1.219436912160336804e-02	3.289505207276408214e+02	2.667080231771440380e-01	0.000000000000000000e+00	3.328228238191997868e+00	1.000000000000000000e+00
4.260000000000000000e+02	1.050248530584130862e+02	2.908271732331354897e+01	-3.863861903062042365e-03	1.020906028066293914e+02	1.582776768220253150e-01	0.000000000000000000e+00	1.039272903408081561e+01	1.000000000000000000e+00
4.270000000000000000e+02	1.212214475630450465e+02	4.211348212644196565e+01	-1.659113318006353102e-02	4.486850707680379173e+02	2.220336558858326814e-02	0.000000000000000000e+00	3.626285186658957382e+00	1.000000000000000000e+00
4.290000000000000000e+02	1.197251860048996441e+01	2.140497690188500002e+01	-1.674766419779208371e-02	4.529477900602024079e+02	9.742660036477723828e-03	0.000000000000000000e+00	1.683526030999921375e+01	1.000000000000000000e+00
4.290000000000000000e+02	1.375208483627710052e+02	2.126709547035470038e+01	-1.691526529082058514e-02	4.575119743542021524e+02	9.947847975726120673e-03	0.000000000000000000e+00	8.968322836087121885e+00	1.000000000000000000e+00
4.290000000000000000e+02	1.264961052977090361e+02	2.277587366606819330e+01	-1.609118371082403354e-02	4.350702340503061691e+02	6.602183557516150270e-02	0.000000000000000000e+00	6.649477665650612934e+00	1.000000000000000000e+00
4.290000000000000000e+02	1.427700935796910073e+02	3.145639463822069359e+01	-4.696302570071099122e-03	1.247599813255587407e+02	8.899073734644935563e-02	0.000000000000000000e+00	1.146195414751045583e+01	1.000000000000000000e+00
4.290000000000000000e+02	3.682372464235229614e+01	3.833862704675257049e+01	-2.221538318855840501e-03	5.736614801190697932e+01	2.965129201565021022e-01	0.000000000000000000e+00	1.312540026539682536e+01	1.000000000000000000e+00
4.300000000000000000e+02	7.272107972841624246e+01	8.341193746235662232e+00	-1.671921304294677474e-02	4.521729961030470690e+02	1.035943488940171964e-02	0.000000000000000000e+00	1.331695284150233149e+01	1.000000000000000000e+00
4.300000000000000000e+02	2.823051879517603524e+01	2.577572276214988278e+01	-6.745623005584089685e-03	1.805679475871537818e+02	4.603151031825181150e-02	0.000000000000000000e+00	1.056492043443024009e+01	1.000000000000000000e+00
4.300000000000000000e+02	7.993198697718614198e+01	3.741555884239614471e+01	-3.915254541547008582e-03	1.034901490098298638e+02	9.449175484552607696e-02	0.000000000000000000e+00	6.037807531114198767e+00	1.000000000000000000e+00
4.300000000000000000e+02	4.606181481628301810e+01	4.930398232323803143e+01	-4.025442412642867528e-03	1.064908320099070806e+02	9.769899270686721593e-02	0.000000000000000000e+00	1.393863890375787307e+01	1.000000000000000000e+00
4.310000000000000000e+02	2.511022943347015968e+01	4.426063364235631781e+01	-4.702038373087294096e-03	1.249161811543721541e+02	9.021662727096990686e-02	0.000000000000000000e+00	1.098801351990273822e+01	1.000000000000000000e+00
4.310000000000000000e+02	3.771710750185374650e+01	2.112575733258198341e+01	-2.346967760206631736e-03	6.078189593976259886e+01	2.665539497155534621e-01	0.000000000000000000e+00	1.056492043443024009e+01	1.000000000000000000e+00
4.310000000000000000e+02	3.161284392381704933e+01	5.311797217622167011e+01	-2.856547450916975192e-02	7.747754299520578343e+02	1.160472760322794894e-02	0.000000000000000000e+00	1.098801351990273822e+01	1.000000000000000000e+00
4.320000000000000000e+02	1.065494960504972966e+02	1.398224543474155723e+01	-1.703227012557984726e-02	4.606982998099641691e+02	8.517570179441547040e-03	0.000000000000000000e+00	1.729373469267264340e+01	1.000000000000000000e+00
4.320000000000000000e+02	5.943540660721663471e+01	5.323242948449977519e+01	-1.557483210380069573e-02	4.210087273359277447e+02	1.022959338736018076e-02	0.000000000000000000e+00	1.393863890375787307e+01	1.000000000000000000e+00
4.320000000000000000e+02	8.916603046787760434e+01	3.909259734377236839e+01	-3.778782392793319199e-03	9.977368137435890105e+01	1.115026207104476974e-01	0.000000000000000000e+00	9.385095488223845095e+00	1.000000000000000000e+00
4.330000000000000000e+02	1.288562876137114017e+02	3.271320744734975960e+01	-4.855775612822424425e-03	1.291028190952275168e+02	6.274340385620646998e-02	0.000000000000000000e+00	1.005457112563932753e+01	1.000000000000000000e+00
4.330000000000000000e+02	1.189886635021718604e+02	3.078333830310614516e+01	-2.968901583359229331e-03	7.771866249806639360e+01	1.186339706215540080e-01	0.000000000000000000e+00	1.005457112563932753e+01	1.000000000000000000e+00
4.330000000000000000e+02	7.294138819937185758e+01	4.209335569224045770e+01	-3.830671202209378051e-03	1.011867395155181981e+02	2.417773457807491644e-01	0.000000000000000000e+00	8.411317057440644618e+00	1.000000000000000000e+00
4.340000000000000000e+02	7.744892112768485504e+01	2.199234757562805243e+01	-1.690723486302159184e-02	4.572932863267437824e+02	7.805814355330897847e-03	0.000000000000000000e+00	1.444667730553890017e+01	1.000000000000000000e+00
4.340000000000000000e+02	9.484138648615078182e+01	2.670990940146408477e+01	-1.694984059354621292e-02	4.584535437127847786e+02	7.423963894616525394e-03	0.000000000000000000e+00	1.362132984002430369e+01	1.000000000000000000e+00
4.340000000000000000e+02	1.444972994070563459e+02	1.241266988952934547e+01	-1.640863658550484327e-02	4.437152458370539989e+02	2.277058907125462106e-02	0.000000000000000000e+00	1.010004380971014726e+01	1.000000000000000000e+00
4.350000000000000000e+02	1.065380264430443873e+02	3.577027835357211671e+01	-1.662030015132342706e-02	4.494793581424365811e+02	7.546639306170277450e-03	0.000000000000000000e+00	1.018836853892511662e+01	1.000000000000000000e+00
4.360000000000000000e+02	1.600120073139489918e+01	6.708705589382071288e+00	-1.620798064251861847e-02	4.382508978013303249e+02	1.173001820299668374e-02	0.000000000000000000e+00	1.150838511762453109e+01	1.000000000000000000e+00
4.360000000000000000e+02	1.152633667788411458e+02	4.103062905570949681e+01	-1.516299520402606023e-03	3.816078491280052987e+01	4.676553199179457332e-01	0.000000000000000000e+00	9.922747794074258110e+00	1.000000000000000000e+00
4.380000000000000000e+02	1.022580366440890174e+02	1.500383038899462029e+01	-1.617037005758731674e-02	4.372266703459497421e+02	3.572107519972200773e-02	0.000000000000000000e+00	8.758933991084507653e+00	1.000000000000000000e+00
4.390000000000000000e+02	1.094122836729010686e+02	9.950546891019317997e+00	-1.747921908433504659e-02	4.728698040699221110e+02	5.535361698664253982e-02	0.000000000000000000e+00	8.758933991084507653e+00	1.000000000000000000e+00
4.390000000000000000e+02	1.396319984961052683e+02	2.126364339553211025e+01	-1.571655813493092954e-02	4.248682709322545747e+02	7.622188330961721103e-02	0.000000000000000000e+00	1.010004380971014726e+01	1.000000000000000000e+00
4.400000000000000000e+02	1.345240519319671613e+01	4.049972686218654871e+01	-4.410587344811525354e-03	1.169792627149433599e+02	6.251444291698071698e-02	0.000000000000000000e+00	1.111691727767100168e+01	1.000000000000000000e+00
4.400000000000000000e+02	2.520180581060046876e+01	1.362186653008484427e+01	-1.616117186414977105e-02	4.369761812276378237e+02	1.136188010636118850e-02	0.000000000000000000e+00	1.150838511762453109e+01	1.000000000000000000e+00
4.400000000000000000e+02	1.299583327753602475e+02	4.744878931532480948e+01	-1.620386019099985531e-02	4.381386879119656328e+02	9.356770745672315925e-03	0.000000000000000000e+00	1.506336493112470620e+01	1.000000000000000000e+00
4.400000000000000000e+02	3.801210041339390955e+01	2.235497847917034520e+01	-2.241489151418691976e-03	5.790945757504986346e+01	2.518927213800737919e-01	0.000000000000000000e+00	1.550389925552983961e+01	1.000000000000000000e+00
4.410000000000000000e+02	8.436623725148847086e+01	1.400330362807248896e+01	-1.696453145138953483e-02	4.588536114057948225e+02	1.870421236320896075e-02	0.000000000000000000e+00	7.776740664194612407e+00	1.000000000000000000e+00
4.410000000000000000e+02	5.131622134325660767e+01	3.869175971397248759e+01	-2.070747440418822891e-03	5.325974663585139979e+01	2.765804115522340068e-01	0.000000000000000000e+00	6.255308393021714153e+00	1.000000000000000000e+00
4.430000000000000000e+02	1.217349586777167474e+02	7.610902432575242571e+00	-1.607051170515012492e-02	4.345072851940819305e+02	7.758662765210311285e-03	0.000000000000000000e+00	1.254281688721625088e+01	1.000000000000000000e+00
4.430000000000000000e+02	1.068009852307807535e+02	5.113641761724554158e+01	-1.606799799729251299e-02	4.344388308319050225e+02	1.038026189396934473e-02	0.000000000000000000e+00	1.414641022133517545e+01	1.000000000000000000e+00
4.430000000000000000e+02	9.200520418838547698e+01	1.254595003503734851e+01	-1.654358648974267945e-02	4.473902590620235742e+02	1.908368603263754792e-02	0.000000000000000000e+00	7.776740664194612407e+00	1.000000000000000000e+00
4.430000000000000000e+02	4.344684178572698130e+01	3.835515223238963500e+01	2.107444846038258532e-03	-5.425910600357510560e+01	2.511346088809904842e-01	0.000000000000000000e+00	7.851261721303103513e+00	1.000000000000000000e+00
4.440000000000000000e+02	8.215525905840759435e+01	2.684047589264368838e+01	-1.676404947364009204e-02	4.533940008654363396e+02	6.855795991364321829e-03	0.000000000000000000e+00	1.302618195483831087e+01	1.000000000000000000e+00
4.440000000000000000e+02	1.669065333188720501e+01	2.986489735011407731e+01	-3.050375347772227817e-03	7.993739072463949924e+01	1.300464741190886508e-01	0.000000000000000000e+00	1.111691727767100168e+01	1.000000000000000000e+00
4.440000000000000000e+02	8.039707633678952448e+01	5.192313078961221606e+01	-1.565302203214955293e-02	4.231380287412480925e+02	8.517512321798426100e-03	0.000000000000000000e+00	1.093530914250982278e+01	1.000000000000000000e+00
4.440000000000000000e+02	1.316298458223435830e+02	3.247845173790184248e+01	1.442587121867700125e-03	-3.615341750494685868e+01	3.918444856027251122e-01	0.000000000000000000e+00	1.377702339296399003e+01	1.000000000000000000e+00
4.450000000000000000e+02	6.762463561786186972e+01	5.106361036468546644e+01	-1.548480541164676434e-02	4.185570821411088218e+02	4.378342158371562043e-02	0.000000000000000000e+00	7.735559255096213782e+00	1.000000000000000000e+00
4.450000000000000000e+02	5.581962201627626996e+01	1.556852664744943482e+01	-1.732440786388780157e-02	4.686539190292434682e+02	8.016008341866664999e-03	0.000000000000000000e+00	1.856763053973173427e+01	1.000000000000000000e+00
4.450000000000000000e+02	1.128742701309235343e+02	3.698222220236185365e+01	-4.508393626694763220e-03	1.196427650081537735e+02	6.936114318810027157e-02	0.000000000000000000e+00	3.921276245289428530e+00	1.000000000000000000e+00
4.460000000000000000e+02	4.905423762234433127e+01	3.285975210611258746e+01	-2.181840335689710832e-03	5.628507563942846303e+01	2.935896840772863614e-01	0.000000000000000000e+00	6.255308393021714153e+00	1.000000000000000000e+00
4.470000000000000000e+02	2.456663823002188707e+01	1.757074679545480578e+01	-1.642368826186802605e-02	4.441251394935561052e+02	7.172755621465465303e-03	0.000000000000000000e+00	1.319554895798472671e+01	1.000000000000000000e+00
4.470000000000000000e+02	7.212448972855790430e+01	4.477153678187060137e+01	-1.582007791002939395e-02	4.276873655042836617e+02	6.033051490260477046e-02	0.000000000000000000e+00	7.735559255096213782e+00	1.000000000000000000e+00
4.490000000000000000e+02	9.575198540561342497e+01	2.015261011169246430e+01	-4.530704535341684158e-03	1.202503451676329291e+02	1.076941633563901490e-01	0.000000000000000000e+00	6.218588284953241896e+00	1.000000000000000000e+00
4.490000000000000000e+02	6.171108582705337575e+00	2.514661848276522704e+01	-1.617116916922372791e-02	4.372484320941230749e+02	1.094080374246531040e-02	0.000000000000000000e+00	1.152922274917570356e+01	1.000000000000000000e+00
4.500000000000000000e+02	1.116634953284414280e+02	1.315502398615976887e+01	-1.713297526263692777e-02	4.634407449609802825e+02	6.981277147528608396e-03	0.000000000000000000e+00	1.147112233182459562e+01	1.000000000000000000e+00
4.500000000000000000e+02	1.224582273256194753e+02	2.693189736931965683e+01	-1.631864531194516382e-02	4.412645651764673858e+02	1.901931056656347430e-02	0.000000000000000000e+00	1.287680331316127180e+01	1.000000000000000000e+00
4.500000000000000000e+02	4.618978291937379765e+01	4.309776160762650221e+01	-1.615776686201789852e-02	4.368834547604620866e+02	1.323992923341199557e-02	0.000000000000000000e+00	6.461112218507355287e+00	1.000000000000000000e+00
4.500000000000000000e+02	3.580930695257740126e+01	1.066242483585826761e+01	-4.149054392103586689e-03	1.098570860420862658e+02	1.498178499546578557e-01	0.000000000000000000e+00	1.319554895798472671e+01	1.000000000000000000e+00
4.500000000000000000e+02	1.035747741823487331e+02	4.436154238631540636e+01	-4.120250172373050510e-03	1.090726772717170121e+02	1.015178799775996454e-01	0.000000000000000000e+00	1.187160441030880342e+01	1.000000000000000000e+00
4.510000000000000000e+02	4.949974842466595959e+01	1.009148745285579984e+01	-1.692847944880629396e-02	4.578718279282271055e+02	1.427302179304201779e-02	0.000000000000000000e+00	1.370234130344124956e+01	1.000000000000000000e+00
4.510000000000000000e+02	1.438106458889681960e+02	4.864953869591196423e+01	-1.586984137953910065e-02	4.290425454845986906e+02	2.359944197745966754e-02	0.000000000000000000e+00	8.512751296609566865e+00	1.000000000000000000e+00
4.510000000000000000e+02	6.263554833270156053e+01	5.187347640535184468e+01	-1.719993404202885962e-02	4.652641949380879964e+02	9.321718784024379811e-02	0.000000000000000000e+00	5.654692818764964102e+00	1.000000000000000000e+00
4.520000000000000000e+02	7.396348862589761097e+01	3.136582612053652497e+01	-1.555230335036541199e-02	4.203952147344602395e+02	1.325753575328247891e-02	0.000000000000000000e+00	1.353125992950482015e+01	1.000000000000000000e+00
4.520000000000000000e+02	8.586042934798304316e+01	6.642294116202942078e+00	-1.809517179897403641e-02	4.896436905357084015e+02	2.480309196270724659e-02	0.000000000000000000e+00	9.559389754753864210e+00	1.000000000000000000e+00
4.520000000000000000e+02	6.864657692193824801e+01	1.158943341074438393e+01	-1.664811964692376745e-02	4.502369504862077179e+02	1.471086493456852384e-02	0.000000000000000000e+00	1.286389809147671137e+01	1.000000000000000000e+00
4.520000000000000000e+02	8.107280920581540329e+01	1.491638777397621141e+01	-4.357759060431150647e-03	1.155406203917285950e+02	2.569137772504732631e-01	0.000000000000000000e+00	9.559389754753864210e+00	1.000000000000000000e+00
4.520000000000000000e+02	1.096887266456756294e+02	2.527300739383762362e+01	-1.659666475521539078e-02	4.488357089767332582e+02	1.638279796650854436e-02	0.000000000000000000e+00	9.569823869343172973e+00	1.000000000000000000e+00
4.520000000000000000e+02	5.155845192342003003e+01	2.916237498919045379e+01	-4.077821416074492271e-03	1.079172393231178972e+02	1.773932479306985499e-01	0.000000000000000000e+00	1.266455469281530277e+01	1.000000000000000000e+00
4.530000000000000000e+02	1.389412786686781374e+02	4.166697487508708519e+01	-1.715782274881317779e-02	4.641174022792695837e+02	3.319092961608349768e-02	0.000000000000000000e+00	8.512751296609566865e+00	1.000000000000000000e+00
4.540000000000000000e+02	6.524806586558675292e+01	4.685846862719640882e+01	-1.688625967759658716e-02	4.567220811505086999e+02	7.743281181876093822e-02	0.000000000000000000e+00	5.654692818764964102e+00	1.000000000000000000e+00
4.540000000000000000e+02	5.256352034765977521e+01	4.203877988190528470e+01	-3.953274524141230095e-03	1.045255253566009372e+02	1.442403608511948487e-01	0.000000000000000000e+00	6.461112218507355287e+00	1.000000000000000000e+00
4.550000000000000000e+02	1.019458358986631907e+02	1.964902555086555580e+01	-1.817400652253822399e-02	4.917905512787483531e+02	1.120225653299344870e-02	0.000000000000000000e+00	9.569823869343172973e+00	1.000000000000000000e+00
4.560000000000000000e+02	1.034672602370794010e+02	4.704303048799247478e+01	-1.552614765284971582e-02	4.196829316482189824e+02	2.828129883412999757e-02	0.000000000000000000e+00	9.580533175612643504e+00	1.000000000000000000e+00
4.560000000000000000e+02	1.661762881833325878e+01	5.097422570262485664e+01	-1.596278745043479622e-02	4.315736924437595121e+02	1.232446911473583651e-02	0.000000000000000000e+00	2.136379403281009104e+01	1.000000000000000000e+00
4.560000000000000000e+02	1.373641860134123078e+02	1.460360649898028029e+01	-3.791413327446482677e-03	1.001176523623804542e+02	1.762432506202076254e-01	0.000000000000000000e+00	6.658391103674933476e+00	1.000000000000000000e+00
4.580000000000000000e+02	9.149323832139216961e+01	1.372919187560773757e+01	-1.743109245300207208e-02	4.715591991634509554e+02	6.772681437890004652e-03	0.000000000000000000e+00	1.201254456204381782e+01	1.000000000000000000e+00
4.580000000000000000e+02	3.737429602767947756e+01	4.591730353229402084e+01	-1.622264975621371536e-02	4.386503733484419172e+02	1.271488041968393823e-02	0.000000000000000000e+00	3.196017809429299028e+00	1.000000000000000000e+00
4.580000000000000000e+02	6.329989542598355001e+01	3.604192688327381688e+01	-4.362343049359646008e-03	1.156654535291100387e+02	6.882467394122249171e-02	0.000000000000000000e+00	1.099058430474757309e+01	1.000000000000000000e+00
4.590000000000000000e+02	1.372242165766871835e+02	2.126052625561550258e+01	-3.467034868402920668e-03	9.128404011483570457e+01	2.709273303519728060e-01	0.000000000000000000e+00	6.658391103674933476e+00	1.000000000000000000e+00
4.590000000000000000e+02	9.518474639873348053e+01	5.185827507644515322e+01	-1.540345276818175582e-02	4.163416523317387714e+02	1.170798400839156983e-02	0.000000000000000000e+00	9.580533175612643504e+00	1.000000000000000000e+00
4.600000000000000000e+02	6.953120522799041225e+01	2.549825535628121997e+01	-4.119191795098673878e-03	1.090438550913508351e+02	8.547500656483475456e-02	0.000000000000000000e+00	1.224737649938554007e+01	1.000000000000000000e+00
4.600000000000000000e+02	9.583678290412069600e+01	3.263714533964084552e+01	-4.730614969680444620e-03	1.256943911945909491e+02	8.340042757738308499e-02	0.000000000000000000e+00	6.379602378056751455e+00	1.000000000000000000e+00
4.600000000000000000e+02	8.690997645945243733e+01	4.440679703899561304e+01	-1.649164053676929406e-02	4.459756447631916672e+02	1.406507497977338428e-02	0.000000000000000000e+00	1.113536449742989021e+01	1.000000000000000000e+00
4.610000000000000000e+02	6.623699000425062877e+01	9.275492415953296543e+00	-1.662190119232946281e-02	4.495229583724932922e+02	9.579004234831267617e-03	0.000000000000000000e+00	1.655384823412357420e+01	1.000000000000000000e+00
4.610000000000000000e+02	1.241979297025837212e+02	2.186974084943688368e+01	-1.703876342186690443e-03	4.326895675365906868e+01	2.867583429604037004e-01	0.000000000000000000e+00	1.304052499509759322e+01	1.000000000000000000e+00
4.620000000000000000e+02	9.482774913773005210e+01	2.633784558805012921e+01	-4.110301813849106395e-03	1.088017593385126958e+02	1.397352969880789608e-01	0.000000000000000000e+00	6.379602378056751455e+00	1.000000000000000000e+00
4.630000000000000000e+02	3.792702322698547590e+01	8.513848299047035439e+00	-1.712452025797925326e-02	4.632104946758124697e+02	3.317254495560284511e-02	0.000000000000000000e+00	2.832021046338947201e+01	1.000000000000000000e+00
4.630000000000000000e+02	3.441219979208307223e+01	4.711751840024678017e+01	1.692181611349606206e-03	-4.295048086639204854e+01	3.398798596629079016e-01	0.000000000000000000e+00	3.196017809429299028e+00	1.000000000000000000e+00
4.640000000000000000e+02	1.342456386204145247e+02	1.210339713330813716e+01	-4.060612241562143454e-03	1.074485917588170736e+02	8.018900756315916478e-02	0.000000000000000000e+00	9.629379024849061608e+00	1.000000000000000000e+00
4.640000000000000000e+02	7.668470455627097238e+01	4.991312827272803787e+01	-1.645801347514420226e-02	4.450598983098167878e+02	7.786209564103030445e-03	0.000000000000000000e+00	1.161360706884685179e+01	1.000000000000000000e+00
4.640000000000000000e+02	8.919890153146818079e+01	8.838868674152720928e+00	2.235303298655040485e-03	-5.774100179997892468e+01	2.056810944077572811e-01	0.000000000000000000e+00	6.423013740550082673e+00	1.000000000000000000e+00
4.640000000000000000e+02	1.434847543240133803e+02	3.563246738806122949e+01	4.041099193118521428e-03	-1.069172041191237525e+02	1.508850758386522939e-01	0.000000000000000000e+00	1.141024154302566807e+01	1.000000000000000000e+00
4.650000000000000000e+02	1.491539519785392365e+01	2.845932975731934178e+01	-1.749873113511911035e-02	4.734011645409257198e+02	1.371481051533407491e-02	0.000000000000000000e+00	1.638278011761427067e+01	1.000000000000000000e+00
4.670000000000000000e+02	8.711332735580562314e+01	1.491385722303942707e+01	1.228484876295119757e-03	-3.032289403463592592e+01	3.981916216118338570e-01	0.000000000000000000e+00	6.423013740550082673e+00	1.000000000000000000e+00
4.680000000000000000e+02	9.938724528826142546e+01	4.261036305042581773e+01	-1.657300707147122548e-02	4.481914528646375402e+02	1.217981435152004632e-02	0.000000000000000000e+00	1.892509399326020159e+01	1.000000000000000000e+00
4.690000000000000000e+02	5.672077755954858702e+01	3.360990946650176880e+01	-1.718845957652155587e-02	4.649517174100233774e+02	1.493462341215578970e-02	0.000000000000000000e+00	3.608317704226390088e+00	1.000000000000000000e+00
4.690000000000000000e+02	4.030716849461480678e+01	4.441134370567642975e+01	-1.668827107148139824e-02	4.513303711676378498e+02	2.094689780785030653e-02	0.000000000000000000e+00	1.007936371495207339e+01	1.000000000000000000e+00
4.690000000000000000e+02	1.396013437003881030e+01	4.481423608945525672e+01	-3.551664820275757424e-03	9.358871898154373525e+01	3.014749214981778946e-01	0.000000000000000000e+00	1.170475521651411910e+01	1.000000000000000000e+00
4.700000000000000000e+02	6.988317863521078266e+01	1.571094241673399239e+01	-1.704666663360800832e-02	4.610903516435366214e+02	6.937899351165288664e-03	0.000000000000000000e+00	1.341437690399215121e+01	1.000000000000000000e+00
4.700000000000000000e+02	3.353217365547831008e+01	3.694856822815023634e+01	-1.630239083014242696e-02	4.408219162103384292e+02	3.110253703678078629e-02	0.000000000000000000e+00	1.007936371495207339e+01	1.000000000000000000e+00
4.700000000000000000e+02	5.222402492450986955e+01	5.326947965374060345e+01	-1.671395225534203291e-02	4.520297320960781349e+02	5.505657272727781937e-03	0.000000000000000000e+00	1.267162583733105663e+01	1.000000000000000000e+00
4.710000000000000000e+02	1.929332740396319679e+01	5.878305031098538969e+00	-1.640269460176523378e-02	4.435534312070329861e+02	9.796613001240017660e-03	0.000000000000000000e+00	2.403725158764535763e+01	1.000000000000000000e+00
4.710000000000000000e+02	7.149353480339087241e+01	2.902830930114332730e+01	-1.732961033057485098e-02	4.687955948161612127e+02	1.006944872899095955e-02	0.000000000000000000e+00	1.256092966958436996e+01	1.000000000000000000e+00
4.720000000000000000e+02	8.138641938676676091e+01	3.676832149649861492e+01	-3.938776867103565768e-03	1.041307189901540937e+02	2.474393799594886145e-01	0.000000000000000000e+00	1.256092966958436996e+01	1.000000000000000000e+00
4.730000000000000000e+02	6.463225951539662617e+01	4.570288987362021516e+01	-4.328184537421238265e-03	1.147352343946252233e+02	5.227954455452610283e-02	0.000000000000000000e+00	1.280364998981451841e+01	1.000000000000000000e+00
4.740000000000000000e+02	1.777552651401364869e+01	3.374879088981644770e+01	-4.243811622913679082e-03	1.124375552788398949e+02	1.723210730151638614e-01	0.000000000000000000e+00	1.088723885666878211e+01	1.000000000000000000e+00
4.750000000000000000e+02	2.733139130230376779e+01	2.853175935166416011e+01	-1.710536217899983127e-02	4.626887737156382059e+02	6.849410646117215506e-03	0.000000000000000000e+00	1.045429928090523042e+01	1.000000000000000000e+00
4.750000000000000000e+02	5.288292794469382585e+01	4.061499633077129090e+01	-2.705146600091923054e-03	7.053597454335191230e+01	2.159459946477247927e-01	0.000000000000000000e+00	9.893554672099160285e+00	1.000000000000000000e+00
4.760000000000000000e+02	1.015752793634885478e+02	1.631587218145040197e+01	-4.560553961012769539e-03	1.210632174310000408e+02	1.011120970433699862e-01	0.000000000000000000e+00	2.058313592208643783e+01	1.000000000000000000e+00
4.760000000000000000e+02	1.055176335554784544e+02	3.651793464576292081e+01	-1.656573409494328103e-02	4.479933920725529219e+02	1.283804888610611261e-01	0.000000000000000000e+00	7.139484094574766182e+00	1.000000000000000000e+00
4.760000000000000000e+02	1.328445304255561439e+02	1.663989336219209747e+01	-3.541372655408827567e-03	9.330843836768814015e+01	1.279170628751125083e-01	0.000000000000000000e+00	3.127092981841417441e+01	1.000000000000000000e+00
4.760000000000000000e+02	1.345429317223579346e+02	4.788257508462500311e+01	-4.098622197418884741e-03	1.084836950532058495e+02	9.621165995560843065e-02	0.000000000000000000e+00	1.029753238459871767e+01	1.000000000000000000e+00
4.770000000000000000e+02	4.101768525811719002e+01	2.640364220706575082e+01	1.686564937416576860e-03	-4.279752521147104716e+01	4.212461924705227512e-01	0.000000000000000000e+00	1.172656448189408707e+01	1.000000000000000000e+00
4.780000000000000000e+02	7.579441758995247369e+01	2.815906706358554601e+01	-1.635975175498853573e-02	4.423839933277435534e+02	1.276304694361818370e-02	0.000000000000000000e+00	7.566150927657518288e+00	1.000000000000000000e+00
4.780000000000000000e+02	1.014076601072539745e+02	4.235577254960847426e+01	-1.770129695749236148e-02	4.789175232249344845e+02	7.823125209191705842e-02	0.000000000000000000e+00	7.139484094574766182e+00	1.000000000000000000e+00
4.780000000000000000e+02	3.228836620651854616e+01	8.360773935227816978e+00	-3.468343645186252114e-03	9.131968128119621042e+01	1.961654178916120150e-01	0.000000000000000000e+00	8.388581867522571400e+00	1.000000000000000000e+00
4.780000000000000000e+02	2.180097396363521511e+01	4.512049743024225279e+01	-4.053669944743099919e-03	1.072595361772978322e+02	9.642029216400394009e-02	0.000000000000000000e+00	1.206316446092101557e+01	1.000000000000000000e+00
4.780000000000000000e+02	1.256701701277988690e+02	5.310878546098539488e+01	-1.571733430496356776e-02	4.248894079249103015e+02	1.040344121691838541e-02	0.000000000000000000e+00	1.029753238459871767e+01	1.000000000000000000e+00
4.790000000000000000e+02	1.084292280710089784e+01	5.210088278787186766e+01	-1.594756205740368443e-02	4.311590680610249819e+02	1.229468592188442955e-02	0.000000000000000000e+00	1.299248493900350887e+01	1.000000000000000000e+00
4.810000000000000000e+02	3.517131112958541195e+01	1.623839631248679893e+01	-1.645860876593312552e-02	4.450761095219280605e+02	1.248175618479507865e-02	0.000000000000000000e+00	8.388581867522571400e+00	1.000000000000000000e+00
4.810000000000000000e+02	1.970122584518662023e+01	2.237526630184621368e+01	-4.012426760145443479e-03	1.061363842218201654e+02	9.311437747329542880e-02	0.000000000000000000e+00	1.347246568616793105e+01	1.000000000000000000e+00
4.810000000000000000e+02	6.875476783754903920e+01	2.538598732733940011e+01	-4.546112183040842622e-03	1.206699327870527014e+02	3.617238217987802651e-01	0.000000000000000000e+00	6.370614529772186785e+00	1.000000000000000000e+00
4.820000000000000000e+02	9.331414668176887517e+01	1.114605994410457868e+01	-4.625462137942200520e-03	1.228308245291416085e+02	7.962584812746154039e-02	0.000000000000000000e+00	1.194352441211485605e+01	1.000000000000000000e+00
4.820000000000000000e+02	6.899517464334929073e+00	3.487630890652127391e+01	-1.752122109969218161e-02	4.740136208275894774e+02	1.222238895527494318e-02	0.000000000000000000e+00	1.002770212339884992e+01	1.000000000000000000e+00
4.830000000000000000e+02	1.305539704480857495e+02	2.475627410104831938e+01	-1.607530510735480020e-02	4.346378211629236148e+02	9.577766376971497131e-03	0.000000000000000000e+00	3.318719158524236157e+00	1.000000000000000000e+00
4.830000000000000000e+02	4.989820319604775456e+00	1.230935238517540675e+01	-1.617560347331056803e-02	4.373691889501927790e+02	4.858374801539278032e-02	0.000000000000000000e+00	1.263468496479053549e+01	1.000000000000000000e+00
4.840000000000000000e+02	9.072480607474767567e+01	2.280552350824914143e+01	-1.673332899657122355e-02	4.525574077596976394e+02	9.281141910574719489e-03	0.000000000000000000e+00	1.194352441211485605e+01	1.000000000000000000e+00
4.840000000000000000e+02	1.168037577331390651e+02	3.512171817032221099e+01	-4.563469412826429844e-03	1.211426122555645719e+02	6.583153180775902502e-02	0.000000000000000000e+00	1.553913091440963967e+01	1.000000000000000000e+00
4.840000000000000000e+02	5.592113860203809139e+01	4.667287440413123534e+01	-1.691963172544047947e-02	4.576308829600637296e+02	1.257125561568006589e-02	0.000000000000000000e+00	7.665972758075936255e+00	1.000000000000000000e+00
4.840000000000000000e+02	7.478801612615168892e+01	2.334034694471646887e+01	-1.622905459340127921e-02	4.388247926005414570e+02	7.522010499551479157e-03	0.000000000000000000e+00	6.370614529772186785e+00	1.000000000000000000e+00
4.850000000000000000e+02	1.090814431282736905e+02	8.636179799764558851e+00	-3.543365826448395973e-03	9.336271724970298180e+01	1.633855476075850577e-01	0.000000000000000000e+00	1.364491602045266561e+01	1.000000000000000000e+00
4.860000000000000000e+02	6.459547057670481429e+00	2.485826339270585095e+01	-1.697278241870503815e-02	4.590783052592252034e+02	1.291908895687421399e-02	0.000000000000000000e+00	1.002770212339884992e+01	1.000000000000000000e+00
4.860000000000000000e+02	7.182707822440096379e+01	3.312481635384020251e+01	-1.659153097106528044e-02	4.486959035818917414e+02	8.362805428103303740e-03	0.000000000000000000e+00	8.326377712701338751e+00	1.000000000000000000e+00
4.860000000000000000e+02	4.833594965189000447e+01	4.867046027261417862e+01	-3.685658582729818469e-03	9.723769414653716581e+01	2.479168082292003694e-01	0.000000000000000000e+00	7.843815443482297312e+00	1.000000000000000000e+00
4.870000000000000000e+02	2.564913704815229067e+01	7.823348826057868521e+00	-1.632859496819853012e-02	4.415355184499916277e+02	2.574718737913217481e-02	0.000000000000000000e+00	1.430554049475675349e+01	1.000000000000000000e+00
4.880000000000000000e+02	3.971554978258944146e+01	5.218637396438518650e+00	-1.589248364886391984e-02	4.296591493990807749e+02	1.089356124734930376e-02	0.000000000000000000e+00	1.430554049475675349e+01	1.000000000000000000e+00
4.880000000000000000e+02	5.630476965238963061e+01	1.986910004216347403e+01	3.834620912942818521e-03	-1.012942997191521073e+02	2.080602309948879070e-01	0.000000000000000000e+00	1.778409134177088191e+01	1.000000000000000000e+00
4.890000000000000000e+02	1.870411304305465094e+01	4.670836975927923618e+01	-4.594207845004456489e-03	1.219796943224772718e+02	4.977384907965520799e-02	0.000000000000000000e+00	7.333572468947664014e+00	1.000000000000000000e+00
4.890000000000000000e+02	1.138169705711359292e+01	4.711273257426346817e+01	-3.978036699819451419e-03	1.051998594631009496e+02	1.171831171273187699e-01	0.000000000000000000e+00	7.333572468947664014e+00	1.000000000000000000e+00
4.890000000000000000e+02	6.116195244795740393e+01	5.226760483195193530e+01	-1.623359671213447583e-02	4.389484855109452042e+02	1.046784492979879744e-02	0.000000000000000000e+00	7.665972758075936255e+00	1.000000000000000000e+00
4.900000000000000000e+02	1.421067088580125812e+02	7.372589433142296755e+00	-1.629385013053926204e-02	4.405893322439444546e+02	2.775024511675618921e-01	0.000000000000000000e+00	3.304943020892321925e+01	1.000000000000000000e+00
4.900000000000000000e+02	9.657209932141260822e+01	1.408595509118273803e+01	-1.721725036175648926e-02	4.657357603264908334e+02	8.604805469883625157e-03	0.000000000000000000e+00	1.006195875451523669e+01	1.000000000000000000e+00
4.900000000000000000e+02	1.293024544049815177e+02	4.504879107068215660e+01	-1.534331115082216909e-02	4.147038502123833155e+02	1.583240031796884217e-02	0.000000000000000000e+00	8.161116385060598333e+00	1.000000000000000000e+00
4.900000000000000000e+02	9.870814857037827039e+01	5.245961605240223236e+01	-1.657818047197326047e-02	4.483323371088348495e+02	1.065932437747796335e-02	0.000000000000000000e+00	1.352491296383968944e+01	1.000000000000000000e+00
4.910000000000000000e+02	1.103602964843293250e+02	2.258398609388723344e+01	-1.656973736177111411e-02	4.481024107385420621e+02	1.137719847733931200e-02	0.000000000000000000e+00	7.209620987025791905e+00	1.000000000000000000e+00
4.920000000000000000e+02	1.122266541179715347e+02	5.204334878353638771e+01	-1.560096690959956317e-02	4.217204414900451184e+02	1.526316518139558820e-02	0.000000000000000000e+00	1.161888605013922771e+01	1.000000000000000000e+00
4.920000000000000000e+02	8.968047504128102787e+01	6.754616280360618674e+00	-3.600204105031222512e-03	9.491056144163556496e+01	3.354703869024958651e-01	0.000000000000000000e+00	5.617400128840435158e+00	1.000000000000000000e+00
4.920000000000000000e+02	8.926939020546218728e+01	2.301632689467749415e+01	1.830189884823246651e-03	-4.670878090398960580e+01	3.714423045943461288e-01	0.000000000000000000e+00	1.153607823226071716e+01	1.000000000000000000e+00
4.930000000000000000e+02	4.450499789980494825e+01	3.317471131858947331e+01	-3.875316807950000483e-03	1.024025476515832764e+02	3.333548048642525075e-01	0.000000000000000000e+00	6.810338482319650666e+00	1.000000000000000000e+00
4.940000000000000000e+02	4.923212071515231969e+01	2.827215890863134362e+01	-4.693934918718606700e-03	1.246955044362888287e+02	1.965524072183317816e-01	0.000000000000000000e+00	6.810338482319650666e+00	1.000000000000000000e+00
4.940000000000000000e+02	1.221663066964781024e+02	4.108909202493057222e+01	-1.633290041310314633e-02	4.416527661579704045e+02	1.076867530972769327e-02	0.000000000000000000e+00	8.161116385060598333e+00	1.000000000000000000e+00
4.950000000000000000e+02	8.440278651567882662e+01	8.678463476533798016e+00	-5.253749478225007603e-03	1.399406127699020317e+02	1.059054808688711935e-01	0.000000000000000000e+00	5.617400128840435158e+00	1.000000000000000000e+00
4.950000000000000000e+02	1.129499720044821487e+02	2.931244917819437390e+01	-4.291225800455557814e-03	1.137287583404616669e+02	1.753536020484497415e-01	0.000000000000000000e+00	7.209620987025791905e+00	1.000000000000000000e+00
4.960000000000000000e+02	1.948598571823608694e+01	4.829756003279588583e+01	-1.668700222419257362e-02	4.512958173782651556e+02	1.057224555134150812e-02	0.000000000000000000e+00	1.885553606645834890e+01	1.000000000000000000e+00
4.970000000000000000e+02	1.129499278484439344e+02	4.044699641923973843e+01	-4.554968976002377393e-03	1.209111247423066544e+02	9.245835305612493116e-02	0.000000000000000000e+00	9.238718841773414070e+00	1.000000000000000000e+00
4.980000000000000000e+02	9.481185806709751773e+01	3.612105540300628093e+01	-2.950690741082706223e-03	7.722273709091598448e+01	2.210839480191002515e-01	0.000000000000000000e+00	1.864680511693418907e+01	1.000000000000000000e+00
4.990000000000000000e+02	1.758820225727321329e+01	5.522847018125942142e+00	-1.718724121755656198e-02	4.649185385401723352e+02	1.145584617917139170e-02	0.000000000000000000e+00	2.081772067563697703e+01	1.000000000000000000e+00
4.990000000000000000e+02	1.309045262898343935e+02	3.243101709543945788e+01	-1.699773042232459799e-02	4.597576999113094871e+02	1.027791200916794434e-02	0.000000000000000000e+00	1.230116836509436418e+01	1.000000000000000000e+00
4.990000000000000000e+02	3.825235294159991639e+01	5.012914448112673682e+01	-4.197503262477115561e-03	1.111764662992501229e+02	2.478531231772047594e-01	0.000000000000000000e+00	8.843246194711637642e+00	1.000000000000000000e+00
5.000000000000000000e+02	2.880691026180507563e+01	2.305904058565638337e+01	-3.892432349887316092e-03	1.028686453737521020e+02	1.163674754228548602e-01	0.000000000000000000e+00	6.531104318312689117e+00	1.000000000000000000e+00
5.000000000000000000e+02	7.271414386618153003e+01	1.239812889711801702e+01	-1.584575248205353148e-03	4.002009858950611942e+01	2.824114433450731765e-01	0.000000000000000000e+00	9.622945470770476462e+00	1.000000000000000000e+00
5.010000000000000000e+02	1.336498274541119997e+02	8.457714073007185362e+00	-1.590619007623769038e-02	4.300324086625843734e+02	1.105261851664351980e-02	0.000000000000000000e+00	2.412998003082357101e+01	1.000000000000000000e+00
5.010000000000000000e+02	1.101065429442495827e+02	1.607117804072526113e+01	-1.661087774620286645e-02	4.492227631961515044e+02	6.913696839000005312e-03	0.000000000000000000e+00	1.918584730249399328e+01	1.000000000000000000e+00
5.030000000000000000e+02	6.269370913189550976e+01	3.793180807108405617e+01	-1.635637749127065790e-02	4.422921039421395335e+02	8.175292790533839060e-02	0.000000000000000000e+00	4.822723423383026287e+00	1.000000000000000000e+00
5.030000000000000000e+02	7.897396441844769299e+01	5.051819559405021920e+01	-3.981888678443121395e-03	1.053047581843281790e+02	1.363060426042298490e-01	0.000000000000000000e+00	1.125155697071416050e+01	1.000000000000000000e+00
5.030000000000000000e+02	1.734774753521635304e+01	3.420671603167132702e+01	-2.586435786505744856e-03	6.730319114613490683e+01	2.091984621937372779e-01	0.000000000000000000e+00	1.213044673748164293e+01	1.000000000000000000e+00
5.030000000000000000e+02	7.007295329373975790e+01	4.363564263580485658e+01	-1.428628194776673799e-02	3.859183810981442093e+02	1.187631657345584735e-01	0.000000000000000000e+00	4.734853685360619124e+00	1.000000000000000000e+00
5.040000000000000000e+02	8.528452847121495495e+01	3.814078719759384484e+01	-1.559875483176397827e-02	4.216602012449974950e+02	8.883810035130834670e-03	0.000000000000000000e+00	1.002429323354478718e+01	1.000000000000000000e+00
5.040000000000000000e+02	7.106234833755817704e+01	2.187824762343373308e+01	-1.637407113968674527e-02	4.427739449059721437e+02	8.157567902709605967e-03	0.000000000000000000e+00	9.622945470770476462e+00	1.000000000000000000e+00
5.040000000000000000e+02	3.532713794209808356e+01	2.268227193804418462e+01	-4.222042895237683099e-03	1.118447400223054871e+02	5.389430902312886129e-02	0.000000000000000000e+00	6.531104318312689117e+00	1.000000000000000000e+00
5.050000000000000000e+02	1.081594136335286578e+02	3.515796467865747132e+01	-1.656178465433177580e-02	4.478858392249945268e+02	8.427576680407167231e-03	0.000000000000000000e+00	1.175598535457579707e+01	1.000000000000000000e+00
5.050000000000000000e+02	3.361009671466229065e+01	4.264034824453553085e+01	3.377087548404366594e-03	-8.883455641633169364e+01	2.086992203315040095e-01	0.000000000000000000e+00	6.197767759283664191e+00	1.000000000000000000e+00
5.050000000000000000e+02	4.222157490516707412e+01	6.125928932637793700e+00	-4.192636279201246777e-03	1.110439265393626300e+02	9.823255561216082121e-02	0.000000000000000000e+00	1.271514011785211196e+01	1.000000000000000000e+00
5.050000000000000000e+02	1.110288871795137311e+02	5.134310265391242467e+01	-4.179432561057328487e-03	1.106843572675523149e+02	8.991547316275683155e-02	0.000000000000000000e+00	1.643753539035424183e+01	1.000000000000000000e+00
5.070000000000000000e+02	1.046984060475939629e+02	1.478620155342999531e+01	-4.682821756029777183e-03	1.243928660603422429e+02	6.180153156154044591e-02	0.000000000000000000e+00	1.467464809308721740e+01	1.000000000000000000e+00
5.070000000000000000e+02	1.427171143775863413e+02	3.143789899904950857e+01	-3.366325228344980384e-03	8.854147233618374457e+01	1.307006522315741215e-01	0.000000000000000000e+00	8.561122291057557732e+00	1.000000000000000000e+00
5.070000000000000000e+02	9.532869712236988846e+01	3.581950157430399173e+01	2.370855905596941891e-03	-6.143242808148732337e+01	2.087323157057057177e-01	0.000000000000000000e+00	1.030891317442026356e+01	1.000000000000000000e+00
5.070000000000000000e+02	6.578047031115379184e+01	4.163728599446604761e+01	-3.169384197028811412e-02	8.599684640420448432e+02	3.807000844285535202e-02	0.000000000000000000e+00	4.734853685360619124e+00	1.000000000000000000e+00
5.070000000000000000e+02	5.027686267532167363e+01	1.596397381750236733e+01	3.198017827169018223e-03	-8.395805355811764059e+01	2.444689329186916504e-01	0.000000000000000000e+00	1.271514011785211196e+01	1.000000000000000000e+00
5.070000000000000000e+02	2.798779592167118935e+01	4.003227251880445436e+01	-4.452949507145370286e-03	1.181328871483539587e+02	1.053386899882469141e-01	0.000000000000000000e+00	6.197767759283664191e+00	1.000000000000000000e+00
5.080000000000000000e+02	9.412993115764345475e+01	2.542631473226905570e+01	-3.034860240424209089e-03	7.951487671832866511e+01	1.166438057066153666e-01	0.000000000000000000e+00	1.046209216990725110e+01	1.000000000000000000e+00
5.090000000000000000e+02	8.058663955421128833e+01	2.928548965569352092e+01	-1.633004528219732243e-02	4.415750140180398375e+02	8.484368893648674970e-03	0.000000000000000000e+00	1.002429323354478718e+01	1.000000000000000000e+00
5.100000000000000000e+02	1.251954643017393032e+01	4.741769026046735291e+01	-1.694416171601230078e-02	4.582988941029315697e+02	6.355425985445362080e-03	0.000000000000000000e+00	1.714091997385421351e+01	1.000000000000000000e+00
5.110000000000000000e+02	3.852613260364989145e+01	4.092179032295132401e+01	-1.656667536964801304e-02	4.480190252659053840e+02	9.039186173453117590e-03	0.000000000000000000e+00	8.819408823271004394e+00	1.000000000000000000e+00
5.110000000000000000e+02	1.350086660827030016e+02	2.771329972294573807e+01	-1.614048778962349009e-02	4.364129037072894448e+02	1.050924980379930318e-02	0.000000000000000000e+00	8.561122291057557732e+00	1.000000000000000000e+00
5.120000000000000000e+02	1.399989471054993828e+02	1.525741163396531519e+01	-1.579173884940908781e-02	4.269156241447693105e+02	8.139129882467233124e-03	0.000000000000000000e+00	9.210681281929243625e+00	1.000000000000000000e+00
5.120000000000000000e+02	3.399478366110270144e+01	2.604471241916359148e+01	-1.646305917213878450e-02	4.451973048777502981e+02	9.524682597379707794e-03	0.000000000000000000e+00	1.522286895571086518e+01	1.000000000000000000e+00
5.130000000000000000e+02	7.424787373838731241e+01	4.640569930545366262e+00	-7.225700827580941975e-03	1.936416311500826453e+02	4.183184974003772982e-02	0.000000000000000000e+00	1.653912303727820898e+01	1.000000000000000000e+00
5.130000000000000000e+02	7.284136717019960372e+01	3.939583039577897239e+01	-1.639772212192753403e-02	4.434180185198758295e+02	8.976060150314491004e-03	0.000000000000000000e+00	1.273609964562014873e+01	1.000000000000000000e+00
5.130000000000000000e+02	1.039263382150868011e+02	5.209953214537762278e+01	-1.621848722250445948e-02	4.385370174589561429e+02	8.218859945870793382e-03	0.000000000000000000e+00	1.942066074740144543e+01	1.000000000000000000e+00
5.130000000000000000e+02	6.672015100827795209e+01	5.330237701997893396e+01	-3.914551193623542168e-03	1.034709951398431258e+02	2.175117828762718197e-01	0.000000000000000000e+00	1.295066380544522211e+01	1.000000000000000000e+00
5.140000000000000000e+02	1.130600258190278140e+02	1.230596073100924670e+01	-1.635181921501250787e-02	4.421679710231398417e+02	1.925086817669352524e-02	0.000000000000000000e+00	1.325263602215486003e+01	1.000000000000000000e+00
5.140000000000000000e+02	6.296374300414580460e+00	1.734958228812213221e+01	-1.701889959463460597e-02	4.603341878209550941e+02	2.747985851203593732e-02	0.000000000000000000e+00	1.145801701061911437e+01	1.000000000000000000e+00
5.150000000000000000e+02	1.309421311378602581e+02	1.693393607625618458e+01	-1.641632493048943500e-02	4.439246181197249257e+02	1.170090205556484353e-02	0.000000000000000000e+00	9.210681281929243625e+00	1.000000000000000000e+00
5.150000000000000000e+02	7.392167443923042924e+01	2.117647585853903891e+01	-1.673479346311798621e-02	4.525972887359553170e+02	8.060885146699670045e-03	0.000000000000000000e+00	1.271575023349975275e+01	1.000000000000000000e+00
5.150000000000000000e+02	4.816268314599636824e+01	3.814162851567891721e+01	-1.647976878255159525e-02	4.456523480998851028e+02	1.091835413137698385e-02	0.000000000000000000e+00	1.002957656283725463e+01	1.000000000000000000e+00
5.150000000000000000e+02	3.394715189136477562e+01	4.845935674909387103e+01	-1.751794088796565854e-02	4.739242927058412533e+02	4.449250844774177427e-02	0.000000000000000000e+00	7.147324587685345065e+00	1.000000000000000000e+00
5.160000000000000000e+02	1.339750147695138480e+02	4.015215488683784884e+01	-1.691480607029537814e-02	4.574994686654219436e+02	9.798536241728106333e-03	0.000000000000000000e+00	1.248172875949253680e+01	1.000000000000000000e+00
5.170000000000000000e+02	9.701763307623572530e+01	1.534837748133200463e+01	-1.557527154340436308e-02	4.210206943422340942e+02	9.903392657486520534e-03	0.000000000000000000e+00	1.632833930920817167e+01	1.000000000000000000e+00
5.170000000000000000e+02	7.795651125852445240e+00	2.870908592236346024e+01	-4.470542033223437114e-03	1.186119743056414109e+02	8.164296269232806935e-02	0.000000000000000000e+00	1.145801701061911437e+01	1.000000000000000000e+00
5.170000000000000000e+02	1.167747516647597905e+02	3.753655388913067270e+01	-1.603525913436988637e-02	4.335472721836004553e+02	6.872306410344974914e-03	0.000000000000000000e+00	1.685579889510828622e+01	1.000000000000000000e+00
5.170000000000000000e+02	4.016506477758641580e+01	5.198381530340974876e+01	-1.647709620383691967e-02	4.455795672989154923e+02	7.045260110506779139e-02	0.000000000000000000e+00	7.147324587685345065e+00	1.000000000000000000e+00
5.180000000000000000e+02	7.947669468800208392e+01	5.106848213682994242e+01	-1.578359196792942371e-02	4.266937648011179363e+02	5.963398589786561566e-03	0.000000000000000000e+00	1.295066380544522211e+01	1.000000000000000000e+00
5.190000000000000000e+02	3.043779181977936332e+01	2.916929931957956157e+01	-1.639977969052260065e-02	4.434740511035287227e+02	1.721324686068170795e-02	0.000000000000000000e+00	1.416412955216138414e+01	1.000000000000000000e+00
5.190000000000000000e+02	7.826474183424718944e+01	3.312754566852221672e+01	-1.645358078349254752e-02	4.449391853642682122e+02	9.458182739763287827e-03	0.000000000000000000e+00	1.271575023349975275e+01	1.000000000000000000e+00
5.200000000000000000e+02	2.106797532852098698e+01	1.854719477807960359e+01	-1.523517467845102516e-02	4.117590317754237503e+02	1.366092727758017045e-02	0.000000000000000000e+00	1.416412955216138414e+01	1.000000000000000000e+00
5.200000000000000000e+02	5.210167753636719468e+00	4.214836438251946049e+01	-2.204651975140198804e-03	5.690629191325429304e+01	2.312700303273567126e-01	0.000000000000000000e+00	8.365297564872649971e+00	1.000000000000000000e+00
5.210000000000000000e+02	1.055668020204280282e+02	5.012622509859667730e+01	-1.618782235130708166e-02	4.377019386359750115e+02	2.119040323866039355e-02	0.000000000000000000e+00	4.358717657040163118e+00	1.000000000000000000e+00
5.220000000000000000e+02	5.790067020486229410e+01	8.225802964877420465e+00	-4.102347180713506770e-03	1.085851353835850404e+02	1.477536011473166155e-01	0.000000000000000000e+00	7.388584433034883325e+00	1.000000000000000000e+00
5.230000000000000000e+02	1.228449007786308727e+02	3.878285589435536451e+01	-1.686824790361910603e-02	4.562315768559984690e+02	8.130041655037056891e-03	0.000000000000000000e+00	1.194920997734148749e+01	1.000000000000000000e+00
5.230000000000000000e+02	8.046831328425801644e+01	8.263755902473375770e+00	-3.999040319007077411e-03	1.057718389596607409e+02	1.630503542530941097e-01	0.000000000000000000e+00	1.074395578082017799e+01	1.000000000000000000e+00
5.240000000000000000e+02	4.436293601604236159e+01	4.708133595075357647e+01	-1.614158050736451758e-02	4.364426610618583027e+02	6.755163385715112767e-02	0.000000000000000000e+00	4.780316449226482689e+00	1.000000000000000000e+00
5.240000000000000000e+02	1.237178974193817993e+02	5.070013309797175793e+01	-4.471639832073155511e-03	1.186418700311245544e+02	9.108792127890186219e-02	0.000000000000000000e+00	7.739295506657521528e+00	1.000000000000000000e+00
5.250000000000000000e+02	5.658170339263166149e+00	3.379507179623132629e+01	-1.499842392345486324e-02	4.053117344576054961e+02	1.309282867895233959e-02	0.000000000000000000e+00	8.365297564872649971e+00	1.000000000000000000e+00
5.250000000000000000e+02	1.147072248758040871e+02	8.845152463844559776e+00	-4.773296491944255954e-03	1.268567125735294354e+02	1.117161756163932429e-01	0.000000000000000000e+00	6.416645080031821102e+00	1.000000000000000000e+00
5.260000000000000000e+02	1.314129079700902309e+02	2.231989585694929090e+01	-1.598271055644565758e-02	4.321162469456385224e+02	8.535690302719167732e-03	0.000000000000000000e+00	1.793851728031453874e+01	1.000000000000000000e+00
5.260000000000000000e+02	5.114420480420913151e+01	1.121601285949386728e+01	-4.479226386787561395e-03	1.188484703178373110e+02	2.659509037960841038e-01	0.000000000000000000e+00	5.124082963164269700e+00	1.000000000000000000e+00
5.260000000000000000e+02	1.892973446685751071e+01	1.975840569965744820e+01	-1.673448131002248929e-02	4.525887880500108054e+02	1.287429451083144105e-02	0.000000000000000000e+00	1.931741208080304872e+01	1.000000000000000000e+00
5.260000000000000000e+02	8.000846829133601545e+01	2.137374182442377091e+01	-4.319314006847416176e-03	1.144936683308669245e+02	9.631755616319592761e-02	0.000000000000000000e+00	1.133942111348050830e+01	1.000000000000000000e+00
5.260000000000000000e+02	1.095528039076174167e+02	4.836264675638550159e+01	-1.637973826774783911e-02	4.429282745491811966e+02	3.416337220826803911e-02	0.000000000000000000e+00	4.358717657040163118e+00	1.000000000000000000e+00
5.260000000000000000e+02	4.608418681262419625e+01	1.040827271673316368e+01	3.647806308844426127e-03	-9.620688491469937276e+01	4.805236028929529279e-01	0.000000000000000000e+00	4.366072550854958934e+00	1.000000000000000000e+00
5.260000000000000000e+02	6.501863979629592905e+01	1.823860028612306294e+01	3.416283981365924715e-03	-8.990197036018666665e+01	3.391652541437075730e-01	0.000000000000000000e+00	7.647112481007768636e+00	1.000000000000000000e+00
5.260000000000000000e+02	1.313060140825447775e+02	4.917790432226238551e+01	1.925639250796018108e-03	-4.930809866005620989e+01	4.164988607849826607e-01	0.000000000000000000e+00	7.739295506657521528e+00	1.000000000000000000e+00
5.270000000000000000e+02	7.138811040578018208e+01	1.400679529863828066e+01	-6.015526543025762583e-03	1.606856500000682502e+02	1.288509839482088193e-01	0.000000000000000000e+00	7.647112481007768636e+00	1.000000000000000000e+00
5.270000000000000000e+02	4.438132563656800045e+01	5.224633282869228168e+01	-1.533112338323539166e-02	4.143719477385192249e+02	1.226747472046832987e-01	0.000000000000000000e+00	3.820712807527895105e+00	1.000000000000000000e+00
5.280000000000000000e+02	5.838659511387538004e+01	4.405184989415451469e+01	-1.660264927699399429e-02	4.489986820207357709e+02	1.242843610518584718e-02	0.000000000000000000e+00	1.074542899071946955e+01	1.000000000000000000e+00
5.280000000000000000e+02	6.861720562428834569e+01	4.733801069040630694e+01	-1.652014900168291903e-02	4.467519994125177618e+02	1.269532228259040441e-02	0.000000000000000000e+00	1.074542899071946955e+01	1.000000000000000000e+00
5.290000000000000000e+02	1.048928910403332821e+02	1.395224719702027016e+01	-4.329930238431350248e-03	1.147827740674781722e+02	1.569505961965762530e-01	0.000000000000000000e+00	9.651698903662511597e+00	1.000000000000000000e+00
5.290000000000000000e+02	1.149228355746351866e+02	1.525817406911349394e+01	-3.827702108444323934e-03	1.011058838905040602e+02	1.955098273879720683e-01	0.000000000000000000e+00	5.515278697970984467e+00	1.000000000000000000e+00
5.290000000000000000e+02	4.731553863930631110e+01	6.082711467611584766e+00	-4.459431887214426737e-03	1.183094180812035034e+02	3.567594585777597027e-01	0.000000000000000000e+00	4.497411193228345816e+00	1.000000000000000000e+00
5.300000000000000000e+02	9.343599717909195590e+01	3.581396935793296876e+01	-1.551034444923238276e-02	4.192525720816925059e+02	1.285930059423356919e-02	0.000000000000000000e+00	1.376266273359445158e+01	1.000000000000000000e+00
5.320000000000000000e+02	1.097450250372231721e+02	2.887920715770910718e+01	-1.624660620404799402e-02	4.393027655313892978e+02	8.715160980875547025e-03	0.000000000000000000e+00	1.276814809405412099e+01	1.000000000000000000e+00
5.320000000000000000e+02	1.118995338259317265e+02	7.314307109765683990e+00	-1.719544683799249102e-02	4.651419974880792552e+02	2.287887293023915802e-02	0.000000000000000000e+00	7.561047977540414244e+00	1.000000000000000000e+00
5.340000000000000000e+02	2.267712354845893685e+01	3.537012119240878860e+01	-1.627636614771254056e-02	4.401132009826720832e+02	9.259149634268881712e-03	0.000000000000000000e+00	9.760035097697983275e+00	1.000000000000000000e+00
5.340000000000000000e+02	1.184780087765119561e+02	1.104165386627445145e+01	-4.472546781019224975e-03	1.186665684508085263e+02	4.419343580865335852e-01	0.000000000000000000e+00	5.515278697970984467e+00	1.000000000000000000e+00
5.340000000000000000e+02	6.117049077827741854e+01	3.329334256547463156e+01	-1.664061046223549306e-02	4.500324571729741479e+02	9.717597996094506918e-03	0.000000000000000000e+00	8.596269870833562976e+00	1.000000000000000000e+00
5.350000000000000000e+02	1.075525941860863952e+02	4.145771472874795194e+01	-1.646640653523814141e-02	4.452884616942622529e+02	5.328550322729230793e-02	0.000000000000000000e+00	1.241470829973484946e+01	1.000000000000000000e+00
5.350000000000000000e+02	1.225938197381089481e+02	5.312035410739476049e+01	-1.640709399070784669e-02	4.436732372390357000e+02	6.793181496904332484e-03	0.000000000000000000e+00	1.732211755481015913e+01	1.000000000000000000e+00
5.360000000000000000e+02	9.617831992321741552e+01	2.682609653411843453e+01	-1.662657036995209003e-02	4.496501114046484417e+02	9.851612438812606953e-03	0.000000000000000000e+00	1.372117891739229734e+01	1.000000000000000000e+00
5.360000000000000000e+02	5.620107261509507346e+00	5.006943972070675386e+01	-1.689189484388535153e-02	4.568755403971311466e+02	8.510750432311531277e-03	0.000000000000000000e+00	2.127144302240551710e+01	1.000000000000000000e+00
5.360000000000000000e+02	3.665593869565837082e+01	8.569757530908098886e+00	-1.675930149514981080e-02	4.532647018945166906e+02	1.135816933299560461e-02	0.000000000000000000e+00	2.454403798776221279e+01	1.000000000000000000e+00
5.360000000000000000e+02	9.423113524444256939e+01	1.230296307352427654e+01	-1.612826897417558511e-02	4.360801557248576046e+02	8.005941993543319590e-03	0.000000000000000000e+00	1.465308614891365302e+01	1.000000000000000000e+00
5.370000000000000000e+02	1.293049107129623962e+02	2.090177460850238234e+01	-1.634527723283863559e-02	4.419898169804061467e+02	1.142248300154957708e-02	0.000000000000000000e+00	1.464389929604911522e+01	1.000000000000000000e+00
5.370000000000000000e+02	3.205894611869995714e+01	3.267945392037148622e+01	-1.701770286486835662e-02	4.603015979666493536e+02	1.865684405772150001e-02	0.000000000000000000e+00	5.047274669751527831e+00	1.000000000000000000e+00
5.370000000000000000e+02	1.419623259778820170e+02	1.118842909539113784e+01	3.171778445238681958e-03	-8.324349154228201542e+01	3.920393772304411328e-01	0.000000000000000000e+00	1.595491279342192570e+01	1.000000000000000000e+00
5.380000000000000000e+02	2.623659586001382138e+01	4.483162661568039198e+01	-4.227797115132065492e-03	1.120014413873836645e+02	6.248652745376059858e-02	0.000000000000000000e+00	1.002266185468535653e+01	1.000000000000000000e+00
5.400000000000000000e+02	6.440407022650657609e+01	3.545138524790998247e+01	-1.656569996118429158e-02	4.479924625275012886e+02	1.417788574000966584e-02	0.000000000000000000e+00	9.284698977261152564e+00	1.000000000000000000e+00
5.400000000000000000e+02	1.188070243708970253e+02	3.621722015449937970e+01	-4.427297961631539332e-03	1.174343333439874471e+02	7.393924927464823327e-02	0.000000000000000000e+00	1.241470829973484946e+01	1.000000000000000000e+00
5.410000000000000000e+02	6.507318766215695405e+01	1.716522252895326517e+01	-1.632633003374205950e-03	4.132882783096316359e+01	3.113142080466900774e-01	0.000000000000000000e+00	1.829840061663460915e+01	1.000000000000000000e+00
5.410000000000000000e+02	6.058170649744226921e+01	4.391277819594684217e+01	-1.596985039343117377e-02	4.317660335133251692e+02	3.514285734536026773e-02	0.000000000000000000e+00	9.284698977261152564e+00	1.000000000000000000e+00
5.420000000000000000e+02	3.120601471242174441e+01	2.101640345589267511e+01	-1.660629396953747575e-02	4.490979358392092990e+02	1.752848665186934607e-02	0.000000000000000000e+00	1.169419677108244748e+01	1.000000000000000000e+00
5.420000000000000000e+02	2.752236192558912720e+01	3.489177972158891805e+01	-1.684423953114412564e-02	4.555777706391370430e+02	2.245236386209881196e-02	0.000000000000000000e+00	5.047274669751527831e+00	1.000000000000000000e+00
5.420000000000000000e+02	1.366276521084845399e+02	3.990047561145754429e+01	-1.608548374144085080e-02	4.349150100582372147e+02	8.507469003038337085e-03	0.000000000000000000e+00	1.819728396555061778e+01	1.000000000000000000e+00
5.450000000000000000e+02	2.092302615653886377e+01	7.961673321091045530e+00	-1.555634104741005115e-02	4.205051710187664185e+02	1.400906923687339489e-02	0.000000000000000000e+00	1.661823794910026209e+01	1.000000000000000000e+00
5.450000000000000000e+02	3.428872166702315383e+01	4.168446874028067839e+01	2.269760476487420707e-03	-5.867935433119637167e+01	3.778400493052394005e-01	0.000000000000000000e+00	9.587713400762185145e+00	1.000000000000000000e+00
5.480000000000000000e+02	1.290387622930686575e+02	1.631448991263055248e+01	-1.734560262150839499e-02	4.692311036889556703e+02	1.650249426237804240e-02	0.000000000000000000e+00	2.147832863226244626e+01	1.000000000000000000e+00
5.490000000000000000e+02	6.565977933756578011e+01	1.346089127284470699e+01	-4.625303624903347698e-03	1.228265078346066730e+02	6.183414850398927243e-02	0.000000000000000000e+00	1.489040844705280797e+01	1.000000000000000000e+00
5.490000000000000000e+02	9.026301714888447236e+01	4.637498237437891646e+01	-1.593271529976013345e-02	4.307547548383063827e+02	1.226564948162744972e-02	0.000000000000000000e+00	7.452442317973120289e+00	1.000000000000000000e+00
5.500000000000000000e+02	1.108098702035242695e+02	4.955524553795671139e+00	-3.933123664964171574e-03	1.039767685835714701e+02	1.373066393789150741e-01	0.000000000000000000e+00	1.875945458601964333e+01	1.000000000000000000e+00
5.500000000000000000e+02	1.330043460446758274e+02	4.294239090059947017e+01	-1.702284858804431478e-02	4.604417284901238077e+02	8.291427361137748697e-03	0.000000000000000000e+00	1.799416524092215042e+01	1.000000000000000000e+00
5.510000000000000000e+02	5.215328864398461661e+01	7.192001988109566923e+00	-1.687701259811712207e-02	4.564702607466980453e+02	1.376321710532124598e-02	0.000000000000000000e+00	1.476398162917099022e+01	1.000000000000000000e+00
5.520000000000000000e+02	1.003111146932865410e+02	2.050201190950359731e+01	-2.441404745057649400e-02	6.617220015039830514e+02	4.026783330307837083e-02	0.000000000000000000e+00	1.034216116728603119e+01	1.000000000000000000e+00
5.520000000000000000e+02	4.602742655632992808e+01	3.758467640278082911e+01	-1.631265440942716513e-02	4.411014183694541657e+02	1.267372902316632466e-02	0.000000000000000000e+00	1.498274079848222584e+01	1.000000000000000000e+00
5.520000000000000000e+02	1.183457366352284055e+02	5.337863317925850737e+01	-1.528964252902953805e-02	4.132423234631223181e+02	8.543280001225395104e-03	0.000000000000000000e+00	1.799416524092215042e+01	1.000000000000000000e+00
5.530000000000000000e+02	8.977341476618289562e+01	1.410762421894186680e+01	-1.577072046669564936e-02	4.263432426015914416e+02	1.194568070886736777e-02	0.000000000000000000e+00	7.656942432106539798e+00	1.000000000000000000e+00
5.530000000000000000e+02	3.121518490227157017e+01	3.533078665031236909e+01	-1.667136204854749795e-02	4.508698974588615442e+02	8.591972018796467658e-03	0.000000000000000000e+00	1.220521099931195330e+01	1.000000000000000000e+00
5.530000000000000000e+02	3.931511807145520265e+01	1.448285446893361872e+01	-1.721226814873995023e-02	4.656000825812652693e+02	6.795611158010306241e-03	0.000000000000000000e+00	1.476398162917099022e+01	1.000000000000000000e+00
5.540000000000000000e+02	8.741440927812512030e+00	4.582934646542259571e+01	-4.628707792872051134e-03	1.229192115854960008e+02	5.709293070878296295e-02	0.000000000000000000e+00	1.369851896338099628e+01	1.000000000000000000e+00
5.540000000000000000e+02	1.451695943307531778e+01	3.133935785482742631e+01	-3.342163597088878332e-03	8.788349251097007198e+01	1.598686178897696930e-01	0.000000000000000000e+00	1.452312091358993840e+01	1.000000000000000000e+00
5.540000000000000000e+02	8.462461554613557269e+01	4.150185977497356049e+01	-1.641818806360685612e-02	4.439753557537015922e+02	9.638129171873344170e-03	0.000000000000000000e+00	7.452442317973120289e+00	1.000000000000000000e+00
5.550000000000000000e+02	1.138902952431276105e+02	2.367648086801023766e+01	-1.705782286660330327e-02	4.613941629283989982e+02	4.310454641992078617e-02	0.000000000000000000e+00	7.361882990967221652e+00	1.000000000000000000e+00
5.550000000000000000e+02	6.135130907297150316e+01	3.684521523587729774e+01	-1.638862768115105159e-02	4.431703548381856876e+02	1.919276614078346821e-02	0.000000000000000000e+00	1.024947338785541540e+01	1.000000000000000000e+00
5.560000000000000000e+02	1.344582644662763471e+02	1.846188047964920997e+01	-1.706663818779521544e-02	4.616342255067727933e+02	1.545319474718642727e-02	0.000000000000000000e+00	1.761877204370445327e+01	1.000000000000000000e+00
5.560000000000000000e+02	1.162472169505145416e+02	3.065087985558907846e+01	-1.693206933931700256e-02	4.579695893544212026e+02	2.931217517757944702e-02	0.000000000000000000e+00	7.361882990967221652e+00	1.000000000000000000e+00
5.570000000000000000e+02	2.226147923645602589e+01	4.362526254621248967e+01	-2.019795571123452621e-02	5.469075969493885623e+02	7.203688536015273591e-03	0.000000000000000000e+00	1.068249888530772296e+01	1.000000000000000000e+00
5.570000000000000000e+02	7.205205035137970526e+01	7.924443303958497609e+00	-1.703807618190554193e-02	4.608564128068006767e+02	7.929561780731453347e-03	0.000000000000000000e+00	1.204840703171700689e+01	1.000000000000000000e+00
5.570000000000000000e+02	9.668662235871403254e+01	1.081576635579475720e+01	-1.656333769175483833e-02	4.479281322010500617e+02	1.181361261582669631e-02	0.000000000000000000e+00	7.656942432106539798e+00	1.000000000000000000e+00
5.580000000000000000e+02	1.198705436378046016e+02	8.581620900134451446e+00	-1.629110097207780300e-02	4.405144659907191453e+02	1.704300953927007090e-02	0.000000000000000000e+00	7.446057075568626615e+00	1.000000000000000000e+00
5.580000000000000000e+02	1.053031789855228340e+02	2.964845266425315984e+01	-1.597720977365224213e-02	4.319664472875531374e+02	1.392083384601661145e-02	0.000000000000000000e+00	1.045958951186618968e+01	1.000000000000000000e+00
5.580000000000000000e+02	7.158213723003038353e+01	3.746316341257787030e+01	-1.608184335365669265e-02	4.348158734688016125e+02	7.658483045047348448e-03	0.000000000000000000e+00	1.024947338785541540e+01	1.000000000000000000e+00
5.600000000000000000e+02	3.047209671025149902e+01	1.932709302965459486e+01	-4.586805024198836733e-03	1.217780975557631109e+02	1.042723206162238236e-01	0.000000000000000000e+00	5.341504135762201066e+00	1.000000000000000000e+00
5.600000000000000000e+02	6.003305527618383053e+01	8.765793043570466736e+00	-1.687754777731729702e-02	4.564848349744419238e+02	1.129904024017847064e-02	0.000000000000000000e+00	1.204840703171700689e+01	1.000000000000000000e+00
5.610000000000000000e+02	1.124283660867903336e+02	8.341289312936940092e+00	-1.661523265228215945e-02	4.493413578518890859e+02	2.134941098343789978e-02	0.000000000000000000e+00	6.485398348928057111e+00	1.000000000000000000e+00
5.620000000000000000e+02	6.663594208419972631e+01	2.655606424324376391e+01	-1.638084179986177766e-02	4.429583264053555354e+02	7.476382207652010337e-03	0.000000000000000000e+00	1.197621220212499082e+01	1.000000000000000000e+00
5.620000000000000000e+02	1.757993232127824257e+01	3.402323667061779133e+01	3.449411902861300363e-03	-9.080412401712216308e+01	1.771903151262563814e-01	0.000000000000000000e+00	1.068249888530772296e+01	1.000000000000000000e+00
5.620000000000000000e+02	6.297644514566481178e+01	4.688571411647230036e+01	-4.285629194130448696e-03	1.135763491751800416e+02	9.758880043608242350e-02	0.000000000000000000e+00	1.276097167218757100e+01	1.000000000000000000e+00
5.640000000000000000e+02	1.008556357513428594e+02	3.364042366273192641e+01	-1.678529030905896377e-02	4.539724403353612843e+02	8.977408486139037969e-03	0.000000000000000000e+00	1.743264838197722000e+01	1.000000000000000000e+00
5.640000000000000000e+02	1.124456761154605857e+02	4.766273890320920970e+01	-1.684459820081815259e-02	4.555875380843448852e+02	1.066038288633119890e-02	0.000000000000000000e+00	1.819215106426943862e+01	1.000000000000000000e+00
5.640000000000000000e+02	8.739806280565501595e+01	2.219038523537594898e+01	-1.613772366400294603e-02	4.363376298620181615e+02	1.059352089528209362e-02	0.000000000000000000e+00	1.382680892224842850e+01	1.000000000000000000e+00
5.640000000000000000e+02	1.382551285552667082e+02	2.165124476053387426e+01	-3.998275874020467031e-03	1.057510212684484259e+02	1.155095136915441634e-01	0.000000000000000000e+00	2.449560027676314178e+01	1.000000000000000000e+00
5.650000000000000000e+02	1.006262488672848292e+02	9.970906691201392391e+00	-1.775801225240647083e-02	4.804620182732604690e+02	3.189520274960655488e-02	0.000000000000000000e+00	6.309052940633653073e+00	1.000000000000000000e+00
5.650000000000000000e+02	1.137597387444315871e+02	2.154970199026747579e+01	-1.718841367799471900e-02	4.649504674818068111e+02	1.292597527063383822e-01	0.000000000000000000e+00	8.151944373152730350e+00	1.000000000000000000e+00
5.650000000000000000e+02	1.099588196287619439e+02	1.433809946800423241e+01	-1.333943563695380238e-02	3.601334593977286431e+02	3.616191215522567282e-01	0.000000000000000000e+00	6.485398348928057111e+00	1.000000000000000000e+00
5.650000000000000000e+02	5.309108374023981014e+01	2.203626525169192973e+01	-1.593241997179655964e-02	4.307467123415149217e+02	6.416793545592547332e-03	0.000000000000000000e+00	1.427906756346413353e+01	1.000000000000000000e+00
5.660000000000000000e+02	9.987673974431369572e+01	1.623528096819835298e+01	-5.808580572155887592e-03	1.550500092480703813e+02	4.824873640332527636e-01	0.000000000000000000e+00	5.059770476209081380e+00	1.000000000000000000e+00
5.670000000000000000e+02	2.132435504633941292e+01	1.850442359481179722e+01	-1.678290303086343166e-02	4.539074289595487812e+02	1.121783099249429316e-02	0.000000000000000000e+00	1.163352506478867809e+01	1.000000000000000000e+00
5.680000000000000000e+02	1.730772265468351634e+01	7.586293275779739886e+00	-4.167408528033598666e-03	1.103569136829922286e+02	1.148558066559777213e-01	0.000000000000000000e+00	1.163352506478867809e+01	1.000000000000000000e+00
5.690000000000000000e+02	8.170990394272776314e+01	4.553310716978736394e+01	-1.628823544473416429e-02	4.404364307305693842e+02	1.248749413467420410e-02	0.000000000000000000e+00	1.623202881117449081e+01	1.000000000000000000e+00
5.700000000000000000e+02	7.958265181875735550e+01	1.535427240736729360e+01	-1.590902651567267442e-02	4.301096517884262198e+02	1.181939348885574503e-02	0.000000000000000000e+00	1.752863594956581039e+01	1.000000000000000000e+00
5.700000000000000000e+02	4.924039902483745124e+01	5.107952351333641161e+01	-1.636182153389423299e-02	4.424403584277720256e+02	2.454942760261868973e-02	0.000000000000000000e+00	1.117209777018019778e+01	1.000000000000000000e+00
5.700000000000000000e+02	1.140694001401934372e+02	4.994704198549053586e+01	-3.700323194823950095e-03	9.763704710413541932e+01	1.670540785337556455e-01	0.000000000000000000e+00	1.544938404465339232e+01	1.000000000000000000e+00
5.730000000000000000e+02	7.323097299000350802e+01	3.169163003670169942e+01	1.327645125799659445e-03	-3.302326815033903529e+01	4.277610745706874606e-01	0.000000000000000000e+00	1.623202881117449081e+01	1.000000000000000000e+00
5.740000000000000000e+02	1.313143926927281200e+02	3.735148517876468333e+01	-1.670746189264427778e-02	4.518529837768866173e+02	1.253474189268788397e-02	0.000000000000000000e+00	8.547571972833599929e+00	1.000000000000000000e+00
5.740000000000000000e+02	1.416712771805534032e+02	1.466970480293877444e+01	-3.579302017118615037e-03	9.434134688796733315e+01	1.302274559780229879e-01	0.000000000000000000e+00	2.493447848484818863e+01	1.000000000000000000e+00
5.740000000000000000e+02	4.283644418510754548e+01	2.314081578850622378e+01	1.376198297540117245e-03	-3.434548878671628813e+01	3.323104880961471608e-01	0.000000000000000000e+00	4.174753704031664903e+00	1.000000000000000000e+00
5.750000000000000000e+02	1.534054473539154984e+01	4.622551974912256867e+01	-1.750931910890098780e-02	4.736895007490452372e+02	8.559465189123427464e-03	0.000000000000000000e+00	1.746821638270338894e+01	1.000000000000000000e+00
5.750000000000000000e+02	1.145869778748884471e+02	1.036642023346815833e+01	-4.262020536152966686e-03	1.129334281536273323e+02	9.343240513893358301e-02	0.000000000000000000e+00	1.454399065640676980e+01	1.000000000000000000e+00
5.750000000000000000e+02	8.966468822167615826e+01	5.191247455404793243e+01	-4.395187739658066618e-03	1.165598941135508824e+02	8.062928242801681300e-02	0.000000000000000000e+00	2.448372702444146753e+01	1.000000000000000000e+00
5.760000000000000000e+02	9.378014581603716593e+00	2.980642057291567326e+01	2.428213168820640439e-03	-6.299440548403262596e+01	3.126894103211103060e-01	0.000000000000000000e+00	4.657731111824519488e+00	1.000000000000000000e+00
5.770000000000000000e+02	9.907080062649335161e+01	2.112819284357183847e+01	3.662919161428057711e-03	-9.661844454807248894e+01	1.907781551504685869e-01	0.000000000000000000e+00	3.266437590088590248e+00	1.000000000000000000e+00
5.780000000000000000e+02	5.773736849275052485e+00	9.405909040245365560e+00	-1.626380694308989655e-02	4.397711833773689136e+02	1.740226860646632012e-02	0.000000000000000000e+00	1.621265388289169707e+01	1.000000000000000000e+00
5.780000000000000000e+02	8.746785858037669925e+01	1.631476984883532211e+01	-1.698435469111272966e-02	4.593934463064264264e+02	9.096015113687960785e-03	0.000000000000000000e+00	1.241085140522502073e+01	1.000000000000000000e+00
5.790000000000000000e+02	6.559415127464387751e+01	1.455102587211346332e+01	-1.581408346292586045e-02	4.275241221696086313e+02	9.958461488891012792e-03	0.000000000000000000e+00	1.285154681866059789e+01	1.000000000000000000e+00
5.790000000000000000e+02	4.546174246893399129e+01	2.638679444066400137e+01	-4.259424176350497943e-03	1.128627229785125934e+02	1.110818315766942677e-01	0.000000000000000000e+00	4.174753704031664903e+00	1.000000000000000000e+00
5.790000000000000000e+02	4.224494564003536112e+01	3.878858735776780975e+01	-1.613778424874120002e-02	4.363392797313942992e+02	8.332088412395965982e-03	0.000000000000000000e+00	1.281219143617275513e+01	1.000000000000000000e+00
5.800000000000000000e+02	1.005420396864761017e+02	6.589202276118604651e+00	-1.662318077111808040e-02	4.495578044066355119e+02	1.091801152450244672e-02	0.000000000000000000e+00	8.576814794189701274e+00	1.000000000000000000e+00
5.800000000000000000e+02	1.414904332787830015e+02	1.786696584438832502e+01	-1.624965281538043663e-02	4.393857321477889855e+02	1.278549036021459084e-02	0.000000000000000000e+00	1.156180417283903772e+01	1.000000000000000000e+00
5.800000000000000000e+02	7.554548513676705213e+00	2.552046319921526774e+01	-5.460854041471929418e-03	1.455805723770062912e+02	7.705711583476670956e-02	0.000000000000000000e+00	4.657731111824519488e+00	1.000000000000000000e+00
5.810000000000000000e+02	9.274256582281154238e+01	4.327563412096163376e+01	-1.622625808093006161e-02	4.387486367827692675e+02	9.217338134811403627e-03	0.000000000000000000e+00	1.873048477858286276e+01	1.000000000000000000e+00
5.810000000000000000e+02	6.034941478496877210e+01	3.379545981267943944e+01	-1.656382853740434938e-02	4.479414991186744714e+02	7.874901318245641768e-03	0.000000000000000000e+00	1.662922456352457345e+01	1.000000000000000000e+00
5.810000000000000000e+02	4.977727830381629559e+01	4.989983446673375767e+01	-1.745325423507419066e-02	4.721627182445789686e+02	9.356438177618386920e-02	0.000000000000000000e+00	1.342370469260871779e+01	1.000000000000000000e+00
5.820000000000000000e+02	5.415269901770656702e+01	8.698212370518742631e+00	-3.849239901314845200e-03	1.016924102321331986e+02	1.300281167204088151e-01	0.000000000000000000e+00	1.285154681866059789e+01	1.000000000000000000e+00
5.820000000000000000e+02	1.107545128559776799e+02	5.360994462893700963e+00	3.325583584808813366e-03	-8.743197856034132087e+01	2.833198569716268711e-01	0.000000000000000000e+00	4.691781787520802993e+00	1.000000000000000000e+00
5.820000000000000000e+02	1.000744823225054603e+02	2.423660684158336664e+01	2.333471617309634556e-03	-6.041436323262461627e+01	1.900397001891176441e-01	0.000000000000000000e+00	3.266437590088590248e+00	1.000000000000000000e+00
5.830000000000000000e+02	1.191904816395215363e+02	3.587233892934461466e+01	-1.661223583279689692e-02	4.492597471882625655e+02	9.857855124783765355e-03	0.000000000000000000e+00	1.320196059176070413e+01	1.000000000000000000e+00
5.830000000000000000e+02	1.310723156976439725e+02	1.285317069533805423e+01	-4.719440528595134771e-03	1.253900840592721835e+02	6.088724687771640554e-02	0.000000000000000000e+00	9.096952889747049298e+00	1.000000000000000000e+00
5.830000000000000000e+02	1.175213211293999649e+02	2.277632172342077155e+01	-1.040203074415547296e-02	2.801407992391927451e+02	1.581508269826070734e-02	0.000000000000000000e+00	1.320196059176070413e+01	1.000000000000000000e+00
5.830000000000000000e+02	7.322516034595945200e+01	5.060342995789624609e+01	-3.389344141566286335e-03	8.916833317754927180e+01	1.458449517761893910e-01	0.000000000000000000e+00	2.084767872871347194e+01	1.000000000000000000e+00
5.830000000000000000e+02	1.668585410771730793e+01	5.311288830897142077e+01	-2.243840917816129505e-03	5.797350187846329561e+01	2.250955192769503732e-01	0.000000000000000000e+00	2.287572687571184105e+01	1.000000000000000000e+00
5.840000000000000000e+02	1.085994565317138409e+02	9.528553530377008585e+00	-4.308429211447841779e-03	1.141972489501312111e+02	1.893996150892429675e-01	0.000000000000000000e+00	4.691781787520802993e+00	1.000000000000000000e+00
5.860000000000000000e+02	3.932798847397125996e+01	7.642315855342467046e+00	2.276878990104291064e-03	-5.887320872354939638e+01	2.589834105951555054e-01	0.000000000000000000e+00	1.458976762349361955e+01	1.000000000000000000e+00
5.860000000000000000e+02	1.400688917290214306e+02	1.150551658915137132e+01	-1.488894294010330126e-03	3.741447412441049636e+01	3.877647111132499491e-01	0.000000000000000000e+00	9.096952889747049298e+00	1.000000000000000000e+00
5.870000000000000000e+02	6.161362888558740281e+01	2.732449014070285642e+01	-1.639316182701205243e-02	4.432938306279406220e+02	1.385303661646120066e-02	0.000000000000000000e+00	1.782439072510371147e+01	1.000000000000000000e+00
5.870000000000000000e+02	3.274596913941189769e+01	3.682265856041039598e+01	-1.627291693202533029e-02	4.400192704731406934e+02	1.331822584262354336e-02	0.000000000000000000e+00	1.208586410382036114e+01	1.000000000000000000e+00
5.870000000000000000e+02	4.490197177613525525e+01	2.112534331414190447e+01	-1.718095017164839380e-02	4.647472181006212395e+02	1.773262016547894060e-02	0.000000000000000000e+00	5.251938533130177333e+00	1.000000000000000000e+00
5.870000000000000000e+02	9.456602498112059152e+01	4.165849740218955333e+01	-1.689123270781014291e-02	4.568575088257353514e+02	1.460213869533488751e-02	0.000000000000000000e+00	7.585935570595954580e+00	1.000000000000000000e+00
5.880000000000000000e+02	7.182474754340760548e+00	2.628236627562461436e+01	-3.701826973965291305e-03	9.767799865769950429e+01	3.226080646290341303e-01	0.000000000000000000e+00	9.599134054919810310e+00	1.000000000000000000e+00
5.880000000000000000e+02	4.462885961185961037e+01	3.461697835788217503e+01	-3.621758540481228878e-03	9.549754100107207933e+01	1.132146285981975309e-01	0.000000000000000000e+00	1.208586410382036114e+01	1.000000000000000000e+00
5.890000000000000000e+02	1.305061212853345864e+02	3.086762130739147025e+01	-1.642687640345374608e-02	4.442119603220463091e+02	7.214819198762101315e-03	0.000000000000000000e+00	1.196019992371052076e+01	1.000000000000000000e+00
5.890000000000000000e+02	9.640718602075631338e+01	3.429938437768989701e+01	-4.869079854703479981e-03	1.294651258722290095e+02	2.303377824439505339e-01	0.000000000000000000e+00	7.585935570595954580e+00	1.000000000000000000e+00
5.890000000000000000e+02	3.684364894938470769e+01	2.474236546222133626e+01	-1.610684928871423949e-02	4.354968457344599528e+02	3.828450349847001277e-02	0.000000000000000000e+00	8.832860012466296595e+00	1.000000000000000000e+00
5.900000000000000000e+02	1.210068747415491686e+02	3.813471820474367036e+01	-1.591137364285339154e-02	4.301735697547155155e+02	9.511878020263875300e-03	0.000000000000000000e+00	1.196019992371052076e+01	1.000000000000000000e+00
5.910000000000000000e+02	7.052620744399330022e+01	4.840177320604068356e+00	-4.596817558708657034e-03	1.220507631567271858e+02	1.003940793766584516e-01	0.000000000000000000e+00	2.418632629300727999e+01	1.000000000000000000e+00
5.910000000000000000e+02	9.046879579351588063e+01	2.678151130461075269e+01	-1.640030364202337346e-02	4.434883195737840538e+02	1.631264661524564064e-01	0.000000000000000000e+00	9.580338931056308738e+00	1.000000000000000000e+00
5.910000000000000000e+02	1.333530061393834103e+02	5.047380989448413402e+01	-4.112957319701352615e-03	1.088740752040266955e+02	1.217215230003418913e-01	0.000000000000000000e+00	1.745508935011249463e+01	1.000000000000000000e+00
5.920000000000000000e+02	1.754295130752537801e+01	3.246519300728684954e+01	-1.703969863188704512e-02	4.609005960551887142e+02	9.928367226508028054e-03	0.000000000000000000e+00	1.206510757527032318e+01	1.000000000000000000e+00
5.920000000000000000e+02	4.519811459775148421e+01	1.588176078070326902e+01	-1.593510120524099100e-02	4.308197288317686002e+02	2.292848563729510403e-02	0.000000000000000000e+00	5.251938533130177333e+00	1.000000000000000000e+00
5.950000000000000000e+02	8.338060451125480199e+01	3.598215119128881412e+01	-1.674253193941515130e-02	4.528080262158654250e+02	1.355642660930389543e-02	0.000000000000000000e+00	5.178793408589807967e+00	1.000000000000000000e+00
5.960000000000000000e+02	1.037184712427359017e+02	1.445700149164495407e+01	-1.575131368283391731e-02	4.258147488042168902e+02	1.508829231052644104e-02	0.000000000000000000e+00	1.579045590832847523e+01	1.000000000000000000e+00
5.960000000000000000e+02	4.303782446285619301e+01	3.971571743819595923e+01	-5.815115026610946126e-03	1.552279582927616559e+02	5.232498111137062757e-02	0.000000000000000000e+00	1.006162998740171055e+01	1.000000000000000000e+00
5.960000000000000000e+02	3.025798326213060463e+01	1.752074149022310223e+01	-1.572324045083291428e-03	3.968646861214788402e+01	3.016144983941274615e-01	0.000000000000000000e+00	9.746339392970940096e+00	1.000000000000000000e+00
5.970000000000000000e+02	1.429813113329542773e+02	5.433070536699960762e+00	-1.513771453154400676e-02	4.091049555771958808e+02	2.282614662187976151e-02	0.000000000000000000e+00	1.889855980961214854e+01	1.000000000000000000e+00
5.970000000000000000e+02	8.131071148341057153e+00	4.004549197668241334e+01	-1.636993078623414505e-02	4.426611930386752647e+02	1.901378543601739413e-02	0.000000000000000000e+00	1.208488397115449864e+01	1.000000000000000000e+00
5.980000000000000000e+02	1.188832550870652227e+02	1.885789103213947371e+01	-1.652492405946225790e-02	4.468820358181615688e+02	9.769304025208369602e-03	0.000000000000000000e+00	1.579045590832847523e+01	1.000000000000000000e+00
5.980000000000000000e+02	7.810568896361878011e+00	2.266033297124605994e+01	8.049475528875631170e-03	-2.160750144025662678e+02	1.936908283997107461e-01	0.000000000000000000e+00	1.738811304707409633e+01	1.000000000000000000e+00
5.980000000000000000e+02	1.067657139039432934e+02	4.447254408772129608e+01	-1.571263224619724383e-02	4.247613594594562869e+02	3.264257071814113953e-02	0.000000000000000000e+00	7.557081511202841995e+00	1.000000000000000000e+00
5.980000000000000000e+02	8.590695021487321981e+01	5.109862491505992210e+01	-1.414818328904947006e-02	3.821576196511255148e+02	2.990140784504164984e-01	0.000000000000000000e+00	4.776626136795759869e+00	1.000000000000000000e+00
5.990000000000000000e+02	1.208381430393105092e+02	3.841661774449371336e+01	-1.625645304535234745e-02	4.395709189044654295e+02	8.109918643274371952e-03	0.000000000000000000e+00	8.074153925110469032e+00	1.000000000000000000e+00
5.990000000000000000e+02	8.546020698359737366e+01	4.634293592859017963e+01	-1.509069446392806435e-02	4.078244850848047918e+02	2.673747905879144682e-01	0.000000000000000000e+00	4.776626136795759869e+00	1.000000000000000000e+00
5.990000000000000000e+02	5.376965788026103610e+01	4.217172857313425993e+01	-4.319687774456594347e-03	1.145038469294702566e+02	3.198078566499521491e-01	0.000000000000000000e+00	8.175393830113863558e+00	1.000000000000000000e+00
6.000000000000000000e+02	7.901044785933818559e+01	3.320336872291130703e+01	-1.598570390936693980e-02	4.321977632063194505e+02	1.360961133837712556e-02	0.000000000000000000e+00	5.178793408589807967e+00	1.000000000000000000e+00
6.000000000000000000e+02	6.823102561080085593e+01	3.739475396558655262e+01	-1.594576026342195418e-02	4.311100008404965251e+02	1.381283995284932065e-02	0.000000000000000000e+00	1.156562381649936810e+01	1.000000000000000000e+00
6.000000000000000000e+02	4.832890857081171987e+01	4.827380291135651902e+01	-1.631191105940869163e-02	4.410811751453918532e+02	1.291446332449119883e-02	0.000000000000000000e+00	8.175393830113863558e+00	1.000000000000000000e+00
6.010000000000000000e+02	9.586299261752898815e+01	3.895725930283679617e+01	-1.674028925923809474e-02	4.527469525948309297e+02	8.354478756281369378e-03	0.000000000000000000e+00	1.221833448992169657e+01	1.000000000000000000e+00
6.010000000000000000e+02	1.118699542086571626e+02	3.364342428411480768e+01	-4.366916059330078377e-03	1.157899876828330292e+02	2.547359065840266723e-01	0.000000000000000000e+00	9.609656194274839081e+00	1.000000000000000000e+00
6.020000000000000000e+02	1.318661365534318008e+02	3.253148887074912921e+01	-3.948863614017777968e-03	1.044054055748983103e+02	1.508326176864458468e-01	0.000000000000000000e+00	1.045489054153459740e+01	1.000000000000000000e+00
6.030000000000000000e+02	1.141725525248859583e+02	4.297313666801309751e+01	-1.614903593443521232e-02	4.366456904247714306e+02	4.061785294970465809e-02	0.000000000000000000e+00	7.557081511202841995e+00	1.000000000000000000e+00
6.040000000000000000e+02	4.470320674167832209e+01	1.001794052539959701e+01	-4.085780798457620995e-03	1.081339926115754793e+02	9.919120974182771278e-02	0.000000000000000000e+00	1.346443005885749677e+01	1.000000000000000000e+00
6.040000000000000000e+02	8.348912706853957388e+01	7.266875946951778076e+00	-1.727469437461063434e-02	4.673001001318918952e+02	2.385039024108726036e-02	0.000000000000000000e+00	6.464352014344769692e+00	1.000000000000000000e+00
6.040000000000000000e+02	3.255746487054395999e+01	1.986165861757437057e+01	-1.631831621914064945e-02	4.412556031811576531e+02	8.417291456575659581e-03	0.000000000000000000e+00	1.207240117645604194e+01	1.000000000000000000e+00
6.040000000000000000e+02	1.253471282010374637e+02	4.636019749618051833e+01	-1.661972115433604097e-02	4.494635906500631677e+02	1.335593984547134294e-02	0.000000000000000000e+00	8.007830110194714024e+00	1.000000000000000000e+00
6.040000000000000000e+02	9.612549062374187159e+00	1.569261030563079728e+01	1.699966388016807724e-03	-4.316247921768379570e+01	4.225320960405354320e-01	0.000000000000000000e+00	1.729895861277365299e+01	1.000000000000000000e+00
6.040000000000000000e+02	6.680102320740064492e+00	3.274120922735850314e+01	-1.484270825026945840e-03	3.728856584937216923e+01	4.231624915454613722e-01	0.000000000000000000e+00	1.306669852801865872e+01	1.000000000000000000e+00
6.050000000000000000e+02	1.215216339807326023e+02	3.932521796215519316e+01	-4.214443847669824099e-03	1.116377995248906956e+02	3.584444949367990851e-01	0.000000000000000000e+00	8.007830110194714024e+00	1.000000000000000000e+00
6.060000000000000000e+02	5.909438375169993662e+01	1.275707376846250973e+01	-1.525597958071741624e-02	4.123255997282133762e+02	8.037772484467897716e-02	0.000000000000000000e+00	4.173178924338844631e+00	1.000000000000000000e+00
6.060000000000000000e+02	4.343924047206811423e+01	4.613779477702308895e+01	-1.655219798815758120e-02	4.476247710517897076e+02	8.948865247704884673e-03	0.000000000000000000e+00	1.690848016294896183e+01	1.000000000000000000e+00
6.060000000000000000e+02	1.104526589308030111e+02	5.202350014717256954e+01	-1.530469609268533468e-02	4.136522685151800829e+02	1.628189427338699868e-02	0.000000000000000000e+00	9.785023630845399722e+00	1.000000000000000000e+00
6.070000000000000000e+02	8.946929358858200487e+01	4.812195650471831065e+00	-1.757121081810884139e-02	4.753749621144269781e+02	9.393512767246492423e-02	0.000000000000000000e+00	6.464352014344769692e+00	1.000000000000000000e+00
6.080000000000000000e+02	1.049866719156436830e+02	2.771124076633149258e+01	-1.667181589135989864e-02	4.508822566994779208e+02	7.457226155836882420e-03	0.000000000000000000e+00	1.167887689046154698e+01	1.000000000000000000e+00
6.080000000000000000e+02	2.974013176891996579e+01	3.622663328302203212e+01	-1.634251845749616974e-02	4.419146888361844958e+02	8.466426556363759737e-03	0.000000000000000000e+00	1.152973129182081635e+01	1.000000000000000000e+00
6.080000000000000000e+02	6.903378519062205498e+01	1.429777330577912231e+01	-1.692290262924936450e-02	4.577199576046375569e+02	9.510068853923658860e-02	0.000000000000000000e+00	6.036941975777928349e+00	1.000000000000000000e+00
6.080000000000000000e+02	1.014520353917301065e+02	3.884239120401640122e+01	-4.040529066612654797e-03	1.069016781914782399e+02	7.837503958698344153e-02	0.000000000000000000e+00	1.167887689046154698e+01	1.000000000000000000e+00
6.080000000000000000e+02	7.226628056292886981e+01	4.930092661020491107e+01	-1.669488777585619380e-02	4.515105600771477725e+02	1.491632061418146638e-02	0.000000000000000000e+00	8.692158849971702850e+00	1.000000000000000000e+00
6.090000000000000000e+02	1.959417949814969617e+01	3.074992294004754356e+01	-1.566821233903191793e-02	4.235516976430478167e+02	1.230554312562370800e-01	0.000000000000000000e+00	4.662639500404322845e+00	1.000000000000000000e+00
6.100000000000000000e+02	1.316464977562109482e+02	2.396166550233177617e+01	-1.645502869644115129e-02	4.449786155458958206e+02	1.060283960140078197e-01	0.000000000000000000e+00	5.408065953721497898e+00	1.000000000000000000e+00
6.100000000000000000e+02	1.047825213512194864e+02	9.162436880015905061e+00	-1.717310228235284508e-02	4.645335010393745279e+02	8.087826142752718717e-03	0.000000000000000000e+00	9.135554535584946123e+00	1.000000000000000000e+00
6.100000000000000000e+02	6.299717169317320042e+01	1.423479790321730221e+01	-1.532005387185482632e-02	4.140704980935766457e+02	1.330457842371175481e-01	0.000000000000000000e+00	4.173178924338844631e+00	1.000000000000000000e+00
6.110000000000000000e+02	8.036829484159692072e+01	2.184477222343726766e+01	-4.917936648742288544e-03	1.307956148802523160e+02	5.216309729885748592e-02	0.000000000000000000e+00	1.361720608976656344e+01	1.000000000000000000e+00
6.110000000000000000e+02	7.512755739045374526e+01	4.109320339426916746e+01	-3.872079283917350193e-03	1.023143820192818509e+02	2.559394342085899998e-01	0.000000000000000000e+00	8.692158849971702850e+00	1.000000000000000000e+00
6.130000000000000000e+02	3.335416223471443686e+01	1.592162699940129933e+01	-1.181036829883972197e-02	3.184932468968385137e+02	3.863275924945286377e-02	0.000000000000000000e+00	8.066735238501754779e+00	1.000000000000000000e+00
6.130000000000000000e+02	2.934736764061812053e+01	2.292289934725397416e+01	1.083595017947801102e-02	-2.919574779718520858e+02	9.262384141132373738e-02	0.000000000000000000e+00	8.066735238501754779e+00	1.000000000000000000e+00
6.130000000000000000e+02	1.365006251838913727e+02	2.634591051399526762e+01	-1.694177049003408805e-02	4.582337752194210339e+02	6.121897155264921508e-02	0.000000000000000000e+00	5.408065953721497898e+00	1.000000000000000000e+00
6.130000000000000000e+02	1.427214303966668467e+02	7.695483957915286055e+00	-3.432430260030940559e-03	9.034167269241952170e+01	1.511507324705193556e-01	0.000000000000000000e+00	1.966053987608244569e+01	1.000000000000000000e+00
6.140000000000000000e+02	2.577993569314829969e+01	5.125666284256940486e+01	-1.629122990529765017e-02	4.405179771550341457e+02	9.220409754153613413e-03	0.000000000000000000e+00	1.453054941878398587e+01	1.000000000000000000e+00
6.140000000000000000e+02	1.029727733691014322e+02	1.811694238919207223e+01	-1.682843561269564692e-02	4.551473916060245983e+02	5.968259738701409134e-03	0.000000000000000000e+00	9.135554535584946123e+00	1.000000000000000000e+00
6.140000000000000000e+02	2.969878428577000307e+01	3.726454034025294959e+01	-1.565306422542823983e-02	4.231391777665701852e+02	9.985638819529296661e-03	0.000000000000000000e+00	1.202261526395394142e+01	1.000000000000000000e+00
6.150000000000000000e+02	9.542320035743647111e+01	4.191895321124237483e+01	-3.613945987911014630e-03	9.528478624456846546e+01	9.889685057992725348e-02	0.000000000000000000e+00	1.785572963776859723e+01	1.000000000000000000e+00
6.180000000000000000e+02	4.784789509860146239e+01	3.748789663922971727e+01	-1.667439839173209121e-02	4.509525844486889810e+02	1.634118194479661224e-02	0.000000000000000000e+00	8.496670923666558295e+00	1.000000000000000000e+00
6.190000000000000000e+02	1.427251091788756128e+02	1.102339725854227126e+01	-1.619203857693073817e-02	4.378167566865242293e+02	1.172124219236091447e-01	0.000000000000000000e+00	2.954167803301990602e+01	1.000000000000000000e+00
6.190000000000000000e+02	7.888055052535534628e+01	3.519825254611568965e+01	-1.795623610813973370e-02	4.858601346738496431e+02	1.063059634923513297e-02	0.000000000000000000e+00	1.785572963776859723e+01	1.000000000000000000e+00
6.210000000000000000e+02	9.804626937295761024e+01	2.229339448090183851e+01	-1.595471467420684838e-02	4.313538511658609877e+02	1.163783590908218368e-02	0.000000000000000000e+00	1.705121099588085443e+01	1.000000000000000000e+00
6.220000000000000000e+02	1.137879827567843307e+02	5.077520078637068224e+00	-1.735579046949669094e-02	4.695085435011765185e+02	7.783714001385733106e-02	0.000000000000000000e+00	6.372257204629320881e+00	1.000000000000000000e+00
6.220000000000000000e+02	4.538986289710000932e+01	4.562125354037838321e+01	-1.660378528786719127e-02	4.490296183523047375e+02	9.067200580864187565e-03	0.000000000000000000e+00	8.496670923666558295e+00	1.000000000000000000e+00
6.220000000000000000e+02	5.681563626089482710e+01	2.257582094106542669e+01	1.296238243457422962e-03	-3.216798256407167145e+01	4.024013416826249800e-01	0.000000000000000000e+00	1.332003431366988266e+01	1.000000000000000000e+00
6.250000000000000000e+02	1.088413139718664411e+02	9.094500264581387938e+00	-1.650349320802085504e-02	4.462984217510428948e+02	9.570608424274984483e-02	0.000000000000000000e+00	6.372257204629320881e+00	1.000000000000000000e+00
6.250000000000000000e+02	1.439952615454651834e+02	2.073056533971485749e+01	-5.734628014581331229e-03	1.530361017270406876e+02	2.691433224240665778e-01	0.000000000000000000e+00	9.408913707687784012e+00	1.000000000000000000e+00
6.250000000000000000e+02	7.002438311171543717e+01	2.429405280792149568e+01	-4.657883272497126241e-03	1.237137306633162837e+02	1.244444205071547627e-01	0.000000000000000000e+00	7.283101793745617059e+00	1.000000000000000000e+00
6.260000000000000000e+02	2.748923034768968776e+01	1.996930538994743998e+01	3.483950378131933732e-03	-9.174469047477715833e+01	1.281368443712705973e-01	0.000000000000000000e+00	1.023844645179836199e+01	1.000000000000000000e+00
6.270000000000000000e+02	2.483381781988786940e+01	4.889852070892967362e+00	-1.811476927364832554e-02	4.901773773064458624e+02	8.072721767860890907e-02	0.000000000000000000e+00	9.685333537855424169e+00	1.000000000000000000e+00
6.270000000000000000e+02	8.297535860157586285e+01	7.335982612690691518e+00	-1.735029707463516674e-02	4.693589450343965837e+02	1.191247971089837154e-02	0.000000000000000000e+00	1.729980959542173835e+01	1.000000000000000000e+00
6.270000000000000000e+02	1.437602563324589369e+02	1.132458693720005272e+01	-4.074481288924527989e-03	1.078262795590593299e+02	1.396474193649756002e-01	0.000000000000000000e+00	9.408913707687784012e+00	1.000000000000000000e+00
6.270000000000000000e+02	1.018391761204625254e+02	1.960331862336017039e+01	-1.532170954717011757e-02	4.141155861483945841e+02	1.037345592024713214e-01	0.000000000000000000e+00	4.769840734024832329e+00	1.000000000000000000e+00
6.270000000000000000e+02	1.101838822122042814e+02	2.221083679376810949e+01	-1.506350095204404826e-02	4.070839397960064048e+02	1.267836987109927094e-01	0.000000000000000000e+00	4.697768465495335555e+00	1.000000000000000000e+00
6.280000000000000000e+02	1.704933772647835966e+01	4.201547494910473546e+01	-1.487354721616711024e-03	3.737254783376729250e+01	3.499875635189260148e-01	0.000000000000000000e+00	1.379201980057284693e+01	1.000000000000000000e+00
6.280000000000000000e+02	4.170469272745824441e+01	5.326931528119504122e+01	-1.470340952346541356e-03	3.690922162818318952e+01	3.841954675317584833e-01	0.000000000000000000e+00	2.095322744483575050e+01	1.000000000000000000e+00
6.290000000000000000e+02	9.107740769259564217e+01	2.262127660935793472e+01	-1.712607976275700924e-02	4.632529637736234349e+02	3.604881827584138776e-02	0.000000000000000000e+00	6.548441755077095472e+00	1.000000000000000000e+00
6.290000000000000000e+02	1.189988699580171527e+02	5.973020694418496923e+00	-3.801099639310142643e-03	1.003814341294085608e+02	1.632845721792918203e-01	0.000000000000000000e+00	3.817030623665145228e+00	1.000000000000000000e+00
6.290000000000000000e+02	6.317789099292201627e+01	2.181028200421190277e+01	-1.696458247460157567e-02	4.588550008916198522e+02	9.913834872097182505e-03	0.000000000000000000e+00	7.283101793745617059e+00	1.000000000000000000e+00
6.290000000000000000e+02	7.466061925301201541e+01	3.709051958948053596e+01	-1.336063647339710142e-02	3.607108095985277600e+02	2.677846698135710746e-01	0.000000000000000000e+00	3.009666533193388283e+00	1.000000000000000000e+00
6.300000000000000000e+02	1.092715507183563801e+02	2.681916401747256984e+01	-1.563088829552373646e-02	4.225352734056495478e+02	1.229320804769670206e-01	0.000000000000000000e+00	4.697768465495335555e+00	1.000000000000000000e+00
6.300000000000000000e+02	4.785522933330131679e+01	3.323912207655514095e+01	-3.605444285547271342e-03	9.505326426759509673e+01	1.032676331543801451e-01	0.000000000000000000e+00	1.410225974613814159e+01	1.000000000000000000e+00
6.300000000000000000e+02	7.454699673638738489e+01	4.425529039586600533e+01	-1.693026810307060592e-02	4.579205373223787774e+02	6.277774559839599533e-02	0.000000000000000000e+00	7.165671691078066452e+00	1.000000000000000000e+00
6.300000000000000000e+02	1.968921059151321629e+01	1.309586829103671768e+01	-3.667172214936488973e-03	9.673426551125332651e+01	1.418321102980110160e-01	0.000000000000000000e+00	9.685333537855424169e+00	1.000000000000000000e+00
6.300000000000000000e+02	6.315920666774673720e+01	5.159099029980553297e+01	-9.013038043767110721e-03	2.423151588866280974e+02	1.939721046897887602e-01	0.000000000000000000e+00	1.354600515753958234e+01	1.000000000000000000e+00
6.310000000000000000e+02	8.100611687288008511e+01	5.038272285022449637e+01	-1.691674006573659281e-02	4.575521360523581507e+02	2.855925279178850307e-02	0.000000000000000000e+00	8.903126496931918155e+00	1.000000000000000000e+00
6.310000000000000000e+02	9.756306776130119829e+01	2.171667565156746704e+01	-1.503881126226295530e-02	4.064115796563059462e+02	9.277517018090009060e-02	0.000000000000000000e+00	4.769840734024832329e+00	1.000000000000000000e+00
6.310000000000000000e+02	7.404735354081969945e+01	3.414399658646943436e+01	-1.346513053133132666e-02	3.635564362553812998e+02	2.161011477187761987e-01	0.000000000000000000e+00	3.009666533193388283e+00	1.000000000000000000e+00
6.320000000000000000e+02	6.379602363565351197e+01	3.547059330404990618e+01	-1.602557718082888577e-02	4.332836091042698285e+02	9.687609144619968582e-03	0.000000000000000000e+00	1.033680916316296639e+01	1.000000000000000000e+00
6.330000000000000000e+02	1.357381585377977444e+02	1.196497701012421011e+01	-1.642578492320965339e-02	4.441822366675206126e+02	9.826195914404589615e-03	0.000000000000000000e+00	1.261059712248204612e+01	1.000000000000000000e+00
6.330000000000000000e+02	5.287341779334643377e+01	2.005991441725262092e+01	-4.520155228564430062e-03	1.199630619558394358e+02	5.179031764571451202e-02	0.000000000000000000e+00	1.045207896115643997e+01	1.000000000000000000e+00
6.330000000000000000e+02	2.307085316819894061e+01	2.960736623083046126e+01	-4.559315961085483315e-03	1.210295036901049741e+02	6.321112474166334927e-02	0.000000000000000000e+00	8.765304133522555219e+00	1.000000000000000000e+00
6.340000000000000000e+02	5.124019400514597145e+00	4.195558618331330791e+01	-1.439195738925975326e-02	3.887961796948507640e+02	2.059599281698751838e-01	0.000000000000000000e+00	3.703089717623060384e+00	1.000000000000000000e+00
6.340000000000000000e+02	1.181030677578033306e+02	4.238259447208805142e+01	-1.733868996204434784e-02	4.690428552045009383e+02	8.870260413414321476e-03	0.000000000000000000e+00	1.789458188205844635e+01	1.000000000000000000e+00
6.340000000000000000e+02	1.213531081967020953e+02	8.977564769234366082e+00	-1.611550014258294333e-02	4.357324294686931694e+02	6.508993635237381170e-03	0.000000000000000000e+00	3.817030623665145228e+00	1.000000000000000000e+00
6.350000000000000000e+02	1.524055618306793036e+01	4.647673789661592991e+01	-4.210371560402655783e-03	1.115269012649234810e+02	7.470943848953115474e-02	0.000000000000000000e+00	1.108084515221893085e+01	1.000000000000000000e+00
6.350000000000000000e+02	9.336057918517229837e+01	3.323121058645786974e+01	-3.836369592696560298e-03	1.013419205104192997e+02	1.081186763033123999e-01	0.000000000000000000e+00	1.225746405253980065e+01	1.000000000000000000e+00
6.370000000000000000e+02	9.812177738690608919e+01	6.680168694318173728e+00	1.379477035779664434e-03	-3.443477678184012092e+01	4.257374977645242975e-01	0.000000000000000000e+00	1.295255580050301880e+01	1.000000000000000000e+00
6.370000000000000000e+02	1.377430427847498322e+02	3.247183045115745159e+01	-1.710289957464386848e-02	4.626217110257671834e+02	1.098345400615030609e-02	0.000000000000000000e+00	9.797180420047061133e+00	1.000000000000000000e+00
6.370000000000000000e+02	6.137896616161764740e+01	5.344097522274103085e+01	-5.313160889957746318e-03	1.415585296188619964e+02	9.684569427167832867e-02	0.000000000000000000e+00	9.084190510334750002e+00	1.000000000000000000e+00
6.380000000000000000e+02	1.317174305589886671e+02	2.391742053879123731e+01	-4.012359095245662116e-03	1.061345415424721068e+02	1.951401008647102309e-01	0.000000000000000000e+00	8.636954405502928367e+00	1.000000000000000000e+00
6.380000000000000000e+02	2.063117459707589774e+01	2.118842775720145966e+01	-1.616134822323679957e-02	4.369809839133517357e+02	2.042393086226512722e-02	0.000000000000000000e+00	8.765304133522555219e+00	1.000000000000000000e+00
6.390000000000000000e+02	6.690233346750541443e+01	3.943601460395601777e+01	-1.630986291930939039e-02	4.410253993225483100e+02	4.079081027335063059e-02	0.000000000000000000e+00	5.588787482571234477e+00	1.000000000000000000e+00
6.390000000000000000e+02	8.024591291970101281e+01	5.117087673757407629e+01	-1.648284073667605210e-02	4.457360048619823942e+02	1.045699410391132123e-02	0.000000000000000000e+00	1.692014218540214543e+01	1.000000000000000000e+00
6.400000000000000000e+02	1.437590757262663601e+02	4.020436508279936305e+01	-1.648453854761710094e-02	4.457822403720933266e+02	1.644985096322548745e-02	0.000000000000000000e+00	9.797180420047061133e+00	1.000000000000000000e+00
6.400000000000000000e+02	5.301679418308799541e+01	4.989180672440942743e+01	-1.686022583373550376e-02	4.560131164348490529e+02	1.228435250976434023e-02	0.000000000000000000e+00	9.084190510334750002e+00	1.000000000000000000e+00
6.410000000000000000e+02	9.021736589222132352e+01	1.694121058526861034e+01	-1.708230999957808735e-02	4.620610069549447303e+02	1.415272038279125066e-02	0.000000000000000000e+00	1.049477003096870220e+01	1.000000000000000000e+00
6.410000000000000000e+02	1.232990366944629557e+02	2.584812666465614939e+01	-1.737386955336330668e-02	4.700008808072337843e+02	1.176088318385992704e-02	0.000000000000000000e+00	8.636954405502928367e+00	1.000000000000000000e+00
6.420000000000000000e+02	8.134224076406431436e+01	1.134010784005183936e+01	-1.675229356768730832e-02	4.530738590313833356e+02	1.482933755080628746e-02	0.000000000000000000e+00	1.049477003096870220e+01	1.000000000000000000e+00
6.420000000000000000e+02	3.930663206056520664e+01	1.098140218725969319e+01	-3.686828603609752092e-03	9.726955665308379650e+01	1.474827574484725012e-01	0.000000000000000000e+00	1.050058662294170375e+01	1.000000000000000000e+00
6.420000000000000000e+02	8.272756364709039190e+01	3.350915803634190127e+01	-1.637414590705100689e-02	4.427759810026556693e+02	1.282138447917891000e-02	0.000000000000000000e+00	8.957044499110770275e+00	1.000000000000000000e+00
6.420000000000000000e+02	3.516024371600490639e+01	4.194197846796982532e+01	-3.903524361159252040e-03	1.031707077453121144e+02	1.532126413285948008e-01	0.000000000000000000e+00	7.275741239857225651e+00	1.000000000000000000e+00
6.430000000000000000e+02	2.884273783071092367e+01	1.010434063165227059e+01	-1.742563767393429108e-02	4.714106522984005778e+02	1.103708716357720832e-02	0.000000000000000000e+00	1.050058662294170375e+01	1.000000000000000000e+00
6.430000000000000000e+02	4.196957230177130782e+01	3.055548174576948384e+01	-1.669957203370851795e-02	4.516381237805359774e+02	1.367018010574216902e-02	0.000000000000000000e+00	1.326722515802059377e+01	1.000000000000000000e+00
6.430000000000000000e+02	7.169911755758019467e+01	3.656801740755739161e+01	-1.571552871997490899e-02	4.248402374660678333e+02	5.692903505104196515e-02	0.000000000000000000e+00	5.588787482571234477e+00	1.000000000000000000e+00
6.440000000000000000e+02	1.567891335833821032e+01	2.584719442596027861e+01	-1.690401475296999731e-02	4.572055949193855895e+02	1.207962347695068495e-02	0.000000000000000000e+00	9.608738149908917947e+00	1.000000000000000000e+00
6.440000000000000000e+02	1.340138485530505932e+02	3.291530669573894841e+01	5.636783825518997156e-03	-1.503715671293963680e+02	2.042899960650251812e-01	0.000000000000000000e+00	3.270141430029355867e+00	1.000000000000000000e+00
6.450000000000000000e+02	1.735469746622122145e+01	3.710741532545301880e+01	-4.652062139792480754e-03	1.235552071001118719e+02	7.664953388681605695e-02	0.000000000000000000e+00	1.138423590240497241e+01	1.000000000000000000e+00
6.450000000000000000e+02	9.951138599456596978e+01	4.942702182287240475e+01	-4.244114128918019709e-03	1.124457932510923541e+02	8.666366465814800968e-02	0.000000000000000000e+00	7.230685209083686615e+00	1.000000000000000000e+00
6.460000000000000000e+02	9.343123613993743959e+01	6.132304375936610263e+00	-1.685633610274155092e-02	4.559071896250073905e+02	2.751106679136416933e-02	0.000000000000000000e+00	1.010294344815175371e+01	1.000000000000000000e+00
6.460000000000000000e+02	3.183249924207844117e+01	4.841210422452286366e+01	-4.771104926821006197e-03	1.267970309393940767e+02	2.284438951738677615e-01	0.000000000000000000e+00	7.275741239857225651e+00	1.000000000000000000e+00
6.470000000000000000e+02	1.371800376260073051e+02	3.373327474321021668e+01	-5.127841360110358369e-03	1.365118293126949993e+02	1.352437701434818784e-01	0.000000000000000000e+00	3.270141430029355867e+00	1.000000000000000000e+00
6.470000000000000000e+02	8.574516771696229966e+01	4.194258627381110927e+01	-1.593617204179033700e-02	4.308488903084132176e+02	6.864507113031659280e-03	0.000000000000000000e+00	8.957044499110770275e+00	1.000000000000000000e+00
6.470000000000000000e+02	5.572090750749827492e+01	4.803271023629998382e+01	-1.633631025992657304e-02	4.417456245578484300e+02	3.860750756900666047e-02	0.000000000000000000e+00	1.875608826375420080e+01	1.000000000000000000e+00
6.480000000000000000e+02	8.803966578329202264e+01	1.467633360141886101e+01	-1.711772911687238496e-02	4.630255554309769082e+02	1.155589359883502087e-02	0.000000000000000000e+00	1.010294344815175371e+01	1.000000000000000000e+00
6.480000000000000000e+02	3.116325378577709060e+01	4.094632098941334419e+01	-1.663165948783532425e-02	4.497887004287010200e+02	1.479558667738012367e-02	0.000000000000000000e+00	3.295505417317361019e+00	1.000000000000000000e+00
6.490000000000000000e+02	6.442418292114919609e+01	3.141814301256895448e+01	-3.868641354174533805e-03	1.022207588533913452e+02	1.153001510771414218e-01	0.000000000000000000e+00	1.585585864335896744e+01	1.000000000000000000e+00
6.500000000000000000e+02	1.204984785444577966e+01	1.364840901202275525e+01	-1.610943306602586472e-02	4.355672082578291224e+02	7.609961051020408540e-03	0.000000000000000000e+00	7.865984773494615112e+00	1.000000000000000000e+00
6.500000000000000000e+02	9.551857069069095019e+01	4.020790619225474671e+01	-1.661086195740131555e-02	4.492223332287882158e+02	6.462745829447058554e-03	0.000000000000000000e+00	9.926153367354164203e+00	1.000000000000000000e+00
6.500000000000000000e+02	1.057690410957798974e+02	4.580423819324271051e+01	-3.880632731320791430e-03	1.025473131391982378e+02	7.472211011990403939e-02	0.000000000000000000e+00	7.230685209083686615e+00	1.000000000000000000e+00
6.510000000000000000e+02	5.041142796530478165e+01	6.544958102406817524e+00	-2.559375596151024831e-03	6.656627652596203859e+01	1.782649371340505606e-01	0.000000000000000000e+00	2.031226607848589438e+01	1.000000000000000000e+00
6.510000000000000000e+02	4.097888636266725371e+01	2.453426915529933794e+01	-1.732026680780045236e-02	4.685411480274980818e+02	9.052131981270972183e-03	0.000000000000000000e+00	1.613121491716239930e+01	1.000000000000000000e+00
6.520000000000000000e+02	6.609430670007646391e+00	4.004462835699535361e+01	-1.664781725911691421e-02	4.502287157327595537e+02	6.118481664957764465e-03	0.000000000000000000e+00	2.457037401432567947e+01	1.000000000000000000e+00
6.520000000000000000e+02	7.944640320090553587e+01	2.634456920462463003e+01	-3.310338768699419999e-03	8.701682524007286190e+01	1.395566450916201351e-01	0.000000000000000000e+00	1.449109671149020961e+01	1.000000000000000000e+00
6.530000000000000000e+02	1.187440020819038295e+02	1.288888853457870987e+01	-1.655044490028708890e-02	4.475770302168111812e+02	5.741877410662232784e-03	0.000000000000000000e+00	1.023016173156506703e+01	1.000000000000000000e+00
6.530000000000000000e+02	3.381246141479336842e+01	3.898620494847851603e+01	3.566518790450064202e-03	-9.399322861896943948e+01	2.194665165324988232e-01	0.000000000000000000e+00	3.295505417317361019e+00	1.000000000000000000e+00
6.560000000000000000e+02	1.246277640833663440e+02	2.125773276566129155e+01	-4.358730400225419542e-03	1.155670723303945664e+02	9.220417071970488099e-02	0.000000000000000000e+00	1.023016173156506703e+01	1.000000000000000000e+00
6.580000000000000000e+02	2.684304614845569148e+01	1.744023334150206850e+01	-1.664807318900668118e-02	4.502356853244377817e+02	1.000759032628928402e-02	0.000000000000000000e+00	1.813560572663089587e+01	1.000000000000000000e+00
6.590000000000000000e+02	6.051564302179051680e+01	1.561729172925704390e+01	-1.380212143606023879e-02	3.727335159915074314e+02	2.232236485480070254e-01	0.000000000000000000e+00	3.510705499344900282e+00	1.000000000000000000e+00
6.600000000000000000e+02	1.007583391478920305e+02	2.023784733799173807e+01	-3.069854427483257805e-02	8.328640936148200353e+02	5.364059947601029776e-03	0.000000000000000000e+00	1.953708771591105986e+01	1.000000000000000000e+00
6.600000000000000000e+02	5.285450314110170211e+01	5.042433618480806246e+01	-4.115939224267682432e-03	1.089552796982332694e+02	7.254821847550785296e-02	0.000000000000000000e+00	2.304867273164783725e+01	1.000000000000000000e+00
6.610000000000000000e+02	7.732851074292341309e+01	1.492481148648078282e+01	-3.204791034554004860e-03	8.414250442420657805e+01	1.701751211879362069e-01	0.000000000000000000e+00	1.451681263065421668e+01	1.000000000000000000e+00
6.610000000000000000e+02	5.944384803730554268e+01	1.896039038385331210e+01	-1.455746179228188664e-02	3.933032660342755662e+02	2.177119225723570528e-01	0.000000000000000000e+00	3.510705499344900282e+00	1.000000000000000000e+00
6.610000000000000000e+02	1.442437954648260643e+02	2.475692149630960870e+01	-3.036876124097512633e-03	7.956977412045156939e+01	1.348799740495076893e-01	0.000000000000000000e+00	1.812115215774409549e+01	1.000000000000000000e+00
6.620000000000000000e+02	7.138015327673474530e+01	3.671151000846038670e+01	-1.600576922037729583e-02	4.327441902952651844e+02	1.455106254973959068e-02	0.000000000000000000e+00	9.346843299510357639e+00	1.000000000000000000e+00
6.620000000000000000e+02	1.155006105974163404e+02	7.417424999872636704e+00	-1.653482491604413296e-02	4.471516601582632688e+02	8.084622913698935598e-03	0.000000000000000000e+00	1.191311780715535917e+01	1.000000000000000000e+00
6.620000000000000000e+02	8.758374017885184770e+00	1.317375049104767548e+01	-4.201049059046010371e-03	1.112730269404549830e+02	1.311294921838634941e-01	0.000000000000000000e+00	1.858112596113203807e+01	1.000000000000000000e+00
6.630000000000000000e+02	1.320318531993333977e+02	3.814514847483022919e+01	-1.586715224444355463e-02	4.289693138132190029e+02	1.124977216204092745e-02	0.000000000000000000e+00	1.729260284753455679e+01	1.000000000000000000e+00
6.630000000000000000e+02	4.097668906919211196e+01	6.076240519393961037e+00	-3.894314797773635629e-03	1.029199089957354687e+02	1.212776745425969693e-01	0.000000000000000000e+00	1.813560572663089587e+01	1.000000000000000000e+00
6.640000000000000000e+02	9.671319671181009880e+01	5.327937121646239405e+01	-4.268008223100943320e-03	1.130964873928692498e+02	1.649647045908578802e-01	0.000000000000000000e+00	1.546113748882917882e+01	1.000000000000000000e+00
6.650000000000000000e+02	6.421234219513085861e+01	2.114606309523437488e+01	-1.671535947757464211e-02	4.520680541708103988e+02	4.979046143385812417e-02	0.000000000000000000e+00	5.245541128853153268e+00	1.000000000000000000e+00
6.660000000000000000e+02	7.099950286103383235e+01	4.605059909287479769e+01	-1.611379916830935413e-02	4.356861078133642877e+02	8.528248780676483953e-03	0.000000000000000000e+00	9.346843299510357639e+00	1.000000000000000000e+00
6.660000000000000000e+02	9.649992275657447749e+01	1.564797709933418801e+01	-1.284423589957125935e-03	3.184624089180265472e+01	4.337259800645423269e-01	0.000000000000000000e+00	8.798495749012094080e+00	1.000000000000000000e+00
6.670000000000000000e+02	1.148119285650227965e+02	3.656138434112116897e+01	-1.703330338554271545e-02	4.607264379850137743e+02	5.013543999083047709e-03	0.000000000000000000e+00	1.729260284753455679e+01	1.000000000000000000e+00
6.670000000000000000e+02	1.046594083905979460e+02	1.235612023222278388e+01	-1.623395008732098294e-03	4.107725482930982253e+01	3.275810027941212788e-01	0.000000000000000000e+00	8.798495749012094080e+00	1.000000000000000000e+00
6.700000000000000000e+02	1.525838474475094309e+01	2.927877532213275202e+01	-4.570122614946128120e-03	1.213237950871966433e+02	5.199627139319229485e-02	0.000000000000000000e+00	1.213211029228735427e+01	1.000000000000000000e+00
6.710000000000000000e+02	2.208409087765948797e+01	3.930862257577522456e+01	-1.703082760271220492e-02	4.606590164133152712e+02	7.257949738734947864e-03	0.000000000000000000e+00	1.132942344491680942e+01	1.000000000000000000e+00
6.720000000000000000e+02	8.686615787716148418e+01	7.369432925969968018e+00	-1.602394039852048438e-02	4.332390355518561478e+02	2.296957486022155326e-02	0.000000000000000000e+00	1.076261329857760174e+01	1.000000000000000000e+00
6.720000000000000000e+02	6.232643320403857246e+01	8.290357029223994090e+00	-1.707800052863575266e-02	4.619436496081933683e+02	7.788181693651585746e-03	0.000000000000000000e+00	2.274260899869496555e+01	1.000000000000000000e+00
6.720000000000000000e+02	8.362831172979731775e+01	3.266016593895688658e+01	-1.620866169122116979e-02	4.382694444094428832e+02	1.038526976567011317e-02	0.000000000000000000e+00	1.073731440702639084e+01	1.000000000000000000e+00
6.720000000000000000e+02	6.578272890036888043e+01	4.595300916201818353e+01	-1.676622612627791387e-02	4.534532763964219839e+02	8.165132213568848663e-03	0.000000000000000000e+00	1.095908680559960047e+01	1.000000000000000000e+00
6.730000000000000000e+02	1.313817076619010891e+02	2.543031373146126839e+01	-3.706818786814945407e-03	9.781393782966601691e+01	1.047175049563585647e-01	0.000000000000000000e+00	1.281578626780648733e+01	1.000000000000000000e+00
6.730000000000000000e+02	5.570218672226148726e+01	4.165367746882851918e+01	-1.662661812720984261e-02	4.496514119506163638e+02	1.175563329666706736e-02	0.000000000000000000e+00	1.095908680559960047e+01	1.000000000000000000e+00
6.740000000000000000e+02	9.108472595835284835e+01	1.727082314952306419e+01	-1.912323884695840345e-02	5.176404499171699172e+02	1.410734454108351077e-01	0.000000000000000000e+00	1.076261329857760174e+01	1.000000000000000000e+00
6.740000000000000000e+02	6.222863012695806617e+01	3.103275572913326386e+01	-4.331590123648410701e-03	1.148279767681327712e+02	8.741892366112158363e-02	0.000000000000000000e+00	1.246589114806634058e+01	1.000000000000000000e+00
6.740000000000000000e+02	4.748745892170864380e+01	5.106118384314213898e+01	-1.649646249941832954e-02	4.461069585022091246e+02	8.844633792852829579e-03	0.000000000000000000e+00	8.346352546285878304e+00	1.000000000000000000e+00
6.750000000000000000e+02	9.110485051080975438e+01	4.036674030967138549e+01	-1.610886224896096452e-02	4.355516635245861039e+02	1.112049950202709248e-02	0.000000000000000000e+00	1.073731440702639084e+01	1.000000000000000000e+00
6.750000000000000000e+02	1.341464000730945827e+02	4.614775906523328786e+01	-1.580956117327822139e-02	4.274009692533018097e+02	9.024592141530729528e-03	0.000000000000000000e+00	2.090110201128980805e+01	1.000000000000000000e+00
6.750000000000000000e+02	2.387292557747462496e+01	1.106943412910425018e+01	1.294252682257602052e-03	-3.211391091645146645e+01	3.954321711474252377e-01	0.000000000000000000e+00	1.578417690640943505e+01	1.000000000000000000e+00
6.760000000000000000e+02	1.120714097886545915e+02	6.789666908030153714e+00	-1.666212163434182408e-02	4.506182585666234672e+02	5.575193813979362201e-02	0.000000000000000000e+00	6.481734398376368667e+00	1.000000000000000000e+00
6.760000000000000000e+02	2.066692591762067366e+01	2.806818312394466730e+01	-4.249299595879422846e-03	1.125870060942464619e+02	1.862738167634436781e-01	0.000000000000000000e+00	5.532800739291351633e+00	1.000000000000000000e+00
6.760000000000000000e+02	4.442801592410279454e+01	2.878677689038296350e+01	-1.586715468732618345e-02	4.289693803388384481e+02	1.565585596706475791e-02	0.000000000000000000e+00	1.710742697431898307e+01	1.000000000000000000e+00
6.770000000000000000e+02	1.046792199776704706e+02	1.803583551182105893e+01	-1.654536892729036382e-02	4.474387991599022598e+02	1.573714404401460598e-02	0.000000000000000000e+00	1.044897485141668270e+01	1.000000000000000000e+00
6.770000000000000000e+02	1.409673794377113438e+02	1.692388826193930029e+01	-1.626840439821829187e-02	4.398963832320370670e+02	1.091787350019512992e-02	0.000000000000000000e+00	1.281578626780648733e+01	1.000000000000000000e+00
6.770000000000000000e+02	6.728401712060327888e+00	4.359672494925808195e+01	4.233155789453422503e-03	-1.121473710870786249e+02	1.384801841335158157e-01	0.000000000000000000e+00	2.086667362685053462e+01	1.000000000000000000e+00
6.780000000000000000e+02	1.616922637908590232e+01	2.484598156572906902e+01	-3.829462107094497823e-03	1.011538129227760550e+02	2.356313753749379458e-01	0.000000000000000000e+00	5.532800739291351633e+00	1.000000000000000000e+00
6.780000000000000000e+02	1.069237817624555049e+02	3.442233606978007998e+01	-3.533773808988661686e-03	9.310150334801294036e+01	1.354627026491523889e-01	0.000000000000000000e+00	1.430821749032678447e+01	1.000000000000000000e+00
6.780000000000000000e+02	1.138474229798339650e+02	1.302333821439948558e+01	-1.632303638278796015e-02	4.413841446864358886e+02	7.337937300188768219e-02	0.000000000000000000e+00	6.481734398376368667e+00	1.000000000000000000e+00
6.790000000000000000e+02	5.369685648583692483e+01	4.548399972232538602e+01	-7.956291781568041940e-03	2.135373949382050682e+02	3.572461906773161111e-02	0.000000000000000000e+00	8.346352546285878304e+00	1.000000000000000000e+00
6.790000000000000000e+02	1.011187946946855760e+02	4.750007336999823337e+01	-1.625607903820377315e-02	4.395607337826233447e+02	2.476204510181256868e-02	0.000000000000000000e+00	6.453226178684631442e+00	1.000000000000000000e+00
6.800000000000000000e+02	7.051514991749971273e+01	1.894329621594161850e+01	-1.603785021785968101e-02	4.336178336719229378e+02	9.281952285081218612e-03	0.000000000000000000e+00	1.541078487301041378e+01	1.000000000000000000e+00
6.820000000000000000e+02	3.266799071900359053e+01	1.839026386496215082e+01	-4.807377364098869808e-03	1.277848173883795937e+02	5.722071057823763240e-02	0.000000000000000000e+00	1.771681449290856136e+01	1.000000000000000000e+00
6.820000000000000000e+02	1.199354120542236899e+02	4.760943285825270976e+01	-1.634652235924238459e-02	4.420237247925412021e+02	6.377507274427651751e-03	0.000000000000000000e+00	1.342853749679518849e+01	1.000000000000000000e+00
6.820000000000000000e+02	7.801808338595382253e+00	2.103911951056153029e+01	-4.308098452506241467e-03	1.141882415818672314e+02	1.153257244619582123e-01	0.000000000000000000e+00	9.192708163071459992e+00	1.000000000000000000e+00
6.840000000000000000e+02	1.068248228140116964e+02	5.051426832300314373e+01	-1.531641197637067207e-02	4.139713204458130917e+02	2.113472741679811584e-02	0.000000000000000000e+00	6.453226178684631442e+00	1.000000000000000000e+00
6.840000000000000000e+02	1.158123617691732363e+02	2.234992002336325001e+01	-2.725418917498448595e-03	7.108803891857711221e+01	3.095416684030283250e-01	0.000000000000000000e+00	9.731185585595312659e+00	1.000000000000000000e+00
6.850000000000000000e+02	1.054030305578605464e+02	1.310545946876946211e+01	-1.604982554655103033e-02	4.339439509193757658e+02	1.747738125634001882e-02	0.000000000000000000e+00	8.614544033029979175e+00	1.000000000000000000e+00
6.850000000000000000e+02	7.719388576648788103e+01	3.283166465365405173e+01	-1.735512472323584229e-02	4.694904136156688992e+02	2.846560238953410593e-02	0.000000000000000000e+00	7.242222868634572208e+00	1.000000000000000000e+00
6.860000000000000000e+02	8.422811707756093824e+01	3.110847518604087369e+01	-1.674513462477029285e-02	4.528789036511225845e+02	3.607872445149695739e-02	0.000000000000000000e+00	7.242222868634572208e+00	1.000000000000000000e+00
6.860000000000000000e+02	8.032847810557682067e+01	4.854735924880622377e+01	-1.566452545450896724e-02	4.234512948346330745e+02	1.249662727596700940e-02	0.000000000000000000e+00	1.602525275121644555e+01	1.000000000000000000e+00
6.860000000000000000e+02	8.382098802146505534e+01	1.448008586531379471e+01	-1.778182874271527422e-02	4.811105990733101976e+02	3.973498748599824104e-02	0.000000000000000000e+00	6.341315523992708592e+00	1.000000000000000000e+00
6.860000000000000000e+02	1.061034777352898146e+02	2.169147965559896818e+01	-3.583651660365128229e-03	9.445979822400285286e+01	3.248731208303068385e-01	0.000000000000000000e+00	8.480111014218881138e+00	1.000000000000000000e+00
6.880000000000000000e+02	2.187984516038074645e+01	1.397179902759197745e+01	-1.550691640766392598e-02	4.191592181947744393e+02	2.420109595502017985e-02	0.000000000000000000e+00	4.903310483296070110e+00	1.000000000000000000e+00
6.890000000000000000e+02	4.903767685048054048e+00	4.000462265532605244e+01	-1.650939787407606704e-02	4.464592201300005740e+02	1.135512180335962462e-02	0.000000000000000000e+00	9.354250661827908431e+00	1.000000000000000000e+00
6.900000000000000000e+02	1.375170709410819541e+02	6.165161750458597822e+00	-1.606156845586006673e-02	4.342637388232950570e+02	1.063917746052456259e-02	0.000000000000000000e+00	1.341480251643812416e+01	1.000000000000000000e+00
6.900000000000000000e+02	1.132567445255076954e+01	6.045931316304120173e+00	-1.573054582334745474e-02	4.252491896161751583e+02	1.504473182627574790e-02	0.000000000000000000e+00	8.427223870072307221e+00	1.000000000000000000e+00
6.900000000000000000e+02	1.241074641058012133e+02	5.791837389846209661e+00	-1.611315134958075240e-02	4.356684661380445505e+02	1.567523014012883742e-02	0.000000000000000000e+00	1.341480251643812416e+01	1.000000000000000000e+00
6.900000000000000000e+02	8.146055712938765225e+01	8.594455178755421088e+00	-1.751607606000877074e-02	4.738735089172749326e+02	6.025646625858172012e-02	0.000000000000000000e+00	6.341315523992708592e+00	1.000000000000000000e+00
6.900000000000000000e+02	1.217730047765075057e+02	2.170196749673571901e+01	2.416973722821539813e-03	-6.268832810723634452e+01	2.647244907370506217e-01	0.000000000000000000e+00	1.246998626604974802e+01	1.000000000000000000e+00
6.910000000000000000e+02	1.142092859964527918e+02	3.712812660879578175e+01	-1.688062672530968311e-02	4.565686821965271633e+02	8.019426060530077116e-03	0.000000000000000000e+00	1.082623747101811240e+01	1.000000000000000000e+00
6.910000000000000000e+02	3.034875437434484979e+01	1.274665425528224993e+01	-3.991661453089413725e-03	1.055708945426502652e+02	1.524146289875694116e-01	0.000000000000000000e+00	4.950226907016401334e+00	1.000000000000000000e+00
6.920000000000000000e+02	6.599983317336096889e+01	5.237160666659853092e+01	-3.829439048254732695e-03	1.011531849746380516e+02	2.223355644345552662e-01	0.000000000000000000e+00	2.602738644342111840e+01	1.000000000000000000e+00
6.930000000000000000e+02	8.602134283196079423e+01	1.842838269913802307e+01	-1.585276862131582490e-02	4.285776128667387184e+02	1.166706209778678449e-02	0.000000000000000000e+00	4.283068278184968491e+00	1.000000000000000000e+00
6.930000000000000000e+02	5.241284289425654919e+01	2.286883248573038330e+01	-1.648949728044169991e-02	4.459172786947391387e+02	1.959648492079757442e-02	0.000000000000000000e+00	8.737970682305597592e+00	1.000000000000000000e+00
6.940000000000000000e+02	7.139698292418356118e+01	2.690995668780931283e+01	-1.619811336118980385e-02	4.379821877968091144e+02	1.170451303106689878e-02	0.000000000000000000e+00	1.321864028507794409e+01	1.000000000000000000e+00
6.940000000000000000e+02	1.424025975926216425e+01	3.942849663400349414e+01	-1.660344161766260512e-02	4.490202593790323249e+02	7.531098093898180856e-03	0.000000000000000000e+00	9.354250661827908431e+00	1.000000000000000000e+00
6.940000000000000000e+02	1.245314282165888216e+02	3.386303889693230218e+01	1.165103546597657993e-03	-2.859686669011986737e+01	4.688225674241037755e-01	0.000000000000000000e+00	1.082623747101811240e+01	1.000000000000000000e+00
6.950000000000000000e+02	5.996472387965958717e+01	1.847324091835970705e+01	-1.668553625042961883e-02	4.512558953568546940e+02	1.530974046465749527e-02	0.000000000000000000e+00	8.737970682305597592e+00	1.000000000000000000e+00
6.960000000000000000e+02	1.335725253864459319e+02	2.366596666241423463e+01	-1.602312259510418196e-02	4.332167647811778579e+02	1.050597176467149563e-02	0.000000000000000000e+00	1.336358031516187062e+01	1.000000000000000000e+00
6.960000000000000000e+02	2.996942694398305918e+01	3.307615392707255353e+01	-1.592819554454191766e-02	4.306316709406601717e+02	1.186631644999114332e-02	0.000000000000000000e+00	3.433292117127463960e+00	1.000000000000000000e+00
6.960000000000000000e+02	2.573300936308527653e+01	1.453540924744342711e+01	-1.638972918790719199e-02	4.432003515389545782e+02	1.546242135503783643e-02	0.000000000000000000e+00	4.950226907016401334e+00	1.000000000000000000e+00
6.980000000000000000e+02	1.134173957819575378e+02	4.559311150703130977e+01	-1.602464897279359465e-02	4.332583317480206233e+02	1.585030058324377045e-02	0.000000000000000000e+00	1.615909404627100798e+01	1.000000000000000000e+00
6.980000000000000000e+02	7.651971101854139867e+00	1.477080382249234169e+01	-1.655986464570321018e-02	4.478335527328929970e+02	1.561376376310186220e-02	0.000000000000000000e+00	6.581637566611288293e+00	1.000000000000000000e+00
6.980000000000000000e+02	4.101754267021711797e+01	1.673536676060384210e+01	-1.751781761285575376e-02	4.739209356255841499e+02	1.120549394353320682e-02	0.000000000000000000e+00	1.294110771909789648e+01	1.000000000000000000e+00
6.980000000000000000e+02	8.174604408872389172e+01	1.868624803545004553e+01	-1.577505219237811465e-02	4.264612059988973556e+02	1.098264912324242726e-02	0.000000000000000000e+00	4.283068278184968491e+00	1.000000000000000000e+00
6.990000000000000000e+02	1.347484638716792631e+02	1.035422569743414734e+01	-1.636843467244393849e-02	4.426204502312155569e+02	2.820118269193738758e-02	0.000000000000000000e+00	6.741299328247408518e+00	1.000000000000000000e+00
6.990000000000000000e+02	7.608849509236804920e+01	9.553260114980069773e+00	-1.760671260986040529e-02	4.763417620164644859e+02	1.666256064474425092e-02	0.000000000000000000e+00	1.074333882001389284e+01	1.000000000000000000e+00
7.010000000000000000e+02	1.341013064182202754e+02	4.063743522674942454e+01	-1.728859057149559689e-02	4.676785272794874118e+02	1.172318276981443308e-02	0.000000000000000000e+00	9.539965135168175792e+00	1.000000000000000000e+00
7.010000000000000000e+02	1.081412551112457123e+02	2.235317624205828935e+01	-1.566433926247612005e-02	4.234462243739538394e+02	2.110604398764903689e-02	0.000000000000000000e+00	1.187925858486130437e+01	1.000000000000000000e+00
7.010000000000000000e+02	2.818968789200387448e+01	3.014016624515189946e+01	-1.648656782522843825e-02	4.458375025236369993e+02	9.967333185756932501e-03	0.000000000000000000e+00	3.433292117127463960e+00	1.000000000000000000e+00
7.020000000000000000e+02	1.283608078964729771e+02	8.199471007117777432e+00	-1.724274688012088913e-02	4.664300923655466704e+02	4.593718009514402567e-02	0.000000000000000000e+00	4.675607102318082298e+00	1.000000000000000000e+00
7.030000000000000000e+02	1.156551134990963803e+01	2.006251014324358550e+01	-1.682280416261291989e-02	4.549940335607064981e+02	1.179516741002106794e-02	0.000000000000000000e+00	6.581637566611288293e+00	1.000000000000000000e+00
7.040000000000000000e+02	1.287051189146776835e+02	2.326789460343232818e+01	-1.644612512316835987e-02	4.447361496492966921e+02	9.477613108705873479e-03	0.000000000000000000e+00	1.425780007164712160e+01	1.000000000000000000e+00
7.040000000000000000e+02	1.416752720963139041e+02	5.256246938018531978e+01	-3.529851275783053161e-03	9.299468325438331817e+01	3.554728556568258480e-01	0.000000000000000000e+00	7.928018608273298184e+00	1.000000000000000000e+00
7.050000000000000000e+02	1.090055940785204882e+02	1.050540418670326659e+01	-1.669567870323793168e-02	4.515320989482147525e+02	6.519231915964818214e-03	0.000000000000000000e+00	7.273822182361088018e+00	1.000000000000000000e+00
7.050000000000000000e+02	5.051870484796935301e+01	2.188603056177607442e+01	-1.790005166075688686e-02	4.843300958914161924e+02	8.557577653657555405e-02	0.000000000000000000e+00	5.970646464418110533e+00	1.000000000000000000e+00
7.050000000000000000e+02	1.447952130222826739e+01	3.179935792084818758e+01	-1.677419301605724902e-02	4.536702341294881080e+02	8.476357945813139949e-03	0.000000000000000000e+00	1.209318195335181834e+01	1.000000000000000000e+00
7.050000000000000000e+02	1.341145260259719691e+02	5.017739120265388664e+01	-1.586364862018753430e-02	4.288739016263863277e+02	8.993437724837072267e-03	0.000000000000000000e+00	7.928018608273298184e+00	1.000000000000000000e+00
7.050000000000000000e+02	2.712410750287773098e+01	5.262877480571123812e+00	-3.406536248108188447e-03	8.963651593961499486e+01	1.700090548207053853e-01	0.000000000000000000e+00	2.147321683402827119e+01	1.000000000000000000e+00
7.050000000000000000e+02	6.696102694609189143e+01	5.196683813072421287e+01	-1.608728528488106296e-02	4.349640704559124060e+02	1.164201689902699677e-02	0.000000000000000000e+00	3.428126222849002147e+01	1.000000000000000000e+00
7.050000000000000000e+02	1.225447673110113840e+02	5.547588605710866538e+00	-3.988536469293543253e-03	1.054857936539723511e+02	4.782164838997801093e-01	0.000000000000000000e+00	6.392089514597563138e+00	1.000000000000000000e+00
7.060000000000000000e+02	1.405000124585657204e+02	7.373810110630999226e+00	-4.042842037581730746e-03	1.069646660012757451e+02	1.220628066126085987e-01	0.000000000000000000e+00	7.552386407075793784e+00	1.000000000000000000e+00
7.070000000000000000e+02	1.330283034067154517e+02	8.474766188902053798e+00	-3.268943028036110175e-03	8.588951881288961943e+01	1.353859305121377643e-01	0.000000000000000000e+00	4.675607102318082298e+00	1.000000000000000000e+00
7.080000000000000000e+02	1.158814349638858516e+02	8.132367891206234489e+00	-4.507099228606916905e-03	1.196075154085480676e+02	1.218208697621746550e-01	0.000000000000000000e+00	7.147103044099433866e+00	1.000000000000000000e+00
7.080000000000000000e+02	4.676643532578355433e+01	1.724177683960024510e+01	-1.686018641939332485e-02	4.560120430867086725e+02	8.916574378271791002e-02	0.000000000000000000e+00	5.970646464418110533e+00	1.000000000000000000e+00
7.100000000000000000e+02	1.087155624441891888e+02	5.307454207094922793e+01	1.902317915045849146e-03	-4.867300211967795320e+01	4.975683803729969990e-01	0.000000000000000000e+00	1.752963241172259146e+01	1.000000000000000000e+00
7.110000000000000000e+02	6.089540817315829457e+01	8.537500004280552446e+00	3.605330530278029293e-03	-9.505016643569045698e+01	3.455106937225899122e-01	0.000000000000000000e+00	1.659494829602477850e+01	1.000000000000000000e+00
7.120000000000000000e+02	7.767981057546387547e+01	3.181975633335157028e+01	-3.089155099770273319e-03	8.099345743516259688e+01	3.371064271120705058e-01	0.000000000000000000e+00	7.684915138044297045e+00	1.000000000000000000e+00
7.140000000000000000e+02	7.000291757977275608e+01	3.217080420993115553e+01	-1.723595164481788247e-02	4.662450416258194537e+02	6.542981655658475226e-03	0.000000000000000000e+00	7.684915138044297045e+00	1.000000000000000000e+00
7.140000000000000000e+02	1.105095160429666201e+01	5.276124648745371815e+01	-1.621783925614415922e-02	4.385193717632671451e+02	7.910704844465987762e-03	0.000000000000000000e+00	2.402333056772624076e+01	1.000000000000000000e+00
7.140000000000000000e+02	7.047669255751470629e+00	2.907382066690334455e+01	-1.733067859252730020e-02	4.688246861802874719e+02	3.245544913555653554e-02	0.000000000000000000e+00	1.342351381633127261e+01	1.000000000000000000e+00
7.140000000000000000e+02	3.861063763503182145e+01	4.224128814602088511e+01	-3.449594291591867676e-03	9.080909090465503652e+01	1.411495337570541908e-01	0.000000000000000000e+00	8.511200017747967195e+00	1.000000000000000000e+00
7.140000000000000000e+02	1.253067247217448710e+02	4.741580133029601285e+01	-3.918321002248973360e-03	1.035736561727079419e+02	2.458350366342253457e-01	0.000000000000000000e+00	5.463620373695820653e+00	1.000000000000000000e+00
7.170000000000000000e+02	2.044051527314111283e+01	2.816695864226731061e+01	-1.942648557126250286e-02	5.258985937709231848e+02	8.290959070688108667e-03	0.000000000000000000e+00	1.342351381633127261e+01	1.000000000000000000e+00
7.170000000000000000e+02	6.942821183185559164e+01	1.778568085753815708e+01	-1.689417028058266476e-02	4.569375060576659848e+02	5.129902260739838127e-03	0.000000000000000000e+00	1.439659892336559466e+01	1.000000000000000000e+00
7.170000000000000000e+02	1.015139339612892542e+02	2.281063683920442031e+01	1.175591430128399614e-03	-2.888247719792347112e+01	4.907233669034062329e-01	0.000000000000000000e+00	2.547998570703230214e+01	1.000000000000000000e+00
7.180000000000000000e+02	6.621596630460226152e+01	4.734888935003628063e+01	-1.736855464567196514e-02	4.698561429790339048e+02	7.607882881565997124e-03	0.000000000000000000e+00	1.047649748776297507e+01	1.000000000000000000e+00
7.180000000000000000e+02	3.695867087856082378e+01	5.059063132842916843e+01	-4.862688212403878767e-03	1.292910659489339764e+02	7.089655580962728187e-02	0.000000000000000000e+00	8.511200017747967195e+00	1.000000000000000000e+00
7.190000000000000000e+02	1.284231750861165153e+02	5.190343820445059464e+01	-2.039938166546483717e-02	5.523929142590170613e+02	1.520759405968730160e-02	0.000000000000000000e+00	5.463620373695820653e+00	1.000000000000000000e+00
7.200000000000000000e+02	1.208270654883158102e+02	4.800000078738597864e+01	-1.626922902141672220e-02	4.399188397219246554e+02	2.956769753246013543e-02	0.000000000000000000e+00	6.207979310010200535e+00	1.000000000000000000e+00
7.210000000000000000e+02	1.398113913065303109e+02	1.759198513689975840e+01	-1.666027934497436164e-02	4.505680885585164788e+02	1.227230316834759805e-02	0.000000000000000000e+00	2.023523469860361956e+01	1.000000000000000000e+00
7.230000000000000000e+02	7.587178227676619713e+01	5.141364242037250420e+01	-1.574481960941594497e-02	4.256378994331131480e+02	1.108403538201577776e-01	0.000000000000000000e+00	1.047649748776297507e+01	1.000000000000000000e+00
7.230000000000000000e+02	1.801400845336695156e+01	4.886729688027974916e+00	-1.613620936691829641e-02	4.362963918793456060e+02	1.178940196796185447e-02	0.000000000000000000e+00	1.918663703478427607e+01	1.000000000000000000e+00
7.230000000000000000e+02	7.407590669927711247e+01	1.869167971496054648e+01	-1.652000670037186841e-02	4.467481242026537984e+02	8.505362592933773946e-03	0.000000000000000000e+00	1.397500950996081137e+01	1.000000000000000000e+00
7.230000000000000000e+02	4.096275677317916575e+01	2.538665601979379005e+01	-4.387474715941492437e-03	1.163498497691476672e+02	8.337482642645899222e-02	0.000000000000000000e+00	1.618788405177853917e+01	1.000000000000000000e+00
7.230000000000000000e+02	9.490024677898932737e+01	5.295186226488701919e+01	-4.415254322469624321e-03	1.171063558367281985e+02	5.515400716800800129e-02	0.000000000000000000e+00	1.909053644092863067e+01	1.000000000000000000e+00
7.240000000000000000e+02	1.029666327482310351e+01	2.875025042926028718e+01	-1.629757253526821145e-02	4.406907023537258397e+02	9.443181741899397963e-03	0.000000000000000000e+00	1.586665770748115811e+01	1.000000000000000000e+00
7.240000000000000000e+02	7.221332656386574911e+01	3.254201133707942262e+01	-1.610392086604831713e-02	4.354170976821264389e+02	1.082137228849811006e-02	0.000000000000000000e+00	1.397500950996081137e+01	1.000000000000000000e+00
7.240000000000000000e+02	3.839442380937089894e+01	5.328900349288937832e+01	-4.216767893811830710e-03	1.117010889385108925e+02	1.410068289426915644e-01	0.000000000000000000e+00	1.802213437786254957e+01	1.000000000000000000e+00
7.250000000000000000e+02	1.228567451038059204e+02	2.863755870498644640e+01	-4.033548182296580256e-03	1.067115717788175573e+02	1.073313016399408681e-01	0.000000000000000000e+00	1.176016689871019061e+01	1.000000000000000000e+00
7.250000000000000000e+02	1.246413936525903665e+02	4.310205144416726597e+01	-1.680019144557334462e-02	4.543782344266331847e+02	2.624507696515232524e-02	0.000000000000000000e+00	3.625039886035509529e+00	1.000000000000000000e+00
7.260000000000000000e+02	2.498931091219995793e+01	2.276051485828091359e+01	-1.664218413855092504e-02	4.500753121961303123e+02	5.772085695424977736e-03	0.000000000000000000e+00	1.346638439328526360e+01	1.000000000000000000e+00
7.260000000000000000e+02	5.609501222881612392e+01	4.989982997429569167e+01	-1.646212442131218812e-02	4.451718493454237660e+02	8.757158242658213965e-03	0.000000000000000000e+00	1.802213437786254957e+01	1.000000000000000000e+00
7.260000000000000000e+02	1.182209123331105332e+02	5.261846269059559944e+01	-4.230242394878280625e-03	1.120680322861089593e+02	1.232606679486688561e-01	0.000000000000000000e+00	1.147975014470860167e+01	1.000000000000000000e+00
7.280000000000000000e+02	1.882125031357545453e+01	4.741616230006805921e+01	-4.662491216318617911e-03	1.238392161505386611e+02	4.737109195015853924e-02	0.000000000000000000e+00	1.668601869648236402e+01	1.000000000000000000e+00
7.290000000000000000e+02	2.892866066912156597e+01	9.883207992310895307e+00	-1.753925265073583845e-02	4.745046636995826930e+02	1.120892648176485817e-02	0.000000000000000000e+00	1.346638439328526360e+01	1.000000000000000000e+00
7.300000000000000000e+02	1.148973750680278982e+02	1.160005254298630994e+01	-1.600326755366093118e-02	4.326760638425712955e+02	8.805535232321748396e-03	0.000000000000000000e+00	1.190206350767692456e+01	1.000000000000000000e+00
7.300000000000000000e+02	4.944205721301057110e+01	1.645550445697452346e+01	-1.795145862239093393e-02	4.857300321487081192e+02	1.341198033181676408e-01	0.000000000000000000e+00	7.668560821132858862e+00	1.000000000000000000e+00
7.300000000000000000e+02	1.272867514788257921e+02	1.774368111237498269e+01	6.993610990353796297e-03	-1.873212619285707490e+02	2.839271738934916467e-01	0.000000000000000000e+00	4.830671573426868370e+00	1.000000000000000000e+00
7.300000000000000000e+02	3.149044263620285733e+01	3.655730481727375292e+01	-3.945105659440304412e-03	1.043030673565124005e+02	1.203522809119480508e-01	0.000000000000000000e+00	1.525175815653403788e+01	1.000000000000000000e+00
7.300000000000000000e+02	1.283734202547319398e+02	4.327165727169640519e+01	-3.347758305360813615e-03	8.803584998765988701e+01	2.482648947948743468e-01	0.000000000000000000e+00	3.152606584962740488e+00	1.000000000000000000e+00
7.310000000000000000e+02	7.844690898267572265e+01	1.606844869236107343e+01	-1.644071811585176221e-02	4.445889037249054923e+02	1.107285396932267130e-02	0.000000000000000000e+00	7.337011368354442453e+00	1.000000000000000000e+00
7.310000000000000000e+02	1.231265407244171541e+02	2.019888666980131120e+01	-8.319396368585077126e-03	2.234256135840141155e+02	3.638105035475329707e-01	0.000000000000000000e+00	4.830671573426868370e+00	1.000000000000000000e+00
7.310000000000000000e+02	4.086316560492752359e+01	2.254827309576646144e+01	-1.656520934325959177e-02	4.479791018113758128e+02	2.063908560632898848e-02	0.000000000000000000e+00	9.274987051820332340e+00	1.000000000000000000e+00
7.320000000000000000e+02	6.051547868755527304e+01	4.026229331002772938e+01	-3.797300397272936317e-03	1.002779715533478395e+02	8.839439779313607026e-02	0.000000000000000000e+00	1.927297265916578084e+01	1.000000000000000000e+00
7.330000000000000000e+02	1.173881199524491592e+02	2.438055907521970056e+01	-1.632115737375031475e-02	4.413329747126431357e+02	5.266465660900254697e-02	0.000000000000000000e+00	7.100412457202143202e+00	1.000000000000000000e+00
7.340000000000000000e+02	1.430759958663229270e+02	2.752086549707015806e+01	-1.648523260293015963e-02	4.458011411817586236e+02	1.055607481972831163e-02	0.000000000000000000e+00	1.857131047665826173e+01	1.000000000000000000e+00
7.350000000000000000e+02	9.012422330752444566e+01	5.771906058381090610e+00	-1.257436328264138932e-02	3.392986834411524342e+02	3.057357294852756091e-01	0.000000000000000000e+00	1.278339851218637691e+01	1.000000000000000000e+00
7.350000000000000000e+02	7.856235306839880650e+01	2.340455177795316999e+01	-1.677626066734433027e-02	4.537265412893009398e+02	1.330664371867873452e-02	0.000000000000000000e+00	7.337011368354442453e+00	1.000000000000000000e+00
7.350000000000000000e+02	1.117885843974291191e+02	3.028739631044675562e+01	-1.721860735278133575e-02	4.657727144835955642e+02	4.993121057380367489e-02	0.000000000000000000e+00	8.139135369030201517e+00	1.000000000000000000e+00
7.360000000000000000e+02	1.072885382001046679e+02	1.765081069098627609e+01	-4.225542216951807747e-03	1.119400350404862081e+02	1.109146155769968889e-01	0.000000000000000000e+00	1.213635303076596550e+01	1.000000000000000000e+00
7.360000000000000000e+02	3.136952854550733960e+01	3.151587709830105055e+01	-1.730050401980730290e-02	4.680029593741064105e+02	1.338573158685196773e-02	0.000000000000000000e+00	1.305936698934028328e+01	1.000000000000000000e+00
7.360000000000000000e+02	8.602369246392418844e+00	5.241992694511288420e+01	-4.043861745506491766e-03	1.069924351214560687e+02	1.573601784675117132e-01	0.000000000000000000e+00	1.800578619914928069e+01	1.000000000000000000e+00
7.370000000000000000e+02	3.540167783240862320e+01	1.443422885991240534e+01	-1.687384729900256314e-02	4.563840619741039859e+02	8.969339819460353525e-03	0.000000000000000000e+00	1.734166202830392578e+01	1.000000000000000000e+00
7.390000000000000000e+02	6.955715028063313810e+01	1.431212365405144560e+01	-1.696588733307525729e-02	4.588905353529044078e+02	8.959215819660748537e-03	0.000000000000000000e+00	1.138381917446460534e+01	1.000000000000000000e+00
7.390000000000000000e+02	2.420559242679740564e+01	4.343395103640117583e+01	-1.680445523424253101e-02	4.544943477342804385e+02	8.940716167332163344e-03	0.000000000000000000e+00	8.792825142845268616e+00	1.000000000000000000e+00
7.390000000000000000e+02	9.156593211886637107e+01	1.847374660314734740e+01	-4.039712834714643749e-03	1.068794502170548810e+02	2.115431711470306952e-01	0.000000000000000000e+00	8.737801037421307981e+00	1.000000000000000000e+00
7.400000000000000000e+02	2.040402043917118036e+01	5.727707475399039794e+00	-1.683014595389195969e-02	4.551939683453795169e+02	8.238757322566625518e-03	0.000000000000000000e+00	1.029693748624640470e+01	1.000000000000000000e+00
7.400000000000000000e+02	1.414916616383346195e+02	1.662506645222217116e+01	-1.636306319592634520e-02	4.424741718966642452e+02	1.242168608807070473e-02	0.000000000000000000e+00	9.279941210968797094e+00	1.000000000000000000e+00
7.410000000000000000e+02	1.011252389938596785e+01	5.393012737980881433e+00	-3.618775901598300215e-03	9.541631650964338007e+01	1.774402015449101366e-01	0.000000000000000000e+00	1.029693748624640470e+01	1.000000000000000000e+00
7.420000000000000000e+02	8.113320577541574607e+01	2.304662160052502884e+01	4.156325034267944162e-03	-1.100550832637882053e+02	1.957184238572593493e-01	0.000000000000000000e+00	1.139091588499232977e+01	1.000000000000000000e+00
7.430000000000000000e+02	9.691122909960860454e+01	1.156165812301134288e+01	-1.704494353831142311e-02	4.610434275790951233e+02	1.326479944241387710e-02	0.000000000000000000e+00	8.737801037421307981e+00	1.000000000000000000e+00
7.430000000000000000e+02	5.122213608050758893e+01	4.913370023139693643e+01	-1.741448732216092574e-02	4.711070011734767604e+02	2.354488616894706565e-01	0.000000000000000000e+00	6.697918438095840088e+00	1.000000000000000000e+00
7.430000000000000000e+02	7.762063818649751568e+01	6.276484178011785708e+00	-4.273040518811015501e-03	1.132335290113196038e+02	1.780763348138604263e-01	0.000000000000000000e+00	8.081840968549316884e+00	1.000000000000000000e+00
7.430000000000000000e+02	1.322921291235345223e+02	1.784404569247724126e+01	-3.758698536890507300e-03	9.922674926300936704e+01	2.326706125617098442e-01	0.000000000000000000e+00	8.579386636420581524e+00	1.000000000000000000e+00
7.440000000000000000e+02	1.033814183207808242e+02	5.417938866296911904e+00	-3.957306616061332001e-03	1.046353289997702660e+02	2.809162665043318796e-01	0.000000000000000000e+00	8.922367110979960714e+00	1.000000000000000000e+00
7.440000000000000000e+02	5.586292643073950615e+01	4.430408572001214651e+01	-1.727036355415629415e-02	4.671821613861435480e+02	1.458091561969041550e-01	0.000000000000000000e+00	6.697918438095840088e+00	1.000000000000000000e+00
7.440000000000000000e+02	1.226282310288862476e+02	4.904829490011724147e+01	-1.616407997958478268e-02	4.370553762648167435e+02	9.453063098800673636e-03	0.000000000000000000e+00	2.419500193809724209e+01	1.000000000000000000e+00
7.440000000000000000e+02	1.982649919080835943e+01	5.105873407745663428e+01	-1.615624524893179495e-02	4.368420175453243814e+02	9.501459536534251349e-03	0.000000000000000000e+00	8.792825142845268616e+00	1.000000000000000000e+00
7.460000000000000000e+02	1.308926673893788575e+02	2.630852334392308123e+01	-1.677500946877191410e-02	4.536924681172845339e+02	1.025625409500308116e-02	0.000000000000000000e+00	8.579386636420581524e+00	1.000000000000000000e+00
7.460000000000000000e+02	3.202172877249199701e+01	5.406817638154136851e+00	-1.683533334040903523e-02	4.553352334626906099e+02	1.339083574136745725e-02	0.000000000000000000e+00	8.391053941250246950e+00	1.000000000000000000e+00
7.460000000000000000e+02	1.286616286541431293e+02	7.501247188123890020e+00	-1.643644206427599327e-02	4.444724564685672590e+02	1.268368859226431944e-02	0.000000000000000000e+00	1.096147866667198478e+01	1.000000000000000000e+00
7.460000000000000000e+02	7.153283456156678710e+01	1.422123879782614431e+01	-1.633973867268594463e-02	4.418389885531954633e+02	4.877831723134495867e-03	0.000000000000000000e+00	1.000901987932791037e+01	1.000000000000000000e+00
7.460000000000000000e+02	3.705663860118145436e+01	3.155167523664281859e+01	-1.645243996255808458e-02	4.449081180430637232e+02	9.736784023157918355e-03	0.000000000000000000e+00	1.801774441390101344e+01	1.000000000000000000e+00
7.470000000000000000e+02	8.567268860222154103e+01	5.583203900230353511e+00	-1.606694414750091046e-02	4.344101319458765715e+02	1.066013000202281624e-02	0.000000000000000000e+00	8.081840968549316884e+00	1.000000000000000000e+00
7.470000000000000000e+02	3.478883777565214785e+01	1.332849006319175267e+01	-4.190846707527708971e-03	1.109951921619325361e+02	2.616877697217894205e-01	0.000000000000000000e+00	8.391053941250246950e+00	1.000000000000000000e+00
7.470000000000000000e+02	6.199394422448965969e+01	2.765572044629868387e+01	-2.131118843652381016e-03	5.490380638192043250e+01	1.936638786185712613e-01	0.000000000000000000e+00	1.265195825387795558e+01	1.000000000000000000e+00
7.480000000000000000e+02	9.834217001886344178e+01	3.808032606765972616e+01	-1.696266781513486657e-02	4.588028600701705386e+02	1.205292305933691743e-02	0.000000000000000000e+00	2.587885948606169961e+01	1.000000000000000000e+00
7.490000000000000000e+02	1.927655563663875427e+01	3.446848231607739166e+01	-1.677052169557387978e-02	4.535702551676230883e+02	1.036246798376894152e-02	0.000000000000000000e+00	8.566619216423280392e+00	1.000000000000000000e+00
7.500000000000000000e+02	2.070870894120762884e+01	2.253518294308972969e+01	-1.662640244026159647e-02	4.496455382718484088e+02	9.902147669985872369e-03	0.000000000000000000e+00	1.201893077661799580e+01	1.000000000000000000e+00
7.510000000000000000e+02	1.125069791352046593e+02	1.642222017178456639e+01	-1.572258075115026688e-02	4.250322813802795849e+02	7.077093049785321277e-03	0.000000000000000000e+00	8.550916555830564647e+00	1.000000000000000000e+00
7.520000000000000000e+02	5.213740319610735696e+01	3.558797401093508483e+01	-1.689885627583792224e-02	4.570651170747502761e+02	9.395714016776746114e-03	0.000000000000000000e+00	1.190673720811306424e+01	1.000000000000000000e+00
7.530000000000000000e+02	3.447041946300827675e+01	4.134362697486295701e+01	-1.701954465990631118e-02	4.603517545129647601e+02	9.279071411473105435e-03	0.000000000000000000e+00	1.110815746582792762e+01	1.000000000000000000e+00
7.530000000000000000e+02	1.079524605497883982e+01	3.326251690229624103e+01	-4.314556865640409820e-03	1.143641198369459175e+02	1.019949877130903459e-01	0.000000000000000000e+00	8.566619216423280392e+00	1.000000000000000000e+00
7.540000000000000000e+02	8.838057140354385410e+01	1.204785459234227041e+01	-1.672221123341777541e-02	4.522546441019406984e+02	9.508339406904209312e-03	0.000000000000000000e+00	1.716478567682012013e+01	1.000000000000000000e+00
7.540000000000000000e+02	7.779346649040152784e+01	4.159259398596201152e+01	-1.635975337818162609e-02	4.423840375312285573e+02	8.526282191507306152e-03	0.000000000000000000e+00	1.170243903463495982e+01	1.000000000000000000e+00
7.540000000000000000e+02	5.947483896095234002e+01	7.980654011968598027e+00	1.810679649834952059e-03	-4.617746988150913268e+01	3.651252252246796060e-01	0.000000000000000000e+00	2.568910154677129754e+01	1.000000000000000000e+00
7.540000000000000000e+02	1.125681258074139777e+02	5.224644940937940873e+01	1.864968461738803493e-03	-4.765588591182300604e+01	2.360975311743860328e-01	0.000000000000000000e+00	2.078968761555994504e+01	1.000000000000000000e+00
7.550000000000000000e+02	7.928250056220853992e+00	1.044929794769033116e+01	-1.645920851820047853e-02	4.450924422309186639e+02	4.478990079324207674e-02	0.000000000000000000e+00	1.759001834657535923e+01	1.000000000000000000e+00
7.550000000000000000e+02	3.508541632384793019e+01	2.254679474904766678e+01	-1.627021636124531892e-02	4.399457273803348585e+02	2.800075848505967357e-02	0.000000000000000000e+00	6.680780561458997902e+00	1.000000000000000000e+00
7.550000000000000000e+02	4.493511222404672623e+01	4.506939772770030572e+01	-1.680882859260295070e-02	4.546134448903906673e+02	1.102306701308564119e-02	0.000000000000000000e+00	1.110815746582792762e+01	1.000000000000000000e+00
7.560000000000000000e+02	1.304375567637370068e+02	3.101175860285444941e+01	-1.663677539492128959e-02	4.499280189877235330e+02	8.281602874228077837e-03	0.000000000000000000e+00	1.363624975994166455e+01	1.000000000000000000e+00
7.560000000000000000e+02	1.042409849767343388e+02	1.861117300748290404e+01	-4.025957538174952666e-03	1.065048601276269409e+02	1.402454467299936169e-01	0.000000000000000000e+00	8.314486688989315866e+00	1.000000000000000000e+00
7.560000000000000000e+02	6.662079182525914689e+01	4.507374612084976917e+01	-4.116061522384108912e-03	1.089586101725881377e+02	7.534846869549893800e-02	0.000000000000000000e+00	1.170243903463495982e+01	1.000000000000000000e+00
7.570000000000000000e+02	1.162703375802218346e+02	1.098167692483409041e+01	-1.642735116243695948e-02	4.442248891607278551e+02	9.714234826265322198e-03	0.000000000000000000e+00	1.424480728315356970e+01	1.000000000000000000e+00
7.580000000000000000e+02	1.333255366060264180e+02	5.340446844644842628e+01	-1.575347272072450885e-02	4.258735446429093372e+02	2.228091089788908352e-02	0.000000000000000000e+00	2.078968761555994504e+01	1.000000000000000000e+00
7.600000000000000000e+02	1.393723288607764346e+02	2.071044047896977958e+01	-4.052153673716092641e-03	1.072182444393869361e+02	2.439444165624299332e-01	0.000000000000000000e+00	1.363624975994166455e+01	1.000000000000000000e+00
7.600000000000000000e+02	2.696572008490808159e+01	3.473829181925319176e+01	-1.656296569967885893e-02	4.479180019545224241e+02	1.216710367418161187e-02	0.000000000000000000e+00	1.393080942352578511e+01	1.000000000000000000e+00
7.600000000000000000e+02	1.054776254539217035e+02	4.905827468356645227e+01	-4.655263871745292034e-03	1.236423980272625300e+02	1.001841702639562071e-01	0.000000000000000000e+00	1.699536894658188046e+01	1.000000000000000000e+00
7.610000000000000000e+02	6.400199422539607497e+01	1.052849046961652135e+01	-1.590277374672786556e-02	4.299393737234314017e+02	8.033694795903900676e-02	0.000000000000000000e+00	4.794292255870677977e+00	1.000000000000000000e+00
7.610000000000000000e+02	9.664047229299504238e+01	2.198206248144947139e+01	-3.577464372423407469e-03	9.429130336555193992e+01	1.622728072931048926e-01	0.000000000000000000e+00	5.973534723182205575e+00	1.000000000000000000e+00
7.610000000000000000e+02	1.982503867279393361e+01	1.575097556859098269e+01	-1.577079844455462829e-02	4.263453661278334721e+02	9.851638571699239399e-03	0.000000000000000000e+00	1.458215325696307119e+01	1.000000000000000000e+00
7.620000000000000000e+02	7.343634450643935452e+01	5.683820163645016521e+00	-1.658924339215281027e-02	4.486336072593862241e+02	2.035948469307602426e-02	0.000000000000000000e+00	3.619596882029768814e+00	1.000000000000000000e+00
7.630000000000000000e+02	8.344352000648510170e+01	3.705803638028894653e+01	-1.451167537879562847e-02	3.920563909361697483e+02	6.452440176260443305e-02	0.000000000000000000e+00	8.784431848417163735e+00	1.000000000000000000e+00
7.640000000000000000e+02	9.209462911571701227e+01	3.858268521843182697e+01	-1.531576951063803871e-02	4.139538245455577226e+02	3.449341351712398307e-02	0.000000000000000000e+00	8.784431848417163735e+00	1.000000000000000000e+00
7.640000000000000000e+02	3.292897046104437919e+01	2.214833168642889660e+01	-3.167124183897065959e-02	8.593530076477126158e+02	5.629463463580064442e-03	0.000000000000000000e+00	9.979152009764801434e+00	1.000000000000000000e+00
7.640000000000000000e+02	9.475978720104819786e+01	2.765181914941965857e+01	-3.777201854428018351e-03	9.973063948094032583e+01	1.318509894954416062e-01	0.000000000000000000e+00	5.973534723182205575e+00	1.000000000000000000e+00
7.650000000000000000e+02	6.661353693536899812e+01	1.454907287875687238e+01	-1.643382694870976213e-02	4.444012405285115506e+02	3.880175832015653192e-02	0.000000000000000000e+00	4.794292255870677977e+00	1.000000000000000000e+00
7.660000000000000000e+02	1.305275335794171383e+02	1.335287106639274590e+01	-1.633462800338690915e-02	4.416998126318157460e+02	1.041537313321871938e-02	0.000000000000000000e+00	2.225155449431031229e+01	1.000000000000000000e+00
7.660000000000000000e+02	8.365243148539586571e+01	2.813040152104196068e+01	-1.621229713470986530e-02	4.383684463537202305e+02	3.330485649491188305e-02	0.000000000000000000e+00	5.207813283373335267e+00	1.000000000000000000e+00
7.670000000000000000e+02	7.076692725452623733e+01	3.693081930037646288e+01	-4.620667784155222703e-03	1.227002626464056760e+02	1.214977953578415537e-01	0.000000000000000000e+00	1.267723108507679797e+01	1.000000000000000000e+00
7.670000000000000000e+02	3.687596881592657638e+01	3.845270219777994214e+01	4.134063245076181892e-03	-1.094488407462164616e+02	2.124112763188987785e-01	0.000000000000000000e+00	7.658960641055712060e+00	1.000000000000000000e+00
7.680000000000000000e+02	4.450141341706564901e+01	3.773696989014007386e+01	-3.890931557668488895e-03	1.028277751613331219e+02	1.077773554661454192e-01	0.000000000000000000e+00	7.658960641055712060e+00	1.000000000000000000e+00
7.690000000000000000e+02	2.736028748416119427e+01	1.386743531363420345e+01	-1.633974455615242946e-02	4.418391487742586605e+02	1.247886673158105086e-02	0.000000000000000000e+00	8.891420610408570013e+00	1.000000000000000000e+00
7.690000000000000000e+02	5.928198986533261916e+01	4.690995384775104782e+01	-1.677213964292255388e-02	4.536143157983976266e+02	1.059997510431642809e-02	0.000000000000000000e+00	1.302524572309848594e+01	1.000000000000000000e+00
7.690000000000000000e+02	1.079892442260956642e+02	2.164254664508500881e+01	-1.659622595820001156e-02	4.488237594696646511e+02	9.707774641464883558e-03	0.000000000000000000e+00	1.453030932943033449e+01	1.000000000000000000e+00
7.690000000000000000e+02	1.897246343662378720e+01	4.288119783732852142e+01	-1.658097398746635059e-02	4.484084113116232402e+02	8.902227248790972602e-03	0.000000000000000000e+00	1.576115914018530972e+01	1.000000000000000000e+00
7.690000000000000000e+02	8.728270198077885311e+01	7.170567064655319456e+00	4.169437718475137687e-03	-1.104121734606908802e+02	3.427048137443747811e-01	0.000000000000000000e+00	1.058076291454255013e+01	1.000000000000000000e+00
7.700000000000000000e+02	8.588255707335169120e+01	2.342425032750552205e+01	-1.590683724212745356e-02	4.300500325595190247e+02	6.109639797541233097e-02	0.000000000000000000e+00	5.207813283373335267e+00	1.000000000000000000e+00
7.700000000000000000e+02	3.044137967727395733e+01	3.207018041493955707e+01	-1.647072411572215317e-02	4.454060398835038654e+02	8.736916686310269853e-03	0.000000000000000000e+00	9.063140829298541590e+00	1.000000000000000000e+00
7.700000000000000000e+02	1.353635340421133435e+02	3.507255745773052524e+01	-1.615435690213359171e-02	4.367905932816620975e+02	9.693441058549634448e-03	0.000000000000000000e+00	1.411838692994783706e+01	1.000000000000000000e+00
7.700000000000000000e+02	7.567758419025679473e+01	4.862811709179778319e+01	1.038959985550652696e-03	-2.516167155077773643e+01	4.808439475040430233e-01	0.000000000000000000e+00	1.268626529604472530e+01	1.000000000000000000e+00
7.710000000000000000e+02	1.297084803320086053e+02	5.062348685553215688e+01	-1.603603620090719370e-02	4.335684335902528801e+02	1.486654884709881497e-02	0.000000000000000000e+00	1.654723655477193134e+01	1.000000000000000000e+00
7.710000000000000000e+02	3.523981832411610071e+01	1.798694429085440305e+01	-3.913718483286957386e-03	1.034483184175675490e+02	3.265276034298709718e-01	0.000000000000000000e+00	8.891420610408570013e+00	1.000000000000000000e+00
7.710000000000000000e+02	5.945340574678142076e+01	3.006899097741964155e+01	-1.609345594001783744e-02	4.351321123627403722e+02	1.496336094845751585e-02	0.000000000000000000e+00	1.323179718858844112e+01	1.000000000000000000e+00
7.720000000000000000e+02	4.381353617693365265e+01	1.029931506536210151e+01	-1.642286067944670816e-02	4.441026024168514823e+02	1.026537433659713283e-02	0.000000000000000000e+00	1.151556689565762426e+01	1.000000000000000000e+00
7.720000000000000000e+02	1.316629416382207012e+02	2.144778350129462297e+01	-1.677614339996596343e-02	4.537233478141459386e+02	3.067999868967263843e-02	0.000000000000000000e+00	7.207980421158405981e+00	1.000000000000000000e+00
7.740000000000000000e+02	4.857856404597606570e+01	3.948744066981549850e+01	-4.175576154947270580e-03	1.105793379751314802e+02	6.163837567823848840e-02	0.000000000000000000e+00	1.302524572309848594e+01	1.000000000000000000e+00
7.740000000000000000e+02	7.297346985595530100e+01	6.105096852276473918e+00	-1.702288015065514526e-02	4.604425880165745752e+02	9.142855678583194923e-03	0.000000000000000000e+00	1.434884492827032254e+01	1.000000000000000000e+00
7.750000000000000000e+02	7.902688032274935104e+00	2.346172309307193515e+01	-1.668314090575875874e-02	4.511906643113531459e+02	1.269919023368182298e-02	0.000000000000000000e+00	1.685894339792189101e+01	1.000000000000000000e+00
7.760000000000000000e+02	1.388377247802154955e+02	2.213877454114262378e+01	-1.667013147381789240e-02	4.508363859241097771e+02	1.483785363865641749e-02	0.000000000000000000e+00	7.207980421158405981e+00	1.000000000000000000e+00
7.760000000000000000e+02	2.436992805015008656e+01	2.995629728187143925e+01	-4.371636192250494962e-03	1.159185283513434257e+02	1.385960869117663918e-01	0.000000000000000000e+00	1.616848556889696553e+01	1.000000000000000000e+00
7.770000000000000000e+02	1.252179654405719589e+02	3.264453116974060265e+01	-1.695733505243603514e-02	4.586576360068078202e+02	7.661187108313205485e-03	0.000000000000000000e+00	1.286651316689551017e+01	1.000000000000000000e+00
[truncated: 2,916 more rows]
