# Supplementary material for: Layered entrenchment maintains essentiality in the evolution of Form I Rubisco complexes
Source: EMBO J. 2024 Nov 18;44(1):269–80. doi: 10.1038/s44318-024-00311-1 (PMC11696622; doi:10.1038/s44318-024-00311-1)
Supplement: Supplementary file 6 — Appendix Figure Source Data [file 44318_2024_311_MOESM6_ESM.zip › source data extended/Appendix Figure S3/AncL7_R269W_E271R_L273N_XuBP.csv]

frame_indices	x_coords	y_coords	contrasts	masses_kDa	fit_errors	diffblur_errors	neareast_neighbour_distances	selections
5.000000000000000000e+00	6.474165784974692528e+00	6.034466814781039190e+00	-1.410754385440140569e-02	3.810509092712225652e+02	2.448347967608244247e-02	0.000000000000000000e+00	1.555795060257370110e+01	1.000000000000000000e+00
5.000000000000000000e+00	1.048634084305027727e+02	6.743016836904010880e+00	-1.619520777200796069e-02	4.379030615556316093e+02	4.272736440598356999e-02	0.000000000000000000e+00	1.659468141352483173e+01	1.000000000000000000e+00
5.000000000000000000e+00	5.921247828313611450e+01	7.193422332774090933e+00	-3.593075031686451034e-03	9.471641948227826902e+01	1.898608898296840763e-01	0.000000000000000000e+00	7.194922764678553406e+00	1.000000000000000000e+00
5.000000000000000000e+00	3.335168614794629605e+01	1.558777295571998955e+01	-1.572666299658032063e-02	4.251434508251765578e+02	2.633993386249200430e-02	0.000000000000000000e+00	6.821188891639162755e+00	1.000000000000000000e+00
5.000000000000000000e+00	1.601942238911484750e+01	3.163597004804461221e+01	-3.861183075679502832e-03	1.020176518392771357e+02	2.381839485984823535e-01	0.000000000000000000e+00	1.241661190451750763e+01	1.000000000000000000e+00
5.000000000000000000e+00	1.161635080631243824e+02	3.279796454338714540e+01	-5.078579310390513371e-03	1.351703042094946454e+02	7.352507527974661006e-02	0.000000000000000000e+00	1.152404340176608066e+01	1.000000000000000000e+00
5.000000000000000000e+00	2.905574339355241520e+01	4.400526354429016607e+01	-4.028750026158888636e-03	1.065809063488487567e+02	2.296806925881090811e-01	0.000000000000000000e+00	7.274873616293120904e+00	1.000000000000000000e+00
6.000000000000000000e+00	4.339427010899845527e+01	4.708772460091399381e+00	-5.666713080198498322e-03	1.511866133302947617e+02	1.211975341680301410e-01	0.000000000000000000e+00	1.480561192246606161e+01	1.000000000000000000e+00
6.000000000000000000e+00	6.031690779089002064e+01	1.653642316002382273e+01	-1.725454833308121341e-02	4.667514745550931821e+02	1.596390822746618365e-02	0.000000000000000000e+00	3.883259447640469375e+00	1.000000000000000000e+00
6.000000000000000000e+00	2.192638138417049021e+01	4.255751236669801330e+01	-5.513510703235283486e-03	1.470145410000742174e+02	8.748928665144917183e-02	0.000000000000000000e+00	7.274873616293120904e+00	1.000000000000000000e+00
7.000000000000000000e+00	6.621162682831479174e+01	4.391507847380061946e+01	-1.541862507727156072e-02	4.167548311099918124e+02	4.573724502629084032e-02	0.000000000000000000e+00	1.381274151718712062e+01	1.000000000000000000e+00
7.000000000000000000e+00	3.782026885451691811e+01	2.074144994307178536e+01	-4.923696284180412684e-03	1.309524637237224454e+02	4.274785611119873430e-01	0.000000000000000000e+00	5.001165617934420382e+00	1.000000000000000000e+00
8.000000000000000000e+00	1.300036864376294261e+02	3.558566247993348242e+01	-5.109274829677526789e-03	1.360062176542961652e+02	1.383932642489518194e-01	0.000000000000000000e+00	5.370078869670758870e+00	1.000000000000000000e+00
8.000000000000000000e+00	3.568428561040342828e+01	3.777067382037311205e+01	-1.687464311693933489e-02	4.564057340268469716e+02	1.605329644828712432e-02	0.000000000000000000e+00	9.099872578566595038e+00	1.000000000000000000e+00
8.000000000000000000e+00	1.109999780696048788e+02	4.310046590625105978e+01	-1.752033800948742115e-02	4.739895721393027657e+02	2.405898573722009548e-02	0.000000000000000000e+00	1.152404340176608066e+01	1.000000000000000000e+00
8.000000000000000000e+00	9.016748141432169916e+01	2.407765133270812186e+01	-1.565483988656804493e-02	4.231875333264255232e+02	5.230822205168106365e-02	0.000000000000000000e+00	5.617705117486563537e+00	1.000000000000000000e+00
8.000000000000000000e+00	8.578798355248144958e+01	3.605576852629875617e+01	-4.912776588646082174e-03	1.306550939276640406e+02	1.889099202472557248e-01	0.000000000000000000e+00	6.159012312071317830e+00	1.000000000000000000e+00
1.000000000000000000e+01	9.172289504124306347e+01	3.770205473495492043e+01	-3.890139982160286183e-03	1.028062186402104459e+02	1.846165193562016027e-01	0.000000000000000000e+00	6.159012312071317830e+00	1.000000000000000000e+00
1.000000000000000000e+01	6.508903154660235657e+01	1.134469145574527360e+01	-3.908769873735473167e-03	1.033135557762035006e+02	3.746097682539563101e-01	0.000000000000000000e+00	7.051754620592314282e+00	1.000000000000000000e+00
1.000000000000000000e+01	1.311211108619691288e+02	4.233554771348887868e+01	-5.033925662319006789e-03	1.339542770612522418e+02	2.134429360788415719e-01	0.000000000000000000e+00	6.841753284815237812e+00	1.000000000000000000e+00
1.100000000000000000e+01	3.291551461466361417e+01	1.976418673152107530e+01	-4.266959513346922986e-03	1.130679284825317694e+02	1.827437432111534976e-01	0.000000000000000000e+00	5.001165617934420382e+00	1.000000000000000000e+00
1.100000000000000000e+01	1.225770431965385256e+02	4.338109187361424546e+01	-1.729618246117459873e-02	4.678852728502265563e+02	1.829606629989433131e-02	0.000000000000000000e+00	8.607801976243935727e+00	1.000000000000000000e+00
1.100000000000000000e+01	1.014275623705456297e+01	2.177573960419784527e+01	-3.562522463706810621e-03	9.388439894831718391e+01	3.232300321104681906e-01	0.000000000000000000e+00	9.243897023934604107e+00	1.000000000000000000e+00
1.100000000000000000e+01	1.046157160216537960e+02	3.123158896557683661e+01	-3.819426502773250014e-03	1.008805190748889942e+02	3.541977553791194611e-01	0.000000000000000000e+00	8.032054553126076968e+00	1.000000000000000000e+00
1.200000000000000000e+01	9.058823542004444107e+01	2.967957750624013258e+01	-4.420588013394297425e-03	1.172516051779320918e+02	2.965885469542639541e-01	0.000000000000000000e+00	5.617705117486563537e+00	1.000000000000000000e+00
1.200000000000000000e+01	8.754349869717563593e+01	5.222936582480359391e+01	-3.905680501834527408e-03	1.032294246858040907e+02	1.390936388867011209e-01	0.000000000000000000e+00	7.078396279406259595e+00	1.000000000000000000e+00
1.300000000000000000e+01	1.145205096090220991e+02	5.499214389993257512e+00	-4.994938329040049529e-03	1.328925574089437021e+02	1.363991686319411256e-01	0.000000000000000000e+00	7.097682780701474847e+00	1.000000000000000000e+00
1.300000000000000000e+01	5.130002613577781290e+01	3.092594091826146752e+01	-1.648628349537477680e-02	4.458297595320553341e+02	1.876085330073695712e-02	0.000000000000000000e+00	5.202922366444092006e+00	1.000000000000000000e+00
1.300000000000000000e+01	1.364073851991277877e+02	3.304234212095781231e+01	-1.641769097378597067e-02	4.439618187921448680e+02	1.935719013877490458e-02	0.000000000000000000e+00	6.890271132284692790e+00	1.000000000000000000e+00
1.300000000000000000e+01	1.247070614865754692e+02	3.470050080297438200e+01	-4.192803994541090262e-03	1.110484938348745203e+02	1.725771760758010309e-01	0.000000000000000000e+00	5.370078869670758870e+00	1.000000000000000000e+00
1.300000000000000000e+01	6.641955847252640410e+01	3.624852321989427395e+01	-3.554496877394174546e-03	9.366584276627580152e+01	2.470227158349409535e-01	0.000000000000000000e+00	6.674657963931127647e+00	1.000000000000000000e+00
1.400000000000000000e+01	1.401108485223114428e+02	4.659430183334011133e+01	-1.615485353473658514e-02	4.368041177920666200e+02	2.333644771649356908e-02	0.000000000000000000e+00	9.947480578273411922e+00	1.000000000000000000e+00
1.400000000000000000e+01	9.363429497844128946e+01	7.340093765278633775e+00	-1.695423535319907568e-02	4.585732236779988966e+02	4.129021635577501126e-02	0.000000000000000000e+00	1.204021213292123527e+01	1.000000000000000000e+00
1.400000000000000000e+01	5.303375863845902671e+01	9.203670547408700386e+00	-4.254325792846755036e-03	1.127238816291389867e+02	2.280381830735768167e-01	0.000000000000000000e+00	7.501119757410172895e+00	1.000000000000000000e+00
1.400000000000000000e+01	5.934407713036290488e+01	2.156039744340309383e+01	-5.285073651952419509e-03	1.407936459999708916e+02	1.143552737052709878e-01	0.000000000000000000e+00	7.044669103452116943e+00	1.000000000000000000e+00
1.400000000000000000e+01	7.884505439836331675e+01	2.665580803902596330e+01	-1.640672220461735289e-02	4.436631126019925091e+02	1.191008405177162999e-02	0.000000000000000000e+00	7.081882078542521164e+00	1.000000000000000000e+00
1.400000000000000000e+01	7.243028887291742990e+01	3.334642415382427316e+01	-4.224397964074522865e-03	1.119088742591541887e+02	3.504271368140987608e-01	0.000000000000000000e+00	6.674657963931127647e+00	1.000000000000000000e+00
1.400000000000000000e+01	9.047617295061202825e+00	5.014144930564031455e+01	-1.844467620301310559e-03	4.709759827292991474e+01	4.627738594964789787e-01	0.000000000000000000e+00	1.967152696915987065e+01	1.000000000000000000e+00
1.500000000000000000e+01	1.094144609430382786e+02	1.042926184169907877e+01	-4.875864103836446972e-03	1.296498774318981759e+02	1.715217101503163644e-01	0.000000000000000000e+00	7.097682780701474847e+00	1.000000000000000000e+00
1.500000000000000000e+01	1.373392197529142322e+02	1.330014715956167670e+01	-3.959529530825914301e-03	1.046958643606803605e+02	1.809078616158011910e-01	0.000000000000000000e+00	1.547991848044225627e+01	1.000000000000000000e+00
1.500000000000000000e+01	6.803384802882051474e+01	2.011538327970520612e+01	-4.761786437881121610e-03	1.265432658827664483e+02	1.298984798110751626e-01	0.000000000000000000e+00	8.809096673380777176e+00	1.000000000000000000e+00
1.600000000000000000e+01	1.222395564350226351e+02	9.890155393082375568e+00	1.883272323182972425e-03	-4.815434445653438189e+01	4.624893194702058841e-01	0.000000000000000000e+00	8.880543158759953926e+00	1.000000000000000000e+00
1.600000000000000000e+01	5.824131197454184417e+01	1.460257653537162881e+01	-6.640795318545749358e-03	1.777132354005492232e+02	1.112209240953891953e-01	0.000000000000000000e+00	7.044669103452116943e+00	1.000000000000000000e+00
1.600000000000000000e+01	1.235755464719835217e+01	3.075038724026309467e+01	-6.281616656985422077e-03	1.679319292275953899e+02	1.361132778464329007e-01	0.000000000000000000e+00	9.243897023934604107e+00	1.000000000000000000e+00
1.700000000000000000e+01	8.931606411121168776e+01	4.537650468938901582e+01	-3.912333098194731469e-03	1.034105910211358008e+02	1.138891088360304282e-01	0.000000000000000000e+00	6.251511742889938716e+00	1.000000000000000000e+00
1.700000000000000000e+01	6.631265571104609080e+01	5.130489050141247986e+01	-4.651854580778268765e-03	1.235495547647026910e+02	6.906398982485462135e-02	0.000000000000000000e+00	7.791483150422430448e+00	1.000000000000000000e+00
1.800000000000000000e+01	2.621013630739657430e+01	3.098152581531588723e+01	-3.844662218714659657e-03	1.015677488313681778e+02	1.431870287766235927e-01	0.000000000000000000e+00	8.617170227910886382e+00	1.000000000000000000e+00
1.800000000000000000e+01	8.586586292778541463e+01	2.572774480434005895e+01	-1.714140876979256684e-02	4.636704098170236534e+02	2.721214969977980846e-02	0.000000000000000000e+00	7.081882078542521164e+00	1.000000000000000000e+00
1.800000000000000000e+01	4.618570285952159793e+01	2.996985589213247181e+01	-4.165124950950085253e-03	1.102947263399959752e+02	1.410258692147121629e-01	0.000000000000000000e+00	5.202922366444092006e+00	1.000000000000000000e+00
1.900000000000000000e+01	1.033720695140011969e+02	1.879742710161184505e+01	-5.019224380387628595e-03	1.335539254950399197e+02	1.297057014248154116e-01	0.000000000000000000e+00	8.470150954214300754e+00	1.000000000000000000e+00
1.900000000000000000e+01	1.309755434814959472e+02	3.652553109574964907e+01	-4.500484215656565430e-03	1.194273725606284273e+02	1.166810224344519975e-01	0.000000000000000000e+00	8.184016841754536031e+00	1.000000000000000000e+00
2.000000000000000000e+01	7.717637198119339814e+01	3.064792128371078661e+01	-4.026093032220169794e-03	1.065085499591306473e+02	1.685872806527539680e-01	0.000000000000000000e+00	9.985759335126074276e+00	1.000000000000000000e+00
2.000000000000000000e+01	4.238156324719964374e+01	4.932585626888987917e+01	-5.624444667250294225e-03	1.500355419200523386e+02	2.634918424128470660e-01	0.000000000000000000e+00	3.582324894419268713e+00	1.000000000000000000e+00
2.100000000000000000e+01	2.949048033385352596e+01	2.091591068543478471e+01	-3.363131650908443137e-03	8.845450347629071075e+01	1.466091720982384272e-01	0.000000000000000000e+00	1.058665503711173095e+01	1.000000000000000000e+00
2.100000000000000000e+01	1.040664957135389130e+02	8.738281247358541393e+00	-4.555060710825570812e-03	1.209136229040529003e+02	1.157786515995375964e-01	0.000000000000000000e+00	6.697501844526075665e+00	1.000000000000000000e+00
2.100000000000000000e+01	4.492592771171584332e+01	1.472895992825809941e+01	-4.025171514703193391e-03	1.064834548019235569e+02	2.560902727063586459e-01	0.000000000000000000e+00	8.257120082241556247e+00	1.000000000000000000e+00
2.200000000000000000e+01	9.191888669093531306e+00	2.051063816588199984e+01	9.772670293452500809e-03	-2.630017875987697948e+02	1.056073231774594667e-01	0.000000000000000000e+00	7.124868428593687852e+00	1.000000000000000000e+00
2.200000000000000000e+01	6.297344121609035028e+01	4.426522742424791090e+01	-3.996194076650020320e-03	1.056943288764729942e+02	1.075936016915403082e-01	0.000000000000000000e+00	7.791483150422430448e+00	1.000000000000000000e+00
2.200000000000000000e+01	4.530261590109697778e+01	4.725209084282661109e+01	4.890660337748201601e-03	-1.300528147708503184e+02	2.127285460530431438e-01	0.000000000000000000e+00	3.582324894419268713e+00	1.000000000000000000e+00
2.200000000000000000e+01	8.408543327308079540e+01	4.880023074541115591e+01	-4.144367920727574407e-03	1.097294620590789691e+02	1.770160161918543640e-01	0.000000000000000000e+00	6.251511742889938716e+00	1.000000000000000000e+00
2.200000000000000000e+01	2.827044135018628879e+01	3.934876943955971740e+01	-6.960520746706845216e-03	1.864201343308387209e+02	1.615963954435580829e-01	0.000000000000000000e+00	3.206788524264144513e+00	1.000000000000000000e+00
2.200000000000000000e+01	3.837795445739039479e+01	3.975928972775050596e+01	-4.616558893082250287e-03	1.225883675760207439e+02	1.672058838864473040e-01	0.000000000000000000e+00	5.511658644241913763e+00	1.000000000000000000e+00
2.200000000000000000e+01	1.248697877389458881e+02	4.197510708645194200e+01	-4.105188672127436239e-03	1.086625160870676012e+02	1.788124593325132183e-01	0.000000000000000000e+00	8.184016841754536031e+00	1.000000000000000000e+00
2.300000000000000000e+01	1.025465619454106019e+02	2.722725476541239686e+01	-4.354209556369348540e-03	1.154439587864990244e+02	9.216907774908478235e-02	0.000000000000000000e+00	8.470150954214300754e+00	1.000000000000000000e+00
2.400000000000000000e+01	5.176099453314315468e+01	1.009626162174381214e+01	-4.550753156342908501e-03	1.207963177471469578e+02	1.565930323428487148e-01	0.000000000000000000e+00	5.221745583721703277e+00	1.000000000000000000e+00
2.500000000000000000e+01	1.731012739069939244e+01	4.718543180350620148e+00	-1.626788619848435619e-02	4.398822713963440947e+02	8.234182026416458910e-03	0.000000000000000000e+00	1.775657804795243067e+01	1.000000000000000000e+00
2.500000000000000000e+01	1.387215758173233553e+02	6.068980728485557918e+00	-1.689291491826213146e-02	4.569033194966888232e+02	2.464845759703959693e-02	0.000000000000000000e+00	2.375120799409958039e+01	1.000000000000000000e+00
2.500000000000000000e+01	4.169733590307846072e+01	3.183713165068322937e+01	-1.666664210886536351e-02	4.507413620526983209e+02	3.374623898302742120e-02	0.000000000000000000e+00	8.350769636250133132e+00	1.000000000000000000e+00
2.500000000000000000e+01	9.809448776678404158e+01	1.177005499243366593e+01	-4.839421008250701338e-03	1.286574435432426355e+02	1.009073686557874217e-01	0.000000000000000000e+00	6.415290371429364313e+00	1.000000000000000000e+00
2.500000000000000000e+01	1.253432367906601144e+02	2.569396292125809467e+01	-4.746979488092362663e-03	1.261400367244911820e+02	9.644324807026205537e-02	0.000000000000000000e+00	1.628802656347277278e+01	1.000000000000000000e+00
2.600000000000000000e+01	7.307110459859752893e+01	3.379318012127801296e+01	-4.535286418733070271e-03	1.203751209661317318e+02	1.785040581844767882e-01	0.000000000000000000e+00	7.104522864046164621e+00	1.000000000000000000e+00
2.600000000000000000e+01	6.570216147172770604e+01	1.559425662071872232e+01	-4.264052891912723312e-03	1.129887741306187934e+02	1.236258527465590173e-01	0.000000000000000000e+00	6.063760151267785226e+00	1.000000000000000000e+00
2.600000000000000000e+01	8.676245800656323581e+01	1.763449503715743205e+01	-3.868136599393070217e-03	1.022070131563660595e+02	1.180542166866668241e-01	0.000000000000000000e+00	4.107860194687227740e+00	1.000000000000000000e+00
2.600000000000000000e+01	3.429359187432219613e+01	4.346014953334691455e+01	-5.421099740326427302e-03	1.444979663293453882e+02	1.538338420140394902e-01	0.000000000000000000e+00	5.511658644241913763e+00	1.000000000000000000e+00
2.700000000000000000e+01	3.520477362647765318e+01	1.340504671631622458e+01	-5.125838762686941996e-03	1.364572937273834725e+02	2.191763680615851362e-01	0.000000000000000000e+00	6.385882446853870853e+00	1.000000000000000000e+00
2.700000000000000000e+01	9.395365017588468959e+01	4.896133783329337774e+01	-4.483654122580641062e-03	1.189690483033360096e+02	1.462004465279492793e-01	0.000000000000000000e+00	9.869531920742257824e+00	1.000000000000000000e+00
2.700000000000000000e+01	4.733804087486893764e+01	1.287188909636569178e+01	-3.500702469652379988e-03	9.220089056051445198e+01	2.525800905214071745e-01	0.000000000000000000e+00	5.221745583721703277e+00	1.000000000000000000e+00
2.700000000000000000e+01	1.863643941271053706e+01	5.042219162429385904e+01	-4.023359188767321008e-03	1.064341007707376718e+02	2.612663004420149315e-01	0.000000000000000000e+00	8.320861185663211756e+00	1.000000000000000000e+00
2.800000000000000000e+01	1.189396528713734966e+02	4.840460191858851147e+01	-5.144383418588453598e-03	1.369623096892358944e+02	2.544574416378990733e-01	0.000000000000000000e+00	5.974547511923165466e+00	1.000000000000000000e+00
2.800000000000000000e+01	5.973236240042452749e+01	1.665759392391598581e+01	-4.343700396006278802e-03	1.151577688589423474e+02	2.233367734840162599e-01	0.000000000000000000e+00	6.063760151267785226e+00	1.000000000000000000e+00
2.800000000000000000e+01	6.072808198299264326e+00	2.409948700920107711e+01	-4.573702252561833229e-03	1.214212773021905036e+02	3.478832384825985002e-01	0.000000000000000000e+00	6.393236543530946392e+00	1.000000000000000000e+00
2.800000000000000000e+01	2.685008740045685371e+01	4.909075720815933153e+01	-3.847726614265533068e-03	1.016511997551728399e+02	1.593894349220166262e-01	0.000000000000000000e+00	4.151387876086007900e+00	1.000000000000000000e+00
2.900000000000000000e+01	7.719571943771380518e+01	1.688400930671575395e+01	-6.313778780343972524e-03	1.688077818586388901e+02	1.584859480211026073e-01	0.000000000000000000e+00	5.545174726027352285e+00	1.000000000000000000e+00
2.900000000000000000e+01	8.346166750483456553e+01	3.893394994673538179e+01	-4.321795322977927192e-03	1.145612405877459423e+02	2.570500425142446810e-01	0.000000000000000000e+00	6.290097129039158297e+00	1.000000000000000000e+00
2.900000000000000000e+01	1.273991589412243712e+02	4.503939101634954767e+01	-1.649894830769016441e-02	4.461746530909924218e+02	2.017345096108036362e-02	0.000000000000000000e+00	5.485590938725418475e+00	1.000000000000000000e+00
2.900000000000000000e+01	1.057998566864400516e+02	1.050623665727616896e+01	-4.134376552593855593e-03	1.094573728698769912e+02	1.326796513152341817e-01	0.000000000000000000e+00	6.845221758430726666e+00	1.000000000000000000e+00
2.900000000000000000e+01	1.146076693984600041e+02	4.429009864812783093e+01	-4.010479982148145751e-03	1.060833687348766574e+02	3.456207074067797480e-01	0.000000000000000000e+00	5.974547511923165466e+00	1.000000000000000000e+00
3.000000000000000000e+01	3.475942341499625599e+01	1.977538091588298386e+01	-4.580053596940199256e-03	1.215942398153442383e+02	1.482581275239071017e-01	0.000000000000000000e+00	6.385882446853870853e+00	1.000000000000000000e+00
3.000000000000000000e+01	1.245356672060823833e+01	2.370024500048841176e+01	-1.602953630278783348e-02	4.333914255984020656e+02	4.946250918714367728e-02	0.000000000000000000e+00	3.493500935462561685e+00	1.000000000000000000e+00
3.000000000000000000e+01	1.068643302183533983e+01	3.242736524035667856e+01	-1.731889871844483064e-02	4.685038916359263794e+02	8.619724577122511722e-02	0.000000000000000000e+00	8.825849201487768525e+00	1.000000000000000000e+00
3.000000000000000000e+01	4.415930245503260210e+01	3.981673528838204845e+01	-1.591056161555206433e-02	4.301514562816585112e+02	2.365946564598253588e-02	0.000000000000000000e+00	8.350769636250133132e+00	1.000000000000000000e+00
3.000000000000000000e+01	7.891369848925296537e+01	4.327921170249376104e+01	-3.945923945392258020e-03	1.043253512678068944e+02	2.678751688391449726e-01	0.000000000000000000e+00	6.290097129039158297e+00	1.000000000000000000e+00
3.000000000000000000e+01	1.053564972389564360e+02	2.832633082116270629e+01	-3.785521636946719785e-03	9.995720733927100810e+01	1.682495993358557040e-01	0.000000000000000000e+00	8.591828230416625800e+00	1.000000000000000000e+00
3.000000000000000000e+01	1.422428203720647844e+02	4.551367803057691930e+01	-4.078042323432840011e-03	1.079232551663154567e+02	1.439881762603899551e-01	0.000000000000000000e+00	6.108159217762057835e+00	1.000000000000000000e+00
3.100000000000000000e+01	5.069793508888538014e+01	6.438897476369580986e+00	-7.721597244543249548e-03	2.071460934232803766e+02	1.388597736873765642e-01	0.000000000000000000e+00	7.257566418044092416e+00	1.000000000000000000e+00
3.100000000000000000e+01	8.663359355604742973e+01	1.352865659263857268e+01	-5.052895824649772903e-03	1.344708805952756165e+02	1.497214541208179428e-01	0.000000000000000000e+00	4.107860194687227740e+00	1.000000000000000000e+00
3.100000000000000000e+01	9.292201650865936813e+01	3.620129633774816824e+01	-4.891956145080100099e-03	1.300881027475898009e+02	1.292052514123965823e-01	0.000000000000000000e+00	6.644557833889746412e+00	1.000000000000000000e+00
3.100000000000000000e+01	7.902108386394570516e+01	6.614452996693412246e+00	5.808343196170712153e-03	-1.550435449242182528e+02	2.932667558207899816e-01	0.000000000000000000e+00	5.175991298328528778e+00	1.000000000000000000e+00
3.100000000000000000e+01	7.227039147741834313e+01	1.433644042134596575e+01	-4.503847524580033117e-03	1.195189636206088721e+02	3.873064432658861467e-01	0.000000000000000000e+00	5.545174726027352285e+00	1.000000000000000000e+00
3.200000000000000000e+01	3.135944025691956227e+01	4.525839536694905263e+01	-5.277506328412485959e-03	1.405875694247858689e+02	2.191178056089371218e-01	0.000000000000000000e+00	3.521531095162270919e+00	1.000000000000000000e+00
3.200000000000000000e+01	1.755828762547231747e+01	5.233166329976647546e+00	-3.417575297982360528e-03	8.993713604385148130e+01	1.473668367046939709e-01	0.000000000000000000e+00	8.645834569206590103e+00	1.000000000000000000e+00
3.300000000000000000e+01	1.074081274083503246e+02	1.998305053167123546e+01	-4.201325208224265632e-03	1.112805471524024057e+02	1.469261106741892586e-01	0.000000000000000000e+00	8.591828230416625800e+00	1.000000000000000000e+00
3.300000000000000000e+01	8.913671242247458792e+01	3.074037866916732753e+01	-4.371862561264028973e-03	1.159246929286594252e+02	2.030669872140242749e-01	0.000000000000000000e+00	6.644557833889746412e+00	1.000000000000000000e+00
3.400000000000000000e+01	5.957217741192373950e+01	3.699769948365455008e+01	-1.515425819826107801e-02	4.095554797499850110e+02	2.785590706402640837e-02	0.000000000000000000e+00	1.069874600235580075e+01	1.000000000000000000e+00
3.400000000000000000e+01	9.526396914684102768e+00	8.433039297461712991e+00	-3.480499121386683870e-03	9.165070438228460148e+01	2.337804513142861529e-01	0.000000000000000000e+00	4.345155061675045616e+00	1.000000000000000000e+00
3.400000000000000000e+01	1.168368665833461790e+02	1.099960647745176878e+01	-4.188141868001072320e-03	1.109215328208018292e+02	1.683368472679704908e-01	0.000000000000000000e+00	1.104803155516239066e+01	1.000000000000000000e+00
3.400000000000000000e+01	1.244814992470653436e+02	4.968470799757981382e+01	3.857973823770384156e-03	-1.019302561254759354e+02	3.240331397949518522e-01	0.000000000000000000e+00	5.485590938725418475e+00	1.000000000000000000e+00
3.500000000000000000e+01	6.514605839624984185e+01	1.287345036382652452e+01	-6.001301920566631289e-03	1.602982790274636784e+02	1.069659232203187260e-01	0.000000000000000000e+00	7.272995377410370388e+00	1.000000000000000000e+00
3.500000000000000000e+01	7.110349245462418821e+01	2.932078544509583296e+01	-3.324032598498822752e-03	8.738974144106988717e+01	3.524943826445546824e-01	0.000000000000000000e+00	5.643493944941128326e+00	1.000000000000000000e+00
3.500000000000000000e+01	9.314883885738488800e+01	1.087235772204562423e+01	-1.730229700479664345e-02	4.680517867044051172e+02	1.356915919418866245e-02	0.000000000000000000e+00	7.035932420547627686e+00	1.000000000000000000e+00
3.500000000000000000e+01	1.198525655058204080e+02	2.449322209177851306e+01	-4.450192947490864796e-03	1.180578193426897826e+02	1.603019389120146077e-01	0.000000000000000000e+00	6.588520190006246224e+00	1.000000000000000000e+00
3.500000000000000000e+01	2.581306750810509953e+01	2.627298868691169531e+01	-1.681371267115715218e-02	4.547464501961732140e+02	1.354806383302542550e-02	0.000000000000000000e+00	9.098124525177533783e+00	1.000000000000000000e+00
3.500000000000000000e+01	1.397076415706967225e+02	5.107087853754313755e+01	-4.380315232610656508e-03	1.161548796721077963e+02	1.400256800305865745e-01	0.000000000000000000e+00	6.108159217762057835e+00	1.000000000000000000e+00
3.500000000000000000e+01	1.920893163956305116e+01	3.472140783765768646e+01	-4.715605126237625705e-03	1.252856367499796590e+02	1.574267595214857707e-01	0.000000000000000000e+00	5.798538073998787290e+00	1.000000000000000000e+00
3.600000000000000000e+01	7.008805147330740226e+01	4.372507909345989674e+01	-1.735470234707440010e-02	4.694789112882832001e+02	4.583633864951353054e-02	0.000000000000000000e+00	6.885478313917952953e+00	1.000000000000000000e+00
3.600000000000000000e+01	7.799240432647728483e+01	3.141372160427620486e+01	-4.089282747921523832e-03	1.082293591897564937e+02	2.008299942825892970e-01	0.000000000000000000e+00	4.696950853371300028e+00	1.000000000000000000e+00
3.600000000000000000e+01	1.173111019551077732e+02	4.628154455661106681e+01	-4.530294415335283341e-03	1.202391766050773754e+02	1.981135377103140360e-01	0.000000000000000000e+00	3.618548958147896677e+00	1.000000000000000000e+00
3.600000000000000000e+01	1.069887998963612930e+01	3.318293459792423761e+01	-5.038971077108700229e-03	1.340916759440621320e+02	3.737606603581090647e-01	0.000000000000000000e+00	8.647998554220500012e+00	1.000000000000000000e+00
3.700000000000000000e+01	5.642660897006250309e+01	7.263784596665584736e+00	-4.444083179262187273e-03	1.178914355340557591e+02	1.539217796083369727e-01	0.000000000000000000e+00	8.784710709235559634e+00	1.000000000000000000e+00
3.700000000000000000e+01	1.652891811592760618e+01	2.069280064406942543e+01	-1.656452101570763530e-02	4.479603569825385421e+02	2.216014092956264392e-02	0.000000000000000000e+00	1.033611803524479633e+01	1.000000000000000000e+00
3.700000000000000000e+01	7.083182815160404289e+01	2.144833560019166185e+01	-3.581652404242907217e-03	9.440535363042748429e+01	1.547570193207566946e-01	0.000000000000000000e+00	7.877135777303012176e+00	1.000000000000000000e+00
3.700000000000000000e+01	4.183365100887437649e+01	4.755738275951959793e+01	-1.599018263661084946e-02	4.323197298127083741e+02	1.651831583978669027e-02	0.000000000000000000e+00	1.072354577122530550e+01	1.000000000000000000e+00
3.800000000000000000e+01	1.255621669835593650e+02	2.778093394951803674e+01	-5.052358115603618541e-03	1.344562374736894128e+02	1.729222811195156861e-01	0.000000000000000000e+00	6.588520190006246224e+00	1.000000000000000000e+00
3.800000000000000000e+01	2.497518453354967960e+01	3.533244904592795876e+01	-4.090765944604660663e-03	1.082697502330591419e+02	1.899435977355996563e-01	0.000000000000000000e+00	5.798538073998787290e+00	1.000000000000000000e+00
3.800000000000000000e+01	6.026885607089553076e+01	4.767373830285418279e+01	-1.669842784774120542e-02	4.516069648213247660e+02	6.263079485403666435e-02	0.000000000000000000e+00	1.058340719724422030e+01	1.000000000000000000e+00
3.800000000000000000e+01	1.139645578610112722e+02	4.765796716205645112e+01	2.492809366002222363e-03	-6.475351661690660876e+01	4.694575922541185387e-01	0.000000000000000000e+00	3.618548958147896677e+00	1.000000000000000000e+00
3.900000000000000000e+01	8.763305305535321565e+01	5.159245107022682220e+01	-2.672728083062351698e-02	7.247169573887341585e+02	1.015457438164224513e-02	0.000000000000000000e+00	8.454038578912207669e+00	1.000000000000000000e+00
3.900000000000000000e+01	1.374895162890420011e+02	4.203856789510836478e+01	-4.976596582732917273e-03	1.323930671675208544e+02	2.290317308324073542e-01	0.000000000000000000e+00	9.300683593508399127e+00	1.000000000000000000e+00
4.000000000000000000e+01	1.032059250846453864e+02	1.078224098491330984e+01	-1.644588513939992946e-02	4.447296143091811018e+02	7.579619054787767318e-03	0.000000000000000000e+00	1.005748996563576902e+01	1.000000000000000000e+00
4.000000000000000000e+01	6.546151559528212260e+01	2.945163278070425505e+01	-4.824049855869101677e-03	1.282388497798425249e+02	3.909974031697286412e-01	0.000000000000000000e+00	5.643493944941128326e+00	1.000000000000000000e+00
4.100000000000000000e+01	7.358658998758387781e+01	2.978579429318807215e+01	-1.151720262406580493e-02	3.105096344742429437e+02	4.483206638250272213e-01	0.000000000000000000e+00	4.696950853371300028e+00	1.000000000000000000e+00
4.100000000000000000e+01	4.595481756422140762e+01	3.382449161197639853e+01	-4.016107300771704081e-03	1.062366142705403718e+02	1.865532958721806134e-01	0.000000000000000000e+00	5.658512961200275804e+00	1.000000000000000000e+00
4.100000000000000000e+01	7.338414466538166891e+01	3.767978495002931538e+01	-7.030824843085893561e-02	1.911532414519907661e+03	1.487492351234098731e-02	0.000000000000000000e+00	6.885478313917952953e+00	1.000000000000000000e+00
4.100000000000000000e+01	9.421865005053231101e+00	5.115014444990873699e+01	-1.946131945414059788e-02	5.268472048942658148e+02	1.033266130570542618e-02	0.000000000000000000e+00	7.189754652029574977e+00	1.000000000000000000e+00
4.100000000000000000e+01	4.764256743100116154e+01	7.372211922570017784e+00	-1.952030635793114985e-03	5.002680008809621626e+01	4.880113411738357110e-01	0.000000000000000000e+00	8.784710709235559634e+00	1.000000000000000000e+00
4.200000000000000000e+01	1.211143209717772606e+02	1.788744412654229166e+01	-4.432753103339082297e-03	1.175828900845981764e+02	9.961338130059149698e-02	0.000000000000000000e+00	1.084732570829559961e+01	1.000000000000000000e+00
4.200000000000000000e+01	8.188484178144341286e+01	1.599162416520749908e+01	-1.615542211241004916e-02	4.368196015412489714e+02	1.324769865600683438e-02	0.000000000000000000e+00	6.258107268830689129e+00	1.000000000000000000e+00
4.200000000000000000e+01	9.454027247269156931e+01	2.016225990299693294e+01	-4.324032857037098630e-03	1.146221740675080554e+02	2.202267661397632192e-01	0.000000000000000000e+00	7.339494913671250842e+00	1.000000000000000000e+00
4.300000000000000000e+01	1.223814419214233737e+02	5.194320084063112830e+01	-1.603106806266731826e-02	4.334331391353354661e+02	3.564384959779820505e-02	0.000000000000000000e+00	9.444954471378354199e+00	1.000000000000000000e+00
4.300000000000000000e+01	1.120963292070701272e+02	4.659555546399647419e+00	-6.585054394862299015e-03	1.761952748442551240e+02	1.159095055105495709e-01	0.000000000000000000e+00	1.079474698355705087e+01	1.000000000000000000e+00
4.300000000000000000e+01	3.901443111564463351e+01	4.831180669044891829e+01	-1.691197519351008566e-02	4.574223770240238878e+02	1.223916370927302655e-02	0.000000000000000000e+00	9.933546974236300287e+00	1.000000000000000000e+00
4.300000000000000000e+01	1.344457002859208217e+02	1.138485002206977548e+01	-4.499126225351559455e-03	1.193903911907010951e+02	2.486101244077104644e-01	0.000000000000000000e+00	7.101431183563060578e+00	1.000000000000000000e+00
4.300000000000000000e+01	9.528111062739822046e+01	2.746426951791370641e+01	-5.982824385059772564e-03	1.597950909167639111e+02	1.480203995231748060e-01	0.000000000000000000e+00	7.339494913671250842e+00	1.000000000000000000e+00
4.300000000000000000e+01	1.338123290887708947e+02	3.178276753681628719e+01	-3.949719256101279045e-03	1.044287067842653443e+02	2.945285574903415693e-01	0.000000000000000000e+00	9.169506356543775993e+00	1.000000000000000000e+00
4.400000000000000000e+01	2.895481977896947612e+01	1.553285995127623131e+01	-1.717966883718400131e-02	4.647123242551691078e+02	8.762660887642215179e-03	0.000000000000000000e+00	1.029552684762082215e+01	1.000000000000000000e+00
4.400000000000000000e+01	1.147748335837122227e+02	3.851821039291193927e+01	-5.659080950340044866e-03	1.509787719218631423e+02	2.135143498066864876e-01	0.000000000000000000e+00	3.766103142343989685e+00	1.000000000000000000e+00
4.400000000000000000e+01	2.961777073766293356e+01	4.509029629465194233e+01	-4.182600951998834658e-03	1.107706402380936481e+02	1.790228057495275582e-01	0.000000000000000000e+00	8.776388647131366127e+00	1.000000000000000000e+00
4.400000000000000000e+01	9.526803057684574583e+01	4.796231518571234176e+01	-3.375892677925179663e-03	8.880201719492255563e+01	4.820638334238073197e-01	0.000000000000000000e+00	8.454038578912207669e+00	1.000000000000000000e+00
4.400000000000000000e+01	1.656604803901833733e+01	5.034192372907435953e+01	-4.638818279034030538e-03	1.231945446475385069e+02	1.761558867408599127e-01	0.000000000000000000e+00	6.710657875082834067e+00	1.000000000000000000e+00
4.500000000000000000e+01	4.922736230693647030e+01	2.920830055884617593e+01	-4.057377867894001490e-03	1.073605119185826737e+02	1.215562493549080525e-01	0.000000000000000000e+00	5.658512961200275804e+00	1.000000000000000000e+00
4.500000000000000000e+01	1.239052820387319969e+02	3.693872720499554418e+01	-1.702353353060650012e-02	4.604603811374790894e+02	2.792937278966378667e-02	0.000000000000000000e+00	5.570643978260707563e+00	1.000000000000000000e+00
4.500000000000000000e+01	7.645264845023977784e+01	1.909890307135967547e+01	-4.782671059260292477e-03	1.271120047803626107e+02	2.542369995766534663e-01	0.000000000000000000e+00	6.258107268830689129e+00	1.000000000000000000e+00
4.600000000000000000e+01	3.874267188255953442e+01	1.872595003273788450e+01	5.596509323311508154e-03	-1.492747947450252184e+02	2.529446979282798935e-01	0.000000000000000000e+00	3.348580131587950426e+00	1.000000000000000000e+00
4.600000000000000000e+01	4.731350356658887790e+01	1.735311326560544032e+01	-4.504679214685843903e-03	1.195416125595258166e+02	1.451469768165671859e-01	0.000000000000000000e+00	6.283632818045517432e+00	1.000000000000000000e+00
4.700000000000000000e+01	1.495741107589250340e+01	2.566381195370092527e+01	-1.695416206420565300e-02	4.585712278409392297e+02	1.399149468164428978e-02	0.000000000000000000e+00	4.417881494414327648e+00	1.000000000000000000e+00
4.700000000000000000e+01	1.322051597928231672e+02	4.646133293072216119e+00	-1.527831780615014103e-02	4.129339237900291550e+02	2.704013720264675236e-02	0.000000000000000000e+00	7.101431183563060578e+00	1.000000000000000000e+00
4.800000000000000000e+01	3.904133781040663109e+01	2.206118429155821659e+01	-4.222918370203381823e-03	1.118685813291611169e+02	2.014119502757711899e-01	0.000000000000000000e+00	3.348580131587950426e+00	1.000000000000000000e+00
4.800000000000000000e+01	8.842095352655896079e+00	3.918297485355500243e+01	-4.132860485425628866e-03	1.094160866835351698e+02	1.460377974190570916e-01	0.000000000000000000e+00	1.341018272117047694e+01	1.000000000000000000e+00
4.800000000000000000e+01	2.084174175754268887e+01	4.516975084509390825e+01	-4.403674032330862596e-03	1.167909964472622448e+02	1.308714374863045871e-01	0.000000000000000000e+00	4.672553481389960517e+00	1.000000000000000000e+00
4.900000000000000000e+01	8.348629912329865022e+01	1.752920992292508728e+01	-2.001499941504930949e-02	5.419252532280686410e+02	1.086152178772016308e-01	0.000000000000000000e+00	6.014897107354392425e+00	1.000000000000000000e+00
4.900000000000000000e+01	4.444392585869444190e+01	1.176298221433535751e+01	-3.404371843624054515e-03	8.957757395556322422e+01	2.376938839620319488e-01	0.000000000000000000e+00	6.283632818045517432e+00	1.000000000000000000e+00
4.900000000000000000e+01	1.396194389543900627e+02	1.174678358291919267e+01	-3.674554490221926002e-03	9.693530277361799108e+01	1.881808332247857374e-01	0.000000000000000000e+00	1.026600068304834323e+01	1.000000000000000000e+00
4.900000000000000000e+01	3.851008133203037431e+01	4.540508179800715993e+01	-3.920029319859565271e-03	1.036201778049153148e+02	1.663771330086040168e-01	0.000000000000000000e+00	8.897880512786290552e+00	1.000000000000000000e+00
4.900000000000000000e+01	9.734045185609920381e+00	5.295700246242335396e+01	-4.520625024818535585e-03	1.199758556473698690e+02	1.996581856158824442e-01	0.000000000000000000e+00	5.833734175558219270e+00	1.000000000000000000e+00
5.000000000000000000e+01	5.901133167347055064e+01	4.075145769975874543e+01	-3.036553629866978882e-03	7.956099182031670125e+01	1.749421863049493986e-01	0.000000000000000000e+00	7.720326022448280590e+00	1.000000000000000000e+00
5.000000000000000000e+01	1.190289601916631170e+02	1.890973849324288381e+01	-3.740556598206076604e-03	9.873270026780321018e+01	2.822774882907655991e-01	0.000000000000000000e+00	6.533501533106532477e+00	1.000000000000000000e+00
5.000000000000000000e+01	1.189516698191371802e+02	3.124751497286844426e+01	-1.827430739239883570e-02	4.945219872534198657e+02	8.729942878308794008e-02	0.000000000000000000e+00	5.881427976829617599e+00	1.000000000000000000e+00
5.100000000000000000e+01	2.606249391572703544e+01	1.726505260750401405e+01	-1.676753352511425182e-02	4.534888800379435452e+02	1.687077608340370460e-02	0.000000000000000000e+00	1.008773750268187364e+01	1.000000000000000000e+00
5.100000000000000000e+01	8.861234823114462245e+01	1.438236900606707813e+01	-1.750168802101349785e-02	4.734816877160104127e+02	1.448298599389976626e-01	0.000000000000000000e+00	6.014897107354392425e+00	1.000000000000000000e+00
5.100000000000000000e+01	1.229725109723014072e+02	1.370060713344473236e+01	-4.143091921702226482e-03	1.096947135105736066e+02	3.100931671678959223e-01	0.000000000000000000e+00	6.533501533106532477e+00	1.000000000000000000e+00
5.200000000000000000e+01	4.297547991317905769e+01	3.422196524008864316e+01	-8.339935957883742521e-03	2.239849564211532140e+02	1.440273119054135131e-01	0.000000000000000000e+00	6.015942259839985873e+00	1.000000000000000000e+00
5.200000000000000000e+01	5.488008450151801298e+01	3.415294741547491242e+01	-4.002417622281829665e-03	1.058638111197711567e+02	1.477721107028509007e-01	0.000000000000000000e+00	7.785084531818864839e+00	1.000000000000000000e+00
5.200000000000000000e+01	1.703364821189177292e+01	2.176420732582053930e+01	-1.682006945717298349e-02	4.549195608983143302e+02	1.763484216898381085e-02	0.000000000000000000e+00	4.417881494414327648e+00	1.000000000000000000e+00
5.300000000000000000e+01	2.528170187619592824e+01	4.662560460877285351e+01	-3.700489388374179119e-03	9.764157295762487365e+01	1.374146745572879524e-01	0.000000000000000000e+00	4.672553481389960517e+00	1.000000000000000000e+00
5.300000000000000000e+01	5.826220718854923319e+01	4.843535296186269079e+01	-3.925855492666258280e-03	1.037788386223236756e+02	9.155571142993490508e-02	0.000000000000000000e+00	5.063722066334436889e+00	1.000000000000000000e+00
5.400000000000000000e+01	6.049075632708095185e+01	5.546182692574130435e+00	-5.150004800718837282e-03	1.371153935597909879e+02	2.349833346861063266e-01	0.000000000000000000e+00	7.760737103769955958e+00	1.000000000000000000e+00
5.400000000000000000e+01	1.248330830317102738e+02	3.126069334927752763e+01	-1.724302530223767102e-02	4.664376744751234014e+02	3.180013790713720478e-02	0.000000000000000000e+00	4.987896001410240032e+00	1.000000000000000000e+00
5.400000000000000000e+01	8.867522284197860927e+01	3.997559520833392810e+01	-3.871866331400926516e-03	1.023085828057250239e+02	1.737131426787400512e-01	0.000000000000000000e+00	1.210973805305309980e+01	1.000000000000000000e+00
5.500000000000000000e+01	1.360443126418496433e+02	3.248336913136471793e+01	-4.660064286306017309e-03	1.237731249595685483e+02	1.126528225673939509e-01	0.000000000000000000e+00	1.037227735505865134e+01	1.000000000000000000e+00
5.500000000000000000e+01	1.464084209731994868e+01	8.034655163219937890e+00	-1.668023012688053808e-02	4.511113967421552502e+02	4.623081141381846226e-02	0.000000000000000000e+00	7.874854992790182528e+00	1.000000000000000000e+00
5.500000000000000000e+01	1.344211853664992304e+02	4.994917757098794908e+01	-4.050537590992027773e-03	1.071742345868633208e+02	2.788898672312545290e-01	0.000000000000000000e+00	7.372616741198770640e+00	1.000000000000000000e+00
5.500000000000000000e+01	1.112037757443836057e+02	1.660686096173820658e+01	-5.064501948088374200e-03	1.347869434881571067e+02	1.040939329452349460e-01	0.000000000000000000e+00	8.157006593049574761e+00	1.000000000000000000e+00
5.500000000000000000e+01	1.234668286954660630e+02	5.283259722972531591e+01	-3.423991551205775394e-03	9.011186618229785950e+01	3.034953713799054542e-01	0.000000000000000000e+00	8.085980625703538038e+00	1.000000000000000000e+00
5.600000000000000000e+01	1.286806305081197195e+02	9.369380887572884120e+00	-1.885318211998583682e-02	5.102861501959411044e+02	2.230483846237374390e-02	0.000000000000000000e+00	7.165343636429435392e+00	1.000000000000000000e+00
5.600000000000000000e+01	1.085732375590935703e+02	2.485216163404796319e+01	-6.329012531169302298e-03	1.692226338443825000e+02	1.292860406413928187e-01	0.000000000000000000e+00	8.654750968171223136e+00	1.000000000000000000e+00
5.600000000000000000e+01	3.877293629744419690e+01	3.852663577702579545e+01	-1.431793129249012142e-02	3.867802695231635539e+02	1.928709613296489822e-01	0.000000000000000000e+00	4.973503032525314893e+00	1.000000000000000000e+00
5.600000000000000000e+01	7.669479848059269500e+01	4.174058467988133714e+01	-4.313561312230155403e-03	1.143370085027844567e+02	1.227371638878359539e-01	0.000000000000000000e+00	1.197305613605745478e+01	1.000000000000000000e+00
5.600000000000000000e+01	5.740126269344973764e+01	1.266545719785792912e+01	-4.844271277928679023e-03	1.287895281513193027e+02	1.954132690365421032e-01	0.000000000000000000e+00	7.299070388359141681e+00	1.000000000000000000e+00
5.700000000000000000e+01	2.203005178656723118e+01	5.311987110407303980e+00	-1.599408182013160873e-02	4.324259140377828885e+02	1.047146489872087249e-01	0.000000000000000000e+00	4.003528744582652621e+00	1.000000000000000000e+00
5.700000000000000000e+01	4.700722635221269030e+01	4.673587045246880933e+01	-3.585870141709491914e-03	9.452021285212674684e+01	2.308767321575961873e-01	0.000000000000000000e+00	1.138256712811475246e+01	1.000000000000000000e+00
5.700000000000000000e+01	6.249487978466560634e+01	1.789341028317677740e+01	3.841556020844132720e-03	-1.014831595290042401e+02	3.095964913914366345e-01	0.000000000000000000e+00	3.064527594600016336e+00	1.000000000000000000e+00
5.800000000000000000e+01	5.093789423426136409e+01	6.582445065731073797e+00	-5.208484974663370182e-03	1.387079505449809460e+02	1.248245583980174267e-01	0.000000000000000000e+00	8.875706644478151830e+00	1.000000000000000000e+00
5.800000000000000000e+01	1.316477925542143339e+02	2.049250554806469893e+01	-4.407540916554459655e-03	1.168963010841303003e+02	2.428786621311777028e-01	0.000000000000000000e+00	6.010732077819419317e+00	1.000000000000000000e+00
5.800000000000000000e+01	3.753296381952711869e+01	2.648632844803139719e+01	-4.267859771764396896e-03	1.130924447028936299e+02	1.393760636595481328e-01	0.000000000000000000e+00	9.362713518169584859e+00	1.000000000000000000e+00
5.800000000000000000e+01	6.124820522900169095e+00	3.519938327953991575e+01	-4.147966180508798339e-03	1.098274514008095650e+02	8.209101476713931422e-02	0.000000000000000000e+00	1.288461776310330009e+01	1.000000000000000000e+00
5.800000000000000000e+01	1.262505071431619541e+02	3.712665054606667780e+01	-4.649123278330761881e-03	1.234751747740485968e+02	3.174639278700318590e-01	0.000000000000000000e+00	5.448702071381871903e+00	1.000000000000000000e+00
5.800000000000000000e+01	3.380023913866516949e+01	3.861616444064531350e+01	-1.515060379200262007e-02	4.094559614034912443e+02	1.650938639968771993e-01	0.000000000000000000e+00	4.973503032525314893e+00	1.000000000000000000e+00
5.800000000000000000e+01	5.351814448694102389e+00	5.157287917543336420e+01	-1.635848178678000683e-02	4.423494090130084260e+02	1.876179899801422302e-02	0.000000000000000000e+00	3.762790897290101633e+00	1.000000000000000000e+00
5.800000000000000000e+01	6.007300684107284638e+01	5.316423081855371180e+01	-4.435828254485770297e-03	1.176666339093654869e+02	1.398503862653184271e-01	0.000000000000000000e+00	5.063722066334436889e+00	1.000000000000000000e+00
5.900000000000000000e+01	9.293629939094682868e+01	2.039678599902688205e+01	-1.704296970935235619e-02	4.609896754288482157e+02	1.012960656802597281e-02	0.000000000000000000e+00	8.860996560258847410e+00	1.000000000000000000e+00
5.900000000000000000e+01	9.989103917100273122e+00	1.481958936781912151e+01	-4.308885351077267230e-03	1.142096707386462811e+02	2.509813677734566983e-01	0.000000000000000000e+00	4.243091367162837635e+00	1.000000000000000000e+00
5.900000000000000000e+01	5.928667751641442862e+01	2.994492517848851776e+01	-3.907523508850934031e-03	1.032796142372325221e+02	1.033566667005805240e-01	0.000000000000000000e+00	1.141568755572300908e+01	1.000000000000000000e+00
5.900000000000000000e+01	1.206232049914121518e+02	4.526312651447740620e+01	-4.170319475972259458e-03	1.104361858561159835e+02	2.526792710626734051e-01	0.000000000000000000e+00	8.085980625703538038e+00	1.000000000000000000e+00
5.900000000000000000e+01	1.272902633728874093e+02	2.692002850483066823e+01	-4.146989202500766386e-03	1.098008459199068625e+02	1.825004610407745531e-01	0.000000000000000000e+00	4.987896001410240032e+00	1.000000000000000000e+00
6.000000000000000000e+01	1.376555558949901581e+02	2.030361469980183031e+01	-4.604868070788771355e-03	1.222699981278766046e+02	3.061687014815914765e-01	0.000000000000000000e+00	3.691136992179093301e+00	1.000000000000000000e+00
6.100000000000000000e+01	3.163073588304618866e+01	4.814235672764397833e+01	-4.481533963264968008e-03	1.189113112225418689e+02	9.157934853334803726e-02	0.000000000000000000e+00	9.770111763179283315e+00	1.000000000000000000e+00
6.100000000000000000e+01	4.615578252202139709e+01	3.013425964903154153e+01	-3.377870471741478611e-03	8.885587731784899290e+01	2.919553896908986257e-01	0.000000000000000000e+00	9.362713518169584859e+00	1.000000000000000000e+00
6.200000000000000000e+01	1.250155237552086334e+02	9.639457561293063748e+00	-3.783315242151855627e-03	9.989712185720695459e+01	1.065704671180495167e-01	0.000000000000000000e+00	1.271910531544700795e+01	1.000000000000000000e+00
6.200000000000000000e+01	6.002944195553159545e+01	1.607326037486154746e+01	-4.564803977966473518e-03	1.211789557014302403e+02	1.383095024777662996e-01	0.000000000000000000e+00	3.064527594600016336e+00	1.000000000000000000e+00
6.200000000000000000e+01	1.187836546940262750e+01	1.861886760678555675e+01	-4.190888690696198404e-03	1.109963354654442753e+02	1.743282243637407358e-01	0.000000000000000000e+00	4.243091367162837635e+00	1.000000000000000000e+00
6.300000000000000000e+01	1.300260042321778826e+02	4.105526047751995833e+01	-1.629402424509178784e-02	4.405940738055394945e+02	2.022331104544716762e-02	0.000000000000000000e+00	5.448702071381871903e+00	1.000000000000000000e+00
6.400000000000000000e+01	3.143835409780461632e+01	1.041459976322366465e+01	-1.630674704474148126e-02	4.409405465002429878e+02	1.589676628000191716e-02	0.000000000000000000e+00	6.998706269813100178e+00	1.000000000000000000e+00
6.400000000000000000e+01	1.433892916565684175e+02	1.829987494781818924e+01	-1.291929514134089810e-02	3.486920146153632913e+02	2.658991495332406751e-01	0.000000000000000000e+00	6.073771380063698544e+00	1.000000000000000000e+00
6.400000000000000000e+01	7.036445269782117862e+01	2.374649899714900059e+01	-1.836164583747228185e-02	4.969004249596631553e+02	4.003130259719134276e-02	0.000000000000000000e+00	1.133826307676421585e+01	1.000000000000000000e+00
6.400000000000000000e+01	6.653865182265198541e+01	3.876120506467404425e+01	-4.041683140740191978e-03	1.069331064292769042e+02	2.759569819134101154e-01	0.000000000000000000e+00	7.897658016257879332e+00	1.000000000000000000e+00
6.400000000000000000e+01	9.367812019925513312e+01	4.678453295864988348e+01	-1.689047276599273464e-02	4.568368137667432620e+02	1.730252080252570046e-02	0.000000000000000000e+00	9.873659622916102663e+00	1.000000000000000000e+00
6.400000000000000000e+01	1.261428296688258541e+02	5.127308493709259096e+01	-1.569699355881504568e-02	4.243354800690607931e+02	1.824236448291138846e-02	0.000000000000000000e+00	8.160015736570457534e+00	1.000000000000000000e+00
6.400000000000000000e+01	1.090583351142699939e+02	1.096421182220775492e+01	-4.216077486264775340e-03	1.116822874663618279e+02	1.786420033856500611e-01	0.000000000000000000e+00	5.061223256857171116e+00	1.000000000000000000e+00
6.500000000000000000e+01	2.176744804525109700e+01	2.632961371393065875e+01	-1.762697805731885947e-02	4.768936393063400487e+02	4.513111839939998315e-02	0.000000000000000000e+00	5.491849145567870849e+00	1.000000000000000000e+00
6.500000000000000000e+01	5.982160590174635928e+01	5.317840639573702788e+01	4.979160608106219729e-03	-1.324628917976994558e+02	1.594770143352888248e-01	0.000000000000000000e+00	1.381381635540627606e+01	1.000000000000000000e+00
6.500000000000000000e+01	1.340129512498556039e+02	1.970702129196271102e+01	2.905164967997963046e-03	-7.598295986314907680e+01	2.463164895395872911e-01	0.000000000000000000e+00	3.691136992179093301e+00	1.000000000000000000e+00
6.500000000000000000e+01	9.829928781203818744e+01	3.805905507811126398e+01	-3.939415037093356962e-03	1.041480979069121844e+02	1.711513272286426801e-01	0.000000000000000000e+00	9.120645728403093955e+00	1.000000000000000000e+00
6.500000000000000000e+01	1.128683031889174941e+02	4.356093919774860979e+01	-3.728420939646931095e-03	9.840221684915644573e+01	2.961692271721823033e-01	0.000000000000000000e+00	6.520027142727583325e+00	1.000000000000000000e+00
6.600000000000000000e+01	9.709786307474644218e+01	2.181339469130393027e+01	-4.653248034826668912e-03	1.235875018983829960e+02	1.029255616843129939e-01	0.000000000000000000e+00	9.666637769438349181e+00	1.000000000000000000e+00
6.700000000000000000e+01	8.921455906461551422e+01	3.052375747481215740e+01	-1.677175283146459250e-02	4.536037819841529313e+02	2.985123483556340052e-02	0.000000000000000000e+00	5.736546981805418000e+00	1.000000000000000000e+00
6.700000000000000000e+01	7.330946866703631315e+01	3.469561268452034852e+01	-1.674146126979003321e-02	4.527788692849724157e+02	1.141726733675707539e-02	0.000000000000000000e+00	7.897658016257879332e+00	1.000000000000000000e+00
6.700000000000000000e+01	2.761549743734801865e+01	3.927174785345614794e+01	-1.658295669740126460e-02	4.484624053123840213e+02	3.302494048037973862e-02	0.000000000000000000e+00	1.160686375014369531e+01	1.000000000000000000e+00
6.700000000000000000e+01	1.216950782330119694e+02	4.225309001230890260e+01	-1.658844542329022606e-02	4.486118766317160862e+02	1.532326196057809398e-02	0.000000000000000000e+00	8.416598101251555164e+00	1.000000000000000000e+00
6.700000000000000000e+01	8.492947677809611662e+01	5.301837966680538017e+01	9.275858786047905258e-03	-2.494724051931981705e+02	2.749712396861584418e-01	0.000000000000000000e+00	8.759832646892133923e+00	1.000000000000000000e+00
6.700000000000000000e+01	4.676263700909626664e+01	1.380655226734118912e+01	-4.223312406831331543e-03	1.118793119023098370e+02	2.011781529945245728e-01	0.000000000000000000e+00	9.335268798397851953e+00	1.000000000000000000e+00
6.700000000000000000e+01	2.845016061827626075e+01	2.553994686152583071e+01	-1.695669539921530744e-02	4.586402166980735728e+02	6.283137948606010159e-02	0.000000000000000000e+00	6.729206570722550573e+00	1.000000000000000000e+00
6.700000000000000000e+01	1.070581286439549871e+02	4.060245551535755482e+01	-3.719478034470142472e-03	9.815867984940855706e+01	1.629132746000389043e-01	0.000000000000000000e+00	6.520027142727583325e+00	1.000000000000000000e+00
6.800000000000000000e+01	2.412086707047554057e+01	5.034002887235571677e+01	-1.968825420506949142e-02	5.330271886117720896e+02	7.509966247315036370e-03	0.000000000000000000e+00	1.160686375014369531e+01	1.000000000000000000e+00
6.800000000000000000e+01	5.319390682478546495e+01	2.057308846366390398e+01	-1.656142652208841826e-02	4.478760864153273928e+02	2.139805644168102372e-02	0.000000000000000000e+00	9.335268798397851953e+00	1.000000000000000000e+00
6.900000000000000000e+01	1.040145732328655868e+02	1.054415594563443115e+01	-1.635327804803807239e-02	4.422076985849506627e+02	4.660700191387934233e-02	0.000000000000000000e+00	5.061223256857171116e+00	1.000000000000000000e+00
6.900000000000000000e+01	1.099751345412923769e+02	1.720387784822684196e+01	-1.723605011219005861e-02	4.662477231312049071e+02	4.559310018324391756e-02	0.000000000000000000e+00	6.306659441070636696e+00	1.000000000000000000e+00
6.900000000000000000e+01	2.564423635033205073e+01	6.489031144597231737e+00	-3.737710587975571867e-03	9.865519650598453438e+01	2.098229486637971375e-01	0.000000000000000000e+00	6.998706269813100178e+00	1.000000000000000000e+00
6.900000000000000000e+01	4.794050149833122276e+01	3.203686086422801083e+01	-1.572278512365347936e-02	4.250378469392651368e+02	1.905997960695271498e-02	0.000000000000000000e+00	1.261016832464789772e+01	1.000000000000000000e+00
6.900000000000000000e+01	7.344329522953833589e+01	5.088251829785243530e+01	-1.546346830194887320e-02	4.179760208890446620e+02	2.363239195940813886e-02	0.000000000000000000e+00	1.168307623675437412e+01	1.000000000000000000e+00
7.000000000000000000e+01	1.627582841207662767e+01	2.627940572445429979e+01	-1.643679867909518533e-02	4.444821679550937006e+02	3.363107133803733273e-02	0.000000000000000000e+00	5.491849145567870849e+00	1.000000000000000000e+00
7.100000000000000000e+01	1.180961196158114603e+02	2.115974521273509268e+01	-1.642396632877377027e-02	4.441327119298746879e+02	2.140482739563287495e-02	0.000000000000000000e+00	9.033232266810323097e+00	1.000000000000000000e+00
7.100000000000000000e+01	8.794707260318182307e+01	2.492898765429736230e+01	-1.695462852633461762e-02	4.585839307361548549e+02	1.486406384746019604e-02	0.000000000000000000e+00	5.736546981805418000e+00	1.000000000000000000e+00
7.100000000000000000e+01	1.053553026550909664e+02	2.832500375678286275e+01	-1.666353803175565224e-02	4.506568305037954474e+02	1.476272034105269304e-01	0.000000000000000000e+00	5.764264469468194818e+00	1.000000000000000000e+00
7.100000000000000000e+01	9.257788506710389242e+01	4.874795595876487653e+01	-1.696010740064084199e-02	4.587331337729931420e+02	1.114557795365545001e-02	0.000000000000000000e+00	8.759832646892133923e+00	1.000000000000000000e+00
7.100000000000000000e+01	1.439588660646812173e+02	1.592974689204444516e+01	1.600370798402977459e-03	-4.045024973484991193e+01	4.173417069262597145e-01	0.000000000000000000e+00	2.638625658013944530e+01	1.000000000000000000e+00
7.200000000000000000e+01	1.156927704677182618e+02	3.509796394553264065e+01	-5.022202373333913700e-02	1.364535795144764506e+03	3.794545275473071300e-03	0.000000000000000000e+00	9.339353700378108414e+00	1.000000000000000000e+00
7.200000000000000000e+01	1.381139143082173746e+02	5.209505915005031085e+01	-4.476009292157908520e-03	1.187608610277327728e+02	2.861848903353745310e-01	0.000000000000000000e+00	5.782299615987599672e+00	1.000000000000000000e+00
7.300000000000000000e+01	3.673024278359518036e+01	4.497877095496870936e+01	-4.996881110473525185e-03	1.329454640597603259e+02	8.944996174164132619e-02	0.000000000000000000e+00	7.253347304339484936e+00	1.000000000000000000e+00
7.300000000000000000e+01	9.515013383920067014e+00	2.160417127122827097e+01	-1.625110495769536284e-02	4.394252775053201958e+02	3.361591178620804143e-02	0.000000000000000000e+00	8.219880597525689225e+00	1.000000000000000000e+00
7.300000000000000000e+01	1.025450111811808540e+02	3.335779688839890156e+01	-1.817655869404750588e-02	4.918600530994571045e+02	1.413435588651889008e-01	0.000000000000000000e+00	5.764264469468194818e+00	1.000000000000000000e+00
7.300000000000000000e+01	7.805552425607731948e+01	3.409136957097616261e+01	-4.159090884648747322e-03	1.101304040784649203e+02	1.614733781170566429e-01	0.000000000000000000e+00	5.738397702688522450e+00	1.000000000000000000e+00
7.300000000000000000e+01	1.261179341802310887e+02	3.954214518606652007e+01	-4.434261579832273446e-03	1.176239695584469587e+02	2.100234724397928021e-01	0.000000000000000000e+00	1.133290718798170893e+01	1.000000000000000000e+00
7.400000000000000000e+01	2.888363118778664074e+01	4.232005252979107013e+01	-4.756137152110778525e-03	1.263894221284125763e+02	1.704073712214089209e-01	0.000000000000000000e+00	6.825100079491557281e+00	1.000000000000000000e+00
7.500000000000000000e+01	4.405556712220598570e+01	4.678045315738021515e+01	-4.521563562309955688e-03	1.200014142997644626e+02	1.540023388748463784e-01	0.000000000000000000e+00	7.543635424934731937e+00	1.000000000000000000e+00
7.500000000000000000e+01	1.118543611259784001e+02	4.769290903664403913e+01	-4.665353054515662505e-03	1.239171509462783263e+02	6.529094151856829065e-02	0.000000000000000000e+00	5.106967398902349409e+00	1.000000000000000000e+00
7.600000000000000000e+01	5.726999948891118919e+01	1.926797885591246384e+01	-1.674366708622134631e-02	4.528389390167940860e+02	1.089335884332054416e-02	0.000000000000000000e+00	1.242577093081871631e+01	1.000000000000000000e+00
7.600000000000000000e+01	5.618759041871151538e+01	6.889442034868996423e+00	-1.902676998966989705e-02	5.150133689397122225e+02	3.193069732204922850e-02	0.000000000000000000e+00	1.242577093081871631e+01	1.000000000000000000e+00
7.600000000000000000e+01	1.051244184606427581e+02	1.277244422149562197e+01	-4.047031670429018270e-03	1.070787598660213860e+02	1.546876170601804157e-01	0.000000000000000000e+00	9.297152285454377107e+00	1.000000000000000000e+00
7.600000000000000000e+01	2.533182650256787483e+01	1.436671571470850139e+01	-3.280867530839191165e-02	8.903280799625410964e+02	5.383392060850578087e-02	0.000000000000000000e+00	6.610939954434678967e+00	1.000000000000000000e+00
7.600000000000000000e+01	1.323324670078357883e+02	5.219433634763773000e+01	-1.623653042002597829e-02	4.390283774927910372e+02	3.139404313892335541e-02	0.000000000000000000e+00	3.428455472415697702e+00	1.000000000000000000e+00
7.700000000000000000e+01	3.056772929461128285e+01	5.876495796614499945e+00	-1.636049986595029121e-02	4.424043662038394586e+02	2.530979567424551657e-02	0.000000000000000000e+00	9.974894099955552207e+00	1.000000000000000000e+00
7.700000000000000000e+01	8.126627484528508205e+01	2.317545016129447433e+01	-3.950256155249331699e-03	1.044433278503617828e+02	9.806116021625954637e-02	0.000000000000000000e+00	1.080597115111152284e+01	1.000000000000000000e+00
7.700000000000000000e+01	1.399340515837894827e+02	3.220377800632527965e+01	-3.650358204220249033e-03	9.627637921562424594e+01	3.081621892587060874e-01	0.000000000000000000e+00	4.480187122055604654e+00	1.000000000000000000e+00
7.700000000000000000e+01	4.165160074215469166e+01	1.116412932560002247e+01	-3.446278726935752146e-03	9.071880003688241345e+01	3.922895883662808059e-01	0.000000000000000000e+00	1.228052419901202441e+01	1.000000000000000000e+00
7.700000000000000000e+01	3.428630805024015871e+01	3.814955210238609595e+01	-4.453865054760072772e-03	1.181578197306416200e+02	2.487506162353719796e-01	0.000000000000000000e+00	6.825100079491557281e+00	1.000000000000000000e+00
7.800000000000000000e+01	2.074737209486320566e+01	1.912983495159707914e+01	-1.715670818890772595e-02	4.640870501095834015e+02	3.345644414268424960e-01	0.000000000000000000e+00	6.610939954434678967e+00	1.000000000000000000e+00
7.800000000000000000e+01	5.044208905632439865e+01	3.564647264680412775e+01	-3.921153222266364306e-03	1.036507843935741846e+02	1.771544821759885036e-01	0.000000000000000000e+00	3.881938066560921552e+00	1.000000000000000000e+00
7.800000000000000000e+01	7.321830695648883136e+01	3.717852635202612532e+01	-4.505688528180374318e-03	1.195690986141583778e+02	1.498881221293590915e-01	0.000000000000000000e+00	5.738397702688522450e+00	1.000000000000000000e+00
7.800000000000000000e+01	1.099253391848475587e+02	3.743664456106846217e+01	-4.056858844535345295e-03	1.073463776535907783e+02	1.817381321665949567e-01	0.000000000000000000e+00	5.759304735279314080e+00	1.000000000000000000e+00
7.900000000000000000e+01	1.364932268849442778e+02	2.677392508741882438e+01	-4.438597269232411394e-03	1.177420408973994057e+02	1.938918019489362932e-01	0.000000000000000000e+00	6.428263943642960498e+00	1.000000000000000000e+00
7.900000000000000000e+01	1.289545239380647388e+02	1.921839870376414439e+01	-4.327324644452849173e-03	1.147118174233518033e+02	1.077862234442199529e-01	0.000000000000000000e+00	9.278253476402589683e+00	1.000000000000000000e+00
7.900000000000000000e+01	1.121902399942071185e+02	2.878386788106124783e+01	-4.197741809683598439e-03	1.111829625182993766e+02	2.153500827639069914e-01	0.000000000000000000e+00	8.944289795747577543e+00	1.000000000000000000e+00
8.000000000000000000e+01	1.117856177203563561e+02	6.286654752100197641e+00	-2.065275656389934517e-02	5.592929273259479714e+02	1.865323945463237543e-02	0.000000000000000000e+00	9.297152285454377107e+00	1.000000000000000000e+00
8.000000000000000000e+01	1.430216437586959444e+02	1.907212210709187161e+01	-4.677085420225958294e-03	1.242366517224294995e+02	1.391899499617008651e-01	0.000000000000000000e+00	1.009643481756103078e+01	1.000000000000000000e+00
8.000000000000000000e+01	1.215216888150274173e+02	4.207124519332973023e+01	-4.026347070590073282e-03	1.065154680401349765e+02	1.796753146238661003e-01	0.000000000000000000e+00	1.118303755759951024e+01	1.000000000000000000e+00
8.000000000000000000e+01	1.137617638649727496e+02	5.243030608615638499e+01	-3.996300444996353507e-03	1.056972255445491982e+02	1.296468466992086732e-01	0.000000000000000000e+00	5.106967398902349409e+00	1.000000000000000000e+00
8.100000000000000000e+01	1.572604376885198540e+01	2.465196432087590495e+01	-4.570879791145295891e-03	1.213444148316958291e+02	3.083380815195346791e-01	0.000000000000000000e+00	7.463755819200840413e+00	1.000000000000000000e+00
8.100000000000000000e+01	1.228869711772582036e+02	2.623771427347645968e+01	-4.102964036595799051e-03	1.086019338654967328e+02	1.716114442591588629e-01	0.000000000000000000e+00	9.278253476402589683e+00	1.000000000000000000e+00
8.100000000000000000e+01	9.753020145008495945e+01	2.779176783228790271e+01	-4.696867182615550688e-03	1.247753570946603361e+02	2.347032136591133966e-01	0.000000000000000000e+00	5.466821885840822404e+00	1.000000000000000000e+00
8.100000000000000000e+01	1.439592856090125963e+02	3.023665632965679961e+01	-3.478941441708410017e-03	9.160828498635947881e+01	1.800532065455359154e-01	0.000000000000000000e+00	4.480187122055604654e+00	1.000000000000000000e+00
8.100000000000000000e+01	2.593015452906740848e+01	3.637851831636427136e+01	-1.667327513646205128e-02	4.509219954831337418e+02	1.043293995731420232e-02	0.000000000000000000e+00	8.541771616043041249e+00	1.000000000000000000e+00
8.100000000000000000e+01	9.244221429261556011e+01	2.579213581190648696e+01	-4.629506410335260808e-03	1.229409598761343858e+02	2.692953495727643531e-01	0.000000000000000000e+00	5.466821885840822404e+00	1.000000000000000000e+00
8.200000000000000000e+01	8.677825933129197722e+01	1.388098731803807695e+01	-1.723645162622416960e-02	4.662586573322604977e+02	3.544594426050973190e-02	0.000000000000000000e+00	4.716994471508293429e+00	1.000000000000000000e+00
8.200000000000000000e+01	4.977331037754480292e+01	3.947036833463670291e+01	-4.347720038464163508e-03	1.152672334730582691e+02	1.475236873743317467e-01	0.000000000000000000e+00	3.881938066560921552e+00	1.000000000000000000e+00
8.200000000000000000e+01	1.052011614666505324e+02	4.073084187159821568e+01	-4.005646683681120257e-03	1.059517462940393671e+02	1.717872077745363768e-01	0.000000000000000000e+00	5.759304735279314080e+00	1.000000000000000000e+00
8.300000000000000000e+01	3.363533220596339390e+01	4.727928360590657064e+01	-1.369353977719536472e-02	3.697765740464855639e+02	7.640870093614127168e-02	0.000000000000000000e+00	3.653641036385431917e+00	1.000000000000000000e+00
8.400000000000000000e+01	5.842788699199386571e+01	5.061922800622473773e+01	-4.310559013769412091e-03	1.142552486333658663e+02	1.036685613826872077e-01	0.000000000000000000e+00	1.205401127890405455e+01	1.000000000000000000e+00
8.400000000000000000e+01	7.977757399604158195e+01	6.433630875345529354e+00	-4.871550709086100266e-03	1.295324132303371130e+02	1.256035306163664211e-01	0.000000000000000000e+00	6.483637538383155707e+00	1.000000000000000000e+00
8.400000000000000000e+01	6.383565021008769769e+00	3.076420638109991046e+01	-4.039424279760726530e-03	1.068715921657449144e+02	2.725001532370993074e-01	0.000000000000000000e+00	1.116429183408753190e+01	1.000000000000000000e+00
8.400000000000000000e+01	1.056514734716813564e+02	1.444342808039759696e+01	-3.931950434910395052e-03	1.039448186834369636e+02	1.944028927586066713e-01	0.000000000000000000e+00	1.020591381468491576e+01	1.000000000000000000e+00
8.500000000000000000e+01	1.627390825808397068e+01	5.760693576986350983e+00	-5.347916466793547693e-03	1.425050082787349766e+02	1.036578178791633942e-01	0.000000000000000000e+00	1.352288430887019111e+01	1.000000000000000000e+00
8.600000000000000000e+01	2.898706751498549394e+01	1.036981298743198820e+01	-1.689563297400924202e-02	4.569773387475601112e+02	1.018857814338347545e-02	0.000000000000000000e+00	1.337660198310181237e+01	1.000000000000000000e+00
8.600000000000000000e+01	1.301800730856136568e+01	4.003814008920694079e+01	-4.681824878631071774e-03	1.243657186707638118e+02	6.393243307379958829e-02	0.000000000000000000e+00	1.140270454274905454e+01	1.000000000000000000e+00
8.600000000000000000e+01	1.343242674751641914e+02	4.707217685247820071e+01	-4.392713476022491736e-03	1.164925139132154044e+02	1.006186778738317189e-01	0.000000000000000000e+00	1.290775022415087037e+01	1.000000000000000000e+00
8.600000000000000000e+01	7.452006489350269192e+01	4.867155593149001191e+01	-4.279895802191005169e-03	1.134202150058348337e+02	2.084096205212917496e-01	0.000000000000000000e+00	5.347701511201401914e+00	1.000000000000000000e+00
8.600000000000000000e+01	6.595143094149710805e+01	7.922530236400213255e+00	3.916013713367494722e-03	-1.035108230999380936e+02	2.284278192741854285e-01	0.000000000000000000e+00	1.390607971615571614e+01	1.000000000000000000e+00
8.700000000000000000e+01	5.153690605117381551e+01	1.268288942800442598e+01	-4.590378175150303108e-03	1.218754031231558059e+02	1.403630611892150437e-01	0.000000000000000000e+00	1.518023542132467796e+01	1.000000000000000000e+00
8.700000000000000000e+01	3.483741110624821147e+01	4.382905185423398819e+01	-1.517471114655317109e-02	4.101124631423599567e+02	8.496155722402898292e-02	0.000000000000000000e+00	3.653641036385431917e+00	1.000000000000000000e+00
8.700000000000000000e+01	8.558451843582373897e+01	9.317543495799602837e+00	-4.131898166981167776e-03	1.093898804181065145e+02	1.792485301265035469e-01	0.000000000000000000e+00	4.716994471508293429e+00	1.000000000000000000e+00
8.700000000000000000e+01	1.323153917581935275e+02	2.868886819948820843e+01	-3.962250531955886085e-03	1.047699638214712365e+02	1.159458270449057471e-01	0.000000000000000000e+00	1.372660609213667549e+01	1.000000000000000000e+00
8.800000000000000000e+01	1.429017626891470059e+02	3.742662908663469068e+01	-3.190026217084246385e-02	8.655897867930499388e+02	1.162904804849906881e-02	0.000000000000000000e+00	1.290775022415087037e+01	1.000000000000000000e+00
8.800000000000000000e+01	9.317442512373187924e+01	4.668982309599496006e+01	-4.537304324534063502e-03	1.204300734356964568e+02	1.213072069099383476e-01	0.000000000000000000e+00	8.297099243597397589e+00	1.000000000000000000e+00
8.800000000000000000e+01	7.039386533587155270e+01	5.207337730591729752e+01	-4.445386643632623716e-03	1.179269320305274249e+02	2.075520001028703376e-01	0.000000000000000000e+00	5.347701511201401914e+00	1.000000000000000000e+00
8.900000000000000000e+01	4.506430985267809319e+01	2.760237723904226570e+01	-4.926821174411521315e-03	1.310375620644049377e+02	9.069519061200426169e-02	0.000000000000000000e+00	9.906841356797020381e+00	1.000000000000000000e+00
8.900000000000000000e+01	1.005753475623561997e+02	2.718193668580659050e+01	-4.772913637106114548e-03	1.268462865076395900e+02	8.310741856009395967e-02	0.000000000000000000e+00	9.573729640342133251e+00	1.000000000000000000e+00
8.900000000000000000e+01	2.811732262831883489e+01	3.845586910687561044e+01	4.143842111591531166e-03	-1.097151430009093218e+02	2.913141545998690907e-01	0.000000000000000000e+00	8.604108436538261628e+00	1.000000000000000000e+00
8.900000000000000000e+01	1.572354402670007900e+01	2.272540122201900203e+01	-4.623174496851015919e-03	1.227685265133588786e+02	2.803036335984462335e-01	0.000000000000000000e+00	7.282593560946795108e+00	1.000000000000000000e+00
9.000000000000000000e+01	3.545569043084373106e+01	3.001483210392395407e+01	-1.710469008163404553e-02	4.626704708741380614e+02	1.486350881126397017e-02	0.000000000000000000e+00	9.906841356797020381e+00	1.000000000000000000e+00
9.000000000000000000e+01	1.156614510942609542e+02	4.410866188641445973e+01	-1.657050475406716614e-02	4.481233086921394033e+02	1.242853166803847831e-02	0.000000000000000000e+00	1.889664351733910408e+01	1.000000000000000000e+00
9.000000000000000000e+01	5.546551397826367236e+01	3.125547058307556014e+01	1.228822490015757862e-03	-3.033208807515995531e+01	3.503940498075349685e-01	0.000000000000000000e+00	4.379605666510378192e+00	1.000000000000000000e+00
9.100000000000000000e+01	1.017606103570375922e+02	1.768186030011844423e+01	-2.671077534162010197e-03	6.960819124063738172e+01	3.222412222923750624e-01	0.000000000000000000e+00	9.573729640342133251e+00	1.000000000000000000e+00
9.100000000000000000e+01	2.299536595134779304e+01	2.232945315704515465e+01	-1.899142932878695664e-02	5.140509570220640398e+02	1.136544686872908994e-02	0.000000000000000000e+00	5.428796771464961424e+00	1.000000000000000000e+00
9.200000000000000000e+01	7.387554393499964078e+01	1.658425988825456443e+01	-2.168585056468107924e-02	5.874265828253871859e+02	1.283516853726229812e-02	0.000000000000000000e+00	9.360327672375042596e+00	1.000000000000000000e+00
9.200000000000000000e+01	6.744901498861229072e+01	2.576528299738969352e+01	-4.679087856090054058e-03	1.242911829080888566e+02	1.648196955903649119e-01	0.000000000000000000e+00	7.646257197473600442e+00	1.000000000000000000e+00
9.200000000000000000e+01	9.849386001424177550e+01	5.356716259915691580e+01	-4.364866515156447246e-03	1.157341736236397765e+02	1.669711335444119538e-01	0.000000000000000000e+00	7.470491426394087142e+00	1.000000000000000000e+00
9.300000000000000000e+01	3.590364783602583287e+01	1.437583782815628197e+01	-1.716170007765918659e-02	4.642229913485402335e+02	1.817442179337647179e-02	0.000000000000000000e+00	1.104923506896804852e+01	1.000000000000000000e+00
9.300000000000000000e+01	8.625163886749527364e+01	4.211632483879991895e+01	-4.129622440089682038e-03	1.093279068548804958e+02	1.132771077225057654e-01	0.000000000000000000e+00	5.469226511816096981e+00	1.000000000000000000e+00
9.300000000000000000e+01	1.131607320223500608e+02	1.859869306971787495e+01	-2.986921414930490161e-03	7.820938622039965082e+01	1.446107441054570453e-01	0.000000000000000000e+00	1.143692949664979253e+01	1.000000000000000000e+00
9.300000000000000000e+01	6.223648965414086121e+01	2.017110488372452792e+01	-4.061737682675549931e-03	1.074792402501891218e+02	1.997263641623755470e-01	0.000000000000000000e+00	7.646257197473600442e+00	1.000000000000000000e+00
9.300000000000000000e+01	1.593147505988476809e+01	3.222008487746837346e+01	-3.281822882688506700e-03	8.624026849626710600e+01	1.969814899584546586e-01	0.000000000000000000e+00	9.496960199538518665e+00	1.000000000000000000e+00
9.400000000000000000e+01	1.046738198224906427e+02	8.352797517306505881e+00	-3.944514454696968972e-03	1.042869674173335284e+02	1.240677734994271031e-01	0.000000000000000000e+00	6.865867421436761653e+00	1.000000000000000000e+00
9.400000000000000000e+01	2.677801904150906509e+01	5.209092348995174859e+01	-3.589797962752999758e-03	9.462717694640846844e+01	1.308660897665557821e-01	0.000000000000000000e+00	9.979981818255097892e+00	1.000000000000000000e+00
9.500000000000000000e+01	7.935067222961687605e+01	8.992244062947577277e+00	-1.583279121490719157e-02	4.280335796333180838e+02	5.942336448303242591e-02	0.000000000000000000e+00	3.551272625799775984e+00	1.000000000000000000e+00
9.500000000000000000e+01	4.372697217601207598e+01	2.217847788653986640e+01	-1.600615166258582966e-02	4.327546051242499630e+02	4.102871436002175631e-02	0.000000000000000000e+00	9.477651537532279846e+00	1.000000000000000000e+00
9.500000000000000000e+01	5.484841679861568764e+01	3.559138304356185500e+01	-4.611513555630692741e-03	1.224509707993158827e+02	2.056159986782234439e-01	0.000000000000000000e+00	4.379605666510378192e+00	1.000000000000000000e+00
9.500000000000000000e+01	2.310688403374006938e+01	4.281068616284446904e+01	-4.141927640516711827e-03	1.096630073098281173e+02	1.601832279719810348e-01	0.000000000000000000e+00	9.979981818255097892e+00	1.000000000000000000e+00
9.500000000000000000e+01	9.370689344897853346e+01	4.783190382078610980e+01	-3.439476967838778210e-03	9.053357163842143507e+01	1.945341197281715839e-01	0.000000000000000000e+00	4.659229514034176844e+00	1.000000000000000000e+00
9.600000000000000000e+01	6.063452086021308141e+00	2.851009279094123627e+01	-1.714295750673598337e-02	4.637125856805872672e+02	2.810443523827166334e-02	0.000000000000000000e+00	7.266240474089698864e+00	1.000000000000000000e+00
9.600000000000000000e+01	9.143664074732724600e+01	2.234318347411272754e+01	-4.489925332514702050e-03	1.191398285611983283e+02	1.208484179161951610e-01	0.000000000000000000e+00	5.441464515934822721e+00	1.000000000000000000e+00
9.700000000000000000e+01	1.640101552440498978e+01	5.115204508544643147e+00	-1.620277184730516476e-02	4.381090496732882116e+02	4.255812664885505470e-02	0.000000000000000000e+00	1.736470313225167317e+01	1.000000000000000000e+00
9.700000000000000000e+01	1.031032846315978588e+02	3.771801608983552256e+01	-4.755797294951788663e-03	1.263801669936205769e+02	1.061134497671907262e-01	0.000000000000000000e+00	9.178098565278647314e+00	1.000000000000000000e+00
9.700000000000000000e+01	4.341646365583855527e+01	4.249387392862092838e+01	-4.725217045271871627e-03	1.255473926198166339e+02	8.233289043266200924e-02	0.000000000000000000e+00	8.296470846646887054e+00	1.000000000000000000e+00
9.800000000000000000e+01	1.342426395773369734e+02	3.274541414989364085e+01	-1.717379683744742896e-02	4.645524154593030062e+02	2.125064860418435231e-02	0.000000000000000000e+00	5.649264620304854212e+00	1.000000000000000000e+00
9.800000000000000000e+01	6.647125314319461609e+01	1.015447627082891557e+01	2.829017991068491153e-02	-7.672784902846428849e+02	1.821334564583476645e-02	0.000000000000000000e+00	4.111832679679808145e+00	1.000000000000000000e+00
9.800000000000000000e+01	4.583059633966477975e+01	3.141972477454066492e+01	-1.481018826774157561e-02	4.001856209707965490e+02	3.252694264976341287e-02	0.000000000000000000e+00	5.195787776842096584e+00	1.000000000000000000e+00
9.800000000000000000e+01	1.130559635082793903e+02	3.474261564874469599e+01	-3.841708459115645343e-03	1.014873107928896303e+02	1.403023650988847182e-01	0.000000000000000000e+00	1.038791724106359204e+01	1.000000000000000000e+00
9.800000000000000000e+01	6.897384409100062896e+01	5.274910794668274150e+01	-3.380952827823118650e-03	8.893981735047123038e+01	4.007723546872971054e-01	0.000000000000000000e+00	7.396853074792543836e+00	1.000000000000000000e+00
9.800000000000000000e+01	1.380865752128530346e+02	6.493940255110422832e+00	-1.728967192253216476e-03	4.395224146098055229e+01	2.907196160088507675e-01	0.000000000000000000e+00	1.899881321564726022e+01	1.000000000000000000e+00
9.800000000000000000e+01	3.535086539195201993e+01	2.991507585766991539e+01	-4.429330260299614748e-03	1.174896777662339531e+02	2.612643552868290087e-01	0.000000000000000000e+00	1.058719647024125621e+01	1.000000000000000000e+00
9.800000000000000000e+01	9.163385787982529962e+01	4.308800232689217324e+01	-3.861543119970673853e-03	1.020274567186440464e+02	3.356948616491418624e-01	0.000000000000000000e+00	5.013163116236629691e+00	1.000000000000000000e+00
9.900000000000000000e+01	1.244720585993087951e+02	4.204047731802393173e+01	-4.335267607226908800e-03	1.149281235660272671e+02	1.630483361630533645e-01	0.000000000000000000e+00	1.348563872969087107e+01	1.000000000000000000e+00
9.900000000000000000e+01	5.993074378724654139e+01	2.292841465237864895e+01	-1.760125624827338364e-02	4.761931720555766105e+02	1.260752242434126646e-02	0.000000000000000000e+00	1.364480912638467736e+01	1.000000000000000000e+00
9.900000000000000000e+01	9.653733199644797480e+01	4.413095295736651735e+01	-4.060940451566305912e-03	1.074575297133319367e+02	3.006069395931624255e-01	0.000000000000000000e+00	4.659229514034176844e+00	1.000000000000000000e+00
9.900000000000000000e+01	5.047561393835473353e+01	4.685275288978898089e+01	-4.193250586385980500e-03	1.110606556140577226e+02	1.416705452964668321e-01	0.000000000000000000e+00	8.296470846646887054e+00	1.000000000000000000e+00
1.000000000000000000e+02	7.309738372577589871e+01	2.819131034816873438e+01	-1.629805941520931153e-02	4.407039612754910536e+02	1.633774066740889541e-02	0.000000000000000000e+00	1.389947393719449664e+01	1.000000000000000000e+00
1.000000000000000000e+02	1.107073012657522639e+02	1.579497791834711684e+01	-3.391406163381339295e-03	8.922448703318401897e+01	3.095304514778405292e-01	0.000000000000000000e+00	3.211955036272069464e+00	1.000000000000000000e+00
1.000000000000000000e+02	9.970799467483974610e+00	4.628434469752351532e+01	-1.620704049142420583e-02	4.382252952066123157e+02	1.609447049071732749e-02	0.000000000000000000e+00	1.358760543095729467e+01	1.000000000000000000e+00
1.010000000000000000e+02	5.088889479583423281e+01	7.356090279210225624e+00	-1.759409983442229361e-02	4.759982855479155432e+02	1.539882849404505816e-02	0.000000000000000000e+00	9.293639467888501926e+00	1.000000000000000000e+00
1.010000000000000000e+02	7.686171646705562921e+01	4.984722833617287563e+01	-4.880516475314458473e-03	1.297765727919706649e+02	1.014335748894696909e-01	0.000000000000000000e+00	8.404726997043059811e+00	1.000000000000000000e+00
1.010000000000000000e+02	9.198623035094207978e+01	1.216816885178283059e+01	-4.431478176898462004e-03	1.175481707451765914e+02	1.511324954287355249e-01	0.000000000000000000e+00	8.920036295464120357e+00	1.000000000000000000e+00
1.010000000000000000e+02	8.657218530769478093e+01	2.478175054393219767e+01	-4.293030973903879180e-03	1.137779175920625647e+02	8.696824598294583542e-02	0.000000000000000000e+00	5.441464515934822721e+00	1.000000000000000000e+00
1.020000000000000000e+02	1.192066562879775375e+02	8.616100709265825941e+00	-4.251614208207994162e-03	1.126500386022442939e+02	2.260448077462491323e-01	0.000000000000000000e+00	1.112543544212507562e+01	1.000000000000000000e+00
1.020000000000000000e+02	6.984990095732237592e+01	1.262692639115365090e+01	-1.079687604996273399e-02	2.908933946474968479e+02	2.537080244909678539e-01	0.000000000000000000e+00	4.186677758008620742e+00	1.000000000000000000e+00
1.030000000000000000e+02	6.388818943986366605e+01	6.955265447795048850e+00	-1.612792116539209578e-02	4.360706840480431197e+02	6.608035626789288131e-02	0.000000000000000000e+00	4.111832679679808145e+00	1.000000000000000000e+00
1.030000000000000000e+02	1.075269753257545062e+02	1.624462452448452510e+01	-3.438685559177276883e-03	9.051201966093913143e+01	2.439649516387814021e-01	0.000000000000000000e+00	3.211955036272069464e+00	1.000000000000000000e+00
1.030000000000000000e+02	7.064940366228375623e+00	2.840938675304911953e+01	-5.205566509309244964e-03	1.386284736543999543e+02	6.691927827060795142e-02	0.000000000000000000e+00	6.264725924187423800e+00	1.000000000000000000e+00
1.040000000000000000e+02	4.159999493306409590e+01	7.652862748492335498e+00	-1.632958821175853337e-02	4.415625668813279958e+02	1.874077618041936066e-02	0.000000000000000000e+00	9.293639467888501926e+00	1.000000000000000000e+00
1.040000000000000000e+02	4.772868722541321773e+01	3.163190996130246546e+01	-4.512691996587075115e-03	1.197598200463864515e+02	1.832109040327857263e-01	0.000000000000000000e+00	3.867670577663273601e+00	1.000000000000000000e+00
1.050000000000000000e+02	1.077951865310172650e+02	5.301034030653319462e+01	-4.032597219483798935e-03	1.066856747547836193e+02	1.061441707192810613e-01	0.000000000000000000e+00	1.366398325807901593e+01	1.000000000000000000e+00
1.050000000000000000e+02	8.327772272508043727e+01	4.576174792353062237e+00	-3.735456748861046804e-03	9.859381900001582721e+01	1.404248644546396418e-01	0.000000000000000000e+00	8.497998107770325049e+00	1.000000000000000000e+00
1.050000000000000000e+02	1.686616313803381573e+01	2.191948331407093065e+01	-5.297579267146164742e-03	1.411342042351393786e+02	5.787396483390327973e-02	0.000000000000000000e+00	7.190837150629803887e+00	1.000000000000000000e+00
1.060000000000000000e+02	8.106040320055433313e+01	1.277979996454513056e+01	-4.676863181618912471e-03	1.242305996261008403e+02	8.315813980940423011e-02	0.000000000000000000e+00	8.497998107770325049e+00	1.000000000000000000e+00
1.060000000000000000e+02	9.952700583863023098e+01	3.285174754176497913e+01	-3.305145938690585549e-03	8.687541188327749353e+01	1.745194110716328240e-01	0.000000000000000000e+00	4.110541117892062779e+00	1.000000000000000000e+00
1.060000000000000000e+02	2.959679258886123776e+01	4.116987355386927305e+01	-4.016256226945718460e-03	1.062406698914920042e+02	1.976712637031831088e-01	0.000000000000000000e+00	8.307344519980917497e+00	1.000000000000000000e+00
1.070000000000000000e+02	1.265022914946088406e+01	1.416172100953342650e+01	-4.024756820788458894e-03	1.064721616807496645e+02	2.350432176446521915e-01	0.000000000000000000e+00	5.968514700288248598e+00	1.000000000000000000e+00
1.070000000000000000e+02	7.934676500194201765e+01	2.151781906937211630e+01	-3.863963281503820894e-03	1.020933635875011305e+02	1.623389433615860522e-01	0.000000000000000000e+00	7.375430253290123694e+00	1.000000000000000000e+00
1.070000000000000000e+02	8.581374798295912854e+01	3.695273986907361774e+01	-4.750941618796459230e-03	1.262479351540517598e+02	1.370332928428630304e-01	0.000000000000000000e+00	1.092774322609501425e+01	1.000000000000000000e+00
1.080000000000000000e+02	9.935403585674598048e+01	4.226550835013140528e+01	-4.192198931914925715e-03	1.110320165119327385e+02	9.438682874590442751e-02	0.000000000000000000e+00	9.415349763644934811e+00	1.000000000000000000e+00
1.080000000000000000e+02	2.474468107370772785e+01	3.442680401409944579e+01	7.794462383939044017e-03	-2.091303879096763012e+02	2.601731921543870563e-02	0.000000000000000000e+00	8.307344519980917497e+00	1.000000000000000000e+00
1.090000000000000000e+02	1.595325763060145796e+01	9.190486697983516251e+00	-3.836633235508767319e-03	1.013491001436839554e+02	1.941545656941516818e-01	0.000000000000000000e+00	5.968514700288248598e+00	1.000000000000000000e+00
1.090000000000000000e+02	8.700724379999930136e+01	4.781511252656300570e+01	-3.720020160927631995e-03	9.817344326782023245e+01	3.001856865134886476e-01	0.000000000000000000e+00	5.724230219532731923e+00	1.000000000000000000e+00
1.090000000000000000e+02	7.661957668078859918e+00	4.965722472608955940e+01	-1.626666480822384561e-02	4.398490099769634867e+02	3.463085350380823435e-02	0.000000000000000000e+00	2.209280137085821849e+01	1.000000000000000000e+00
1.090000000000000000e+02	3.572024901137083930e+01	2.123589021611580208e+01	-4.222737554125178747e-03	1.118636572687667297e+02	8.495521909921943671e-02	0.000000000000000000e+00	1.480101507633452940e+01	1.000000000000000000e+00
1.090000000000000000e+02	7.386265283272976490e+01	4.824598863923158376e+01	-4.261632825276638267e-03	1.129228698460389069e+02	8.553114488226865042e-02	0.000000000000000000e+00	1.213687916070580997e+01	1.000000000000000000e+00
1.100000000000000000e+02	1.023278296504227853e+02	1.924561131796403757e+01	-3.925931932290330564e-03	1.037809202586980319e+02	7.947493926374604722e-02	0.000000000000000000e+00	1.211358285189972683e+01	1.000000000000000000e+00
1.100000000000000000e+02	7.304579828301527300e+01	2.535119745248599088e+01	-2.708968330482546243e-03	7.064004953182360680e+01	2.515946206756204395e-01	0.000000000000000000e+00	7.375430253290123694e+00	1.000000000000000000e+00
1.100000000000000000e+02	1.291712504271740158e+02	2.652220026234739692e+01	-3.689117497634340857e-03	9.733188878928223176e+01	2.606962160356182112e-01	0.000000000000000000e+00	4.926742472853552712e+00	1.000000000000000000e+00
1.100000000000000000e+02	1.555707148718146549e+01	2.899015640625574974e+01	-3.818376989752584640e-03	1.008519382896523950e+02	1.101871427208914733e-01	0.000000000000000000e+00	7.190837150629803887e+00	1.000000000000000000e+00
1.100000000000000000e+02	9.630835414577485665e+01	3.029502511608780679e+01	-3.247894266181696344e-03	8.531630997201578737e+01	3.784506661654112314e-01	0.000000000000000000e+00	4.110541117892062779e+00	1.000000000000000000e+00
1.100000000000000000e+02	1.233222106187041192e+02	3.346146813719766300e+01	-4.595439435319066158e-03	1.220132335140720841e+02	1.724246050449709244e-01	0.000000000000000000e+00	3.649070514902286622e+00	1.000000000000000000e+00
1.100000000000000000e+02	4.092401293930479511e+01	4.956786958498491913e+01	-3.413458443241312434e-03	8.982502410346828015e+01	1.784987069202619292e-01	0.000000000000000000e+00	1.222572622797021857e+01	1.000000000000000000e+00
1.110000000000000000e+02	1.410164709970405852e+02	4.730461672593432532e+00	-1.689103201942052102e-02	4.568520435940990296e+02	3.999816396824606990e-02	0.000000000000000000e+00	1.470680369828954070e+01	1.000000000000000000e+00
1.110000000000000000e+02	6.598106644089213546e+01	4.602069164264668721e+00	4.992094636541587541e-03	-1.328151167645904138e+02	1.990636696808427697e-01	0.000000000000000000e+00	1.180407333291512906e+01	1.000000000000000000e+00
1.110000000000000000e+02	1.033926206468873517e+02	3.131230554810375466e+01	-4.093198851357652060e-03	1.083360041851672122e+02	1.221764862613925473e-01	0.000000000000000000e+00	4.160872444291507044e+00	1.000000000000000000e+00
1.110000000000000000e+02	5.337704878968457223e+01	3.661685832695213350e+01	-2.406477460270762224e-03	6.240248941839313090e+01	2.736247748138250779e-01	0.000000000000000000e+00	1.040188103984678669e+01	1.000000000000000000e+00
1.120000000000000000e+02	1.315078409734461786e+02	5.018086906515804202e+01	-1.648515696996678825e-02	4.457990815127117799e+02	8.215431863983102545e-03	0.000000000000000000e+00	1.249953483553388089e+01	1.000000000000000000e+00
1.120000000000000000e+02	6.816090775705032456e+01	1.620312252528356467e+01	-1.417104050616292167e-03	3.545945166339489418e+01	3.734782859505487718e-01	0.000000000000000000e+00	1.037060414461818070e+01	1.000000000000000000e+00
1.130000000000000000e+02	9.207415132745200026e+01	2.733149231019002912e+01	-4.057648538177022549e-03	1.073678829269233432e+02	1.737151746155570775e-01	0.000000000000000000e+00	5.168268588059794055e+00	1.000000000000000000e+00
1.130000000000000000e+02	2.937234751376610831e+01	4.556444508867016907e+01	-4.609900821078358191e-03	1.224070521256297610e+02	1.203567867381972745e-01	0.000000000000000000e+00	8.060964565148776018e+00	1.000000000000000000e+00
1.130000000000000000e+02	1.334271177230758383e+02	2.900421254142509042e+01	-3.681942242009367521e-03	9.713648917441595643e+01	2.655639269272385139e-01	0.000000000000000000e+00	4.926742472853552712e+00	1.000000000000000000e+00
1.130000000000000000e+02	1.197623418532229778e+02	4.590516777512841884e+01	-3.487671569524520773e-03	9.184602754246635925e+01	1.385671987101319003e-01	0.000000000000000000e+00	1.249953483553388089e+01	1.000000000000000000e+00
1.130000000000000000e+02	8.495992522702712790e+01	5.316069932942898646e+01	-1.756386796469742995e-02	4.751749984053131470e+02	2.990409459686060867e-02	0.000000000000000000e+00	5.724230219532731923e+00	1.000000000000000000e+00
1.140000000000000000e+02	1.147099625025403498e+02	1.799736556819827982e+01	-5.022752537933622419e-02	1.364685618309979418e+03	6.297854513064637949e-03	0.000000000000000000e+00	3.778248220569564442e+00	1.000000000000000000e+00
1.140000000000000000e+02	1.314168448362793562e+01	1.642361730875315473e+01	-4.114538287859272926e-03	1.089171288017408017e+02	1.535068481705523791e-01	0.000000000000000000e+00	7.760355790376840979e+00	1.000000000000000000e+00
1.150000000000000000e+02	3.409809573623429912e+01	2.835385102394169010e+01	-4.845501094220640292e-03	1.288230190319743542e+02	1.503141527572059433e-01	0.000000000000000000e+00	6.860642001699390313e+00	1.000000000000000000e+00
1.150000000000000000e+02	1.230642799761647410e+02	2.982152481258827237e+01	-4.544552378029300017e-03	1.206274555131474813e+02	2.394883240931029444e-01	0.000000000000000000e+00	3.649070514902286622e+00	1.000000000000000000e+00
1.160000000000000000e+02	1.265720530831098927e+02	7.496120029610982449e+00	-4.280155135898571807e-03	1.134272772917280321e+02	2.090514136727115169e-01	0.000000000000000000e+00	4.301901764390117400e+00	1.000000000000000000e+00
1.160000000000000000e+02	1.260934791535505042e+02	1.177131894713621207e+01	3.917481777680245289e-03	-1.035508020520902619e+02	3.163503465469394982e-01	0.000000000000000000e+00	4.301225511103107912e+00	1.000000000000000000e+00
1.160000000000000000e+02	5.806045616698435197e+01	2.002162055344696867e+01	-4.610953285818601526e-03	1.224357132933501191e+02	6.225816808474549102e-02	0.000000000000000000e+00	5.966983506544301541e+00	1.000000000000000000e+00
1.160000000000000000e+02	2.579096751230407847e+01	2.482529296970817967e+01	-4.301149619065590228e-03	1.139990079922864794e+02	1.056949110658571556e-01	0.000000000000000000e+00	5.150710327956455892e+00	1.000000000000000000e+00
1.160000000000000000e+02	5.015757223525739050e+01	4.727385222484073779e+01	-3.488219684633556746e-03	9.186095404638564332e+01	4.739009454946599975e-01	0.000000000000000000e+00	7.237701351996179255e+00	1.000000000000000000e+00
1.160000000000000000e+02	4.439039392806573403e+01	5.164694898042999682e+01	-3.656775281681204533e-03	9.645113180005812126e+01	1.427903315266519924e-01	0.000000000000000000e+00	7.237701351996179255e+00	1.000000000000000000e+00
1.170000000000000000e+02	3.318503316312369122e+01	3.515346317560640443e+01	-1.605911290959991314e-02	4.341968683424929054e+02	4.274451108242272035e-02	0.000000000000000000e+00	6.860642001699390313e+00	1.000000000000000000e+00
1.170000000000000000e+02	7.149482219890286672e+01	4.749307290744661003e+01	-4.645026951973000445e-03	1.233636218713356527e+02	2.124399742466969165e-01	0.000000000000000000e+00	8.697165349472980367e+00	1.000000000000000000e+00
1.180000000000000000e+02	1.009235445216399114e+02	1.703092883138225488e+01	-2.090987192321912616e-02	5.662948022155936769e+02	9.184159548228487679e-03	0.000000000000000000e+00	1.291798092746670967e+01	1.000000000000000000e+00
1.180000000000000000e+02	5.164560617299611067e+01	8.209527941423452546e+00	-4.589164462994891301e-03	1.218423507972009503e+02	1.030745485816969564e-01	0.000000000000000000e+00	1.310774725430561105e+01	1.000000000000000000e+00
1.180000000000000000e+02	3.043336657559754954e+01	1.193317045119982822e+01	-6.693091294473611265e-03	1.791373816734422348e+02	1.444180235691921999e-01	0.000000000000000000e+00	8.606784121802592225e+00	1.000000000000000000e+00
1.190000000000000000e+02	7.390825833554005442e+01	2.195389345113405710e+01	-1.654913153306407370e-02	4.475412640416435579e+02	3.803516551821850555e-02	0.000000000000000000e+00	6.212769004659917549e+00	1.000000000000000000e+00
1.200000000000000000e+02	9.312160169339610150e+01	2.732674931093650272e+01	-4.492915694133118275e-03	1.192212633614465318e+02	1.579418360665756360e-01	0.000000000000000000e+00	8.198714711532028687e+00	1.000000000000000000e+00
1.200000000000000000e+02	6.605114435399694628e+01	4.071022272209282278e+01	-1.513041086614101867e-02	4.089060590526053147e+02	3.985908447160468882e-02	0.000000000000000000e+00	7.228734051595814059e+00	1.000000000000000000e+00
1.200000000000000000e+02	1.431526171294151482e+02	4.243897863552719940e+01	-4.058421800770806859e-03	1.073889407429668665e+02	1.259214954317739998e-01	0.000000000000000000e+00	2.372217170827023835e+01	1.000000000000000000e+00
1.200000000000000000e+02	1.175528143834153525e+02	6.377826214864989574e+00	4.335831125000052036e-03	-1.149434695218506732e+02	1.191030618185960899e-01	0.000000000000000000e+00	9.088302799652243635e+00	1.000000000000000000e+00
1.200000000000000000e+02	1.277344339073246999e+02	1.574722241596314731e+01	-1.509079351056767182e-03	3.796416218837300249e+01	4.508788045383679277e-01	0.000000000000000000e+00	4.301225511103107912e+00	1.000000000000000000e+00
1.200000000000000000e+02	9.797322179355229821e+01	4.471957274015229444e+01	-4.620509553511442484e-03	1.226959536421735351e+02	9.290861640379433073e-02	0.000000000000000000e+00	1.013765341342980975e+01	1.000000000000000000e+00
1.210000000000000000e+02	2.177796473439623881e+01	1.238195707357988162e+01	-1.608421864781875432e-02	4.348805584903143995e+02	2.396031804272513721e-02	0.000000000000000000e+00	8.667028929517792690e+00	1.000000000000000000e+00
1.210000000000000000e+02	6.265506241579451085e+01	1.621445814743296054e+01	-5.348814870202510223e-03	1.425294739827155865e+02	6.622350712131386263e-02	0.000000000000000000e+00	4.129305418582682741e+00	1.000000000000000000e+00
1.210000000000000000e+02	2.808373666750372522e+01	2.021302384448549816e+01	-1.639962379674422474e-02	4.434698057378097928e+02	4.752701767444600378e-02	0.000000000000000000e+00	5.150710327956455892e+00	1.000000000000000000e+00
1.210000000000000000e+02	6.969027468551817606e+01	2.938248953114677420e+01	-4.241314751377205615e-03	1.123695594105255395e+02	3.096377973416207796e-01	0.000000000000000000e+00	8.542565527511754908e+00	1.000000000000000000e+00
1.210000000000000000e+02	5.965469919541287425e+01	3.734271840555108923e+01	-4.420993458045316751e-03	1.172626464192201468e+02	4.793733812753258050e-01	0.000000000000000000e+00	5.532086638272725843e+00	1.000000000000000000e+00
1.210000000000000000e+02	3.177148120211085214e+01	4.423677867775017347e+01	-4.253406134453800030e-03	1.126988371003884595e+02	1.242696143311490253e-01	0.000000000000000000e+00	8.368820771849890150e+00	1.000000000000000000e+00
1.220000000000000000e+02	9.088398583941136977e+00	1.685106607272390278e+01	-4.665073547779335396e-03	1.239095392998805636e+02	2.180544262789700927e-01	0.000000000000000000e+00	6.005641287768223258e+00	1.000000000000000000e+00
1.220000000000000000e+02	2.209761713504776637e+01	3.139777385133828957e+01	-1.684046748127760937e-02	4.554750485718411710e+02	2.666845218267588358e-02	0.000000000000000000e+00	7.868931395972480480e+00	1.000000000000000000e+00
1.220000000000000000e+02	8.007950151823742146e+01	2.267101009804323297e+01	-4.053203624256871036e-03	1.072468371393574671e+02	3.503976549542353602e-01	0.000000000000000000e+00	6.212769004659917549e+00	1.000000000000000000e+00
1.230000000000000000e+02	9.681019361830490766e+01	3.464885368963729206e+01	-4.875205194717272331e-03	1.296319337383424397e+02	8.353973654444735164e-02	0.000000000000000000e+00	8.198714711532028687e+00	1.000000000000000000e+00
1.230000000000000000e+02	8.761083221223860562e+01	4.559314734588494389e+01	-1.788175241944135047e-02	4.838317631640139780e+02	1.937283180077897793e-02	0.000000000000000000e+00	3.703661865369441308e+00	1.000000000000000000e+00
1.230000000000000000e+02	6.468965323190687400e+01	6.918840369747893959e+00	-4.046518119221749477e-03	1.070647746209849345e+02	9.582922877873345513e-02	0.000000000000000000e+00	6.226569626565721549e+00	1.000000000000000000e+00
1.230000000000000000e+02	6.408668322398237471e+00	1.032268805624832098e+01	-4.642191174131967898e-03	1.232863967623018340e+02	2.127659160076993405e-01	0.000000000000000000e+00	7.056959246065575897e+00	1.000000000000000000e+00
1.240000000000000000e+02	1.146964831049043596e+02	3.684779525677549827e+01	-1.712057312619251828e-02	4.631030047031528056e+02	1.700572714162703614e-01	0.000000000000000000e+00	5.426873106676083580e+00	1.000000000000000000e+00
1.240000000000000000e+02	5.425135449237340879e+01	3.852924636286645921e+01	-4.014493704950066258e-03	1.061926721424020457e+02	1.431412282305837280e-01	0.000000000000000000e+00	5.532086638272725843e+00	1.000000000000000000e+00
1.240000000000000000e+02	3.724405212816616029e+01	3.577880882569331789e+01	-3.755827057587790216e-03	9.914855191657692046e+01	2.314176409021531100e-01	0.000000000000000000e+00	5.953700276218572895e+00	1.000000000000000000e+00
1.240000000000000000e+02	1.139774482294984921e+02	4.949099730636472572e+01	-3.578218269480299817e-03	9.431183381105311980e+01	2.985901492505584898e-01	0.000000000000000000e+00	4.946887835421757806e+00	1.000000000000000000e+00
1.250000000000000000e+02	7.785323505077710138e+01	3.672932018722728742e+01	-4.802004677731399988e-03	1.276385061066815609e+02	1.820556315879542364e-01	0.000000000000000000e+00	1.087760271817115765e+01	1.000000000000000000e+00
1.250000000000000000e+02	5.751150272570880873e+01	2.594395008541353320e+01	-4.362596056491493610e-03	1.156723435270007627e+02	1.198361794067537289e-01	0.000000000000000000e+00	1.100541774112657123e+01	1.000000000000000000e+00
1.250000000000000000e+02	4.319758284047969710e+01	3.573387513471897847e+01	-4.903090844728555039e-03	1.303913276271867403e+02	1.274920229322548115e-01	0.000000000000000000e+00	5.953700276218572895e+00	1.000000000000000000e+00
1.260000000000000000e+02	9.590412824849682494e+00	2.283568878257549173e+01	-4.216634608505097359e-03	1.116974592563135928e+02	1.146217940406561997e-01	0.000000000000000000e+00	6.005641287768223258e+00	1.000000000000000000e+00
1.260000000000000000e+02	1.113043612695656606e+02	4.108388557335074154e+01	-1.687979552433578612e-02	4.565460465778586467e+02	1.873921271083228701e-01	0.000000000000000000e+00	5.426873106676083580e+00	1.000000000000000000e+00
1.260000000000000000e+02	6.537506467782188224e+01	1.310757048700777361e+01	-4.006563806373306981e-03	1.059767217695073924e+02	1.714802681349412161e-01	0.000000000000000000e+00	4.129305418582682741e+00	1.000000000000000000e+00
1.260000000000000000e+02	1.241453759533701628e+02	3.543298486740064845e+01	-3.522875459216627796e-03	9.280471484883786104e+01	2.375121947973457548e-01	0.000000000000000000e+00	7.000532714199361628e+00	1.000000000000000000e+00
1.260000000000000000e+02	4.159128791925481039e+01	4.259193438081580751e+01	-5.678636265446941264e-03	1.515113105853188529e+02	7.949445879552141658e-02	0.000000000000000000e+00	7.043660979698488589e+00	1.000000000000000000e+00
1.260000000000000000e+02	6.950669819006665762e+01	4.370481754061840007e+01	4.091153225694693120e-03	-1.082802968365242435e+02	2.985662566249625005e-01	0.000000000000000000e+00	4.836492744252391063e+00	1.000000000000000000e+00
1.270000000000000000e+02	2.198141252190058026e+01	5.085914302531229225e+01	-1.682042900547872991e-02	4.549293522707950501e+02	1.786206579082172397e-02	0.000000000000000000e+00	8.218983180337918526e+00	1.000000000000000000e+00
1.270000000000000000e+02	4.152326394709390911e+01	5.202004341478909666e+00	-4.470983956448120779e-03	1.186240089469722392e+02	1.777091644296325823e-01	0.000000000000000000e+00	9.710103781422599667e+00	1.000000000000000000e+00
1.280000000000000000e+02	8.172124124814041579e+01	1.697199687011881153e+01	-4.419454961447145599e-03	1.172207494250964146e+02	9.426877032276148594e-02	0.000000000000000000e+00	8.194957783786479766e+00	1.000000000000000000e+00
1.280000000000000000e+02	8.677655598583130825e+01	2.925383963581364810e+01	-1.760355876606404775e-03	4.480703147186535062e+01	3.466960996188633848e-01	0.000000000000000000e+00	7.474585594973231828e+00	1.000000000000000000e+00
1.290000000000000000e+02	5.078194715203056830e+01	1.325436524513977865e+01	-4.852960607597739395e-03	1.290261596749225816e+02	8.679483482561578533e-02	0.000000000000000000e+00	1.165290131527884121e+01	1.000000000000000000e+00
1.290000000000000000e+02	1.279197256789460937e+02	2.953707591019817258e+01	-4.575186899628681629e-03	1.214617078429596546e+02	1.334228739180420842e-01	0.000000000000000000e+00	6.018614888697192633e+00	1.000000000000000000e+00
1.290000000000000000e+02	1.376476093010635715e+01	5.105490088018171946e+01	-3.282550082832092712e-03	8.626007192006331081e+01	3.392394896163212215e-01	0.000000000000000000e+00	8.218983180337918526e+00	1.000000000000000000e+00
1.290000000000000000e+02	1.186901971351829985e+02	5.099489125482427454e+01	-4.065458949054016891e-03	1.075805793599257214e+02	1.787750320844680996e-01	0.000000000000000000e+00	4.946887835421757806e+00	1.000000000000000000e+00
1.290000000000000000e+02	1.404344040812476635e+02	2.648901188196537859e+01	-4.594695027124224944e-03	1.219929614733006105e+02	9.767664566306510920e-02	0.000000000000000000e+00	1.288052288663935130e+01	1.000000000000000000e+00
1.300000000000000000e+02	5.506555898382836212e+00	3.396650851296730167e+01	-3.927028543245502344e-03	1.038107836349313402e+02	1.607931740644333862e-01	0.000000000000000000e+00	1.185634999763126274e+01	1.000000000000000000e+00
1.300000000000000000e+02	2.838486852036798425e+01	2.166271029448738972e+01	-1.734731565610181381e-02	4.692777537760468363e+02	1.084271470873943155e-02	0.000000000000000000e+00	1.232115974526657887e+01	1.000000000000000000e+00
1.300000000000000000e+02	1.109141301930171863e+02	2.944874662497900886e+01	-4.237381152880416793e-03	1.122624379821772607e+02	2.813987106513835545e-01	0.000000000000000000e+00	7.818376851729787802e+00	1.000000000000000000e+00
1.300000000000000000e+02	1.225078820700861968e+02	4.862320577363454355e+00	-1.456483873628903331e-02	3.935041581130009263e+02	6.972119671019294529e-02	0.000000000000000000e+00	7.781831917122668862e+00	1.000000000000000000e+00
1.300000000000000000e+02	3.329882821136548898e+01	1.036386178573972572e+01	-3.727434604232824321e-03	9.837535654338913105e+01	1.532249997825994026e-01	0.000000000000000000e+00	4.484165455062730565e+00	1.000000000000000000e+00
1.310000000000000000e+02	7.438292937137994443e+01	1.332418768138116150e+01	-1.895663399363818613e-03	4.849178351655742603e+01	3.457610880775312534e-01	0.000000000000000000e+00	8.194957783786479766e+00	1.000000000000000000e+00
1.310000000000000000e+02	5.315392325055179867e+01	2.466330202521141501e+01	-1.657312545980633295e-02	4.481946768661636042e+02	2.449396567209860542e-02	0.000000000000000000e+00	1.165290131527884121e+01	1.000000000000000000e+00
1.310000000000000000e+02	7.088854101700050592e+01	4.833970399735684964e+01	-1.664967374882490164e-02	4.502792724505831075e+02	2.958280329932316821e-02	0.000000000000000000e+00	3.538990396254373394e+00	1.000000000000000000e+00
1.320000000000000000e+02	1.266573131339320781e+02	1.907189427048509600e+01	-4.734539797586060847e-03	1.258012737784677597e+02	1.441923336620466456e-01	0.000000000000000000e+00	8.991287769664966234e+00	1.000000000000000000e+00
1.320000000000000000e+02	7.274810559265992538e+01	3.590461468675236745e+01	-7.188527582470235350e-03	1.926293135188221015e+02	7.352870955505352857e-02	0.000000000000000000e+00	9.981354073877936273e+00	1.000000000000000000e+00
1.320000000000000000e+02	3.710562481455693273e+01	4.487875356331969812e+01	-4.304091885825933779e-03	1.140791330528911516e+02	8.333728342196822236e-02	0.000000000000000000e+00	7.429405201536316561e+00	1.000000000000000000e+00
1.320000000000000000e+02	1.224529072491008890e+02	2.701961261681089255e+01	-4.358341984983919899e-03	1.155564948412340271e+02	2.196983426124093919e-01	0.000000000000000000e+00	6.018614888697192633e+00	1.000000000000000000e+00
1.320000000000000000e+02	7.934890697306511242e+01	2.841750240733778199e+01	-4.345604494904376468e-03	1.152096220904928288e+02	1.401607389593367836e-01	0.000000000000000000e+00	7.474585594973231828e+00	1.000000000000000000e+00
1.320000000000000000e+02	4.306411288287554129e+01	3.313689660422488004e+01	-4.362773169774481277e-03	1.156771667512999926e+02	1.630078121278305536e-01	0.000000000000000000e+00	5.745902421940414229e+00	1.000000000000000000e+00
1.330000000000000000e+02	9.187035663740967095e+01	4.489839112123792830e+01	-3.778257632183812387e-03	9.975939087011013839e+01	1.138225377904670266e-01	0.000000000000000000e+00	6.399989924076260550e+00	1.000000000000000000e+00
1.330000000000000000e+02	4.937183491935095248e+01	4.791342223758055496e+01	-3.190924846671875769e-03	8.376489449454759040e+01	1.696826816493590684e-01	0.000000000000000000e+00	1.263602486138307057e+01	1.000000000000000000e+00
1.330000000000000000e+02	9.557576997873219682e+01	2.071419174099900218e+01	-3.197548922946003187e-03	8.394528415875751648e+01	2.293679541548144796e-01	0.000000000000000000e+00	9.013720377265826755e+00	1.000000000000000000e+00
1.330000000000000000e+02	1.316777542305077588e+02	5.170781816490296023e+01	-3.579734479001955069e-03	9.435312387402409229e+01	2.473279022463922283e-01	0.000000000000000000e+00	6.981475480856411231e+00	1.000000000000000000e+00
1.350000000000000000e+02	2.140194564066720417e+01	7.230034888010074212e+00	-4.149093521665959960e-03	1.098581516349817946e+02	4.001156274042747540e-01	0.000000000000000000e+00	6.807013222063473812e+00	1.000000000000000000e+00
1.350000000000000000e+02	3.680696949179116473e+01	7.570891219308484743e+00	2.839399715695948515e-03	-7.419201252370218924e+01	3.403368011874103871e-01	0.000000000000000000e+00	4.484165455062730565e+00	1.000000000000000000e+00
1.350000000000000000e+02	1.112614176311235212e+02	2.163808672769774688e+01	-1.614172231547809921e-02	4.364465228407588597e+02	3.777578103188095060e-02	0.000000000000000000e+00	7.182656220676310710e+00	1.000000000000000000e+00
1.350000000000000000e+02	9.492158125090011822e+01	3.547439487179148188e+01	-1.555461722676375683e-02	4.204582272012929138e+02	2.030906092168183186e-02	0.000000000000000000e+00	9.905638644305101437e+00	1.000000000000000000e+00
1.350000000000000000e+02	1.055079301393406581e+02	9.578772839968834774e+00	-5.844573333150176325e-03	1.560301794334753538e+02	3.935022760973497791e-01	0.000000000000000000e+00	6.181693601197692622e+00	1.000000000000000000e+00
1.360000000000000000e+02	5.351461381943717299e+01	5.056866198214099661e+00	-1.606831916075302305e-02	4.344475768919442658e+02	2.314126159324614296e-02	0.000000000000000000e+00	1.391655151589248263e+01	1.000000000000000000e+00
1.360000000000000000e+02	4.026147373896885995e+01	3.815293173882100319e+01	-5.241634558560885268e-03	1.396106941216707185e+02	1.453834682075797469e-01	0.000000000000000000e+00	5.745902421940414229e+00	1.000000000000000000e+00
1.360000000000000000e+02	2.018993245759247301e+01	4.334871918696303794e+01	-4.544266165660364697e-03	1.206196612561087136e+02	7.938298254766773532e-02	0.000000000000000000e+00	1.698474766101336542e+01	1.000000000000000000e+00
1.360000000000000000e+02	1.128029730695162272e+02	4.427752800452271487e+01	-4.292880405145506340e-03	1.137738172395546314e+02	9.576553966736178758e-02	0.000000000000000000e+00	1.977262939519518881e+01	1.000000000000000000e+00
1.370000000000000000e+02	1.442322792629239245e+02	2.584099054833902187e+01	-1.501785971029830427e-02	4.058410180765212658e+02	2.377524198089476792e-01	0.000000000000000000e+00	1.883348344980467459e+01	1.000000000000000000e+00
1.370000000000000000e+02	1.082933208233793039e+02	1.509737180314411020e+01	-5.464875098791616495e-03	1.456900755212409706e+02	2.445565118302329699e-01	0.000000000000000000e+00	6.181693601197692622e+00	1.000000000000000000e+00
1.380000000000000000e+02	8.695574017067737316e+01	2.334900504515994513e+01	-5.807242858701580981e-03	1.550135800659708423e+02	6.999456453457530980e-02	0.000000000000000000e+00	9.013720377265826755e+00	1.000000000000000000e+00
1.380000000000000000e+02	1.496973511293686876e+01	9.457611313702804168e+00	-2.142064687373320883e-02	5.802044430465662117e+02	1.284511370156016241e-02	0.000000000000000000e+00	6.807013222063473812e+00	1.000000000000000000e+00
1.380000000000000000e+02	4.222307399215151236e+01	1.319145496614275714e+01	-4.365679378309773179e-03	1.157563098589741770e+02	3.609515745021794064e-01	0.000000000000000000e+00	7.805441998442582019e+00	1.000000000000000000e+00
1.380000000000000000e+02	8.740558389321643062e+01	4.948376737308322504e+01	-3.923331028356568349e-03	1.037100913358660108e+02	1.954911364809359675e-01	0.000000000000000000e+00	6.399989924076260550e+00	1.000000000000000000e+00
1.390000000000000000e+02	3.692949249377458187e+01	2.106669853509939472e+01	-1.660477573088474032e-02	4.490565905180771438e+02	2.055352949764632786e-02	0.000000000000000000e+00	5.034457755771994947e+00	1.000000000000000000e+00
1.390000000000000000e+02	7.023220855076581870e+01	4.506017086066480459e+01	-1.472372622170626047e-02	3.978310497361426314e+02	5.748183277858232021e-02	0.000000000000000000e+00	6.991875850288708172e+00	1.000000000000000000e+00
1.390000000000000000e+02	3.134315679791853526e+01	6.777666929660420614e+00	-1.587682508064123393e-02	4.292327286051760780e+02	1.125095597948078119e-02	0.000000000000000000e+00	5.521091733290741210e+00	1.000000000000000000e+00
1.390000000000000000e+02	8.127862431228225049e+00	1.834328299748293034e+01	-4.341164591082547278e-03	1.150887127400566925e+02	1.734313695947931055e-01	0.000000000000000000e+00	1.121456120695959235e+01	1.000000000000000000e+00
1.400000000000000000e+02	5.841256268732512780e+01	3.973041965543282572e+01	-3.508958419859080184e-03	9.242572011015859346e+01	1.444162308650192017e-01	0.000000000000000000e+00	9.128837265604063944e+00	1.000000000000000000e+00
1.420000000000000000e+02	1.223230784584438169e+02	3.563487826357783916e+01	-1.524364904952922317e-01	4.148083655033290597e+03	3.246882605936640687e-03	0.000000000000000000e+00	2.069345910084510010e+01	1.000000000000000000e+00
1.420000000000000000e+02	4.861536027601843557e+01	3.675826840427799169e+01	-3.752907736346650959e-03	9.906905171811651201e+01	1.255235400480064767e-01	0.000000000000000000e+00	1.023810813323706448e+01	1.000000000000000000e+00
1.420000000000000000e+02	1.050499847364358885e+01	4.654903268373270464e+01	-1.569083402857207946e-02	4.241677411200756183e+02	3.067248539779210414e-02	0.000000000000000000e+00	1.437398436701376703e+01	1.000000000000000000e+00
1.420000000000000000e+02	5.156447431298580852e+01	4.875178834817351259e+00	-4.004251565803629113e-03	1.059137538502571516e+02	2.139144227400796572e-01	0.000000000000000000e+00	1.136553350131855566e+01	1.000000000000000000e+00
1.420000000000000000e+02	2.379534623273906746e+01	1.389995492256540288e+01	-3.641120342022639671e-03	9.602480982075584848e+01	2.478661526505421264e-01	0.000000000000000000e+00	6.699917821259290918e+00	1.000000000000000000e+00
1.430000000000000000e+02	5.469915499487014188e+01	1.579988152149105218e+01	-1.709730801519812604e-02	4.624694392992523149e+02	1.273648214908362775e-02	0.000000000000000000e+00	3.724311997757917769e+00	1.000000000000000000e+00
1.430000000000000000e+02	6.522759477437047337e+01	3.365662286311059148e+01	-3.246570324424712193e-03	8.528025582663876492e+01	2.509605446749475499e-01	0.000000000000000000e+00	6.042000091114593019e+00	1.000000000000000000e+00
1.430000000000000000e+02	2.745810121887223687e+01	4.479129802974668451e+01	-4.481475121890763497e-03	1.189097088291974700e+02	2.144425802182519103e-01	0.000000000000000000e+00	6.448998318509104877e+00	1.000000000000000000e+00
1.440000000000000000e+02	1.294746492382271015e+02	1.175606012286329261e+01	-3.112520368554624189e-02	8.444830642675671015e+02	6.292656174374355871e-03	0.000000000000000000e+00	1.235272606745781054e+01	1.000000000000000000e+00
1.440000000000000000e+02	4.029953478889174079e+01	2.480682952528867702e+01	-1.699279470007942702e-02	4.596232882225556295e+02	2.409333084989428997e-02	0.000000000000000000e+00	5.034457755771994947e+00	1.000000000000000000e+00
1.440000000000000000e+02	4.073601377536886758e+01	1.360929216204007197e+01	-1.586357241479119037e-02	4.288718263686011483e+02	1.590337431765243004e-02	0.000000000000000000e+00	8.372724412052269471e+00	1.000000000000000000e+00
1.440000000000000000e+02	3.316898298036495163e+01	4.778719669598743991e+01	-5.180944491243524852e-03	1.379579563796526713e+02	1.676187162093809579e-01	0.000000000000000000e+00	6.448998318509104877e+00	1.000000000000000000e+00
1.440000000000000000e+02	7.253209390289089242e+01	3.845737938486224294e+01	-4.086601585540964275e-03	1.081563446347444284e+02	1.378198379426750497e-01	0.000000000000000000e+00	6.991875850288708172e+00	1.000000000000000000e+00
1.450000000000000000e+02	3.308831842654468858e+01	8.570455704209109626e+00	-3.947156320489784292e-03	1.043589118309440806e+02	2.484462261782461878e-01	0.000000000000000000e+00	9.158445118970439225e+00	1.000000000000000000e+00
1.460000000000000000e+02	2.319329663128934271e+01	3.979488459194203642e+01	-4.677293597520469637e-03	1.242423208951109359e+02	1.022539103032941155e-01	0.000000000000000000e+00	6.569071883587738192e+00	1.000000000000000000e+00
1.460000000000000000e+02	6.318461572880460153e+01	3.934274647418408932e+01	-3.592117005726049549e-03	9.469033011160234992e+01	1.848552846603614963e-01	0.000000000000000000e+00	6.042000091114593019e+00	1.000000000000000000e+00
1.460000000000000000e+02	1.422320929455425187e+02	4.127849339138757756e+01	-5.241981166608035252e-03	1.396201330995221781e+02	7.457035640813436395e-02	0.000000000000000000e+00	6.491454936250913299e+00	1.000000000000000000e+00
1.460000000000000000e+02	6.069364573908402605e+01	4.834794586818587447e+01	-3.905333859359062191e-03	1.032199847703861053e+02	8.491261259532101313e-02	0.000000000000000000e+00	9.343369179017740223e+00	1.000000000000000000e+00
1.460000000000000000e+02	1.034468906789067262e+02	4.857906654889091413e+01	2.729245252667085973e-03	-7.119223930632341535e+01	2.626643696960302421e-01	0.000000000000000000e+00	2.288804219355560576e+01	1.000000000000000000e+00
1.470000000000000000e+02	7.952655801280069170e+01	1.260577252503444967e+01	9.182297572962011892e-03	-2.469245064201181208e+02	1.084726874756125614e-01	0.000000000000000000e+00	2.490070112454790419e+01	1.000000000000000000e+00
1.470000000000000000e+02	2.826710470025399502e+01	1.888917079480789241e+01	-4.104068224087969313e-03	1.086320035692100419e+02	2.340232571277801599e-01	0.000000000000000000e+00	6.699917821259290918e+00	1.000000000000000000e+00
1.470000000000000000e+02	8.302086151716115126e+01	3.726007761589993095e+01	-6.530325638930841413e-03	1.747048780709475295e+02	8.570732741125741683e-02	0.000000000000000000e+00	1.055688294867973376e+01	1.000000000000000000e+00
1.480000000000000000e+02	1.136608334442438490e+02	2.188434054877139801e+01	-4.468836109608779854e-03	1.185655178677501738e+02	1.331055058261072510e-01	0.000000000000000000e+00	1.022158965501433414e+01	1.000000000000000000e+00
1.480000000000000000e+02	3.693841840296560264e+01	3.399904180720157854e+01	-1.649725923205358144e-02	4.461286554644103717e+02	1.285547359148786484e-02	0.000000000000000000e+00	8.002785220317123915e+00	1.000000000000000000e+00
1.490000000000000000e+02	2.273306096240636975e+01	1.066562054736966125e+01	-1.646287053534379458e-02	4.451921678402679845e+02	3.233300509586833904e-02	0.000000000000000000e+00	8.927011125355321042e+00	1.000000000000000000e+00
1.490000000000000000e+02	1.413255376996848156e+02	8.270908193357190186e+00	-3.567688079209108739e-03	9.402507118808844666e+01	1.829070066233201564e-01	0.000000000000000000e+00	1.235272606745781054e+01	1.000000000000000000e+00
1.500000000000000000e+02	1.177033565034595775e+01	2.258517653216907917e+01	-4.012286304064286227e-03	1.061325592620419798e+02	1.127904132966552897e-01	0.000000000000000000e+00	1.007041111912828413e+01	1.000000000000000000e+00
1.510000000000000000e+02	1.291018640622155829e+02	4.341998604007444840e+01	-2.641654984807217769e-03	6.880694385478805941e+01	2.764028025160026880e-01	0.000000000000000000e+00	7.394501427677630190e+00	1.000000000000000000e+00
1.510000000000000000e+02	1.358126224413122145e+02	4.031444690148500598e+01	-4.716604734123077541e-03	1.253128584973352275e+02	1.015859894263799745e-01	0.000000000000000000e+00	6.491454936250913299e+00	1.000000000000000000e+00
1.520000000000000000e+02	7.019508235066959401e+01	4.117633006147560337e+01	-4.135609061843624999e-03	1.094909370863051663e+02	2.242061382589043417e-01	0.000000000000000000e+00	4.283559574018624083e+00	1.000000000000000000e+00
1.520000000000000000e+02	3.159798869375626040e+01	1.171661243609258030e+01	-3.253079972707652312e-02	8.827608538722548701e+02	1.025319041929528829e-02	0.000000000000000000e+00	7.908247693853961202e+00	1.000000000000000000e+00
1.520000000000000000e+02	1.076316674419619943e+02	3.422339478494197351e+01	-1.149274956633193926e-03	2.816581579178424022e+01	4.836694920397717201e-01	0.000000000000000000e+00	9.852576436866620213e+00	1.000000000000000000e+00
1.520000000000000000e+02	3.670478089961590484e+01	4.305165313514859093e+01	-4.516915700874628986e-03	1.198748417590937549e+02	2.816586310870777821e-01	0.000000000000000000e+00	8.147832458906247410e+00	1.000000000000000000e+00
1.530000000000000000e+02	1.281858740420537686e+02	2.546766297169491011e+01	-1.656240527387571257e-02	4.479027402005418708e+02	1.177986738577971870e-01	0.000000000000000000e+00	5.140025618148115427e+00	1.000000000000000000e+00
1.530000000000000000e+02	9.341430513798793811e+01	2.529720613514252747e+01	-1.698745884107889749e-03	4.312924193580698784e+01	3.901325052970581186e-01	0.000000000000000000e+00	7.601271830504367166e+00	1.000000000000000000e+00
1.530000000000000000e+02	4.310651795642962014e+01	2.890010866574118253e+01	-3.688307973400504775e-03	9.730984348082436952e+01	1.092354750171272704e-01	0.000000000000000000e+00	8.002785220317123915e+00	1.000000000000000000e+00
1.540000000000000000e+02	9.578189122879993533e+01	1.338792134578997306e+01	-4.446044686552146422e-03	1.179448521353655934e+02	2.650337729279261811e-01	0.000000000000000000e+00	5.785196940657467479e+00	1.000000000000000000e+00
1.540000000000000000e+02	9.206062111074427889e+01	1.781744190118403992e+01	-4.285703909466090193e-03	1.135783838549980089e+02	2.917131629386869873e-01	0.000000000000000000e+00	5.785196940657467479e+00	1.000000000000000000e+00
1.540000000000000000e+02	1.025331002525588246e+02	2.454952659406161430e+01	-4.865242840120764280e-03	1.293606346581335345e+02	1.031060349728123438e-01	0.000000000000000000e+00	9.149396102348658744e+00	1.000000000000000000e+00
1.540000000000000000e+02	4.230843705946807631e+01	4.896656745579238645e+01	-5.813066269036111511e-03	1.551721656545616099e+02	2.535186804175644237e-01	0.000000000000000000e+00	8.147832458906247410e+00	1.000000000000000000e+00
1.540000000000000000e+02	8.384459872705851069e+01	4.102638544578853441e+01	-3.340499338116195011e-03	8.783817070234096036e+01	3.524113438651551578e-01	0.000000000000000000e+00	7.000043712686716546e+00	1.000000000000000000e+00
1.550000000000000000e+02	8.848912240122697881e+01	4.626365685556037022e+01	-4.289388836815254125e-03	1.136787333648232448e+02	2.835101837704052663e-01	0.000000000000000000e+00	5.331784101967706135e+00	1.000000000000000000e+00
1.550000000000000000e+02	1.153428129515681348e+02	4.688692605313467432e+00	-3.730854333791034337e-03	9.846848407410668358e+01	2.929907955400185005e-01	0.000000000000000000e+00	1.288217629275504450e+01	1.000000000000000000e+00
1.560000000000000000e+02	5.783081159465260157e+01	4.184755634310570116e+01	-5.019724555572244173e-03	1.335675464785348083e+02	5.626070275654182495e-02	0.000000000000000000e+00	1.031597701680291834e+01	1.000000000000000000e+00
1.560000000000000000e+02	1.181230281234798412e+02	2.098493702354262425e+01	-1.625163293136691611e-02	4.394396555090420406e+02	1.901101495264791996e-01	0.000000000000000000e+00	5.548655043687953814e+00	1.000000000000000000e+00
1.560000000000000000e+02	1.324010471664770989e+02	2.252620433925450527e+01	-1.524450316422249450e-02	4.120130690700236187e+02	1.107795712827335244e-01	0.000000000000000000e+00	5.140025618148115427e+00	1.000000000000000000e+00
1.560000000000000000e+02	1.282248100080690563e+02	4.756647545690812606e+00	-3.655939872195675035e-03	9.642838157340975158e+01	1.395535662284749234e-01	0.000000000000000000e+00	1.288217629275504450e+01	1.000000000000000000e+00
1.570000000000000000e+02	7.991757505316874699e+01	1.636373153945774916e+01	-3.991559630429203191e-03	1.055681216646331393e+02	2.225904574635401145e-01	0.000000000000000000e+00	4.996776232199032108e+00	1.000000000000000000e+00
1.570000000000000000e+02	1.125842282407940189e+02	2.131549511738285574e+01	-1.697815395046774548e-02	4.592245850982349680e+02	1.751914621769224967e-01	0.000000000000000000e+00	5.548655043687953814e+00	1.000000000000000000e+00
1.570000000000000000e+02	9.182190057704590913e+01	4.210186501300257333e+01	-3.850793005208873621e-03	1.017347050183543615e+02	2.532080068201770784e-01	0.000000000000000000e+00	5.331784101967706135e+00	1.000000000000000000e+00
1.570000000000000000e+02	1.523233536059709614e+01	6.158139667810054618e+00	-5.019547548718259269e-03	1.335627261525554843e+02	1.570838168173128713e-01	0.000000000000000000e+00	1.011224256724272941e+01	1.000000000000000000e+00
1.570000000000000000e+02	1.335925753719757552e+02	3.112680445306294530e+01	-4.678662243673106097e-03	1.242795924496159188e+02	2.636379907370509645e-01	0.000000000000000000e+00	7.826768271586975523e+00	1.000000000000000000e+00
1.580000000000000000e+02	5.311886331625841251e+01	9.912694160526385190e+00	1.646791769654555463e-03	-4.171440538007971099e+01	3.797301021399047682e-01	0.000000000000000000e+00	8.060010867996085793e+00	1.000000000000000000e+00
1.580000000000000000e+02	1.272823777083788883e+02	5.240239876671134311e+01	-3.649550251243618461e-03	9.625437669631132565e+01	1.326594800514855343e-01	0.000000000000000000e+00	7.229116271311501585e+00	1.000000000000000000e+00
1.590000000000000000e+02	3.789163206171587461e+01	1.696001978210356143e+01	-1.706423614613080536e-02	4.615688120858927164e+02	2.346583465129159496e-02	0.000000000000000000e+00	9.052541859986462214e+00	1.000000000000000000e+00
1.590000000000000000e+02	2.554785093083546954e+01	4.572560321400360550e+01	-1.766158665313136839e-02	4.778361153164337338e+02	9.219527800930271688e-03	0.000000000000000000e+00	7.962338346705853276e+00	1.000000000000000000e+00
1.590000000000000000e+02	7.823259826002895068e+01	1.165962419361098590e+01	-4.625029295344454741e-03	1.228190371753081251e+02	2.300008693812151117e-01	0.000000000000000000e+00	4.996776232199032108e+00	1.000000000000000000e+00
1.590000000000000000e+02	1.141807026405657552e+02	3.162272004951326210e+01	-4.661068674236344689e-03	1.238004768791404757e+02	1.001537119333468784e-01	0.000000000000000000e+00	1.043013021542191332e+01	1.000000000000000000e+00
1.590000000000000000e+02	3.065429775877266749e+01	3.385392633212278923e+01	-4.315313958020626679e-03	1.143847372988517606e+02	9.328711847586845796e-02	0.000000000000000000e+00	1.166173641702174102e+01	1.000000000000000000e+00
1.590000000000000000e+02	5.015961574747597496e+01	2.497860609995221637e+01	-6.636091095589178278e-03	1.775851279989453246e+02	2.069742107658579799e-01	0.000000000000000000e+00	8.593920962352379789e+00	1.000000000000000000e+00
1.590000000000000000e+02	1.147720777466457598e+01	2.632819767090515839e+01	-4.384139777645229899e-03	1.162590313101614043e+02	1.441954125247958407e-01	0.000000000000000000e+00	1.357884823179231759e+01	1.000000000000000000e+00
1.610000000000000000e+02	1.435404763327649391e+02	1.290990632128244719e+01	-3.815383975936644315e-03	1.007704312636324744e+02	9.101123846869074718e-02	0.000000000000000000e+00	1.471598008021203796e+01	1.000000000000000000e+00
1.610000000000000000e+02	6.395718661286164775e+01	2.192765057896329850e+01	-1.751422038423741667e-02	4.738229743649201282e+02	1.612612410098257509e-02	0.000000000000000000e+00	1.014805147021300336e+01	1.000000000000000000e+00
1.610000000000000000e+02	8.127026413230130686e+01	5.173694564443745492e+01	-4.564280755694102333e-03	1.211647070898330441e+02	1.681618244522208316e-01	0.000000000000000000e+00	1.059445547143292288e+01	1.000000000000000000e+00
1.610000000000000000e+02	9.503754496203731605e+01	1.181420132648772636e+01	-2.982146559321718470e-03	7.807935532035077131e+01	1.937160614772399647e-01	0.000000000000000000e+00	1.204542418478241217e+01	1.000000000000000000e+00
1.620000000000000000e+02	2.459820995786631670e+01	1.868291703950622562e+01	-1.787810438208123701e-02	4.837324182580704246e+02	2.362397341346877955e-02	0.000000000000000000e+00	6.189426752516699715e+00	1.000000000000000000e+00
1.620000000000000000e+02	1.220228190941081721e+02	4.744284583855426973e+01	-4.746984543116784284e-03	1.261401743850675814e+02	1.329779736452950667e-01	0.000000000000000000e+00	7.229116271311501585e+00	1.000000000000000000e+00
1.630000000000000000e+02	4.813994476870927741e+01	4.173377424437322247e+01	-4.665929827646798402e-03	1.239328578776518839e+02	1.100819957525108750e-01	0.000000000000000000e+00	5.618021568492443940e+00	1.000000000000000000e+00
1.630000000000000000e+02	1.420217705881923962e+02	4.370072030086486592e+01	-4.432050634316398764e-03	1.175637601492116033e+02	8.365298480991267827e-02	0.000000000000000000e+00	1.518081581366277533e+01	1.000000000000000000e+00
1.630000000000000000e+02	4.525967745814167387e+01	1.170070222532723214e+01	-3.175294391916930713e-03	8.333923929856111101e+01	2.304094628175531456e-01	0.000000000000000000e+00	8.060010867996085793e+00	1.000000000000000000e+00
1.630000000000000000e+02	1.763402267427062853e+01	1.261825900311810678e+01	-4.462391666968306553e-03	1.183900200631014314e+02	3.209992302347627335e-01	0.000000000000000000e+00	6.798287062763757049e+00	1.000000000000000000e+00
1.630000000000000000e+02	4.176057318397530338e+01	2.679837573473122703e+01	-3.415541647198782650e-03	8.988175480022016473e+01	3.012078116540757300e-01	0.000000000000000000e+00	8.593920962352379789e+00	1.000000000000000000e+00
1.630000000000000000e+02	7.095609829097888621e+01	3.402560987790977975e+01	-4.181744041547031700e-03	1.107473044879812250e+02	1.931319789931174036e-01	0.000000000000000000e+00	7.060141184733347508e+00	1.000000000000000000e+00
1.630000000000000000e+02	1.282609381715766119e+02	3.729005263125587533e+01	-4.636451615376682538e-03	1.231300946556031164e+02	1.410083663984886826e-01	0.000000000000000000e+00	1.191609581762584291e+01	1.000000000000000000e+00
1.630000000000000000e+02	7.898211561773193523e+01	4.045063775317439081e+01	1.963031298738258587e-03	-5.032637482314445521e+01	3.772725159067179534e-01	0.000000000000000000e+00	5.141987785507978082e+00	1.000000000000000000e+00
1.640000000000000000e+02	8.185365585322551851e+01	1.687773637287543238e+01	-1.661343786147995508e-02	4.492924813449259318e+02	1.601466600001777429e-02	0.000000000000000000e+00	6.351437066415322796e+00	1.000000000000000000e+00
1.640000000000000000e+02	7.391707674789120119e+01	2.387278223009472455e+01	-1.650794489338957075e-02	4.464196519415779107e+02	1.917558267164043428e-02	0.000000000000000000e+00	1.014805147021300336e+01	1.000000000000000000e+00
1.640000000000000000e+02	2.443120569407572518e+01	1.249574376727235503e+01	-5.771396820206648945e-03	1.540374054901113823e+02	2.132897384089381676e-01	0.000000000000000000e+00	5.218224476693245961e+00	1.000000000000000000e+00
1.650000000000000000e+02	6.415904051387752816e+01	3.593495508585776577e+01	-3.589929426713307000e-03	9.463075702892474794e+01	3.281009666775153155e-01	0.000000000000000000e+00	4.975644498437199914e+00	1.000000000000000000e+00
1.660000000000000000e+02	7.639988298319906335e+01	7.382359816432644273e+00	-4.066808089515695085e-03	1.076173197271531734e+02	1.411521262843355995e-01	0.000000000000000000e+00	1.095015134445546856e+01	1.000000000000000000e+00
1.660000000000000000e+02	1.069703027731243026e+02	1.017056669151451054e+01	-3.799574899577197896e-03	1.003399117680934012e+02	7.641394341644869304e-02	0.000000000000000000e+00	9.649142798449489078e+00	1.000000000000000000e+00
1.660000000000000000e+02	3.114836269069576957e+01	1.958134743348864149e+01	-3.877002344290251309e-03	1.024484488945413432e+02	2.835276828522922399e-01	0.000000000000000000e+00	6.611480771825972269e+00	1.000000000000000000e+00
1.660000000000000000e+02	8.401500960379863159e+01	4.150421096435950830e+01	-3.564868822469759516e-03	9.394829598872681231e+01	3.423657185857131857e-01	0.000000000000000000e+00	5.141987785507978082e+00	1.000000000000000000e+00
1.670000000000000000e+02	9.532539712882082483e+01	7.079066048002391476e+00	-1.634786485128439729e-02	4.420602841071748230e+02	8.155018992618723317e-03	0.000000000000000000e+00	7.977415210163671944e+00	1.000000000000000000e+00
1.670000000000000000e+02	5.384416939348400177e+01	3.203466859142146461e+01	-4.360779856178003018e-03	1.156228839871147045e+02	9.304023141660955343e-02	0.000000000000000000e+00	1.069710225680279869e+01	1.000000000000000000e+00
1.670000000000000000e+02	1.216751776654627974e+02	2.710739742530482843e+01	-4.805555881347583873e-03	1.277352139948993539e+02	1.397356751811668074e-01	0.000000000000000000e+00	6.930807104611582226e+00	1.000000000000000000e+00
1.680000000000000000e+02	1.256962436742844886e+02	1.779895368622378982e+01	-1.557300104352958049e-02	4.209588631233514775e+02	1.394668709084134761e-02	0.000000000000000000e+00	7.021746971556863670e+00	1.000000000000000000e+00
1.680000000000000000e+02	1.073265452314940376e+02	3.952583617730627452e+01	-3.773171153125291603e-03	9.962087370765517846e+01	1.619654584840737321e-01	0.000000000000000000e+00	1.135854922771265763e+01	1.000000000000000000e+00
1.680000000000000000e+02	9.257661806908254221e+01	4.155220734206994138e+01	-1.696033479728449936e-02	4.587393263351700057e+02	1.503979711157110710e-02	0.000000000000000000e+00	3.596653747100944098e+00	1.000000000000000000e+00
1.680000000000000000e+02	2.210380736102402466e+01	2.227093838211799337e+01	-4.700013567739671529e-03	1.248610407934172599e+02	1.876854770302266440e-01	0.000000000000000000e+00	7.562859783543817827e+00	1.000000000000000000e+00
1.680000000000000000e+02	1.623637225469590817e+01	2.704273609142764201e+01	-4.110392293333446113e-03	1.088042233143370225e+02	1.955365311948211726e-01	0.000000000000000000e+00	7.562859783543817827e+00	1.000000000000000000e+00
1.680000000000000000e+02	5.162564537887234195e+01	4.613968590943814263e+01	-4.429043487177117787e-03	1.174818682385155455e+02	9.368612539565779329e-02	0.000000000000000000e+00	5.618021568492443940e+00	1.000000000000000000e+00
1.680000000000000000e+02	7.944406714789735702e+01	4.644727238470702702e+01	-4.267528001114555963e-03	1.130834097833602812e+02	2.158355935260811709e-01	0.000000000000000000e+00	6.014401559616611159e+00	1.000000000000000000e+00
1.680000000000000000e+02	2.034267685397204062e+01	5.245399549063666456e+01	-1.637196519565712813e-02	4.427165949418977107e+02	4.884064462889747826e-02	0.000000000000000000e+00	1.305572254054631465e+01	1.000000000000000000e+00
1.690000000000000000e+02	2.072803728808451496e+01	8.819276652496402136e+00	-4.497618692308601174e-03	1.193493374092905839e+02	2.808663454987742059e-01	0.000000000000000000e+00	3.841629785566051947e+00	1.000000000000000000e+00
1.690000000000000000e+02	1.789564708033255158e+01	1.477022225843934145e+01	-4.391387185644019323e-03	1.164563958091784741e+02	2.832152383019613806e-01	0.000000000000000000e+00	4.256782586488895959e+00	1.000000000000000000e+00
1.690000000000000000e+02	8.962505914043546795e+01	2.868224273614060493e+01	-5.201127071221625653e-03	1.385075769870360318e+02	2.501027406724976032e-01	0.000000000000000000e+00	1.320407850124915328e+01	1.000000000000000000e+00
1.690000000000000000e+02	1.305590550525355411e+02	3.405914440517242525e+01	-5.450844993486371991e-03	1.453080017225547635e+02	3.139321566489144955e-01	0.000000000000000000e+00	6.334361319764089338e+00	1.000000000000000000e+00
1.690000000000000000e+02	1.730097560152259817e+01	1.055518206635041167e+01	3.946569172959705184e-03	-1.043429223795233156e+02	4.058696526971368179e-01	0.000000000000000000e+00	3.841629785566051947e+00	1.000000000000000000e+00
1.690000000000000000e+02	7.205842161538245527e+00	2.492879563364887119e+01	-3.843724665960700400e-03	1.015422169957631979e+02	1.910998362133909945e-01	0.000000000000000000e+00	9.274654603944021858e+00	1.000000000000000000e+00
1.690000000000000000e+02	9.796545936446960923e+00	4.051064520170508132e+01	-4.114340935837038256e-03	1.089117544274810854e+02	2.368516832294099705e-01	0.000000000000000000e+00	1.270101786656740117e+01	1.000000000000000000e+00
1.700000000000000000e+02	3.050565655883249505e+01	1.000663805671855044e+01	-4.590925212573231627e-03	1.218903002790683558e+02	8.657840143949979694e-02	0.000000000000000000e+00	7.103968550361778433e+00	1.000000000000000000e+00
1.700000000000000000e+02	6.790724871917946359e+01	1.999535448861769282e+01	-4.845438296782108960e-03	1.288213089054025886e+02	2.370392875435163305e-01	0.000000000000000000e+00	4.040287916574914817e+00	1.000000000000000000e+00
1.700000000000000000e+02	6.984131296347638340e+01	2.354265232609250091e+01	4.159063439822434718e-03	-1.101296566892746540e+02	2.989711358943945019e-01	0.000000000000000000e+00	4.040287916574914817e+00	1.000000000000000000e+00
1.700000000000000000e+02	6.448817812358446133e+01	3.097020870676600168e+01	-2.207768809619132730e-03	5.699117087626515854e+01	2.888820259089553977e-01	0.000000000000000000e+00	4.975644498437199914e+00	1.000000000000000000e+00
1.710000000000000000e+02	7.801438983323456000e+01	3.866897479970401008e+01	-4.106360408474842363e-03	1.086944253099545250e+02	1.021594783610200174e-01	0.000000000000000000e+00	5.619561733161209105e+00	1.000000000000000000e+00
1.710000000000000000e+02	9.833123375765303820e+01	1.446852472886131480e+01	-3.977494718580373845e-03	1.051850999993388598e+02	2.413688417048038826e-01	0.000000000000000000e+00	7.977415210163671944e+00	1.000000000000000000e+00
1.720000000000000000e+02	1.251559059464168797e+02	8.835162581644928181e+00	-7.007875797644605095e-03	1.877097272316136696e+02	1.169985289771012793e-01	0.000000000000000000e+00	8.980062128219618245e+00	1.000000000000000000e+00
1.720000000000000000e+02	1.410725635753317135e+02	1.695132245127795656e+01	-3.877321909452718408e-03	1.024571514290480536e+02	2.812872716752000679e-01	0.000000000000000000e+00	4.679751250434919463e+00	1.000000000000000000e+00
1.720000000000000000e+02	1.285409167648746802e+02	2.805487499239615090e+01	-1.655702259761443820e-02	4.477561568698042151e+02	2.413848416445341094e-02	0.000000000000000000e+00	6.334361319764089338e+00	1.000000000000000000e+00
1.720000000000000000e+02	1.147652413380330074e+02	4.943542958445152635e+01	-4.087428824216910589e-03	1.081788723504288328e+02	1.106453558633349044e-01	0.000000000000000000e+00	1.239089348111647126e+01	1.000000000000000000e+00
1.730000000000000000e+02	3.085023496609113636e+01	3.228536395778333201e+01	-1.762942586038401468e-02	4.769602989211606427e+02	9.752908732719722806e-03	0.000000000000000000e+00	7.138127368621589142e+00	1.000000000000000000e+00
1.730000000000000000e+02	1.227286785295562908e+02	3.528146453753041101e+01	-1.528695805114831975e-02	4.131692186189852691e+02	3.328412638408917434e-02	0.000000000000000000e+00	3.413071085038787977e+00	1.000000000000000000e+00
1.730000000000000000e+02	4.297036467911051005e+01	3.457580653026110440e+01	-4.809001524655650769e-03	1.278290472198815451e+02	1.247197905281304253e-01	0.000000000000000000e+00	9.681395337868718087e+00	1.000000000000000000e+00
1.730000000000000000e+02	4.076824325045308939e+01	4.400342960829906502e+01	-4.517972582116092616e-03	1.199036231988549446e+02	2.552055316205964486e-01	0.000000000000000000e+00	7.634155144704062756e+00	1.000000000000000000e+00
1.730000000000000000e+02	3.335879691440243988e+01	5.143787068127983275e+01	-4.471260938395384306e-03	1.186315518372397122e+02	1.315829739787645059e-01	0.000000000000000000e+00	1.049622832613876788e+01	1.000000000000000000e+00
1.740000000000000000e+02	1.053835727595220249e+02	7.225552250437801582e+00	-1.701219060026413002e-02	4.601514856310054142e+02	8.048833813271372151e-03	0.000000000000000000e+00	1.010921044001374547e+01	1.000000000000000000e+00
1.740000000000000000e+02	1.659634943173845656e+01	5.123811122459631662e+01	-3.575075086315728044e-03	9.422623730942133591e+01	1.563483422648278554e-01	0.000000000000000000e+00	1.270101786656740117e+01	1.000000000000000000e+00
1.750000000000000000e+02	3.665594991956553628e+01	6.451323620349763033e+00	-4.575781446920432205e-03	1.214778988078394946e+02	1.994387962874372144e-01	0.000000000000000000e+00	7.103968550361778433e+00	1.000000000000000000e+00
1.750000000000000000e+02	9.121246000973036416e+01	3.544040805396041094e+01	-3.499896043237317542e-03	9.217892961317582490e+01	1.926010745250059664e-01	0.000000000000000000e+00	4.855318619453450779e+00	1.000000000000000000e+00
1.750000000000000000e+02	5.572155804960497782e+00	1.629214486567607878e+01	-4.438097647552165757e-03	1.177284349871710702e+02	1.188570135970307140e-01	0.000000000000000000e+00	1.425189037616402743e+01	1.000000000000000000e+00
1.750000000000000000e+02	2.661987947213782135e+01	1.947107100884885256e+01	-3.710763607978493240e-03	9.792136487845166926e+01	1.264802213014345478e-01	0.000000000000000000e+00	7.099734544798186775e+00	1.000000000000000000e+00
1.750000000000000000e+02	9.209770497544988643e+01	2.183785829413222856e+01	-1.695356150354387220e-02	4.585548731174075101e+02	9.920813432292674428e-03	0.000000000000000000e+00	9.652147858108246936e+00	1.000000000000000000e+00
1.750000000000000000e+02	4.983493508078682055e+01	2.558206461906267037e+01	-4.674176502815726060e-03	1.241574348455200720e+02	1.104211767615937978e-01	0.000000000000000000e+00	6.500258897893909982e+00	1.000000000000000000e+00
1.750000000000000000e+02	4.809482283408225811e+01	4.614855346909585876e+01	-1.625289137249214325e-02	4.394739259133389169e+02	8.135555964534968432e-03	0.000000000000000000e+00	7.634155144704062756e+00	1.000000000000000000e+00
1.750000000000000000e+02	1.952556741436484700e+01	1.919364167813973765e+01	-4.571475268518008367e-03	1.213606311249362477e+02	1.237238490095255994e-01	0.000000000000000000e+00	7.099734544798186775e+00	1.000000000000000000e+00
1.760000000000000000e+02	1.326069043515450119e+02	3.623702850987387336e+01	-1.577214183731715999e-02	4.263819499712716379e+02	1.033715767974185962e-02	0.000000000000000000e+00	9.136733072522710941e+00	1.000000000000000000e+00
1.760000000000000000e+02	8.122311089324993816e+01	1.310035933703566968e+01	-3.406791978427207036e-03	8.964348009649771143e+01	1.677435503156697871e-01	0.000000000000000000e+00	7.695729741158321424e+00	1.000000000000000000e+00
1.760000000000000000e+02	5.086485635113235304e+01	1.916391629446477296e+01	-4.267142291496303468e-03	1.130729059748834970e+02	1.448635626795203857e-01	0.000000000000000000e+00	6.500258897893909982e+00	1.000000000000000000e+00
1.760000000000000000e+02	2.536570515084554245e+01	3.685403937154897847e+01	-2.988482438025336693e-03	7.825189666566780033e+01	4.238118117979529087e-01	0.000000000000000000e+00	6.812988956979647348e+00	1.000000000000000000e+00
1.760000000000000000e+02	5.779511120432302818e+01	3.785017739767348388e+01	-1.726165424470431364e-02	4.669449857645886368e+02	1.510256137536591936e-02	0.000000000000000000e+00	1.229222918900861394e+01	1.000000000000000000e+00
1.760000000000000000e+02	1.572382846727951033e+01	3.138073572908819742e+01	-4.417255218525926660e-03	1.171608450896864042e+02	1.204693582849476474e-01	0.000000000000000000e+00	1.108705726257733204e+01	1.000000000000000000e+00
1.760000000000000000e+02	7.239493108511373975e+01	3.870299613092724655e+01	-4.158913427757856239e-03	1.101255714968890373e+02	1.035339482152587420e-01	0.000000000000000000e+00	5.619561733161209105e+00	1.000000000000000000e+00
1.770000000000000000e+02	1.439097766720622360e+02	2.067292071139255327e+01	-1.649224033177338830e-02	4.459919786360073886e+02	2.527516153729358894e-02	0.000000000000000000e+00	4.679751250434919463e+00	1.000000000000000000e+00
1.780000000000000000e+02	1.244937386413875657e+02	2.080426577995268644e+01	-1.636994428861187137e-02	4.426615607411719111e+02	1.172696243344106826e-02	0.000000000000000000e+00	1.341529597857863543e+01	1.000000000000000000e+00
1.780000000000000000e+02	6.166558856609593420e+01	2.618320249296408875e+01	-3.543090590379468444e-03	9.335522190393737674e+01	1.044984324257531849e-01	0.000000000000000000e+00	1.184591611623581464e+01	1.000000000000000000e+00
1.780000000000000000e+02	1.006937422929686647e+02	3.607493816672993603e+01	-1.618565318980614079e-02	4.376428671068169933e+02	1.187208704689646233e-02	0.000000000000000000e+00	9.502491367976073633e+00	1.000000000000000000e+00
1.780000000000000000e+02	1.114236390065338611e+02	5.137885317534521334e+01	-3.914414969601594935e-03	1.034672854293024500e+02	1.227990813655757130e-01	0.000000000000000000e+00	9.122566713533236893e+00	1.000000000000000000e+00
1.780000000000000000e+02	7.434899552478923113e+01	1.656024288276969259e+01	-4.509649623551040785e-03	1.196769688490783636e+02	9.989645860319251724e-02	0.000000000000000000e+00	7.695729741158321424e+00	1.000000000000000000e+00
1.780000000000000000e+02	1.418061260949757241e+02	3.535271799446106655e+01	-4.077464841964968494e-03	1.079075289452144517e+02	3.012882992967884643e-01	0.000000000000000000e+00	6.560905950784825080e+00	1.000000000000000000e+00
1.790000000000000000e+02	1.207357931370735145e+02	5.159047597050936673e+01	-3.751885389464129725e-03	9.904121073271537057e+01	2.508062226709262266e-01	0.000000000000000000e+00	5.268356386387144319e+00	1.000000000000000000e+00
1.800000000000000000e+02	1.151315108784242938e+02	9.793152513066823772e+00	-4.161923021532321597e-03	1.102075300353957061e+02	8.951075254116380719e-02	0.000000000000000000e+00	1.008285677579343087e+01	1.000000000000000000e+00
1.800000000000000000e+02	9.169538012762508572e+01	4.027165086054174736e+01	-4.538201667405154967e-03	1.204545102586584164e+02	1.957487956915501259e-01	0.000000000000000000e+00	4.855318619453450779e+00	1.000000000000000000e+00
1.800000000000000000e+02	1.946329118713002515e+01	4.711923195278728116e+01	-4.417565513801777199e-03	1.171692951826956346e+02	1.998916757012664247e-01	0.000000000000000000e+00	5.643961606252958063e+00	1.000000000000000000e+00
1.810000000000000000e+02	1.054561960669695679e+02	1.263080718909917977e+01	-4.919119918774351313e-03	1.308278381933483843e+02	7.204797222259795575e-02	0.000000000000000000e+00	1.008285677579343087e+01	1.000000000000000000e+00
1.810000000000000000e+02	9.027904259045448043e+01	4.846157793364731248e+01	-1.615520314447571604e-02	4.368136385132715418e+02	1.699386972031735610e-02	0.000000000000000000e+00	8.311493095827366062e+00	1.000000000000000000e+00
1.810000000000000000e+02	1.433330798845031495e+02	2.897197360060766869e+01	-1.654887979915195886e-02	4.475344087166144504e+02	3.188189263336327350e-02	0.000000000000000000e+00	6.560905950784825080e+00	1.000000000000000000e+00
1.810000000000000000e+02	2.043948915268700262e+01	4.156033456707310592e+01	-3.665642268319893853e-03	9.669260135386663535e+01	3.243559175849155540e-01	0.000000000000000000e+00	5.643961606252958063e+00	1.000000000000000000e+00
1.810000000000000000e+02	1.191697572014320912e+02	4.656025624744896163e+01	-4.259865001714564087e-03	1.128747277224358641e+02	2.628504987902374745e-01	0.000000000000000000e+00	5.268356386387144319e+00	1.000000000000000000e+00
1.820000000000000000e+02	1.291129608807952422e+02	3.339922318741658103e+01	-4.395360536669903895e-03	1.165645997953171928e+02	9.951950194721093101e-02	0.000000000000000000e+00	9.593087453290827682e+00	1.000000000000000000e+00
1.820000000000000000e+02	7.467595395763642330e+01	3.783993167832524307e+01	-1.667805035768957916e-02	4.510520363398682093e+02	9.079097032664185107e-03	0.000000000000000000e+00	8.086668944365870360e+00	1.000000000000000000e+00
1.830000000000000000e+02	1.415556613455856620e+02	4.757211482697413629e+01	-4.635401060020698412e-03	1.231014854850475047e+02	1.331450005819930782e-01	0.000000000000000000e+00	1.222196348960008372e+01	1.000000000000000000e+00
1.840000000000000000e+02	9.313996813846097211e+01	1.196004284405142215e+01	-3.227016028302806799e-03	8.474774491261599962e+01	1.899809216844765558e-01	0.000000000000000000e+00	1.233447993202642046e+01	1.000000000000000000e+00
1.840000000000000000e+02	1.239871765316518832e+02	1.795273502037042590e+01	-4.354633535441956513e-03	1.154555047650437700e+02	2.692131385908428376e-01	0.000000000000000000e+00	7.003704218895333788e+00	1.000000000000000000e+00
1.840000000000000000e+02	4.874113380870017664e+01	3.265593418500846212e+01	-3.276780078803759929e-03	8.610294071473188637e+01	1.959368101736669310e-01	0.000000000000000000e+00	1.567412119487985400e+01	1.000000000000000000e+00
1.860000000000000000e+02	1.231237547693017831e+02	2.490301383823612014e+01	-1.565633193197520090e-02	4.232281653419465783e+02	1.086818274489753655e-02	0.000000000000000000e+00	7.003704218895333788e+00	1.000000000000000000e+00
1.860000000000000000e+02	3.327537390584711829e+01	3.010871101867920530e+01	-3.972217229192694446e-03	1.050413811623089515e+02	1.579429552967313022e-01	0.000000000000000000e+00	9.480703870944175549e+00	1.000000000000000000e+00
1.860000000000000000e+02	3.348635220152949188e+01	4.839864464292969615e+01	-4.385958024393196361e-03	1.163085465794220568e+02	1.025655290769587058e-01	0.000000000000000000e+00	1.473034691067434743e+01	1.000000000000000000e+00
1.860000000000000000e+02	6.794905606820603339e+01	8.482275015674142438e+00	-4.301219160827658705e-03	1.140009017831471283e+02	7.698081374785115116e-02	0.000000000000000000e+00	1.445917089772697750e+01	1.000000000000000000e+00
1.860000000000000000e+02	6.963195860446199426e+00	2.543107944660895825e+01	-1.772498294382764128e-02	4.795625500852365803e+02	1.982658616290966513e-01	0.000000000000000000e+00	1.495493779207522245e+01	1.000000000000000000e+00
1.870000000000000000e+02	1.372306398952051509e+01	4.232561491987443247e+01	-3.008813786859124671e-03	7.880556860984314937e+01	3.351121501118959900e-01	0.000000000000000000e+00	7.097557823317021786e+00	1.000000000000000000e+00
1.870000000000000000e+02	6.873435768963193482e+01	4.332551718980955258e+01	-3.982432915593032974e-03	1.053195790820141866e+02	1.513883785685635752e-01	0.000000000000000000e+00	8.086668944365870360e+00	1.000000000000000000e+00
1.870000000000000000e+02	8.706929666576446891e+01	4.649925558154188820e+01	-3.576507935355396905e-03	9.426525726426982033e+01	9.006050599659454203e-02	0.000000000000000000e+00	9.412279367432324406e+00	1.000000000000000000e+00
1.870000000000000000e+02	7.772781664157130876e+01	4.765153759918878507e+01	-1.577995349482103635e-03	3.984091198716303950e+01	3.925003736337878690e-01	0.000000000000000000e+00	9.412279367432324406e+00	1.000000000000000000e+00
1.880000000000000000e+02	1.070928267708852957e+02	4.265925687198451044e+01	-1.610457383511547380e-02	4.354348796136575857e+02	1.009557302965702341e-02	0.000000000000000000e+00	8.695361507460541262e+00	1.000000000000000000e+00
1.880000000000000000e+02	1.372965471296651003e+02	9.672900026553504560e+00	-3.880208710017173535e-03	1.025357660106006676e+02	2.246657542684288300e-01	0.000000000000000000e+00	7.214442435515170615e+00	1.000000000000000000e+00
1.890000000000000000e+02	1.800399972373613622e+01	3.551824031660611070e+01	-4.912859859947152873e-03	1.306573616071738684e+02	1.369062595006973471e-01	0.000000000000000000e+00	8.041564508832021119e+00	1.000000000000000000e+00
1.890000000000000000e+02	1.316504209470514013e+02	3.734476571538642276e+01	1.988585720887106698e-03	-5.102228372270143808e+01	2.560700289195965151e-01	0.000000000000000000e+00	1.256966867954220213e+01	1.000000000000000000e+00
1.900000000000000000e+02	4.240436442185696109e+01	2.755033691641460081e+01	-1.640625571968111485e-02	4.436504090856794846e+02	7.836952208786995833e-03	0.000000000000000000e+00	9.480703870944175549e+00	1.000000000000000000e+00
1.900000000000000000e+02	9.415442318332245009e+01	3.969787328027299367e+01	-5.753698640028414614e-03	1.535554411154033119e+02	1.275439970045803006e-01	0.000000000000000000e+00	7.176942212867022164e+00	1.000000000000000000e+00
1.910000000000000000e+02	2.567900711844816541e+01	5.357394580600065126e+00	-1.672182717579119918e-02	4.522441852812042953e+02	3.406690380645127636e-02	0.000000000000000000e+00	9.316363545769537069e+00	1.000000000000000000e+00
1.910000000000000000e+02	7.799665510966629256e+01	1.888003326212907851e+01	-1.678123035942900160e-02	4.538618780591811515e+02	1.333134286583947947e-02	0.000000000000000000e+00	8.584627920461144868e+00	1.000000000000000000e+00
1.910000000000000000e+02	1.191431129352100129e+02	3.859529240858109489e+01	-1.630821535947951303e-02	4.409805322720829963e+02	3.386723343893682792e-02	0.000000000000000000e+00	4.611817356172003279e+00	1.000000000000000000e+00
1.920000000000000000e+02	4.721289546262009651e+01	1.654216749007305509e+01	-3.878417837462736634e-03	1.024869962070282838e+02	1.404654805018361596e-01	0.000000000000000000e+00	1.157523083287404297e+01	1.000000000000000000e+00
1.920000000000000000e+02	6.945082514350237091e+01	3.051063419885606010e+01	-4.064527211652497682e-03	1.075552058904733315e+02	2.229647750365254533e-01	0.000000000000000000e+00	6.522957902825139875e+00	1.000000000000000000e+00
1.920000000000000000e+02	7.340816216295955599e+00	3.922041920679951943e+01	-4.742422393213299205e-03	1.260159359773095957e+02	6.929800725484269730e-02	0.000000000000000000e+00	7.097557823317021786e+00	1.000000000000000000e+00
1.920000000000000000e+02	8.578203981582200299e+01	3.555491303127296732e+01	-3.133177735310872965e-03	8.219230058161338093e+01	3.313128945529152380e-01	0.000000000000000000e+00	7.865584879575059141e+00	1.000000000000000000e+00
1.920000000000000000e+02	2.277346363381758820e+01	4.710215949749706255e+01	-3.039343314655810428e-03	7.963696170373643213e+01	2.660167119384488910e-01	0.000000000000000000e+00	5.931248795439612920e+00	1.000000000000000000e+00
1.930000000000000000e+02	1.684500058752177765e+01	4.728392358115732463e+01	-4.444703463241871447e-03	1.179083273713745825e+02	1.741535343376622302e-01	0.000000000000000000e+00	5.566900222326510494e+00	1.000000000000000000e+00
1.930000000000000000e+02	1.318090555127371033e+02	5.070400788708319340e+01	-4.814294181241973031e-03	1.279731790965198428e+02	1.091357982181098141e-01	0.000000000000000000e+00	1.035458870366365858e+01	1.000000000000000000e+00
1.930000000000000000e+02	7.486547478951055723e+01	2.687325203402757268e+01	-4.798580932391428161e-03	1.275452692164860053e+02	2.286510635350440523e-01	0.000000000000000000e+00	4.233913100414977038e+00	1.000000000000000000e+00
1.930000000000000000e+02	6.602526925924780699e+01	4.008009882220793685e+01	-4.330213896920492161e-03	1.147904987761755251e+02	9.276579795323613986e-02	0.000000000000000000e+00	1.016410774705454045e+01	1.000000000000000000e+00
1.930000000000000000e+02	1.622670782012886193e+01	5.394537257072534508e+00	-4.347047183920955439e-03	1.152489100117802820e+02	2.677789605074154533e-01	0.000000000000000000e+00	9.452372273848672179e+00	1.000000000000000000e+00
1.930000000000000000e+02	1.445016157331891122e+02	1.004054941642735699e+01	-4.020533054533717565e-03	1.063571382805255467e+02	2.038129799435388634e-01	0.000000000000000000e+00	7.214442435515170615e+00	1.000000000000000000e+00
1.930000000000000000e+02	1.707991532175502414e+01	2.653399431914345641e+01	-4.418839839222193401e-03	1.172039981548792298e+02	1.217888516780122332e-01	0.000000000000000000e+00	9.031644818354434889e+00	1.000000000000000000e+00
1.930000000000000000e+02	1.143277975237382833e+02	4.748258662960925136e+01	7.946469982689045863e-03	-2.132699235311139603e+02	9.696296699019479881e-02	0.000000000000000000e+00	7.590198328871888833e+00	1.000000000000000000e+00
1.940000000000000000e+02	7.211240105482828255e+01	1.106325057190939987e+01	-4.399065051886726432e-03	1.166654827302908330e+02	1.816153338249983928e-01	0.000000000000000000e+00	9.783993939490946090e+00	1.000000000000000000e+00
1.940000000000000000e+02	5.431865941302898193e+01	3.626882034914995501e+01	-4.175335085971128291e-03	1.105727730821776476e+02	1.523180181280636702e-01	0.000000000000000000e+00	1.231139950171314723e+01	1.000000000000000000e+00
1.940000000000000000e+02	7.498642431361242089e+00	1.660089331436199345e+01	-4.677491330362524430e-03	1.242477056400180686e+02	2.874308216098739877e-01	0.000000000000000000e+00	6.030704946857411208e+00	1.000000000000000000e+00
1.940000000000000000e+02	8.792660905688407524e+01	4.326478100733395848e+01	-3.217844056712907894e-03	8.449796987881889265e+01	2.343108543310481462e-01	0.000000000000000000e+00	7.176942212867022164e+00	1.000000000000000000e+00
1.940000000000000000e+02	4.406401280755126493e+01	4.856834573119772358e+01	-4.373820244246559227e-03	1.159780053848017900e+02	7.887549892389811301e-02	0.000000000000000000e+00	6.975577209430852577e+00	1.000000000000000000e+00
1.950000000000000000e+02	5.877189844276335151e+01	1.786056480923278045e+01	-1.766029490277233258e-02	4.778009378209058013e+02	1.556062885309050792e-02	0.000000000000000000e+00	1.112137878844221284e+01	1.000000000000000000e+00
1.950000000000000000e+02	1.204632634137700791e+02	4.301412280141661881e+01	-6.748208763669165562e-03	1.806383640517885283e+02	2.734462216815300994e-01	0.000000000000000000e+00	4.611817356172003279e+00	1.000000000000000000e+00
1.950000000000000000e+02	5.076807382721949757e+00	2.212394655991673531e+01	-4.949582429538185516e-03	1.316574062508815359e+02	2.411318455448524523e-01	0.000000000000000000e+00	6.030704946857411208e+00	1.000000000000000000e+00
1.950000000000000000e+02	2.916545587035860621e+01	4.633162925133289178e+01	-3.853806897828769215e-03	1.018167806248493150e+02	9.651185025934938544e-02	0.000000000000000000e+00	6.438266972738429850e+00	1.000000000000000000e+00
1.960000000000000000e+02	1.099588595884012676e+02	3.388882628154738796e+01	-4.907654272849035042e-03	1.305156008438939068e+02	2.454004209475476594e-01	0.000000000000000000e+00	6.080225518978487287e+00	1.000000000000000000e+00
1.960000000000000000e+02	1.323962759888074459e+02	1.335635313399313517e+01	-1.672169700002096304e-02	4.522406402792282734e+02	1.477308269178945199e-02	0.000000000000000000e+00	1.254329122507173011e+01	1.000000000000000000e+00
1.960000000000000000e+02	8.300857699496938835e+01	2.819452381064420621e+01	-3.500674288797012840e-03	9.220012312746771954e+01	3.052371078787118330e-01	0.000000000000000000e+00	4.023959073210982673e+00	1.000000000000000000e+00
1.970000000000000000e+02	1.039995235205001478e+02	1.716270546696410904e+01	-1.692248192440568358e-02	4.577085007912884294e+02	1.312906254157819586e-02	0.000000000000000000e+00	9.263282199783319015e+00	1.000000000000000000e+00
1.970000000000000000e+02	1.421458985189256055e+02	5.130996488840496994e+01	-4.992513373522802604e-03	1.328265199882713716e+02	8.245911157187657547e-02	0.000000000000000000e+00	1.035458870366365858e+01	1.000000000000000000e+00
1.970000000000000000e+02	1.073784187077929460e+02	4.047551126440965419e+01	-4.824492557181083059e-03	1.282509056103777993e+02	1.073959829168648072e-01	0.000000000000000000e+00	7.074114375791356935e+00	1.000000000000000000e+00
1.970000000000000000e+02	1.725470366226801389e+01	4.173212013760112882e+01	-3.197854767360972048e-03	8.395361304402899805e+01	2.536460240133268096e-01	0.000000000000000000e+00	5.566900222326510494e+00	1.000000000000000000e+00
1.980000000000000000e+02	1.041972337807247158e+02	2.720820974373478052e+01	-1.601562985559862318e-02	4.330127193101588432e+02	1.101946321070967905e-02	0.000000000000000000e+00	8.821959491687762167e+00	1.000000000000000000e+00
1.980000000000000000e+02	1.385514794470498998e+02	2.745410245509104286e+01	-1.716109590220726844e-02	4.642065381855051101e+02	1.990883192813386326e-02	0.000000000000000000e+00	3.777829929016219612e+00	1.000000000000000000e+00
1.980000000000000000e+02	2.872374832770551123e+01	2.955594575280893466e+01	-1.720371184408891335e-02	4.653670736515663293e+02	1.257106508507033205e-02	0.000000000000000000e+00	7.074951836030702879e+00	1.000000000000000000e+00
1.990000000000000000e+02	1.149098986194906473e+02	3.035947012577807413e+01	-4.598631141349363363e-03	1.221001514110339485e+02	1.343231845434654792e-01	0.000000000000000000e+00	6.080225518978487287e+00	1.000000000000000000e+00
1.990000000000000000e+02	8.485881146833715150e+01	5.218767933044405538e+01	-4.463933662776930350e-03	1.184320123492134229e+02	6.967369031655534783e-02	0.000000000000000000e+00	9.435544315451828368e+00	1.000000000000000000e+00
2.000000000000000000e+02	5.231612979545330688e+01	8.804731477704365261e+00	-1.761742095533285965e-02	4.766333762376902996e+02	1.652125578377927617e-02	0.000000000000000000e+00	9.162630217289507328e+00	1.000000000000000000e+00
2.000000000000000000e+02	1.316687303688333657e+02	4.265826584060146587e+01	-4.555940438852630961e-03	1.209375800320855632e+02	1.031941707678813991e-01	0.000000000000000000e+00	1.121111608438588370e+01	1.000000000000000000e+00
2.000000000000000000e+02	6.704865360016904674e+01	4.882629120258121702e+01	-4.087826917132037982e-03	1.081897133861162814e+02	8.168831640429730090e-02	0.000000000000000000e+00	9.091338161110934735e+00	1.000000000000000000e+00
2.000000000000000000e+02	7.022946432288154028e+01	3.345570046027359723e+01	-3.301972991991804045e-03	8.678900484841517482e+01	1.422709583504664366e-01	0.000000000000000000e+00	6.605720075370405731e+00	1.000000000000000000e+00
2.000000000000000000e+02	1.244252039247640695e+01	3.869658288466559526e+01	-3.596918704192538212e-03	9.482109200777651381e+01	2.098419642389889317e-01	0.000000000000000000e+00	3.908622038174406566e+00	1.000000000000000000e+00
2.010000000000000000e+02	6.896739547108384727e+01	3.993973623496466985e+01	-1.900402208532143847e-03	4.862083278459921587e+01	3.401213570303408540e-01	0.000000000000000000e+00	6.605720075370405731e+00	1.000000000000000000e+00
2.020000000000000000e+02	9.693594438783418354e+01	1.116985581513832315e+01	-4.252307403004048844e-03	1.126689159779443230e+02	9.262097465851437672e-02	0.000000000000000000e+00	9.263282199783319015e+00	1.000000000000000000e+00
2.020000000000000000e+02	1.037337205325085421e+01	4.508277375173222623e+01	-3.932754471659480680e-03	1.039667145543747040e+02	4.741066446150086211e-01	0.000000000000000000e+00	6.713032745363686438e+00	1.000000000000000000e+00
2.030000000000000000e+02	1.418555052317040861e+02	1.654442669389415954e+01	-5.905608649889805724e-03	1.576923191546938767e+02	1.639105387961060645e-01	0.000000000000000000e+00	8.530238668050563078e+00	1.000000000000000000e+00
2.030000000000000000e+02	3.577694430160381955e+01	3.011035538109735654e+01	-1.619055397632484031e-02	4.377763274109994427e+02	3.350963879652357758e-02	0.000000000000000000e+00	7.074951836030702879e+00	1.000000000000000000e+00
2.030000000000000000e+02	7.047020309989828490e+01	1.506692566901832819e+01	-4.075437961912091109e-03	1.078523320850030984e+02	1.023578957523127997e-01	0.000000000000000000e+00	1.252755426585597398e+01	1.000000000000000000e+00
2.030000000000000000e+02	9.412218458225881079e+01	3.148626378100926715e+01	-1.486206343902165758e-02	4.015983077124326996e+02	1.573410679214134467e-01	0.000000000000000000e+00	4.442990138695364521e+00	1.000000000000000000e+00
2.030000000000000000e+02	4.807849234328320875e+01	3.351897564433578935e+01	-1.657284780057832405e-02	4.481871155318985984e+02	1.165895577572306774e-02	0.000000000000000000e+00	1.047512283580742576e+01	1.000000000000000000e+00
2.030000000000000000e+02	3.626718436495435327e+01	5.052691886676851851e+01	-4.796010703461626480e-03	1.274752756484166696e+02	6.321364233967485813e-02	0.000000000000000000e+00	1.392038931726371231e+01	1.000000000000000000e+00
2.040000000000000000e+02	2.542352796779043800e+01	4.179809565373253832e+01	-2.112993675126001447e-02	5.722877012692721337e+02	1.215388746361023564e-02	0.000000000000000000e+00	8.845868644461086561e+00	1.000000000000000000e+00
2.040000000000000000e+02	1.325769725230899780e+02	2.495778370735323648e+01	-1.670888202891300522e-02	4.518916575321464393e+02	2.891688370953282572e-02	0.000000000000000000e+00	1.252500480881116829e+01	1.000000000000000000e+00
2.040000000000000000e+02	5.929514540859012861e+00	3.312356849526274516e+01	-3.947827615870007009e-03	1.043771928324321010e+02	1.606582359446117048e-01	0.000000000000000000e+00	8.571915457334704058e+00	1.000000000000000000e+00
2.040000000000000000e+02	8.760281256984733034e+01	9.315867939053449120e+00	-3.787150204638168368e-03	1.000015571877398486e+02	2.738308766261420280e-01	0.000000000000000000e+00	7.033644576953864913e+00	1.000000000000000000e+00
2.040000000000000000e+02	7.527510572916161991e+00	1.536716717746747207e+01	-1.458873487336231336e-03	3.659693474063200114e+01	4.660097606823920824e-01	0.000000000000000000e+00	7.950284437087977274e+00	1.000000000000000000e+00
2.040000000000000000e+02	5.501064265746182969e+01	5.260351204788634760e+01	-4.629706821146242074e-03	1.229464175486310324e+02	1.344113313129390308e-01	0.000000000000000000e+00	1.261669944046169078e+01	1.000000000000000000e+00
2.050000000000000000e+02	5.773028879231485178e+01	3.758972787601415178e+01	-4.643600286050579388e-03	1.233247702977675146e+02	1.005523825909246938e-01	0.000000000000000000e+00	1.047512283580742576e+01	1.000000000000000000e+00
2.050000000000000000e+02	2.715112488179109462e+01	3.312256679505220802e+01	-4.356643992575318265e-03	1.155102543893215170e+02	2.708922040274436283e-01	0.000000000000000000e+00	8.845868644461086561e+00	1.000000000000000000e+00
2.050000000000000000e+02	1.622079979970940400e+01	3.769561787120022700e+01	-4.593165661817576184e-03	1.219513131463937725e+02	1.408741525712462472e-01	0.000000000000000000e+00	3.908622038174406566e+00	1.000000000000000000e+00
2.060000000000000000e+02	4.820407773989108335e+01	5.831718293257244667e+00	-3.700843672475289097e-03	9.765122097304458748e+01	1.050529988394742764e-01	0.000000000000000000e+00	9.864520872891215930e+00	1.000000000000000000e+00
2.060000000000000000e+02	1.078572065247677045e+02	2.011289319357059924e+01	-5.036941025964311591e-02	1.368549487754688926e+03	4.479701087196308329e-03	0.000000000000000000e+00	1.297766983362523519e+01	1.000000000000000000e+00
2.060000000000000000e+02	9.108031288998445518e+01	2.824787251677262390e+01	-1.499846368527857875e-02	4.053128172685110258e+02	1.070817693939917215e-01	0.000000000000000000e+00	4.442990138695364521e+00	1.000000000000000000e+00
2.070000000000000000e+02	1.200195417185488793e+02	1.558547484039201869e+01	-1.573496785933511943e-02	4.253696123821470110e+02	1.098172360415616833e-02	0.000000000000000000e+00	1.297766983362523519e+01	1.000000000000000000e+00
2.070000000000000000e+02	1.227508445513644659e+02	4.560161635468629271e+01	-3.884273426810027578e-03	1.026464581081894636e+02	1.133165076434675678e-01	0.000000000000000000e+00	2.286308415957524787e+01	1.000000000000000000e+00
2.070000000000000000e+02	1.961701061360977150e+01	7.332372223267562106e+00	-3.864591061605579699e-03	1.021104595624065325e+02	1.053261078045124588e-01	0.000000000000000000e+00	1.154298467017553875e+01	1.000000000000000000e+00
2.070000000000000000e+02	5.043766866049729458e+01	2.039746827968572518e+01	-3.307722712840690475e-03	8.694558369357167749e+01	4.632172279190466258e-01	0.000000000000000000e+00	6.643396662522656371e+00	1.000000000000000000e+00
2.080000000000000000e+02	7.629617112698197978e+00	2.465708653338171530e+01	-1.662516519208614638e-02	4.496118450029792939e+02	1.815288486643795718e-02	0.000000000000000000e+00	8.635488727665103781e+00	1.000000000000000000e+00
2.080000000000000000e+02	1.376673853277457908e+02	9.113099530865108377e+00	-1.645603283596289157e-02	4.450059607006994042e+02	1.355485714572868261e-02	0.000000000000000000e+00	6.762195119204221783e+00	1.000000000000000000e+00
2.090000000000000000e+02	9.311969563599525657e+01	1.716005908324295959e+01	-4.590183021409151645e-03	1.218700886134220980e+02	1.031747268572474896e-01	0.000000000000000000e+00	9.589960034960046897e+00	1.000000000000000000e+00
2.090000000000000000e+02	3.706553947097289381e+01	1.885558237601230758e+01	-4.682094026049200483e-03	1.243730482077996271e+02	1.111112653652439608e-01	0.000000000000000000e+00	1.346072996539479227e+01	1.000000000000000000e+00
2.110000000000000000e+02	2.550762474789176437e+01	3.464844895072295117e+01	-4.368856056780407587e-03	1.158428185190357880e+02	2.222804206798565385e-01	0.000000000000000000e+00	5.941888912533796585e+00	1.000000000000000000e+00
2.120000000000000000e+02	4.860378087361952737e+01	4.303449117946313152e+01	-4.687759475352123659e-03	1.245273321343516812e+02	1.288337526490952456e-01	0.000000000000000000e+00	1.071351844126392372e+01	1.000000000000000000e+00
2.120000000000000000e+02	6.250904921299139971e+01	2.718048302785106785e+01	-4.238407763710542314e-03	1.122903950852142572e+02	1.532321952979446289e-01	0.000000000000000000e+00	9.464733073971380861e+00	1.000000000000000000e+00
2.120000000000000000e+02	7.378346472611731599e+00	7.832000021326720685e+00	-4.002694330512626165e-03	1.058713465560753093e+02	4.800262649497915035e-01	0.000000000000000000e+00	6.956612823628606002e+00	1.000000000000000000e+00
2.120000000000000000e+02	4.713070945312281879e+01	8.604133752080338482e+00	1.776671377527204443e-03	-4.525134213658630244e+01	3.200386312007412748e-01	0.000000000000000000e+00	1.224821286879225468e+01	1.000000000000000000e+00
2.130000000000000000e+02	1.995452314118420745e+01	1.375480262011815036e+01	-4.051907282244200659e-03	1.072115346019636490e+02	2.876968787396041449e-01	0.000000000000000000e+00	5.934735121171872407e+00	1.000000000000000000e+00
2.130000000000000000e+02	1.034126793773355928e+02	3.779965723472526662e+01	-6.972734497698749798e-03	1.867527443958494189e+02	2.586662316886305657e-01	0.000000000000000000e+00	9.716688278653975885e+00	1.000000000000000000e+00
2.130000000000000000e+02	8.726352837224699499e+01	4.751883531923380843e+01	-4.106901846173293368e-03	1.087091699717869488e+02	2.056039117415785489e-01	0.000000000000000000e+00	5.479905922544858754e+00	1.000000000000000000e+00
2.130000000000000000e+02	1.228297837708283069e+01	1.276546207748142159e+01	-5.522043140633029444e-03	1.472468999665739489e+02	1.588572517922710592e-01	0.000000000000000000e+00	5.863773539634495435e+00	1.000000000000000000e+00
2.140000000000000000e+02	1.149333604849140578e+01	2.842165684631362055e+01	-1.625540491374117061e-02	4.395423757383599082e+02	1.056838246314628638e-02	0.000000000000000000e+00	1.107468167829443395e+01	1.000000000000000000e+00
2.140000000000000000e+02	6.074178188946861212e+01	3.647875912445824298e+01	-1.646952782287881487e-02	4.453734619276688136e+02	1.314899885043419037e-02	0.000000000000000000e+00	7.165757641917260834e+00	1.000000000000000000e+00
2.140000000000000000e+02	8.721230826307944994e+01	3.676900174702161905e+01	-1.591725158032383444e-02	4.303336402494774120e+02	3.240779296741058690e-02	0.000000000000000000e+00	5.804089222780444146e+00	1.000000000000000000e+00
2.140000000000000000e+02	9.586233697584687263e+01	4.537863822654826862e+01	-4.493149954846111134e-03	1.192276428488807909e+02	1.325578568507983501e-01	0.000000000000000000e+00	7.561716997487375025e+00	1.000000000000000000e+00
2.140000000000000000e+02	6.388841603935534152e+01	1.103614349516358217e+01	-4.955715099867290946e-03	1.318244137392612458e+02	1.848457865163449787e-01	0.000000000000000000e+00	7.423705335887278878e+00	1.000000000000000000e+00
2.140000000000000000e+02	5.296161491395818643e+01	5.282166441120720890e+01	-5.132682812641318343e-03	1.366436738084716183e+02	1.581316332615573250e-01	0.000000000000000000e+00	1.071351844126392372e+01	1.000000000000000000e+00
2.150000000000000000e+02	1.198666235814099537e+02	4.303491812998743171e+01	-1.717434307908757146e-02	4.645672909441200318e+02	1.083349627570195928e-02	0.000000000000000000e+00	1.228461997283008955e+01	1.000000000000000000e+00
2.150000000000000000e+02	5.691380690821991806e+01	1.928878538750187843e+01	-5.275150176708489139e-03	1.405234056988378768e+02	1.088346730630368464e-01	0.000000000000000000e+00	9.673966513059545136e+00	1.000000000000000000e+00
2.150000000000000000e+02	2.442170069732646454e+01	2.880663306820012792e+01	-1.680003719356042841e-02	4.543740337701700014e+02	1.131259128021522287e-02	0.000000000000000000e+00	5.941888912533796585e+00	1.000000000000000000e+00
2.150000000000000000e+02	7.431137759917231733e+01	1.595365741054536457e+01	-3.294937724237744382e-03	8.659741744282646891e+01	4.544697597111642118e-01	0.000000000000000000e+00	4.525468398384179025e+00	1.000000000000000000e+00
2.160000000000000000e+02	7.168302790965366000e+01	5.648881323334665083e+00	-4.396438814382953343e-03	1.165939639128986585e+02	1.362351267422038381e-01	0.000000000000000000e+00	7.128706890396257378e+00	1.000000000000000000e+00
2.160000000000000000e+02	7.111049645839551658e+01	1.275456001481117418e+01	-4.204674556802583466e-03	1.113717580383223975e+02	3.265227761830735709e-01	0.000000000000000000e+00	4.525468398384179025e+00	1.000000000000000000e+00
2.160000000000000000e+02	1.080365369338965422e+02	4.634564883319795570e+01	-3.954364453763316127e-03	1.045552067839281705e+02	1.387414624199361235e-01	0.000000000000000000e+00	9.716688278653975885e+00	1.000000000000000000e+00
2.170000000000000000e+02	1.368974419661459194e+02	1.550947136454420061e+01	-1.602495919866005550e-02	4.332667799508438407e+02	1.517796039095931082e-02	0.000000000000000000e+00	3.899378021278670836e+00	1.000000000000000000e+00
2.180000000000000000e+02	7.162388326710608055e+01	3.428989338734419334e+01	-3.518912550616085187e-03	9.269679523527020137e+01	2.442067543848902567e-01	0.000000000000000000e+00	1.008491175409422702e+01	1.000000000000000000e+00
2.190000000000000000e+02	6.270288199062858325e+01	2.958657739615725646e+01	-4.316725369202835394e-03	1.144231734488422489e+02	2.829293159693561099e-01	0.000000000000000000e+00	7.165757641917260834e+00	1.000000000000000000e+00
2.190000000000000000e+02	7.551004078526155183e+01	4.898311869456292555e+01	-1.625534541150921303e-02	4.395407553482559706e+02	1.963276715449213672e-02	0.000000000000000000e+00	1.501002085544424425e+01	1.000000000000000000e+00
2.190000000000000000e+02	8.028871403897480263e+01	1.029568847450082458e+01	-2.238664187026876903e-02	6.065108299059892261e+02	1.406565110012327757e-01	0.000000000000000000e+00	6.604961959159225238e+00	1.000000000000000000e+00
2.190000000000000000e+02	1.097214758273833866e+02	1.520427528375481785e+01	-3.403208537806178512e-03	8.954589431644437525e+01	1.686668922398047998e-01	0.000000000000000000e+00	1.561510004012547803e+01	1.000000000000000000e+00
2.200000000000000000e+02	1.239422450957469550e+02	8.754386084776824006e+00	-3.302477413232124577e-03	8.680274146230610199e+01	1.426080019489850415e-01	0.000000000000000000e+00	1.461055450993305094e+01	1.000000000000000000e+00
2.200000000000000000e+02	8.478585535832081632e+01	5.458205406233684442e+00	-1.852779168989019537e-02	5.014249795220255805e+02	2.319457537728062402e-01	0.000000000000000000e+00	6.604961959159225238e+00	1.000000000000000000e+00
2.200000000000000000e+02	4.198510637987656224e+01	8.259144111818480738e+00	-1.636642796993877449e-02	4.425658028545707907e+02	1.751350886485569802e-02	0.000000000000000000e+00	1.236397240003668507e+01	1.000000000000000000e+00
2.200000000000000000e+02	9.397936087343637723e+01	3.437700937644115839e+01	-1.546312375579895343e-02	4.179666380616561128e+02	2.787440261501372696e-02	0.000000000000000000e+00	8.295381810879087325e+00	1.000000000000000000e+00
2.200000000000000000e+02	1.382555572366300396e+02	4.491512175200870871e+01	-3.318787033006286198e-03	8.724689196913887201e+01	1.647271477640595005e-01	0.000000000000000000e+00	7.500497160622872528e+00	1.000000000000000000e+00
2.200000000000000000e+02	1.418713269374541142e+02	6.512152394288433399e+00	-2.620010962724961256e-03	6.821752463405529454e+01	3.576658197577964327e-01	0.000000000000000000e+00	1.028062645758174654e+01	1.000000000000000000e+00
2.200000000000000000e+02	1.374665660195475425e+01	4.225052607206025357e+01	-4.297748200844178634e-03	1.139063791236856673e+02	1.142169496104334936e-01	0.000000000000000000e+00	1.082298185026699855e+01	1.000000000000000000e+00
2.200000000000000000e+02	4.751383394306493102e+01	4.893699875578467129e+01	-4.181405949179322831e-03	1.107380974127364510e+02	1.224486606297552349e-01	0.000000000000000000e+00	2.253499941103374482e+01	1.000000000000000000e+00
2.210000000000000000e+02	3.333467435606583251e+01	1.709304694750207787e+01	-1.689575786424232784e-02	4.569807398115390242e+02	1.043722461618934449e-02	0.000000000000000000e+00	1.025549941294300460e+01	1.000000000000000000e+00
2.220000000000000000e+02	1.286550071281262149e+02	3.046032521665808090e+01	-2.719397058494240835e-03	7.092404909135676405e+01	2.433437358310469589e-01	0.000000000000000000e+00	7.546847045127294429e+00	1.000000000000000000e+00
2.240000000000000000e+02	2.673803853146021581e+01	4.020816587444047485e+01	-1.649398011060542249e-02	4.460393570335865547e+02	8.265676209743810787e-02	0.000000000000000000e+00	5.596335984292318599e+00	1.000000000000000000e+00
2.240000000000000000e+02	2.661247425707227521e+01	9.347900464835316114e+00	-3.936924758889610507e-03	1.040802815910406736e+02	1.925219849197645772e-01	0.000000000000000000e+00	5.888863157402457027e+00	1.000000000000000000e+00
2.240000000000000000e+02	1.350284700954518371e+02	2.641880692192335900e+01	-3.497072747294248558e-03	9.210204441649946716e+01	1.258563081785865068e-01	0.000000000000000000e+00	7.546847045127294429e+00	1.000000000000000000e+00
2.240000000000000000e+02	1.438557043329517739e+02	4.990469188941243317e+01	-4.186896686570506891e-03	1.108876235101531194e+02	1.341999727643674589e-01	0.000000000000000000e+00	7.500497160622872528e+00	1.000000000000000000e+00
2.250000000000000000e+02	4.259928474178391156e+01	2.496537752667283527e+01	-5.206597564197462495e-03	1.386565517799182317e+02	6.386129771980308956e-02	0.000000000000000000e+00	1.006884410318042988e+01	1.000000000000000000e+00
2.250000000000000000e+02	1.101427275836282007e+02	4.753038445609021068e+01	-4.025431546196299448e-03	1.064905360902095310e+02	9.051822291345656968e-02	0.000000000000000000e+00	1.757740417184304960e+01	1.000000000000000000e+00
2.250000000000000000e+02	7.805184152163030831e+01	1.236407447143482941e+01	-3.619003233438113434e-03	9.542250730705437434e+01	1.199924401377278071e-01	0.000000000000000000e+00	9.645619207621734859e+00	1.000000000000000000e+00
2.260000000000000000e+02	1.171543246551421760e+02	2.012691822580655199e+01	-6.071843807946332612e-03	1.622193057262142304e+02	6.853676918261475404e-02	0.000000000000000000e+00	8.031794766728685531e+00	1.000000000000000000e+00
2.260000000000000000e+02	7.642866198144371026e+01	2.606867916305645139e+01	-4.187478916059656636e-03	1.109034790313902619e+02	1.805071128925710422e-01	0.000000000000000000e+00	7.597602162464505149e+00	1.000000000000000000e+00
2.260000000000000000e+02	5.337212606805979931e+01	3.638837971235861346e+01	-4.602137994229687362e-03	1.221956515211377763e+02	1.166949563522746702e-01	0.000000000000000000e+00	7.312627385987322093e+00	1.000000000000000000e+00
2.260000000000000000e+02	4.087030593239515497e+01	4.516950868495626281e+01	-4.011891032136599006e-03	1.061217950486850725e+02	1.123875662877241721e-01	0.000000000000000000e+00	1.334400208237295438e+01	1.000000000000000000e+00
2.260000000000000000e+02	6.653495773574113059e+01	5.231519803848526351e+01	-1.667553981410160868e-02	4.509836681484288761e+02	9.668559187536063249e-03	0.000000000000000000e+00	1.531149429341228618e+01	1.000000000000000000e+00
2.260000000000000000e+02	1.853388926874536935e+01	1.508440341024393483e+01	-2.480321450526051102e-03	6.441344038797984695e+01	2.275493524845247917e-01	0.000000000000000000e+00	3.182272142258920411e+00	1.000000000000000000e+00
2.270000000000000000e+02	1.170605720402552521e+02	8.996551358897391992e+00	-1.499305388763557192e-02	4.051654953567635289e+02	4.961807409655638601e-02	0.000000000000000000e+00	1.113076170550728072e+01	1.000000000000000000e+00
2.270000000000000000e+02	1.419208275948018354e+02	1.690570934348725629e+01	-4.652911046041992293e-03	1.235783248763810320e+02	2.258070783338348431e-01	0.000000000000000000e+00	6.717899944683686009e+00	1.000000000000000000e+00
2.270000000000000000e+02	1.206869353244479584e+02	2.734012756936211375e+01	-3.635090139694751969e-03	9.586059278459424604e+01	1.773576202631710341e-01	0.000000000000000000e+00	8.031794766728685531e+00	1.000000000000000000e+00
2.270000000000000000e+02	1.671094012129734807e+01	2.293438899709987311e+01	-3.456015544038634670e-03	9.098395718407932975e+01	1.563286230751466110e-01	0.000000000000000000e+00	8.058871962503650010e+00	1.000000000000000000e+00
2.270000000000000000e+02	5.489106567449189100e+01	2.923524461239694006e+01	-4.659703709143592221e-03	1.237633055688248618e+02	3.296107767303667613e-01	0.000000000000000000e+00	5.762183480985489048e+00	1.000000000000000000e+00
2.270000000000000000e+02	7.437556661246104284e+01	3.771021895930697099e+01	-4.601326860994826851e-03	1.221735623956792551e+02	8.784142675011141765e-02	0.000000000000000000e+00	1.182119492360322610e+01	1.000000000000000000e+00
2.270000000000000000e+02	5.127162178735243714e+01	5.352863663347984158e+01	-3.874724033030704003e-03	1.023864049527044102e+02	1.188755934733036757e-01	0.000000000000000000e+00	1.334400208237295438e+01	1.000000000000000000e+00
2.280000000000000000e+02	2.249897178837497336e+01	4.386183383920598544e+01	-1.624215827728729689e-02	4.391816376968674831e+02	7.061320369163792687e-02	0.000000000000000000e+00	5.596335984292318599e+00	1.000000000000000000e+00
2.280000000000000000e+02	2.831277888250111729e+01	1.498595628819830594e+01	-1.422481816938424640e-03	3.560590128458026271e+01	4.272914767266970948e-01	0.000000000000000000e+00	5.888863157402457027e+00	1.000000000000000000e+00
2.280000000000000000e+02	6.004191118933676563e+01	3.181817878707977343e+01	-4.297152817650747719e-03	1.138901653951755151e+02	2.906191901611141493e-01	0.000000000000000000e+00	5.762183480985489048e+00	1.000000000000000000e+00
2.290000000000000000e+02	1.270157613936851249e+02	4.260434472167866460e+01	-4.171824604025732401e-03	1.104771741438293020e+02	1.633690877896254445e-01	0.000000000000000000e+00	1.467197997672768039e+01	1.000000000000000000e+00
2.290000000000000000e+02	1.345339474083019127e+01	5.179869509322445253e+01	-3.830205204463445461e-03	1.011740492665789333e+02	1.363900459902700479e-01	0.000000000000000000e+00	1.203396155422679570e+01	1.000000000000000000e+00
2.290000000000000000e+02	1.394277739969418803e+02	1.066753145046604168e+01	-4.494912256879676597e-03	1.192756346078695913e+02	1.579316519839153443e-01	0.000000000000000000e+00	6.717899944683686009e+00	1.000000000000000000e+00
2.300000000000000000e+02	5.229785639199266711e+01	2.225995158610112057e+01	-1.793037840585169282e-02	4.851559667204704169e+02	1.117513387997581820e-02	0.000000000000000000e+00	7.441736839309170293e+00	1.000000000000000000e+00
2.300000000000000000e+02	6.899078678284404020e+01	2.451897882133188133e+01	-3.399675562299954434e-02	9.226823887200634999e+02	8.753034689410799096e-03	0.000000000000000000e+00	7.597602162464505149e+00	1.000000000000000000e+00
2.300000000000000000e+02	4.046946272621550378e+01	1.166186013869555893e+01	-3.858432582433740307e-03	1.019427492366376242e+02	1.166690450868433926e-01	0.000000000000000000e+00	1.260295906869356486e+01	1.000000000000000000e+00
2.310000000000000000e+02	7.979750243009076982e+00	2.970583062053442447e+01	-1.625653600944925586e-02	4.395731782180607752e+02	2.926645146104367434e-02	0.000000000000000000e+00	1.104925781898067072e+01	1.000000000000000000e+00
2.310000000000000000e+02	1.918271206947088103e+01	1.196897647952386379e+01	-1.439377391388437866e-03	3.606600875851982835e+01	3.675928175197252790e-01	0.000000000000000000e+00	3.182272142258920411e+00	1.000000000000000000e+00
2.310000000000000000e+02	1.064182340778015003e+02	5.339042613450698127e+01	-5.082257632151664095e-03	1.352704738331358669e+02	8.316476137921524625e-02	0.000000000000000000e+00	6.392327852119302989e+00	1.000000000000000000e+00
2.330000000000000000e+02	1.344179361397047217e+02	2.993647965029083835e+01	-3.573685433739587271e-03	9.418839369905144565e+01	1.482125464685328797e-01	0.000000000000000000e+00	4.936908666674066914e+00	1.000000000000000000e+00
2.330000000000000000e+02	6.385520021366174603e+01	4.024635811891493375e+01	-3.793791407883598341e-03	1.001824132609212796e+02	1.127918745765195130e-01	0.000000000000000000e+00	9.250696191779876898e+00	1.000000000000000000e+00
2.330000000000000000e+02	9.961372645472458487e+01	4.554258152561417461e+01	-3.898775826131479355e-03	1.030413936185266550e+02	1.675411855987674059e-01	0.000000000000000000e+00	9.285336285673029266e+00	1.000000000000000000e+00
2.330000000000000000e+02	3.956051917389164174e+01	5.144376792050064751e+01	-5.227460154653869318e-03	1.392246907220496155e+02	1.119140605082488138e-01	0.000000000000000000e+00	6.542826507366203082e+00	1.000000000000000000e+00
2.340000000000000000e+02	8.981411934124852792e+01	1.470753667678728327e+01	-7.926845635188958794e-03	2.127355049481477067e+02	6.850782669060395680e-02	0.000000000000000000e+00	3.417443891507418563e+00	1.000000000000000000e+00
2.340000000000000000e+02	1.738576212801836007e+01	3.693066624839632794e+01	-4.139815625785954988e-03	1.096054920258366394e+02	1.424277885609848138e-01	0.000000000000000000e+00	5.239618720697289511e+00	1.000000000000000000e+00
2.350000000000000000e+02	1.311153268246893333e+02	1.702036394400476382e+01	-3.305836779006737086e-03	8.689422514077877224e+01	3.899889827511892060e-01	0.000000000000000000e+00	4.593141190439443911e+00	1.000000000000000000e+00
2.350000000000000000e+02	1.266610868124855358e+02	1.814138665073027212e+01	-3.257380754484800415e-03	8.557465005880075637e+01	4.126264376421225899e-01	0.000000000000000000e+00	4.593141190439443911e+00	1.000000000000000000e+00
2.350000000000000000e+02	5.481350334207045449e+01	3.456434283092014681e+01	-3.709167666990368512e-03	9.787790353425322110e+01	1.127729470192008199e-01	0.000000000000000000e+00	1.067883795413855985e+01	1.000000000000000000e+00
2.350000000000000000e+02	4.399879067690202561e+01	4.663644800488656728e+01	-2.669301323168950593e-03	6.955982070694417985e+01	4.783155602139151918e-01	0.000000000000000000e+00	6.374848949334856130e+00	1.000000000000000000e+00
2.350000000000000000e+02	3.264666724696061806e+01	5.102335482801369437e+01	-5.176617238556157144e-03	1.378401147928529156e+02	1.031401004052178161e-01	0.000000000000000000e+00	6.926622238570707246e+00	1.000000000000000000e+00
2.360000000000000000e+02	4.406574302920590469e+01	8.313645995900513341e+00	-4.157837959707789965e-03	1.100962838932456975e+02	1.238927014972760476e-01	0.000000000000000000e+00	1.813187398067499956e+01	1.000000000000000000e+00
2.360000000000000000e+02	1.138542785180743664e+02	1.708711711813030121e+01	-1.555322445366176922e-03	3.922347381301177194e+01	4.336273956849461264e-01	0.000000000000000000e+00	1.146441452614761936e+01	1.000000000000000000e+00
2.360000000000000000e+02	1.087069001547033764e+02	4.742185319305617242e+01	-1.640991756744695357e-02	4.437501300824692976e+02	1.398460822899583178e-02	0.000000000000000000e+00	6.392327852119302989e+00	1.000000000000000000e+00
2.370000000000000000e+02	1.862055770907003449e+01	1.700313246893662367e+01	-1.686394176365397721e-02	4.561143102198359998e+02	2.638063944085600188e-02	0.000000000000000000e+00	8.869255836196149545e+00	1.000000000000000000e+00
2.370000000000000000e+02	6.161732710856583850e+01	1.286411304404380651e+01	-4.105856289781548325e-03	1.086806969351529801e+02	1.287087717993723457e-01	0.000000000000000000e+00	1.593888657590200708e+01	1.000000000000000000e+00
2.370000000000000000e+02	3.979518415218228000e+01	3.353018763107221645e+01	-1.651608164318737332e-02	4.466412353749569775e+02	3.297788177286431477e-02	0.000000000000000000e+00	9.624173359961295304e+00	1.000000000000000000e+00
2.370000000000000000e+02	6.659474049777206517e+01	5.197763806923797603e+01	-1.636370995351294280e-02	4.424917846745133261e+02	1.033412701036595660e-02	0.000000000000000000e+00	9.588555413373537561e+00	1.000000000000000000e+00
2.370000000000000000e+02	1.258668733529157038e+02	5.072796570590131893e+01	-3.901608938195198165e-03	1.031185461319781496e+02	1.526198520010819681e-01	0.000000000000000000e+00	1.344762206822889539e+01	1.000000000000000000e+00
2.370000000000000000e+02	1.172330356796366715e+02	4.041800031694949524e+01	-3.890475606599550981e-03	1.028153585077775034e+02	1.680357457729881876e-01	0.000000000000000000e+00	1.103399030721331187e+01	1.000000000000000000e+00
2.380000000000000000e+02	8.099119236459284821e+01	5.237830401711345729e+01	-3.957690435437140157e-03	1.046457813323603574e+02	9.748904337493136119e-02	0.000000000000000000e+00	9.043659971848589052e+00	1.000000000000000000e+00
2.380000000000000000e+02	1.235824686482142027e+02	2.315301500873103535e+01	-3.994972891492574486e-03	1.056610730425463487e+02	1.905869937017905524e-01	0.000000000000000000e+00	5.881692664539589721e+00	1.000000000000000000e+00
2.380000000000000000e+02	1.333279827615042734e+02	2.512139202736735299e+01	-4.644242132518458695e-03	1.233422493339415524e+02	9.483728335797569908e-02	0.000000000000000000e+00	4.936908666674066914e+00	1.000000000000000000e+00
2.390000000000000000e+02	2.744497839370381342e+01	1.789380562363870908e+01	-4.113110464145324288e-03	1.088782456987010363e+02	2.263267769929186990e-01	0.000000000000000000e+00	8.869255836196149545e+00	1.000000000000000000e+00
2.390000000000000000e+02	2.262185232496324261e+01	3.673840656011196160e+01	-4.312068751832742394e-03	1.142963624628295776e+02	8.974391324698627326e-02	0.000000000000000000e+00	5.239618720697289511e+00	1.000000000000000000e+00
2.400000000000000000e+02	9.987126071117732806e+01	1.219956776811766730e+01	-1.716387319810183318e-02	4.642821706892835891e+02	1.426531242792683507e-02	0.000000000000000000e+00	1.374207708274702355e+01	1.000000000000000000e+00
2.400000000000000000e+02	3.870023635280804086e+01	4.309187169713684540e+01	-1.699849857896012020e-02	4.597786186797246160e+02	1.876563081131110700e-02	0.000000000000000000e+00	3.159868606119096146e+00	1.000000000000000000e+00
2.410000000000000000e+02	1.590709096260744992e+01	3.426145860476037797e+01	-4.261454307844596626e-03	1.129180083833550583e+02	1.833120099541765136e-01	0.000000000000000000e+00	7.157044873892199455e+00	1.000000000000000000e+00
2.410000000000000000e+02	9.391629737786992393e+01	4.885232175026435897e+01	-4.341390229897176475e-03	1.150948574322853517e+02	2.864267390911846567e-01	0.000000000000000000e+00	6.475067855174574838e+00	1.000000000000000000e+00
2.420000000000000000e+02	7.657152706175718038e+01	7.348679331320821184e+00	-8.940743302659051595e-03	2.403463977291571894e+02	2.551466241150635028e-02	0.000000000000000000e+00	1.198078287403628650e+01	1.000000000000000000e+00
2.420000000000000000e+02	4.321357636871051255e+01	2.352368096751438742e+01	-1.657412402505133164e-02	4.482218702198906044e+02	2.485055531038649068e-02	0.000000000000000000e+00	1.057428867365781855e+01	1.000000000000000000e+00
2.420000000000000000e+02	5.982013347405830217e+01	3.068918713175467161e+01	-3.699788797816187975e-03	9.762249417738826196e+01	1.435993420799803744e-01	0.000000000000000000e+00	1.205163458024380496e+01	1.000000000000000000e+00
2.420000000000000000e+02	2.177975562165080348e+01	4.940536552757168920e+01	-1.718967203510803760e-02	4.649847355982556110e+02	1.155269425313987242e-02	0.000000000000000000e+00	1.269491931211215352e+01	1.000000000000000000e+00
2.420000000000000000e+02	9.860872198544629441e+01	4.439052222189838659e+01	-4.908936079871988392e-03	1.305505075582618701e+02	3.261823883009491443e-01	0.000000000000000000e+00	6.475067855174574838e+00	1.000000000000000000e+00
2.420000000000000000e+02	7.430961755928402113e+01	4.628368804828664906e+01	-4.170267901789908443e-03	1.104347813660329649e+02	1.939647801691802842e-01	0.000000000000000000e+00	5.748503208884003790e+00	1.000000000000000000e+00
2.430000000000000000e+02	1.055328521227974079e+02	4.937819373671505474e+01	-1.659339442222783692e-02	4.487466498770088492e+02	2.187539599212195984e-02	0.000000000000000000e+00	8.533489631955237797e+00	1.000000000000000000e+00
2.430000000000000000e+02	1.058956142885498934e+02	3.199082921139797620e+01	-3.738039295853485232e-03	9.866414801880927143e+01	9.798978200946428796e-02	0.000000000000000000e+00	7.595654412334673644e+00	1.000000000000000000e+00
2.430000000000000000e+02	4.318392804131659801e+01	3.513526891442482025e+01	3.639500832607377081e-03	-9.598070665111919197e+01	3.271939310045587357e-01	0.000000000000000000e+00	4.788790323579860342e+00	1.000000000000000000e+00
2.440000000000000000e+02	1.443416631836722388e+02	1.441691101747706583e+01	-1.567177929822278701e-02	4.236488345937807480e+02	1.388101731495317015e-02	0.000000000000000000e+00	2.499802348601505031e+01	1.000000000000000000e+00
2.440000000000000000e+02	9.896022096799447354e+01	2.889336485473227611e+01	-1.743254350230436520e-03	4.434131542742795773e+01	3.920742344604009055e-01	0.000000000000000000e+00	7.595654412334673644e+00	1.000000000000000000e+00
2.440000000000000000e+02	1.366625279121206802e+02	4.092743795114297001e+01	-3.905942093094846423e-03	1.032365484503346238e+02	1.679668708160437784e-01	0.000000000000000000e+00	1.386506105150091628e+01	1.000000000000000000e+00
2.440000000000000000e+02	1.134225617610507726e+02	4.519501402962280423e+01	-3.218856076204606401e-03	8.452552962431795436e+01	3.483944662990170471e-01	0.000000000000000000e+00	8.930090180831124158e+00	1.000000000000000000e+00
2.450000000000000000e+02	2.318664291482613393e+01	1.394494495214727792e+01	-5.379067274765204909e-03	1.433533203387611081e+02	2.206005889992328495e-01	0.000000000000000000e+00	5.640115274864647255e+00	1.000000000000000000e+00
2.450000000000000000e+02	3.006293517095345535e+01	3.136296038166441136e+01	-6.135187271132797049e-03	1.639443018737873672e+02	8.740478734605983124e-02	0.000000000000000000e+00	8.637552144003345589e+00	1.000000000000000000e+00
2.450000000000000000e+02	4.744276015327871221e+01	3.732498620333049644e+01	-3.849967454621195002e-03	1.017122232734080853e+02	2.917892723619985862e-01	0.000000000000000000e+00	4.788790323579860342e+00	1.000000000000000000e+00
2.450000000000000000e+02	9.240973556467857009e+01	3.777562681673533262e+01	-1.132559056900115692e-03	2.771060129620326506e+01	4.483175466775657370e-01	0.000000000000000000e+00	9.065554250353914156e+00	1.000000000000000000e+00
2.450000000000000000e+02	3.847140447731319313e+01	3.994029977495348049e+01	-4.625749074112821095e-03	1.228386384970559106e+02	1.381221914893001612e-01	0.000000000000000000e+00	3.159868606119096146e+00	1.000000000000000000e+00
2.460000000000000000e+02	1.263149527486268653e+02	5.015606765428382374e+01	-4.076768169914896968e-03	1.078885568754531619e+02	1.277652030478804157e-01	0.000000000000000000e+00	9.642905918152852252e+00	1.000000000000000000e+00
2.460000000000000000e+02	1.199667135753322498e+02	8.870469834317692204e+00	-4.045165928882652091e-03	1.070279511981976128e+02	2.086808315219045307e-01	0.000000000000000000e+00	6.966795287290821648e+00	1.000000000000000000e+00
2.470000000000000000e+02	2.272334531103521371e+01	3.591682991521081192e+01	-7.653155140873462228e-03	2.052822489281563492e+02	6.400107815190470006e-02	0.000000000000000000e+00	8.637552144003345589e+00	1.000000000000000000e+00
2.470000000000000000e+02	8.121863213991920460e+00	3.252589722163011032e+01	-1.659336223099190308e-02	4.487457732315717749e+02	1.952369435552059329e-02	0.000000000000000000e+00	1.471470680187302271e+01	1.000000000000000000e+00
2.470000000000000000e+02	6.979867943775259675e+01	4.272044143792353310e+01	3.367904271150186628e-03	-8.858447350187334735e+01	3.044859529286518818e-01	0.000000000000000000e+00	5.748503208884003790e+00	1.000000000000000000e+00
2.480000000000000000e+02	6.672844681396766475e+01	2.578865430909057466e+01	-4.262005362237857031e-03	1.129330149311132629e+02	1.050530280255950188e-01	0.000000000000000000e+00	1.291690172594002561e+01	1.000000000000000000e+00
2.480000000000000000e+02	7.424096555923571827e+01	4.885920718767854254e+01	-3.812481942971594848e-03	1.006914018668641972e+02	1.877615446554899981e-01	0.000000000000000000e+00	7.577489750272628832e+00	1.000000000000000000e+00
2.480000000000000000e+02	7.414143370433228597e+01	3.694538283291213077e+01	-2.190828617039261832e-03	5.652984834242447221e+01	4.008393992278509455e-01	0.000000000000000000e+00	7.225705260471973368e+00	1.000000000000000000e+00
2.490000000000000000e+02	1.359457962232942485e+01	6.576908943354260018e+00	-5.345041289353744118e-03	1.424267102230595299e+02	2.599467063360150210e-01	0.000000000000000000e+00	1.149938263448734688e+01	1.000000000000000000e+00
2.490000000000000000e+02	1.187373653911992477e+02	2.198839504909129516e+01	-3.741901647495923799e-03	9.876932922249822866e+01	1.851909107082827521e-01	0.000000000000000000e+00	4.966161800456912800e+00	1.000000000000000000e+00
2.490000000000000000e+02	1.226248956838788757e+02	4.124713318347022550e+01	-3.779313192762842003e-03	9.978813634502988350e+01	1.579040490992823509e-01	0.000000000000000000e+00	9.642905918152852252e+00	1.000000000000000000e+00
2.500000000000000000e+02	1.126888608120401898e+02	1.344131794328450447e+01	-4.543424586283901535e-03	1.205967430083646263e+02	4.203509157382362416e-01	0.000000000000000000e+00	7.089856203669922863e+00	1.000000000000000000e+00
2.500000000000000000e+02	1.135166952867617596e+02	6.237315708155721339e+00	-1.696376034500647265e-02	4.588326123085993231e+02	1.935847774589516401e-02	0.000000000000000000e+00	6.966795287290821648e+00	1.000000000000000000e+00
2.500000000000000000e+02	2.882675677370410838e+01	1.394094837184474223e+01	-4.619780464971165283e-03	1.226760987927549706e+02	1.990943278153101126e-01	0.000000000000000000e+00	5.640115274864647255e+00	1.000000000000000000e+00
2.500000000000000000e+02	6.448564312232361040e+00	1.558636320885822180e+01	-4.916991892840945171e-03	1.307698868854722036e+02	1.141173090306232263e-01	0.000000000000000000e+00	1.001783441234159611e+01	1.000000000000000000e+00
2.500000000000000000e+02	2.052436468356801313e+01	2.460752910930727566e+01	-4.134211825377655594e-03	1.094528869482198701e+02	2.923013722168935624e-01	0.000000000000000000e+00	6.521690355607828060e+00	1.000000000000000000e+00
2.500000000000000000e+02	1.115088706174600048e+02	3.503337885365859705e+01	-1.663773832638113306e-02	4.499542419470479331e+02	9.245112598439964025e-03	0.000000000000000000e+00	1.037413514322002506e+01	1.000000000000000000e+00
2.520000000000000000e+02	2.080725062002147396e+01	1.809197689622625305e+01	-1.732640471928901041e-02	4.687082982453625277e+02	2.760550635028768962e-02	0.000000000000000000e+00	6.521690355607828060e+00	1.000000000000000000e+00
2.520000000000000000e+02	1.138760692908665391e+02	2.300356166261217439e+01	-3.914962744702633890e-03	1.034822026739792591e+02	2.891470127653800182e-01	0.000000000000000000e+00	4.966161800456912800e+00	1.000000000000000000e+00
2.520000000000000000e+02	5.083307081702960062e+01	4.046350142386528148e+01	-4.294012565823318583e-03	1.138046487209643374e+02	2.080598955576514753e-01	0.000000000000000000e+00	9.688169084765519301e+00	1.000000000000000000e+00
2.530000000000000000e+02	7.323840906800910489e+01	1.463218794878866547e+01	-1.697140562684865822e-02	4.590408118774491868e+02	5.018818897610310970e-02	0.000000000000000000e+00	6.632752916379227592e+00	1.000000000000000000e+00
2.530000000000000000e+02	1.016500006882895519e+02	1.582565524761855791e+01	-1.886432896418523825e-02	5.105897058011179297e+02	8.747241774715419638e-03	0.000000000000000000e+00	8.097583467612526675e+00	1.000000000000000000e+00
2.530000000000000000e+02	1.344362014300440578e+01	2.275756953955862372e+01	-1.755613266263756495e-02	4.749643473675840823e+02	2.920285416525425504e-02	0.000000000000000000e+00	5.986506444998739518e+00	1.000000000000000000e+00
2.530000000000000000e+02	9.285006044278992476e+01	2.367751651634761600e+01	-1.636915545360357466e-02	4.426400788505089849e+02	8.635185032883518907e-03	0.000000000000000000e+00	7.256596743867244292e+00	1.000000000000000000e+00
2.530000000000000000e+02	1.398086750290666771e+02	3.245272373888212059e+01	-4.327423870245516654e-03	1.147145195823668189e+02	1.911763992419043268e-01	0.000000000000000000e+00	1.096151108774175853e+01	1.000000000000000000e+00
2.530000000000000000e+02	3.335390283385238774e+01	4.888702367498148504e+01	-2.050824956653110251e-02	5.553576512734879316e+02	2.684820307180735277e-02	0.000000000000000000e+00	3.606911345058679608e+00	1.000000000000000000e+00
2.530000000000000000e+02	1.361012776158396491e+02	4.829168952164122430e+01	-3.062066456557367873e-03	8.025576797464648848e+01	1.342677703393936328e-01	0.000000000000000000e+00	1.520653293744974555e+01	1.000000000000000000e+00
2.540000000000000000e+02	1.438008815140204355e+01	3.512391884404131304e+01	-5.184218204023636513e-03	1.380471075193263744e+02	1.302594375229403356e-01	0.000000000000000000e+00	6.926492560853128033e+00	1.000000000000000000e+00
2.540000000000000000e+02	5.559802889843979301e+00	3.996411340525828138e+01	-4.794333346085115008e-03	1.274295971384800055e+02	9.532267995977861119e-02	0.000000000000000000e+00	1.006105936200024331e+01	1.000000000000000000e+00
2.540000000000000000e+02	9.039959720588663572e+01	5.165936149579970760e+01	-1.576121328040762035e-02	4.260843388584722220e+02	1.536445961962606965e-02	0.000000000000000000e+00	1.248337603911494931e+01	1.000000000000000000e+00
2.540000000000000000e+02	1.285266230834833436e+02	2.860946088723928327e+01	-4.457757389059300961e-03	1.182638174348004583e+02	1.497708725975260835e-01	0.000000000000000000e+00	1.051087078585916501e+01	1.000000000000000000e+00
2.550000000000000000e+02	7.300160514667071254e+01	2.126071230588172156e+01	-1.735754206647132161e-02	4.695562437354444683e+02	4.996919805047472796e-02	0.000000000000000000e+00	6.632752916379227592e+00	1.000000000000000000e+00
2.550000000000000000e+02	1.763469160152549264e+01	4.123815269449210064e+01	-5.083548982843294831e-03	1.353056404447509067e+02	1.449732604791312829e-01	0.000000000000000000e+00	6.926492560853128033e+00	1.000000000000000000e+00
2.550000000000000000e+02	4.929214321714323432e+01	5.002834132565740788e+01	-3.341409371883537465e-03	8.786295312919068579e+01	1.197244197162420365e-01	0.000000000000000000e+00	9.688169084765519301e+00	1.000000000000000000e+00
2.560000000000000000e+02	1.366610075755486662e+02	2.195287064806466049e+01	-3.286027127400220540e-03	8.635476027752341110e+01	1.442390625885150435e-01	0.000000000000000000e+00	1.051087078585916501e+01	1.000000000000000000e+00
2.560000000000000000e+02	7.791667045282032689e+01	5.176527188967419590e+01	-3.861641200015386924e-03	1.020301276761631470e+02	1.223521418025182994e-01	0.000000000000000000e+00	1.248337603911494931e+01	1.000000000000000000e+00
2.570000000000000000e+02	1.359497081238740002e+01	1.677297662183324434e+01	-4.715072731194995016e-03	1.252711383415989701e+02	2.388009220690211487e-01	0.000000000000000000e+00	5.986506444998739518e+00	1.000000000000000000e+00
2.580000000000000000e+02	6.156359687816847526e+01	2.664435053913167195e+01	-1.673441282950974968e-02	4.525869231595435167e+02	2.198800379634457958e-02	0.000000000000000000e+00	7.075733575315383383e+00	1.000000000000000000e+00
2.590000000000000000e+02	4.193144204448683610e+01	7.810640683684797914e+00	-1.691456393096182897e-02	4.574928746240397004e+02	3.279001617301868787e-02	0.000000000000000000e+00	1.180053510581650045e+01	1.000000000000000000e+00
2.590000000000000000e+02	3.335358443048257016e+01	3.839216028797988400e+01	-1.663429799658793298e-02	4.498605534219639708e+02	2.489963028950170632e-02	0.000000000000000000e+00	7.125094194377914469e+00	1.000000000000000000e+00
2.600000000000000000e+02	1.121848083690335329e+02	4.409232503324239616e+01	-4.360981315974691609e-03	1.156283702260365516e+02	1.027723367461117476e-01	0.000000000000000000e+00	1.460923136401745204e+01	1.000000000000000000e+00
2.600000000000000000e+02	1.156874800393262746e+02	2.279528702503774085e+01	-5.115064006851422970e-03	1.361638709908873750e+02	8.014091645237497730e-02	0.000000000000000000e+00	1.548487333931124788e+01	1.000000000000000000e+00
2.600000000000000000e+02	7.906884132158216971e+01	3.349165616995763628e+01	-3.567355704796650647e-03	9.401601982663454748e+01	1.435183251507233804e-01	0.000000000000000000e+00	1.365310743414591421e+01	1.000000000000000000e+00
2.600000000000000000e+02	5.131365807278420021e+01	3.398443632756588784e+01	-4.633300499192158882e-03	1.230442821185958309e+02	1.720577460559492566e-01	0.000000000000000000e+00	8.303657497300873658e+00	1.000000000000000000e+00
2.600000000000000000e+02	3.447888138273346215e+01	4.542783183005834502e+01	-5.345860528092349385e-03	1.424490200810456031e+02	4.002388382979230608e-01	0.000000000000000000e+00	7.125094194377914469e+00	1.000000000000000000e+00
2.610000000000000000e+02	3.436315201921867413e+01	1.686456882991139139e+01	-4.291858382688360125e-03	1.137459850890433586e+02	9.007053288022692783e-02	0.000000000000000000e+00	9.503024184790014317e+00	1.000000000000000000e+00
2.620000000000000000e+02	2.567432485213713278e+01	2.071317261794799336e+01	-3.425739541454059234e-03	9.015946819665897749e+01	3.369675694629100660e-01	0.000000000000000000e+00	8.833968196493614755e+00	1.000000000000000000e+00
2.620000000000000000e+02	5.959958226132361858e+01	3.344204516405159211e+01	-2.090418307364757394e-02	5.661398810429675450e+02	1.805356160394089304e-02	0.000000000000000000e+00	7.075733575315383383e+00	1.000000000000000000e+00
2.620000000000000000e+02	1.273422642232261808e+02	4.034629342933128271e+01	-3.181732663453215159e-03	8.351456904907423962e+01	2.365102128263718573e-01	0.000000000000000000e+00	1.401750216651401182e+01	1.000000000000000000e+00
2.630000000000000000e+02	9.956335732188293264e+01	3.462513749042781086e+01	-1.638998829126244935e-02	4.432074075517956544e+02	1.286223304578193449e-02	0.000000000000000000e+00	7.956480982778842304e+00	1.000000000000000000e+00
2.630000000000000000e+02	5.161968566297000649e+01	4.692508666022939678e+01	-4.537408551580359231e-03	1.204329117909787357e+02	1.560691743559088351e-01	0.000000000000000000e+00	1.294426838095607124e+01	1.000000000000000000e+00
2.630000000000000000e+02	9.767920871539843120e+01	4.235531042885576625e+01	-4.940228958015636072e-03	1.314026885336746773e+02	2.791477697095458010e-01	0.000000000000000000e+00	7.956480982778842304e+00	1.000000000000000000e+00
2.640000000000000000e+02	7.620768535820701572e+01	1.133247905766307717e+01	-1.679182947804466405e-02	4.541505177681573855e+02	3.406246871992568703e-02	0.000000000000000000e+00	9.704949809093468716e+00	1.000000000000000000e+00
2.640000000000000000e+02	1.307279834704463894e+02	1.911227753917209071e+01	-1.570836876248070044e-02	4.246452544564091909e+02	2.018649247377690692e-02	0.000000000000000000e+00	1.184409073830925863e+01	1.000000000000000000e+00
2.640000000000000000e+02	1.405528101576479116e+02	3.445092128007950549e+01	-4.584884870023155090e-03	1.217258071000605781e+02	9.116745446204754799e-02	0.000000000000000000e+00	1.215092134234708432e+01	1.000000000000000000e+00
2.650000000000000000e+02	2.825716505125533828e+01	4.746657041557404533e+00	-3.218815805260496175e-03	8.452443294882920100e+01	1.806596675890231873e-01	0.000000000000000000e+00	1.089286600244389192e+01	1.000000000000000000e+00
2.650000000000000000e+02	1.240101916431269586e+02	9.207465824135416810e+00	-3.935248583955890285e-03	1.040346352818893365e+02	8.916559709368454545e-02	0.000000000000000000e+00	3.836760345397443484e+00	1.000000000000000000e+00
2.660000000000000000e+02	6.995378212349069713e+01	1.875371514930091976e+01	-8.204939058895252893e-03	2.203086634151335375e+02	9.451219088542206492e-02	0.000000000000000000e+00	9.704949809093468716e+00	1.000000000000000000e+00
2.660000000000000000e+02	6.437943671270186030e+01	2.704603007843632057e+01	7.477610048842319931e-03	-2.005017302724634192e+02	1.205878573892210648e-01	0.000000000000000000e+00	7.984736536153119957e+00	1.000000000000000000e+00
2.660000000000000000e+02	1.398953844576141989e+02	4.658404457611672456e+01	-3.283101781332186525e-03	8.627509600841291615e+01	1.324165565197015226e-01	0.000000000000000000e+00	4.318702048821598360e+00	1.000000000000000000e+00
2.670000000000000000e+02	1.120675589773289715e+02	2.441571230907602086e+01	-1.618033896488303702e-02	4.374981478720523000e+02	1.615436573693596056e-02	0.000000000000000000e+00	1.086826044157482052e+01	1.000000000000000000e+00
2.670000000000000000e+02	2.123621363279141860e+01	1.307496845064673252e+01	-1.611872339313504335e-02	4.358202063994976925e+02	9.745931031790444621e-03	0.000000000000000000e+00	8.833968196493614755e+00	1.000000000000000000e+00
2.670000000000000000e+02	5.818316932955572618e+00	5.221144120230891161e+01	-4.108122133366859732e-03	1.087424013519790691e+02	1.325775593977944755e-01	0.000000000000000000e+00	1.963625884248068942e+01	1.000000000000000000e+00
2.680000000000000000e+02	2.097695966118472910e+01	3.482792783671611403e+01	-4.217850602739573081e-03	1.117305737288167364e+02	1.054434528262098159e-01	0.000000000000000000e+00	7.258782953644797864e+00	1.000000000000000000e+00
2.680000000000000000e+02	1.241101236564651487e+02	2.893502750543893853e+01	-3.341926760261552335e-03	8.787704286969393763e+01	1.328958173076941751e-01	0.000000000000000000e+00	1.001903266780214530e+01	1.000000000000000000e+00
2.690000000000000000e+02	1.000220829026097249e+02	4.185291737461929529e+01	-1.685388493884345043e-02	4.558404384865537509e+02	1.185033013335812235e-02	0.000000000000000000e+00	6.313569091424891866e+00	1.000000000000000000e+00
2.690000000000000000e+02	8.781035090511001329e+01	4.911361807657598177e+01	-1.601158729458776811e-02	4.329026305682546081e+02	1.626431219963742070e-02	0.000000000000000000e+00	8.473188190370201767e+00	1.000000000000000000e+00
2.690000000000000000e+02	1.248585942544632417e+02	4.199390921831019341e+01	-3.668979480768634269e-03	9.678348174354101729e+01	2.817342517423994108e-01	0.000000000000000000e+00	3.238790445961959641e+00	1.000000000000000000e+00
2.700000000000000000e+02	1.216118092557370858e+02	6.212721783007300047e+00	-4.557459220127847190e-03	1.209789401301440250e+02	7.899324888693814994e-02	0.000000000000000000e+00	3.836760345397443484e+00	1.000000000000000000e+00
2.700000000000000000e+02	1.134365757572599449e+02	3.519740410963160571e+01	-1.654435296503505362e-02	4.474111320433864876e+02	1.078854219378200252e-02	0.000000000000000000e+00	8.444496854040821177e+00	1.000000000000000000e+00
2.710000000000000000e+02	2.530614206090768548e+01	4.980160031310911961e+01	-4.373221745803910002e-03	1.159617068204991170e+02	7.407844586181722146e-02	0.000000000000000000e+00	7.934614068175292800e+00	1.000000000000000000e+00
2.710000000000000000e+02	7.452982261648962492e+01	1.007242590624756495e+01	-4.068823163415346417e-03	1.076721950771753455e+02	7.011234032994162479e-02	0.000000000000000000e+00	9.813507503187622660e+00	1.000000000000000000e+00
2.710000000000000000e+02	3.085426809339854870e+01	2.706122705667630157e+01	-1.741191225257545175e-02	4.710368757826120714e+02	1.580856738931490924e-02	0.000000000000000000e+00	8.222494556169099411e+00	1.000000000000000000e+00
2.710000000000000000e+02	5.955074762232585783e+01	3.868163003852449577e+01	1.754191682681569258e-03	-4.463916551951074041e+01	3.613763591413425846e-01	0.000000000000000000e+00	5.266982706768232880e+00	1.000000000000000000e+00
2.710000000000000000e+02	7.378516758766767225e+01	5.033537136457291439e+01	-4.396833340479264739e-03	1.166047078154581129e+02	2.379886205985966008e-01	0.000000000000000000e+00	1.407829706266330483e+01	1.000000000000000000e+00
2.710000000000000000e+02	1.192212323666271914e+02	5.051585949357973959e+01	-3.189134487633494067e-03	8.371613867526296815e+01	1.870025603610394604e-01	0.000000000000000000e+00	1.021780238351638559e+01	1.000000000000000000e+00
2.720000000000000000e+02	7.571087246880900068e+01	2.165796337535942229e+01	-4.094882710338957135e-03	1.083818597495725982e+02	9.966315815065684980e-02	0.000000000000000000e+00	1.164558101607036278e+01	1.000000000000000000e+00
2.720000000000000000e+02	1.237579569967436299e+02	3.894786897238862622e+01	4.871222966178728742e-03	-1.295234879960008243e+02	2.809728993454354562e-01	0.000000000000000000e+00	3.238790445961959641e+00	1.000000000000000000e+00
2.720000000000000000e+02	1.203011879247028162e+02	4.011539423858678788e+01	-4.919114199503665796e-03	1.308276824437350285e+02	3.191812153075406222e-01	0.000000000000000000e+00	3.648611744846112614e+00	1.000000000000000000e+00
2.730000000000000000e+02	1.004943945344305973e+02	1.944762530379853160e+01	-1.619876025760953395e-02	4.379998043554211336e+02	1.098644876093335387e-02	0.000000000000000000e+00	1.104712175726776735e+01	1.000000000000000000e+00
2.730000000000000000e+02	9.384691550365417356e+01	4.316762733011223929e+01	-5.294266598004492008e-03	1.410439922192483380e+02	1.666160599209428606e-01	0.000000000000000000e+00	6.313569091424891866e+00	1.000000000000000000e+00
2.730000000000000000e+02	1.463922608741988007e+01	3.128913381670052019e+01	-4.462055427964565189e-03	1.183808634594529963e+02	1.933516834466505463e-01	0.000000000000000000e+00	7.258782953644797864e+00	1.000000000000000000e+00
2.740000000000000000e+02	1.091350692914430169e+02	4.858122825052341653e+01	-1.868307302897445274e-02	5.056536670335031545e+02	7.455045864382836562e-03	0.000000000000000000e+00	1.027002841407064082e+01	1.000000000000000000e+00
2.740000000000000000e+02	2.417885171409359302e+01	4.194747293415319689e+01	-4.168198143974324345e-03	1.103784168403394119e+02	1.232129150069594115e-01	0.000000000000000000e+00	7.934614068175292800e+00	1.000000000000000000e+00
2.750000000000000000e+02	5.750538011502434443e+01	5.001691199871147298e+00	-1.391362272338072170e-03	3.475844060198675578e+01	4.852197765406369712e-01	0.000000000000000000e+00	5.958361871738150128e+00	1.000000000000000000e+00
2.750000000000000000e+02	3.882260660251662898e+01	2.503268124000458528e+01	-1.680027226024658621e-02	4.543804352062084604e+02	2.591877407590326143e-02	0.000000000000000000e+00	8.222494556169099411e+00	1.000000000000000000e+00
2.750000000000000000e+02	5.438635365825250290e+01	3.971610662948164361e+01	-4.419016253319569751e-03	1.172088023386583160e+02	6.881254024676541903e-02	0.000000000000000000e+00	5.266982706768232880e+00	1.000000000000000000e+00
2.760000000000000000e+02	4.376194339106245224e+01	1.259203175889430604e+01	-3.464834464824572899e-03	9.122411778812958971e+01	1.707107611359349741e-01	0.000000000000000000e+00	7.336492691155623191e+00	1.000000000000000000e+00
2.760000000000000000e+02	4.865179803743635745e+01	2.318029948252382866e+01	-4.415837704731508974e-03	1.171222427507630641e+02	1.851070945230894882e-01	0.000000000000000000e+00	1.000221587648191246e+01	1.000000000000000000e+00
2.760000000000000000e+02	3.173747689328672905e+01	3.921506186895949497e+01	-4.861658830273063447e-03	1.292630333766572051e+02	9.355660918644070900e-02	0.000000000000000000e+00	8.037343144890943591e+00	1.000000000000000000e+00
2.770000000000000000e+02	7.875923234036733334e+00	1.283815452984910443e+01	-4.035797751113212248e-03	1.067728329942166567e+02	1.019712834387861422e-01	0.000000000000000000e+00	1.496613463710789915e+01	1.000000000000000000e+00
2.770000000000000000e+02	1.326170426301981422e+02	4.402803978339139235e+01	-4.658881221125668257e-03	1.237409072250815143e+02	8.688483141600134019e-02	0.000000000000000000e+00	1.021232264129197276e+01	1.000000000000000000e+00
2.780000000000000000e+02	7.415424851210171653e+01	2.869967369141535585e+01	-4.383091414968091556e-03	1.162304818515692943e+02	8.926884397933465554e-02	0.000000000000000000e+00	9.017941438416174904e+00	1.000000000000000000e+00
2.780000000000000000e+02	8.516327619681700867e+01	3.438520389990824100e+01	-4.280894757263335737e-03	1.134474189755056415e+02	1.034030322397437862e-01	0.000000000000000000e+00	8.362344886965109581e+00	1.000000000000000000e+00
2.780000000000000000e+02	1.187800128235519139e+02	3.713489502568915412e+01	-3.662166095416733227e-03	9.659793673395789426e+01	1.473647986266644061e-01	0.000000000000000000e+00	1.271652178274303679e+01	1.000000000000000000e+00
2.790000000000000000e+02	6.310118810635584197e+01	7.048398096017612247e+00	-3.976993912256477672e-03	1.051714618283904485e+02	1.262153260666184496e-01	0.000000000000000000e+00	5.958361871738150128e+00	1.000000000000000000e+00
2.790000000000000000e+02	2.172402538495285995e+01	1.851400273023580212e+01	-4.411343184230135349e-03	1.169998460556654862e+02	9.873984360147558537e-02	0.000000000000000000e+00	1.468166114940263789e+01	1.000000000000000000e+00
2.790000000000000000e+02	8.306786201648883150e+01	1.281428807827570715e+01	-4.488616058316408086e-03	1.191041738490218620e+02	1.025830396646705278e-01	0.000000000000000000e+00	1.240804389319504075e+01	1.000000000000000000e+00
2.790000000000000000e+02	9.027733490865929866e+01	2.291295402346440468e+01	-3.561226530278190517e-03	9.384910753765812785e+01	1.653473195866533851e-01	0.000000000000000000e+00	1.240804389319504075e+01	1.000000000000000000e+00
2.800000000000000000e+02	3.958628292012604533e+01	6.559786352842010615e+00	-1.611495792959616660e-02	4.357176636938791603e+02	1.698590301065150410e-02	0.000000000000000000e+00	7.336492691155623191e+00	1.000000000000000000e+00
2.800000000000000000e+02	1.020528449146590617e+02	3.968225272394978731e+01	-4.492779231382098941e-03	1.192175471497341590e+02	1.051404529826248657e-01	0.000000000000000000e+00	1.343893261794960736e+01	1.000000000000000000e+00
2.810000000000000000e+02	4.401523586456034565e+01	5.035375226758456080e+01	-4.180585778099194134e-03	1.107157621648292150e+02	1.078275105706411052e-01	0.000000000000000000e+00	8.446965428292038780e+00	1.000000000000000000e+00
2.810000000000000000e+02	1.037405616744316177e+02	1.169759095800442061e+01	-3.812089957159776193e-03	1.006807271424131471e+02	1.469673366735998465e-01	0.000000000000000000e+00	1.048150092387315269e+01	1.000000000000000000e+00
2.810000000000000000e+02	8.069967625510577136e+01	4.145663144807041789e+01	-4.893699204527514335e-03	1.301355704842831642e+02	1.099391228510276930e-01	0.000000000000000000e+00	8.362344886965109581e+00	1.000000000000000000e+00
2.810000000000000000e+02	1.585083698426276477e+01	4.442938511902710275e+01	-4.555435702854135176e-03	1.209238348465660522e+02	1.425420966814767709e-01	0.000000000000000000e+00	8.253542967702941269e+00	1.000000000000000000e+00
2.810000000000000000e+02	6.999129810077045022e+01	3.669924315854922270e+01	-3.374806208207869508e-03	8.877242998919466288e+01	3.487552042060054758e-01	0.000000000000000000e+00	9.017941438416174904e+00	1.000000000000000000e+00
2.820000000000000000e+02	1.197291467400910676e+02	1.747064731917557978e+01	-4.208447058303576953e-03	1.114744924047205785e+02	1.716274867931388837e-01	0.000000000000000000e+00	7.393830641357538092e+00	1.000000000000000000e+00
2.830000000000000000e+02	4.925543768894925734e+01	5.689258335885303275e+00	-1.587074648113010258e-02	4.290671935963232499e+02	2.186962805605252580e-02	0.000000000000000000e+00	8.109261131655577159e+00	1.000000000000000000e+00
2.830000000000000000e+02	1.142037328503848670e+02	1.231719612248811124e+01	-3.004846532646285838e-03	7.869753065471201126e+01	2.780581976325526838e-01	0.000000000000000000e+00	7.533600622233137756e+00	1.000000000000000000e+00
2.840000000000000000e+02	5.357465862306382576e+01	1.255252626185805731e+01	-4.734481253754308817e-03	1.257996794879260705e+02	3.051440831243332763e-01	0.000000000000000000e+00	6.620032531602382697e+00	1.000000000000000000e+00
2.840000000000000000e+02	7.249018809999751234e+00	2.096866335055442931e+01	8.243156419568933163e-03	-2.213494148457657502e+02	6.793076156548394362e-02	0.000000000000000000e+00	6.642665239509486952e+00	1.000000000000000000e+00
2.840000000000000000e+02	1.528661832647984653e+01	5.266362028848445220e+01	-7.849591847380753620e-03	2.106316969204384861e+02	3.310425573554687251e-02	0.000000000000000000e+00	8.253542967702941269e+00	1.000000000000000000e+00
2.850000000000000000e+02	9.097842385829142131e+01	1.627712504442255081e+01	-4.626379701355230745e-03	1.228558120065072217e+02	1.036464925033966367e-01	0.000000000000000000e+00	1.355891935542140558e+01	1.000000000000000000e+00
2.850000000000000000e+02	1.214571005905601311e+02	1.028156482947449391e+01	-4.001096577066531705e-03	1.058278358542500541e+02	1.491427619859446718e-01	0.000000000000000000e+00	7.393830641357538092e+00	1.000000000000000000e+00
2.850000000000000000e+02	1.312363923927701990e+02	3.915927728546714093e+01	-3.872005084471380389e-03	1.023123613883909684e+02	1.425328503159927207e-01	0.000000000000000000e+00	1.004941912504575541e+01	1.000000000000000000e+00
2.850000000000000000e+02	1.340595583882209496e+02	5.069619904660157772e+01	-7.753298439218851007e-03	2.080093938482650913e+02	1.433816203143681856e-01	0.000000000000000000e+00	4.816582965125657978e+00	1.000000000000000000e+00
2.860000000000000000e+02	3.736938697068557502e+01	4.513993241774851128e+01	-1.734409897200892697e-02	4.691901556658542631e+02	9.597819478024849360e-03	0.000000000000000000e+00	8.446965428292038780e+00	1.000000000000000000e+00
2.860000000000000000e+02	1.373242452897148667e+02	4.715483054062077173e+01	5.254443131421486675e-03	-1.399595026289575230e+02	4.651139888546024226e-01	0.000000000000000000e+00	3.328002252808967221e+00	1.000000000000000000e+00
2.870000000000000000e+02	9.513994989468250196e+01	4.613669124086083428e+01	-4.859379068094631104e-03	1.292009499227796709e+02	8.552998539433609437e-02	0.000000000000000000e+00	2.290872783243235489e+01	1.000000000000000000e+00
2.870000000000000000e+02	6.245036661730222960e+01	2.935982846048822736e+01	-4.364884438747518650e-03	1.157346617264998656e+02	2.660562537700769115e-01	0.000000000000000000e+00	5.548865210145306648e+00	1.000000000000000000e+00
2.870000000000000000e+02	1.401581173471338673e+02	4.889975694505201886e+01	-5.999705868010286186e-03	1.602548146449919386e+02	2.606401085052701960e-01	0.000000000000000000e+00	3.328002252808967221e+00	1.000000000000000000e+00
2.880000000000000000e+02	1.151572496561653196e+02	2.568648804566270982e+01	-3.944818842777713178e-03	1.042952566430916050e+02	1.457407255907525734e-01	0.000000000000000000e+00	6.986430827955431688e+00	1.000000000000000000e+00
2.880000000000000000e+02	5.884956555352285790e+01	3.358169260082318885e+01	-4.732088559992419369e-03	1.257345206331057739e+02	2.494808954915405108e-01	0.000000000000000000e+00	5.548865210145306648e+00	1.000000000000000000e+00
2.880000000000000000e+02	1.660419753707863322e+01	1.407069918760872618e+01	-5.443262408176439623e-03	1.451015095323539583e+02	2.128439661789826021e-01	0.000000000000000000e+00	9.086870322025815128e+00	1.000000000000000000e+00
2.880000000000000000e+02	2.978562423247935698e+01	3.751628026580226560e+01	-3.246296132781722760e-03	8.527278892312480707e+01	2.185604931142023366e-01	0.000000000000000000e+00	1.075330318568576793e+01	1.000000000000000000e+00
2.890000000000000000e+02	1.143342004861717953e+02	3.262426908700287242e+01	-4.000309698806301523e-03	1.058064072505832485e+02	9.369458218702875207e-02	0.000000000000000000e+00	6.986430827955431688e+00	1.000000000000000000e+00
2.900000000000000000e+02	4.483282572797718046e+01	4.111200627749661862e+01	-4.897006455907501610e-03	1.302256349613822408e+02	1.652864877375177510e-01	0.000000000000000000e+00	7.876667988276306431e+00	1.000000000000000000e+00
2.910000000000000000e+02	1.291482228004791466e+02	6.655188907968110357e+00	-4.517893343421482480e-03	1.199014653370004595e+02	1.450401670498029372e-01	0.000000000000000000e+00	1.062795648772997836e+01	1.000000000000000000e+00
2.910000000000000000e+02	3.996432129864037108e+01	2.916540942793798052e+01	-1.691447963295125007e-02	4.574905789847395567e+02	7.317409509833794345e-02	0.000000000000000000e+00	5.364081781611078625e+00	1.000000000000000000e+00
2.920000000000000000e+02	1.087984813766918535e+02	1.925499976159869320e+01	-1.356961146674293475e-02	3.664017055541141303e+02	3.958283240844329143e-02	0.000000000000000000e+00	9.044223326526752871e+00	1.000000000000000000e+00
2.920000000000000000e+02	9.021353052823572227e+01	2.360573645792945285e+01	-1.578529853343361988e-02	4.267402387192182687e+02	1.923003747654317142e-02	0.000000000000000000e+00	9.040983230889219513e+00	1.000000000000000000e+00
2.920000000000000000e+02	1.299201530044289541e+02	2.389491137959196720e+01	-4.747193366559656139e-03	1.261458611539361669e+02	8.623563500312114716e-02	0.000000000000000000e+00	7.239412177889235522e+00	1.000000000000000000e+00
2.920000000000000000e+02	8.075064238290456942e+00	3.138415041649178860e+01	-4.468103060497957517e-03	1.185455551623889505e+02	2.781607943494667223e-01	0.000000000000000000e+00	6.341650335996555476e+00	1.000000000000000000e+00
2.920000000000000000e+02	7.518692375329153776e+01	3.488117887129588013e+01	-4.193527988122819523e-03	1.110682099362135631e+02	9.119429462292016897e-02	0.000000000000000000e+00	1.341656904369077274e+01	1.000000000000000000e+00
2.930000000000000000e+02	7.733984538027885769e+00	1.604314274847040167e+01	-7.521184534597007490e-03	2.016883692132180670e+02	1.024300747256865485e-01	0.000000000000000000e+00	9.086870322025815128e+00	1.000000000000000000e+00
2.930000000000000000e+02	5.737659983178838274e+01	5.107543049243249556e+01	-3.010524017345320592e-03	7.885214233429307740e+01	2.883092063221325274e-01	0.000000000000000000e+00	1.159915745934191555e+01	1.000000000000000000e+00
2.930000000000000000e+02	7.139229095059945962e+01	6.796882629645405238e+00	-3.966176749226807408e-03	1.048768842411353432e+02	1.633827900177379222e-01	0.000000000000000000e+00	1.082411241529910484e+01	1.000000000000000000e+00
2.930000000000000000e+02	9.521128285078897591e+01	1.182189033434772263e+01	-3.738147744415671291e-03	9.866710133620890133e+01	2.432643840927534162e-01	0.000000000000000000e+00	4.002600851032572571e+00	1.000000000000000000e+00
2.930000000000000000e+02	3.605965134655766491e+01	2.093618356780493528e+01	4.176968909485941940e-03	-1.106172660594651518e+02	4.000510429748730390e-01	0.000000000000000000e+00	4.983958436291136884e+00	1.000000000000000000e+00
2.940000000000000000e+02	6.110927093885233319e+01	1.017636617259103993e+01	-1.629878256122989713e-02	4.407236542956843550e+02	6.289557033248127649e-02	0.000000000000000000e+00	3.459859520231661101e+00	1.000000000000000000e+00
2.940000000000000000e+02	1.012974958662590694e+02	1.171105662729543795e+01	-3.921278035813823525e-03	1.036541833692174777e+02	2.380251218991190632e-01	0.000000000000000000e+00	6.087222107028502194e+00	1.000000000000000000e+00
2.940000000000000000e+02	4.055752989708972933e+01	3.449658912088940355e+01	-1.709955206536195246e-02	4.625305502283495684e+02	8.976733691403915305e-02	0.000000000000000000e+00	3.741809632530058494e+00	1.000000000000000000e+00
2.940000000000000000e+02	2.308408384954222115e+01	5.129471740157082849e+01	-1.301850470703396628e-02	3.513937317305006331e+02	3.585773534193863465e-01	0.000000000000000000e+00	1.905213495305823912e+01	1.000000000000000000e+00
2.940000000000000000e+02	4.198577610905822866e+01	2.231813041597701286e+01	-4.477823672317233702e-03	1.188102710004059759e+02	2.581767082342789621e-01	0.000000000000000000e+00	6.085123810728513050e+00	1.000000000000000000e+00
2.950000000000000000e+02	1.273448867066772578e+02	1.712903433540654774e+01	-4.548313779677667923e-03	1.207298876036350208e+02	9.598086794719140613e-02	0.000000000000000000e+00	7.239412177889235522e+00	1.000000000000000000e+00
2.950000000000000000e+02	8.165559973927358328e+01	2.069005499512286761e+01	-4.679830704759834967e-03	1.243114124792101904e+02	1.382321386731893975e-01	0.000000000000000000e+00	9.040983230889219513e+00	1.000000000000000000e+00
2.950000000000000000e+02	1.379505085683361187e+02	3.674229047673750159e+01	-1.627751530258360682e-02	4.401444952571849853e+02	1.042714682869638754e-02	0.000000000000000000e+00	1.515063563513249889e+01	1.000000000000000000e+00
2.950000000000000000e+02	1.188558662748393715e+02	4.341753864460627454e+01	-4.541910179937068415e-03	1.205555020502178110e+02	7.539589201835006360e-02	0.000000000000000000e+00	8.927245882176231717e+00	1.000000000000000000e+00
2.950000000000000000e+02	1.186557751015091924e+02	5.234254186943414311e+01	-1.249069704628907526e-03	3.088346884043255258e+01	4.813767996447199105e-01	0.000000000000000000e+00	8.927245882176231717e+00	1.000000000000000000e+00
2.970000000000000000e+02	1.333592611420772300e+01	3.492531707545681030e+01	-3.664491153130307668e-03	9.666125369512552368e+01	1.881374434806779572e-01	0.000000000000000000e+00	6.341650335996555476e+00	1.000000000000000000e+00
2.970000000000000000e+02	6.192436305161673715e+01	3.690819849096233440e+01	-3.940551489398930705e-03	1.041790462597555376e+02	1.145949218726085572e-01	0.000000000000000000e+00	1.341656904369077274e+01	1.000000000000000000e+00
2.970000000000000000e+02	9.358931317996872679e+01	8.162651621223648846e+00	-4.583463264820136600e-03	1.216870933421569703e+02	1.760530235072534921e-01	0.000000000000000000e+00	4.002600851032572571e+00	1.000000000000000000e+00
2.970000000000000000e+02	6.755682461896412860e+01	2.364006564935821331e+01	-4.505327158343282873e-03	1.195592576369608224e+02	1.297556453858197401e-01	0.000000000000000000e+00	1.085694718236923428e+01	1.000000000000000000e+00
2.980000000000000000e+02	3.252457480774796750e+01	2.444945491505878010e+01	-3.683451274657890528e-03	9.717758379372341437e+01	1.892242316850858419e-01	0.000000000000000000e+00	4.983958436291136884e+00	1.000000000000000000e+00
2.980000000000000000e+02	8.101612878894678715e+01	3.294820037819070535e+01	-1.639664954651045420e-02	4.433888096896450293e+02	8.798401463747329565e-03	0.000000000000000000e+00	1.048109318132381063e+01	1.000000000000000000e+00
2.990000000000000000e+02	1.199775727353454329e+02	1.380845668441835805e+01	-1.655447532200700345e-02	4.476867883763781606e+02	8.412385490782714470e-03	0.000000000000000000e+00	8.081061260034065441e+00	1.000000000000000000e+00
2.990000000000000000e+02	1.194102784967395507e+02	2.721854825679788092e+01	-3.340333807709074988e-03	8.783366290784687180e+01	3.792032759334206249e-01	0.000000000000000000e+00	5.108230837129068114e+00	1.000000000000000000e+00
2.990000000000000000e+02	1.243837611547165380e+02	2.838409213679489795e+01	-4.444311822374919299e-03	1.178976620406089353e+02	2.759091110256285395e-01	0.000000000000000000e+00	5.108230837129068114e+00	1.000000000000000000e+00
3.000000000000000000e+02	5.742268330183939895e+00	2.110688673561525874e+01	-3.750509221265714479e-03	9.900373433465846063e+01	1.429356131640370231e-01	0.000000000000000000e+00	1.101997681553514674e+01	1.000000000000000000e+00
3.000000000000000000e+02	2.467503469517150094e+01	4.488867044500241832e+01	-4.362109599940128257e-03	1.156590961351649725e+02	1.355489674804564171e-01	0.000000000000000000e+00	8.905415383957471676e+00	1.000000000000000000e+00
3.010000000000000000e+02	4.721976901199722221e+01	2.267308505961421972e+01	-5.066756504124189826e-03	1.348483405176314989e+02	8.804843646463911266e-02	0.000000000000000000e+00	1.480216952219954152e+01	1.000000000000000000e+00
3.010000000000000000e+02	1.383932910859995218e+02	2.654925601951486058e+01	-1.677028843073796391e-02	4.535639028003371891e+02	2.052887077422438367e-02	0.000000000000000000e+00	1.047043955936717552e+01	1.000000000000000000e+00
3.010000000000000000e+02	1.002311534532998820e+02	1.826968473649187885e+01	-4.404055972139743307e-03	1.168013975946858380e+02	1.633016249743766135e-01	0.000000000000000000e+00	8.568619655257606382e+00	1.000000000000000000e+00
3.020000000000000000e+02	7.645002103800950977e+01	9.442844666708754886e+00	-1.687533204425754538e-02	4.564244951887741877e+02	9.972435392130440945e-03	0.000000000000000000e+00	1.168022454002041144e+01	1.000000000000000000e+00
3.020000000000000000e+02	1.361031868958879727e+02	6.112434202532656791e+00	-4.854652484829163027e-03	1.290722335957276812e+02	1.165977952488380653e-01	0.000000000000000000e+00	1.057089009704577265e+01	1.000000000000000000e+00
3.020000000000000000e+02	7.808974336579474596e+01	2.100740068901491142e+01	-4.158809407532018665e-02	1.129412948219612417e+03	7.550028121095953004e-03	0.000000000000000000e+00	1.085694718236923428e+01	1.000000000000000000e+00
3.030000000000000000e+02	4.176487160164302281e+01	5.622090532692796572e+00	-1.647962534685773472e-02	4.456484419980257030e+02	1.066934809793862460e-02	0.000000000000000000e+00	8.273314203069014994e+00	1.000000000000000000e+00
3.030000000000000000e+02	8.041038126805521813e+01	4.341177453889345372e+01	-4.977104899946113714e-03	1.324069098782032086e+02	9.621512238208873580e-02	0.000000000000000000e+00	6.549624570507837973e+00	1.000000000000000000e+00
3.030000000000000000e+02	8.824697135778107793e+01	4.274851382399985056e+01	-4.162173207727178255e-03	1.102143432123297373e+02	1.880232575347561275e-01	0.000000000000000000e+00	4.982482607367132665e+00	1.000000000000000000e+00
3.030000000000000000e+02	4.059474850697632320e+01	4.542819699469392702e+01	-1.682924213231190569e-02	4.551693550914578736e+02	1.158877785994616438e-02	0.000000000000000000e+00	7.626263585162503134e+00	1.000000000000000000e+00
3.030000000000000000e+02	8.998820696292959553e+01	1.807587795578138312e+01	-3.839765897609715914e-03	1.014344101312335482e+02	1.516267929943250214e-01	0.000000000000000000e+00	1.024477983525455471e+01	1.000000000000000000e+00
3.040000000000000000e+02	1.046933019279547352e+02	2.558477009392977664e+01	-1.590136764083354554e-02	4.299010820492985658e+02	1.170401763692219266e-02	0.000000000000000000e+00	8.568619655257606382e+00	1.000000000000000000e+00
3.040000000000000000e+02	2.383515491603633407e+01	3.424471754706139848e+01	-5.119296233352232245e-03	1.362791247841329891e+02	8.322218699950256759e-02	0.000000000000000000e+00	7.760416011329365205e+00	1.000000000000000000e+00
3.040000000000000000e+02	1.331846521446248630e+02	3.612764974049609634e+01	-1.647080618958880055e-02	4.454082749539698511e+02	1.496771377339634057e-02	0.000000000000000000e+00	1.090300627789130949e+01	1.000000000000000000e+00
3.040000000000000000e+02	1.632656654438147825e+01	4.105021935444891312e+01	-4.478514231888648320e-03	1.188290766125470981e+02	1.133207943257081851e-01	0.000000000000000000e+00	9.188613999909168939e+00	1.000000000000000000e+00
3.040000000000000000e+02	4.820889929046654032e+01	4.585785280653747975e+01	3.925862113809728583e-03	-1.037790189321205219e+02	2.757887091322931417e-01	0.000000000000000000e+00	7.626263585162503134e+00	1.000000000000000000e+00
3.050000000000000000e+02	1.220565921860390830e+02	4.164925979540079481e+01	-4.176541681661411973e-03	1.106056316095254601e+02	1.847093809717665902e-01	0.000000000000000000e+00	7.793064061544603405e+00	1.000000000000000000e+00
3.050000000000000000e+02	1.645043882724412754e+01	2.370976468527443259e+01	-4.323914875346284922e-03	1.146189611398924910e+02	1.452068533655833660e-01	0.000000000000000000e+00	4.890023606384409582e+00	1.000000000000000000e+00
3.060000000000000000e+02	1.688231563714982641e+01	3.079767785612801489e+01	-4.052063393348002453e-03	1.072157858859810631e+02	2.251471988504173405e-01	0.000000000000000000e+00	4.368372017419777542e+00	1.000000000000000000e+00
3.070000000000000000e+02	1.220255304848254667e+02	2.852382922286583522e+01	-1.635805872714608117e-02	4.423378880730091964e+02	7.999889091098166816e-03	0.000000000000000000e+00	1.312546732667898830e+01	1.000000000000000000e+00
3.070000000000000000e+02	4.999028046703824657e+01	4.733059093551773344e+00	-4.642756705378572879e-03	1.233017975498914609e+02	2.590454618473707615e-01	0.000000000000000000e+00	6.463009027719811783e+00	1.000000000000000000e+00
3.080000000000000000e+02	5.526416220816909686e+01	8.468920048265481171e+00	-4.481535408078668112e-03	1.189113505683234422e+02	3.115415114079660430e-01	0.000000000000000000e+00	6.463009027719811783e+00	1.000000000000000000e+00
3.080000000000000000e+02	8.512503588932450782e+01	3.886538984149441944e+01	-3.842411097365524934e-03	1.015064453367432264e+02	1.360409208071716725e-01	0.000000000000000000e+00	4.982482607367132665e+00	1.000000000000000000e+00
3.080000000000000000e+02	1.022056799959282358e+02	4.365153717939079314e+01	-8.440568077326784935e-02	2.295439691735602992e+03	3.314275745327166511e-03	0.000000000000000000e+00	1.162499562279869281e+01	1.000000000000000000e+00
3.080000000000000000e+02	1.145620991522407337e+02	4.378571050479853000e+01	-1.526300446469945962e-02	4.125169043585033251e+02	3.611536554427807744e-02	0.000000000000000000e+00	7.793064061544603405e+00	1.000000000000000000e+00
3.080000000000000000e+02	6.580489146684503510e+01	2.439668670276219942e+01	-4.321299119454856397e-03	1.145477277622285044e+02	1.749363789782608647e-01	0.000000000000000000e+00	6.715992664065042916e+00	1.000000000000000000e+00
3.090000000000000000e+02	8.646779194121459966e+01	2.897123558694745071e+01	-3.832833028174643941e-03	1.012456112802467771e+02	1.600197843487850546e-01	0.000000000000000000e+00	9.984852639255992202e+00	1.000000000000000000e+00
3.090000000000000000e+02	6.215235059484987801e+01	4.723812276716071779e+01	-1.645926049004253419e-02	4.450938575502399885e+02	9.816579008127157557e-03	0.000000000000000000e+00	7.519204315669503202e+00	1.000000000000000000e+00
3.090000000000000000e+02	3.091871384437111203e+01	5.222105584202495976e+01	-3.941995205223187623e-03	1.042183621435066812e+02	2.077654997268512105e-01	0.000000000000000000e+00	1.834949507057157447e+01	1.000000000000000000e+00
3.090000000000000000e+02	1.373017951016455029e+01	2.777332471544976400e+01	-3.834232633615825090e-03	1.012837259312732527e+02	2.572489196345059126e-01	0.000000000000000000e+00	4.368372017419777542e+00	1.000000000000000000e+00
3.090000000000000000e+02	5.496933621462876118e+01	4.127085142773466231e+01	-3.865746994706442848e-03	1.021419384245579636e+02	2.103444581757555332e-01	0.000000000000000000e+00	8.169705567198544571e+00	1.000000000000000000e+00
3.090000000000000000e+02	1.419808807011179113e+02	4.431689071088547394e+01	-4.391176418538770589e-03	1.164506561096688557e+02	1.291503747810881508e-01	0.000000000000000000e+00	1.189136704809753375e+01	1.000000000000000000e+00
3.100000000000000000e+02	8.762365347675024907e+01	1.424093762542088371e+01	-1.957743219610535296e-02	5.300092364993857927e+02	2.241844164859829736e-02	0.000000000000000000e+00	1.048736418727715503e+01	1.000000000000000000e+00
3.100000000000000000e+02	6.284190553723133377e+01	5.978243106619909319e+00	-3.764613968622823430e-03	9.938784081746763377e+01	1.768296095540452528e-01	0.000000000000000000e+00	5.080736199292704036e+00	1.000000000000000000e+00
3.100000000000000000e+02	1.060517142206078063e+02	3.102077686675616164e+01	-4.224964568936086934e-03	1.119243042838832878e+02	1.131399230268986811e-01	0.000000000000000000e+00	6.811250189115989784e+00	1.000000000000000000e+00
3.110000000000000000e+02	7.133328675191077650e+01	2.821000586536036181e+01	-4.643334117076090839e-03	1.233175218709764920e+02	1.682774296764089073e-01	0.000000000000000000e+00	6.715992664065042916e+00	1.000000000000000000e+00
3.110000000000000000e+02	1.314158903187893657e+02	4.977450818501144880e+01	-4.705173177136961343e-03	1.250015494723808303e+02	1.291022465738485003e-01	0.000000000000000000e+00	1.189136704809753375e+01	1.000000000000000000e+00
3.120000000000000000e+02	9.969904460240115895e+01	1.782734260527372427e+01	-1.598907814223624393e-02	4.322896517518419728e+02	3.756006781136800310e-02	0.000000000000000000e+00	3.947226378037460126e+00	1.000000000000000000e+00
3.120000000000000000e+02	6.950430068431742825e+01	4.881522879490931643e+01	-3.381906167239130158e-03	8.896577909517579030e+01	2.715339573629326209e-01	0.000000000000000000e+00	5.222284720374149813e+00	1.000000000000000000e+00
3.130000000000000000e+02	1.125507860283785107e+02	2.898234737909350400e+01	-4.844597034106429452e-03	1.287983992821890240e+02	1.964103897161724177e-01	0.000000000000000000e+00	6.811250189115989784e+00	1.000000000000000000e+00
3.130000000000000000e+02	9.392884023342560340e+01	5.181452969292062960e+01	-4.074378628397485984e-03	1.078234838638960582e+02	9.597828497509819368e-02	0.000000000000000000e+00	1.162499562279869281e+01	1.000000000000000000e+00
3.130000000000000000e+02	1.131144335232235676e+02	2.167698400883226384e+01	-7.308455896167486733e-03	1.958952523972146480e+02	1.426910185164643741e-01	0.000000000000000000e+00	7.327075301237170102e+00	1.000000000000000000e+00
3.130000000000000000e+02	1.063053632737794985e+01	2.312448519209905839e+01	-4.616513011049136472e-03	1.225871180969682399e+02	1.275817429236421052e-01	0.000000000000000000e+00	3.683469362600295671e+00	1.000000000000000000e+00
3.130000000000000000e+02	1.311221375690656714e+02	3.467582353823173236e+01	-3.844352232462806482e-03	1.015593071538319521e+02	2.766501717266397486e-01	0.000000000000000000e+00	9.156580490699568031e+00	1.000000000000000000e+00
3.140000000000000000e+02	3.872752593016110012e+01	1.171382839237918994e+01	-4.276876650683383678e-03	1.133379961870712407e+02	1.239099481277794457e-01	0.000000000000000000e+00	1.303808420388555511e+01	1.000000000000000000e+00
3.140000000000000000e+02	1.212839265584580914e+02	1.849256817658955399e+01	-3.652389604414540795e-03	9.633169917025030315e+01	1.825591462486939598e-01	0.000000000000000000e+00	8.768187990992405645e+00	1.000000000000000000e+00
3.150000000000000000e+02	6.780292736712652868e+01	7.074665803441992473e+00	-1.642928414368489964e-02	4.442775289287211535e+02	1.330982875131625498e-02	0.000000000000000000e+00	5.080736199292704036e+00	1.000000000000000000e+00
3.150000000000000000e+02	2.150509989160889290e+01	2.570493342167739215e+01	-1.702359123425329843e-02	4.604619525477465913e+02	1.677009721452893398e-02	0.000000000000000000e+00	8.371227386364518352e+00	1.000000000000000000e+00
3.160000000000000000e+02	7.895120933905319305e+01	2.123268650703688465e+01	-1.618136527022497745e-02	4.375260966559050075e+02	1.536220269269084060e-02	0.000000000000000000e+00	1.033033058385500880e+01	1.000000000000000000e+00
3.160000000000000000e+02	6.414954534015780041e+01	5.068990743234805763e+01	-1.555857392628356116e-02	4.205659777265314005e+02	3.702779448796189588e-02	0.000000000000000000e+00	5.673431482751445820e+00	1.000000000000000000e+00
3.160000000000000000e+02	1.014973711719180045e+02	9.856041600958624471e+00	-3.853220581233969457e-03	1.018008138018116995e+02	1.399743660903317588e-01	0.000000000000000000e+00	8.171634974227933057e+00	1.000000000000000000e+00
3.170000000000000000e+02	6.702011224108139231e+01	2.220532069909189943e+01	-4.950637504089269378e-03	1.316861384900814187e+02	1.258239059664767456e-01	0.000000000000000000e+00	5.529601132447011125e+00	1.000000000000000000e+00
3.170000000000000000e+02	1.427894812113343335e+02	1.171752404074119269e+01	-6.424410760275610019e-03	1.718205590195384502e+02	1.354782266298627524e-01	0.000000000000000000e+00	8.451578264215283909e+00	1.000000000000000000e+00
3.170000000000000000e+02	1.049281021893619084e+02	2.696800970278913567e+01	-3.239011736191371033e-02	8.789297318317223926e+02	5.338160132307701033e-03	0.000000000000000000e+00	7.884343040722173512e+00	1.000000000000000000e+00
3.170000000000000000e+02	1.357834154006331175e+02	4.255715941862649032e+01	-1.625419383195124759e-02	4.395093950436375394e+02	3.049580929908568550e-02	0.000000000000000000e+00	9.156580490699568031e+00	1.000000000000000000e+00
3.170000000000000000e+02	1.343379575237228494e+02	1.168715112685056035e+01	-1.652252594594362869e-02	4.468167293702191500e+02	1.642158556660622271e-02	0.000000000000000000e+00	8.451578264215283909e+00	1.000000000000000000e+00
3.170000000000000000e+02	1.408141104702379387e+01	2.183630422091362533e+01	-3.236236646556419488e-03	8.499884471306270939e+01	3.136950058487772974e-01	0.000000000000000000e+00	3.683469362600295671e+00	1.000000000000000000e+00
3.170000000000000000e+02	7.075003180207542641e+01	4.374369927385723855e+01	-3.079520061498002524e-03	8.073107197239650645e+01	3.200618184547550094e-01	0.000000000000000000e+00	5.222284720374149813e+00	1.000000000000000000e+00
3.180000000000000000e+02	9.169445278772816721e+01	3.218233627637425087e+01	-4.478295385963427210e-03	1.188231169071737554e+02	7.363328361128862465e-02	0.000000000000000000e+00	7.545047541325057061e+00	1.000000000000000000e+00
3.180000000000000000e+02	3.006068348378592248e+01	2.145433565418642985e+01	-2.056847191921582982e-02	5.569976520115774292e+02	2.313762363293614399e-02	0.000000000000000000e+00	9.174423442271862683e+00	1.000000000000000000e+00
3.180000000000000000e+02	7.612263195773054214e+00	7.603491409049491168e+00	-3.788139182965643333e-03	1.000284894664487894e+02	2.088398723941001789e-01	0.000000000000000000e+00	1.563402809447731201e+01	1.000000000000000000e+00
3.180000000000000000e+02	1.805525025646568338e+01	4.839865322603759523e+01	-4.399684661202803507e-03	1.166823561948831696e+02	2.353291442957479163e-01	0.000000000000000000e+00	7.668999116288125251e+00	1.000000000000000000e+00
3.190000000000000000e+02	1.184553225683945499e+02	2.966650868565580623e+01	-3.665860628080094396e-03	9.669854781978723679e+01	1.498453286787366778e-01	0.000000000000000000e+00	4.539025186676704848e+00	1.000000000000000000e+00
3.190000000000000000e+02	1.425446269699282311e+02	3.480134013210069810e+01	-1.717034561843859206e-02	4.644584303944645285e+02	1.486799250119519300e-02	0.000000000000000000e+00	1.028915519807216938e+01	1.000000000000000000e+00
3.200000000000000000e+02	9.616801612047407843e+01	1.979908152600409466e+01	-4.286437480565197591e-03	1.135983607753663591e+02	1.055682737256878889e-01	0.000000000000000000e+00	1.128122636132256318e+01	1.000000000000000000e+00
3.200000000000000000e+02	6.631830303336272436e+01	2.769020470150439905e+01	-3.986197071161347132e-03	1.054220861684217283e+02	1.637999120923915308e-01	0.000000000000000000e+00	5.529601132447011125e+00	1.000000000000000000e+00
3.200000000000000000e+02	5.015593402684453395e+01	1.373455679046995748e+01	-4.144404098242967550e-03	1.097304472605747918e+02	1.257127614603452681e-01	0.000000000000000000e+00	6.345536209132051297e+00	1.000000000000000000e+00
3.200000000000000000e+02	1.038644422214757945e+01	4.845307246559753622e+01	-5.392230885594938121e-03	1.437117973911224453e+02	4.047510252325478008e-01	0.000000000000000000e+00	7.668999116288125251e+00	1.000000000000000000e+00
3.210000000000000000e+02	8.693016244157355743e+01	9.883769363994630908e+00	-4.892838314175574493e-03	1.301121263518363946e+02	8.537075004451888383e-02	0.000000000000000000e+00	9.734506605218735231e+00	1.000000000000000000e+00
3.210000000000000000e+02	7.157103420762327062e+01	4.988673897434480153e+01	-4.351959784247422074e-03	1.153826920346036360e+02	2.989409646594237691e-01	0.000000000000000000e+00	5.173417789798777200e+00	1.000000000000000000e+00
3.210000000000000000e+02	3.759109693068180036e+01	5.204619928180044752e+01	-3.300747336983701763e-02	8.957418333774487564e+02	6.980983366537851786e-03	0.000000000000000000e+00	1.469791722537043910e+01	1.000000000000000000e+00
3.220000000000000000e+02	2.688705115490514785e+01	1.284631013498690244e+01	-1.706170271584806636e-02	4.614998206342411891e+02	1.671677771059298934e-02	0.000000000000000000e+00	5.883390043521914414e+00	1.000000000000000000e+00
3.220000000000000000e+02	4.514762412199646491e+01	2.889358842199293775e+01	-4.366473120574990152e-03	1.157779253861460091e+02	1.964571862419847159e-01	0.000000000000000000e+00	1.015222576169546187e+01	1.000000000000000000e+00
3.220000000000000000e+02	9.926798388160767672e+01	3.254656590993985077e+01	-4.100620252111437762e-03	1.085381069289371823e+02	1.069156127682742152e-01	0.000000000000000000e+00	6.655545239402039570e+00	1.000000000000000000e+00
3.220000000000000000e+02	1.104236469103401816e+02	3.432637775498333355e+01	-4.670024329772734344e-03	1.240443611021073878e+02	1.931634132073900556e-01	0.000000000000000000e+00	6.042086306871935264e+00	1.000000000000000000e+00
3.220000000000000000e+02	6.352450724521673919e+01	4.432022193300720403e+01	-4.385915084173110969e-03	1.163073772130739485e+02	2.390129462348999922e-01	0.000000000000000000e+00	7.248488359532714753e+00	1.000000000000000000e+00
3.230000000000000000e+02	7.733482514774152605e+01	8.243610510516298007e+00	-4.617489038013069917e-03	1.226136976786333008e+02	1.268936120599536421e-01	0.000000000000000000e+00	9.734506605218735231e+00	1.000000000000000000e+00
3.230000000000000000e+02	7.868943806179220246e+01	4.239463149543365006e+01	-3.833352973256572063e-03	1.012597706459990974e+02	1.483238871478697041e-01	0.000000000000000000e+00	5.993100220066882144e+00	1.000000000000000000e+00
3.230000000000000000e+02	1.219076888039113271e+02	4.690110204289273099e+01	-3.355943759141796073e-02	9.107731579676836873e+02	4.417874666900023506e-03	0.000000000000000000e+00	3.452040568144493449e+00	1.000000000000000000e+00
3.230000000000000000e+02	1.164364087702521999e+02	3.373181761868364248e+01	-4.175265769448510168e-03	1.105708854251335822e+02	2.942702545986884966e-01	0.000000000000000000e+00	4.539025186676704848e+00	1.000000000000000000e+00
3.240000000000000000e+02	5.018634438377104345e+01	2.008002012986429818e+01	-4.188689285744507697e-03	1.109364403337642955e+02	2.946230318839816453e-01	0.000000000000000000e+00	5.360005306671592251e+00	1.000000000000000000e+00
3.240000000000000000e+02	3.577806477514494077e+01	2.482666905909787758e+01	-1.604034319051416552e-02	4.336857233642236338e+02	5.848128535366969860e-02	0.000000000000000000e+00	1.021413116512919750e+01	1.000000000000000000e+00
3.250000000000000000e+02	1.414038826240579567e+02	2.597355085108930339e+01	-4.578278667748905510e-03	1.215459041882222380e+02	1.192618235774148827e-01	0.000000000000000000e+00	1.530639898248393926e+01	1.000000000000000000e+00
3.250000000000000000e+02	3.843726671779467097e+01	3.737265957744763512e+01	3.258048365097914942e-03	-8.559283071514269636e+01	2.697772246195473400e-01	0.000000000000000000e+00	3.541805403748532033e+00	1.000000000000000000e+00
3.250000000000000000e+02	5.408633348246516448e+01	2.375694029728902024e+01	-4.749220768182037256e-03	1.262010722177502089e+02	2.073091956324558671e-01	0.000000000000000000e+00	5.360005306671592251e+00	1.000000000000000000e+00
3.250000000000000000e+02	9.265909744222041411e+01	3.333326945322048829e+01	-4.382827923184869426e-03	1.162233063311902299e+02	1.674877044762710376e-01	0.000000000000000000e+00	6.655545239402039570e+00	1.000000000000000000e+00
3.250000000000000000e+02	8.733988493231966288e+01	3.919007516720784423e+01	-7.689203995101335024e-03	2.062639466683707496e+02	4.758757847904948601e-02	0.000000000000000000e+00	7.911775710728887745e+00	1.000000000000000000e+00
3.260000000000000000e+02	6.924400062277061352e+01	2.668982969268519057e+01	-4.282554718848983859e-03	1.134926237558621267e+02	1.125130775738533151e-01	0.000000000000000000e+00	8.537060428618408636e+00	1.000000000000000000e+00
3.260000000000000000e+02	7.635344654437881218e+01	4.791372506941284115e+01	1.622647264586194382e-03	-4.105689194249926288e+01	4.174018069442032575e-01	0.000000000000000000e+00	5.173417789798777200e+00	1.000000000000000000e+00
3.270000000000000000e+02	9.794617577297036348e+01	1.602624323461610700e+01	-3.642620690613649227e-03	9.606566795211330145e+01	1.665726636073970868e-01	0.000000000000000000e+00	4.640173996509455279e+00	1.000000000000000000e+00
3.270000000000000000e+02	2.328217147396412301e+01	4.228493592999533490e+01	-1.594146117583355310e-02	4.309929262576584961e+02	1.093756311836624473e-02	0.000000000000000000e+00	5.744886341300551535e+00	1.000000000000000000e+00
3.270000000000000000e+02	2.852365957547059949e+01	7.195134037753065925e+00	-3.264376034215232033e-03	8.576514849351168834e+01	2.719096918488491665e-01	0.000000000000000000e+00	5.883390043521914414e+00	1.000000000000000000e+00
3.270000000000000000e+02	1.280913964017371995e+02	5.050772274589885313e+01	-3.984390525092922249e-03	1.053728895370460066e+02	2.482218239589271125e-01	0.000000000000000000e+00	7.158627839939843973e+00	1.000000000000000000e+00
3.280000000000000000e+02	1.419455493399811985e+01	3.313667669954912043e+01	-1.579520770838871088e-02	4.270100895887995875e+02	2.496502360711383428e-02	0.000000000000000000e+00	9.431329554943356897e+00	1.000000000000000000e+00
3.280000000000000000e+02	5.911503630652617147e+01	4.998340786134253477e+01	3.376682472380993470e-03	-8.882352521366858866e+01	1.714654819353945703e-01	0.000000000000000000e+00	1.347342998876477793e+01	1.000000000000000000e+00
3.280000000000000000e+02	1.046160293261927023e+02	4.592993185259643241e+01	-4.027601657606309261e-03	1.065496334876955586e+02	9.329917403215171046e-02	0.000000000000000000e+00	7.902240907962900351e+00	1.000000000000000000e+00
3.290000000000000000e+02	1.264056415949152381e+02	2.291763595654048657e+01	-1.041229191092558903e-02	2.804202356996835306e+02	1.136480506486682307e-01	0.000000000000000000e+00	5.804403996851724479e+00	1.000000000000000000e+00
3.290000000000000000e+02	1.113604322954296180e+02	3.231864516956608213e+01	-1.570004505335853562e-02	4.244185796671418984e+02	7.164392979368994219e-03	0.000000000000000000e+00	1.266277329787219053e+01	1.000000000000000000e+00
3.300000000000000000e+02	7.894683741366253571e+01	5.671116631246129636e+00	-1.935418965261163915e-02	5.239298005461054117e+02	1.234447278234573897e-02	0.000000000000000000e+00	1.390263600766630958e+01	1.000000000000000000e+00
3.300000000000000000e+02	5.199230709023319008e+01	3.854662316574244585e+01	-5.018470356898146155e-03	1.335333916064726338e+02	6.467105699092945414e-02	0.000000000000000000e+00	1.121601010392036102e+01	1.000000000000000000e+00
3.300000000000000000e+02	4.086467077239382917e+01	3.995182515447790195e+01	-4.555980666846720477e-03	1.209386755379410801e+02	7.744719200050043106e-02	0.000000000000000000e+00	3.541805403748532033e+00	1.000000000000000000e+00
3.300000000000000000e+02	1.149846460913636008e+02	2.018559518390020457e+01	-6.575546724098910861e-03	1.759363579076967312e+02	2.020068659149772961e-01	0.000000000000000000e+00	1.174321868465011676e+01	1.000000000000000000e+00
3.310000000000000000e+02	8.981983768028383963e+01	1.433490062922951047e+01	-1.618467053395483343e-02	4.376161070044698249e+02	3.239549812656605798e-02	0.000000000000000000e+00	6.013805741642340053e+00	1.000000000000000000e+00
3.310000000000000000e+02	5.605202616182473463e+01	2.265654743224531131e+01	-3.378439121202833628e-02	9.168991907012149341e+02	1.306389473290414660e-02	0.000000000000000000e+00	6.728908450452625090e+00	1.000000000000000000e+00
3.310000000000000000e+02	4.253704635536340817e+01	4.743443706259661496e+01	-2.163008961761724632e-03	5.577225165025594578e+01	2.642508745537102133e-01	0.000000000000000000e+00	6.506736747201347981e+00	1.000000000000000000e+00
3.320000000000000000e+02	1.754693537840100248e+01	4.195209061665665473e+01	-4.614197878159563733e-03	1.225240714128316739e+02	1.937821835259428971e-01	0.000000000000000000e+00	5.744886341300551535e+00	1.000000000000000000e+00
3.320000000000000000e+02	1.348204419270658434e+02	4.529820307383469213e+01	-3.889280365119379343e-03	1.027828091831116524e+02	1.364947326175334208e-01	0.000000000000000000e+00	8.509944118240079902e+00	1.000000000000000000e+00
3.320000000000000000e+02	4.713233862371632554e+00	5.082891386028769176e+01	-3.988450005750737715e-03	1.054834390419770074e+02	1.275539545584769563e-01	0.000000000000000000e+00	1.560454694956578336e+01	1.000000000000000000e+00
3.330000000000000000e+02	6.468101402142902145e+01	8.649443970027476780e+00	-8.119958785285376693e-03	2.179944444377904915e+02	2.046057972906055733e-01	0.000000000000000000e+00	1.279572943382903460e+01	1.000000000000000000e+00
3.330000000000000000e+02	3.757743788673840868e+01	1.432570358674104050e+01	-1.619104428950896707e-02	4.377896798282999384e+02	1.063103092898864954e-02	0.000000000000000000e+00	8.098600002188163671e+00	1.000000000000000000e+00
3.330000000000000000e+02	1.401883598640087882e+02	2.415056990342671739e+01	-1.661453226215012235e-02	4.493222845297373169e+02	2.103766641390469871e-02	0.000000000000000000e+00	9.952921535294752431e+00	1.000000000000000000e+00
3.330000000000000000e+02	1.303974965217642819e+02	2.713144658371149021e+01	-1.635214376737716829e-02	4.421768093712591963e+02	3.466379752772819067e-02	0.000000000000000000e+00	5.804403996851724479e+00	1.000000000000000000e+00
3.330000000000000000e+02	1.124591499694160888e+02	4.689474786786851723e+01	-4.930289555456334599e-03	1.311320144931110576e+02	7.788368208123042091e-02	0.000000000000000000e+00	7.902240907962900351e+00	1.000000000000000000e+00
3.330000000000000000e+02	8.872636746578082523e+01	2.024845982722568039e+01	-4.942458545368621191e-03	1.314634056053519373e+02	4.652107207986619919e-01	0.000000000000000000e+00	6.013805741642340053e+00	1.000000000000000000e+00
3.330000000000000000e+02	2.774045369345148515e+01	2.450318674530513263e+01	-3.977954159343100905e-03	1.051976116857209149e+02	2.495646622989842189e-01	0.000000000000000000e+00	6.083771072459033036e+00	1.000000000000000000e+00
3.340000000000000000e+02	1.410322233763640156e+02	3.406765321759976928e+01	-4.295730754635553907e-03	1.138514391699359152e+02	1.554011655211819942e-01	0.000000000000000000e+00	9.952921535294752431e+00	1.000000000000000000e+00
3.350000000000000000e+02	8.204015341100770797e+01	4.202712852366658325e+01	-4.462845440783870347e-03	1.184023774247665699e+02	1.582389644164535758e-01	0.000000000000000000e+00	1.181080495033427269e+01	1.000000000000000000e+00
3.360000000000000000e+02	1.154847953799630318e+02	6.289674163701638676e+00	-4.229902327339224097e-03	1.120587714221574487e+02	1.033998451788837869e-01	0.000000000000000000e+00	8.533678780299467803e+00	1.000000000000000000e+00
3.360000000000000000e+02	1.107916261719409619e+02	2.792116946224950169e+01	-3.629170606451704965e-03	9.569938953605021936e+01	3.374717185563073096e-01	0.000000000000000000e+00	5.673173730574356810e+00	1.000000000000000000e+00
3.360000000000000000e+02	3.719536288428822957e+01	5.114981601934148614e+01	2.710829419913165107e-03	-7.069073151125147092e+01	3.728570143135196968e-01	0.000000000000000000e+00	5.446903746317876660e+00	1.000000000000000000e+00
3.370000000000000000e+02	4.794569259708900688e+01	1.586730035830588648e+01	2.556320491271639201e-03	-6.648307860967730676e+01	2.145259885965495883e-01	0.000000000000000000e+00	1.048223384326101204e+01	1.000000000000000000e+00
3.370000000000000000e+02	9.472819986532273617e+01	2.141053668584834924e+01	-4.554274066215426887e-03	1.208922006632446795e+02	9.603193108928664845e-02	0.000000000000000000e+00	6.113298191446033591e+00	1.000000000000000000e+00
3.370000000000000000e+02	1.065378164775947738e+02	3.167483477252496016e+01	-4.470516376674301892e-03	1.186112756155762895e+02	1.856341636360784308e-01	0.000000000000000000e+00	5.673173730574356810e+00	1.000000000000000000e+00
3.370000000000000000e+02	5.226731296355160339e+01	4.695028387798688385e+01	-3.543117743985732537e-03	9.335596136249935739e+01	2.798691460048312596e-01	0.000000000000000000e+00	5.566877044229371130e+00	1.000000000000000000e+00
3.380000000000000000e+02	5.475646348331711266e+01	4.197090141471706204e+01	-3.650553952429511084e-03	9.628170991416654090e+01	2.756535719426393971e-01	0.000000000000000000e+00	5.566877044229371130e+00	1.000000000000000000e+00
3.380000000000000000e+02	1.127311024593288806e+02	1.436685491097867207e+01	-4.281919878174487472e-03	1.134753355044350513e+02	9.261966154798806361e-02	0.000000000000000000e+00	8.533678780299467803e+00	1.000000000000000000e+00
3.380000000000000000e+02	8.625080617370812774e+01	3.099238716345320199e+01	-5.375942484686494806e-03	1.432682247254713559e+02	1.867200893675436957e-01	0.000000000000000000e+00	6.518946583038893294e+00	1.000000000000000000e+00
3.380000000000000000e+02	1.898173241741253037e+01	4.688239317650364768e+01	-4.019240933254714272e-03	1.063219506839472359e+02	5.856377400432233316e-02	0.000000000000000000e+00	1.191871617920077497e+01	1.000000000000000000e+00
3.390000000000000000e+02	8.223304299557422326e+01	2.585874872693025139e+01	-5.057536640843106508e-03	1.345972612769180330e+02	2.484199334183803121e-01	0.000000000000000000e+00	6.518946583038893294e+00	1.000000000000000000e+00
3.390000000000000000e+02	1.197331829837001749e+02	2.790063873275559558e+01	-3.611402266698034418e-03	9.521551454592493258e+01	2.971458211672568517e-01	0.000000000000000000e+00	7.731101793192409311e+00	1.000000000000000000e+00
3.390000000000000000e+02	1.336872061174295538e+02	9.698866822194595727e+00	-3.751267590009905051e-03	9.902438655505123677e+01	1.310503371929655492e-01	0.000000000000000000e+00	1.349713842781868145e+01	1.000000000000000000e+00
3.400000000000000000e+02	3.460401843238763320e+01	4.635881462576459455e+01	-4.289718282272254705e-03	1.136877049637156034e+02	1.045939389630368144e-01	0.000000000000000000e+00	5.446903746317876660e+00	1.000000000000000000e+00
3.400000000000000000e+02	7.177835154327465439e+00	4.523199784117479538e+01	-5.129400197033374964e-03	1.365542802232014594e+02	1.062174093585552814e-01	0.000000000000000000e+00	1.191871617920077497e+01	1.000000000000000000e+00
3.400000000000000000e+02	1.408100048403100004e+02	3.104150583061492341e+01	-4.137241001470117266e-03	1.095353787607441518e+02	1.419279632045455930e-01	0.000000000000000000e+00	1.469942351339806663e+01	1.000000000000000000e+00
3.410000000000000000e+02	1.020811668942708224e+02	8.088133019449569971e+00	-4.210643562223317406e-03	1.115343085342638574e+02	1.554264544649232027e-01	0.000000000000000000e+00	1.236298815542000362e+01	1.000000000000000000e+00
3.410000000000000000e+02	6.893563951658343569e+00	1.374702533221807599e+01	-1.656793971843816687e-02	4.480534565502477449e+02	1.420262601353394771e-02	0.000000000000000000e+00	1.884169317519086206e+01	1.000000000000000000e+00
3.410000000000000000e+02	4.862109343424964436e+01	5.128584473735316784e+00	-1.663435866947860983e-02	4.498622056919443821e+02	1.160271663458722902e-02	0.000000000000000000e+00	1.075993425353359534e+01	1.000000000000000000e+00
3.410000000000000000e+02	5.935270302544727627e+01	1.900286743116559762e+01	-4.006684205686348969e-03	1.059800005348404000e+02	1.756445189047604050e-01	0.000000000000000000e+00	6.820627451833084720e+00	1.000000000000000000e+00
3.410000000000000000e+02	1.257866360038179323e+02	2.309172602093288162e+01	8.559978635685154894e-03	-2.299772522700833690e+02	2.273972914430756331e-01	0.000000000000000000e+00	3.262295555368862399e+00	1.000000000000000000e+00
3.420000000000000000e+02	6.633914073714699100e+01	1.040487913237348216e+01	-1.848921024632028606e-02	5.003743132310147530e+02	1.307412654899586801e-02	0.000000000000000000e+00	1.107861519710952258e+01	1.000000000000000000e+00
3.420000000000000000e+02	2.557146789455023139e+01	1.126805255944755046e+01	-1.608254184318565205e-02	4.348348950329215086e+02	1.644303057068019491e-02	0.000000000000000000e+00	1.506602756144601862e+01	1.000000000000000000e+00
3.420000000000000000e+02	1.289615389343093739e+02	2.234168357377652825e+01	-9.682544513658896193e-03	2.605474440071770346e+02	2.149307848686309308e-01	0.000000000000000000e+00	3.262295555368862399e+00	1.000000000000000000e+00
3.440000000000000000e+02	3.466242537591891448e+01	2.651085049021600781e+01	-3.976815969850998854e-03	1.051666160250746884e+02	1.035145437499149779e-01	0.000000000000000000e+00	1.624790164411879445e+01	1.000000000000000000e+00
3.440000000000000000e+02	6.695629400303488410e+01	3.642380120357682216e+01	-1.691073090492176828e-02	4.573884920276352091e+02	1.465188035042896963e-02	0.000000000000000000e+00	3.262919300662293853e+00	1.000000000000000000e+00
3.450000000000000000e+02	1.295446654489348646e+02	6.880145206126504931e+00	-1.726804968575200785e-02	4.671191491370084350e+02	1.400650462293451248e-02	0.000000000000000000e+00	1.547253066651906828e+01	1.000000000000000000e+00
3.460000000000000000e+02	1.140027328881984801e+02	5.242825556858223024e+01	-3.914207568938424427e-03	1.034616374061762087e+02	1.005798829473385503e-01	0.000000000000000000e+00	1.010185754861154273e+01	1.000000000000000000e+00
3.460000000000000000e+02	6.190755577640192087e+01	2.532692358664354870e+01	-1.687205712205768968e-02	4.563353111136672737e+02	1.027159481321571199e-02	0.000000000000000000e+00	6.820627451833084720e+00	1.000000000000000000e+00
3.460000000000000000e+02	9.240655445190790829e+01	2.697637793877461831e+01	-3.748912581479272362e-03	9.896025396048682410e+01	2.017765770023540739e-01	0.000000000000000000e+00	1.400214656772013910e+01	1.000000000000000000e+00
3.460000000000000000e+02	1.280895037158471723e+02	3.160770985558735191e+01	-1.507117158866354972e-02	4.072928298369427580e+02	1.460780309755793649e-02	0.000000000000000000e+00	8.821858101964860310e+00	1.000000000000000000e+00
3.460000000000000000e+02	8.634831821973494925e+01	4.180529897647772231e+01	-3.682519994444292954e-03	9.715222277460708256e+01	1.859029602225460431e-01	0.000000000000000000e+00	1.231636693038087493e+01	1.000000000000000000e+00
3.470000000000000000e+02	1.100267986330997161e+01	1.510675048752702132e+01	-4.842035404195118957e-03	1.287286398862508463e+02	7.227064043689035433e-02	0.000000000000000000e+00	1.506602756144601862e+01	1.000000000000000000e+00
3.470000000000000000e+02	9.281274634396753243e+01	5.228881286211790069e+01	-3.798206191500552980e-03	1.003026385272474670e+02	8.831904671712609289e-02	0.000000000000000000e+00	1.151002985496754505e+01	1.000000000000000000e+00
3.480000000000000000e+02	1.103439206925328619e+02	1.978925808710884482e+01	-4.368681166254327272e-03	1.158380558257986479e+02	1.693520678165220117e-01	0.000000000000000000e+00	6.422501967173674942e+00	1.000000000000000000e+00
3.480000000000000000e+02	1.108710776666778202e+02	2.619008905214456107e+01	-4.221883562328572655e-03	1.118404010007147633e+02	1.801315868328813297e-01	0.000000000000000000e+00	6.422501967173674942e+00	1.000000000000000000e+00
3.480000000000000000e+02	1.042578697693283374e+02	4.026186902532088396e+01	-1.618577608915119578e-02	4.376462139540857379e+02	3.544299504817483015e-02	0.000000000000000000e+00	3.525286779712686336e+00	1.000000000000000000e+00
3.480000000000000000e+02	1.362234826057112969e+02	5.001184222561830239e+01	-3.999354440261847915e-03	1.057803932433562011e+02	2.433772607895721141e-01	0.000000000000000000e+00	1.014186966033684989e+01	1.000000000000000000e+00
3.490000000000000000e+02	2.447809918082061031e+01	3.917077970758498395e+01	-3.644351140839393200e-03	9.611279230911583227e+01	1.399633555835945176e-01	0.000000000000000000e+00	9.876261064979388493e+00	1.000000000000000000e+00
3.490000000000000000e+02	1.041397566587178147e+02	5.024439984323328190e+01	-3.882658512112520128e-03	1.026024800638621599e+02	1.428752838357206789e-01	0.000000000000000000e+00	8.486703244217912001e+00	1.000000000000000000e+00
3.500000000000000000e+02	5.317291644193861799e+01	4.696257125820915945e+01	-4.835689965067216899e-03	1.285558381873909468e+02	6.907269484029765483e-02	0.000000000000000000e+00	1.303378488960539272e+01	1.000000000000000000e+00
3.500000000000000000e+02	6.026407144256353376e+01	1.427009667992407849e+01	-4.347703205993697431e-03	1.152667750840588781e+02	1.215107828608875673e-01	0.000000000000000000e+00	1.087617867585577791e+01	1.000000000000000000e+00
3.510000000000000000e+02	9.902633367736015657e+01	1.463787594257638780e+01	-1.696363474240464991e-02	4.588291918450917706e+02	1.192065070638947955e-02	0.000000000000000000e+00	6.732264095879499699e+00	1.000000000000000000e+00
3.510000000000000000e+02	7.464226740407363536e+01	3.471867671876191963e+01	-1.551121551062422353e-02	4.192762931962265043e+02	4.228975120247868702e-02	0.000000000000000000e+00	9.861283338677980126e+00	1.000000000000000000e+00
3.510000000000000000e+02	6.947370941765721852e+01	5.009480875119565013e+01	-1.562954546022943259e-02	4.224987047434234455e+02	2.704801360295983059e-02	0.000000000000000000e+00	6.968823094293670195e+00	1.000000000000000000e+00
3.510000000000000000e+02	4.535801337365428765e+01	3.157255609701898180e+01	-4.917539144898534428e-03	1.307847898864071965e+02	5.946057979456509379e-02	0.000000000000000000e+00	1.527371529085903390e+01	1.000000000000000000e+00
3.520000000000000000e+02	1.422015885045645120e+02	1.801067634065115541e+01	-1.745211439412806473e-02	4.721316776108339468e+02	1.549774513999402359e-02	0.000000000000000000e+00	6.736578373595714986e+00	1.000000000000000000e+00
3.520000000000000000e+02	3.474070901613828255e+01	1.795919966334037809e+01	-4.407113896839023881e-03	1.168846723015060292e+02	1.572716050172979774e-01	0.000000000000000000e+00	3.705581501460079252e+00	1.000000000000000000e+00
3.520000000000000000e+02	1.382119533336597499e+02	9.977679194887938863e+00	-4.741443183816800890e-03	1.259892697302865230e+02	2.435857483378545130e-01	0.000000000000000000e+00	8.969182345161696546e+00	1.000000000000000000e+00
3.520000000000000000e+02	8.244274152925407861e+01	4.075171181795356290e+01	-4.124184967463070083e-03	1.091798312862013915e+02	2.354079830096864612e-01	0.000000000000000000e+00	9.255842263605689624e+00	1.000000000000000000e+00
3.530000000000000000e+02	6.001717919855403949e+01	2.514347273379933867e+01	-1.700653202885124213e-02	4.599973890060819599e+02	2.353774953158349614e-02	0.000000000000000000e+00	3.500819382244036326e+00	1.000000000000000000e+00
3.530000000000000000e+02	7.421116108331332839e+01	4.498393338242241413e+01	-5.462622541591370152e-03	1.456287329249074673e+02	4.241283766080895523e-01	0.000000000000000000e+00	6.968823094293670195e+00	1.000000000000000000e+00
3.540000000000000000e+02	3.344759522844616839e+01	1.011871490656146833e+01	-4.005385792522851360e-03	1.059446415949858107e+02	1.583130338479821209e-01	0.000000000000000000e+00	7.579756387198763434e+00	1.000000000000000000e+00
3.540000000000000000e+02	1.847495594740117397e+01	2.420119953468633156e+01	-1.636365923556793237e-02	4.424904035018499826e+02	1.692651321481819515e-02	0.000000000000000000e+00	1.427588191027490971e+01	1.000000000000000000e+00
3.540000000000000000e+02	8.068215398378831082e+01	2.549350562955594057e+01	-3.830222093686043178e-03	1.011745092010765319e+02	1.793122197566382470e-01	0.000000000000000000e+00	6.761608685689963316e+00	1.000000000000000000e+00
3.540000000000000000e+02	9.290904576848623719e+01	3.992022806813638169e+01	-4.121002719081005156e-03	1.090931709439412316e+02	7.205446431730133661e-02	0.000000000000000000e+00	7.843078360620782341e+00	1.000000000000000000e+00
3.540000000000000000e+02	3.457485536562393946e+01	4.238966671677655285e+01	-4.344796605632960176e-03	1.151876213060274097e+02	1.554250373740621027e-01	0.000000000000000000e+00	1.059743926773380984e+01	1.000000000000000000e+00
3.540000000000000000e+02	9.036118482183310618e+01	5.335697214303418434e+01	-1.521455340443625924e-02	4.111974644653319615e+02	1.816763669250343050e-02	0.000000000000000000e+00	1.367617222536267185e+01	1.000000000000000000e+00
3.550000000000000000e+02	9.792052166622649167e+01	7.997050718803310865e+00	-4.348277140974563838e-03	1.152824047257164182e+02	1.487610397511931470e-01	0.000000000000000000e+00	6.732264095879499699e+00	1.000000000000000000e+00
3.550000000000000000e+02	1.468087722678509621e+01	3.796367645484436792e+01	-2.146158494139829495e-02	5.813192859278826745e+02	1.284648281754824373e-01	0.000000000000000000e+00	1.427588191027490971e+01	1.000000000000000000e+00
3.550000000000000000e+02	1.398283463142940377e+02	3.887905114192516010e+01	-1.766016626668467579e-02	4.777974347482210646e+02	1.923198851525032005e-02	0.000000000000000000e+00	1.430038830053626775e+01	1.000000000000000000e+00
3.560000000000000000e+02	1.240720812863871743e+02	5.319376347548092632e+00	-4.449119154746526868e-03	1.180285773616850094e+02	2.651242763528625090e-01	0.000000000000000000e+00	1.486529189662886274e+01	1.000000000000000000e+00
3.560000000000000000e+02	1.096665144368179199e+02	8.987692979815689043e+00	-3.598224415084506824e-03	9.485664968247864692e+01	2.699198356586418601e-01	0.000000000000000000e+00	1.178769350874418542e+01	1.000000000000000000e+00
3.560000000000000000e+02	3.109022474148571291e+01	1.732256882488104210e+01	-3.934179710472011406e-03	1.040055272642789532e+02	1.694643469916489176e-01	0.000000000000000000e+00	3.705581501460079252e+00	1.000000000000000000e+00
3.560000000000000000e+02	1.408882716047881445e+02	2.461799704607777173e+01	-4.196609969184538630e-03	1.111521397561337210e+02	2.055242036691194984e-01	0.000000000000000000e+00	6.736578373595714986e+00	1.000000000000000000e+00
3.570000000000000000e+02	3.944181282000974420e+01	2.408380575046843930e+01	-3.878095864478228391e-03	1.024782281016870229e+02	8.695554612815348250e-02	0.000000000000000000e+00	7.720827461953856385e+00	1.000000000000000000e+00
3.570000000000000000e+02	8.037339424428370194e+01	1.873895017107764005e+01	-4.256579110579031093e-03	1.127852449366043857e+02	3.354063282911905475e-01	0.000000000000000000e+00	6.761608685689963316e+00	1.000000000000000000e+00
3.600000000000000000e+02	4.182394365487154886e+01	1.083216263715068450e+01	-4.123344339315089188e-03	1.091569389427161667e+02	1.622873260508835846e-01	0.000000000000000000e+00	3.735278625370614058e+00	1.000000000000000000e+00
3.610000000000000000e+02	6.092187959944387643e+01	1.957608981148259986e+01	-1.672621340841350113e-02	4.523636330346931800e+02	9.945450591459570333e-03	0.000000000000000000e+00	8.777253189380498810e+00	1.000000000000000000e+00
3.610000000000000000e+02	7.883753478251087188e+01	4.626887696837146535e+01	-1.653914855806456335e-02	4.472694034178443303e+02	7.179816867603938668e-03	0.000000000000000000e+00	1.233547439789539801e+01	1.000000000000000000e+00
3.610000000000000000e+02	5.015067501661123117e+01	5.005731743824441082e+01	-1.687222547578953388e-02	4.563398957941418530e+02	9.978824354670901009e-03	0.000000000000000000e+00	1.929282593783110400e+01	1.000000000000000000e+00
3.610000000000000000e+02	1.423229063057476935e+02	5.113450591909199971e+01	-3.354669580433166601e-03	8.822406077177083716e+01	2.398021747512610879e-01	0.000000000000000000e+00	2.655528985979704260e+01	1.000000000000000000e+00
3.620000000000000000e+02	4.777328409458546332e+01	8.380739635057247838e+00	-4.908293752229274734e-03	1.305330154185299421e+02	1.346932169196884965e-01	0.000000000000000000e+00	6.434603826406731564e+00	1.000000000000000000e+00
3.620000000000000000e+02	9.837170689307789928e+01	2.392113982035962394e+01	-1.777618589076218614e-02	4.809569305274059730e+02	2.144164923605573758e-02	0.000000000000000000e+00	6.393350740117275777e+00	1.000000000000000000e+00
3.620000000000000000e+02	1.077495251968966841e+02	1.115567824364765492e+01	-1.650702638451609014e-02	4.463946387170309436e+02	1.263364501147345997e-02	0.000000000000000000e+00	1.242109738645775074e+01	1.000000000000000000e+00
3.620000000000000000e+02	1.909156639134490874e+01	2.111152420564099685e+01	-4.371543603991761423e-03	1.159160069484773459e+02	9.944268574610504174e-02	0.000000000000000000e+00	1.330033834689046834e+01	1.000000000000000000e+00
3.620000000000000000e+02	8.952899357064804065e+01	1.692630820798353142e+01	-4.450608016777864683e-03	1.180691226861609664e+02	3.933567529847814548e-01	0.000000000000000000e+00	5.797562277100203332e+00	1.000000000000000000e+00
3.630000000000000000e+02	3.638215268070892705e+01	3.479861604367555827e+01	-4.179652817411593987e-03	1.106903553823296562e+02	9.806492176153980278e-02	0.000000000000000000e+00	1.124754946176748405e+01	1.000000000000000000e+00
3.630000000000000000e+02	9.294688443869964090e+01	3.216936585441420249e+01	-4.617209652485774335e-03	1.226060893330514716e+02	1.902637111593514785e-01	0.000000000000000000e+00	8.535644142846692262e+00	1.000000000000000000e+00
3.640000000000000000e+02	9.425193109154033522e+00	3.103460948863515156e+01	-1.718910684592997798e-02	4.649693441260221789e+02	9.017218493822420911e-03	0.000000000000000000e+00	1.385302833189295058e+01	1.000000000000000000e+00
3.640000000000000000e+02	6.144967846403769585e+01	9.870999911324283005e+00	-4.197576114199459522e-03	1.111784502283576614e+02	1.317831281336887539e-01	0.000000000000000000e+00	9.719431136214788935e+00	1.000000000000000000e+00
3.640000000000000000e+02	7.277581741381938230e+01	1.324975648105049331e+01	-4.078616707625686531e-03	1.079388970411048092e+02	3.094516265504186903e-01	0.000000000000000000e+00	7.328326684421599069e+00	1.000000000000000000e+00
3.650000000000000000e+02	1.155365567904014625e+02	4.722750979652514047e+01	-4.119712679681242044e-03	1.090580400419844125e+02	1.055978684578952054e-01	0.000000000000000000e+00	7.476836184163865973e+00	1.000000000000000000e+00
3.650000000000000000e+02	1.384316684297830022e+02	7.180469148947444147e+00	-1.930448630722683689e-02	5.225762578915478116e+02	1.159316635016560681e-02	0.000000000000000000e+00	1.701953711448960505e+01	1.000000000000000000e+00
3.650000000000000000e+02	4.360241042144177470e+01	1.411687911949064933e+01	-3.920563131160725683e-03	1.036347147814510379e+02	1.698481268295316537e-01	0.000000000000000000e+00	3.735278625370614058e+00	1.000000000000000000e+00
3.650000000000000000e+02	1.353546904221112186e+02	2.391955066293122201e+01	-4.510510609974833357e-03	1.197004155977946880e+02	1.148349601232182549e-01	0.000000000000000000e+00	1.610756648551232928e+01	1.000000000000000000e+00
3.660000000000000000e+02	3.057216797113348150e+01	7.178035421337307653e+00	-1.888856486511840058e-02	5.112497081697854355e+02	2.238925196614216517e-02	0.000000000000000000e+00	3.443895417473430420e+00	1.000000000000000000e+00
3.660000000000000000e+02	9.530403071207950916e+01	1.641574540876843713e+01	-1.639861812854133405e-02	4.434424189533105505e+02	1.323540927208899376e-02	0.000000000000000000e+00	5.797562277100203332e+00	1.000000000000000000e+00
3.660000000000000000e+02	1.202588238928041449e+02	1.830096438037344342e+01	-4.401590472929530970e-03	1.167342560709118544e+02	1.529843878386831779e-01	0.000000000000000000e+00	6.157236875155932765e+00	1.000000000000000000e+00
3.660000000000000000e+02	3.196485722140192109e+01	2.445478359529881018e+01	-4.222896786238927551e-03	1.118679935454552634e+02	1.122557178221689211e-01	0.000000000000000000e+00	3.843760559484138639e+00	1.000000000000000000e+00
3.660000000000000000e+02	1.012922262015078445e+02	2.960845031436696217e+01	-1.637492177412219405e-02	4.427971097449362787e+02	1.592394672890251606e-02	0.000000000000000000e+00	6.393350740117275777e+00	1.000000000000000000e+00
3.660000000000000000e+02	7.828325649318628621e+01	3.394586174485103669e+01	-3.842609521964286765e-03	1.015118489198633966e+02	2.350462842702798483e-01	0.000000000000000000e+00	8.539757888730132862e+00	1.000000000000000000e+00
3.660000000000000000e+02	6.308940394340722690e+01	3.574639760664933874e+01	-3.841121975888041676e-03	1.014713394320365865e+02	1.171468052137034643e-01	0.000000000000000000e+00	1.215982681733367343e+01	1.000000000000000000e+00
3.660000000000000000e+02	8.941287428529237502e+01	2.439968161572551608e+01	-3.600116946545113550e-03	9.490818790464842891e+01	2.556393096610773963e-01	0.000000000000000000e+00	7.474275468563930325e+00	1.000000000000000000e+00
3.670000000000000000e+02	1.045193743439310907e+02	3.842710356956401796e+01	-4.069135828217163887e-03	1.076807096981241472e+02	2.856905256484584266e-01	0.000000000000000000e+00	6.368165602684588755e+00	1.000000000000000000e+00
3.670000000000000000e+02	2.490772826126965356e+01	3.548980615190681220e+01	-4.390046942700160000e-03	1.164198977429429078e+02	1.044237230752049772e-01	0.000000000000000000e+00	1.149522333507013805e+01	1.000000000000000000e+00
3.670000000000000000e+02	1.264131367460504833e+02	3.961970502626531498e+01	4.167544722124558523e-03	-1.103606225784395178e+02	2.757383681110466833e-01	0.000000000000000000e+00	4.705273864302130349e+00	1.000000000000000000e+00
3.670000000000000000e+02	1.172823336699459418e+01	4.581440898288519747e+01	-3.603173438636227480e-03	9.499142359807331104e+01	1.565939996728563655e-01	0.000000000000000000e+00	1.495815722338377540e+01	1.000000000000000000e+00
3.680000000000000000e+02	7.076311574112715164e+01	5.300201454799328360e+00	-1.712864736423510420e-02	4.633228857898096749e+02	8.309102586981254035e-03	0.000000000000000000e+00	8.200389816261983711e+00	1.000000000000000000e+00
3.680000000000000000e+02	5.390921819809373261e+01	4.372045415956455372e+01	-4.577195402934482703e-03	1.215164042597737364e+02	1.962670587490834562e-01	0.000000000000000000e+00	4.221969098083624417e+00	1.000000000000000000e+00
3.680000000000000000e+02	1.441313803482100013e+02	5.032588382813798233e+01	-3.923685960067309179e-03	1.037197569872668055e+02	1.519078573835298540e-01	0.000000000000000000e+00	2.070165261236731169e+01	1.000000000000000000e+00
3.680000000000000000e+02	5.164254523968442356e+01	5.306109221545688115e+01	-1.591657774284156376e-02	4.303152900203845661e+02	2.240474847545792514e-02	0.000000000000000000e+00	5.658591260732602990e+00	1.000000000000000000e+00
3.690000000000000000e+02	8.681575520720265615e+01	3.359382411413874792e+01	-1.695070286253064218e-02	4.584770253887381841e+02	9.417326269786419068e-03	0.000000000000000000e+00	8.539757888730132862e+00	1.000000000000000000e+00
3.690000000000000000e+02	4.020727565216864718e+01	3.800221456431028599e+01	-5.009373264818393033e-03	1.332856557233634476e+02	1.089762673699081752e-01	0.000000000000000000e+00	1.047384408410390044e+01	1.000000000000000000e+00
3.690000000000000000e+02	1.101843639422319683e+02	4.133595660716458298e+01	-4.941730607183979392e-03	1.314435820829075965e+02	1.133157652833043372e-01	0.000000000000000000e+00	6.368165602684588755e+00	1.000000000000000000e+00
3.700000000000000000e+02	1.211346870699301945e+02	4.227129988387559223e+01	-4.065069044365062119e-03	1.075699613094981970e+02	1.475672302221484600e-01	0.000000000000000000e+00	5.907028548453075345e+00	1.000000000000000000e+00
3.710000000000000000e+02	9.615052499787014995e+01	5.329663702998047370e+00	-1.513789912952728280e-02	4.091099826280387219e+02	1.145559773167248441e-02	0.000000000000000000e+00	1.111835240325171270e+01	1.000000000000000000e+00
3.710000000000000000e+02	3.361674546451810386e+01	2.098408330992406334e+01	-2.436818366557724162e-03	6.322874589105897059e+01	2.758238264203466406e-01	0.000000000000000000e+00	3.843760559484138639e+00	1.000000000000000000e+00
3.710000000000000000e+02	1.274606637632902277e+02	3.503251751252255275e+01	-2.847507692639989190e-03	7.441281240248227391e+01	2.348418010812208800e-01	0.000000000000000000e+00	4.705273864302130349e+00	1.000000000000000000e+00
3.720000000000000000e+02	8.157340497884949571e+01	1.668889790546037588e+01	-4.855524679669350266e-03	1.290959855768093973e+02	1.245435176865531401e-01	0.000000000000000000e+00	7.730675668756395780e+00	1.000000000000000000e+00
3.720000000000000000e+02	5.770281855027811702e+01	1.261189867875469517e+01	-4.449036588155715934e-03	1.180263288731448768e+02	1.149419290999617038e-01	0.000000000000000000e+00	1.457185544018815726e+01	1.000000000000000000e+00
3.720000000000000000e+02	6.550133088566539641e+01	2.492133312248742172e+01	-4.615465389452409577e-03	1.225585888197932860e+02	8.042623187210717894e-02	0.000000000000000000e+00	1.191876188282441440e+01	1.000000000000000000e+00
3.730000000000000000e+02	8.614879693895893809e+01	1.045759509570477697e+01	-4.480414968103887258e-03	1.188808382700868549e+02	1.501886841646578041e-01	0.000000000000000000e+00	7.730675668756395780e+00	1.000000000000000000e+00
3.730000000000000000e+02	1.942632056891353187e+01	1.698720770980063577e+01	-4.750219319802679967e-03	1.262282652004529524e+02	8.512053477537806501e-02	0.000000000000000000e+00	9.358249570941357121e+00	1.000000000000000000e+00
3.730000000000000000e+02	4.409771287787055627e+01	2.827771416115377789e+01	-3.941198178540946707e-03	1.041966571736926426e+02	2.907448385885996744e-01	0.000000000000000000e+00	8.030091339356557611e+00	1.000000000000000000e+00
3.730000000000000000e+02	8.087367366066733609e+01	4.198682002948223158e+01	-3.804459542027253428e-03	1.004729324301278552e+02	2.375049633889916301e-01	0.000000000000000000e+00	4.897036593899691148e+00	1.000000000000000000e+00
3.730000000000000000e+02	5.185022182752310727e+01	4.740631321969559053e+01	2.962172407090184808e-03	-7.753541070606581798e+01	3.689973183114279021e-01	0.000000000000000000e+00	3.991066488671390911e+00	1.000000000000000000e+00
3.740000000000000000e+02	1.196254582973629539e+02	1.941896553119822855e+01	-1.610556113645122620e-02	4.354617662238142657e+02	2.763618519724408973e-02	0.000000000000000000e+00	9.359398281712188350e+00	1.000000000000000000e+00
3.740000000000000000e+02	5.212768118939212769e+01	2.823326380267823410e+01	-1.728022515582129312e-02	4.674507167196425712e+02	1.198949398896351770e-01	0.000000000000000000e+00	8.030091339356557611e+00	1.000000000000000000e+00
3.750000000000000000e+02	1.007427213798327870e+02	2.507359351887383525e+01	-3.868366679136258333e-03	1.022132787858512302e+02	1.567015664949065190e-01	0.000000000000000000e+00	1.098712937998954153e+01	1.000000000000000000e+00
3.750000000000000000e+02	1.123157811575792664e+02	2.526421627927061664e+01	-4.380618980106542985e-03	1.161631514531864013e+02	3.837972967377195621e-01	0.000000000000000000e+00	5.076416614732318422e+00	1.000000000000000000e+00
3.750000000000000000e+02	1.174909424353956133e+01	2.776310094296062303e+01	-1.561238003923575042e-02	4.220312486935638390e+02	1.403264491633415822e-02	0.000000000000000000e+00	8.327094526967306010e+00	1.000000000000000000e+00
3.750000000000000000e+02	1.159550316331412603e+02	3.778801770250777992e+01	-1.694730010348226290e-02	4.583843600061667303e+02	1.501969751762433081e-02	0.000000000000000000e+00	6.850448858405359331e+00	1.000000000000000000e+00
3.750000000000000000e+02	5.245913780086954858e+00	1.516292700095504564e+01	-2.981266754369168038e-03	7.805539609745041219e+01	3.394803769905959667e-01	0.000000000000000000e+00	4.895523728941978625e+00	1.000000000000000000e+00
3.750000000000000000e+02	1.995206120488666457e+01	2.633067771915533228e+01	-4.457415841164208761e-03	1.182545162571633739e+02	2.118875878270768398e-01	0.000000000000000000e+00	8.327094526967306010e+00	1.000000000000000000e+00
3.760000000000000000e+02	1.375033891473429435e+02	1.409836832812504070e+01	-4.841074803443001263e-03	1.287024803977511453e+02	1.266910459768701980e-01	0.000000000000000000e+00	1.195948081134908847e+01	1.000000000000000000e+00
3.760000000000000000e+02	7.608243292563905413e+01	4.299923280152648886e+01	-4.220720701868825933e-03	1.118087334897780210e+02	2.169869566074007494e-01	0.000000000000000000e+00	4.897036593899691148e+00	1.000000000000000000e+00
3.760000000000000000e+02	4.843878776125353447e+00	4.731949499239751589e+01	-1.714588299169826982e-02	4.637922537321251184e+02	1.725611515163372189e-02	0.000000000000000000e+00	1.861552347483294767e+01	1.000000000000000000e+00
3.760000000000000000e+02	9.709081758610420820e+01	3.824954243501827733e+01	-4.356186682675821861e-03	1.154978007315138200e+02	1.341201242643704772e-01	0.000000000000000000e+00	1.252448505335833140e+01	1.000000000000000000e+00
3.770000000000000000e+02	7.617075222112126198e+01	3.023361447666919588e+01	-3.910351542082709728e-03	1.033566284417710648e+02	1.070869038937393158e-01	0.000000000000000000e+00	1.030492543750046686e+01	1.000000000000000000e+00
3.770000000000000000e+02	2.591299216779743730e+01	3.477104608337763381e+01	-4.094583873234341337e-03	1.083737216903588774e+02	1.401362286728855544e-01	0.000000000000000000e+00	5.907798982525294562e+00	1.000000000000000000e+00
3.770000000000000000e+02	1.105513497877323488e+02	3.002413094105085278e+01	-3.155603917344161451e-03	8.280301991500881797e+01	3.781556814529184463e-01	0.000000000000000000e+00	5.076416614732318422e+00	1.000000000000000000e+00
3.770000000000000000e+02	5.003200917164818406e+01	5.095915918525785315e+01	-2.973130374441803996e-03	7.783382273654056860e+01	2.480410233277927645e-01	0.000000000000000000e+00	3.991066488671390911e+00	1.000000000000000000e+00
3.780000000000000000e+02	1.013992721020381680e+02	5.099403058186628357e+01	-3.657699496613322013e-03	9.647630041442231175e+01	1.591959365585111641e-01	0.000000000000000000e+00	1.345305758706997601e+01	1.000000000000000000e+00
3.790000000000000000e+02	8.308545005532987915e+00	1.898214715139896924e+01	-3.367308494098877111e-03	8.856824904765781525e+01	2.143402946884580551e-01	0.000000000000000000e+00	4.895523728941978625e+00	1.000000000000000000e+00
3.800000000000000000e+02	8.456934316568373333e+01	3.797494420022427875e+01	-4.148921743511026043e-03	1.098534736991602898e+02	1.553292391721416976e-01	0.000000000000000000e+00	9.862612299576140273e+00	1.000000000000000000e+00
3.800000000000000000e+02	3.804416496951818516e+01	8.639100855435664528e+00	-4.836724908922986066e-03	1.285840222189286806e+02	1.052914394672427312e-01	0.000000000000000000e+00	8.261287153362014024e+00	1.000000000000000000e+00
3.800000000000000000e+02	6.094869712231140824e+01	1.127008340340651138e+01	-2.651926251249096811e-03	6.908665535383859435e+01	2.757521127651657578e-01	0.000000000000000000e+00	7.189328626319901439e+00	1.000000000000000000e+00
3.800000000000000000e+02	6.693047094152768750e+01	3.479526879790362415e+01	-3.980199494808637876e-03	1.052587576167013310e+02	7.356559865804046527e-02	0.000000000000000000e+00	5.448778288617798005e+00	1.000000000000000000e+00
3.810000000000000000e+02	1.257845519880321490e+02	1.171131221010360690e+01	-4.402074296160661711e-03	1.167474317510503141e+02	7.727110558112715299e-02	0.000000000000000000e+00	1.195948081134908847e+01	1.000000000000000000e+00
3.810000000000000000e+02	2.571285971738554110e+01	4.067545425187505259e+01	-4.057697058322165540e-03	1.073692042481653601e+02	2.778567869337322804e-01	0.000000000000000000e+00	4.113867183472928346e+00	1.000000000000000000e+00
3.810000000000000000e+02	2.345278614197841449e+01	4.781576194793277779e+01	4.558952675320011513e-03	-1.210196105375303830e+02	2.149569520827609992e-01	0.000000000000000000e+00	5.959978667611534497e+00	1.000000000000000000e+00
3.820000000000000000e+02	1.273117700761141862e+02	2.390614071366531235e+01	-4.394769458763594580e-03	1.165485033102182086e+02	2.488591867750652442e-01	0.000000000000000000e+00	6.184145952038007543e+00	1.000000000000000000e+00
3.830000000000000000e+02	4.554231611196428275e+01	1.210703898569960302e+01	-3.756151104421480251e-03	9.915737649786170493e+01	9.958965885197790247e-02	0.000000000000000000e+00	6.629009469781005137e+00	1.000000000000000000e+00
3.830000000000000000e+02	2.184500448164371633e+01	4.207673904755365868e+01	2.971271297664179918e-03	-7.778319556653559630e+01	3.693044886047751607e-01	0.000000000000000000e+00	4.113867183472928346e+00	1.000000000000000000e+00
3.840000000000000000e+02	1.075772876624930774e+02	9.824576573667007651e+00	-1.668762603936941799e-02	4.513128053786478517e+02	2.116175733818703719e-02	0.000000000000000000e+00	6.709847405954613819e+00	1.000000000000000000e+00
3.840000000000000000e+02	6.813639605828656443e+01	1.111701445487542905e+01	-4.058990933773633236e-03	1.074044396151147680e+02	9.034703203263949600e-02	0.000000000000000000e+00	7.189328626319901439e+00	1.000000000000000000e+00
3.840000000000000000e+02	6.772761153284028524e+01	2.182243823344067835e+01	-1.699697811371773601e-02	4.597372127231555510e+02	1.547524503426545017e-02	0.000000000000000000e+00	9.592871029531266913e+00	1.000000000000000000e+00
3.850000000000000000e+02	1.662526283519514436e+01	7.518620148794208369e+00	-6.455586464051326148e-03	1.726695490526960270e+02	8.544485357328535091e-02	0.000000000000000000e+00	8.467841265641705917e+00	1.000000000000000000e+00
3.850000000000000000e+02	6.360075587203959202e+01	3.048224405944726101e+01	-4.183992655181226206e-03	1.108085396914456737e+02	2.436686610347124082e-01	0.000000000000000000e+00	5.448778288617798005e+00	1.000000000000000000e+00
3.850000000000000000e+02	6.880186210864064833e+01	5.249151130615072702e+01	-1.608373940281989517e-02	4.348675074865456054e+02	9.597476030551832515e-03	0.000000000000000000e+00	1.779491792088516888e+01	1.000000000000000000e+00
3.860000000000000000e+02	1.018905452034691734e+02	2.517900767352157843e+01	-4.225129666071177591e-03	1.119288002793290815e+02	9.969356172868926169e-02	0.000000000000000000e+00	1.232702936562348128e+01	1.000000000000000000e+00
3.860000000000000000e+02	1.001247133778655893e+02	1.297911050409309297e+01	-3.656224628479749165e-03	9.643613617772589919e+01	2.723240221325364807e-01	0.000000000000000000e+00	8.092709545393331538e+00	1.000000000000000000e+00
3.870000000000000000e+02	1.142745341215811976e+02	1.023560221450647489e+01	-5.035530390761668550e-03	1.339979777091524511e+02	2.612575555865445098e-01	0.000000000000000000e+00	5.901786793538164488e+00	1.000000000000000000e+00
3.870000000000000000e+02	1.290992676028049502e+01	1.512786541692312703e+01	-8.377721346870181315e-03	2.250139442149574336e+02	4.143028519636515750e-02	0.000000000000000000e+00	8.467841265641705917e+00	1.000000000000000000e+00
3.870000000000000000e+02	1.332857506006585027e+02	2.550464559275492249e+01	-1.618426310929553524e-02	4.376050118427536404e+02	1.539107462917876923e-02	0.000000000000000000e+00	6.184145952038007543e+00	1.000000000000000000e+00
3.870000000000000000e+02	1.199677643921832697e+02	2.857896768337648652e+01	-1.810700417952736813e-02	4.899659149586300373e+02	6.592176147484485327e-02	0.000000000000000000e+00	8.704581056803924355e+00	1.000000000000000000e+00
3.870000000000000000e+02	1.029838191086311383e+02	5.226005210120833055e+01	-4.128544251598567985e-03	1.092985451670287489e+02	2.326944330882851908e-01	0.000000000000000000e+00	1.201825683329642835e+01	1.000000000000000000e+00
3.870000000000000000e+02	1.278933775655305425e+02	5.096622813802241581e+01	1.619457441091536921e-03	-4.097002531154912219e+01	4.232910574252926050e-01	0.000000000000000000e+00	2.374878470233138827e+01	1.000000000000000000e+00
3.880000000000000000e+02	5.175763821289320532e+01	9.801927766658160124e+00	-3.897952860782102381e-03	1.030189822758900533e+02	1.099131393426934222e-01	0.000000000000000000e+00	6.629009469781005137e+00	1.000000000000000000e+00
3.890000000000000000e+02	8.011802588429853245e+01	3.038599855944892170e+01	-4.281771807328819436e-03	1.134713031761489646e+02	1.106288706640301545e-01	0.000000000000000000e+00	1.466038180420367176e+01	1.000000000000000000e+00
3.890000000000000000e+02	6.190851040846111886e+01	6.886959406354971058e+00	-1.724090893823910370e-02	4.663800407500199299e+02	1.313146483549609833e-02	0.000000000000000000e+00	7.528607134179278404e+00	1.000000000000000000e+00
3.900000000000000000e+02	1.097880818138392556e+02	3.556736713446704101e+01	-4.186477977940943583e-03	1.108762210585563963e+02	1.178527120730906708e-01	0.000000000000000000e+00	1.234761775743982959e+01	1.000000000000000000e+00
3.900000000000000000e+02	2.180045040342434248e+01	4.295173488490348745e+01	-3.765300969513214573e-03	9.940654951809258932e+01	1.061550701489439863e-01	0.000000000000000000e+00	8.061562045242130381e+00	1.000000000000000000e+00
3.910000000000000000e+02	5.203358522770857064e+01	3.383245535534090465e+01	-4.203639269879405616e-03	1.113435646642269887e+02	9.041355017405039440e-02	0.000000000000000000e+00	9.360913528756787727e+00	1.000000000000000000e+00
3.910000000000000000e+02	7.504740467799712178e+01	4.863881001455722242e+01	-4.893221244096373004e-03	1.301225544624091413e+02	1.042350341187565643e-01	0.000000000000000000e+00	1.821081154623371390e+01	1.000000000000000000e+00
3.910000000000000000e+02	8.913581342636794602e+01	1.642538177009664935e+01	1.597271065188332964e-03	-4.036583648074623198e+01	4.504084680972026966e-01	0.000000000000000000e+00	8.327719471297481135e+00	1.000000000000000000e+00
3.910000000000000000e+02	9.111946381339321022e+01	4.007594995960068474e+01	-3.954456047594716653e-03	1.045577011061259043e+02	1.667549491879853907e-01	0.000000000000000000e+00	1.459325813163605545e+01	1.000000000000000000e+00
3.920000000000000000e+02	1.435274648714460852e+02	3.124420195577565451e+01	-6.537080643208601632e-03	1.748888332222734903e+02	9.163377936114847078e-02	0.000000000000000000e+00	1.174032446096554061e+01	1.000000000000000000e+00
3.920000000000000000e+02	1.164329201461569454e+02	1.572854833888249892e+01	-9.888319379853625565e-03	2.661511927382557587e+02	1.866530565617116055e-01	0.000000000000000000e+00	3.452082350647482034e+00	1.000000000000000000e+00
3.930000000000000000e+02	1.028663391695243376e+02	4.873470866186748651e+01	-1.626681259755104539e-02	4.398530346388188264e+02	8.941906609341798706e-03	0.000000000000000000e+00	1.081011180055045706e+01	1.000000000000000000e+00
3.940000000000000000e+02	4.180903962800407214e+01	4.135467305892204593e+01	-2.891330256332567267e-03	7.560620710722000126e+01	3.817407244469425143e-01	0.000000000000000000e+00	1.188505105857627342e+01	1.000000000000000000e+00
3.950000000000000000e+02	5.556409898416516313e+01	1.019615313382724686e+01	-1.639331039239653662e-02	4.432978764237182077e+02	9.611741208560675709e-03	0.000000000000000000e+00	1.021202444523275155e+01	1.000000000000000000e+00
3.950000000000000000e+02	9.398720087539233248e+01	2.394179654613181896e+01	-3.881617842118849013e-03	1.025741400957001161e+02	1.461787286771032424e-01	0.000000000000000000e+00	8.946085806985710320e+00	1.000000000000000000e+00
3.950000000000000000e+02	4.565456120429224285e+01	2.698156091727376804e+01	-6.982878275490668994e-03	1.870289840697268744e+02	5.149164538008077496e-02	0.000000000000000000e+00	9.331265034132275815e+00	1.000000000000000000e+00
3.950000000000000000e+02	2.925433415866815423e+01	3.988116497483778744e+01	2.976724061109922281e-03	-7.793168754130883258e+01	2.276257988839498481e-01	0.000000000000000000e+00	8.061562045242130381e+00	1.000000000000000000e+00
3.950000000000000000e+02	1.019040666893126854e+02	1.567584526681814339e+01	3.230898005780798860e-03	-8.485346057541123344e+01	3.440514946253985240e-01	0.000000000000000000e+00	5.978704277264462519e+00	1.000000000000000000e+00
3.960000000000000000e+02	1.074024914476404433e+02	1.332803138748513305e+01	-3.758124465787640936e-03	9.921111591441959376e+01	2.621886356353406722e-01	0.000000000000000000e+00	5.978704277264462519e+00	1.000000000000000000e+00
3.960000000000000000e+02	1.196680866298363526e+02	2.307527059781071088e+01	-1.642869106860275069e-02	4.442613780556796996e+02	3.078220816481813671e-02	0.000000000000000000e+00	7.024879066157051710e+00	1.000000000000000000e+00
3.960000000000000000e+02	9.449745296991449095e+01	1.005327591742084969e+01	-5.125509701177118418e-03	1.364483325843040404e+02	8.141120580703042897e-02	0.000000000000000000e+00	8.327719471297481135e+00	1.000000000000000000e+00
3.970000000000000000e+02	9.251952959347950411e+01	4.560388628787895726e+01	-4.413349907523217604e-03	1.170544939984156656e+02	1.743283403900790507e-01	0.000000000000000000e+00	9.171718917826689577e+00	1.000000000000000000e+00
3.980000000000000000e+02	8.307295177210056636e+01	3.828233139497739046e+01	-3.107390638964704303e-03	8.149005539929213171e+01	1.735705827247212563e-01	0.000000000000000000e+00	6.972571413773002824e+00	1.000000000000000000e+00
3.980000000000000000e+02	6.740104127644036680e+01	3.638400748911346483e+01	-4.029608510452767356e-03	1.066042849584983969e+02	9.422406812485673022e-02	0.000000000000000000e+00	1.001722867463294797e+01	1.000000000000000000e+00
3.990000000000000000e+02	1.421650761633733850e+01	3.014984310833188275e+01	-1.707071749095605967e-02	4.617453148265424829e+02	1.343768041826021165e-02	0.000000000000000000e+00	3.467669089885706768e+00	1.000000000000000000e+00
3.990000000000000000e+02	4.977789584619661412e+01	1.861074144913978046e+01	-1.696926027633485767e-02	4.589823887792266532e+02	1.257003035314840922e-02	0.000000000000000000e+00	9.331265034132275815e+00	1.000000000000000000e+00
3.990000000000000000e+02	7.001326305351945223e+01	4.605464178616153248e+01	-1.663891724048334811e-02	4.499863466376085626e+02	2.762438193687599686e-02	0.000000000000000000e+00	5.237903292228853758e+00	1.000000000000000000e+00
3.990000000000000000e+02	5.081758145951810235e+01	4.910713155509129990e+01	-4.594307518180991770e-03	1.219824086648401646e+02	1.204221725836908119e-01	0.000000000000000000e+00	9.339778602815021813e+00	1.000000000000000000e+00
4.010000000000000000e+02	1.734201180150599342e+01	1.424039709269554521e+01	-4.388864777725341726e-03	1.163877045232360246e+02	1.272778123969380282e-01	0.000000000000000000e+00	1.193173865760418373e+01	1.000000000000000000e+00
4.010000000000000000e+02	1.075248729373211916e+02	3.574686654107863859e+01	-1.586249968658406950e-02	4.288426133775269022e+02	3.934381216201054965e-02	0.000000000000000000e+00	1.403282236033498087e+01	1.000000000000000000e+00
4.010000000000000000e+02	4.180737414924775663e+01	5.156632422252346970e+01	-4.044367842692126250e-03	1.070062173754030397e+02	2.568561393285191397e-01	0.000000000000000000e+00	9.339778602815021813e+00	1.000000000000000000e+00
4.020000000000000000e+02	9.101822866061324646e+01	6.189789101668616844e+00	-4.477140929501109874e-03	1.187916782574716308e+02	1.445757571301257149e-01	0.000000000000000000e+00	2.001489274518295503e+01	1.000000000000000000e+00
4.020000000000000000e+02	3.903957929796386139e+01	2.868620152653672761e+01	-1.737016378150304727e-02	4.698999636508112872e+02	2.278018167636441937e-02	0.000000000000000000e+00	8.562428696118379534e+00	1.000000000000000000e+00
4.020000000000000000e+02	1.286650516897623504e+02	3.512360405176038114e+01	-4.953883659383364821e-03	1.317745391725678701e+02	8.328172674737932546e-02	0.000000000000000000e+00	1.176555823781476739e+01	1.000000000000000000e+00
4.020000000000000000e+02	8.335467105273718857e+01	4.524920920121757462e+01	-4.803331280285590837e-03	1.276746327120205109e+02	1.619666012513035769e-01	0.000000000000000000e+00	6.972571413773002824e+00	1.000000000000000000e+00
4.030000000000000000e+02	9.318364014418347097e+01	3.801984313605052535e+01	-1.716073720968573288e-02	4.641967701181042116e+02	1.997746811226686070e-02	0.000000000000000000e+00	6.325177820253427008e+00	1.000000000000000000e+00
4.030000000000000000e+02	1.214811481421836561e+02	2.580588488522090174e+01	-4.006438451621687283e-03	1.059733080555620859e+02	2.092398866686282499e-01	0.000000000000000000e+00	9.046515533525115060e+00	1.000000000000000000e+00
4.040000000000000000e+02	7.728760047298938218e+01	2.318715369061294496e+01	-1.484810379435678659e-02	4.012181527278922317e+02	5.884935221120657367e-02	0.000000000000000000e+00	3.271428707451101925e+00	1.000000000000000000e+00
4.040000000000000000e+02	5.225930776970539426e+01	5.838110595872073816e+00	-4.074322106561529579e-03	1.078219446372044104e+02	1.135808481610760534e-01	0.000000000000000000e+00	7.690555164622894679e+00	1.000000000000000000e+00
4.040000000000000000e+02	3.158640160778592332e+01	3.290109505956284153e+01	-1.610960648570139778e-02	4.355719308962382001e+02	3.530733740073999094e-02	0.000000000000000000e+00	8.562428696118379534e+00	1.000000000000000000e+00
4.040000000000000000e+02	8.068940902258821879e+00	4.879806630027891146e+01	-3.578160230437317599e-03	9.431025326713402990e+01	1.243162584271954030e-01	0.000000000000000000e+00	1.963539672939452529e+01	1.000000000000000000e+00
4.050000000000000000e+02	2.743429048623320909e+01	7.875469886264444774e+00	-3.713781359205762991e-03	9.800354556418479035e+01	1.638600708659345706e-01	0.000000000000000000e+00	1.092773523472600949e+01	1.000000000000000000e+00
4.050000000000000000e+02	1.275679664888202751e+02	7.424954723288059277e+00	-3.187334417244313319e-03	8.366711839234037029e+01	2.543506883310998612e-01	0.000000000000000000e+00	1.183587454099766489e+01	1.000000000000000000e+00
4.050000000000000000e+02	4.497532046593185839e+01	8.305531860790939191e+00	-4.268483160807766408e-03	1.131094210986282036e+02	1.731892236198498969e-01	0.000000000000000000e+00	5.083369665517164293e+00	1.000000000000000000e+00
4.050000000000000000e+02	9.917977236920930295e+01	2.446504931579015008e+01	-1.650655309020026065e-02	4.463817497647949608e+02	1.450919417758222973e-02	0.000000000000000000e+00	1.227703056709158957e+01	1.000000000000000000e+00
4.050000000000000000e+02	6.786750090888800457e+01	5.078451640365274500e+01	-1.780927521558848051e-02	4.818580331034228266e+02	7.357019058120206623e-02	0.000000000000000000e+00	6.103909156072583997e+00	1.000000000000000000e+00
4.050000000000000000e+02	7.990377548055657542e+01	3.799630301052199854e+01	-3.441317815968148678e-03	9.058370239811929991e+01	1.851040820004519194e-01	0.000000000000000000e+00	6.385602655482301770e+00	1.000000000000000000e+00
4.060000000000000000e+02	6.211235892719077611e+01	3.591083414526893591e+01	-4.131633496225588405e-03	1.093826727914504602e+02	1.156269909214820979e-01	0.000000000000000000e+00	1.292868113331062219e+01	1.000000000000000000e+00
4.060000000000000000e+02	6.882814548245617914e+01	9.877141639396885608e+00	-2.337639757241794739e-03	6.052787179315842536e+01	2.292899375696793030e-01	0.000000000000000000e+00	1.571387554484546101e+01	1.000000000000000000e+00
4.060000000000000000e+02	4.168847340214652775e+01	1.649597901626287211e+01	-4.449294135362372692e-03	1.180333425082850027e+02	1.874519180263820584e-01	0.000000000000000000e+00	3.749654942166861904e+00	1.000000000000000000e+00
4.060000000000000000e+02	1.154112753878074074e+02	1.909797253904403291e+01	3.295089956815242232e-03	-8.660156310516491374e+01	4.328514070859024176e-01	0.000000000000000000e+00	9.046515533525115060e+00	1.000000000000000000e+00
4.070000000000000000e+02	8.790670279275976995e+00	5.405980630515170304e+00	-4.551476126405740522e-03	1.208160059755838063e+02	1.065383225761602493e-01	0.000000000000000000e+00	6.443470112192391852e+00	1.000000000000000000e+00
4.070000000000000000e+02	9.582236816252230938e+01	4.376832023029552943e+01	-3.960813759995841093e-03	1.047308370359855303e+02	2.438618591962271598e-01	0.000000000000000000e+00	6.325177820253427008e+00	1.000000000000000000e+00
4.070000000000000000e+02	6.208178254742355762e+01	4.883947912190211582e+01	-1.717113996382983038e-02	4.644800623462208478e+02	1.004873869076197135e-01	0.000000000000000000e+00	6.103909156072583997e+00	1.000000000000000000e+00
4.070000000000000000e+02	1.236985562425729199e+02	4.918543965177958910e+01	-4.003857809334247612e-03	1.059030309065057764e+02	1.573401552523508995e-01	0.000000000000000000e+00	7.136647218815262761e+00	1.000000000000000000e+00
4.070000000000000000e+02	8.807696690749816071e+01	2.970462853789362612e+01	-4.557835653458556027e-03	1.209891913228105693e+02	2.068729761460531558e-01	0.000000000000000000e+00	9.758119970551685896e+00	1.000000000000000000e+00
4.080000000000000000e+02	1.098360627245058936e+02	5.234498387781525963e+01	-1.528437126937314504e-02	4.130987742767860595e+02	1.586563657564410423e-02	0.000000000000000000e+00	1.421799726595576630e+01	1.000000000000000000e+00
4.080000000000000000e+02	7.546420611709316972e+01	2.590330516113534998e+01	-1.519262853614014933e-02	4.106003971209793804e+02	4.186688060180221438e-02	0.000000000000000000e+00	3.271428707451101925e+00	1.000000000000000000e+00
4.080000000000000000e+02	3.092760060256194521e+01	4.391033594177879706e+01	-4.378952914608103854e-03	1.161177804484790670e+02	1.508792698747142280e-01	0.000000000000000000e+00	1.102893483375159356e+01	1.000000000000000000e+00
4.080000000000000000e+02	1.378231151673537340e+02	4.783959690149364974e+01	-5.988009666093025221e-03	1.599362986966434903e+02	2.795691421268771126e-01	0.000000000000000000e+00	1.396949775424318574e+01	1.000000000000000000e+00
4.080000000000000000e+02	1.308452713592147632e+02	1.879804572515405425e+01	-4.444342549332118419e-03	1.178984988101843356e+02	1.787929827541775429e-01	0.000000000000000000e+00	9.608521290189974806e+00	1.000000000000000000e+00
4.090000000000000000e+02	1.389289696024085856e+02	1.360405842279961774e+01	-1.663062949809663779e-02	4.497606513097881020e+02	1.121742766910405198e-02	0.000000000000000000e+00	6.253705960024380062e+00	1.000000000000000000e+00
4.090000000000000000e+02	4.931305003240093576e+00	1.056578748279608782e+01	-3.773536308412713414e-03	9.963081777184716259e+01	1.538100832196948042e-01	0.000000000000000000e+00	6.443470112192391852e+00	1.000000000000000000e+00
4.090000000000000000e+02	7.465276506481123953e+00	2.525704220638184694e+01	-3.797859132037872607e-03	1.002931872562561750e+02	3.025993788894169034e-01	0.000000000000000000e+00	5.766701818473809027e+00	1.000000000000000000e+00
4.100000000000000000e+02	8.361289262459291649e+01	4.553877924158667767e+00	-4.198814496730714219e-03	1.112121743884868295e+02	8.810757593670803800e-02	0.000000000000000000e+00	1.571387554484546101e+01	1.000000000000000000e+00
4.100000000000000000e+02	1.250521706145455028e+02	4.217833884917849474e+01	-1.896805860089912591e-03	4.852289549326549434e+01	3.366214985023723294e-01	0.000000000000000000e+00	7.136647218815262761e+00	1.000000000000000000e+00
4.100000000000000000e+02	8.269982563082490401e+01	4.998737710642991772e+01	-3.034872697917086627e-03	7.951521596607643971e+01	4.014021494029568204e-01	0.000000000000000000e+00	3.129308540652566251e+00	1.000000000000000000e+00
4.100000000000000000e+02	1.393671349220796287e+02	3.321838897540656887e+01	-3.598737021070525389e-03	9.487060918684773014e+01	1.342564988169947515e-01	0.000000000000000000e+00	9.864035018754391260e+00	1.000000000000000000e+00
4.100000000000000000e+02	7.489916365342728000e+01	4.196238189696137511e+01	-3.143557304604468767e-03	8.247496143001401947e+01	2.731655596567391653e-01	0.000000000000000000e+00	6.385602655482301770e+00	1.000000000000000000e+00
4.110000000000000000e+02	2.935566872720353615e+01	1.227046765797299344e+01	-4.453374392390744424e-03	1.181444578041811297e+02	3.113526642600016325e-01	0.000000000000000000e+00	7.072645372159910515e+00	1.000000000000000000e+00
4.110000000000000000e+02	1.288425850785578142e+01	2.722921966593427001e+01	-4.772494948455342431e-03	1.268348846001138099e+02	1.124532782044260770e-01	0.000000000000000000e+00	5.766701818473809027e+00	1.000000000000000000e+00
4.110000000000000000e+02	1.023718826371186879e+02	4.013191678875855928e+01	-3.951519891056454875e-03	1.044777424416893865e+02	1.283295712525611698e-01	0.000000000000000000e+00	7.491299609718556241e+00	1.000000000000000000e+00
4.110000000000000000e+02	5.799995402295630242e+01	2.278841480606517678e+01	1.681890020491404918e-03	-4.267021588418644029e+01	4.038660915897080983e-01	0.000000000000000000e+00	1.206167964094228395e+01	1.000000000000000000e+00
4.110000000000000000e+02	7.968052775137070398e+01	5.080981996628369757e+01	-3.456162388694628603e-03	9.098795612024636625e+01	3.718266361707257550e-01	0.000000000000000000e+00	3.129308540652566251e+00	1.000000000000000000e+00
4.120000000000000000e+02	1.166734118989443516e+02	1.696650237812364637e+01	-1.464543880126206038e-02	3.956990933845906397e+02	2.424424432774280325e-01	0.000000000000000000e+00	1.104954078829701203e+01	1.000000000000000000e+00
4.120000000000000000e+02	1.109996353689331841e+02	2.644809567881598156e+01	3.705865979980166054e-03	-9.778799058844022341e+01	1.976970084071706379e-01	0.000000000000000000e+00	9.601982262043319949e+00	1.000000000000000000e+00
4.130000000000000000e+02	3.700857439004980876e+01	5.679689623374019725e+00	-4.816246172984514455e-03	1.280263365663927289e+02	5.423293018147290478e-02	0.000000000000000000e+00	1.009976832337142483e+01	1.000000000000000000e+00
4.130000000000000000e+02	1.833691007294268260e+01	8.036707478775060309e+00	-4.267332996434004301e-03	1.130780993329082804e+02	9.495868326192558051e-02	0.000000000000000000e+00	8.568538341364241973e+00	1.000000000000000000e+00
4.130000000000000000e+02	2.025457371599836520e+01	3.107315944599871926e+01	-1.681335379350412142e-03	4.265511166058752224e+01	4.082080550690420084e-01	0.000000000000000000e+00	6.806446547062986241e+00	1.000000000000000000e+00
4.140000000000000000e+02	1.264929992624411881e+01	4.666751507932888643e+01	-1.624056874108326456e-02	4.391383507704751992e+02	2.029844170726391450e-02	0.000000000000000000e+00	1.380896913697023720e+01	1.000000000000000000e+00
4.140000000000000000e+02	3.089393633142497819e+01	4.382898428022726733e+01	4.310162521223005055e-03	-1.142444511796005031e+02	2.758355841853968871e-01	0.000000000000000000e+00	6.350545794335447525e+00	1.000000000000000000e+00
4.140000000000000000e+02	1.327558008950755379e+02	1.460447151010329492e+01	-6.257449919067023004e-03	1.672738103355807198e+02	1.046720356318043832e-01	0.000000000000000000e+00	6.253705960024380062e+00	1.000000000000000000e+00
4.140000000000000000e+02	2.292394811844557267e+01	2.481199702216835945e+01	-2.444283024086576269e-03	6.343202662173702322e+01	2.217907079099025180e-01	0.000000000000000000e+00	6.806446547062986241e+00	1.000000000000000000e+00
4.150000000000000000e+02	1.389064261338166659e+02	2.336511874346680884e+01	-1.678666330831146691e-02	4.540098304353344361e+02	9.652116760224371816e-03	0.000000000000000000e+00	9.864035018754391260e+00	1.000000000000000000e+00
4.150000000000000000e+02	6.242879038740436926e+01	1.156925600436956891e+01	-4.734478332268103086e-03	1.257995999287703768e+02	1.039099230515391215e-01	0.000000000000000000e+00	9.612575312090397617e+00	1.000000000000000000e+00
4.160000000000000000e+02	3.923404715266903509e+01	3.356783105509102683e+01	-2.526518986139034313e-03	6.567151133880840064e+01	1.953197096457928161e-01	0.000000000000000000e+00	1.322303724642550016e+01	1.000000000000000000e+00
4.160000000000000000e+02	2.513323500698060897e+01	4.076505851229229904e+01	-4.233376351784615826e-03	1.121533775343498860e+02	1.402748742575029572e-01	0.000000000000000000e+00	6.524823435225737711e+00	1.000000000000000000e+00
4.170000000000000000e+02	1.050291480184022674e+02	1.892803290263220362e+01	-4.258505832647029553e-03	1.128377142519456982e+02	1.044473443749234232e-01	0.000000000000000000e+00	9.601982262043319949e+00	1.000000000000000000e+00
4.170000000000000000e+02	8.404569372686616191e+01	2.216755895961166090e+01	-1.679534763272852796e-02	4.542463256537851066e+02	1.930593720426835302e-01	0.000000000000000000e+00	3.564829499970046722e+00	1.000000000000000000e+00
4.170000000000000000e+02	7.978705527868919845e+00	2.414244852035284694e+01	-1.739081895492652907e-02	4.704624541240283406e+02	2.182657351007177837e-01	0.000000000000000000e+00	4.795718846610132147e+00	1.000000000000000000e+00
4.170000000000000000e+02	9.845538495674773571e+00	6.889337423302200669e+00	-4.323298827493914261e-03	1.146021846625955050e+02	1.216022667079349473e-01	0.000000000000000000e+00	8.568538341364241973e+00	1.000000000000000000e+00
4.170000000000000000e+02	1.250003342663124926e+02	7.077094020065184843e+00	-3.305442527022007648e-03	8.688348870294257154e+01	2.023455604377167871e-01	0.000000000000000000e+00	1.080780618383720260e+01	1.000000000000000000e+00
4.170000000000000000e+02	9.234349951700988868e+01	1.835902953757193501e+01	-3.467459900008267124e-03	9.129561475639991386e+01	3.208874235775269756e-01	0.000000000000000000e+00	9.130086379081252090e+00	1.000000000000000000e+00
4.180000000000000000e+02	4.861498479522117222e+00	1.882897801738619137e+01	-1.797673526499835722e-02	4.864183764375740111e+02	1.419818457604947737e-01	0.000000000000000000e+00	6.160352958082817132e+00	1.000000000000000000e+00
4.180000000000000000e+02	7.879022378958109130e+01	2.086970200967272859e+01	-1.567849384351538422e-02	4.238316879488040172e+02	2.301623121695879348e-01	0.000000000000000000e+00	3.481267784393915932e+00	1.000000000000000000e+00
4.180000000000000000e+02	5.419372977867448071e+01	3.239628234751872071e+01	-4.848439985463606078e-03	1.289030521690532396e+02	1.306511544122347379e-01	0.000000000000000000e+00	1.197819237036492979e+01	1.000000000000000000e+00
4.190000000000000000e+02	8.423949004938189944e+01	4.502600945113176323e+01	-1.937525655269344005e-02	5.245035033349068954e+02	1.313490753151332902e-01	0.000000000000000000e+00	5.523054874337906206e+00	1.000000000000000000e+00
4.190000000000000000e+02	3.479211277977206862e+01	4.884233169123956486e+01	-1.647723331747668815e-02	4.455833012359072995e+02	1.218681131887966451e-02	0.000000000000000000e+00	6.350545794335447525e+00	1.000000000000000000e+00
4.190000000000000000e+02	6.071528060774750202e+01	2.234907043349572575e+01	-4.431313471487603392e-03	1.175436854173318153e+02	1.777995583907873156e-01	0.000000000000000000e+00	8.294914537230658524e+00	1.000000000000000000e+00
4.190000000000000000e+02	1.088926510899355975e+02	3.707163338404217967e+01	-4.205735506080203294e-03	1.114006502605755031e+02	1.055982744026645603e-01	0.000000000000000000e+00	1.209810783620194741e+01	1.000000000000000000e+00
4.190000000000000000e+02	1.161266233132200796e+02	5.270831016436337535e+01	-3.926150424040349488e-03	1.037868703190215456e+02	1.534745023143296860e-01	0.000000000000000000e+00	9.037944251487305181e+00	1.000000000000000000e+00
4.200000000000000000e+02	5.291293075617848984e+01	1.020910174495062961e+01	-1.688897287400539793e-02	4.567959680698113516e+02	1.571246546122595511e-02	0.000000000000000000e+00	9.612575312090397617e+00	1.000000000000000000e+00
4.210000000000000000e+02	3.682429132160985574e+01	8.315868190855020714e+00	-1.924704315338044217e-02	5.210119414790113979e+02	1.686561648447593154e-02	0.000000000000000000e+00	1.619964975380364081e+01	1.000000000000000000e+00
4.210000000000000000e+02	6.560041606754717236e+01	1.564526116417963308e+01	-5.980103461840302614e-03	1.597209935776649843e+02	1.998823453833893371e-01	0.000000000000000000e+00	8.294914537230658524e+00	1.000000000000000000e+00
4.210000000000000000e+02	7.937097701861874555e+01	4.241799947909617430e+01	-1.741951699186746610e-02	4.712439712794813431e+02	1.395091788498306062e-01	0.000000000000000000e+00	5.523054874337906206e+00	1.000000000000000000e+00
4.220000000000000000e+02	1.261546053461141348e+01	2.291793953174556364e+01	-4.209646666085147156e-03	1.115071606343643538e+02	1.063353650463285671e-01	0.000000000000000000e+00	4.795718846610132147e+00	1.000000000000000000e+00
4.220000000000000000e+02	1.950810870448082568e+01	4.445281517765855739e+01	-4.836679852764086754e-03	1.285827952304342716e+02	8.103794708462952467e-02	0.000000000000000000e+00	8.567648077714219212e+00	1.000000000000000000e+00
4.220000000000000000e+02	1.198456999281745681e+02	4.447102266027010842e+01	-3.713187840495021409e-03	9.798738261006073458e+01	1.143584783129275584e-01	0.000000000000000000e+00	9.037944251487305181e+00	1.000000000000000000e+00
4.220000000000000000e+02	7.084651154840639720e+01	5.075734521735918037e+01	-1.606059491914652373e-02	4.342372270571884201e+02	1.226146467274469298e-02	0.000000000000000000e+00	9.798048251928976882e+00	1.000000000000000000e+00
4.230000000000000000e+02	3.619651932551919771e+01	2.988909819775106413e+01	-1.595917743436359171e-02	4.314753829497367974e+02	3.244144613441934943e-02	0.000000000000000000e+00	1.020819486639411267e+01	1.000000000000000000e+00
4.230000000000000000e+02	2.255397161395982764e+01	3.644486208587409948e+01	-4.078793642898312539e-03	1.079437154177501128e+02	2.502261153254050630e-01	0.000000000000000000e+00	8.567648077714219212e+00	1.000000000000000000e+00
4.240000000000000000e+02	1.131760854479207836e+02	2.575719997722931254e+01	-1.737495139724948290e-02	4.700303420403595851e+02	1.798222244938130210e-02	0.000000000000000000e+00	8.439851554249457877e+00	1.000000000000000000e+00
4.240000000000000000e+02	4.138829145128570985e+01	3.867845224821398631e+01	-2.530057245696547275e-02	6.858642277704340131e+02	3.099644410789148541e-02	0.000000000000000000e+00	1.020819486639411267e+01	1.000000000000000000e+00
4.240000000000000000e+02	1.369413693620520860e+02	1.104223495880514783e+01	-4.640436461346634026e-03	1.232386116769507538e+02	8.546366230585000778e-02	0.000000000000000000e+00	2.795208248078691682e+01	1.000000000000000000e+00
4.260000000000000000e+02	1.038935910794925235e+02	1.002785797678795099e+01	-3.244638675394059899e-03	8.522765233815361796e+01	1.417239000351059319e-01	0.000000000000000000e+00	9.362872015702016881e+00	1.000000000000000000e+00
4.260000000000000000e+02	1.603521889356082042e+01	2.706447040014354499e+01	2.217755345732782754e-03	-5.726312847784017634e+01	3.837050644278114930e-01	0.000000000000000000e+00	5.374799110309301575e+00	1.000000000000000000e+00
4.260000000000000000e+02	6.538160934955163839e+01	2.776103401330352227e+01	-3.452564710781529968e-03	9.088998262419617902e+01	2.201314491492162295e-01	0.000000000000000000e+00	5.266881488618115448e+00	1.000000000000000000e+00
4.270000000000000000e+02	7.098886912351017031e+01	1.355454385288707719e+01	-4.266709992906379985e-03	1.130611334357025441e+02	1.000129800337269392e-01	0.000000000000000000e+00	1.129473485806848032e+01	1.000000000000000000e+00
4.270000000000000000e+02	5.084897968720736117e+01	1.916862372113488888e+01	-3.381167700305843377e-02	9.176422489749922988e+02	2.025753605638080934e-02	0.000000000000000000e+00	6.759400831198347781e+00	1.000000000000000000e+00
4.270000000000000000e+02	6.307218301772894620e+01	4.479399335416822225e+01	-3.584075237772936691e-03	9.447133326424082611e+01	1.683086880006563479e-01	0.000000000000000000e+00	9.798048251928976882e+00	1.000000000000000000e+00
4.280000000000000000e+02	7.844186004396820522e+01	5.067850630339362894e+00	-1.850778522921795247e-02	5.008801550705331920e+02	2.236576592277239595e-02	0.000000000000000000e+00	6.234003550452429820e+00	1.000000000000000000e+00
4.290000000000000000e+02	5.297839205008671115e+01	1.275339943934851483e+01	-1.807885960062455277e-02	4.891994698080150670e+02	1.338684406772342461e-01	0.000000000000000000e+00	6.759400831198347781e+00	1.000000000000000000e+00
4.290000000000000000e+02	7.063705815587211134e+01	2.741419333043473472e+01	-4.441155377859431694e-03	1.178117044002251674e+02	8.665464648954945837e-02	0.000000000000000000e+00	5.266881488618115448e+00	1.000000000000000000e+00
4.290000000000000000e+02	2.362187611529845199e+01	3.943961524693146714e+01	-1.735199951165580963e-03	4.412197460425583273e+01	2.826490867718175481e-01	0.000000000000000000e+00	1.451556329527467781e+01	1.000000000000000000e+00
4.290000000000000000e+02	1.096271122034181360e+02	4.650338129851262181e+01	-4.030018131892026609e-03	1.066154399438613893e+02	7.576313332858741756e-02	0.000000000000000000e+00	1.046897391423679302e+01	1.000000000000000000e+00
4.300000000000000000e+02	1.174964999655927045e+02	1.922693007678553556e+01	-4.517140317197277342e-03	1.198809586063856329e+02	1.806554546739566058e-01	0.000000000000000000e+00	3.472349779863357799e+00	1.000000000000000000e+00
4.310000000000000000e+02	3.088011472960412007e+01	8.865729319301836497e+00	-5.382986750916981568e-03	1.434600571813997476e+02	8.053106218885497380e-02	0.000000000000000000e+00	8.486764103663832159e+00	1.000000000000000000e+00
4.310000000000000000e+02	8.393048350588588846e+01	2.119196998329611148e+01	-3.927142152896215439e-03	1.038138775012902073e+02	1.344206905708971167e-01	0.000000000000000000e+00	9.361637336884099270e+00	1.000000000000000000e+00
4.310000000000000000e+02	5.869285212745290359e+00	3.502623964221278641e+01	-3.735763070708446494e-03	9.860216088693044867e+01	7.547859055306316289e-02	0.000000000000000000e+00	1.291262858858332585e+01	1.000000000000000000e+00
4.310000000000000000e+02	4.809620344789066593e+01	4.861534210291485181e+01	-1.698146414107043131e-02	4.593147296174975054e+02	1.155566792015350064e-02	0.000000000000000000e+00	8.502570085295472424e+00	1.000000000000000000e+00
4.310000000000000000e+02	8.316244372751278036e+01	5.096682693204412118e+01	-3.410170956271086490e-02	9.255405390731901889e+02	6.525024054555750297e-02	0.000000000000000000e+00	3.513277352867313130e+00	1.000000000000000000e+00
4.310000000000000000e+02	8.939628293792034697e+01	5.032358332854066418e+01	-1.818233218864873102e-02	4.920172793615550404e+02	3.196464527667535194e-01	0.000000000000000000e+00	5.600923816600218430e+00	1.000000000000000000e+00
4.310000000000000000e+02	8.464439467001513151e+01	5.693441934420881090e+00	-4.578270971420967707e-03	1.215456945985443866e+02	1.416851749435852348e-01	0.000000000000000000e+00	6.234003550452429820e+00	1.000000000000000000e+00
4.330000000000000000e+02	1.292037829951623849e+02	4.721627853916313455e+01	-1.646789396223113239e-02	4.453289679391631921e+02	9.705243242161043504e-03	0.000000000000000000e+00	7.455268445307297931e+00	1.000000000000000000e+00
4.340000000000000000e+02	1.014564572126145805e+02	3.995816840371482215e+01	-4.805605275349430008e-03	1.277365591133790161e+02	2.158620656745605659e-01	0.000000000000000000e+00	5.808340098880511171e+00	1.000000000000000000e+00
4.340000000000000000e+02	1.439678565930107936e+02	4.068707864710788158e+01	-3.733436758186086963e-03	9.853880975427594535e+01	2.147980612046552773e-01	0.000000000000000000e+00	1.460681311448439601e+01	1.000000000000000000e+00
4.340000000000000000e+02	2.286724746342337156e+01	1.166199882094255358e+01	-4.285610464230807902e-03	1.135758391145818393e+02	8.654746828440929018e-02	0.000000000000000000e+00	8.486764103663832159e+00	1.000000000000000000e+00
4.340000000000000000e+02	9.458885530434692157e+01	4.822416916768943196e+01	-1.741400210142055385e-02	4.710937874357719011e+02	8.072056115030179502e-02	0.000000000000000000e+00	5.600923816600218430e+00	1.000000000000000000e+00
4.350000000000000000e+02	1.012761925095911266e+02	7.238293289347426551e+00	-4.681616011305179438e-03	1.243600307068541468e+02	6.191132263478815734e-02	0.000000000000000000e+00	1.243206468901914974e+01	1.000000000000000000e+00
4.350000000000000000e+02	4.698382004424616554e+01	2.507962453393872693e+01	-3.610353063306225886e-03	9.518694219263312561e+01	2.018039103001010304e-01	0.000000000000000000e+00	1.570119616183168532e+01	1.000000000000000000e+00
4.350000000000000000e+02	1.261368841696889120e+02	4.042104791865406099e+01	-4.200609824806225169e-03	1.112610655267052948e+02	2.989209018861611611e-01	0.000000000000000000e+00	6.022155876899761395e+00	1.000000000000000000e+00
4.360000000000000000e+02	5.316778630848322251e+01	1.064750334004986776e+01	-1.621015433170054990e-02	4.383100926302239486e+02	3.398912100006423742e-02	0.000000000000000000e+00	9.550344419555967690e+00	1.000000000000000000e+00
4.360000000000000000e+02	8.798701628270198682e+01	2.962907822356179466e+01	-4.985466565086356210e-03	1.326346183019083469e+02	2.041838797308478393e-01	0.000000000000000000e+00	9.361637336884099270e+00	1.000000000000000000e+00
4.360000000000000000e+02	1.868056514352114306e+01	3.887964581799785435e+01	-4.862242121872984053e-03	1.292789178217468589e+02	6.104979727810944112e-02	0.000000000000000000e+00	1.337825222591795260e+01	1.000000000000000000e+00
4.360000000000000000e+02	3.965009227824829452e+01	4.959355688781836591e+01	-3.727821520994351046e-03	9.838589322530530978e+01	1.128590615400161257e-01	0.000000000000000000e+00	8.502570085295472424e+00	1.000000000000000000e+00
4.370000000000000000e+02	6.271067744535270805e+01	5.845189606582463782e+00	-5.027819164974525572e-03	1.337879823267286667e+02	7.306113371654632260e-02	0.000000000000000000e+00	1.068311698170490942e+01	1.000000000000000000e+00
4.370000000000000000e+02	7.131958349692267518e+01	2.446548537343733898e+01	-1.696459852740980767e-02	4.588554380485254569e+02	3.447753590028490578e-02	0.000000000000000000e+00	1.119141832419191118e+01	1.000000000000000000e+00
4.370000000000000000e+02	1.209275676675039932e+02	3.739956103538909815e+01	-4.574034391519928716e-03	1.214303222516509919e+02	2.126687497888822831e-01	0.000000000000000000e+00	6.022155876899761395e+00	1.000000000000000000e+00
4.380000000000000000e+02	6.363518149692878012e+01	3.689390563155696157e+01	-1.690907851512059648e-02	4.573434934453360370e+02	1.367968470715896778e-02	0.000000000000000000e+00	6.167177747227928108e+00	1.000000000000000000e+00
4.380000000000000000e+02	8.767925168208410014e+01	3.979427941459876905e+01	-1.511827618678452702e-02	4.085756023000219557e+02	1.077538835812541507e-02	0.000000000000000000e+00	4.857908244874963977e+00	1.000000000000000000e+00
4.380000000000000000e+02	4.403237147747209690e+01	7.863033121590749630e+00	-4.698098878906273659e-03	1.248088991722417660e+02	8.731883908788284909e-02	0.000000000000000000e+00	9.550344419555967690e+00	1.000000000000000000e+00
4.390000000000000000e+02	1.025323669393616122e+01	5.962762105814693570e+00	-4.288299479145898929e-03	1.136490675131561972e+02	1.229859712539217442e-01	0.000000000000000000e+00	3.366978008898893204e+00	1.000000000000000000e+00
4.410000000000000000e+02	9.217932197558253549e+00	1.840662960804134940e+01	-1.605919424444545579e-02	4.341990832876216473e+02	1.185329667247236873e-02	0.000000000000000000e+00	1.104009833670627216e+01	1.000000000000000000e+00
4.410000000000000000e+02	1.143928624278572528e+02	1.995458579277897115e+01	-5.275798616298823553e-03	1.405410642817285520e+02	9.451280448475951612e-02	0.000000000000000000e+00	7.852806575797138144e+00	1.000000000000000000e+00
4.410000000000000000e+02	4.896115125883595454e+01	4.093607687522750638e+01	-3.904450500701826636e-03	1.031959287714873454e+02	1.156040711754375838e-01	0.000000000000000000e+00	9.925241661447266495e+00	1.000000000000000000e+00
4.420000000000000000e+02	4.032392871668612599e+01	3.604641341078464478e+01	-4.136120342099394026e-03	1.095048604878238905e+02	1.379645160219962197e-01	0.000000000000000000e+00	4.372777701834141162e+00	1.000000000000000000e+00
4.420000000000000000e+02	3.330903355639726726e+01	4.716722104831376328e+01	-3.261456722173845107e-02	8.850420459371459856e+02	5.454543403521028289e-03	0.000000000000000000e+00	1.314842639332821506e+01	1.000000000000000000e+00
4.420000000000000000e+02	6.439597647212048059e+01	4.301397690333365631e+01	-3.612124766378698761e-03	9.523518996471439380e+01	2.487122976009730202e-01	0.000000000000000000e+00	6.167177747227928108e+00	1.000000000000000000e+00
4.430000000000000000e+02	8.390279632621216876e+01	8.700481561420076559e+00	-3.272353025732678122e-03	8.598238132140920698e+01	3.073628709137117276e-01	0.000000000000000000e+00	1.053876935299822115e+01	1.000000000000000000e+00
4.430000000000000000e+02	9.124520721808994494e+01	1.961653406866255267e+01	-4.632442213596320822e-03	1.230209089199757955e+02	9.337626495289197415e-02	0.000000000000000000e+00	6.714101276791502926e+00	1.000000000000000000e+00
4.430000000000000000e+02	8.577782022058775624e+01	4.426460724517853862e+01	-1.572688939241695394e-02	4.251496161329505981e+02	2.873838364837333348e-02	0.000000000000000000e+00	4.857908244874963977e+00	1.000000000000000000e+00
4.430000000000000000e+02	1.088707946069701080e+02	3.385151755018221564e+01	-3.816756248185493566e-03	1.008078015655327420e+02	2.391595531208390302e-01	0.000000000000000000e+00	5.510129113643250420e+00	1.000000000000000000e+00
4.430000000000000000e+02	1.292752395319828729e+01	8.008423017930144994e+00	-3.880740611396156069e-03	1.025502509753227969e+02	2.268366582987056956e-01	0.000000000000000000e+00	3.366978008898893204e+00	1.000000000000000000e+00
4.430000000000000000e+02	1.090862612274284373e+02	2.817540785044890939e+01	-3.896645294134836075e-03	1.029833740644698707e+02	2.047185553289102566e-01	0.000000000000000000e+00	5.680197812395115342e+00	1.000000000000000000e+00
4.440000000000000000e+02	1.433068175117404053e+02	5.640082535984525691e+00	-1.598364665177604005e-02	4.321417390920644266e+02	2.772487234092990693e-02	0.000000000000000000e+00	8.377841027891772541e+00	1.000000000000000000e+00
4.440000000000000000e+02	7.897993499003148088e+01	2.944261454003353506e+01	-1.653476940577568860e-02	4.471501484790086351e+02	1.133530250432190911e-02	0.000000000000000000e+00	1.072561819988959364e+01	1.000000000000000000e+00
4.440000000000000000e+02	9.940148494177763894e+01	1.722075720044416514e+01	-3.882672863369552273e-03	1.026028708834013514e+02	1.183088713565226824e-01	0.000000000000000000e+00	8.500859551140367287e+00	1.000000000000000000e+00
4.440000000000000000e+02	8.221619705019595870e+01	1.910341587621011783e+01	-4.623522359051619735e-03	1.227779996448509365e+02	1.052052008488214563e-01	0.000000000000000000e+00	9.043578655120917631e+00	1.000000000000000000e+00
4.460000000000000000e+02	1.099538037759499645e+02	1.347682928285905746e+01	-1.631598405754319456e-02	4.411920927640008472e+02	1.810517015682910902e-02	0.000000000000000000e+00	7.852806575797138144e+00	1.000000000000000000e+00
4.460000000000000000e+02	3.675018332950823208e+01	3.352658628630118187e+01	2.700390135999962589e-03	-7.040644448891600859e+01	2.167635710569364438e-01	0.000000000000000000e+00	4.372777701834141162e+00	1.000000000000000000e+00
4.470000000000000000e+02	3.798610295366079015e+01	9.055457037738387172e+00	-1.736777439031467890e-02	4.698348947330786700e+02	7.447550247810741375e-03	0.000000000000000000e+00	8.422922341017232029e+00	1.000000000000000000e+00
4.470000000000000000e+02	8.913476492605694546e+01	2.599032330953111014e+01	3.287245830459768932e-03	-8.638794851790376583e+01	1.977701922218273456e-01	0.000000000000000000e+00	6.714101276791502926e+00	1.000000000000000000e+00
4.470000000000000000e+02	4.895831313350414149e+01	8.917339854418974809e+00	-4.169682020594647591e-03	1.104188263999808868e+02	2.383945578246658981e-01	0.000000000000000000e+00	6.363360558011324386e+00	1.000000000000000000e+00
4.470000000000000000e+02	1.527138688421649171e+01	4.379752936255054152e+01	-1.921823961489813352e-03	4.920419907793664294e+01	3.732868859159839126e-01	0.000000000000000000e+00	6.376954483201831891e+00	1.000000000000000000e+00
4.480000000000000000e+02	1.579785694140933572e+01	1.787502462449647922e+01	-1.504694826167592018e-03	3.784476094059939300e+01	3.593368514020638393e-01	0.000000000000000000e+00	1.027563325182005194e+01	1.000000000000000000e+00
4.480000000000000000e+02	1.195769832082159780e+02	4.022162915890422141e+01	-4.599002941031117217e-03	1.221102764182001437e+02	1.377891429798910883e-01	0.000000000000000000e+00	7.204737468346754881e+00	1.000000000000000000e+00
4.490000000000000000e+02	6.510675954502288754e+00	7.891841985551510064e+00	-4.537203413013416939e-03	1.204273253702197053e+02	1.000723093035895683e-01	0.000000000000000000e+00	1.363508952248205652e+01	1.000000000000000000e+00
4.490000000000000000e+02	1.432676306354515532e+02	1.401783191617926860e+01	-5.216062232376864755e-03	1.389142976518082264e+02	1.003046189296552537e-01	0.000000000000000000e+00	8.377841027891772541e+00	1.000000000000000000e+00
4.490000000000000000e+02	1.100428005205103261e+02	2.637660926619407675e+01	-4.577597032426198968e-03	1.215273416050199700e+02	9.583479425661822759e-02	0.000000000000000000e+00	9.642646695179150740e+00	1.000000000000000000e+00
4.490000000000000000e+02	2.587327676699465329e+01	3.179536948618330072e+01	2.866002740432976089e-03	-7.491647741521086346e+01	1.864513417928653771e-01	0.000000000000000000e+00	7.001414264288796652e+00	1.000000000000000000e+00
4.500000000000000000e+02	6.940744467828905329e+01	2.816056531337077828e+01	-1.641048933245196906e-02	4.437657006304209517e+02	1.607128619922337798e-02	0.000000000000000000e+00	5.910149410627060007e+00	1.000000000000000000e+00
4.500000000000000000e+02	8.278585819297930470e+01	3.631032325744163813e+01	-1.507627157009117959e-02	4.074317147016597573e+02	5.599773684870679169e-02	0.000000000000000000e+00	4.684764301303832923e+00	1.000000000000000000e+00
4.500000000000000000e+02	2.096478566538748112e+01	4.092511595229974120e+01	-4.686352085118096131e-03	1.244890054845333225e+02	8.302537189230096981e-02	0.000000000000000000e+00	6.376954483201831891e+00	1.000000000000000000e+00
4.500000000000000000e+02	1.202963250306656846e+02	2.731777531531740877e+01	-4.581298171839234823e-03	1.216281326086681958e+02	8.103651614962303906e-02	0.000000000000000000e+00	7.513530240619712863e+00	1.000000000000000000e+00
4.500000000000000000e+02	1.107669768569808610e+02	3.861279689340123866e+01	-4.662606033236120148e-03	1.238423428937005326e+02	1.788529429405819604e-01	0.000000000000000000e+00	5.854343464328149338e+00	1.000000000000000000e+00
4.510000000000000000e+02	4.492099856395638824e+01	1.383592183073812798e+01	-1.685841471709533662e-02	4.559637953357184870e+02	1.285358855331197869e-02	0.000000000000000000e+00	3.528234493571416941e+00	1.000000000000000000e+00
4.510000000000000000e+02	1.403209587134370508e+02	4.882763304764598189e+01	-4.386579498315546638e-03	1.163254708217659896e+02	1.078414550265789362e-01	0.000000000000000000e+00	4.345399440025952131e+00	1.000000000000000000e+00
4.510000000000000000e+02	6.246129624780410694e+01	3.608754845712487480e+01	-3.416333474502996920e-03	8.990331817835898676e+01	2.036010607104835612e-01	0.000000000000000000e+00	1.053973622913258978e+01	1.000000000000000000e+00
4.520000000000000000e+02	2.815980299794625807e+01	1.866042556485062676e+01	-1.670374136910781487e-02	4.517516648965395802e+02	1.040125073005626621e-02	0.000000000000000000e+00	1.238687066784173574e+01	1.000000000000000000e+00
4.520000000000000000e+02	1.127685570695757207e+02	4.632725850600563433e+01	-4.324716357593965006e-03	1.146407874455607896e+02	1.082123141163341407e-01	0.000000000000000000e+00	7.969895941591589761e+00	1.000000000000000000e+00
4.520000000000000000e+02	3.273268200192599409e+01	3.976796965014909802e+01	1.378688979770294719e-03	-3.441331610520750672e+01	4.233622546244023566e-01	0.000000000000000000e+00	1.051730923532587525e+01	1.000000000000000000e+00
4.530000000000000000e+02	9.447963726512168137e+01	3.245930574523341505e+01	-3.803001421264614202e-03	1.004332242649641529e+02	2.863116314575792076e-01	0.000000000000000000e+00	1.026011200591062256e+01	1.000000000000000000e+00
4.530000000000000000e+02	7.158945611843189738e+01	4.611020083970238659e+01	-1.691246507740208280e-02	4.574357177506583412e+02	1.540202337555662826e-02	0.000000000000000000e+00	1.355643254716100543e+01	1.000000000000000000e+00
4.530000000000000000e+02	1.150473810227550757e+02	3.461886680188180065e+01	3.800179254509546568e-03	-1.003563698188160060e+02	2.989598204159467087e-01	0.000000000000000000e+00	5.854343464328149338e+00	1.000000000000000000e+00
4.540000000000000000e+02	1.061211420140071340e+02	8.827579331880716751e+00	-4.150314451135631022e-03	1.098914005059101413e+02	1.839925213768948131e-01	0.000000000000000000e+00	1.629462340948932209e+01	1.000000000000000000e+00
4.540000000000000000e+02	1.227267495735789709e+02	3.787105049382955002e+01	-4.316705501987886696e-03	1.144226324163895612e+02	2.005374288981444098e-01	0.000000000000000000e+00	8.339628295407054637e+00	1.000000000000000000e+00
4.540000000000000000e+02	1.015950744689316281e+02	4.350616546063519507e+01	-4.322102795671067636e-03	1.145696138149815653e+02	7.712824982225152670e-02	0.000000000000000000e+00	9.256072131996743835e+00	1.000000000000000000e+00
4.540000000000000000e+02	6.751289038529188247e+01	2.256230396837969465e+01	-4.730439750459542077e-03	1.256896195501965110e+02	3.300771297657880687e-01	0.000000000000000000e+00	5.910149410627060007e+00	1.000000000000000000e+00
4.550000000000000000e+02	1.326327118076098088e+01	2.231452145179910573e+01	-5.184873472099759892e-03	1.380649520584481706e+02	6.376266889341841715e-02	0.000000000000000000e+00	1.199564618763090174e+01	1.000000000000000000e+00
4.550000000000000000e+02	1.811198696425457655e+01	3.487607188617901244e+01	-3.156518062172549311e-03	8.282791429602254141e+01	2.373435427777201845e-01	0.000000000000000000e+00	4.112982290622988479e+00	1.000000000000000000e+00
4.550000000000000000e+02	8.647052478267387698e+01	3.920346146388103392e+01	-4.607186495439311719e-02	1.251516905027805024e+03	9.244706572649419307e-03	0.000000000000000000e+00	4.684764301303832923e+00	1.000000000000000000e+00
4.550000000000000000e+02	9.163714242288546075e+01	2.260080071426184389e+01	-2.876830674274917076e-03	7.521134831780963736e+01	1.909046024300243838e-01	0.000000000000000000e+00	1.026011200591062256e+01	1.000000000000000000e+00
4.550000000000000000e+02	1.404171437784425258e+01	3.428488291867797955e+01	2.734102241654662400e-03	-7.132450689749870776e+01	3.359217588727275716e-01	0.000000000000000000e+00	4.112982290622988479e+00	1.000000000000000000e+00
4.560000000000000000e+02	7.972773876580512820e+01	2.751009947185248805e+01	-1.457796977061453884e-02	3.938617480281350254e+02	3.051965349167384822e-02	0.000000000000000000e+00	1.088040760607877466e+01	1.000000000000000000e+00
4.560000000000000000e+02	1.410410912807950865e+02	5.311294579922061843e+01	-4.549746396857914932e-03	1.207689012443890562e+02	9.094693968049316624e-02	0.000000000000000000e+00	4.345399440025952131e+00	1.000000000000000000e+00
4.570000000000000000e+02	1.313961962432807695e+02	4.783206811110141565e+00	-4.125702573292380770e-03	1.092211593740166933e+02	1.239683987619092376e-01	0.000000000000000000e+00	1.688853069793569972e+01	1.000000000000000000e+00
4.570000000000000000e+02	9.731904323165134940e+01	5.171533278567675751e+01	-3.857593152999391675e-03	1.019198895370321907e+02	9.121514582459200327e-02	0.000000000000000000e+00	9.256072131996743835e+00	1.000000000000000000e+00
4.570000000000000000e+02	1.196803281571506972e+02	1.786434994934473153e+01	2.728109636706560134e-03	-7.116131372918434295e+01	3.551731736643850557e-01	0.000000000000000000e+00	3.936893415831603349e+00	1.000000000000000000e+00
4.570000000000000000e+02	7.268385209466300978e+01	1.921751662701317542e+01	-4.526585832972523926e-03	1.201381829118546563e+02	1.666358807109159512e-01	0.000000000000000000e+00	6.158445206279591133e+00	1.000000000000000000e+00
4.580000000000000000e+02	2.198478892987884947e+01	8.355219062720539824e+00	3.655110730365876762e-03	-9.640580203022969386e+01	2.144359248789317052e-01	0.000000000000000000e+00	4.840444242403714625e+00	1.000000000000000000e+00
4.580000000000000000e+02	8.868429039861571539e+01	8.233738031459829187e+00	-4.247057843931117092e-03	1.125259577511323670e+02	7.842519714848605883e-02	0.000000000000000000e+00	1.024210822500911888e+01	1.000000000000000000e+00
4.590000000000000000e+02	7.376539821957157983e+01	4.069324907186319251e+01	-5.292507940286344560e-03	1.409960997038079711e+02	1.821309573942645477e-01	0.000000000000000000e+00	3.588300110182423897e+00	1.000000000000000000e+00
4.590000000000000000e+02	1.171100950426496183e+02	4.943219938491598242e+01	-6.404204070205829144e-03	1.712702818358775403e+02	6.089848887099269525e-02	0.000000000000000000e+00	1.285328642027704404e+01	1.000000000000000000e+00
4.600000000000000000e+02	8.097253749463101258e+01	1.497388996154886520e+01	-3.828207541576830394e-03	1.011196480606736401e+02	1.738924670669351746e-01	0.000000000000000000e+00	6.763476907756889034e+00	1.000000000000000000e+00
4.600000000000000000e+02	1.171140683453361078e+02	2.084988848466521461e+01	-4.957322447376221256e-03	1.318681857106887207e+02	1.527180637074845304e-01	0.000000000000000000e+00	3.936893415831603349e+00	1.000000000000000000e+00
4.600000000000000000e+02	4.979886381787644645e+00	3.235196183802110426e+01	-4.470379563590543177e-03	1.186075498634536700e+02	6.921752841341266560e-02	0.000000000000000000e+00	9.265684569105676616e+00	1.000000000000000000e+00
4.600000000000000000e+02	7.499918760002098850e+01	3.732372960383433735e+01	4.306647813440973686e-03	-1.141487371614704500e+02	2.700289022057019706e-01	0.000000000000000000e+00	3.588300110182423897e+00	1.000000000000000000e+00
4.600000000000000000e+02	1.049204496785413170e+02	1.188771217192936724e+01	-4.624364051424810322e-03	1.228009209697700044e+02	1.197397888754831996e-01	0.000000000000000000e+00	1.513290918666235463e+01	1.000000000000000000e+00
4.610000000000000000e+02	1.037462507613669231e+02	3.025315253362840906e+01	-4.379987911278243086e-03	1.161459659182801971e+02	1.325406035861236287e-01	0.000000000000000000e+00	6.752476448159726807e+00	1.000000000000000000e+00
4.610000000000000000e+02	2.352240783513012090e+01	2.562090440045107087e+01	-1.661649439302688783e-02	4.493757181128285083e+02	1.594183834734519412e-02	0.000000000000000000e+00	7.080947840111305958e+00	1.000000000000000000e+00
4.610000000000000000e+02	4.597141110857307922e+01	3.930124323166637623e+01	-3.798887090166641004e-03	1.003211810495031955e+02	1.585560884506993506e-01	0.000000000000000000e+00	2.293716853703111624e+01	1.000000000000000000e+00
4.610000000000000000e+02	8.508223418946674599e+01	3.830617976793599411e+01	-3.708619762687154556e-03	9.786298277108780042e+01	2.172447127597492145e-01	0.000000000000000000e+00	6.064053962233117545e+00	1.000000000000000000e+00
4.620000000000000000e+02	6.269408813070376851e+01	8.297879103414077306e+00	-3.909281040223629676e-03	1.033274760795541880e+02	9.221802347837182445e-02	0.000000000000000000e+00	1.179841154554815041e+01	1.000000000000000000e+00
4.620000000000000000e+02	7.564704845100992614e+00	4.846741965995517631e+01	-2.204817529979660393e-03	5.691080037310030093e+01	2.288251796908568059e-01	0.000000000000000000e+00	1.632143582221924660e+01	1.000000000000000000e+00
4.630000000000000000e+02	7.065186079322242563e+01	1.700858339467518121e+01	-1.714978497295267801e-02	4.638985141462730439e+02	2.559970673384570627e-02	0.000000000000000000e+00	6.961388804048460166e+00	1.000000000000000000e+00
4.630000000000000000e+02	2.384883300560190378e+01	1.282234791105042149e+01	-3.862057586576566736e-03	1.020414668922054204e+02	1.952817099659477362e-01	0.000000000000000000e+00	4.840444242403714625e+00	1.000000000000000000e+00
4.630000000000000000e+02	1.425212660549345287e+02	2.225912980686598175e+01	-5.610832796460672213e-03	1.496648576616902346e+02	1.801337060371328569e-01	0.000000000000000000e+00	6.790270128852101905e+00	1.000000000000000000e+00
4.630000000000000000e+02	1.357340948381145722e+02	2.205400716951979945e+01	-3.734092523148703664e-03	9.855666782482218480e+01	3.077949563122389653e-01	0.000000000000000000e+00	4.425614806401676482e+00	1.000000000000000000e+00
4.630000000000000000e+02	1.365783844393470474e+02	3.055504946886592776e+01	-4.191115718716610129e-03	1.110025179891160292e+02	1.798491032867688411e-01	0.000000000000000000e+00	8.542865157897635342e+00	1.000000000000000000e+00
4.640000000000000000e+02	8.748020830531017111e+01	1.313138066670252613e+01	-3.748670504102252950e-03	9.895366160633113850e+01	1.672953052563423970e-01	0.000000000000000000e+00	5.526260920648606856e+00	1.000000000000000000e+00
4.650000000000000000e+02	7.983622930666896877e+01	3.526443960373112674e+01	-8.255578553313394630e-03	2.216876996785788094e+02	2.382925803949820232e-02	0.000000000000000000e+00	5.257152059468803706e+00	1.000000000000000000e+00
4.650000000000000000e+02	1.222540931334015113e+02	4.425504271776816978e+01	-3.878866756198401985e-03	1.024992213530913716e+02	1.304459105941375707e-01	0.000000000000000000e+00	1.317240442549286961e+01	1.000000000000000000e+00
4.650000000000000000e+02	1.100857096585989012e+02	4.929911666239813428e+01	-1.638543419454810066e-02	4.430833884519115600e+02	1.322992598584249446e-02	0.000000000000000000e+00	1.317240442549286961e+01	1.000000000000000000e+00
4.650000000000000000e+02	9.743868767120098084e+01	2.784263681152078007e+01	-3.866524029022249537e-03	1.021630989537407999e+02	1.653386434140422523e-01	0.000000000000000000e+00	6.544774847856383637e+00	1.000000000000000000e+00
4.660000000000000000e+02	9.298097917933931456e+01	1.366155003069920504e+01	-3.618781221687488846e-03	9.541646138857630888e+01	2.021833395300153269e-01	0.000000000000000000e+00	5.526260920648606856e+00	1.000000000000000000e+00
4.670000000000000000e+02	2.130855548780055386e+01	5.388947948736729998e+00	-1.556540441657352537e-02	4.207519885450674906e+02	2.751663163081441432e-02	0.000000000000000000e+00	7.855472287976845713e+00	1.000000000000000000e+00
4.670000000000000000e+02	1.317796132016561330e+02	6.335559651952971549e+00	-1.603743000656321360e-02	4.336063902990615588e+02	1.447000105154250260e-02	0.000000000000000000e+00	4.539343739739453376e+00	1.000000000000000000e+00
4.670000000000000000e+02	1.040803930413801908e+02	1.768848892176890786e+01	-4.089752140104652156e-03	1.082421418774541024e+02	1.125922476696370467e-01	0.000000000000000000e+00	8.578478928076846088e+00	1.000000000000000000e+00
4.670000000000000000e+02	1.315408228403254327e+02	2.346911718898797616e+01	-1.763657130799060196e-02	4.771548867913843424e+02	4.183399403482002121e-02	0.000000000000000000e+00	4.425614806401676482e+00	1.000000000000000000e+00
4.690000000000000000e+02	2.053550920112722977e+01	1.944316015540634268e+01	-1.712285801464894300e-02	4.631652277580142822e+02	1.225608448738824130e-02	0.000000000000000000e+00	1.139682545697267635e+01	1.000000000000000000e+00
4.690000000000000000e+02	4.665946695243576414e+01	2.361122538530606008e+01	5.664394282617613019e-03	-1.511234668477247283e+02	2.489626902956630916e-01	0.000000000000000000e+00	1.056857474453499179e+01	1.000000000000000000e+00
4.700000000000000000e+02	9.125095692213729137e+01	2.997478736582628400e+01	-1.615596541493182978e-02	4.368343969867439114e+02	8.872540358463076871e-03	0.000000000000000000e+00	5.092058908786893490e+00	1.000000000000000000e+00
4.700000000000000000e+02	2.452131146083288726e+01	3.012028574440386564e+01	-4.376690886999086948e-03	1.160561799499434557e+02	7.144583342246335622e-02	0.000000000000000000e+00	1.139682545697267635e+01	1.000000000000000000e+00
4.710000000000000000e+02	7.327389146950692123e+01	4.697965388915037011e+01	-3.349618084138664825e-02	9.090505232296554823e+02	4.178182223568138731e-03	0.000000000000000000e+00	2.363493219320375260e+01	1.000000000000000000e+00
4.720000000000000000e+02	1.108291367651891619e+02	2.389722012661347605e+01	-3.542592031496305353e-03	9.334164493625149817e+01	2.019147821640671081e-01	0.000000000000000000e+00	9.170271807512669682e+00	1.000000000000000000e+00
4.720000000000000000e+02	3.853116227706675545e+01	4.367854550272487302e+01	-4.135872210178105461e-03	1.094981032537419310e+02	1.259781083263807888e-01	0.000000000000000000e+00	9.363050621614288360e+00	1.000000000000000000e+00
4.720000000000000000e+02	1.358976214461234235e+02	8.245441765071786833e+00	-3.604061499927735043e-03	9.501560766110993939e+01	1.833201993472634017e-01	0.000000000000000000e+00	4.539343739739453376e+00	1.000000000000000000e+00
4.720000000000000000e+02	1.073217893973303489e+02	9.745967257770029590e+00	-1.448677069019811995e-03	3.631926153758828235e+01	4.107808456239724348e-01	0.000000000000000000e+00	8.578478928076846088e+00	1.000000000000000000e+00
4.720000000000000000e+02	1.228634243805891515e+02	4.788466783965762374e+01	-1.640794307200848720e-02	4.436963597823717009e+02	1.226745979390253538e-02	0.000000000000000000e+00	6.993692249434915631e+00	1.000000000000000000e+00
4.730000000000000000e+02	4.702834276750262177e+01	1.304909005366588914e+01	-1.751034182007314005e-02	4.737173516549366923e+02	7.042685009065685620e-03	0.000000000000000000e+00	1.056857474453499179e+01	1.000000000000000000e+00
4.740000000000000000e+02	6.864384200482206211e+01	2.380266828420358394e+01	-3.583985725477268573e-03	9.446889562731001888e+01	2.498016927912992680e-01	0.000000000000000000e+00	9.728098390655654626e+00	1.000000000000000000e+00
4.740000000000000000e+02	9.045259074262710897e+01	2.494570441025970453e+01	-3.776807562130387892e-03	9.971990194528603979e+01	4.246896892697906711e-01	0.000000000000000000e+00	5.092058908786893490e+00	1.000000000000000000e+00
4.740000000000000000e+02	4.448949408216931545e+01	3.645601138766421911e+01	-3.499051308673921910e-03	9.215592544203839509e+01	1.632787351739097836e-01	0.000000000000000000e+00	4.845193506447961873e+00	1.000000000000000000e+00
4.750000000000000000e+02	9.250801542343982931e+01	1.394921497088144946e+01	-4.533991649875991799e-03	1.203398612695805099e+02	7.981163290150328216e-02	0.000000000000000000e+00	1.104016972703122335e+01	1.000000000000000000e+00
4.750000000000000000e+02	7.489120334705845039e+01	1.634570009613898023e+01	-4.945989883632518312e-03	1.315595725118418500e+02	9.005655267128553909e-02	0.000000000000000000e+00	9.728098390655654626e+00	1.000000000000000000e+00
4.750000000000000000e+02	1.164390809530551252e+02	8.690126608177013878e+00	-4.045355984174697078e-03	1.070331268647954062e+02	8.396119870263418772e-02	0.000000000000000000e+00	9.178224490032008021e+00	1.000000000000000000e+00
4.760000000000000000e+02	1.084359054858930449e+01	2.979964956631600259e+01	-4.900811580717256977e-03	1.303292577396086358e+02	1.151101639163952806e-01	0.000000000000000000e+00	5.679030641075197394e+00	1.000000000000000000e+00
4.770000000000000000e+02	1.163616850318339289e+02	5.046131618987035949e+01	-3.672097573007197281e-03	9.686839495839737424e+01	1.296227812718493411e-01	0.000000000000000000e+00	6.993692249434915631e+00	1.000000000000000000e+00
4.780000000000000000e+02	1.018731215996509434e+02	1.979559281617584432e+01	-4.132135173337489649e-03	1.093963346760684203e+02	1.063855173918065722e-01	0.000000000000000000e+00	7.589136127221359551e+00	1.000000000000000000e+00
4.780000000000000000e+02	2.660921156847057389e+01	3.134837240415174264e+01	-4.253085650332098268e-03	1.126901095403927826e+02	1.467573348203646821e-01	0.000000000000000000e+00	4.769088870827919102e+00	1.000000000000000000e+00
4.780000000000000000e+02	3.988336692742006306e+01	3.840528549610073838e+01	3.056835288560972360e-03	-8.011331058145775330e+01	2.478942004985740244e-01	0.000000000000000000e+00	5.001607433169803052e+00	1.000000000000000000e+00
4.780000000000000000e+02	1.266770859802189904e+02	4.178970794458031435e+01	-1.374258035588557221e-03	3.429265074750344411e+01	4.064017239590209662e-01	0.000000000000000000e+00	6.601859313326007062e+00	1.000000000000000000e+00
4.790000000000000000e+02	1.438769106634083528e+02	8.144196192427767045e+00	-1.567409619608459148e-02	4.237119293423922954e+02	1.653306083081407252e-02	0.000000000000000000e+00	1.680757128109168619e+01	1.000000000000000000e+00
4.790000000000000000e+02	8.617428201320122128e+01	2.814832435012174727e+01	-1.687203619885329232e-03	4.281491808427431067e+01	3.695022387641541117e-01	0.000000000000000000e+00	5.344221183997132307e+00	1.000000000000000000e+00
4.790000000000000000e+02	1.402550800533158508e+02	2.884095570189441204e+01	-4.623446480291633527e-03	1.227759332821660649e+02	7.028401330780731371e-02	0.000000000000000000e+00	1.378973420759850299e+01	1.000000000000000000e+00
4.790000000000000000e+02	1.668437587223651519e+01	3.209144328674473456e+01	-5.411118291040481129e-03	1.442261472544272749e+02	1.319551928751584446e-01	0.000000000000000000e+00	6.274320015262946804e+00	1.000000000000000000e+00
4.790000000000000000e+02	4.734473178440838836e+01	3.254148488007252382e+01	-3.869317578076027307e-03	1.022391740704681098e+02	1.364140490026636288e-01	0.000000000000000000e+00	4.845193506447961873e+00	1.000000000000000000e+00
4.790000000000000000e+02	7.963547787252896626e+01	4.292552262611183522e+01	-3.423565986792990144e-03	9.010027703109471986e+01	1.050421188225828528e-01	0.000000000000000000e+00	1.182963798473381267e+01	1.000000000000000000e+00
4.790000000000000000e+02	1.379314320252245523e+02	4.741808417500417505e+01	-3.565404847199506178e-03	9.396289324229179840e+01	1.223103983580073884e-01	0.000000000000000000e+00	1.258327953642978692e+01	1.000000000000000000e+00
4.800000000000000000e+02	4.092130198408211328e+01	2.346452448767026411e+01	-1.586608614255595462e-02	4.289402812728980621e+02	1.324841059242465313e-02	0.000000000000000000e+00	7.292438995553233383e+00	1.000000000000000000e+00
4.810000000000000000e+02	1.300045536916038031e+02	1.763377808078321252e+01	-1.580970995339590901e-02	4.274050208967853450e+02	1.804855803724314534e-02	0.000000000000000000e+00	8.020006001549891295e+00	1.000000000000000000e+00
4.810000000000000000e+02	2.380942870694276436e+01	4.867738520283939607e+01	-4.585459268869444133e-03	1.217414493738987176e+02	6.872845573732688784e-02	0.000000000000000000e+00	1.755373090396413005e+01	1.000000000000000000e+00
4.810000000000000000e+02	2.932319795724971812e+01	1.976261018824528648e+01	-4.312753019053523415e-03	1.143149967190003053e+02	1.822925849118486319e-01	0.000000000000000000e+00	5.065630105891852253e+00	1.000000000000000000e+00
4.810000000000000000e+02	1.280937521440448847e+02	3.534163820447822957e+01	-2.745453571362345586e-03	7.163363113906322610e+01	2.098414016411970229e-01	0.000000000000000000e+00	6.601859313326007062e+00	1.000000000000000000e+00
4.820000000000000000e+02	2.505588181662783853e+01	2.683933976511541530e+01	-3.501339525113116632e-03	9.221823912594300054e+01	3.023644632606929950e-01	0.000000000000000000e+00	4.769088870827919102e+00	1.000000000000000000e+00
4.830000000000000000e+02	2.741890686509807296e+01	6.972425981145540241e+00	-3.994781088252567780e-03	1.056558497750857413e+02	1.414794321278886047e-01	0.000000000000000000e+00	9.190484727336766468e+00	1.000000000000000000e+00
4.830000000000000000e+02	7.995221965373206174e+00	8.896884684143287814e+00	-4.077626341124364860e-03	1.079119269590548953e+02	1.170904057235306883e-01	0.000000000000000000e+00	8.620133739038367438e+00	1.000000000000000000e+00
4.830000000000000000e+02	5.239174995305975813e+01	8.335539375042589683e+00	6.815945258039580491e-03	-1.824829930941747591e+02	1.816658156988935069e-01	0.000000000000000000e+00	8.069777982076093537e+00	1.000000000000000000e+00
4.830000000000000000e+02	7.312070005007832663e+01	3.305141482976069511e+01	-1.534038550813681713e-03	3.864386173843463723e+01	3.818592282247533776e-01	0.000000000000000000e+00	1.182963798473381267e+01	1.000000000000000000e+00
4.840000000000000000e+02	7.944276228162417297e+00	1.751686787500669240e+01	-4.811431509226404661e-03	1.278952215938792847e+02	1.108229978055123022e-01	0.000000000000000000e+00	8.620133739038367438e+00	1.000000000000000000e+00
4.840000000000000000e+02	8.826357537823636790e+01	2.211177834483099147e+01	-4.770467322447367875e-03	1.267796674257357807e+02	1.790913904159702197e-01	0.000000000000000000e+00	6.387881842925060560e+00	1.000000000000000000e+00
4.840000000000000000e+02	2.437819173174555942e+01	1.866373722040823324e+01	4.558607918573450053e-03	-1.210102219750844483e+02	2.307744502738953152e-01	0.000000000000000000e+00	4.337373335972046995e+00	1.000000000000000000e+00
4.840000000000000000e+02	3.410093886630528459e+01	2.604567024983384016e+01	-5.778127553748937419e-03	1.542206996904397158e+02	1.905425971421988995e-01	0.000000000000000000e+00	3.470942003216922700e+00	1.000000000000000000e+00
4.850000000000000000e+02	4.464424767755591006e+01	3.654031210260080798e+01	-1.617377223967138636e-02	4.373193200163835286e+02	1.254412190733800170e-02	0.000000000000000000e+00	1.359546050662963346e+01	1.000000000000000000e+00
4.850000000000000000e+02	8.306692573445833716e+01	7.022058334556803061e+00	-4.444468880083369926e-03	1.179019391029669919e+02	1.659666679774522979e-01	0.000000000000000000e+00	5.870308554010997604e+00	1.000000000000000000e+00
4.850000000000000000e+02	3.665473176031225933e+01	1.539005787422668092e+01	-1.697929694521720448e-02	4.592557116176946010e+02	1.208875975223977495e-02	0.000000000000000000e+00	6.867001658654356078e+00	1.000000000000000000e+00
4.850000000000000000e+02	1.220829040137622314e+02	1.888596123290146167e+01	-3.969282698019351713e-03	1.049614667605016507e+02	3.582713292785256742e-01	0.000000000000000000e+00	7.993797346334656773e+00	1.000000000000000000e+00
4.850000000000000000e+02	1.266735563276194370e+02	4.648792827931242044e+01	-4.164185797277373396e-03	1.102691509074902143e+02	7.275528852548351910e-02	0.000000000000000000e+00	1.123640238641085531e+01	1.000000000000000000e+00
4.850000000000000000e+02	3.082220385808661689e+01	2.718467645507454833e+01	4.977481407299136872e-03	-1.324171630866769362e+02	2.859152612627906542e-01	0.000000000000000000e+00	3.470942003216922700e+00	1.000000000000000000e+00
4.860000000000000000e+02	1.129634686759220159e+02	4.195016920730803633e+01	-4.279601524342962343e-03	1.134122011062364521e+02	8.977193488219170625e-02	0.000000000000000000e+00	7.488778270825567240e+00	1.000000000000000000e+00
4.860000000000000000e+02	2.251653002163685358e+01	1.474620953924037536e+01	-4.365331871265796561e-03	1.157468463992585441e+02	2.913645438872877191e-01	0.000000000000000000e+00	4.337373335972046995e+00	1.000000000000000000e+00
4.870000000000000000e+02	6.027235393751565340e+01	6.598473596156259724e+00	-1.666501698230815273e-02	4.506971059146615630e+02	1.289319985729420193e-02	0.000000000000000000e+00	6.108203571736447124e+00	1.000000000000000000e+00
4.880000000000000000e+02	8.370030881492901642e+01	1.285809709322420602e+01	-6.319635133210869081e-03	1.689672645522909136e+02	5.983847461174462978e-02	0.000000000000000000e+00	5.870308554010997604e+00	1.000000000000000000e+00
4.880000000000000000e+02	2.619749254829473628e+01	3.059178406060037148e+01	-4.488956808566369784e-03	1.191134533048472974e+02	1.071644245314292698e-01	0.000000000000000000e+00	5.744243808766201553e+00	1.000000000000000000e+00
4.890000000000000000e+02	1.041131581433775040e+02	2.503769078772134549e+01	7.552426887963147560e-03	-2.025391742763871719e+02	5.831423518509382120e-02	0.000000000000000000e+00	3.827242834716685138e+00	1.000000000000000000e+00
4.890000000000000000e+02	8.774839881988837931e+01	2.983760552107013098e+01	-1.654009102943324733e-02	4.472950691992588190e+02	1.400447227327861199e-02	0.000000000000000000e+00	7.742984724470694857e+00	1.000000000000000000e+00
4.890000000000000000e+02	1.292990624262197628e+02	2.232512592517564798e+01	5.245153435408668983e-03	-1.397065216735736328e+02	2.671011274952576064e-01	0.000000000000000000e+00	7.993797346334656773e+00	1.000000000000000000e+00
4.900000000000000000e+02	3.738144819162112498e+01	8.561617714978934757e+00	-3.788775762257671782e-03	1.000458250646484260e+02	1.121553076151847739e-01	0.000000000000000000e+00	6.867001658654356078e+00	1.000000000000000000e+00
4.900000000000000000e+02	7.325694536612779473e+01	2.091929935380641581e+01	-4.514030701222624710e-03	1.197962762207554448e+02	7.914439028194786285e-02	0.000000000000000000e+00	9.076200836318633947e+00	1.000000000000000000e+00
4.900000000000000000e+02	9.540709097739696176e+01	2.453992169862297601e+01	-4.103734483854857597e-03	1.086229150131468373e+02	3.340684433757797889e-01	0.000000000000000000e+00	8.720285520820192815e+00	1.000000000000000000e+00
4.900000000000000000e+02	3.623180209591802026e+01	4.919185919255323824e+01	-3.257853220350992018e-03	8.558751645034365652e+01	2.769251312002746213e-01	0.000000000000000000e+00	6.553055043303542604e+00	1.000000000000000000e+00
4.910000000000000000e+02	6.050111483498120180e+01	1.270239195451956959e+01	-3.862466618325333806e-03	1.020526058188659562e+02	3.100866661016825621e-01	0.000000000000000000e+00	3.161810972141545051e+00	1.000000000000000000e+00
4.910000000000000000e+02	1.390055989059754040e+02	3.611064969896943921e+01	-4.322516612425098687e-03	1.145808830489418852e+02	1.252871846718018878e-01	0.000000000000000000e+00	1.060733472126241317e+01	1.000000000000000000e+00
4.910000000000000000e+02	1.054995594913309560e+02	4.134036622784138615e+01	-3.606212786928161221e-03	9.507419242426277606e+01	1.733430016826957853e-01	0.000000000000000000e+00	4.146571403884131257e+00	1.000000000000000000e+00
4.920000000000000000e+02	1.171990378881559280e+02	1.084331928684460422e+01	-1.721920026006354409e-02	4.657888607870376063e+02	1.871321509382861681e-02	0.000000000000000000e+00	3.602991282187287148e+00	1.000000000000000000e+00
4.920000000000000000e+02	1.218663098230261284e+02	3.859484946737861577e+01	-4.017903563793880257e-03	1.062855308696243384e+02	3.633451461274626038e-01	0.000000000000000000e+00	5.248732487567357552e+00	1.000000000000000000e+00
4.930000000000000000e+02	1.349691981612409961e+02	4.591998295443622879e+01	-3.838783575944687033e-03	1.014076591295893195e+02	1.272201667719826679e-01	0.000000000000000000e+00	1.060733472126241317e+01	1.000000000000000000e+00
4.930000000000000000e+02	1.063982774337427202e+02	2.810787279286224205e+01	-4.503607047706827821e-03	1.195124148520541922e+02	1.853508575500150135e-01	0.000000000000000000e+00	3.827242834716685138e+00	1.000000000000000000e+00
4.930000000000000000e+02	1.119986461979627563e+02	4.674181403239451527e+01	-4.322309130455150028e-03	1.145752328116348480e+02	1.468477376716100791e-01	0.000000000000000000e+00	8.450666624925515791e+00	1.000000000000000000e+00
4.940000000000000000e+02	8.673175962526264016e+01	2.201081415305430156e+01	-1.586550175370632018e-02	4.289243669470372424e+02	9.018449077720425144e-03	0.000000000000000000e+00	7.892541946071389702e+00	1.000000000000000000e+00
4.940000000000000000e+02	5.889621832633032028e+01	9.978175402907918823e+00	-4.789637577355413713e-03	1.273017199659802259e+02	2.143266511642691885e-01	0.000000000000000000e+00	3.161810972141545051e+00	1.000000000000000000e+00
4.940000000000000000e+02	1.021176173580356732e+02	1.185640927189298743e+01	-4.864968076353253477e-03	1.293531521742811208e+02	7.104116474501698253e-02	0.000000000000000000e+00	1.333148024134908383e+01	1.000000000000000000e+00
4.940000000000000000e+02	1.852251064003005254e+01	3.401117022632795539e+01	-4.515210726736229759e-03	1.198284111777440586e+02	1.021594605706100944e-01	0.000000000000000000e+00	1.902863943235437461e+01	1.000000000000000000e+00
4.940000000000000000e+02	1.263888741760372625e+02	3.593109189602982667e+01	-4.940215111358097627e-03	1.314023114556036660e+02	2.498422573895837662e-01	0.000000000000000000e+00	5.248732487567357552e+00	1.000000000000000000e+00
4.940000000000000000e+02	2.968283816673093156e+01	4.942337993627268133e+01	-3.605265467447715810e-03	9.504839461700554182e+01	2.010576924534086540e-01	0.000000000000000000e+00	4.305129388050149331e+00	1.000000000000000000e+00
4.950000000000000000e+02	5.801761800559211757e+00	4.978242481190557100e+01	-4.261500182734946629e-03	1.129192576678927793e+02	1.354421565089020119e-01	0.000000000000000000e+00	2.026203154276494800e+01	1.000000000000000000e+00
4.950000000000000000e+02	5.153445339448290241e+01	1.211613429984042334e+01	-3.911765053360522805e-03	1.033951217824588156e+02	1.463822088955138989e-01	0.000000000000000000e+00	5.141630167871003465e+00	1.000000000000000000e+00
4.950000000000000000e+02	7.816957480940821767e+01	2.855104185301361497e+01	-4.517486410079553892e-03	1.198903835550480039e+02	1.170418319991174405e-01	0.000000000000000000e+00	9.076200836318633947e+00	1.000000000000000000e+00
4.950000000000000000e+02	1.036350476465503334e+02	4.504410082796898962e+01	-3.671829318032292927e-03	9.686108972475527423e+01	3.295171652981752075e-01	0.000000000000000000e+00	4.146571403884131257e+00	1.000000000000000000e+00
4.960000000000000000e+02	1.283621713382507323e+02	1.930806314056997053e+01	-2.462583356409776478e-02	6.674894510805597747e+02	1.035705320235036364e-02	0.000000000000000000e+00	1.040023013323654055e+01	1.000000000000000000e+00
4.970000000000000000e+02	1.238337009449919179e+02	9.945491767188633148e+00	-4.138041495953740170e-03	1.095571781672012719e+02	2.217862678878526062e-01	0.000000000000000000e+00	6.695136154910956705e+00	1.000000000000000000e+00
4.970000000000000000e+02	1.378538137160703343e+02	2.996352707536955151e+01	-4.914197003689798823e-03	1.306937752746430306e+02	7.835423545127240263e-02	0.000000000000000000e+00	1.234070967537155283e+01	1.000000000000000000e+00
4.980000000000000000e+02	1.401545279064148133e+02	1.783917845343704656e+01	-4.321080314133401296e-03	1.145417691625941927e+02	1.322276296464821588e-01	0.000000000000000000e+00	1.188348836221149796e+01	1.000000000000000000e+00
4.980000000000000000e+02	6.117810248808679319e+01	1.620819259633215736e+01	-3.778559449937449188e-03	9.976761009962653759e+01	3.544206606941523452e-01	0.000000000000000000e+00	6.155014174165681418e+00	1.000000000000000000e+00
4.990000000000000000e+02	5.359978643471314541e+01	3.811169557631470894e+01	-1.697480023171612021e-02	4.591332552018956221e+02	1.099050428543990598e-02	0.000000000000000000e+00	1.078457960525294901e+01	1.000000000000000000e+00
4.990000000000000000e+02	1.357194344443503269e+02	5.333970976798399732e+01	-1.070990460724004570e-02	2.885249513054603767e+02	2.247199943399913469e-02	0.000000000000000000e+00	1.975143871044194199e+01	1.000000000000000000e+00
4.990000000000000000e+02	1.188131446515204033e+02	2.782748117740507254e+01	-4.349701285450666664e-03	1.153211876341853355e+02	2.105101645991710457e-01	0.000000000000000000e+00	1.109324950173061097e+01	1.000000000000000000e+00
5.000000000000000000e+02	4.720946629710861941e+01	9.335694156498513863e+00	1.804367787307789572e-03	-4.600558255493029236e+01	3.667699028438342612e-01	0.000000000000000000e+00	4.470510829281735710e+00	1.000000000000000000e+00
5.010000000000000000e+02	4.085028109493536164e+01	1.981457970017645565e+01	-4.167788509251698498e-03	1.103672614932381322e+02	8.831194912483042447e-02	0.000000000000000000e+00	1.166870303587998414e+01	1.000000000000000000e+00
5.010000000000000000e+02	3.340387415367725055e+01	4.050610651420488750e+01	-4.237610240849730946e-03	1.122686766032542209e+02	1.083656890544815177e-01	0.000000000000000000e+00	6.557662515710611650e+00	1.000000000000000000e+00
5.010000000000000000e+02	1.001060250808686902e+02	1.792688582513253692e+01	-3.870409672158193690e-03	1.022689144412934183e+02	9.736249779148664629e-02	0.000000000000000000e+00	9.050886967991134568e+00	1.000000000000000000e+00
5.020000000000000000e+02	5.657957056975608623e+01	2.029936647191776444e+01	-4.837667613544323342e-03	1.286096943523786535e+02	4.482182590925422039e-01	0.000000000000000000e+00	6.155014174165681418e+00	1.000000000000000000e+00
5.020000000000000000e+02	8.610895138774070290e+01	5.233822132039834685e+01	-3.744828915349615941e-03	9.884904582649365068e+01	1.477651050155858181e-01	0.000000000000000000e+00	1.525725862684641854e+01	1.000000000000000000e+00
5.030000000000000000e+02	4.837846330566505060e+01	4.757926214172677959e+01	-1.648712316759488178e-02	4.458526258433058160e+02	1.432453231255803594e-02	0.000000000000000000e+00	1.081189307607326988e+01	1.000000000000000000e+00
5.030000000000000000e+02	7.880439344621319719e+01	2.135735660104541012e+01	-4.281512885213031687e-03	1.134642520988982568e+02	7.385126952259013500e-02	0.000000000000000000e+00	1.041930161179674208e+01	1.000000000000000000e+00
5.040000000000000000e+02	5.161890297024500285e+01	1.532064896571275803e+01	-1.713314347025496343e-02	4.634453256624213964e+02	1.456088764456020535e-02	0.000000000000000000e+00	7.028218198052138987e+00	1.000000000000000000e+00
5.040000000000000000e+02	2.310526669981656411e+01	1.909811809599707288e+01	-5.523760695581979123e-03	1.472936731539107598e+02	2.308022124945821041e-01	0.000000000000000000e+00	6.770739638984689002e+00	1.000000000000000000e+00
5.040000000000000000e+02	2.686555836805317554e+01	4.100945962824617652e+01	-4.168021112036918857e-03	1.103735958312776972e+02	1.588382254064426569e-01	0.000000000000000000e+00	6.557662515710611650e+00	1.000000000000000000e+00
5.040000000000000000e+02	6.266097139925957293e+01	4.395995038440195657e+01	-1.699097212228197276e-02	4.595736550083121301e+02	1.073557051065865409e-02	0.000000000000000000e+00	7.006165093743774719e+00	1.000000000000000000e+00
5.040000000000000000e+02	1.384106197525596826e+02	2.008993795936499183e+01	-3.956737515576887708e-03	1.046198310131767926e+02	1.397446021582392506e-01	0.000000000000000000e+00	2.106966078006223242e+01	1.000000000000000000e+00
5.050000000000000000e+02	1.319683517687892582e+01	2.468684697552410867e+01	-4.704964365279153994e-03	1.249958630190016464e+02	9.268547151181072419e-02	0.000000000000000000e+00	1.137589142588851310e+01	1.000000000000000000e+00
5.050000000000000000e+02	8.302748159487575208e+01	3.612336939958728266e+01	-1.617141412439815004e-02	4.372551028176823706e+02	9.129979234737239935e-03	0.000000000000000000e+00	1.423335033287533236e+01	1.000000000000000000e+00
5.050000000000000000e+02	4.905546105851591676e+01	5.264113331366574222e+00	-4.119255930336899151e-03	1.090456016494532321e+02	1.110715264109598532e-01	0.000000000000000000e+00	4.470510829281735710e+00	1.000000000000000000e+00
5.060000000000000000e+02	1.083244594631894131e+02	1.413533057552317018e+01	-3.334479650592984436e-03	8.767424000981526433e+01	1.300328605414838856e-01	0.000000000000000000e+00	9.050886967991134568e+00	1.000000000000000000e+00
5.070000000000000000e+02	6.618830201600955832e+01	1.895627181743624234e+01	-1.594602410041861748e-02	4.311171857618749641e+02	1.908428739844014732e-02	0.000000000000000000e+00	7.454202925693517834e+00	1.000000000000000000e+00
5.070000000000000000e+02	6.913405041938632678e+01	4.127935393585014623e+01	-4.464587611697591781e-03	1.184498209645322504e+02	2.926091696299231160e-01	0.000000000000000000e+00	5.884054485230562292e+00	1.000000000000000000e+00
5.070000000000000000e+02	6.881231658696364661e+01	3.540410206667581150e+01	-3.785061394295106268e-03	9.994467381550953178e+01	1.913968140697821507e-01	0.000000000000000000e+00	5.884054485230562292e+00	1.000000000000000000e+00
5.080000000000000000e+02	6.178661571801284680e+01	5.306833754496146582e+01	-3.224500411624532659e-02	8.749779461675420862e+02	1.172773600003795824e-02	0.000000000000000000e+00	7.063930282956115470e+00	1.000000000000000000e+00
5.080000000000000000e+02	7.356719077798366868e+00	9.578671218944380783e+00	-5.139250872861943903e-03	1.368225380196729475e+02	4.983299045435548580e-01	0.000000000000000000e+00	1.203945730485951060e+01	1.000000000000000000e+00
5.080000000000000000e+02	2.024976110158955223e+01	1.295898110148288396e+01	-4.984161602849893243e-03	1.325990810149115759e+02	1.070128732678620187e-01	0.000000000000000000e+00	3.522562176171494475e+00	1.000000000000000000e+00
5.080000000000000000e+02	8.990423901394551365e+01	2.100854078174956996e+01	-2.706925684273948050e-03	7.058442332094980998e+01	3.283449087535965649e-01	0.000000000000000000e+00	1.110532503366280466e+01	1.000000000000000000e+00
5.080000000000000000e+02	6.933872608851594066e+01	2.571200785585500981e+01	-4.999563610609301240e-03	1.330185150450917888e+02	2.626788531824975070e-01	0.000000000000000000e+00	7.454202925693517834e+00	1.000000000000000000e+00
5.080000000000000000e+02	1.164421852754587974e+02	3.845354445240796082e+01	-4.164204341325633899e-03	1.102696559069045179e+02	1.251790842535162041e-01	0.000000000000000000e+00	1.014428163172761721e+01	1.000000000000000000e+00
5.090000000000000000e+02	6.498365335332867687e+01	6.362353430512055930e+00	1.554674170813988418e-03	-3.920581972451012120e+01	4.074289051696641240e-01	0.000000000000000000e+00	1.265140145347565692e+01	1.000000000000000000e+00
5.090000000000000000e+02	2.199286642508216261e+01	3.466047451649006206e+01	-4.537524732195164986e-03	1.204360756709259448e+02	1.859694776301206165e-01	0.000000000000000000e+00	8.003295491258299421e+00	1.000000000000000000e+00
5.100000000000000000e+02	5.165740245567431543e+01	4.244729261583822932e+01	-4.706580969332565742e-03	1.250398870685879160e+02	1.759334500559345260e-01	0.000000000000000000e+00	7.652151258942124556e+00	1.000000000000000000e+00
5.110000000000000000e+02	7.800466107055395071e+01	7.762454133999773909e+00	-3.314665480016019267e-02	8.995320813216519582e+02	4.890043888260198202e-03	0.000000000000000000e+00	1.309606520875438029e+01	1.000000000000000000e+00
5.110000000000000000e+02	3.874982875103201962e+01	2.824716791718819664e+01	-3.218893192283629051e-02	8.734509643330973176e+02	4.455657874442797706e-03	0.000000000000000000e+00	1.272719295838978759e+01	1.000000000000000000e+00
5.110000000000000000e+02	1.353884623473037330e+01	3.670509788792899286e+01	-1.603472569474129888e-02	4.335327453286104173e+02	1.017992119330501932e-02	0.000000000000000000e+00	8.697755004017416525e+00	1.000000000000000000e+00
5.110000000000000000e+02	7.780418847284296646e+01	3.907053005325726502e+01	-4.097184150767940042e-03	1.084445335547950577e+02	7.857445306706145605e-02	0.000000000000000000e+00	8.939596817956426023e+00	1.000000000000000000e+00
5.120000000000000000e+02	1.175077158944495039e+02	2.836537839886782209e+01	-4.992767107896300786e-03	1.328334297907162238e+02	1.907332224948002919e-01	0.000000000000000000e+00	1.014428163172761721e+01	1.000000000000000000e+00
5.120000000000000000e+02	4.845761510223820068e+00	4.313828261249749829e+01	-4.568781579010395243e-03	1.212872754258688843e+02	1.451680583076740971e-01	0.000000000000000000e+00	1.081460067352792898e+01	1.000000000000000000e+00
5.120000000000000000e+02	5.923742743640914199e+01	4.648041297440065733e+01	-5.232915646603772571e-03	1.393732570006093852e+02	1.826364229909391845e-01	0.000000000000000000e+00	7.063930282956115470e+00	1.000000000000000000e+00
5.120000000000000000e+02	1.939611874627358645e+01	9.541417786165277803e+00	3.208966437572672702e-03	-8.425621077620323263e+01	2.378257821925120474e-01	0.000000000000000000e+00	3.522562176171494475e+00	1.000000000000000000e+00
5.130000000000000000e+02	1.276904355316153357e+02	9.361108670425318579e+00	-4.013242267776029847e-03	1.061585924726847736e+02	1.346036211823969930e-01	0.000000000000000000e+00	1.821538270473480736e+01	1.000000000000000000e+00
5.130000000000000000e+02	4.836108861364971290e+01	1.990419935358202963e+01	-3.865874546939945203e-03	1.021454119812651271e+02	1.089667454422814652e-01	0.000000000000000000e+00	1.272719295838978759e+01	1.000000000000000000e+00
5.130000000000000000e+02	9.548846203431999413e+01	3.364014084782186131e+01	-4.110336966122977650e-03	1.088027166201950706e+02	1.307645083116621976e-01	0.000000000000000000e+00	1.319936242462310538e+01	1.000000000000000000e+00
5.130000000000000000e+02	1.138080072353805150e+02	5.353286990113021915e+01	-4.296895854733698110e-03	1.138831676716586401e+02	1.885123185570974913e-01	0.000000000000000000e+00	1.413826090739355656e+01	1.000000000000000000e+00
5.140000000000000000e+02	9.222201924494278558e+01	6.063549150232251606e+00	-2.144350965736520342e-02	5.808270521005090359e+02	7.436480224463637434e-03	0.000000000000000000e+00	1.431850381858143528e+01	1.000000000000000000e+00
5.140000000000000000e+02	5.258556730076585239e+01	3.485164064184246513e+01	-1.629779829403779287e-02	4.406968503126187784e+02	9.175504929482714012e-03	0.000000000000000000e+00	7.652151258942124556e+00	1.000000000000000000e+00
5.140000000000000000e+02	1.422462413564065855e+02	4.156489170781150477e+01	-3.797314946387046839e-03	1.002783677610151898e+02	1.179445202833945272e-01	0.000000000000000000e+00	1.387703632504149276e+01	1.000000000000000000e+00
5.140000000000000000e+02	8.326638340041901643e+01	4.614731024207047483e+01	-4.178596196218679025e-03	1.106615810243212081e+02	1.044618885665510311e-01	0.000000000000000000e+00	8.939596817956426023e+00	1.000000000000000000e+00
5.140000000000000000e+02	6.282834278771647973e+01	2.438973333858269044e+01	-3.858873723598109460e-03	1.019547625805691524e+02	1.058750049357155554e-01	0.000000000000000000e+00	6.340432902180252128e+00	1.000000000000000000e+00
5.150000000000000000e+02	1.069207873040088259e+02	4.116193557800322367e+01	-1.592279334968437279e-02	4.304845560712020642e+02	1.462666054110813851e-01	0.000000000000000000e+00	5.319128460008007764e+00	1.000000000000000000e+00
5.150000000000000000e+02	9.541050176662834303e+01	4.948724454528695560e+01	-3.702990660197330152e-03	9.770968865641873435e+01	2.933085882416850421e-01	0.000000000000000000e+00	8.910100754744915363e+00	1.000000000000000000e+00
5.150000000000000000e+02	2.593874086748547469e+01	5.070597520406564485e+01	-4.203086232031669894e-03	1.113285041021923973e+02	8.063345424100065717e-02	0.000000000000000000e+00	1.870245846205622797e+01	1.000000000000000000e+00
5.160000000000000000e+02	1.372861630825079828e+02	2.484407285203446492e+01	2.256955398340044269e-03	-5.833064099342740860e+01	3.500333168865078504e-01	0.000000000000000000e+00	1.221467649233479058e+01	1.000000000000000000e+00
5.170000000000000000e+02	2.946802012128026149e+01	3.066962716308837855e+01	-4.681949111319628348e-03	1.243691018282102618e+02	1.335653220821223508e-01	0.000000000000000000e+00	9.149907141657598331e+00	1.000000000000000000e+00
5.170000000000000000e+02	1.028555685779423357e+02	4.459225980222831964e+01	-1.580654319969251875e-02	4.273187825122091681e+02	1.380652937479812659e-01	0.000000000000000000e+00	5.319128460008007764e+00	1.000000000000000000e+00
5.180000000000000000e+02	3.181389528549030032e+01	2.182555172159087675e+01	-5.635552532134231046e-03	1.503380360239214042e+02	9.611260756917006098e-02	0.000000000000000000e+00	9.149907141657598331e+00	1.000000000000000000e+00
5.190000000000000000e+02	2.273914171541152029e+01	1.457085048220762502e+01	-2.060680253234414144e-02	5.580414875812527953e+02	9.996066918387169764e-03	0.000000000000000000e+00	1.161816863495992003e+01	1.000000000000000000e+00
5.190000000000000000e+02	1.092366561173019051e+02	6.392378252191230459e+00	5.203745754506302994e-03	-1.385788900847188074e+02	2.373343779811540877e-01	0.000000000000000000e+00	3.946278047424502056e+00	1.000000000000000000e+00
5.190000000000000000e+02	6.915562833037050439e+01	2.479783510134690516e+01	-1.685637229004019466e-02	4.559081750929248642e+02	9.517422275170051016e-03	0.000000000000000000e+00	6.340432902180252128e+00	1.000000000000000000e+00
5.190000000000000000e+02	1.301526258411984713e+02	3.475926161671496573e+01	-1.688143475102513516e-02	4.565906866966946041e+02	2.262108228795411957e-02	0.000000000000000000e+00	1.221467649233479058e+01	1.000000000000000000e+00
5.190000000000000000e+02	1.246897264145923288e+02	1.178056446919062594e+01	-1.623482920669395285e-02	4.389820493273210786e+02	1.985349594913377036e-02	0.000000000000000000e+00	5.168801199846506655e+00	1.000000000000000000e+00
5.190000000000000000e+02	1.231794574280037153e+02	2.317107268715997037e+01	-1.653137319480647155e-02	4.470576614165157139e+02	1.135339627026378251e-01	0.000000000000000000e+00	1.149019538021345177e+01	1.000000000000000000e+00
5.200000000000000000e+02	1.129580733667236387e+02	5.079303965149207123e+00	-4.673562185475043339e-03	1.241407054942538650e+02	2.577441823926323039e-01	0.000000000000000000e+00	3.718315588230738378e+00	1.000000000000000000e+00
5.200000000000000000e+02	8.531821784764234451e+01	3.786567606789733986e+01	2.906408448099018042e-03	-7.601682284246849974e+01	2.762338184835614330e-01	0.000000000000000000e+00	5.186844487662737535e+00	1.000000000000000000e+00
5.200000000000000000e+02	6.968614698988685063e+01	4.412097386266505339e+01	-3.723712501332902391e-03	9.827399465314425697e+01	3.466904526146272758e-01	0.000000000000000000e+00	5.745183098983186021e+00	1.000000000000000000e+00
5.200000000000000000e+02	1.239245014837784566e+02	5.058829064934747777e+01	-1.571116684884536069e-02	4.247214531351174855e+02	1.125472399148896852e-02	0.000000000000000000e+00	1.701022319452074072e+01	1.000000000000000000e+00
5.220000000000000000e+02	9.163904105253488197e+00	4.367828174279171805e+01	-4.196871473715750242e-03	1.111592611588202999e+02	2.650529696506399580e-01	0.000000000000000000e+00	9.356427276920744163e+00	1.000000000000000000e+00
5.220000000000000000e+02	3.222454797147173622e+01	4.015365833048874578e+01	-4.703078235146618616e-03	1.249444991205222237e+02	1.068965120463319929e-01	0.000000000000000000e+00	9.876502061615884287e+00	1.000000000000000000e+00
5.230000000000000000e+02	4.819781394782695294e+00	3.539146514866593662e+01	-2.234222663519281130e-02	6.053012953219068777e+02	9.693253753605002299e-02	0.000000000000000000e+00	9.356427276920744163e+00	1.000000000000000000e+00
5.230000000000000000e+02	9.519133975188165664e+01	3.807003538525896857e+01	-3.501719990278051326e-03	9.222860011523508206e+01	2.539973614484816178e-01	0.000000000000000000e+00	8.870103100551991915e+00	1.000000000000000000e+00
5.230000000000000000e+02	6.403193878645529935e+01	4.310261320303144572e+01	-3.587088724114846638e-03	9.455339780680074568e+01	2.960204681283074013e-01	0.000000000000000000e+00	5.745183098983186021e+00	1.000000000000000000e+00
5.240000000000000000e+02	8.716819276546070228e+01	1.528959677534376560e+01	-1.697218356119951921e-02	4.590619969167696581e+02	1.116314882047364510e-02	0.000000000000000000e+00	6.643798415429634119e+00	1.000000000000000000e+00
5.240000000000000000e+02	7.627779716928166920e+01	4.941025085819149609e+01	-1.551583454525067886e-02	4.194020807129697346e+02	4.830077715710445752e-02	0.000000000000000000e+00	8.451408357363936474e+00	1.000000000000000000e+00
5.240000000000000000e+02	1.288015519022864339e+02	8.648568779173825050e+00	-3.484852303654199096e-03	9.176925209444620180e+01	3.660369869521750141e-01	0.000000000000000000e+00	5.168801199846506655e+00	1.000000000000000000e+00
5.240000000000000000e+02	3.988364659660600609e+01	1.185463921050035729e+01	-4.258385593330084665e-03	1.128344398436945113e+02	2.377743231720418349e-01	0.000000000000000000e+00	6.716020297268152639e+00	1.000000000000000000e+00
5.250000000000000000e+02	8.582088581629339785e+01	2.179534971943800059e+01	-5.197760939873490721e-03	1.384159090655858790e+02	3.269230481690078571e-01	0.000000000000000000e+00	6.643798415429634119e+00	1.000000000000000000e+00
5.250000000000000000e+02	8.772990641737806072e+01	3.327360529516273147e+01	-1.578901073740902883e-02	4.268413310377379730e+02	1.459236314101797216e-02	0.000000000000000000e+00	5.186844487662737535e+00	1.000000000000000000e+00
5.250000000000000000e+02	1.092815222552393095e+02	5.635040178044360637e+00	-4.008802043809226757e-03	1.060376744039244699e+02	1.373025707330640666e-01	0.000000000000000000e+00	3.718315588230738378e+00	1.000000000000000000e+00
5.260000000000000000e+02	1.282855970422098046e+01	2.673231609851704960e+01	-1.743325107033346852e-02	4.716179835492964685e+02	7.420071055488919320e-03	0.000000000000000000e+00	1.179497317853769189e+01	1.000000000000000000e+00
5.260000000000000000e+02	4.616860072649515701e+01	9.487303108780301031e+00	-4.193184260806053811e-03	1.110588494076379362e+02	1.177463969085585926e-01	0.000000000000000000e+00	6.716020297268152639e+00	1.000000000000000000e+00
5.260000000000000000e+02	1.371062638240507852e+02	4.029168429959111819e+01	-4.125521433922284438e-03	1.092162265095998777e+02	2.083686519761730471e-01	0.000000000000000000e+00	1.000090888713705439e+01	1.000000000000000000e+00
5.270000000000000000e+02	1.298859665453830985e+02	2.480289169406366057e+01	-1.677244130139350295e-02	4.536225306902600778e+02	3.722944259063776240e-02	0.000000000000000000e+00	8.445971818582334478e+00	1.000000000000000000e+00
5.270000000000000000e+02	1.300066363366541395e+02	3.324800144833930204e+01	-1.743611050726360731e-02	4.716958529527138353e+02	3.284297386294920962e-02	0.000000000000000000e+00	8.445971818582334478e+00	1.000000000000000000e+00
5.270000000000000000e+02	6.569347977695883856e+01	2.101278871982557561e+01	-1.724039809099903522e-02	4.663661291405690577e+02	2.241292831859686974e-02	0.000000000000000000e+00	3.562689652172331911e+00	1.000000000000000000e+00
5.280000000000000000e+02	1.246040990229901695e+02	4.799970708517445672e+00	-3.801016446521168941e-03	1.003791685879735525e+02	2.556704473611557393e-01	0.000000000000000000e+00	5.694762311402689292e+00	1.000000000000000000e+00
5.290000000000000000e+02	2.874849846284092081e+01	3.643839303508643468e+01	-4.079975026039863416e-03	1.079758873462407252e+02	9.396967309077031150e-02	0.000000000000000000e+00	7.785659581979693655e+00	1.000000000000000000e+00
5.300000000000000000e+02	6.540722324902917251e+01	3.346061369286253750e+01	-1.646550290453140802e-02	4.452638536382840471e+02	1.205652705831938842e-02	0.000000000000000000e+00	8.488820818212147401e+00	1.000000000000000000e+00
5.300000000000000000e+02	2.333213002891728038e+01	6.359079617277881624e+00	-3.973078604964534744e-03	1.050648385139170244e+02	2.931839646928755538e-01	0.000000000000000000e+00	3.797096602219515837e+00	1.000000000000000000e+00
5.300000000000000000e+02	2.194705502780099593e+01	9.894544204552051525e+00	3.892469348541803455e-03	-1.028696529368572072e+02	3.223220923909660973e-01	0.000000000000000000e+00	3.797096602219515837e+00	1.000000000000000000e+00
5.300000000000000000e+02	3.716081944523953950e+01	1.797944667653501583e+01	-1.692460502967461228e-02	4.577663180975353612e+02	2.026758965329222839e-02	0.000000000000000000e+00	3.654891490210365745e+00	1.000000000000000000e+00
5.300000000000000000e+02	1.384424257957624036e+02	1.671754602707653348e+01	-3.506423930736474268e-03	9.235669982372918696e+01	1.245357129475531677e-01	0.000000000000000000e+00	1.177224742596200713e+01	1.000000000000000000e+00
5.300000000000000000e+02	7.165276581575695047e+01	5.227071208591197404e+01	-3.356671336408044957e-03	8.827857344239767201e+01	2.426418103458982678e-01	0.000000000000000000e+00	1.594189661212182685e+01	1.000000000000000000e+00
5.310000000000000000e+02	1.335624528233093855e+01	5.068848661108437170e+01	-3.786879361060728130e-03	9.999418146017181641e+01	2.242147840412002102e-01	0.000000000000000000e+00	2.097585814448641983e+01	1.000000000000000000e+00
5.310000000000000000e+02	3.354534421064642657e+01	4.257082860329524010e+01	-4.567136630224529099e-03	1.212424794804653203e+02	9.545437118925237385e-02	0.000000000000000000e+00	7.785659581979693655e+00	1.000000000000000000e+00
5.310000000000000000e+02	1.091532206234458471e+02	4.946964857017819384e+01	-4.033365769657291586e-03	1.067066042401922203e+02	9.713310096088179080e-02	0.000000000000000000e+00	1.065020276071542860e+01	1.000000000000000000e+00
5.310000000000000000e+02	5.394282837109024342e+01	2.809831151064843979e+01	-4.188945077241778420e-03	1.109434061566792025e+02	1.062276774128529944e-01	0.000000000000000000e+00	1.265648587131082081e+01	1.000000000000000000e+00
5.310000000000000000e+02	1.040588876132439680e+02	3.683787903035980094e+01	-2.412173025681019038e-03	6.255759347959708805e+01	3.318496302300953937e-01	0.000000000000000000e+00	7.057469669543071866e+00	1.000000000000000000e+00
5.320000000000000000e+02	1.157953146398715205e+02	5.375658505449553815e+00	-2.089186358413231553e-02	5.658043914614879668e+02	1.850652273999442432e-02	0.000000000000000000e+00	8.827576040330184171e+00	1.000000000000000000e+00
5.320000000000000000e+02	1.193138030438215935e+02	4.261427701006323332e+01	-5.452347474282436858e-03	1.453489179190277127e+02	5.428785461308305305e-02	0.000000000000000000e+00	1.007169732687592933e+01	1.000000000000000000e+00
5.320000000000000000e+02	1.190140536115427636e+02	5.349342684752029697e+01	-4.095285802856038319e-03	1.083928369365482069e+02	8.503273188707805019e-02	0.000000000000000000e+00	1.065020276071542860e+01	1.000000000000000000e+00
5.320000000000000000e+02	1.963252034437105920e+01	2.145067590556705284e+01	-4.038227117497875281e-03	1.068389905335076691e+02	1.346911072109614471e-01	0.000000000000000000e+00	1.178563747499489267e+01	1.000000000000000000e+00
5.330000000000000000e+02	7.336317462414228885e+01	3.642083608324939092e+01	-3.745867097686521145e-03	9.887731804972791849e+01	1.847056532898601056e-01	0.000000000000000000e+00	8.488820818212147401e+00	1.000000000000000000e+00
5.340000000000000000e+02	1.053249805392903795e+02	6.931568414326291006e+00	-3.880730022057980212e-03	1.025499626019589243e+02	1.013076093738634054e-01	0.000000000000000000e+00	1.058530830076919038e+01	1.000000000000000000e+00
5.340000000000000000e+02	9.295390088348668201e+01	3.147458403451599906e+01	-3.996476604373851854e-03	1.057020227916881652e+02	1.867076375143792433e-01	0.000000000000000000e+00	7.780368517478674306e+00	1.000000000000000000e+00
5.360000000000000000e+02	1.282497409072709900e+02	4.726057677920977085e+01	-4.091609756684126339e-03	1.082927292827216093e+02	1.229840790410537954e-01	0.000000000000000000e+00	1.007169732687592933e+01	1.000000000000000000e+00
5.360000000000000000e+02	1.443296994568684966e+02	1.350849059696982835e+01	-3.701223081341065840e-03	9.766155319674845714e+01	2.287471051950233925e-01	0.000000000000000000e+00	7.742594103643040349e+00	1.000000000000000000e+00
5.370000000000000000e+02	1.060537603294616105e+02	4.341076622304237986e+01	-4.153072065730754880e-03	1.099664970401662032e+02	1.040779793709498691e-01	0.000000000000000000e+00	8.006599357950442197e+00	1.000000000000000000e+00
5.370000000000000000e+02	9.170108658489800746e+01	8.101008950406457743e+00	-3.447086604608642479e-03	9.074080050549183341e+01	1.424134494941982076e-01	0.000000000000000000e+00	1.367399274710779267e+01	1.000000000000000000e+00
5.370000000000000000e+02	1.140749598838232686e+02	1.995150768043135514e+01	-1.778948559730594847e-02	4.813191137961721324e+02	2.513523847398924094e-02	0.000000000000000000e+00	7.243320931396089790e+00	1.000000000000000000e+00
5.370000000000000000e+02	1.071389307476910204e+02	3.547804673713262957e+01	-3.020356408773666908e-03	7.911990220219611558e+01	3.174190896497727232e-01	0.000000000000000000e+00	5.162595689385368836e+00	1.000000000000000000e+00
5.380000000000000000e+02	4.370318626930104955e+01	9.105116754235710985e+00	-4.489789742987722668e-03	1.191361361294946590e+02	7.079029405430969923e-02	0.000000000000000000e+00	1.555518436350665468e+01	1.000000000000000000e+00
5.380000000000000000e+02	5.764159371974438528e+01	1.601051741807178175e+01	-3.962468559207096667e-03	1.047759012323655128e+02	9.912116255557568145e-02	0.000000000000000000e+00	1.362140183658827652e+01	1.000000000000000000e+00
5.380000000000000000e+02	8.503685086350191114e+01	4.858480583850229095e+01	-4.365475472769444858e-03	1.157507570165206516e+02	1.034106951530187057e-01	0.000000000000000000e+00	5.631342803381328643e+00	1.000000000000000000e+00
5.390000000000000000e+02	2.299580438129234139e+01	2.535394313925102594e+01	-1.615017487291442108e-02	4.366767064821533495e+02	9.133683243449652878e-03	0.000000000000000000e+00	1.487773755146342580e+01	1.000000000000000000e+00
5.390000000000000000e+02	1.723648604136399953e+01	6.389975486512231129e+00	4.011038721688986106e-03	-1.060985845678444548e+02	3.726214312227840164e-01	0.000000000000000000e+00	8.336217937815078471e+00	1.000000000000000000e+00
5.390000000000000000e+02	1.161928044557657280e+01	1.277246197535817629e+01	-4.830925294667292973e-03	1.284260846552840860e+02	1.117671340722805606e-01	0.000000000000000000e+00	8.502301599311014257e+00	1.000000000000000000e+00
5.390000000000000000e+02	1.410624625980732674e+02	2.052795829490090895e+01	-4.329330831791449244e-03	1.147664507707614376e+02	2.121082136095195914e-01	0.000000000000000000e+00	3.597511187650144215e+00	1.000000000000000000e+00
5.390000000000000000e+02	1.019865663037189449e+02	3.515318539970892431e+01	-3.514740146832904481e-03	9.258317055973076037e+01	3.093955764248758067e-01	0.000000000000000000e+00	5.162595689385368836e+00	1.000000000000000000e+00
5.390000000000000000e+02	8.606042041670335152e+01	3.582021837253751784e+01	-4.495699553435688473e-03	1.192970746027451412e+02	1.127900382160647030e-01	0.000000000000000000e+00	8.148902425831042962e+00	1.000000000000000000e+00
5.390000000000000000e+02	2.429602605180859598e+01	4.920706229013853772e+01	-5.652413273800603946e-03	1.507971949166725381e+02	4.357812708235475618e-02	0.000000000000000000e+00	1.127635343290871894e+01	1.000000000000000000e+00
5.390000000000000000e+02	4.892338923596989275e+01	2.805069187985906254e+01	-4.372631252801701535e-03	1.159456262637575321e+02	1.466256612622209854e-01	0.000000000000000000e+00	1.486515692790292320e+01	1.000000000000000000e+00
5.400000000000000000e+02	1.165010988512202772e+02	9.890798256713020820e+00	-4.406193435950082546e-03	1.168596059188432719e+02	2.385161167480618349e-01	0.000000000000000000e+00	6.489909852444878169e+00	1.000000000000000000e+00
5.400000000000000000e+02	1.131840238608065192e+02	3.129082211883922326e+01	-3.704827415133725519e-03	9.775970794854349322e+01	1.212139020209798135e-01	0.000000000000000000e+00	6.237218703890004434e+00	1.000000000000000000e+00
5.420000000000000000e+02	8.966444052673212184e+01	4.537584406279358262e+01	-3.813623189324101895e-03	1.007224807732339258e+02	2.536764896193048902e-01	0.000000000000000000e+00	5.631342803381328643e+00	1.000000000000000000e+00
5.420000000000000000e+02	1.342521641872787939e+02	1.267737900344776136e+01	-3.181941633332149074e-03	8.352025980575199071e+01	3.944736293733149823e-01	0.000000000000000000e+00	7.612619207792525877e+00	1.000000000000000000e+00
5.430000000000000000e+02	1.682890821017643290e+01	3.889338427487035688e+01	-1.586858086730043652e-02	4.290082186788592367e+02	2.727139602356598580e-02	0.000000000000000000e+00	1.273302018624990595e+01	1.000000000000000000e+00
5.430000000000000000e+02	1.273074916288591680e+02	9.559127208100708373e+00	-4.575277676328373504e-03	1.214641799126789437e+02	3.173962602749167417e-01	0.000000000000000000e+00	6.533782011691040559e+00	1.000000000000000000e+00
5.430000000000000000e+02	1.444706366695867530e+02	1.937624815622401897e+01	-3.992086917849341395e-03	1.055824809800643891e+02	1.527319032333828153e-01	0.000000000000000000e+00	3.597511187650144215e+00	1.000000000000000000e+00
5.430000000000000000e+02	1.354182798747369532e+02	3.046518039529806288e+01	-4.972352945053289293e-03	1.322775026201972253e+02	5.645062790138788422e-02	0.000000000000000000e+00	7.609017881658804328e+00	1.000000000000000000e+00
5.430000000000000000e+02	2.481813809489762690e+01	9.855676230358879408e+00	3.148902643463288159e-03	-8.262052797271778104e+01	2.192845271580606825e-01	0.000000000000000000e+00	8.336217937815078471e+00	1.000000000000000000e+00
5.430000000000000000e+02	1.320960822330240170e+01	5.126800539358711717e+01	3.416894327690474329e-03	-8.991859157105153599e+01	2.283010681083419424e-01	0.000000000000000000e+00	1.127635343290871894e+01	1.000000000000000000e+00
5.440000000000000000e+02	1.272529729473743600e+02	1.609268176053742749e+01	-3.923499079746674105e-03	1.037146677828416585e+02	1.614724815751411580e-01	0.000000000000000000e+00	6.533782011691040559e+00	1.000000000000000000e+00
5.450000000000000000e+02	5.681480741178751259e+01	1.932295151614426842e+01	-4.250935946641459622e-03	1.126315678946059222e+02	1.997783346484663936e-01	0.000000000000000000e+00	5.408135909095623362e+00	1.000000000000000000e+00
5.450000000000000000e+02	1.155323646939745714e+02	2.551257043762708676e+01	-4.431881924605305875e-03	1.175591657745586645e+02	1.498337039768338208e-01	0.000000000000000000e+00	6.237218703890004434e+00	1.000000000000000000e+00
5.460000000000000000e+02	7.349918927677596514e+01	1.710232147505439926e+01	-4.017782874428440371e-03	1.062822442054609979e+02	9.915500229819562694e-02	0.000000000000000000e+00	8.127851345735299660e+00	1.000000000000000000e+00
5.470000000000000000e+02	8.609132035264929073e+01	9.532914008306095255e+00	-4.328832963644335674e-03	1.147528926134936142e+02	1.136217009651017129e-01	0.000000000000000000e+00	1.274032762319408008e+01	1.000000000000000000e+00
5.470000000000000000e+02	5.151100296253563471e+01	2.038011393287385076e+01	-4.904169263982559659e-03	1.304206955992717099e+02	2.056046545549885529e-01	0.000000000000000000e+00	5.408135909095623362e+00	1.000000000000000000e+00
5.470000000000000000e+02	9.059525733601620345e+01	2.145056896203679386e+01	6.117372845335980296e-03	-1.634591718489215566e+02	2.353503806155471390e-01	0.000000000000000000e+00	3.422428761152508159e+00	1.000000000000000000e+00
5.470000000000000000e+02	8.900280536859463609e+01	2.447994436905043614e+01	-6.450140660349080145e-03	1.725212466086196628e+02	2.093564936444166635e-01	0.000000000000000000e+00	3.422428761152508159e+00	1.000000000000000000e+00
5.470000000000000000e+02	1.390366137540015927e+02	2.377154064837642622e+01	-3.526199872413680620e-03	9.289524668384309791e+01	1.395897614077761251e-01	0.000000000000000000e+00	6.989077273766255871e+00	1.000000000000000000e+00
5.470000000000000000e+02	1.421551493346188408e+02	5.959248294899587073e+00	3.434056092787973486e-03	-9.038594806199040477e+01	2.371254322579211538e-01	0.000000000000000000e+00	4.801946703544680339e+00	1.000000000000000000e+00
5.480000000000000000e+02	3.974020368626525368e+01	2.575026533594299494e+01	-3.954247290009879970e-03	1.045520161307313600e+02	2.412838539712964803e-01	0.000000000000000000e+00	1.293793807738052415e+01	1.000000000000000000e+00
5.480000000000000000e+02	8.439256744432017854e+01	4.418308281465162679e+01	-3.628447357654000088e-03	9.567969371698669079e+01	2.449308166841106527e-01	0.000000000000000000e+00	8.888710350876523947e+00	1.000000000000000000e+00
5.490000000000000000e+02	1.373524561541339608e+02	5.072043639542700078e+01	-3.969918645239928559e-03	1.049787851458625170e+02	1.830376955099702885e-01	0.000000000000000000e+00	1.569728180375832416e+01	1.000000000000000000e+00
5.490000000000000000e+02	1.167251356054158435e+02	9.517767847985011187e+00	-4.403572091204079574e-03	1.167882203431129824e+02	1.438953718579347729e-01	0.000000000000000000e+00	1.040673997585749788e+01	1.000000000000000000e+00
[truncated: 4,789 more rows]
