# Supplementary material for: Layered entrenchment maintains essentiality in the evolution of Form I Rubisco complexes
Source: EMBO J. 2024 Nov 18;44(1):269–80. doi: 10.1038/s44318-024-00311-1 (PMC11696622; doi:10.1038/s44318-024-00311-1)
Supplement: Supplementary file 6 — Appendix Figure Source Data [file 44318_2024_311_MOESM6_ESM.zip › source data extended/Appendix Figure S3/readme.txt]

Raw data of Mass photometry measurements presented in Appendix Figure S3, as well as the script used to analyse the data. 

Data from the masses_kda column is extracted and plotted as a histogram.
