# Supplementary material for: Layered entrenchment maintains essentiality in the evolution of Form I Rubisco complexes
Source: EMBO J. 2024 Nov 18;44(1):269–80. doi: 10.1038/s44318-024-00311-1 (PMC11696622; doi:10.1038/s44318-024-00311-1)
Supplement: Supplementary file 6 — Appendix Figure Source Data [file 44318_2024_311_MOESM6_ESM.zip › source data extended/Appendix Figure S2/AncL7_E271R_L273N.csv]

frame_indices	x_coords	y_coords	contrasts	masses_kDa	fit_errors	diffblur_errors	neareast_neighbour_distances	selections
5.000000000000000000e+00	9.828594477902073834e+01	4.635712162213937226e+00	-4.069867044391352155e-03	1.077992381275919342e+02	1.230041676238667891e-01	0.000000000000000000e+00	1.139554986482743182e+01	1.000000000000000000e+00
5.000000000000000000e+00	1.082246912433325576e+02	1.021064493668734663e+01	-4.256967629174238273e-03	1.128354354018730561e+02	1.548502418462042174e-01	0.000000000000000000e+00	5.773411175139516516e+00	1.000000000000000000e+00
5.000000000000000000e+00	6.564578108871131690e+01	1.865134427408410644e+01	-4.500533160433950117e-03	1.193915029099592005e+02	2.059564405969073198e-01	0.000000000000000000e+00	1.108009217313954764e+01	1.000000000000000000e+00
5.000000000000000000e+00	1.404304849398816941e+02	3.191044765090342139e+01	3.983515071566469737e-03	-1.054748970750285793e+02	1.954157035933401509e-01	0.000000000000000000e+00	1.585822745491989139e+01	1.000000000000000000e+00
5.000000000000000000e+00	1.029847122593303510e+02	3.791199786642366831e+01	-3.825271693027492911e-03	1.012154508921328073e+02	1.327579467828906568e-01	0.000000000000000000e+00	1.061103012717274652e+01	1.000000000000000000e+00
5.000000000000000000e+00	2.431542606424745401e+01	4.015755250520409447e+01	-9.265866330982299934e-03	2.476602517885689281e+02	3.037726637474236213e-02	0.000000000000000000e+00	6.503595138021179167e+00	1.000000000000000000e+00
5.000000000000000000e+00	9.977076282554176601e+01	4.802458850368461185e+01	-9.321578671018206780e-03	2.491598640712255701e+02	4.455920082313824526e-02	0.000000000000000000e+00	1.061103012717274652e+01	1.000000000000000000e+00
5.000000000000000000e+00	8.204126055115429494e+01	4.913543476810695410e+01	-4.391013216321504146e-03	1.164435482327540825e+02	8.260711927482133898e-02	0.000000000000000000e+00	6.388400968156092929e+00	1.000000000000000000e+00
5.000000000000000000e+00	6.018438793756097738e+01	5.238674159194700763e+01	-3.853201582893974950e-03	1.019672413548925789e+02	1.180627803705676104e-01	0.000000000000000000e+00	1.052489920041378646e+01	1.000000000000000000e+00
6.000000000000000000e+00	7.731895868590444820e+01	6.648847978839507178e+00	-4.292994639450809641e-03	1.138051765235585435e+02	7.243163666322671723e-02	0.000000000000000000e+00	1.148280119720967107e+01	1.000000000000000000e+00
6.000000000000000000e+00	8.024258152679182388e+01	3.785025150171608033e+01	-3.832641166736127421e-03	1.014138154426625675e+02	1.009256332795167577e-01	0.000000000000000000e+00	5.708151256092858894e+00	1.000000000000000000e+00
6.000000000000000000e+00	3.355926414140367342e+01	4.355533858633783950e+01	-4.290730542322018434e-03	1.137442336900449220e+02	9.827610807084841138e-02	0.000000000000000000e+00	9.848527435603223523e+00	1.000000000000000000e+00
6.000000000000000000e+00	1.090967647120061486e+02	1.591781275115201844e+01	-3.598712430943687424e-03	9.511714211616809678e+01	2.561899289323330553e-01	0.000000000000000000e+00	5.773411175139516516e+00	1.000000000000000000e+00
7.000000000000000000e+00	1.143494574829697683e+02	9.161294129264314634e+00	-4.612279307501201096e-03	1.223993804210025758e+02	1.479752912183468494e-01	0.000000000000000000e+00	6.214008256128978225e+00	1.000000000000000000e+00
7.000000000000000000e+00	1.342141223963877223e+02	1.732140331140605483e+01	-2.551237819096739256e-03	6.692220733718920656e+01	1.350636176601623939e-01	0.000000000000000000e+00	4.221227910979815867e+00	1.000000000000000000e+00
7.000000000000000000e+00	7.040502490930235524e+01	2.865724457447858242e+01	-4.263083042016902954e-03	1.130000443234596474e+02	7.495591834464010450e-02	0.000000000000000000e+00	1.108009217313954764e+01	1.000000000000000000e+00
8.000000000000000000e+00	3.263445818961657352e+01	2.791623873214285467e+01	-3.913881839844644481e-03	1.036005753448010580e+02	1.941024349994064924e-01	0.000000000000000000e+00	7.129994312531764855e+00	1.000000000000000000e+00
8.000000000000000000e+00	2.492517507894032391e+01	1.934588732934202326e+01	-4.019518044590644247e-03	1.064439911845994828e+02	9.246384677892893755e-02	0.000000000000000000e+00	4.871120492468511642e+00	1.000000000000000000e+00
8.000000000000000000e+00	1.278788423954397189e+02	4.279641939847200405e+01	-3.521772792958272665e-03	9.304615342548086687e+01	1.491340328570653906e-01	0.000000000000000000e+00	6.430810282197722216e+00	1.000000000000000000e+00
8.000000000000000000e+00	1.177252786642557680e+02	4.986476638479293655e+01	-2.063761034062376511e-03	5.380076648806394957e+01	4.269074980159774935e-01	0.000000000000000000e+00	1.027237939469880956e+01	1.000000000000000000e+00
9.000000000000000000e+00	1.831363552806364581e+01	4.266259942673414685e+01	-3.953290721374001261e-03	1.046613464908181612e+02	3.856791692238045188e-01	0.000000000000000000e+00	3.789665706623579045e+00	1.000000000000000000e+00
9.000000000000000000e+00	6.943771353245240618e+01	4.737181700489707481e+01	-4.179689004467742469e-03	1.107553221859861594e+02	1.198108178939566448e-01	0.000000000000000000e+00	1.052489920041378646e+01	1.000000000000000000e+00
9.000000000000000000e+00	8.503944277458346335e+01	1.514878025922233462e+01	-3.368130955115385648e-03	8.891056717994463554e+01	2.848984863826318215e-01	0.000000000000000000e+00	4.100088690488481014e+00	1.000000000000000000e+00
1.000000000000000000e+01	6.247575476477548762e+01	4.410708332433943113e+00	-4.111256031079757456e-03	1.089133078788291300e+02	1.377527270034566431e-01	0.000000000000000000e+00	1.296147959322629362e+01	1.000000000000000000e+00
1.000000000000000000e+01	1.204544683028728684e+02	3.387852951586435069e+01	-4.664065379461714879e-03	1.237933091185312691e+02	2.818340589608556712e-01	0.000000000000000000e+00	5.430447807811251693e+00	1.000000000000000000e+00
1.000000000000000000e+01	8.304048576673096704e+01	4.282566330643788177e+01	-3.797528879474959540e-03	1.004686959733478773e+02	8.014943725964762677e-02	0.000000000000000000e+00	5.708151256092858894e+00	1.000000000000000000e+00
1.100000000000000000e+01	1.156913308195826176e+02	2.789538191016330515e+01	-5.029018921620541718e-03	1.336167847447156589e+02	1.727979230390429555e-01	0.000000000000000000e+00	7.647583537061281689e+00	1.000000000000000000e+00
1.100000000000000000e+01	2.431216642304067577e+01	6.084141902910783273e+00	-3.993325171988217764e-03	1.057389561161147640e+02	2.109378049286061430e-01	0.000000000000000000e+00	6.998094570814959781e+00	1.000000000000000000e+00
1.100000000000000000e+01	1.002007936055875774e+02	1.377935078493515775e+01	-4.181577543610600668e-03	1.108061561034465115e+02	1.080273616510339929e-01	0.000000000000000000e+00	9.149389133007193919e+00	1.000000000000000000e+00
1.100000000000000000e+01	9.924374419976422246e+01	5.035841396240336110e+01	-9.328772443773924658e-03	2.493534992690320564e+02	1.496087997470821884e-01	0.000000000000000000e+00	1.779453722366028501e+01	1.000000000000000000e+00
1.100000000000000000e+01	1.338102013532891021e+02	5.309328753641222676e+01	-5.725797658581485705e-03	1.523720183530540453e+02	1.769165426376466677e-01	0.000000000000000000e+00	8.275827221897738895e+00	1.000000000000000000e+00
1.100000000000000000e+01	1.320615220196949053e+02	3.791169708840560304e+01	-2.323165546309682687e-03	6.078317276451726059e+01	3.700338472001106771e-01	0.000000000000000000e+00	6.430810282197722216e+00	1.000000000000000000e+00
1.100000000000000000e+01	5.049781674980230406e+01	5.023045052825570878e+01	2.003204525768525254e-03	-5.217076344791646392e+01	3.866219481270170011e-01	0.000000000000000000e+00	1.271677198036280920e+01	1.000000000000000000e+00
1.200000000000000000e+01	1.330593033364430511e+01	1.357226592278440691e+01	-3.990780508862723855e-03	1.056704612714222833e+02	1.303850421917023272e-01	0.000000000000000000e+00	1.297465038439762708e+01	1.000000000000000000e+00
1.200000000000000000e+01	3.943706689273715682e+01	4.395541250446860460e+01	-5.244477379417620579e-03	1.394162925289249699e+02	1.183817669080724500e-01	0.000000000000000000e+00	7.991895633888119299e+00	1.000000000000000000e+00
1.200000000000000000e+01	1.410255687781613858e+02	4.904016662397998516e+01	-4.282222102654418411e-03	1.135152115268481765e+02	9.856818437959935508e-02	0.000000000000000000e+00	8.275827221897738895e+00	1.000000000000000000e+00
1.300000000000000000e+01	2.677662867531116930e+01	2.385143218347810645e+01	-4.093136553900210244e-03	1.084255848624156471e+02	1.175334426545829869e-01	0.000000000000000000e+00	4.871120492468511642e+00	1.000000000000000000e+00
1.300000000000000000e+01	1.880965634794681662e+01	2.881670390083029076e+01	-4.459726029131604041e-03	1.182930949938397163e+02	1.169842912401726220e-01	0.000000000000000000e+00	9.387575368119655650e+00	1.000000000000000000e+00
1.300000000000000000e+01	1.443262770564365951e+02	1.517569028973388257e+01	-3.458567652094381596e-03	9.134485698908191864e+01	2.123145824098267020e-01	0.000000000000000000e+00	1.262098398297792379e+01	1.000000000000000000e+00
1.300000000000000000e+01	4.601779826811427654e+01	3.130636315077363818e+01	-3.305206590157202824e-03	8.721682840485739518e+01	3.799263906121794765e-01	0.000000000000000000e+00	4.504178265675379933e+00	1.000000000000000000e+00
1.300000000000000000e+01	1.139346536382276156e+02	4.031736148394779917e+01	-4.311349509074724994e-03	1.142992356120270045e+02	1.493429219491636539e-01	0.000000000000000000e+00	5.822787051573384609e+00	1.000000000000000000e+00
1.400000000000000000e+01	4.563750670615701921e+01	1.163214639552772844e+01	-3.988507847873632925e-03	1.056092879239850930e+02	3.393474830540307297e-01	0.000000000000000000e+00	5.762763771503366605e+00	1.000000000000000000e+00
1.400000000000000000e+01	9.956066400128320026e+01	3.254208385047034824e+01	-4.446521948037135061e-03	1.179376799784643310e+02	9.446005527049405881e-02	0.000000000000000000e+00	8.484358752340490639e+00	1.000000000000000000e+00
1.400000000000000000e+01	1.344671141402474461e+02	7.296214210029980940e+00	-3.846250201096280963e-03	1.017801306085383715e+02	2.074081110270570294e-01	0.000000000000000000e+00	1.262098398297792379e+01	1.000000000000000000e+00
1.400000000000000000e+01	5.832882851389575052e+01	3.890779179091892814e+01	-3.728779111298074263e-03	9.861815448251465455e+01	1.751189971540162427e-01	0.000000000000000000e+00	9.115049565951778732e+00	1.000000000000000000e+00
1.500000000000000000e+01	1.256289574639510249e+02	3.223097820702850669e+01	-3.903535238556554796e-03	1.033220752788305674e+02	2.815718677474831066e-01	0.000000000000000000e+00	5.430447807811251693e+00	1.000000000000000000e+00
1.500000000000000000e+01	4.158884459542831280e+01	1.573309523686938505e+01	-3.900877063890650226e-03	1.032505250374321975e+02	3.721310515295249699e-01	0.000000000000000000e+00	5.762763771503366605e+00	1.000000000000000000e+00
1.500000000000000000e+01	1.105014312044375657e+02	1.644763132250816184e+01	-3.866472886893912615e-03	1.023244658131068547e+02	2.687567562557292566e-01	0.000000000000000000e+00	5.932166901399188674e+00	1.000000000000000000e+00
1.500000000000000000e+01	5.349359402369864824e+01	1.375526512594104034e+01	-4.043052320854320647e-03	1.070774646614934369e+02	1.693739067473493121e-01	0.000000000000000000e+00	8.137919948258907965e+00	1.000000000000000000e+00
1.600000000000000000e+01	3.124709081439229053e+01	5.145978106814255604e+00	-4.362843820037871738e-03	1.156853109618957376e+02	1.458589317754244163e-01	0.000000000000000000e+00	6.998094570814959781e+00	1.000000000000000000e+00
1.600000000000000000e+01	1.267220262430151934e+02	4.473270672165370598e+01	-4.116998771545020766e-03	1.090678855564543710e+02	1.911650393204721299e-01	0.000000000000000000e+00	5.766037931821945683e+00	1.000000000000000000e+00
1.600000000000000000e+01	4.293264145714330482e+01	2.802468228562207742e+01	-3.817691286786053899e-03	1.010114086584039370e+02	3.341303309961562995e-01	0.000000000000000000e+00	4.504178265675379933e+00	1.000000000000000000e+00
1.700000000000000000e+01	1.133231583517142838e+02	3.033621512228980421e+01	-4.141803561462076809e-03	1.097355575229228606e+02	1.725536284448651037e-01	0.000000000000000000e+00	5.486588769670856180e+00	1.000000000000000000e+00
1.700000000000000000e+01	8.627600152942044076e+01	5.074798701020483804e+00	-4.665062088439671587e-03	1.238201375918033449e+02	1.004605634474515785e-01	0.000000000000000000e+00	1.315728561146154618e+01	1.000000000000000000e+00
1.700000000000000000e+01	1.148681134138181648e+02	2.046293836286448098e+01	-4.315151192675240055e-03	1.144015657496308478e+02	1.848775617276997574e-01	0.000000000000000000e+00	5.932166901399188674e+00	1.000000000000000000e+00
1.700000000000000000e+01	8.518301525170988953e+01	3.627022273583909850e+01	-3.709439159632783693e-03	9.809757988369932491e+01	1.398047048794138769e-01	0.000000000000000000e+00	1.206688016648061712e+01	1.000000000000000000e+00
1.700000000000000000e+01	1.349761412204601072e+02	3.781622691740388120e+01	-4.597331695942992111e-03	1.219970346951791100e+02	3.437974743462437477e-01	0.000000000000000000e+00	6.977262983269476138e+00	1.000000000000000000e+00
1.700000000000000000e+01	5.094666929578436765e+01	4.425455285423668528e+01	-4.211994098863720316e-03	1.116248802824037227e+02	9.902061736718126284e-02	0.000000000000000000e+00	9.115049565951778732e+00	1.000000000000000000e+00
1.700000000000000000e+01	6.953725921273147037e+01	4.940834094825583378e+01	-4.808058670821725895e-03	1.276691848797084106e+02	6.907401422593872908e-02	0.000000000000000000e+00	1.535872557656564652e+01	1.000000000000000000e+00
1.700000000000000000e+01	4.452974876746102240e+01	5.216885367187092726e+01	-3.778836708428834953e-03	9.996555772296704845e+01	2.055904768464057453e-01	0.000000000000000000e+00	9.664161861616360483e+00	1.000000000000000000e+00
1.700000000000000000e+01	9.821744225335628187e+01	1.059894190140004255e+01	-4.649022241541732846e-03	1.233883921040966953e+02	1.821229483819012396e-01	0.000000000000000000e+00	1.315728561146154618e+01	1.000000000000000000e+00
1.700000000000000000e+01	1.092195253589197819e+02	3.690086995642395351e+01	-3.528915885838513743e-03	9.323842447014463630e+01	3.547465830067262349e-01	0.000000000000000000e+00	4.872617203628785809e+00	1.000000000000000000e+00
1.800000000000000000e+01	9.304103327484223485e+01	2.711264938367147792e+01	-5.366823547928379484e-03	1.427094914309360263e+02	1.153220313536285069e-01	0.000000000000000000e+00	7.647098272525563623e+00	1.000000000000000000e+00
1.800000000000000000e+01	7.181798666475781090e+01	1.955072083055659604e+01	-4.226901001150399143e-03	1.120261302344082139e+02	1.221119543831572507e-01	0.000000000000000000e+00	1.289859550745916650e+01	1.000000000000000000e+00
1.800000000000000000e+01	8.615066529499183900e+01	2.379588272140597738e+01	-4.003636134051314840e-03	1.060164968790025029e+02	2.463996079794539273e-01	0.000000000000000000e+00	7.647098272525563623e+00	1.000000000000000000e+00
1.800000000000000000e+01	6.579900175698028875e+01	5.614311668756410079e+00	-3.496173153432064352e-03	9.235708644605867335e+01	1.308092712847341854e-01	0.000000000000000000e+00	1.304113140905611345e+01	1.000000000000000000e+00
1.800000000000000000e+01	1.239529239461063952e+02	1.467575479417376805e+01	3.113026712600355534e-03	-8.204391151287339312e+01	3.127855503228916811e-01	0.000000000000000000e+00	6.270095175385264952e+00	1.000000000000000000e+00
1.800000000000000000e+01	1.321629317795998872e+02	4.664156511691814444e+01	-4.106171018613264181e-03	1.087764343038311949e+02	2.392212335887337060e-01	0.000000000000000000e+00	5.766037931821945683e+00	1.000000000000000000e+00
1.900000000000000000e+01	7.678580645493269685e+00	1.509684170474203846e+01	-4.515429519695184947e-03	1.197924690747373546e+02	1.150249611629045043e-01	0.000000000000000000e+00	9.559214762828075251e+00	1.000000000000000000e+00
1.900000000000000000e+01	6.438715878566935658e+01	3.160967913702668497e+01	-4.770156026584409376e-03	1.266489572100967536e+02	7.481173053531453565e-02	0.000000000000000000e+00	9.485031048488483663e+00	1.000000000000000000e+00
1.900000000000000000e+01	1.406630903716308865e+02	3.377385037758223518e+01	-6.123564260520090487e-03	1.630787250093044634e+02	6.906957091163412610e-02	0.000000000000000000e+00	6.977262983269476138e+00	1.000000000000000000e+00
1.900000000000000000e+01	1.095061515340939593e+02	4.176504962506328411e+01	-3.598888925874074631e-03	9.512189284042889881e+01	3.235289541448671535e-01	0.000000000000000000e+00	4.872617203628785809e+00	1.000000000000000000e+00
1.900000000000000000e+01	1.140077268789061264e+02	3.577992913563186761e+01	-3.731199844472986478e-03	9.868331349755140991e+01	3.586790614172817859e-01	0.000000000000000000e+00	4.917660228169243197e+00	1.000000000000000000e+00
2.000000000000000000e+01	3.638281552748433967e+01	4.332510197242363148e+01	-4.240419612667306257e-03	1.123900114833766111e+02	7.453203973585964537e-02	0.000000000000000000e+00	7.867693163017178470e+00	1.000000000000000000e+00
2.100000000000000000e+01	1.430391280337124726e+02	1.860182845357274317e+01	-4.147823076270466640e-03	1.098975851515680944e+02	7.342026920527155998e-02	0.000000000000000000e+00	1.535694644889584914e+01	1.000000000000000000e+00
2.100000000000000000e+01	1.420959704469760965e+01	2.484974065259657294e+01	-4.173463617226891645e-03	1.105877530771557531e+02	8.445656190312955669e-02	0.000000000000000000e+00	8.431509078282347858e+00	1.000000000000000000e+00
2.200000000000000000e+01	4.421358627518569229e+00	6.109679104260671068e+00	-4.513877172296039755e-03	1.197506844499090306e+02	9.353376402660162903e-02	0.000000000000000000e+00	9.559214762828075251e+00	1.000000000000000000e+00
2.200000000000000000e+01	1.177255230039109364e+02	1.394529534045118879e+01	-5.042647637110561284e-03	1.339836296687036565e+02	1.992835699052452059e-01	0.000000000000000000e+00	3.337184999919525108e+00	1.000000000000000000e+00
2.200000000000000000e+01	2.207006501703788004e+01	4.005992415880688640e+01	-4.159640111097838433e-03	1.102156649622579181e+02	1.368897986067206807e-01	0.000000000000000000e+00	5.319490866745497648e+00	1.000000000000000000e+00
2.200000000000000000e+01	4.816482395721421028e+01	2.638568886586873319e+01	1.858319949717008581e-03	-4.827089692509003527e+01	3.298038714284081685e-01	0.000000000000000000e+00	1.194855933284707561e+01	1.000000000000000000e+00
2.300000000000000000e+01	1.122490780708891975e+02	2.526417551971054110e+01	-4.734799381725836309e-03	1.256972603531836796e+02	1.437527428923202066e-01	0.000000000000000000e+00	6.593482593806045067e+00	1.000000000000000000e+00
2.300000000000000000e+01	7.690504296099038584e+01	5.311374620316117046e+01	-3.725677631519245473e-03	9.853467177172301206e+01	2.200704124600478817e-01	0.000000000000000000e+00	1.554846281736704050e+01	1.000000000000000000e+00
2.300000000000000000e+01	1.149753428099013206e+02	1.926071874151662655e+01	-4.348191384875490367e-03	1.152909105162103600e+02	2.931754034356053307e-01	0.000000000000000000e+00	3.695230826583510542e+00	1.000000000000000000e+00
2.400000000000000000e+01	8.274987010107054175e+01	9.752031972436608243e+00	-3.956258928479255976e-03	1.047412418933383265e+02	1.200238094337615635e-01	0.000000000000000000e+00	5.647813613681364586e+00	1.000000000000000000e+00
2.400000000000000000e+01	9.337733067756269634e+01	3.068584360993938631e+01	-3.534569688577307144e-03	9.339060820583672751e+01	1.017118624612279865e-01	0.000000000000000000e+00	1.245389343042328534e+01	1.000000000000000000e+00
2.400000000000000000e+01	3.399482384271922797e+01	5.436665610422516615e+00	-4.865588128313968509e-03	1.292177086181537504e+02	1.234472267253446942e-01	0.000000000000000000e+00	9.634464916661885425e+00	1.000000000000000000e+00
2.500000000000000000e+01	7.425616008966274251e+01	4.966098523175705992e+00	-4.576764982028976893e-03	1.214434392658816790e+02	9.200627167291652864e-02	0.000000000000000000e+00	9.749270164409407968e+00	1.000000000000000000e+00
2.500000000000000000e+01	3.513126782386439118e+01	1.500387049524167971e+01	-4.351158106414031168e-03	1.153707659316452663e+02	1.276534689774030396e-01	0.000000000000000000e+00	9.634464916661885425e+00	1.000000000000000000e+00
2.500000000000000000e+01	2.989636574053127305e+01	3.534607192486435423e+01	-4.791113543816309314e-03	1.272130719149303673e+02	1.422192100937669235e-01	0.000000000000000000e+00	5.938404776440903809e+00	1.000000000000000000e+00
2.500000000000000000e+01	4.711565865412880072e+01	4.533964862146387986e+01	-3.665378931194737590e-03	9.691160816361420416e+01	7.461869057328007759e-02	0.000000000000000000e+00	1.092027104894006406e+01	1.000000000000000000e+00
2.600000000000000000e+01	1.458318399227652584e+01	5.211729095957405633e+01	-4.099701905201298333e-03	1.086023048035404059e+02	5.195644929753895358e-02	0.000000000000000000e+00	9.410945937257551464e+00	1.000000000000000000e+00
2.600000000000000000e+01	1.533569830361115649e+01	1.649377025462178281e+01	-4.087206449066258483e-03	1.082659638872294749e+02	1.023352953725521486e-01	0.000000000000000000e+00	8.431509078282347858e+00	1.000000000000000000e+00
2.600000000000000000e+01	8.731562852350423043e+01	4.156496253436627342e+01	-3.810223583200539679e-03	1.008104000485904095e+02	1.155297985722480991e-01	0.000000000000000000e+00	1.215567532866924516e+01	1.000000000000000000e+00
2.700000000000000000e+01	1.010945034873635251e+02	1.224622754809944958e+01	-4.684485925225500766e-03	1.243429701312654174e+02	1.064768318222513166e-01	0.000000000000000000e+00	1.115039751354131248e+01	1.000000000000000000e+00
2.700000000000000000e+01	1.800976760919970587e+01	3.662321526201458255e+01	-4.390691980056641262e-03	1.164349014976122305e+02	1.449788848804911545e-01	0.000000000000000000e+00	5.319490866745497648e+00	1.000000000000000000e+00
2.700000000000000000e+01	1.424253747969098356e+02	1.578449721373771197e+01	-3.832908571833137587e-03	1.014210132011423298e+02	1.576961019102801620e-01	0.000000000000000000e+00	1.463094068748448784e+01	1.000000000000000000e+00
2.700000000000000000e+01	1.238667674547596960e+02	4.230862969395334972e+01	-3.678414009510664034e-03	9.726247412141378845e+01	1.987206189007539869e-01	0.000000000000000000e+00	4.707858696655593533e+00	1.000000000000000000e+00
2.800000000000000000e+01	1.093494038846502718e+02	3.709699564013249073e+01	-3.633072528317707068e-03	9.604201484673637879e+01	1.003976645417490321e-01	0.000000000000000000e+00	3.203090301759148328e+00	1.000000000000000000e+00
2.800000000000000000e+01	8.762296351483321644e+01	6.897078523494331925e+00	-4.330450825368856171e-03	1.148133868487391425e+02	8.435535168413210716e-02	0.000000000000000000e+00	5.647813613681364586e+00	1.000000000000000000e+00
2.800000000000000000e+01	1.417754477256029588e+02	3.188748855872411170e+01	-4.590283460735898775e-03	1.218073169399959994e+02	2.061827094723386322e-01	0.000000000000000000e+00	1.609802100767793576e+01	1.000000000000000000e+00
2.900000000000000000e+01	2.956001041444697819e+01	4.127494335064775299e+01	-5.230177607258502080e-03	1.390313847337186530e+02	1.300433733057845265e-01	0.000000000000000000e+00	5.938404776440903809e+00	1.000000000000000000e+00
2.900000000000000000e+01	1.221761223277665920e+01	4.300850543763749556e+01	-4.029524270383200678e-03	1.067133293436479420e+02	1.827906311225774294e-01	0.000000000000000000e+00	8.620962506097152200e+00	1.000000000000000000e+00
2.900000000000000000e+01	2.698784635241695895e+01	4.732557034487175684e+01	-4.602704795466125258e-03	1.221416627261617265e+02	2.060402612639993247e-01	0.000000000000000000e+00	6.574657024151980167e+00	1.000000000000000000e+00
2.900000000000000000e+01	1.040838132402483893e+02	4.792879404080659356e+01	-3.922651017004739719e-03	1.038366157941807728e+02	3.424532796375810983e-01	0.000000000000000000e+00	5.456897930886842829e+00	1.000000000000000000e+00
2.900000000000000000e+01	9.623038133305580288e+01	4.982859521259020852e+01	-4.084670814201944895e-03	1.081977120567659512e+02	1.539037984948254945e-01	0.000000000000000000e+00	8.079952797709959000e+00	1.000000000000000000e+00
3.000000000000000000e+01	1.288078877011515431e+02	1.043393924306349341e+01	-4.651726818731724035e-03	1.234611913649227546e+02	9.194841341943005286e-02	0.000000000000000000e+00	5.404779085111416137e+00	1.000000000000000000e+00
3.000000000000000000e+01	1.059801628244997431e+02	5.304558925680134962e+01	-3.752305365994124814e-03	9.925141204240834725e+01	2.795719454136579296e-01	0.000000000000000000e+00	5.456897930886842829e+00	1.000000000000000000e+00
3.000000000000000000e+01	6.568737948260593384e+01	1.515768007589285915e+01	-2.457098058079878588e-03	6.438824193892628500e+01	2.283332656503740399e-01	0.000000000000000000e+00	4.241287792472808960e+00	1.000000000000000000e+00
3.000000000000000000e+01	1.108541215186961892e+02	1.763892822516976366e+01	-3.732050523349445589e-03	9.870621127012590534e+01	1.120349186253468687e-01	0.000000000000000000e+00	7.530496950661605737e+00	1.000000000000000000e+00
3.100000000000000000e+01	4.190784573613400710e+01	1.628134097695626181e+01	-4.452327654072352550e-03	1.180939525039819245e+02	6.011574624994620031e-02	0.000000000000000000e+00	1.266538270241079900e+01	1.000000000000000000e+00
3.100000000000000000e+01	1.149872027926512033e+02	4.291129056099908468e+01	-3.892122994333569504e-03	1.030148912402775920e+02	2.011608445394067468e-01	0.000000000000000000e+00	5.926340273080127119e+00	1.000000000000000000e+00
3.100000000000000000e+01	1.243000950333983496e+02	3.341177025787241206e+01	-3.890906753472924643e-03	1.029821536146076539e+02	1.129615671308558111e-01	0.000000000000000000e+00	8.907405942012033506e+00	1.000000000000000000e+00
3.200000000000000000e+01	1.253185186999356944e+02	1.777257782753163795e+01	-4.258596278033327173e-03	1.128792738375167630e+02	9.758076681364524774e-02	0.000000000000000000e+00	7.739856607056254667e+00	1.000000000000000000e+00
3.200000000000000000e+01	8.350559882800727962e+01	2.494586099495612785e+01	-3.809979955724391350e-03	1.008038423137081594e+02	9.676626491274586961e-02	0.000000000000000000e+00	1.047939544499011255e+01	1.000000000000000000e+00
3.200000000000000000e+01	9.336616252520227022e+01	2.849367898155574963e+01	-3.963924638239950220e-03	1.049475802468343204e+02	7.697441995918041791e-02	0.000000000000000000e+00	1.047939544499011255e+01	1.000000000000000000e+00
3.200000000000000000e+01	7.421882741317652687e+01	4.807799703167064287e+00	-4.183563555124452001e-03	1.108596136903608169e+02	2.540020171123691384e-01	0.000000000000000000e+00	6.438382133280525110e+00	1.000000000000000000e+00
3.300000000000000000e+01	7.354829051664592043e+01	1.121116950074528873e+01	-4.652401249722337012e-03	1.234793450629486387e+02	1.318728999036574701e-01	0.000000000000000000e+00	6.438382133280525110e+00	1.000000000000000000e+00
3.300000000000000000e+01	6.235603932819508088e+01	1.778269339284741335e+01	2.848121295062994770e-03	-7.491343705020891264e+01	2.661833723148525621e-01	0.000000000000000000e+00	4.241287792472808960e+00	1.000000000000000000e+00
3.300000000000000000e+01	1.552774645719505386e+01	2.005517605237297474e+01	-3.943733154731751331e-03	1.044040849160972044e+02	1.480568484041977495e-01	0.000000000000000000e+00	8.237020963894829961e+00	1.000000000000000000e+00
3.300000000000000000e+01	8.243391523947822819e+00	2.390052227425204379e+01	-8.605455936332384592e-03	2.298839469560516591e+02	2.961550636990883945e-02	0.000000000000000000e+00	6.933761179184789292e+00	1.000000000000000000e+00
3.300000000000000000e+01	6.306201344514963836e+01	2.674238596022351899e+01	-3.640532625294089220e-03	9.624281870901145908e+01	8.064281950422769185e-02	0.000000000000000000e+00	6.699376405594163586e+00	1.000000000000000000e+00
3.300000000000000000e+01	1.125243122173559840e+02	3.752095856320401168e+01	-4.218491309517410394e-03	1.117997660777769084e+02	1.838295937155615123e-01	0.000000000000000000e+00	3.203090301759148328e+00	1.000000000000000000e+00
3.400000000000000000e+01	8.489489101018421024e+01	4.148542602570670823e+01	-4.246106148458107278e-03	1.125430762965249301e+02	1.317474764906758633e-01	0.000000000000000000e+00	6.800021781545684263e+00	1.000000000000000000e+00
3.400000000000000000e+01	5.298659272510959539e+01	4.403334564377543359e+01	-4.040886599438375283e-03	1.070191698127387241e+02	9.418010268180210254e-02	0.000000000000000000e+00	7.793538899354794935e+00	1.000000000000000000e+00
3.500000000000000000e+01	8.656067047135896075e+01	7.536165088924186684e+00	-4.113771837758592974e-03	1.089810259928760274e+02	5.211295016308103989e-02	0.000000000000000000e+00	7.151412290976980835e+00	1.000000000000000000e+00
3.500000000000000000e+01	1.420241891490045987e+02	1.141912091500310567e+01	-4.288047855450337863e-03	1.136720236521843503e+02	7.887825683374305452e-02	0.000000000000000000e+00	1.325296973841140691e+01	1.000000000000000000e+00
3.500000000000000000e+01	6.082567295571080024e+01	6.806460363475792974e+00	-4.654569831451336494e-03	1.235377169029154487e+02	7.754025628364047407e-02	0.000000000000000000e+00	9.663284174581544761e+00	1.000000000000000000e+00
3.500000000000000000e+01	1.565738075138735574e+01	7.286143953326678968e+00	-4.418117607650087417e-03	1.171731187035704096e+02	1.207718296661172142e-01	0.000000000000000000e+00	5.885715637327308514e+00	1.000000000000000000e+00
3.500000000000000000e+01	2.949771785228918120e+01	6.962572266385048891e+00	-4.280568490996365313e-03	1.134707011660993317e+02	9.119203614784521239e-02	0.000000000000000000e+00	1.384411895727531672e+01	1.000000000000000000e+00
3.500000000000000000e+01	1.179532122247536989e+02	2.015115740880163031e+01	-4.531591961932920215e-03	1.202275144683039372e+02	2.406095522180300428e-01	0.000000000000000000e+00	5.453030436881530107e+00	1.000000000000000000e+00
3.500000000000000000e+01	5.296220535982982369e+01	2.246301164988363297e+01	-3.970104904309820944e-03	1.051139348264928088e+02	2.105603711330575889e-01	0.000000000000000000e+00	8.126218638754206580e+00	1.000000000000000000e+00
3.500000000000000000e+01	2.929971957945532424e+01	2.828450395662484951e+01	-4.560215539238685230e-03	1.209979769560334404e+02	8.010157879987378493e-02	0.000000000000000000e+00	8.997774599743998181e+00	1.000000000000000000e+00
3.500000000000000000e+01	4.074140523850300610e+01	4.829328569471256571e+01	-4.362986214098542835e-03	1.156891437910718707e+02	8.762897636426136838e-02	0.000000000000000000e+00	1.296501854297651413e+01	1.000000000000000000e+00
3.500000000000000000e+01	1.257720154605434431e+02	5.962349291204875890e+00	-4.107112670066722163e-03	1.088017807905283405e+02	2.348761463660994364e-01	0.000000000000000000e+00	5.306082276257975572e+00	1.000000000000000000e+00
3.500000000000000000e+01	9.701272302454023944e+00	3.400181727517648511e+01	-3.818914492505480485e-03	1.010443337575809863e+02	2.480980333924215353e-01	0.000000000000000000e+00	5.164943816802839649e+00	1.000000000000000000e+00
3.600000000000000000e+01	6.062494400430342978e+01	4.558087215773061018e+01	-5.067296083111216473e-03	1.346470933169215982e+02	8.832930879149414327e-02	0.000000000000000000e+00	7.793538899354794935e+00	1.000000000000000000e+00
3.600000000000000000e+01	1.051680793543336279e+02	5.030491766496189854e+01	-3.803123272847651424e-03	1.006192805836926283e+02	2.211119564233301471e-01	0.000000000000000000e+00	1.229149733959907387e+01	1.000000000000000000e+00
3.600000000000000000e+01	1.013891497624800131e+01	9.332649279998173952e+00	-3.146944299768228079e-03	8.295687317060017563e+01	3.767554855768984190e-01	0.000000000000000000e+00	4.236236110574414404e+00	1.000000000000000000e+00
3.600000000000000000e+01	1.013595814057017321e+02	1.203287252942124752e+01	-3.774984082599142695e-03	9.986185637043074337e+01	1.876050939347061464e-01	0.000000000000000000e+00	1.546700173427389480e+01	1.000000000000000000e+00
3.700000000000000000e+01	8.737038219425695473e+00	1.333020327503263935e+01	2.807155125154321348e-03	-7.381074828271410126e+01	4.066366566833570229e-01	0.000000000000000000e+00	4.236236110574414404e+00	1.000000000000000000e+00
3.700000000000000000e+01	1.993831011615925775e+01	3.541858094401981560e+01	-5.434923444602100286e-03	1.445425402928890719e+02	9.361731533639428005e-02	0.000000000000000000e+00	1.015946515838881581e+01	1.000000000000000000e+00
3.700000000000000000e+01	1.323433784140409273e+02	3.824736695367395356e+01	-4.727267289073034014e-03	1.254945185791176385e+02	1.257378636111269321e-01	0.000000000000000000e+00	5.179632801241343287e+00	1.000000000000000000e+00
3.700000000000000000e+01	1.223144170410379417e+02	9.987212306495219849e+00	-4.494009533044285125e-03	1.192159060537741624e+02	2.467083826042345551e-01	0.000000000000000000e+00	5.306082276257975572e+00	1.000000000000000000e+00
3.700000000000000000e+01	5.955336896760488052e+00	3.044589087448967035e+01	-4.028219278436095778e-03	1.066782027998448115e+02	3.023623711888606680e-01	0.000000000000000000e+00	5.164943816802839649e+00	1.000000000000000000e+00
3.700000000000000000e+01	7.452194042640323346e+01	4.253504805637140862e+01	-4.225637539478989228e-03	1.119921215634406906e+02	6.478137040857268047e-02	0.000000000000000000e+00	7.250922982127049110e+00	1.000000000000000000e+00
3.800000000000000000e+01	6.134274467417544230e+01	3.321739631673914772e+01	-3.815487042001677095e-03	1.009520768739105421e+02	1.356857141150822343e-01	0.000000000000000000e+00	6.699376405594163586e+00	1.000000000000000000e+00
3.800000000000000000e+01	7.734443469562994267e+01	3.585602041809047336e+01	-4.009223553654206809e-03	1.061668937759817624e+02	1.397027161702744102e-01	0.000000000000000000e+00	7.250922982127049110e+00	1.000000000000000000e+00
3.800000000000000000e+01	2.992946218902944722e+01	3.726021406744533238e+01	-4.291789157263160674e-03	1.137727284897125912e+02	1.303254275728679135e-01	0.000000000000000000e+00	8.997774599743998181e+00	1.000000000000000000e+00
3.800000000000000000e+01	8.924187352090073944e+01	3.625627319938575965e+01	-4.793265280559834592e-03	1.272709903374477989e+02	1.861280458007081862e-01	0.000000000000000000e+00	6.800021781545684263e+00	1.000000000000000000e+00
3.900000000000000000e+01	1.153627056428829576e+02	2.494957554344149742e+01	-4.035789873299936402e-03	1.068819809401547616e+02	1.237319870447630699e-01	0.000000000000000000e+00	5.453030436881530107e+00	1.000000000000000000e+00
3.900000000000000000e+01	1.412659248554562339e+02	4.862749277399518633e+01	-3.982028853187134093e-03	1.054348924488555497e+02	1.798304785712986353e-01	0.000000000000000000e+00	5.505287998247709425e+00	1.000000000000000000e+00
3.900000000000000000e+01	8.557962871816548045e+01	1.461996737541042712e+01	-3.634743785264210169e-03	9.608700016673614641e+01	1.492900638966766502e-01	0.000000000000000000e+00	7.151412290976980835e+00	1.000000000000000000e+00
4.000000000000000000e+01	7.674161143121881423e+01	1.677883795560837399e+01	-4.448316927070602479e-03	1.179859955330427965e+02	1.005390982959427637e-01	0.000000000000000000e+00	9.097871825125496414e+00	1.000000000000000000e+00
4.000000000000000000e+01	6.316636336827112075e+01	1.916688335282085021e+01	-4.619008999760912046e-03	1.225805239372264026e+02	1.669255264147043727e-01	0.000000000000000000e+00	1.072330650554830811e+01	1.000000000000000000e+00
4.000000000000000000e+01	1.329100201509501176e+02	3.309882219833892947e+01	-3.828517447232567417e-03	1.013028170460096220e+02	1.816484058897723797e-01	0.000000000000000000e+00	5.179632801241343287e+00	1.000000000000000000e+00
4.200000000000000000e+01	5.142467170620255246e+01	1.937366035861667157e+01	-4.535230518781393182e-03	1.203254537136775468e+02	6.854168757849232740e-02	0.000000000000000000e+00	9.622543198372566664e+00	1.000000000000000000e+00
4.200000000000000000e+01	2.072375829243385326e+01	2.421987128467012695e+01	-4.475498459592606657e-03	1.187176424178291398e+02	7.428555984364504372e-02	0.000000000000000000e+00	1.011770292773481650e+01	1.000000000000000000e+00
4.200000000000000000e+01	4.839203614286731181e+01	4.640033026147821715e+01	-4.632687281612561311e-03	1.229487030418404458e+02	1.215439743528061722e-01	0.000000000000000000e+00	7.159542454208610351e+00	1.000000000000000000e+00
4.200000000000000000e+01	8.738795170496098308e+01	2.883827178140986547e+01	-3.032366911073338181e-03	7.987278696472833417e+01	1.886484773281991156e-01	0.000000000000000000e+00	7.396891906539584838e+00	1.000000000000000000e+00
4.300000000000000000e+01	9.891020247700431867e+01	2.728826207379608704e+01	-4.621463559942051193e-03	1.226465934757484604e+02	1.571461536243663470e-01	0.000000000000000000e+00	5.010843325609619647e+00	1.000000000000000000e+00
4.300000000000000000e+01	2.402348761558146251e+01	1.465536926272180729e+01	-4.720600280473102352e-03	1.253150623225936613e+02	7.481243465233478052e-02	0.000000000000000000e+00	1.011770292773481650e+01	1.000000000000000000e+00
4.300000000000000000e+01	7.765528468967367814e+01	4.981523855417484725e+01	-4.191407175979086630e-03	1.110707408870739812e+02	6.851791102105719844e-02	0.000000000000000000e+00	1.396267877914492139e+01	1.000000000000000000e+00
4.400000000000000000e+01	4.442451260099754506e+01	4.007507428072852207e+01	-4.541237136951941158e-03	1.204871342027752377e+02	1.107555632636040288e-01	0.000000000000000000e+00	7.466599378385089025e+00	1.000000000000000000e+00
4.500000000000000000e+01	4.192574803680285100e+01	1.783619922822532189e+01	-3.447574514000439991e-03	9.104895405447192047e+01	1.408248549112185444e-01	0.000000000000000000e+00	6.552680840636442738e+00	1.000000000000000000e+00
4.500000000000000000e+01	8.813085524502325541e+01	9.735352880064452208e+00	-3.303733983500228844e-03	8.717719016620331729e+01	3.453881168607777497e-01	0.000000000000000000e+00	1.072194318585127171e+01	1.000000000000000000e+00
4.500000000000000000e+01	2.507968739296702765e+01	3.521814966889937892e+01	-7.678872987626845538e-03	2.049430600738368184e+02	5.950904488102215506e-02	0.000000000000000000e+00	4.391847394625934875e+00	1.000000000000000000e+00
4.500000000000000000e+01	3.342161150143466841e+01	1.912506763415991884e+01	-4.638750927530061949e-03	1.231119185501049316e+02	8.519943433040655378e-02	0.000000000000000000e+00	7.933618386716724480e+00	1.000000000000000000e+00
4.600000000000000000e+01	5.022375399000210194e+01	5.528619400272017259e+00	-4.027982062983135464e-03	1.066718176577619914e+02	1.782032956404271395e-01	0.000000000000000000e+00	9.747589927933182352e+00	1.000000000000000000e+00
4.600000000000000000e+01	9.469373579599701429e+01	2.999565187981990988e+01	-3.824395038366731631e-03	1.011918539278681806e+02	1.666758064572900766e-01	0.000000000000000000e+00	5.010843325609619647e+00	1.000000000000000000e+00
4.600000000000000000e+01	7.917163112820604454e+01	2.849521841750194184e+01	-4.325651855456421647e-03	1.146842126977315104e+02	3.978384962784401457e-01	0.000000000000000000e+00	4.376526262376232879e+00	1.000000000000000000e+00
4.600000000000000000e+01	3.726721259344544990e+01	4.408890813634138794e+01	2.949059311435073879e-03	-7.763039148150744495e+01	2.637181815743097069e-01	0.000000000000000000e+00	8.205961590122711868e+00	1.000000000000000000e+00
4.700000000000000000e+01	4.786780036768782054e+01	2.927406677643184096e+01	-4.124182016376517004e-03	1.092612373735149873e+02	5.796678215048289839e-02	0.000000000000000000e+00	9.468009558037172368e+00	1.000000000000000000e+00
4.700000000000000000e+01	1.315550150843718029e+02	2.029001638771697813e+01	-3.919094657666437505e-03	1.037408890639479040e+02	1.289133052694603210e-01	0.000000000000000000e+00	7.458117637667526445e+00	1.000000000000000000e+00
4.800000000000000000e+01	2.798499516235095541e+01	2.490308662752240920e+01	-5.374858955799047266e-03	1.429257809698647748e+02	7.883105130239553837e-02	0.000000000000000000e+00	7.933618386716724480e+00	1.000000000000000000e+00
4.800000000000000000e+01	7.524642663365628437e+01	3.043087122759864016e+01	-3.477445420254706484e-03	9.185299096773229621e+01	3.695043704135114737e-01	0.000000000000000000e+00	4.376526262376232879e+00	1.000000000000000000e+00
4.800000000000000000e+01	4.608462189772414064e+01	5.013148027212675117e+01	-4.435779743226331111e-03	1.176485314295663187e+02	1.920893216037636853e-01	0.000000000000000000e+00	4.253136454353903417e+00	1.000000000000000000e+00
4.800000000000000000e+01	8.282059578052129112e+00	5.227095080973358421e+01	-3.789444858729614212e-03	1.002510979188565727e+02	1.619446268935207378e-01	0.000000000000000000e+00	1.521932435998908595e+01	1.000000000000000000e+00
4.800000000000000000e+01	1.075134708363041653e+02	2.475220140593836504e+01	-3.925193943061475697e-03	1.039050638820929038e+02	1.367711912634413940e-01	0.000000000000000000e+00	6.012187544247712623e+00	1.000000000000000000e+00
4.800000000000000000e+01	3.885614160926159144e+01	2.637006756624546711e+01	-3.514800560560622442e-03	9.285848144232032553e+01	9.748684198181301053e-02	0.000000000000000000e+00	9.056718031869872121e+00	1.000000000000000000e+00
4.800000000000000000e+01	2.124892250560503371e+01	3.307022883343149289e+01	-3.259585556574836306e-03	8.598884440232734505e+01	3.487173801345972990e-01	0.000000000000000000e+00	4.391847394625934875e+00	1.000000000000000000e+00
4.900000000000000000e+01	1.351015820564011882e+01	3.797777695943813114e+01	-4.206900281221823135e-03	1.114877696979895916e+02	1.301327237006310034e-01	0.000000000000000000e+00	9.163651100924932180e+00	1.000000000000000000e+00
4.900000000000000000e+01	2.527044499579688264e+01	4.004727582513505979e+01	-4.386805874928721184e-03	1.163302989808669707e+02	1.385723031733001598e-01	0.000000000000000000e+00	4.832892290945143721e+00	1.000000000000000000e+00
5.000000000000000000e+01	4.823648571294378939e+01	1.607205179045851651e+01	-3.979426898123311282e-03	1.053648554737416845e+02	1.636706433675266803e-01	0.000000000000000000e+00	6.552680840636442738e+00	1.000000000000000000e+00
5.000000000000000000e+01	7.741984249075638047e+01	1.021936884938247303e+01	-4.218711074024051634e-03	1.118056814917271851e+02	1.954521829056036220e-01	0.000000000000000000e+00	6.620274113883543698e+00	1.000000000000000000e+00
5.000000000000000000e+01	5.580579089833172191e+01	1.351963769315499064e+01	-4.443177652251007088e-03	1.178476613751444546e+02	1.318019657478771700e-01	0.000000000000000000e+00	5.729114558209398744e+00	1.000000000000000000e+00
5.000000000000000000e+01	1.069939867800385116e+02	1.876249896070011047e+01	-4.061442058176554896e-03	1.075724622858164850e+02	1.830393939987258189e-01	0.000000000000000000e+00	6.012187544247712623e+00	1.000000000000000000e+00
5.000000000000000000e+01	1.183041348424623891e+02	3.872395670665339651e+01	-4.151733090829104120e-03	1.100028312398444115e+02	8.948999496126630593e-02	0.000000000000000000e+00	6.889453702412696501e+00	1.000000000000000000e+00
5.000000000000000000e+01	6.593891918976825650e+01	4.114380629584123739e+01	-3.331311355140839908e-03	8.791949187546546796e+01	9.757686031227574830e-02	0.000000000000000000e+00	6.448265415029822201e+00	1.000000000000000000e+00
5.100000000000000000e+01	9.920779526443827478e+01	4.517157468884659011e+01	-4.300281406150741927e-03	1.140013148447460907e+02	1.133695087862410800e-01	0.000000000000000000e+00	8.333271608435593336e+00	1.000000000000000000e+00
5.200000000000000000e+01	8.227058905217394624e+01	1.472473089253196932e+01	-4.510949418025875408e-03	1.196718779186933403e+02	1.919835832315575086e-01	0.000000000000000000e+00	6.620274113883543698e+00	1.000000000000000000e+00
5.200000000000000000e+01	6.794387826007780973e+01	5.048463984660925519e+01	-4.051344193824488703e-03	1.073006574863555471e+02	9.384296078860110413e-02	0.000000000000000000e+00	9.553587404570599517e+00	1.000000000000000000e+00
5.200000000000000000e+01	4.347476189954115000e+01	4.677323661074088079e+01	-3.315169318014656464e-03	8.748499572746804631e+01	1.814966950980866356e-01	0.000000000000000000e+00	4.253136454353903417e+00	1.000000000000000000e+00
5.200000000000000000e+01	1.001268093596135174e+02	5.345401568126108316e+01	-3.425649937798502277e-03	9.045880896734620080e+01	7.250751308211877966e-02	0.000000000000000000e+00	8.333271608435593336e+00	1.000000000000000000e+00
5.300000000000000000e+01	6.129971254202630604e+01	1.514431569018427126e+01	-3.928914071454095609e-03	1.040051987934435545e+02	3.142275244766620235e-01	0.000000000000000000e+00	5.397455585135221057e+00	1.000000000000000000e+00
5.300000000000000000e+01	1.398397578386239957e+02	1.884385840965248349e+01	-4.015035798076918919e-03	1.063233422956541290e+02	1.091256202106969386e-01	0.000000000000000000e+00	1.479478272337928679e+01	1.000000000000000000e+00
5.300000000000000000e+01	1.099464488115958360e+01	2.297356306837369644e+01	-6.467034581264149637e-03	1.723239355207251435e+02	5.141029627322890594e-02	0.000000000000000000e+00	1.439072163480667044e+01	1.000000000000000000e+00
5.300000000000000000e+01	1.302313301907807954e+02	4.693610630404595696e+01	-3.738212394027639815e-03	9.887207069996148334e+01	1.111963921507332920e-01	0.000000000000000000e+00	7.726387764469122565e+00	1.000000000000000000e+00
5.300000000000000000e+01	6.649188519073217662e+01	1.661872064796827786e+01	-3.923852549624904859e-03	1.038689575172900561e+02	3.137502036045277665e-01	0.000000000000000000e+00	5.397455585135221057e+00	1.000000000000000000e+00
5.300000000000000000e+01	5.904132433975920691e+01	2.230906205349408467e+01	-3.650913652493572616e-03	9.652224541923229140e+01	2.224418621879293845e-01	0.000000000000000000e+00	5.065332549684443464e+00	1.000000000000000000e+00
5.400000000000000000e+01	1.130305575274517906e+02	2.009542045341686034e+01	-4.072276066377687742e-03	1.078640819118876664e+02	1.410756285895690132e-01	0.000000000000000000e+00	6.181979140556199681e+00	1.000000000000000000e+00
5.400000000000000000e+01	1.072859411286372477e+02	2.589394232101262361e+01	-4.321266769306547975e-03	1.145661790799258455e+02	1.116914926564132049e-01	0.000000000000000000e+00	7.137417021795149807e+00	1.000000000000000000e+00
5.400000000000000000e+01	8.317654308819938080e+01	3.534057576628233477e+01	-3.760129586834204569e-03	9.946201704780642672e+01	1.298614150412706891e-01	0.000000000000000000e+00	6.326037273958307949e+00	1.000000000000000000e+00
5.400000000000000000e+01	5.964050385198922299e+01	3.976174584293060121e+01	-4.620337454709786719e-03	1.226162820360067514e+02	7.289198434657784276e-02	0.000000000000000000e+00	6.448265415029822201e+00	1.000000000000000000e+00
5.400000000000000000e+01	2.914393105602692557e+01	5.180455961087955785e+01	-4.174092716697927474e-03	1.106046865840443445e+02	7.629429538688503598e-02	0.000000000000000000e+00	9.391066538166931821e+00	1.000000000000000000e+00
5.400000000000000000e+01	8.321874084510761804e+01	4.166647229885554538e+01	-3.562030008620448857e-03	9.412975923047216043e+01	1.799424355088837801e-01	0.000000000000000000e+00	6.326037273958307949e+00	1.000000000000000000e+00
5.500000000000000000e+01	3.824328062490301505e+01	1.593007459378501345e+01	-4.087963652038313980e-03	1.082863455634725938e+02	8.943048084361915340e-02	0.000000000000000000e+00	9.994213598678951982e+00	1.000000000000000000e+00
5.500000000000000000e+01	4.297352567485316399e+01	3.194493704999050721e+01	-4.060718558594924275e-03	1.075529878056849498e+02	1.327750783574584981e-01	0.000000000000000000e+00	1.471295188898680628e+01	1.000000000000000000e+00
5.500000000000000000e+01	1.214494799607673485e+02	3.259440726118489806e+01	-8.990749433211972508e-03	2.402549143211986120e+02	2.432918610226708633e-02	0.000000000000000000e+00	6.889453702412696501e+00	1.000000000000000000e+00
5.500000000000000000e+01	1.079125114485327828e+02	3.918725912287576563e+01	-3.770440733521512530e-03	9.973956278023474908e+01	8.386007873672263191e-02	0.000000000000000000e+00	1.040194625491511360e+01	1.000000000000000000e+00
5.500000000000000000e+01	1.379554227956242869e+02	4.674779454461427974e+01	-3.789451362581588555e-03	1.002512729834167544e+02	1.501626548552568163e-01	0.000000000000000000e+00	6.601743965271941406e+00	1.000000000000000000e+00
5.600000000000000000e+01	5.397767006741204199e+01	2.217868088524879866e+01	-1.822593994226904320e-03	4.730925931252384942e+01	4.015807305407348426e-01	0.000000000000000000e+00	5.065332549684443464e+00	1.000000000000000000e+00
5.600000000000000000e+01	1.144619910510527774e+02	2.762387930411613723e+01	-3.767948602572086109e-03	9.967248194716724186e+01	2.015945635624780685e-01	0.000000000000000000e+00	7.381624106828335030e+00	1.000000000000000000e+00
5.600000000000000000e+01	2.467777927405304439e+01	3.543447115088060428e+01	1.870292506378630395e-03	-4.859316292599753950e+01	2.849616770510384756e-01	0.000000000000000000e+00	8.009806637403176666e+00	1.000000000000000000e+00
5.600000000000000000e+01	1.545953148545600264e+01	4.273588165607661438e+01	-1.738732154084539827e-03	4.505194530556192944e+01	4.321948231619054948e-01	0.000000000000000000e+00	8.284389721966944009e+00	1.000000000000000000e+00
5.700000000000000000e+01	1.149665590762616745e+02	1.259331271125599905e+01	-4.164550872324267877e-03	1.103478482065373925e+02	9.709798704279515302e-02	0.000000000000000000e+00	7.747885038640171196e+00	1.000000000000000000e+00
5.700000000000000000e+01	7.695387715591066069e+01	2.568366153291098897e+01	-4.381778100956333806e-03	1.161949660977291501e+02	1.310311231887446581e-01	0.000000000000000000e+00	3.271575428168659982e+00	1.000000000000000000e+00
5.700000000000000000e+01	8.054213748289504338e+01	5.141600680847749061e+01	-4.077422195928529294e-03	1.080026005789838592e+02	1.016294019766139645e-01	0.000000000000000000e+00	5.572156847631575260e+00	1.000000000000000000e+00
5.800000000000000000e+01	5.732172554166179168e+01	4.952109738551561691e+01	-3.654002393187824691e-03	9.660538523134674449e+01	1.414185224645160277e-01	0.000000000000000000e+00	1.003103560875951850e+01	1.000000000000000000e+00
5.800000000000000000e+01	1.179339563496242818e+02	4.655040967495527759e+00	-4.022224376335270697e-03	1.065168376728742459e+02	1.109938011159713467e-01	0.000000000000000000e+00	8.474762820028992394e+00	1.000000000000000000e+00
5.800000000000000000e+01	6.978496099996714008e+01	2.315472403091785836e+01	-4.241774068723890533e-03	1.124264694554787241e+02	1.132422156400474389e-01	0.000000000000000000e+00	5.367368685206559853e+00	1.000000000000000000e+00
5.800000000000000000e+01	1.999975872001803623e+01	4.966534409727454147e+01	-3.853600834669573035e-03	1.019779880380542210e+02	8.706836770264281267e-02	0.000000000000000000e+00	4.452477905759489651e+00	1.000000000000000000e+00
5.900000000000000000e+01	9.332594646452950826e+01	1.385662251963433356e+01	-3.717745275537012641e-03	9.832115608644225802e+01	1.688833536777609723e-01	0.000000000000000000e+00	4.761311801304781710e+00	1.000000000000000000e+00
6.000000000000000000e+01	3.699960862248995852e+01	5.465846016950242969e+00	-4.274818107758939466e-03	1.133159177675332501e+02	1.284963141157769995e-01	0.000000000000000000e+00	8.046870433709356618e+00	1.000000000000000000e+00
6.000000000000000000e+01	2.902000169951401176e+01	6.504112423851749369e+00	-4.416272228633784380e-03	1.171234465297356451e+02	1.017172880272672053e-01	0.000000000000000000e+00	8.046870433709356618e+00	1.000000000000000000e+00
6.000000000000000000e+01	4.884796867710954871e+01	8.892090833679416662e+00	-4.282571418312900585e-03	1.135246140766539611e+02	6.590280904027578934e-02	0.000000000000000000e+00	1.061429040948110192e+01	1.000000000000000000e+00
6.000000000000000000e+01	2.698297328171486953e+01	2.776354663322121041e+01	-4.348672183856962248e-03	1.153038522102343251e+02	1.669912733670244620e-01	0.000000000000000000e+00	8.009806637403176666e+00	1.000000000000000000e+00
6.000000000000000000e+01	1.406391129108106384e+02	4.071614213846092412e+01	-3.847264574449907760e-03	1.018074345548331792e+02	9.952323542403440637e-02	0.000000000000000000e+00	6.601743965271941406e+00	1.000000000000000000e+00
6.000000000000000000e+01	1.911178370368646284e+01	9.730516569056488763e+00	-3.854485698630857535e-03	1.020018059725363599e+02	7.989764093080242713e-02	0.000000000000000000e+00	5.555991845213615221e+00	1.000000000000000000e+00
6.000000000000000000e+01	1.058038528619040761e+02	1.748351001759538548e+01	-4.773515427514253909e-03	1.267393823994446791e+02	1.176192997152101238e-01	0.000000000000000000e+00	5.956498903762856401e+00	1.000000000000000000e+00
6.100000000000000000e+01	4.790334714720552256e+01	1.946426426500583773e+01	-4.566325450705377084e-03	1.211624377967644364e+02	7.581994290255034130e-02	0.000000000000000000e+00	6.653229030117442377e+00	1.000000000000000000e+00
6.100000000000000000e+01	4.018211226788446311e+01	3.305062291276160380e+01	-3.968131928801165928e-03	1.050608281304851914e+02	7.569075682371584346e-02	0.000000000000000000e+00	8.892739751708690576e+00	1.000000000000000000e+00
6.100000000000000000e+01	7.580869553250174420e+01	3.824248944514527437e+01	-4.087171111337680948e-03	1.082650126995431918e+02	1.039299023728373905e-01	0.000000000000000000e+00	5.978251758385311199e+00	1.000000000000000000e+00
6.100000000000000000e+01	1.245801426016184763e+02	4.022915044022406050e+01	-3.685353753290433656e-03	9.744927160656564524e+01	2.590201423698882399e-01	0.000000000000000000e+00	5.625003869818538504e+00	1.000000000000000000e+00
6.100000000000000000e+01	8.695862494864718073e+00	2.121189895808117853e+01	-3.821641921596555767e-03	1.011177481243517207e+02	1.017981545509986097e-01	0.000000000000000000e+00	5.671235849985698074e+00	1.000000000000000000e+00
6.200000000000000000e+01	8.404320795198477967e+00	7.610476778738254566e+00	-4.921767525876415833e-03	1.307298927152963017e+02	1.143375642110990853e-01	0.000000000000000000e+00	8.754293828558694202e+00	1.000000000000000000e+00
6.200000000000000000e+01	6.778159603474686890e+01	1.817524861486608501e+01	-3.957375918898250848e-03	1.047713079891234713e+02	1.898402365656061130e-01	0.000000000000000000e+00	5.040668836364988081e+00	1.000000000000000000e+00
6.200000000000000000e+01	8.286158389125988322e+01	3.617857984084550793e+01	-3.033966629628863289e-03	7.991584668171586259e+01	1.462473074436234644e-01	0.000000000000000000e+00	7.348670427759493862e+00	1.000000000000000000e+00
6.200000000000000000e+01	8.362033493257932548e+01	4.677126436186490821e+01	-4.020070532064825078e-03	1.064588625219326730e+02	1.520898406969350969e-01	0.000000000000000000e+00	5.572156847631575260e+00	1.000000000000000000e+00
6.200000000000000000e+01	4.817216983427594812e+01	2.914680422109953639e+01	-1.692416905552949873e-03	4.380527507904651685e+01	3.322328934719592786e-01	0.000000000000000000e+00	8.892739751708690576e+00	1.000000000000000000e+00
6.200000000000000000e+01	2.328651104284458029e+01	4.666170985361724632e+01	1.446811682047244958e-03	-3.719430505667073561e+01	4.795050016453944464e-01	0.000000000000000000e+00	4.452477905759489651e+00	1.000000000000000000e+00
6.300000000000000000e+01	9.200499198838038240e+01	1.843102623391073891e+01	-3.973500395549097418e-03	1.052053314607894521e+02	1.405803794571058862e-01	0.000000000000000000e+00	4.761311801304781710e+00	1.000000000000000000e+00
6.300000000000000000e+01	8.215818034813521820e+01	2.033067059818965561e+01	3.501636111882548610e-03	-9.250413321499189578e+01	1.673696452556882042e-01	0.000000000000000000e+00	1.002837714633849941e+01	1.000000000000000000e+00
6.300000000000000000e+01	1.593071835359053878e+01	3.389190409057157183e+01	-4.079851920802676085e-03	1.080680016241095700e+02	7.501713475630922279e-02	0.000000000000000000e+00	1.263760674025388298e+01	1.000000000000000000e+00
6.300000000000000000e+01	1.209992166772142212e+02	4.456708059865250959e+01	-4.446922841562063813e-03	1.179484708526877625e+02	1.412361693637219640e-01	0.000000000000000000e+00	5.625003869818538504e+00	1.000000000000000000e+00
6.400000000000000000e+01	8.630530494668931851e+00	4.607813198546884337e+01	-4.388949747674405523e-03	1.163880057276991522e+02	1.899148440437510299e-01	0.000000000000000000e+00	1.351467078999014326e+01	1.000000000000000000e+00
6.400000000000000000e+01	1.384976664132356916e+02	2.659008632217123136e+01	-3.780199775399450089e-03	1.000022474755407274e+02	1.131687060523808297e-01	0.000000000000000000e+00	1.428745064827549527e+01	1.000000000000000000e+00
6.400000000000000000e+01	9.587701787550068389e+01	3.093025575001134797e+01	-4.036513202313059788e-03	1.069014508290838990e+02	7.820619990244481734e-02	0.000000000000000000e+00	8.567018444148171596e+00	1.000000000000000000e+00
6.500000000000000000e+01	1.115253729134623626e+02	1.582698127044229963e+01	-1.526059074604012127e-02	4.090205959810486434e+02	4.029772777372697679e-02	0.000000000000000000e+00	5.956498903762856401e+00	1.000000000000000000e+00
6.500000000000000000e+01	3.828913013872336535e+01	4.893860069473948471e+01	-3.471952495623645794e-03	9.170513759738136628e+01	1.960938792892864546e-01	0.000000000000000000e+00	1.196872851806085336e+01	1.000000000000000000e+00
6.500000000000000000e+01	1.731903644376134821e+01	1.498932847348045172e+01	-3.357665869091322041e-03	8.862887785347531633e+01	1.662022415131956254e-01	0.000000000000000000e+00	4.556959817614588459e+00	1.000000000000000000e+00
6.500000000000000000e+01	6.249505618833673282e+00	1.609543004864191218e+01	-3.821123610204361053e-03	1.011037967065962420e+02	1.328378007722766929e-01	0.000000000000000000e+00	5.671235849985698074e+00	1.000000000000000000e+00
6.500000000000000000e+01	7.028717687562910044e+01	3.098890473038566995e+01	-4.207535445906038750e-03	1.115048664625725365e+02	9.254252439482602011e-02	0.000000000000000000e+00	4.029992600802624558e+00	1.000000000000000000e+00
6.500000000000000000e+01	1.046866177550312500e+02	4.006153411121591290e+01	-3.963010794922170073e-03	1.049229822733353927e+02	2.107087647331049585e-01	0.000000000000000000e+00	6.702135591169006368e+00	1.000000000000000000e+00
6.500000000000000000e+01	8.631601866571175208e+01	5.290574679115908197e+01	-3.585097290480208226e-03	9.475066259195550344e+01	1.415659429339377606e-01	0.000000000000000000e+00	6.579218620704192055e+00	1.000000000000000000e+00
6.600000000000000000e+01	5.953791042264278843e+01	7.416389855780316509e+00	-4.548578237422252167e-03	1.206847350292061378e+02	7.989757797057828181e-02	0.000000000000000000e+00	1.091238123149775596e+01	1.000000000000000000e+00
6.600000000000000000e+01	2.967242476582670108e+01	3.223388432107022084e+01	-4.003290473095587505e-03	1.060071927030423922e+02	9.616022814846014732e-02	0.000000000000000000e+00	8.804965352963735725e+00	1.000000000000000000e+00
6.600000000000000000e+01	7.103322247614971729e+01	1.432359081549306623e+01	-3.767944150185585390e-03	9.967236210202199231e+01	1.072313415310514051e-01	0.000000000000000000e+00	5.040668836364988081e+00	1.000000000000000000e+00
6.600000000000000000e+01	9.946150339870844448e+01	4.425877146997508049e+01	-4.676033361708888114e-03	1.241154519896601869e+02	1.664991087098927069e-01	0.000000000000000000e+00	6.702135591169006368e+00	1.000000000000000000e+00
6.600000000000000000e+01	2.032586886879957433e+01	5.285053088662639453e+01	-3.989794541727135872e-03	1.056439219369432294e+02	2.046893102854652202e-01	0.000000000000000000e+00	5.435086972392650928e+00	1.000000000000000000e+00
6.700000000000000000e+01	1.047636045473590229e+02	5.063253711090872144e+01	-3.580620220075368589e-03	9.463015302863274769e+01	1.644718589157461164e-01	0.000000000000000000e+00	8.290787962315041781e+00	1.000000000000000000e+00
6.700000000000000000e+01	2.954944418977916598e+01	2.342977785619788733e+01	-4.424115417361970670e-03	1.173345620948761905e+02	1.803568228068842538e-01	0.000000000000000000e+00	6.340313751934510300e+00	1.000000000000000000e+00
6.700000000000000000e+01	7.740218493030727132e+01	5.121037458309892543e+01	-4.180205606760425095e-03	1.107692275998111029e+02	1.116882770170807282e-01	0.000000000000000000e+00	6.585135236842049267e+00	1.000000000000000000e+00
6.800000000000000000e+01	2.199178846597345682e+01	7.931627118166144186e+00	-7.661833840930568941e-03	2.044844163755958846e+02	4.441755613979492257e-02	0.000000000000000000e+00	8.464381836962033390e+00	1.000000000000000000e+00
6.800000000000000000e+01	3.588781809974905457e+01	2.358660467272775207e+01	-4.064726220073544734e-03	1.076608622617604993e+02	1.220832766426179772e-01	0.000000000000000000e+00	6.340313751934510300e+00	1.000000000000000000e+00
6.800000000000000000e+01	2.457280732835057790e+01	4.945882274495811970e+01	-4.116721612721062525e-03	1.090604252563415741e+02	1.649397839329006521e-01	0.000000000000000000e+00	5.435086972392650928e+00	1.000000000000000000e+00
6.900000000000000000e+01	1.041872174463483844e+02	2.884833641558514472e+01	-4.001790129501428539e-03	1.059668078676440643e+02	1.655322343600684754e-01	0.000000000000000000e+00	5.357934766965402495e+00	1.000000000000000000e+00
6.900000000000000000e+01	6.046929861290284691e+01	3.055899959977451275e+01	-3.994617801674668275e-03	1.057737499042320479e+02	7.556785950174371713e-02	0.000000000000000000e+00	7.267072235408917003e+00	1.000000000000000000e+00
6.900000000000000000e+01	4.932992847442412199e+01	4.431786109491019232e+01	-3.860156657285301711e-03	1.021544514950033999e+02	7.906225006367650909e-02	0.000000000000000000e+00	8.120540282161591961e+00	1.000000000000000000e+00
6.900000000000000000e+01	7.979242030451139556e+01	4.507435136415637800e+01	-3.673353351200769282e-03	9.712625608865918991e+01	3.504960597711063164e-01	0.000000000000000000e+00	5.110158371304190261e+00	1.000000000000000000e+00
6.900000000000000000e+01	9.289410085647628534e+01	5.278346698674620541e+01	-4.271951131942627357e-03	1.132387472134791437e+02	1.548165081892669548e-01	0.000000000000000000e+00	6.579218620704192055e+00	1.000000000000000000e+00
6.900000000000000000e+01	1.286543278982108518e+01	1.402429102707543507e+01	-4.090795983565560096e-03	1.083625835951918930e+02	1.047979601225963453e-01	0.000000000000000000e+00	4.556959817614588459e+00	1.000000000000000000e+00
7.000000000000000000e+01	7.045021801777338055e+01	7.456478392791068721e+00	-4.044567839294655257e-03	1.071182579591049375e+02	6.971463837524549678e-02	0.000000000000000000e+00	6.891815959855194684e+00	1.000000000000000000e+00
7.000000000000000000e+01	1.343203146708211762e+02	2.904783042391066061e+01	-4.622084164364988028e-03	1.226632983209354961e+02	6.846110504645741557e-02	0.000000000000000000e+00	7.603076075833761216e+00	1.000000000000000000e+00
7.000000000000000000e+01	7.834666310994262517e+01	4.017297352581714875e+01	-4.369453301066480479e-03	1.158632187454514053e+02	2.060235451236933635e-01	0.000000000000000000e+00	5.110158371304190261e+00	1.000000000000000000e+00
7.000000000000000000e+01	1.406837124180061096e+02	1.083892143373942396e+01	-4.015460939033327868e-03	1.063347858393947263e+02	1.006131724738730249e-01	0.000000000000000000e+00	1.749279489195457060e+01	1.000000000000000000e+00
7.000000000000000000e+01	5.745015694308136034e+01	4.424669866790279116e+01	-3.744937460556672492e-03	9.905308970512480471e+01	1.533783254352778513e-01	0.000000000000000000e+00	8.120540282161591961e+00	1.000000000000000000e+00
7.100000000000000000e+01	9.310038930437646343e+01	1.063160002283855121e+01	-4.503181641409591436e-03	1.194627922257354555e+02	9.866465855573536281e-02	0.000000000000000000e+00	3.761707060529455138e+00	1.000000000000000000e+00
7.100000000000000000e+01	5.421218059422949409e+01	1.695056293261671954e+01	-4.561226538826230852e-03	1.210251900904712983e+02	9.744574144054485298e-02	0.000000000000000000e+00	9.474314008426247824e+00	1.000000000000000000e+00
7.100000000000000000e+01	1.026935064838195046e+02	3.399384829755351234e+01	-4.175650017442178279e-03	1.106466045383496919e+02	1.858704045104695446e-01	0.000000000000000000e+00	5.357934766965402495e+00	1.000000000000000000e+00
7.200000000000000000e+01	6.727474975934345025e+01	2.801024037849419912e+01	-4.629918790350220394e-03	1.228741834022281409e+02	9.255837103672448496e-02	0.000000000000000000e+00	7.267072235408917003e+00	1.000000000000000000e+00
7.200000000000000000e+01	1.751392343880857894e+01	5.060946429505830935e+01	-4.215527463078809836e-03	1.117199880515735799e+02	9.807527545271665925e-02	0.000000000000000000e+00	7.152049897956008095e+00	1.000000000000000000e+00
7.200000000000000000e+01	1.298275826855669095e+02	5.290722179726405017e+01	-4.159550482577508042e-03	1.102132524261864290e+02	8.697850031193743447e-02	0.000000000000000000e+00	1.448533217676358298e+01	1.000000000000000000e+00
7.200000000000000000e+01	7.642890589381855726e+00	2.707594729140858192e+01	-3.439215208993596541e-03	9.082394615757409895e+01	1.143333309947675014e-01	0.000000000000000000e+00	1.067484903851230271e+01	1.000000000000000000e+00
7.200000000000000000e+01	6.943199123156065866e+01	3.639244077065716709e+01	-3.917018568182707022e-03	1.036850068431025846e+02	1.145499356587383888e-01	0.000000000000000000e+00	8.655343677973213801e+00	1.000000000000000000e+00
7.300000000000000000e+01	1.155082969634765959e+02	5.072023650231511738e+01	-4.413088673316105902e-03	1.170377545869123708e+02	9.137657882397787201e-02	0.000000000000000000e+00	1.279456004105435163e+01	1.000000000000000000e+00
7.300000000000000000e+01	4.593170130113973926e+01	5.777548636812869454e+00	-4.863245145198345082e-03	1.291546424059648359e+02	5.055664878943277873e-02	0.000000000000000000e+00	1.390692582052285964e+01	1.000000000000000000e+00
7.300000000000000000e+01	6.797365593232535730e+01	1.660112904729139061e+01	-4.500007828270908769e-03	1.193773625137083201e+02	1.196630661184735489e-01	0.000000000000000000e+00	5.402664669517204921e+00	1.000000000000000000e+00
7.300000000000000000e+01	1.418855665020110450e+02	2.829038039546387040e+01	-4.887970952848285679e-03	1.298201884021760577e+02	1.397396976427957016e-01	0.000000000000000000e+00	7.603076075833761216e+00	1.000000000000000000e+00
7.400000000000000000e+01	1.247386525006169791e+02	1.866091982323768050e+01	3.008159085882816317e-03	-7.922118353236999155e+01	2.631905721051256419e-01	0.000000000000000000e+00	1.300953676347407928e+01	1.000000000000000000e+00
7.500000000000000000e+01	1.854609666413870528e+01	4.235656328284174776e+01	-3.869878812992355501e-03	1.024161433231118963e+02	1.436102807066785836e-01	0.000000000000000000e+00	3.879965382279936481e+00	1.000000000000000000e+00
7.600000000000000000e+01	8.973668051588813910e+01	2.087144263227450836e+01	-3.869892245069090665e-03	1.024165048750991360e+02	1.243516148481396133e-01	0.000000000000000000e+00	7.969594291042321643e+00	1.000000000000000000e+00
7.600000000000000000e+01	5.229927774375340732e+01	2.622975624965146579e+01	-4.465322619448174046e-03	1.184437387394500405e+02	7.278956023342841863e-02	0.000000000000000000e+00	9.183545715928435271e+00	1.000000000000000000e+00
7.600000000000000000e+01	9.010754162475446094e+01	1.291048193636947161e+01	-1.457366355756434598e-03	3.747840582004798193e+01	3.851640821391105751e-01	0.000000000000000000e+00	3.761707060529455138e+00	1.000000000000000000e+00
7.700000000000000000e+01	1.141976890326441918e+02	2.628562545473891987e+01	-4.621823993470189525e-03	1.226562952858955384e+02	9.970209211229730251e-02	0.000000000000000000e+00	8.655113755669621156e+00	1.000000000000000000e+00
7.700000000000000000e+01	1.034347264200217467e+02	4.648589346279126744e+01	-4.080743552531014388e-03	1.080920017269693858e+02	1.026719016691131081e-01	0.000000000000000000e+00	1.279456004105435163e+01	1.000000000000000000e+00
7.700000000000000000e+01	6.527688843451232970e+01	1.191965165292230999e+01	-4.616469848611411825e-03	1.225121774587109087e+02	2.097800906683031652e-01	0.000000000000000000e+00	5.402664669517204921e+00	1.000000000000000000e+00
7.700000000000000000e+01	1.730888780238378644e+01	2.254594730539688641e+01	-3.480947460336413814e-03	9.194725558339014526e+01	1.525912916600987712e-01	0.000000000000000000e+00	6.857557678487666841e+00	1.000000000000000000e+00
7.700000000000000000e+01	7.678508942484918975e+01	4.231102835591144640e+01	-3.692435240195809844e-03	9.763988439963679866e+01	1.219239960523750277e-01	0.000000000000000000e+00	8.622808157788915295e+00	1.000000000000000000e+00
7.800000000000000000e+01	9.310743830125237253e+01	3.571913890922611046e+01	-4.213753784193150290e-03	1.116722458343069917e+02	2.140413336312680936e-01	0.000000000000000000e+00	8.918652244523354256e+00	1.000000000000000000e+00
7.800000000000000000e+01	8.329033051110789643e+01	1.015526370934224509e+01	-4.169126881011176768e-03	1.104710208973274348e+02	2.350190191010662621e-01	0.000000000000000000e+00	7.352931037795015889e+00	1.000000000000000000e+00
7.800000000000000000e+01	1.026475624028428655e+02	1.641827406501701958e+01	-4.364146819003465044e-03	1.157203838605001351e+02	7.283998038632422123e-02	0.000000000000000000e+00	1.004150107918762203e+01	1.000000000000000000e+00
7.800000000000000000e+01	9.023193760062522273e+00	2.342253009506524464e+01	-4.261342263849378538e-03	1.129531876967281647e+02	1.171769413400869375e-01	0.000000000000000000e+00	7.031374806853147419e+00	1.000000000000000000e+00
7.800000000000000000e+01	8.426507766204706229e+01	3.455508728452293354e+01	-3.918875923296068556e-03	1.037350013782353102e+02	2.506427614918284030e-01	0.000000000000000000e+00	5.712701645647576321e+00	1.000000000000000000e+00
7.900000000000000000e+01	7.906563454766131827e+01	1.960095066601833125e+01	-4.307617018695976754e-03	1.141987679523799528e+02	6.718891939916116218e-02	0.000000000000000000e+00	3.757917631393035585e+00	1.000000000000000000e+00
7.900000000000000000e+01	2.505097025766241003e+01	3.224587352718000943e+01	-4.159488661433376200e-03	1.102115883828702039e+02	9.052106968823225852e-02	0.000000000000000000e+00	8.574798436897687282e+00	1.000000000000000000e+00
7.900000000000000000e+01	1.254980149986423754e+02	4.974380943080464412e+00	-3.716887193845846375e-03	9.829805905187565429e+01	3.273705394714362393e-01	0.000000000000000000e+00	1.370758833352761918e+01	1.000000000000000000e+00
7.900000000000000000e+01	9.577905776554815986e+01	6.426725102481812613e+00	-4.166662336715915363e-03	1.104046826158274399e+02	9.257750088084071294e-02	0.000000000000000000e+00	8.614243902761772986e+00	1.000000000000000000e+00
7.900000000000000000e+01	7.425484298854415499e+01	5.196737104182962952e+01	-3.072724642379657482e-03	8.095909835513316466e+01	3.207494702250609508e-01	0.000000000000000000e+00	9.982339460082487292e+00	1.000000000000000000e+00
8.000000000000000000e+01	1.374363470539287277e+02	1.418909455563866473e+01	-3.923895874747799530e-03	1.038701237021316786e+02	8.688746076455955425e-02	0.000000000000000000e+00	1.508093893707361488e+01	1.000000000000000000e+00
8.000000000000000000e+01	6.380169427546022121e+01	3.947089459674799627e+01	-4.119245811888055595e-03	1.091283692714781637e+02	8.373870614862399808e-02	0.000000000000000000e+00	9.600757466628493830e+00	1.000000000000000000e+00
8.000000000000000000e+01	1.542736323386810149e+01	1.595155858377476576e+01	-3.884059062337978565e-03	1.027978339158266294e+02	2.982522385777219842e-01	0.000000000000000000e+00	4.890976593528431060e+00	1.000000000000000000e+00
8.000000000000000000e+01	1.227731173567432421e+02	2.511386473606755487e+01	-1.929893188297138532e-03	5.019743793225472217e+01	3.554224265480091516e-01	0.000000000000000000e+00	8.655113755669621156e+00	1.000000000000000000e+00
8.100000000000000000e+01	1.231518562275507733e+01	1.025699310050617186e+01	-4.603770844073360770e-03	1.221703576182500655e+02	1.360025842351397785e-01	0.000000000000000000e+00	6.489508881752704461e+00	1.000000000000000000e+00
8.100000000000000000e+01	5.390251564676028551e+01	5.433890559369351614e+00	-3.506206666985614302e-03	9.262715911134985447e+01	1.523389857456869390e-01	0.000000000000000000e+00	1.119131197887678475e+01	1.000000000000000000e+00
8.100000000000000000e+01	1.109129162284394852e+02	1.071602274987652414e+01	-4.470164057643015790e-03	1.185740560116742728e+02	1.187550150045642017e-01	0.000000000000000000e+00	5.847862730841092649e+00	1.000000000000000000e+00
8.100000000000000000e+01	2.503163975806995722e+01	2.367109687905625037e+01	-3.945682962527153302e-03	1.044565680054257086e+02	1.285702805211832445e-01	0.000000000000000000e+00	7.804284677801061498e+00	1.000000000000000000e+00
8.100000000000000000e+01	6.126751314635013301e+01	2.425282284658543119e+01	-3.833709078244300177e-03	1.014425604785633084e+02	1.151897965657096012e-01	0.000000000000000000e+00	6.272631673447550682e+00	1.000000000000000000e+00
8.100000000000000000e+01	7.859243367093506549e+01	3.387975755595659422e+01	-4.270029308567746713e-03	1.131870173824182046e+02	1.226522464028262371e-01	0.000000000000000000e+00	5.712701645647576321e+00	1.000000000000000000e+00
8.100000000000000000e+01	3.407502488794925455e+01	2.592978070205694507e+01	-3.096898462055503506e-03	8.160978645908394924e+01	1.694778552652439485e-01	0.000000000000000000e+00	9.321183788532819037e+00	1.000000000000000000e+00
8.200000000000000000e+01	3.458592807160410842e+01	1.093913963458646421e+01	-4.052601920271121753e-03	1.073345117819456647e+02	8.248350217764677250e-02	0.000000000000000000e+00	8.953704006944162685e+00	1.000000000000000000e+00
8.200000000000000000e+01	6.617290189925967070e+01	4.837855291726290474e+00	-3.964552638293778603e-03	1.049644841606462933e+02	1.310360953478086898e-01	0.000000000000000000e+00	7.138254676772027629e+00	1.000000000000000000e+00
8.300000000000000000e+01	1.189630209450335201e+02	3.754685494116871780e+01	-4.777892868015298257e-03	1.268572102188781230e+02	1.001551294790269386e-01	0.000000000000000000e+00	1.232612181028603437e+01	1.000000000000000000e+00
8.300000000000000000e+01	1.089060320517372134e+02	4.467358303210384207e+01	-4.463337520793524138e-03	1.183903057240197256e+02	1.244347522337584389e-01	0.000000000000000000e+00	8.931589298173918223e+00	1.000000000000000000e+00
8.300000000000000000e+01	1.000310539560664296e+02	4.567760055815538323e+01	-4.488705125117096323e-03	1.190731269984570275e+02	1.289594354464992376e-01	0.000000000000000000e+00	6.034404441800202967e+00	1.000000000000000000e+00
8.300000000000000000e+01	1.057494845979813469e+01	1.656452097970985804e+01	-3.794273050981645905e-03	1.003810586492711963e+02	2.057329386059171261e-01	0.000000000000000000e+00	4.890976593528431060e+00	1.000000000000000000e+00
8.400000000000000000e+01	1.095382764832409492e+02	1.640002346149512391e+01	-4.620730566204733249e-03	1.226268634408785516e+02	1.409712172154489185e-01	0.000000000000000000e+00	5.847862730841092649e+00	1.000000000000000000e+00
8.400000000000000000e+01	4.295483707070292212e+01	7.756345640503457872e+00	-1.234272816094906730e-03	3.147338409519934643e+01	4.735475591360718273e-01	0.000000000000000000e+00	8.953704006944162685e+00	1.000000000000000000e+00
8.400000000000000000e+01	7.672811537436037099e+01	1.665851136523656351e+01	-3.514164352599845331e-03	9.284135659580175570e+01	1.140917899928922674e-01	0.000000000000000000e+00	3.757917631393035585e+00	1.000000000000000000e+00
8.500000000000000000e+01	6.045444457434334851e+01	3.047253567017722986e+01	-4.373247818140467078e-03	1.159653559812457218e+02	9.678266915551769767e-02	0.000000000000000000e+00	6.272631673447550682e+00	1.000000000000000000e+00
8.500000000000000000e+01	1.186435061060719960e+02	5.129139849843281951e+01	-4.833736401715335411e-03	1.283603538489886660e+02	8.504867390244419401e-02	0.000000000000000000e+00	1.177343970576254684e+01	1.000000000000000000e+00
8.600000000000000000e+01	9.470005250869709812e+01	1.158336968473452089e+01	2.626414210915958836e-03	-6.894573462872375558e+01	2.262900462674883872e-01	0.000000000000000000e+00	8.447019581468405036e+00	1.000000000000000000e+00
8.600000000000000000e+01	9.491307955222168857e+01	4.887453267642253252e+01	-3.595958297908067366e-03	9.504300895777581104e+01	3.652406804371548521e-01	0.000000000000000000e+00	3.206448920396636204e+00	1.000000000000000000e+00
8.700000000000000000e+01	5.441521602893313059e+01	3.982909658221713300e+01	-3.999013179234673157e-03	1.058920605365201340e+02	8.842896741796368865e-02	0.000000000000000000e+00	1.000647462528373843e+01	1.000000000000000000e+00
8.700000000000000000e+01	3.831702912801249283e+01	2.646827943301016006e+01	-4.100100516162215152e-03	1.086130342378561551e+02	7.817220072698605193e-02	0.000000000000000000e+00	9.346558386682600528e+00	1.000000000000000000e+00
8.800000000000000000e+01	1.436411090600130649e+02	1.183902323130382328e+01	-4.355952011318289796e-03	1.154998037475345427e+02	9.538454392265982573e-02	0.000000000000000000e+00	1.670920717963901225e+01	1.000000000000000000e+00
8.800000000000000000e+01	2.923858734565055073e+01	2.424565744987137350e+01	-5.134729487224950692e-03	1.364622021600455923e+02	1.309808054138817957e-01	0.000000000000000000e+00	9.346558386682600528e+00	1.000000000000000000e+00
8.800000000000000000e+01	1.397595797437484464e+02	2.809114108526606302e+01	-4.073763943048847556e-03	1.079041311743977474e+02	1.708056580149109882e-01	0.000000000000000000e+00	6.060405559590824609e+00	1.000000000000000000e+00
8.900000000000000000e+01	1.012225093793521893e+02	6.215903226510969937e+00	-3.727036553734240729e-03	9.857124995966968584e+01	1.717943958193736131e-01	0.000000000000000000e+00	4.789299954173763751e+00	1.000000000000000000e+00
8.900000000000000000e+01	9.573698821844116935e+01	2.227020397617594938e+01	-4.146493160598302245e-03	1.098617877344143778e+02	2.424376724898087421e-01	0.000000000000000000e+00	5.222925887610762707e+00	1.000000000000000000e+00
8.900000000000000000e+01	1.090296482919541745e+02	3.348110151501685294e+01	-1.956852387914268226e-03	5.092310026936682021e+01	3.571913793807677262e-01	0.000000000000000000e+00	7.881473329171787334e+00	1.000000000000000000e+00
8.900000000000000000e+01	1.149346968831292344e+02	3.870106540131986606e+01	-4.190452777794281131e-03	1.110450512958710760e+02	8.989609354457694934e-02	0.000000000000000000e+00	7.881473329171787334e+00	1.000000000000000000e+00
9.000000000000000000e+01	1.246083155824641295e+02	9.892355825283511095e+00	-4.407320844488402979e-03	1.168825016043826537e+02	8.101074268744801188e-02	0.000000000000000000e+00	1.182894634510246945e+01	1.000000000000000000e+00
9.000000000000000000e+01	5.314530441848687303e+01	2.990353065738941396e+01	-3.767383480896309769e-03	9.965727053429814930e+01	7.735958798918429746e-02	0.000000000000000000e+00	7.331254771356079836e+00	1.000000000000000000e+00
9.000000000000000000e+01	1.074562941596096266e+02	4.403014848580229312e+01	-3.774471458711160365e-03	9.984805804355546854e+01	1.008835628125381856e-01	0.000000000000000000e+00	9.182898987599843466e+00	1.000000000000000000e+00
9.000000000000000000e+01	7.841950955072155693e+01	5.326296482678428390e+01	-4.194750054623563179e-03	1.111607213451099767e+02	1.471767420538434568e-01	0.000000000000000000e+00	6.037904520922378282e+00	1.000000000000000000e+00
9.000000000000000000e+01	9.882096357260955699e+01	2.648542055926591487e+01	-3.952460349175555311e-03	1.046389953142715825e+02	3.220245608394982639e-01	0.000000000000000000e+00	5.222925887610762707e+00	1.000000000000000000e+00
9.100000000000000000e+01	1.412683368035814055e+02	3.396073797782381121e+01	-4.434526396456780865e-03	1.176147950219978355e+02	1.463685773130708467e-01	0.000000000000000000e+00	6.060405559590824609e+00	1.000000000000000000e+00
9.100000000000000000e+01	1.049429992832296819e+02	2.037118999768659577e+01	-3.892951763660800358e-03	1.030371992722468804e+02	2.098626428739839289e-01	0.000000000000000000e+00	5.497085638024334919e+00	1.000000000000000000e+00
9.100000000000000000e+01	9.195151760589314449e+01	4.764552270202385387e+01	-3.454583707668960977e-03	9.123762092630065013e+01	8.894086705777737301e-02	0.000000000000000000e+00	3.206448920396636204e+00	1.000000000000000000e+00
9.200000000000000000e+01	9.759109682992190926e+01	9.338440167347553000e+00	-2.291611757678540390e-03	5.993383760887461875e+01	3.304987616745242995e-01	0.000000000000000000e+00	4.789299954173763751e+00	1.000000000000000000e+00
9.200000000000000000e+01	8.278787827357328410e+01	1.182935335714787328e+01	-4.280298715218681244e-03	1.134634395958705824e+02	9.308833906856484042e-02	0.000000000000000000e+00	1.501132666176262553e+01	1.000000000000000000e+00
9.200000000000000000e+01	8.643155941468037895e+00	2.129321857748365687e+01	-3.959624369719223248e-03	1.048318296700635841e+02	3.098073313925332473e-01	0.000000000000000000e+00	4.237692282882630224e+00	1.000000000000000000e+00
9.200000000000000000e+01	1.012111626891520366e+01	4.783288335594578200e+01	-3.080495319123812813e-03	8.116826211100088528e+01	2.028598000835927229e-01	0.000000000000000000e+00	4.726783661265875125e+00	1.000000000000000000e+00
9.300000000000000000e+01	1.068765717022974258e+02	1.522539091377417364e+01	-4.132170067537707311e-03	1.094762522091526620e+02	1.594075627419955232e-01	0.000000000000000000e+00	5.497085638024334919e+00	1.000000000000000000e+00
9.300000000000000000e+01	4.817370985017883811e+01	2.000680423916530160e+01	-4.555364203579823253e-03	1.208673932731970950e+02	1.251044134100834926e-01	0.000000000000000000e+00	1.107528538453095734e+01	1.000000000000000000e+00
9.300000000000000000e+01	2.289816909544947876e+01	4.470020398823664465e+01	-1.640565022110578725e-02	4.398422281737394428e+02	8.973768549209060197e-03	0.000000000000000000e+00	9.751774512226058178e+00	1.000000000000000000e+00
9.300000000000000000e+01	8.366438401145319403e+01	3.951237038888017139e+01	-3.528128368151737561e-03	9.321722681097006102e+01	1.370762795871653950e-01	0.000000000000000000e+00	5.687891753289584962e+00	1.000000000000000000e+00
9.400000000000000000e+01	8.129611929496108758e+01	4.795434849264211152e+01	-4.339601260992690356e-03	1.150596896542633232e+02	9.824941688430843811e-02	0.000000000000000000e+00	6.037904520922378282e+00	1.000000000000000000e+00
9.400000000000000000e+01	5.266920856630888714e+00	1.873214994577585202e+01	-3.833562304645970770e-03	1.014386097651184429e+02	2.546547039174663629e-01	0.000000000000000000e+00	4.237692282882630224e+00	1.000000000000000000e+00
9.400000000000000000e+01	2.281712953063146188e+01	2.935750658854847117e+01	2.790881020541836292e-03	-7.337269726654079705e+01	2.252674031376928898e-01	0.000000000000000000e+00	7.175298613086721566e+00	1.000000000000000000e+00
9.500000000000000000e+01	1.331700265705658808e+02	1.805452934656635477e+01	-3.950426261803244819e-03	1.045842436666913926e+02	6.685893212538585040e-02	0.000000000000000000e+00	1.182894634510246945e+01	1.000000000000000000e+00
9.500000000000000000e+01	3.293723750278910956e+01	1.921545045330229939e+01	-4.506795632447160686e-03	1.195600702317545370e+02	1.229696992927378218e-01	0.000000000000000000e+00	1.432752204739581892e+01	1.000000000000000000e+00
9.500000000000000000e+01	7.205494127542553251e+00	1.158173479196764433e+01	-4.161472004777132076e-03	1.102649741504955472e+02	1.297003501148069615e-01	0.000000000000000000e+00	6.834525522768675643e+00	1.000000000000000000e+00
9.600000000000000000e+01	6.754606379523248449e+01	3.237850261706670096e+01	-3.925685110814132114e-03	1.039182846729312359e+02	6.272156647340310087e-02	0.000000000000000000e+00	1.185492138307699150e+01	1.000000000000000000e+00
9.600000000000000000e+01	1.102187318865472463e+02	3.774308867829208936e+01	-3.825125943221496534e-03	1.012115277361654506e+02	2.507275317442351215e-01	0.000000000000000000e+00	5.579122830140152089e+00	1.000000000000000000e+00
9.600000000000000000e+01	3.263663798893681189e+01	4.419095969727073481e+01	-3.675990367756649425e-03	9.719723681598490828e+01	1.022384168614214328e-01	0.000000000000000000e+00	9.751774512226058178e+00	1.000000000000000000e+00
9.600000000000000000e+01	6.699567499849844410e+01	4.422064064916908421e+01	-5.030269495338950819e-03	1.336504465099060042e+02	1.228669148145364876e-01	0.000000000000000000e+00	1.185492138307699150e+01	1.000000000000000000e+00
9.700000000000000000e+01	9.701820658922821394e+01	3.173191493540225139e+01	-4.070181983682362968e-03	1.078077153667239969e+02	9.398920941605681811e-02	0.000000000000000000e+00	9.968946758929206453e+00	1.000000000000000000e+00
9.700000000000000000e+01	5.060581972831535325e+01	3.498256725480682405e+01	2.406044056254268582e-03	-6.301401841560783623e+01	2.066759006863012615e-01	0.000000000000000000e+00	7.559947190723147692e+00	1.000000000000000000e+00
9.700000000000000000e+01	8.962736677036046729e+01	4.982082952611494875e+01	-4.276834127067959644e-03	1.133701830760076632e+02	7.715905039371862006e-02	0.000000000000000000e+00	8.537765278142890324e+00	1.000000000000000000e+00
9.700000000000000000e+01	8.558786708026678980e+01	3.415958368650475308e+01	-3.617830749691891730e-03	9.563175100892101455e+01	2.535137515103594863e-01	0.000000000000000000e+00	5.687891753289584962e+00	1.000000000000000000e+00
9.800000000000000000e+01	1.058328473355507811e+02	2.707552062267109250e+01	-4.168450610872453943e-03	1.104528176948453790e+02	6.841541238697013139e-02	0.000000000000000000e+00	5.645433063049169142e+00	1.000000000000000000e+00
9.800000000000000000e+01	1.049798868304453663e+02	4.228266335633323791e+01	-4.507094652436658203e-03	1.195681189701259939e+02	1.293282633399261972e-01	0.000000000000000000e+00	6.932044127049070248e+00	1.000000000000000000e+00
9.800000000000000000e+01	1.174047565326551101e+01	1.669492182968960847e+01	2.225383758648810054e-03	-5.815117472419330369e+01	3.078398506215591635e-01	0.000000000000000000e+00	6.786546257265430704e+00	1.000000000000000000e+00
9.800000000000000000e+01	2.847142337912490717e+01	3.377495735362253271e+01	-4.200324663070449313e-03	1.113107734034612122e+02	1.117697181979050436e-01	0.000000000000000000e+00	7.175298613086721566e+00	1.000000000000000000e+00
9.900000000000000000e+01	1.564961265355542075e+01	3.368533642858798771e+01	-4.280311843622525321e-03	1.134637929738770339e+02	1.934984152747055708e-01	0.000000000000000000e+00	6.576480135817152295e+00	1.000000000000000000e+00
9.900000000000000000e+01	1.201787135923753880e+02	1.920984890491153863e+01	2.136930167459339357e-03	-5.577026428842037831e+01	2.195905262417519044e-01	0.000000000000000000e+00	1.304258318659289451e+01	1.000000000000000000e+00
9.900000000000000000e+01	1.433854979706386530e+02	3.133770788175353772e+01	-4.370530266939377795e-03	1.158922074982117181e+02	9.547821116939958497e-02	0.000000000000000000e+00	7.220654333920901280e+00	1.000000000000000000e+00
1.000000000000000000e+02	1.141072654973360869e+02	4.174382834884759319e+01	-4.136165341215988431e-03	1.095837932220891844e+02	9.550658011627977118e-02	0.000000000000000000e+00	5.579122830140152089e+00	1.000000000000000000e+00
1.000000000000000000e+02	6.714374528962262900e+01	1.639340798379868147e+01	-3.567057041478610691e-03	9.426507216499544484e+01	1.639597902222736936e-01	0.000000000000000000e+00	1.440752179507845909e+01	1.000000000000000000e+00
1.000000000000000000e+02	6.406908693081113881e+00	5.167932987798749878e+01	-1.660003658793829037e-02	4.450745372653186678e+02	2.512123113404696184e-02	0.000000000000000000e+00	2.022897369512353549e+01	1.000000000000000000e+00
1.000000000000000000e+02	7.825573030053305956e+01	2.585958355210681958e+01	-4.864672673813005832e-03	1.291930672763438110e+02	1.325775532278942181e-01	0.000000000000000000e+00	1.107475652047167181e+01	1.000000000000000000e+00
1.000000000000000000e+02	1.163151048324810155e+01	2.847909537329971030e+01	-4.830080385468517833e-03	1.282619446479788508e+02	1.464097571294837863e-01	0.000000000000000000e+00	6.576480135817152295e+00	1.000000000000000000e+00
1.010000000000000000e+02	4.205935194175754077e+01	5.339192099752110288e+00	-4.809843663539086801e-03	1.277172316320379934e+02	9.666503853354568854e-02	0.000000000000000000e+00	1.307268565109700909e+01	1.000000000000000000e+00
1.010000000000000000e+02	1.368353185678312798e+02	1.379393188049134267e+01	-4.394305903724344750e-03	1.165321776902327287e+02	7.626131430495564079e-02	0.000000000000000000e+00	1.751498348625503354e+01	1.000000000000000000e+00
1.020000000000000000e+02	5.366389978868385668e+01	4.189639021109514516e+01	-4.079902951882508413e-03	1.080693752306402615e+02	9.074210936207638412e-02	0.000000000000000000e+00	7.559947190723147692e+00	1.000000000000000000e+00
1.030000000000000000e+02	1.038242489451299519e+02	2.179949494273287058e+01	-3.673856451654358962e-03	9.713979807269946321e+01	9.150222026386145568e-02	0.000000000000000000e+00	5.645433063049169142e+00	1.000000000000000000e+00
1.030000000000000000e+02	5.437872314928055317e+01	9.712772233195494209e+00	-4.529547829981492475e-03	1.201724924502060361e+02	7.720962286491928062e-02	0.000000000000000000e+00	9.033156332541800282e+00	1.000000000000000000e+00
1.040000000000000000e+02	1.410651740845829352e+02	4.651465502640095906e+01	-4.654902693882140806e-03	1.235466765802391365e+02	7.141210956656252051e-02	0.000000000000000000e+00	6.766395789571041597e+00	1.000000000000000000e+00
1.040000000000000000e+02	1.362338156482305180e+02	3.233334283961996647e+01	-3.942433577725173652e-03	1.043691041265617798e+02	1.489935742983096167e-01	0.000000000000000000e+00	7.220654333920901280e+00	1.000000000000000000e+00
1.050000000000000000e+02	1.129466669390962466e+02	4.971075688896578981e+01	-4.522197939129802072e-03	1.199746550125705511e+02	1.000143088610396802e-01	0.000000000000000000e+00	8.051021014550778787e+00	1.000000000000000000e+00
1.050000000000000000e+02	9.789205840092056121e+01	5.115833997948586642e+01	-4.682076006478489913e-03	1.242781022088106653e+02	8.420985185368556891e-02	0.000000000000000000e+00	7.910247623550223928e+00	1.000000000000000000e+00
1.050000000000000000e+02	9.355722710701373046e+01	4.454159945871221282e+01	-3.570070226701643843e-03	9.434617824611621018e+01	2.074027838648747624e-01	0.000000000000000000e+00	7.910247623550223928e+00	1.000000000000000000e+00
1.050000000000000000e+02	6.861776125147520133e+01	5.132040795360983765e+01	-2.320466187069397928e-03	6.071051395554558638e+01	2.828498079061878556e-01	0.000000000000000000e+00	1.534001410742732929e+01	1.000000000000000000e+00
1.060000000000000000e+02	4.891072861935621319e+01	1.690297036320954405e+01	-4.337376784459243649e-03	1.149998132906087278e+02	1.316408472567033305e-01	0.000000000000000000e+00	3.029766884218041412e+00	1.000000000000000000e+00
1.060000000000000000e+02	1.415256844916017087e+02	3.976394823776377763e+01	-3.658000502720681717e-03	9.671300257714509030e+01	1.819010333094306375e-01	0.000000000000000000e+00	6.766395789571041597e+00	1.000000000000000000e+00
1.070000000000000000e+02	3.307546679154840064e+01	7.018461732561429578e+00	-4.054466093896907236e-03	1.073846898513721300e+02	1.655356079483379927e-01	0.000000000000000000e+00	8.400485331349470286e+00	1.000000000000000000e+00
1.070000000000000000e+02	1.272325696246626165e+02	2.640658103121199574e+01	-4.629830373511114108e-03	1.228718034810503070e+02	7.457850797279330646e-02	0.000000000000000000e+00	5.343431322527813165e+00	1.000000000000000000e+00
1.070000000000000000e+02	1.136063752905514868e+01	4.832709551795548464e+01	-6.699779271481978715e-03	1.785887378239280565e+02	1.043510861523200273e-01	0.000000000000000000e+00	3.172784199702661212e+01	1.000000000000000000e+00
1.070000000000000000e+02	1.293067693141075267e+02	1.712099473986202014e+01	2.089875866910916036e-03	-5.450370095597455844e+01	3.055662828973924050e-01	0.000000000000000000e+00	3.216254701139667382e+00	1.000000000000000000e+00
1.080000000000000000e+02	5.002197634502874024e+01	3.836182453188909847e+01	-3.952812233945877420e-03	1.046484670170095086e+02	1.577967906190682612e-01	0.000000000000000000e+00	8.527792611505477183e+00	1.000000000000000000e+00
1.080000000000000000e+02	1.158304122708682371e+02	2.367789142612646458e+01	-3.612613424356750022e-03	9.549131596077634754e+01	1.240450363851501869e-01	0.000000000000000000e+00	9.428308159845919079e+00	1.000000000000000000e+00
1.080000000000000000e+02	5.841641652391942330e+01	3.986402987999340297e+01	-4.285072681568759777e-03	1.135919407245424964e+02	1.121257445854902945e-01	0.000000000000000000e+00	8.527792611505477183e+00	1.000000000000000000e+00
1.080000000000000000e+02	5.524015505032972584e+01	2.754298220053470203e+01	-4.321168431683937092e-03	1.145635321204439805e+02	8.937790500659636983e-02	0.000000000000000000e+00	1.201152523167488972e+01	1.000000000000000000e+00
1.090000000000000000e+02	1.341875615576259975e+02	1.073466060405137057e+01	-3.754930518185780816e-03	9.932207341595527339e+01	1.532236050166309038e-01	0.000000000000000000e+00	8.037872642597070794e+00	1.000000000000000000e+00
1.090000000000000000e+02	8.519854513357026349e+01	3.893918719891060931e+01	-3.941165041188583740e-03	1.043349588551543405e+02	3.863652397046949405e-01	0.000000000000000000e+00	6.298326450873372728e+00	1.000000000000000000e+00
1.100000000000000000e+02	6.176884012992560002e+01	9.238801448924808923e+00	-3.935012131247653255e-03	1.041693406220025366e+02	1.065312095155103167e-01	0.000000000000000000e+00	6.516782613150740033e+00	1.000000000000000000e+00
1.100000000000000000e+02	8.986360185270204681e+01	3.470761989009292137e+01	-4.554213852381912113e-03	1.208364292033941751e+02	2.471376038227568461e-01	0.000000000000000000e+00	6.298326450873372728e+00	1.000000000000000000e+00
1.100000000000000000e+02	5.068826704553384843e+01	1.444943321937694414e+01	1.660467376282840496e-03	-4.294528774971023921e+01	3.164850271993729924e-01	0.000000000000000000e+00	3.029766884218041412e+00	1.000000000000000000e+00
1.110000000000000000e+02	7.157395846116436644e+01	3.865934622920183017e+01	-3.954469869890961733e-03	1.046930856997254011e+02	7.976484309857267974e-02	0.000000000000000000e+00	3.559923621666216231e+00	1.000000000000000000e+00
1.110000000000000000e+02	9.188408794392364598e+01	1.872845808481376650e+01	-4.137364442836888832e-03	1.096160695098505045e+02	2.167215171499647930e-01	0.000000000000000000e+00	5.512521169468547200e+00	1.000000000000000000e+00
1.110000000000000000e+02	4.308034044600736223e+01	4.760848251460891589e+01	-9.252968224964283617e-03	2.473130727220433016e+02	3.538231347142406502e-02	0.000000000000000000e+00	1.156230914670501519e+01	1.000000000000000000e+00
1.120000000000000000e+02	1.250143728908628162e+02	2.154531971867887563e+01	-4.308949882705535687e-03	1.142346447301020333e+02	1.643604255764213873e-01	0.000000000000000000e+00	5.343431322527813165e+00	1.000000000000000000e+00
1.120000000000000000e+02	9.736299100679219976e+01	1.812058402587683403e+01	-3.616516225272382954e-03	9.559636787900622323e+01	3.064680137889129741e-01	0.000000000000000000e+00	4.736408842293860388e+00	1.000000000000000000e+00
1.120000000000000000e+02	1.315860211615812432e+02	1.939020282163651032e+01	-4.459363077674308867e-03	1.182833254084477232e+02	2.178929005336717184e-01	0.000000000000000000e+00	3.216254701139667382e+00	1.000000000000000000e+00
1.120000000000000000e+02	7.510471386152701712e+01	2.326028877387548022e+01	-1.448445319130095641e-03	3.723827776062226746e+01	4.274733175086097292e-01	0.000000000000000000e+00	1.017733756548085822e+01	1.000000000000000000e+00
1.130000000000000000e+02	1.893658414626781550e+01	3.644567460056424579e+01	-4.693518249397691557e-03	1.245860937240067017e+02	9.202946397503419806e-02	0.000000000000000000e+00	9.422476807291140233e+00	1.000000000000000000e+00
1.130000000000000000e+02	7.157165529054158704e+00	1.833358043796985370e+01	-3.678857404744115614e-03	9.727440901658650318e+01	1.471036247382498940e-01	0.000000000000000000e+00	3.307168800973416811e+00	1.000000000000000000e+00
1.130000000000000000e+02	8.492793697871516656e+01	2.946466983551119512e+01	-2.804068418814939165e-03	7.372766322944748651e+01	2.273071703550690881e-01	0.000000000000000000e+00	7.200646708674606877e+00	1.000000000000000000e+00
1.140000000000000000e+02	1.255502578427540925e+02	8.032762901636758102e+00	-4.103385497658841412e-03	1.087014562750110400e+02	8.702742156589116096e-02	0.000000000000000000e+00	7.653426330420723289e+00	1.000000000000000000e+00
1.140000000000000000e+02	3.214353180666698506e+01	2.510962579524438709e+01	-4.144209371092602220e-03	1.098003148400512430e+02	2.189735628325865102e-01	0.000000000000000000e+00	1.740486911818405247e+01	1.000000000000000000e+00
1.140000000000000000e+02	9.562823883301690842e+01	4.014388785462401188e+01	-3.178363473132145896e-03	8.380258487930031208e+01	3.322499388648922913e-01	0.000000000000000000e+00	5.893455712112563916e+00	1.000000000000000000e+00
1.150000000000000000e+02	5.365357941203751579e+01	1.134034177983023106e+01	-5.031637850484504265e-03	1.336872786045907162e+02	9.599522498587831354e-02	0.000000000000000000e+00	4.296455167973038947e+00	1.000000000000000000e+00
1.150000000000000000e+02	1.361198724813456238e+02	1.691033106078278792e+01	-3.501355220867426177e-03	9.249657245527342297e+01	2.903140675453275144e-01	0.000000000000000000e+00	5.167743389527865716e+00	1.000000000000000000e+00
1.160000000000000000e+02	3.462462072447139150e+01	6.192823050334565593e+00	-4.118824602188211718e-03	1.091170315455981665e+02	1.103888758737998632e-01	0.000000000000000000e+00	1.249029847378869640e+01	1.000000000000000000e+00
1.160000000000000000e+02	1.000962442089474393e+02	3.630074484514751276e+01	-4.432851615116056854e-03	1.175697148356747448e+02	1.705483756292838216e-01	0.000000000000000000e+00	5.893455712112563916e+00	1.000000000000000000e+00
1.160000000000000000e+02	1.167271013928217087e+02	3.764029212573124283e+01	-3.971159375215782203e-03	1.051423180809255769e+02	7.071872023281122743e-02	0.000000000000000000e+00	8.919043513130530343e+00	1.000000000000000000e+00
1.160000000000000000e+02	8.027228604977223370e+01	3.927945230674080790e+01	-4.372070873036162063e-03	1.159336760817245278e+02	9.221098605830535533e-02	0.000000000000000000e+00	8.720403338500894108e+00	1.000000000000000000e+00
1.160000000000000000e+02	1.254378540501488573e+02	3.955657115864472217e+01	-3.879033477921749098e-03	1.026625599690987087e+02	1.157980617538576507e-01	0.000000000000000000e+00	6.720188219876654045e+00	1.000000000000000000e+00
1.160000000000000000e+02	1.508420732606503378e+01	4.504464326076436009e+01	1.748740260509732206e-03	-4.532133408570795297e+01	4.035790810462113187e-01	0.000000000000000000e+00	9.422476807291140233e+00	1.000000000000000000e+00
1.170000000000000000e+02	9.558080980968526319e+00	2.060799695015287369e+01	-4.449666943470020550e-03	1.180223340026359011e+02	1.507033605212054761e-01	0.000000000000000000e+00	3.307168800973416811e+00	1.000000000000000000e+00
1.170000000000000000e+02	1.366545367322568438e+02	3.851723896842980110e+01	-4.235803517010052616e-03	1.122657597692846565e+02	1.001520852700366060e-01	0.000000000000000000e+00	1.126473176745536975e+01	1.000000000000000000e+00
1.170000000000000000e+02	9.819399608031910986e+01	7.975471947544627405e+00	-3.808393019673377705e-03	1.007611266641347214e+02	3.366374040940079970e-01	0.000000000000000000e+00	5.229892727187696266e+00	1.000000000000000000e+00
1.170000000000000000e+02	9.716581159871215334e+01	1.338828130918713910e+01	-3.832946529318412288e-03	1.014220349049713263e+02	2.464762242879213749e-01	0.000000000000000000e+00	4.736408842293860388e+00	1.000000000000000000e+00
1.180000000000000000e+02	2.225758092555778589e+01	7.943218027594026509e+00	-4.024427306453942643e-03	1.065761340704347475e+02	3.221099358263529444e-01	0.000000000000000000e+00	1.072689194207278618e+01	1.000000000000000000e+00
1.180000000000000000e+02	1.252314731546519795e+02	4.627358959218670975e+01	-4.453902832999952037e-03	1.181363516863836622e+02	9.789583476547758512e-02	0.000000000000000000e+00	4.780025214235079645e+00	1.000000000000000000e+00
1.180000000000000000e+02	1.404666544369325152e+02	4.925239005959222283e+01	-4.309401552903268338e-03	1.142468023629674576e+02	8.364023359323302653e-02	0.000000000000000000e+00	1.139191425285440928e+01	1.000000000000000000e+00
1.190000000000000000e+02	1.272934321237289481e+02	1.548502953812561955e+01	-4.218496688368530978e-03	1.117999108606239673e+02	1.076920988028534643e-01	0.000000000000000000e+00	7.653426330420723289e+00	1.000000000000000000e+00
1.190000000000000000e+02	9.736961501405356501e+01	2.467613917636241183e+01	-3.639433754854779022e-03	9.621324034976868234e+01	1.762237772150992976e-01	0.000000000000000000e+00	1.128969756289580673e+01	1.000000000000000000e+00
1.190000000000000000e+02	1.099613224984410920e+02	2.200298239612782680e+01	-4.203979368404849211e-03	1.114091473185655587e+02	8.440151162121678485e-02	0.000000000000000000e+00	1.227619366961080516e+01	1.000000000000000000e+00
1.200000000000000000e+02	1.453518230932792754e+01	1.538840240066076959e+01	-4.477606739730103855e-03	1.187743911163658481e+02	9.916725999183095830e-02	0.000000000000000000e+00	7.212191407183020431e+00	1.000000000000000000e+00
1.210000000000000000e+02	6.062899459512765787e+01	5.726936115946826611e+00	-4.269672434343811315e-03	1.131774113782684594e+02	9.346569823275419076e-02	0.000000000000000000e+00	1.286652263251634665e+01	1.000000000000000000e+00
1.210000000000000000e+02	1.024158158468835609e+02	4.888723529461863393e+00	-3.709120493654593110e-03	9.808900233311265993e+01	1.695314257215307929e-01	0.000000000000000000e+00	5.229892727187696266e+00	1.000000000000000000e+00
1.210000000000000000e+02	1.138099637806981690e+02	9.119619129158415660e+00	-4.134321481104616045e-03	1.095341619327063825e+02	1.411079702663514679e-01	0.000000000000000000e+00	1.215430313564637643e+01	1.000000000000000000e+00
1.210000000000000000e+02	5.788840184486149099e+01	4.321288844829094700e+01	-3.737688429229540227e-03	9.885796710915192875e+01	8.427855565927322434e-02	0.000000000000000000e+00	8.425109108378141087e+00	1.000000000000000000e+00
1.220000000000000000e+02	1.093170710612493579e+01	4.193505205567552707e+01	-2.139914051255305608e-02	5.742522954865611382e+02	2.462068627678970500e-02	0.000000000000000000e+00	1.323174783886039840e+01	1.000000000000000000e+00
1.220000000000000000e+02	8.501554174665555763e+01	1.091096247077364367e+01	-1.836425123261613192e-03	4.768155261361460617e+01	3.614473759778552564e-01	0.000000000000000000e+00	4.057538607449525436e+00	1.000000000000000000e+00
1.220000000000000000e+02	1.175804141301901495e+02	3.162869658889315616e+01	-3.851536063789593421e-03	1.019224104807214246e+02	3.085445460296598608e-01	0.000000000000000000e+00	4.737151219300906213e+00	1.000000000000000000e+00
1.230000000000000000e+02	1.281226500644740440e+02	4.246705085931732526e+01	-3.737465638796285978e-03	9.885197024615979444e+01	2.928090425947991182e-01	0.000000000000000000e+00	4.780025214235079645e+00	1.000000000000000000e+00
1.230000000000000000e+02	1.342224043946129086e+02	1.021587331264282383e+01	-3.608006031867441819e-03	9.536729851035991601e+01	1.526694623940847428e-01	0.000000000000000000e+00	8.704864390627973236e+00	1.000000000000000000e+00
1.230000000000000000e+02	4.471652057851093787e+01	1.551728654385216544e+01	-1.638970001168156727e-03	4.236664165898636014e+01	3.357517222554781133e-01	0.000000000000000000e+00	1.366818167966849273e+01	1.000000000000000000e+00
1.230000000000000000e+02	3.153099626111374221e+01	2.022450641481252731e+01	-4.028951849514670648e-03	1.066979214579848474e+02	1.576283690997463127e-01	0.000000000000000000e+00	9.705575090821213280e+00	1.000000000000000000e+00
1.230000000000000000e+02	3.220524432324958042e+01	2.990663311271703506e+01	-5.880822492653065003e-03	1.565448307881576113e+02	8.990053521883989429e-02	0.000000000000000000e+00	9.705575090821213280e+00	1.000000000000000000e+00
1.230000000000000000e+02	1.123965070572992175e+02	5.145825366506784349e+01	-3.296756206311900368e-03	8.698936893359103806e+01	2.222474933828255672e-01	0.000000000000000000e+00	7.220222307356645608e+00	1.000000000000000000e+00
1.240000000000000000e+02	1.225146386855519012e+02	2.941809323422845424e+01	-4.093579181050822739e-03	1.084374990830581140e+02	1.587193014943640845e-01	0.000000000000000000e+00	5.406786398073231581e+00	1.000000000000000000e+00
1.250000000000000000e+02	1.431780413450580340e+02	1.342580620470774733e+01	-3.682726519910154740e-03	9.737855421354404939e+01	1.262541745872786114e-01	0.000000000000000000e+00	9.513522079636876683e+00	1.000000000000000000e+00
1.250000000000000000e+02	8.866790553917624607e+01	1.267840646649948511e+01	-4.692295427103794145e-03	1.245531789455168195e+02	1.251158426848162364e-01	0.000000000000000000e+00	4.057538607449525436e+00	1.000000000000000000e+00
1.250000000000000000e+02	1.140730454165089043e+02	2.844452222482104631e+01	-4.005962630821993664e-03	1.060791193272899449e+02	1.567251404287309802e-01	0.000000000000000000e+00	4.737151219300906213e+00	1.000000000000000000e+00
1.260000000000000000e+02	2.415381918270498929e+01	4.243993135366935121e+01	-4.344669880072801749e-03	1.151961219675308001e+02	9.250999833226913882e-02	0.000000000000000000e+00	1.090527253570401278e+01	1.000000000000000000e+00
1.270000000000000000e+02	1.068937306426157079e+02	3.474450421480297280e+01	-4.471479029193986196e-03	1.186094511770525060e+02	1.214536808461865736e-01	0.000000000000000000e+00	9.551561845935864881e+00	1.000000000000000000e+00
1.270000000000000000e+02	5.810928550147222182e+01	4.795993134537395974e+01	-4.120072238222641930e-03	1.091506142369787540e+02	2.366424832600322326e-01	0.000000000000000000e+00	6.991837599072895593e+00	1.000000000000000000e+00
1.270000000000000000e+02	9.065713036400525482e+01	2.049786955326799287e+01	-4.170997801187918165e-03	1.105213805640566136e+02	1.135417736388096843e-01	0.000000000000000000e+00	8.068520209372428198e+00	1.000000000000000000e+00
1.280000000000000000e+02	7.753026980026054105e+01	3.046161653559485671e+01	-3.524048400358323428e-03	9.310740608163247600e+01	1.063481724372629111e-01	0.000000000000000000e+00	1.391106452670447169e+01	1.000000000000000000e+00
1.280000000000000000e+02	1.714906921064372014e+01	3.408179478461953238e+01	-3.870684690286135213e-03	1.024378351688912545e+02	7.048272347723705256e-02	0.000000000000000000e+00	8.907636800789155984e+00	1.000000000000000000e+00
1.280000000000000000e+02	5.287187699578409905e+01	4.332793985613791676e+01	-4.434106254374562371e-03	1.176034860332432856e+02	1.486919730830799091e-01	0.000000000000000000e+00	6.991837599072895593e+00	1.000000000000000000e+00
1.280000000000000000e+02	5.681103732740513834e+01	9.150037919906099049e+00	-5.530173730398026989e-03	1.471063977509327856e+02	6.006996537914466305e-02	0.000000000000000000e+00	1.113283125482659308e+01	1.000000000000000000e+00
1.290000000000000000e+02	8.446144816409203315e+01	8.179038625349951630e+00	-7.688714134681750266e-03	2.052079547989453658e+02	4.850444471787385137e-02	0.000000000000000000e+00	6.159431355114770135e+00	1.000000000000000000e+00
1.290000000000000000e+02	3.491656078336818325e+01	1.005139908208964528e+01	2.399270577949765958e-03	-6.283169630788100335e+01	2.872435215883729631e-01	0.000000000000000000e+00	6.830869057633554675e+00	1.000000000000000000e+00
1.290000000000000000e+02	4.882467316288533254e+00	3.691787542557357682e+01	-3.206802657218847837e-03	8.456808404407537694e+01	1.594425647392431200e-01	0.000000000000000000e+00	1.259018965054111305e+01	1.000000000000000000e+00
1.300000000000000000e+02	1.284592171098808535e+02	2.006115068826017378e+01	-3.887410131386428644e-03	1.028880348354406209e+02	1.194185957017025457e-01	0.000000000000000000e+00	9.093873536641996935e+00	1.000000000000000000e+00
1.310000000000000000e+02	1.300243629449377281e+01	2.619817703427958833e+01	-4.159993888629572555e-03	1.102251876125643690e+02	1.139251419556778222e-01	0.000000000000000000e+00	7.966050444566862510e+00	1.000000000000000000e+00
1.310000000000000000e+02	4.817801203702244806e+01	1.792933622755028011e+01	-4.097600256482853906e-03	1.085457346032943207e+02	8.215006375274769290e-02	0.000000000000000000e+00	6.639745733788986470e+00	1.000000000000000000e+00
1.310000000000000000e+02	6.464982437833525353e+01	3.656617800339921587e+01	-3.802745118773900174e-03	1.006091017885932217e+02	8.275415190830337497e-02	0.000000000000000000e+00	9.091518836528038605e+00	1.000000000000000000e+00
1.310000000000000000e+02	1.129088029291523156e+02	4.330772362684341914e+01	-4.990156632802947127e-03	1.325707262663704000e+02	7.515053666639315288e-02	0.000000000000000000e+00	1.046469403809815368e+01	1.000000000000000000e+00
1.320000000000000000e+02	2.096172787218959144e+01	2.587009584523590888e+01	-4.379144122858041194e-03	1.161240671567422424e+02	9.673946657973553354e-02	0.000000000000000000e+00	7.966050444566862510e+00	1.000000000000000000e+00
1.320000000000000000e+02	1.259621379284248519e+02	2.947050076642243610e+01	-4.473261205941546879e-03	1.186574221317599296e+02	2.016089560337126496e-01	0.000000000000000000e+00	6.648078573463224394e+00	1.000000000000000000e+00
1.320000000000000000e+02	9.349443100838752230e+01	4.347071505378466583e+01	-3.775616001431146736e-03	9.987886576622176449e+01	1.512771238790141526e-01	0.000000000000000000e+00	6.682632108463194776e+00	1.000000000000000000e+00
1.320000000000000000e+02	1.301131284517744575e+02	4.578896802558877255e+01	-3.868061323351714223e-03	1.023672218492167048e+02	1.737313135090816640e-01	0.000000000000000000e+00	1.005386939010326408e+01	1.000000000000000000e+00
1.330000000000000000e+02	2.834655169008191322e+01	8.181705899593850972e+00	-8.349018269283060845e-03	2.229813994235815926e+02	3.236831045505961235e-02	0.000000000000000000e+00	6.830869057633554675e+00	1.000000000000000000e+00
1.330000000000000000e+02	3.814857550856856960e+01	5.116852143182993018e+01	-4.520393453346652907e-03	1.199260835642604377e+02	2.264811974476330647e-01	0.000000000000000000e+00	6.110518146735215872e+00	1.000000000000000000e+00
1.330000000000000000e+02	1.197810341500826894e+02	2.277917872650893472e+01	-4.508298132745932295e-03	1.196005131192958117e+02	1.822368096374994417e-01	0.000000000000000000e+00	9.003756694632700786e+00	1.000000000000000000e+00
1.330000000000000000e+02	5.447501902039449817e+01	2.003502529783883546e+01	-2.341115999586203689e-03	6.126634615474599599e+01	3.496669823919151820e-01	0.000000000000000000e+00	6.639745733788986470e+00	1.000000000000000000e+00
1.340000000000000000e+02	1.118775324939016400e+02	2.709221665665591772e+01	-2.409942659882925199e-03	6.311895735522112716e+01	2.440179850583580334e-01	0.000000000000000000e+00	9.003756694632700786e+00	1.000000000000000000e+00
1.340000000000000000e+02	1.802186958912055559e+01	3.907076240076003160e+01	-4.476537383705495379e-03	1.187456071983325643e+02	9.675783764266965292e-02	0.000000000000000000e+00	1.095140406321726267e+01	1.000000000000000000e+00
1.340000000000000000e+02	8.352505459863944282e+01	1.903343958535506886e+01	-3.551373200172536129e-03	9.384290930041879619e+01	1.319302327463302005e-01	0.000000000000000000e+00	1.089471675216850421e+01	1.000000000000000000e+00
1.340000000000000000e+02	1.412742634846929093e+02	4.580533272246820786e+01	-3.837645514893555949e-03	1.015485177717827128e+02	9.932177997139735037e-02	0.000000000000000000e+00	1.116114703004774178e+01	1.000000000000000000e+00
1.350000000000000000e+02	3.389772537017022813e+01	4.677890810917163833e+01	-4.055330483067730134e-03	1.074079566647338737e+02	2.124365513716822695e-01	0.000000000000000000e+00	6.110518146735215872e+00	1.000000000000000000e+00
1.350000000000000000e+02	1.308932511118960065e+02	3.392932028404565870e+01	-3.641753054931596342e-03	9.627566908423074210e+01	1.689576072112052296e-01	0.000000000000000000e+00	6.648078573463224394e+00	1.000000000000000000e+00
1.360000000000000000e+02	1.094116590904896498e+02	1.266654383912984017e+01	-3.712667668754976967e-03	9.818448185068167788e+01	1.059156284151825389e-01	0.000000000000000000e+00	3.767233474927709214e+00	1.000000000000000000e+00
1.360000000000000000e+02	1.419861567909498774e+02	1.271529752152764736e+01	-4.029523231983470760e-03	1.067133013929822880e+02	6.940770159279885387e-02	0.000000000000000000e+00	7.534386800932368011e+00	1.000000000000000000e+00
1.360000000000000000e+02	6.981741947970083295e+00	3.588828095075663072e+01	-3.735300157636634207e-03	9.879368186439764088e+01	1.095810549625706454e-01	0.000000000000000000e+00	1.140819329808125460e+01	1.000000000000000000e+00
1.360000000000000000e+02	4.384611750188720691e+01	4.266352410069170276e+01	-4.200163344010623620e-03	1.113064311689870323e+02	2.134155750523347717e-01	0.000000000000000000e+00	6.787275731725568306e+00	1.000000000000000000e+00
1.370000000000000000e+02	1.804536303416199061e+01	5.093156213876164884e+01	-3.626449990691501396e-03	9.586375561798718081e+01	1.054411031794100229e-01	0.000000000000000000e+00	1.186082300546379287e+01	1.000000000000000000e+00
1.370000000000000000e+02	4.863797722566017256e+01	3.785673803865884679e+01	-4.591697701609589490e-03	1.218453841434818941e+02	2.715379707159349953e-01	0.000000000000000000e+00	5.903967813042415358e+00	1.000000000000000000e+00
1.370000000000000000e+02	1.215473373427691826e+02	4.052517543942605727e+01	-4.359917239485980138e-03	1.156065360237227679e+02	9.661844237367334109e-02	0.000000000000000000e+00	1.005386939010326408e+01	1.000000000000000000e+00
1.380000000000000000e+02	1.411004809112711484e+02	2.447244388306494400e+01	-4.894987599267400409e-03	1.300090558801240661e+02	9.453944018266235982e-02	0.000000000000000000e+00	9.741694071503086860e+00	1.000000000000000000e+00
1.390000000000000000e+02	2.682493546232650417e+01	3.255621850361355740e+01	-3.568471010211315009e-03	9.430313204324664866e+01	7.851013737377021684e-02	0.000000000000000000e+00	1.095140406321726267e+01	1.000000000000000000e+00
1.390000000000000000e+02	1.354803080102433910e+02	1.651541806022688874e+01	-2.913799707997865966e-03	7.668130669415224077e+01	1.621588397076327848e-01	0.000000000000000000e+00	7.534386800932368011e+00	1.000000000000000000e+00
1.400000000000000000e+02	5.214236952345575560e+01	1.743796965053024550e+01	-4.412177353267528711e-03	1.170132245323966771e+02	1.048431747213965926e-01	0.000000000000000000e+00	1.193998942135348074e+01	1.000000000000000000e+00
1.400000000000000000e+02	5.315927828301657598e+01	3.406007204252635745e+01	-4.393716149152170417e-03	1.165163032322649741e+02	2.229984623731434690e-01	0.000000000000000000e+00	5.903967813042415358e+00	1.000000000000000000e+00
1.400000000000000000e+02	1.041702874963729641e+02	4.751721836625751649e+00	-4.897347962924738889e-03	1.300725899253607167e+02	5.528530945529686047e-02	0.000000000000000000e+00	9.492964948788976898e+00	1.000000000000000000e+00
1.400000000000000000e+02	1.130938046966159902e+02	1.187039574367247674e+01	-4.320524480932527375e-03	1.145461988607816295e+02	8.762993911414151960e-02	0.000000000000000000e+00	3.767233474927709214e+00	1.000000000000000000e+00
1.400000000000000000e+02	5.863611448028010642e+01	3.681906211497521042e+01	-4.234645848039241683e-03	1.122345987265648546e+02	1.834478835219517379e-01	0.000000000000000000e+00	6.132516689869451199e+00	1.000000000000000000e+00
1.400000000000000000e+02	1.440016500794811520e+02	4.131723972569048442e+01	-3.018337221234174052e-03	7.949514899096679699e+01	1.728910066725846129e-01	0.000000000000000000e+00	1.327750872976848839e+01	1.000000000000000000e+00
1.400000000000000000e+02	1.103445944577226641e+02	5.309924065621265754e+01	1.337002107947512152e-03	-3.423855439232738007e+01	4.705385266757355911e-01	0.000000000000000000e+00	1.684068182184032025e+01	1.000000000000000000e+00
1.410000000000000000e+02	7.646875636252511299e+01	2.897968772006869287e+01	-5.654044652427326137e-03	1.504406385316901265e+02	8.628591342092106764e-02	0.000000000000000000e+00	1.947970501326738813e+01	1.000000000000000000e+00
1.410000000000000000e+02	8.610599753323134564e+01	5.338391692920000153e+00	-3.780746384748356632e-03	1.000169605910355557e+02	9.778170678234565649e-02	0.000000000000000000e+00	1.807381402451467522e+01	1.000000000000000000e+00
1.410000000000000000e+02	2.391110539673912427e+01	6.291551808688884861e+00	-4.666664140747562098e-03	1.238632601265384210e+02	6.226485425258598827e-02	0.000000000000000000e+00	9.736483264940570592e+00	1.000000000000000000e+00
1.410000000000000000e+02	1.094845874633117830e+02	2.929267825954230986e+01	-3.951891075422957721e-03	1.046236721397102656e+02	1.459295181234103733e-01	0.000000000000000000e+00	3.007137115928712578e+00	1.000000000000000000e+00
1.410000000000000000e+02	5.847514013116363429e+01	7.315748362088451806e+00	-4.210793820787189952e-03	1.115925723279180772e+02	1.026296599704262791e-01	0.000000000000000000e+00	1.193998942135348074e+01	1.000000000000000000e+00
1.420000000000000000e+02	2.734615215806921640e+01	1.540196124602722172e+01	-4.635128379935357992e-03	1.230144102267420152e+02	7.855619820294401645e-02	0.000000000000000000e+00	9.736483264940570592e+00	1.000000000000000000e+00
1.430000000000000000e+02	1.562521415209301878e+01	3.838878182418295637e+01	-4.382099819743380358e-03	1.162036258209485595e+02	1.326900733920468589e-01	0.000000000000000000e+00	4.108750110343532214e+00	1.000000000000000000e+00
1.430000000000000000e+02	1.315971169562972989e+02	4.605219443137807644e+01	-4.003981149151692939e-03	1.060257836704367804e+02	1.133190449308795200e-01	0.000000000000000000e+00	6.606341677452112648e+00	1.000000000000000000e+00
1.430000000000000000e+02	1.021374465680949442e+02	3.143193132881044960e+01	-4.713169438634682087e-03	1.251150459225610660e+02	1.402089334790475039e-01	0.000000000000000000e+00	5.573254454412835734e+00	1.000000000000000000e+00
1.430000000000000000e+02	1.108516339944750939e+02	2.234129332805407486e+01	-2.852930598654036115e-03	7.504288935344195011e+01	2.205389705727487382e-01	0.000000000000000000e+00	7.083956042833511546e+00	1.000000000000000000e+00
1.440000000000000000e+02	7.469358929008521386e+01	5.024059450875196120e+01	-3.714850095335702884e-03	9.824322635332406151e+01	1.087071964564636506e-01	0.000000000000000000e+00	1.305725826645099730e+01	1.000000000000000000e+00
1.440000000000000000e+02	6.200289180290204882e+01	5.331275835946139097e+01	-4.414674009267892385e-03	1.170804271665222842e+02	9.815232808853802116e-02	0.000000000000000000e+00	6.794345801468360868e+00	1.000000000000000000e+00
1.450000000000000000e+02	1.186331311970057669e+02	3.340102750162579781e+01	-3.831377141377246675e-03	1.013797915988867402e+02	1.102004497941522221e-01	0.000000000000000000e+00	1.002867817522525762e+01	1.000000000000000000e+00
1.450000000000000000e+02	1.172244977150466099e+02	1.924790663773861965e+01	-4.016247579262832712e-03	1.063559598800011088e+02	1.704496650578589678e-01	0.000000000000000000e+00	7.083956042833511546e+00	1.000000000000000000e+00
1.450000000000000000e+02	1.077034775293302147e+02	3.171559407258002850e+01	-3.410302067137039456e-03	9.004568944406426567e+01	1.975532114320117660e-01	0.000000000000000000e+00	3.007137115928712578e+00	1.000000000000000000e+00
1.450000000000000000e+02	5.325595587665067399e+01	4.642161158102091179e+01	-4.071500058181187764e-03	1.078431940543292882e+02	1.471348635447529141e-01	0.000000000000000000e+00	4.879953299754747675e+00	1.000000000000000000e+00
1.460000000000000000e+02	5.007108844473619769e+01	2.682716691179826185e+01	-3.777066337866960034e-03	9.991790455604335364e+01	1.676798985643527251e-01	0.000000000000000000e+00	1.312913737997332220e+01	1.000000000000000000e+00
1.470000000000000000e+02	1.226518528348615860e+02	2.397776156795992364e+01	-4.127743551986213372e-03	1.093571034337446832e+02	1.304119424632376179e-01	0.000000000000000000e+00	7.199146564525590541e+00	1.000000000000000000e+00
1.470000000000000000e+02	3.853646363384095963e+01	3.309826560453885236e+01	-3.876579075124900447e-03	1.025964946668987068e+02	1.288783033379550247e-01	0.000000000000000000e+00	1.312913737997332220e+01	1.000000000000000000e+00
1.480000000000000000e+02	1.263591947787727179e+02	4.202628812081433551e+01	-4.670653590905093390e-03	1.239706443874297292e+02	8.674148060058495258e-02	0.000000000000000000e+00	6.476760025416130162e+00	1.000000000000000000e+00
1.480000000000000000e+02	6.061005357150568784e+01	4.666271050015305377e+01	-4.298347518583346509e-03	1.139492602811166648e+02	6.880858376683585131e-02	0.000000000000000000e+00	6.794345801468360868e+00	1.000000000000000000e+00
1.480000000000000000e+02	1.904363463502545883e+01	4.066830564970352668e+01	-4.179952482655298340e-03	1.107624142436167745e+02	1.756440586371786905e-01	0.000000000000000000e+00	4.108750110343532214e+00	1.000000000000000000e+00
1.480000000000000000e+02	1.363346205987615463e+02	4.012078501438282530e+01	-3.723670868293099852e-03	9.848065560976729671e+01	8.977344962681599316e-02	0.000000000000000000e+00	4.671803111642104156e+00	1.000000000000000000e+00
1.490000000000000000e+02	4.749846744624229622e+00	1.096182916431963683e+01	-5.249786636037481573e-03	1.395592020967835083e+02	8.740633433727817980e-02	0.000000000000000000e+00	2.208755147978635591e+01	1.000000000000000000e+00
1.490000000000000000e+02	5.023073938633227442e+01	5.025071191850135932e+01	-3.854478143100398876e-03	1.020016025998855156e+02	1.791905888693552384e-01	0.000000000000000000e+00	4.879953299754747675e+00	1.000000000000000000e+00
1.490000000000000000e+02	9.400894581347212409e+01	3.466186832734444323e+01	-3.171274662945541747e-03	8.361177496504429030e+01	1.536175507428144682e-01	0.000000000000000000e+00	7.899465146516576830e+00	1.000000000000000000e+00
1.510000000000000000e+02	1.393377307597502863e+02	2.065930444982560132e+01	-3.992595710411992946e-03	1.057193211566295190e+02	1.496849421309808248e-01	0.000000000000000000e+00	6.025276922201243224e+00	1.000000000000000000e+00
1.510000000000000000e+02	6.829201017553883446e+01	1.017354087934827511e+01	-1.270663712389129459e-03	3.245291995789203554e+01	4.233632717088801067e-01	0.000000000000000000e+00	1.134190859533288354e+01	1.000000000000000000e+00
1.520000000000000000e+02	9.069804479792520624e+01	1.111448994235916388e+01	-7.085150809901197451e-03	1.889618058377160992e+02	3.021515818978759427e-02	0.000000000000000000e+00	1.103828743462011452e+01	1.000000000000000000e+00
1.520000000000000000e+02	6.682992765598241647e+01	2.142081634013847946e+01	1.997921177883161918e-03	-5.202855126696458399e+01	2.387404882541612761e-01	0.000000000000000000e+00	1.099411174611869235e+01	1.000000000000000000e+00
1.520000000000000000e+02	2.342233439871635525e+01	3.369099788953779750e+01	-4.336218772034223200e-03	1.149686430031120921e+02	2.832085338614696024e-01	0.000000000000000000e+00	5.646993005680415401e+00	1.000000000000000000e+00
1.520000000000000000e+02	1.085273782219966847e+02	2.035753183009714107e+01	-3.048959492662978079e-03	8.031941044413648001e+01	2.205502385871459525e-01	0.000000000000000000e+00	3.292972488722975211e+00	1.000000000000000000e+00
1.520000000000000000e+02	5.626012118268286599e+01	3.237976056442430917e+01	-1.074239107810228463e-03	2.716574750287310636e+01	4.315914649793810565e-01	0.000000000000000000e+00	8.320297901905117754e+00	1.000000000000000000e+00
1.530000000000000000e+02	1.318954367584100282e+02	3.866497213303069458e+01	-3.991833766637978981e-03	1.056988118719455798e+02	8.834397207517841188e-02	0.000000000000000000e+00	4.671803111642104156e+00	1.000000000000000000e+00
1.530000000000000000e+02	1.807040251184663404e+01	3.549248479887425844e+01	-4.237961505404373025e-03	1.123238464678485116e+02	2.592172576455786803e-01	0.000000000000000000e+00	5.266526582622191199e+00	1.000000000000000000e+00
1.530000000000000000e+02	8.180525682782078434e+01	4.498495009523519883e+01	-2.092903634886119930e-03	5.458519956187988953e+01	2.194582564120659551e-01	0.000000000000000000e+00	1.598424355561020427e+01	1.000000000000000000e+00
1.530000000000000000e+02	2.600708778441855529e+01	4.962693080824261749e+00	-4.699008393086629397e-03	1.247338722395774795e+02	1.057464195205344293e-01	0.000000000000000000e+00	7.022300551070329355e+00	1.000000000000000000e+00
1.540000000000000000e+02	2.903137029777667522e+01	1.130039142556732301e+01	-3.948680571666539178e-03	1.045372548242010282e+02	1.792488761959466492e-01	0.000000000000000000e+00	7.022300551070329355e+00	1.000000000000000000e+00
1.540000000000000000e+02	7.492202945650849699e+01	2.886315344188733434e+01	-3.731387031434472284e-03	9.868835201983240779e+01	1.124165352828745412e-01	0.000000000000000000e+00	1.099411174611869235e+01	1.000000000000000000e+00
1.540000000000000000e+02	4.826836614555984539e+01	1.466238038221341355e+01	-3.982741251062535057e-03	1.054540681037176739e+02	9.038518086791536010e-02	0.000000000000000000e+00	1.531574900540292283e+01	1.000000000000000000e+00
1.540000000000000000e+02	1.104958787187079992e+02	2.299735637084481965e+01	3.050675774394271018e-03	-8.036560769887550748e+01	1.911533758601861033e-01	0.000000000000000000e+00	3.292972488722975211e+00	1.000000000000000000e+00
1.540000000000000000e+02	6.060742710659582144e+01	3.947400389126037368e+01	-3.973544443298001466e-03	1.052065170965971959e+02	1.281556398904435401e-01	0.000000000000000000e+00	6.251457311251765958e+00	1.000000000000000000e+00
1.540000000000000000e+02	2.712515610811674094e+01	4.539869555559080538e+01	1.313346012954551452e-03	-3.360180191364361946e+01	3.733735145659593524e-01	0.000000000000000000e+00	1.227929449322353683e+01	1.000000000000000000e+00
1.550000000000000000e+02	8.302743287235205116e+01	1.905209047252866839e+01	-4.637951586431585983e-03	1.230904026394730266e+02	6.940799613912640442e-02	0.000000000000000000e+00	1.103828743462011452e+01	1.000000000000000000e+00
1.560000000000000000e+02	1.009509847331418939e+02	3.859330461339334306e+01	-4.593497332706281133e-03	1.218938249179155235e+02	7.701215044592102377e-02	0.000000000000000000e+00	1.630063382367259095e+01	1.000000000000000000e+00
1.560000000000000000e+02	1.172248310171753474e+02	3.765917925932706112e+01	-5.320795583343911929e-03	1.414705540430599058e+02	5.070197696074196791e-02	0.000000000000000000e+00	1.277934030740496674e+01	1.000000000000000000e+00
1.560000000000000000e+02	3.567542124359277267e+01	2.337959933624468789e+01	-4.801030314465745512e-03	1.274800022047117523e+02	1.097736391057341221e-01	0.000000000000000000e+00	1.123718364623345600e+01	1.000000000000000000e+00
1.570000000000000000e+02	6.410151100399995983e+01	4.465783415780115462e+01	-5.309085256789683113e-03	1.411553465051369756e+02	9.613078853867218498e-02	0.000000000000000000e+00	6.251457311251765958e+00	1.000000000000000000e+00
1.590000000000000000e+02	1.963317950686902336e+01	9.089993793492062935e+00	-4.469735504528075422e-03	1.185625206226649198e+02	7.146803636793763737e-02	0.000000000000000000e+00	9.654628311550130348e+00	1.000000000000000000e+00
1.590000000000000000e+02	2.631397492064950328e+01	2.959551592527872899e+01	-4.125308314964992729e-03	1.092915540178370293e+02	9.279475003869541716e-02	0.000000000000000000e+00	5.411927216722793865e+00	1.000000000000000000e+00
1.600000000000000000e+02	1.067656284157381492e+02	6.632693647657371017e+00	-4.542631242952799471e-03	1.205246594347232190e+02	1.442289277458378427e-01	0.000000000000000000e+00	2.197996319909773177e+01	1.000000000000000000e+00
1.600000000000000000e+02	1.239751434396753638e+02	2.457384061608717118e+01	-4.757331011651497535e-03	1.263037455405410725e+02	2.312872094529859757e-01	0.000000000000000000e+00	6.707414389571249913e+00	1.000000000000000000e+00
1.600000000000000000e+02	1.280671961724938797e+02	2.988839725095898103e+01	-4.402372813360384135e-03	1.167493151640040594e+02	2.316166262276672105e-01	0.000000000000000000e+00	5.235432046460818611e+00	1.000000000000000000e+00
1.600000000000000000e+02	1.148240265319531090e+02	5.021097899148507793e+01	-3.285382836156702790e-03	8.668323127057163902e+01	1.540836184587359714e-01	0.000000000000000000e+00	1.277934030740496674e+01	1.000000000000000000e+00
1.610000000000000000e+02	4.654662210383295928e+01	1.400394256051554542e+01	-3.625935986865344920e-03	9.584992014723617615e+01	1.300652028982224317e-01	0.000000000000000000e+00	1.388045020553813202e+01	1.000000000000000000e+00
1.620000000000000000e+02	6.275636057797304801e+01	3.135921353500503272e+01	-4.127871993814606101e-03	1.093605607098766939e+02	2.302202443445443558e-01	0.000000000000000000e+00	5.905715834454658086e+00	1.000000000000000000e+00
1.620000000000000000e+02	3.285039930730929569e+01	1.174997294749742061e+01	-4.687602236025081338e-03	1.244268520495013917e+02	9.419620982707643808e-02	0.000000000000000000e+00	6.954767653105122349e+00	1.000000000000000000e+00
1.630000000000000000e+02	1.351802623825157355e+02	1.153211203451297173e+01	-1.088282206390404072e-01	2.927585907654921812e+03	2.900303377888158174e-03	0.000000000000000000e+00	1.281786039386230414e+01	1.000000000000000000e+00
1.630000000000000000e+02	4.349626127085725358e+01	3.431223971662662819e+01	-4.015475683370789764e-03	1.063351827135799255e+02	1.051579965320680321e-01	0.000000000000000000e+00	1.781792489445398076e+01	1.000000000000000000e+00
1.630000000000000000e+02	8.965177362733397715e+00	5.315425889978001806e+01	-4.644124700598976745e-03	1.232565647109583580e+02	1.447574334600219004e-01	0.000000000000000000e+00	9.557066337606196171e+00	1.000000000000000000e+00
1.630000000000000000e+02	3.428681600016696507e+01	4.945158461182810328e+00	-5.187023050493466854e-03	1.378697910304970549e+02	1.081803661074411949e-01	0.000000000000000000e+00	6.954767653105122349e+00	1.000000000000000000e+00
1.630000000000000000e+02	6.136035948706471288e+01	2.562086355687445405e+01	-4.911395827130758673e-03	1.304507170996072603e+02	1.522208140281557931e-01	0.000000000000000000e+00	5.905715834454658086e+00	1.000000000000000000e+00
1.640000000000000000e+02	8.142634188185596145e+01	1.509432150691873353e+01	-4.979084974824425115e-03	1.322727098074805951e+02	2.219442326568583645e-01	0.000000000000000000e+00	3.576698068537987218e+00	1.000000000000000000e+00
1.640000000000000000e+02	2.303020626670263482e+01	2.529367682711839649e+01	2.404596216428907512e-03	-6.297504682719436175e+01	2.191567955016809899e-01	0.000000000000000000e+00	5.411927216722793865e+00	1.000000000000000000e+00
1.650000000000000000e+02	8.776312818080938882e+01	3.900739097690502888e+01	-4.565553348183157625e-03	1.211416550684668181e+02	6.654563395007329074e-02	0.000000000000000000e+00	1.133059835232511681e+01	1.000000000000000000e+00
1.650000000000000000e+02	1.310674871010018308e+02	3.417885212864057820e+01	-3.919718822751871827e-03	1.037576897516935617e+02	1.005087348917422796e-01	0.000000000000000000e+00	5.235432046460818611e+00	1.000000000000000000e+00
1.650000000000000000e+02	1.149354798455465669e+02	2.703789665690351640e+01	-2.063061619250780142e-03	5.378194029908200946e+01	2.205785040102903327e-01	0.000000000000000000e+00	9.369476509779032014e+00	1.000000000000000000e+00
1.650000000000000000e+02	5.141043673546652926e+00	3.008375804986421542e+01	-3.934781825624408293e-03	1.041631414722062772e+02	9.436972455091108269e-02	0.000000000000000000e+00	1.414092726198531835e+01	1.000000000000000000e+00
1.650000000000000000e+02	1.788189234812015016e+01	4.971482422954933611e+01	-3.707511639927545122e-03	9.804569672418429604e+01	1.260549165605189259e-01	0.000000000000000000e+00	4.911473629710511268e+00	1.000000000000000000e+00
1.660000000000000000e+02	9.013294793780603698e+01	5.008739157893845118e+01	-3.767822298975713208e-03	9.966908222595031930e+01	9.777671937110565814e-02	0.000000000000000000e+00	8.518339042626168478e+00	1.000000000000000000e+00
1.660000000000000000e+02	5.469728978339478687e+01	5.261628826612945176e+01	-3.576097143913019392e-03	9.450840512567123142e+01	1.098983352167821614e-01	0.000000000000000000e+00	1.974610056687489035e+01	1.000000000000000000e+00
1.670000000000000000e+02	3.070684792371490346e+01	4.894590311871973398e+01	-3.985304042763941970e-03	1.055230509163376951e+02	1.004236410540260138e-01	0.000000000000000000e+00	7.956538076156714823e+00	1.000000000000000000e+00
1.680000000000000000e+02	2.196032273860666706e+01	1.711993832004434068e+01	-4.138818115791724137e-03	1.096551981089478005e+02	3.097169485445692150e-01	0.000000000000000000e+00	8.243461162989506263e+00	1.000000000000000000e+00
1.680000000000000000e+02	7.101654077047541591e+01	1.885625977730192204e+01	-4.046694624362166121e-03	1.071755047559143037e+02	8.933340847857274003e-02	0.000000000000000000e+00	1.106870086002297349e+01	1.000000000000000000e+00
1.680000000000000000e+02	1.373099557635169390e+02	2.417180946678814379e+01	-4.602529422935066478e-03	1.221369422135886253e+02	1.846941066095533213e-01	0.000000000000000000e+00	1.179446132040873785e+01	1.000000000000000000e+00
1.680000000000000000e+02	6.870566413886341195e+01	3.421648974013105260e+01	-4.233008361435816949e-03	1.121905224048451259e+02	1.409351545397420358e-01	0.000000000000000000e+00	1.130655959653607390e+01	1.000000000000000000e+00
1.690000000000000000e+02	1.938549450749174596e+01	3.740276116130328177e+01	-4.372458382867144312e-03	1.159441067062830513e+02	1.592782816400607482e-01	0.000000000000000000e+00	6.469818418459420073e+00	1.000000000000000000e+00
1.700000000000000000e+02	2.279306057952229736e+01	4.976959482574884674e+01	-3.806582597692436103e-03	1.007123954308448930e+02	1.420996344181125748e-01	0.000000000000000000e+00	4.911473629710511268e+00	1.000000000000000000e+00
1.700000000000000000e+02	1.436766329099983466e+02	1.115612337730164505e+01	-3.558730817764650667e-03	9.404095471917366922e+01	1.344658937657582376e-01	0.000000000000000000e+00	7.284272656919740463e+00	1.000000000000000000e+00
1.700000000000000000e+02	1.101284291396810886e+02	4.916392190058208200e+01	-3.732752471335590988e-03	9.872510564471384953e+01	1.320800966726081160e-01	0.000000000000000000e+00	1.671733539242526234e+01	1.000000000000000000e+00
1.700000000000000000e+02	3.600419024168048310e+01	1.975082225189195384e+01	-3.569571958486755792e-03	9.433276633172485504e+01	1.917004927369635459e-01	0.000000000000000000e+00	8.813603542003201952e+00	1.000000000000000000e+00
1.700000000000000000e+02	1.925637289400822993e+01	3.093423134559027332e+01	-4.510029879656392467e-03	1.196471266511579614e+02	1.232055182279935268e-01	0.000000000000000000e+00	6.469818418459420073e+00	1.000000000000000000e+00
1.710000000000000000e+02	4.672382124790237157e+01	3.455161868402390724e+01	-4.039849966046324403e-03	1.069912666917007300e+02	7.722242299720660785e-02	0.000000000000000000e+00	1.198294855272530235e+01	1.000000000000000000e+00
1.710000000000000000e+02	8.964066787458060048e+01	4.158328901696989988e+01	-4.106479588185410652e-03	1.087847400888717573e+02	6.796130780093645463e-02	0.000000000000000000e+00	8.518339042626168478e+00	1.000000000000000000e+00
1.720000000000000000e+02	1.023527264342190222e+02	3.436501146571883680e+01	-4.154607619183920547e-03	1.100802050860147432e+02	2.179161469665600315e-01	0.000000000000000000e+00	1.461848020932995240e+01	1.000000000000000000e+00
1.720000000000000000e+02	6.433319062362232899e+01	9.243648398688796064e+00	-3.811008382408296279e-03	1.008315245343078033e+02	2.079316652862188697e-01	0.000000000000000000e+00	1.170766700507337355e+01	1.000000000000000000e+00
1.730000000000000000e+02	9.123722644493780365e+01	1.079763576107246159e+01	-3.957186654284748466e-03	1.047662135425628520e+02	3.089220313713414434e-01	0.000000000000000000e+00	5.883656224461121909e+00	1.000000000000000000e+00
1.730000000000000000e+02	4.453904897442240696e+01	2.194986609132542554e+01	-4.554399095602021733e-03	1.208414154058759920e+02	7.556897095910430906e-02	0.000000000000000000e+00	8.813603542003201952e+00	1.000000000000000000e+00
1.730000000000000000e+02	5.702966534965283074e+01	2.790179853651804009e+01	-4.612006015422315426e-03	1.223920242022907843e+02	1.261532258353085245e-01	0.000000000000000000e+00	6.513844542876282340e+00	1.000000000000000000e+00
1.730000000000000000e+02	8.756087377578286635e+01	3.203660051718330237e+01	-4.368230290316272614e-03	1.158302988942721043e+02	1.003225028502310323e-01	0.000000000000000000e+00	9.770609234093416973e+00	1.000000000000000000e+00
1.730000000000000000e+02	4.215638747874659487e+01	4.562995812554838437e+01	-4.221612036362950432e-03	1.118837668629776800e+02	1.035570876392437611e-01	0.000000000000000000e+00	9.389517726107039053e+00	1.000000000000000000e+00
1.730000000000000000e+02	8.696174531041427258e+01	1.483962433552111904e+01	-4.290334579168760508e-03	1.137335755269212285e+02	2.624497698188180683e-01	0.000000000000000000e+00	5.883656224461121909e+00	1.000000000000000000e+00
1.730000000000000000e+02	1.208821808540144218e+02	1.809637193740362449e+01	-4.426285181771487040e-03	1.173929657691229522e+02	1.303257071406233036e-01	0.000000000000000000e+00	7.871060694122834711e+00	1.000000000000000000e+00
1.730000000000000000e+02	1.130914960419952280e+02	1.921834636239685778e+01	-4.174485811041492994e-03	1.106152675272514330e+02	1.323336402296956260e-01	0.000000000000000000e+00	7.871060694122834711e+00	1.000000000000000000e+00
1.730000000000000000e+02	2.550587216234681520e+01	2.794829502076309780e+01	-4.551788583601963818e-03	1.207711481032140313e+02	1.140666373858764127e-01	0.000000000000000000e+00	6.285579113952850072e+00	1.000000000000000000e+00
1.740000000000000000e+02	2.678420925880563885e+01	7.117800195282860010e+00	-4.374379200217598865e-03	1.159958094581262742e+02	1.197498506872479718e-01	0.000000000000000000e+00	1.563973451204801002e+01	1.000000000000000000e+00
1.740000000000000000e+02	1.199607170275997277e+02	3.031427851933960582e+01	-3.756436643426459832e-03	9.936261387626775843e+01	2.384587961700724845e-01	0.000000000000000000e+00	1.225260530778272283e+01	1.000000000000000000e+00
1.740000000000000000e+02	1.433712607882421253e+02	1.843399229667651085e+01	3.247769336028478657e-03	-8.567078650968673514e+01	3.423179870256946034e-01	0.000000000000000000e+00	7.284272656919740463e+00	1.000000000000000000e+00
1.750000000000000000e+02	6.240956555844245202e+01	3.157424247376534865e+01	-4.085420068064668682e-03	1.082178797663729028e+02	1.981568180274644320e-01	0.000000000000000000e+00	6.513844542876282340e+00	1.000000000000000000e+00
1.760000000000000000e+02	7.285739751484472393e+00	4.165075351504846424e+01	-4.227025343040606044e-03	1.120294771522666792e+02	9.552189953760081842e-02	0.000000000000000000e+00	1.422529742043888490e+01	1.000000000000000000e+00
1.760000000000000000e+02	3.164539444169064453e+01	4.924469509554867130e+01	-3.485628844981551906e-03	9.207326468494942162e+01	1.154517377090581443e-01	0.000000000000000000e+00	1.111518321879245974e+01	1.000000000000000000e+00
1.780000000000000000e+02	3.662566744896435722e+01	3.804219303422907927e+01	-4.964440040971238206e-03	1.318785112749691564e+02	8.094539401500155940e-02	0.000000000000000000e+00	7.652229932154283709e+00	1.000000000000000000e+00
1.780000000000000000e+02	6.747713264908983888e+01	1.097621314240242363e+01	-4.425312481915168183e-03	1.173667835507682042e+02	7.084136209065572398e-02	0.000000000000000000e+00	1.215807129420556443e+01	1.000000000000000000e+00
1.780000000000000000e+02	3.169586985761708320e+01	2.904028097777402095e+01	-4.188254699437844210e-03	1.109858854934755925e+02	6.716482900569498149e-02	0.000000000000000000e+00	6.285579113952850072e+00	1.000000000000000000e+00
1.780000000000000000e+02	5.097569386815545300e+01	3.896400062857311752e+01	-3.689237319406343547e-03	9.755380578057761909e+01	2.144169719545091501e-01	0.000000000000000000e+00	6.733661050301265050e+00	1.000000000000000000e+00
1.790000000000000000e+02	5.149267933423292476e+01	1.664193633724628896e+01	-4.088489282722361853e-03	1.083004939950306920e+02	9.062032622864402143e-02	0.000000000000000000e+00	7.925153678388590528e+00	1.000000000000000000e+00
1.790000000000000000e+02	8.478236983813995664e+01	4.468311433693682488e+01	-4.088424611887768977e-03	1.082987532464313176e+02	2.275042304168585217e-01	0.000000000000000000e+00	5.223257852498906395e+00	1.000000000000000000e+00
1.800000000000000000e+02	9.503714288888775741e+01	7.576346490955869761e+00	-4.223033434257894569e-03	1.119220267124190542e+02	1.252777964863162063e-01	0.000000000000000000e+00	3.019099599006621837e+00	1.000000000000000000e+00
1.800000000000000000e+02	1.136967438473356395e+02	2.003166347963698612e+01	-4.277622675029966841e-03	1.133914084671602751e+02	1.181444655788040921e-01	0.000000000000000000e+00	9.365284136409499638e+00	1.000000000000000000e+00
1.800000000000000000e+02	1.488211173201217896e+01	2.962352526272869824e+01	-4.165474404543238925e-03	1.103727069767506919e+02	1.444395096836852410e-01	0.000000000000000000e+00	8.358381305342026835e+00	1.000000000000000000e+00
1.800000000000000000e+02	1.229795261943234266e+02	3.643939957897956106e+01	-3.396320499242897004e-03	8.966934677148327637e+01	2.547001869083078684e-01	0.000000000000000000e+00	5.863591684076995492e+00	1.000000000000000000e+00
1.810000000000000000e+02	5.158785569686588701e+01	2.456651848938984273e+01	-3.773245637755704308e-03	9.981506254991877825e+01	1.581763952541714868e-01	0.000000000000000000e+00	6.516091539998544846e+00	1.000000000000000000e+00
1.810000000000000000e+02	8.729781482024475281e+01	4.955428959197140415e+01	-2.897553561382048247e-03	7.624400822499407582e+01	2.976231561676901949e-01	0.000000000000000000e+00	5.482318106718853556e+00	1.000000000000000000e+00
1.820000000000000000e+02	4.481122490376311873e+01	3.236025437232488855e+01	-9.253926121078007855e-03	2.473388564672014525e+02	1.093843820288129542e-01	0.000000000000000000e+00	3.841786236891365114e+00	1.000000000000000000e+00
1.820000000000000000e+02	7.442602060147386567e+01	3.574658930037676896e+01	-4.213470391795533926e-03	1.116646177447310890e+02	1.291298880063914689e-01	0.000000000000000000e+00	6.018503124752308864e+00	1.000000000000000000e+00
1.820000000000000000e+02	3.530665580976029361e+01	5.057029074985504735e+01	-4.319517026674523849e-03	1.145190811561843418e+02	8.987232712896331410e-02	0.000000000000000000e+00	3.039946941882321063e+00	1.000000000000000000e+00
1.820000000000000000e+02	4.548636888676023204e+01	2.227931328133628242e+01	-4.260554409266391340e-03	1.129319809692987775e+02	2.673382142678296658e-01	0.000000000000000000e+00	6.347277735953146482e+00	1.000000000000000000e+00
1.820000000000000000e+02	1.106301185209768079e+02	3.605467973342905452e+01	-3.772200610448432113e-03	9.978693348937873964e+01	2.471494674797859448e-01	0.000000000000000000e+00	5.472629904024451264e+00	1.000000000000000000e+00
1.830000000000000000e+02	1.286166077191396084e+02	3.805340680329826597e+01	-4.464465963930065902e-03	1.184206800932662276e+02	1.788780884828656825e-01	0.000000000000000000e+00	5.863591684076995492e+00	1.000000000000000000e+00
1.830000000000000000e+02	4.427282466149843287e+01	3.832077785317300567e+01	-3.770676622890395662e-03	9.974591222803566382e+01	4.623977728540858978e-01	0.000000000000000000e+00	5.984790304314131504e+00	1.000000000000000000e+00
1.830000000000000000e+02	7.988174974708213938e+01	4.649041766422086397e+01	-4.878476286535291667e-03	1.295646199192597976e+02	9.327927771482180663e-02	0.000000000000000000e+00	5.223257852498906395e+00	1.000000000000000000e+00
1.830000000000000000e+02	1.607376078109324524e+01	1.142515117951252890e+01	-3.671933880457929275e-03	9.708804811248258204e+01	2.234783376188705928e-01	0.000000000000000000e+00	4.673624305599301643e+00	1.000000000000000000e+00
1.830000000000000000e+02	6.095669241783025427e+01	2.123791654805378926e+01	-3.887995032570535671e-03	1.029037786544807460e+02	1.075079946814456733e-01	0.000000000000000000e+00	9.942569707472838303e+00	1.000000000000000000e+00
1.830000000000000000e+02	1.062330765748474164e+02	3.279650536878843070e+01	-4.509458769286285758e-03	1.196317540402568085e+02	2.494530800310101881e-01	0.000000000000000000e+00	5.472629904024451264e+00	1.000000000000000000e+00
1.840000000000000000e+02	1.224831021440025154e+02	1.678998878308327747e+01	-4.415805377306206321e-03	1.171108802655191425e+02	1.052371533673407411e-01	0.000000000000000000e+00	9.365284136409499638e+00	1.000000000000000000e+00
1.840000000000000000e+02	7.445136127323478092e+01	2.972813952381403624e+01	-4.423308561734388099e-03	1.173128439152292088e+02	1.510144438702060166e-01	0.000000000000000000e+00	6.018503124752308864e+00	1.000000000000000000e+00
1.850000000000000000e+02	9.804568595009629917e+01	7.324094558206319938e+00	-4.022317347731533752e-03	1.065193401893307765e+02	1.344253640864162547e-01	0.000000000000000000e+00	3.019099599006621837e+00	1.000000000000000000e+00
1.850000000000000000e+02	1.790324390365030993e+01	2.183023979079940702e+01	-4.698857289412192856e-03	1.247298049732233238e+02	1.399627450363860603e-01	0.000000000000000000e+00	6.038206534799908987e+00	1.000000000000000000e+00
1.860000000000000000e+02	4.322975836306752484e+01	4.719797544843545012e+01	-4.019919142619138991e-03	1.064547875634572449e+02	2.197988865331785835e-01	0.000000000000000000e+00	5.778209002227715274e+00	1.000000000000000000e+00
1.860000000000000000e+02	1.773269383542419675e+01	1.579444234297791816e+01	-2.909581955701134610e-03	7.656777721136072046e+01	3.463704699959198052e-01	0.000000000000000000e+00	4.673624305599301643e+00	1.000000000000000000e+00
1.860000000000000000e+02	2.459609070123363850e+01	2.873744827123861256e+01	-3.625474319678515921e-03	9.583749342483639566e+01	1.070286512168591164e-01	0.000000000000000000e+00	9.617885799289400239e+00	1.000000000000000000e+00
1.860000000000000000e+02	1.050457869618022499e+02	5.234644563266012796e+01	-4.171421748133110827e-03	1.105327919685281586e+02	2.345642018418674368e-01	0.000000000000000000e+00	6.428043201794487516e+00	1.000000000000000000e+00
1.870000000000000000e+02	2.611150998740438567e+01	9.831347237216546020e+00	-4.331312184591199453e-03	1.148365721048022152e+02	7.748785365978105855e-02	0.000000000000000000e+00	1.016349448444176318e+01	1.000000000000000000e+00
1.870000000000000000e+02	3.762529613088698000e+01	4.860428350909899819e+01	-4.571194870895060706e-03	1.212935082619640497e+02	1.576949282644096728e-01	0.000000000000000000e+00	3.039946941882321063e+00	1.000000000000000000e+00
1.870000000000000000e+02	1.001736101586278380e+02	4.815339988967740936e+01	-4.400824981022718151e-03	1.167076520713470131e+02	2.595484357501071093e-01	0.000000000000000000e+00	6.428043201794487516e+00	1.000000000000000000e+00
1.870000000000000000e+02	1.316039854850637596e+02	6.490637525447660927e+00	-4.187168909533404981e-03	1.109566592237473373e+02	6.842842056946074614e-02	0.000000000000000000e+00	8.380545529306235863e+00	1.000000000000000000e+00
1.880000000000000000e+02	1.353530112084271479e+02	2.663058635356774317e+01	-4.236888526350054973e-03	1.122949650285147669e+02	7.748577559445513074e-02	0.000000000000000000e+00	7.760733922863903622e+00	1.000000000000000000e+00
1.890000000000000000e+02	1.168440287519584189e+02	5.134370925869769309e+01	-5.798304103435124833e-03	1.543236785275182115e+02	4.704022718728773089e-02	0.000000000000000000e+00	1.184077656130098433e+01	1.000000000000000000e+00
1.890000000000000000e+02	3.943582251937747429e+01	1.620561225055683963e+01	-4.749061939239156670e-03	1.260811664396142078e+02	5.165017335574195734e-02	0.000000000000000000e+00	1.011107610581539795e+01	1.000000000000000000e+00
1.890000000000000000e+02	7.805444028694900283e+01	1.935148521810078037e+01	-3.715716749061645161e-03	9.826655412184707927e+01	1.204662771883503458e-01	0.000000000000000000e+00	1.098440407848078415e+01	1.000000000000000000e+00
1.900000000000000000e+02	1.271802120386474684e+02	1.360848634820000136e+01	-4.062498020716815740e-03	1.076008856906560567e+02	7.636770263820669147e-02	0.000000000000000000e+00	8.380545529306235863e+00	1.000000000000000000e+00
1.900000000000000000e+02	3.758804386887493365e+01	2.614641574304868499e+01	-3.389334611088191257e-03	8.948130721551936517e+01	1.456296930965693681e-01	0.000000000000000000e+00	1.011107610581539795e+01	1.000000000000000000e+00
1.900000000000000000e+02	1.031829292458850347e+02	3.441881286671642926e+01	-3.740653498034304369e-03	9.893777803785606295e+01	1.575199639630712189e-01	0.000000000000000000e+00	3.415971340938990686e+00	1.000000000000000000e+00
1.900000000000000000e+02	1.431871693085793140e+02	3.693487839942629591e+01	-3.909313151993418049e-03	1.034775997093689739e+02	8.856560229050014499e-02	0.000000000000000000e+00	1.294420595110119621e+01	1.000000000000000000e+00
1.910000000000000000e+02	5.820434299407284406e+00	3.681005655441376234e+01	-4.206562735008074864e-03	1.114786839470091877e+02	1.571307689426297838e-01	0.000000000000000000e+00	9.029254354120537229e+00	1.000000000000000000e+00
1.910000000000000000e+02	4.925041719019340292e+00	4.579480509393287946e+01	-4.138777064816399377e-03	1.096540931374680099e+02	1.135329679081491516e-01	0.000000000000000000e+00	9.029254354120537229e+00	1.000000000000000000e+00
1.910000000000000000e+02	1.319006110117133233e+02	4.965666786100022989e+01	-3.901833521285474806e-03	1.032762700565104126e+02	1.423584111029648769e-01	0.000000000000000000e+00	6.306762201070314156e+00	1.000000000000000000e+00
1.910000000000000000e+02	5.414914052806202704e+01	4.811578290301232386e+01	-3.876504667081065534e-03	1.025944918212743602e+02	1.003770649995049391e-01	0.000000000000000000e+00	7.652361321284879558e+00	1.000000000000000000e+00
1.920000000000000000e+02	3.913373910723647242e+01	4.387069939049379741e+01	-3.861165464474445620e-03	1.021816056165265252e+02	9.366454201594998086e-02	0.000000000000000000e+00	4.968120250236450985e+00	1.000000000000000000e+00
1.920000000000000000e+02	1.125310668385414345e+02	1.680342606095715752e+01	-4.520915032407641157e-03	1.199401229380460308e+02	9.159763436732770714e-02	0.000000000000000000e+00	7.330058547276686376e+00	1.000000000000000000e+00
1.920000000000000000e+02	1.006330221983823350e+02	3.669188001293375834e+01	2.144639320812310145e-03	-5.597777201560519700e+01	4.930206030779262782e-01	0.000000000000000000e+00	3.415971340938990686e+00	1.000000000000000000e+00
1.930000000000000000e+02	7.703523016499497089e+01	4.624504818335661582e+01	-4.240498683735376140e-03	1.123921398438942987e+02	7.271038288334374933e-02	0.000000000000000000e+00	9.019936344666204420e+00	1.000000000000000000e+00
1.930000000000000000e+02	2.495160763464169662e+01	1.730271863490605000e+01	-9.980770524277921343e-04	2.511568904813460179e+01	4.642196051327129869e-01	0.000000000000000000e+00	1.173259450144973393e+01	1.000000000000000000e+00
1.930000000000000000e+02	9.750097666681547537e+01	2.246467659339165834e+01	-4.649401293606568800e-03	1.233985950704741299e+02	8.525868108035428161e-02	0.000000000000000000e+00	8.404345141364492733e+00	1.000000000000000000e+00
1.930000000000000000e+02	1.208442238711354264e+02	2.916830550777859088e+01	-4.260089538603261707e-03	1.129194680187419237e+02	8.794503222415239740e-02	0.000000000000000000e+00	8.276518042378164353e+00	1.000000000000000000e+00
1.930000000000000000e+02	4.765259347871748474e+01	4.407183554589334307e+01	-4.039025219186630558e-03	1.069690669327230523e+02	1.183918577645571846e-01	0.000000000000000000e+00	7.652361321284879558e+00	1.000000000000000000e+00
1.940000000000000000e+02	1.033364025134266768e+02	3.915899354966487778e+01	-2.775884050070881199e-03	7.296902294400491940e+01	2.494325113150377415e-01	0.000000000000000000e+00	3.659906328158027744e+00	1.000000000000000000e+00
1.950000000000000000e+02	5.817314852056516550e+00	1.984447524343836022e+01	-4.810674238038478712e-03	1.277395882539308616e+02	7.849729544410410931e-02	0.000000000000000000e+00	9.829447825011534690e+00	1.000000000000000000e+00
1.950000000000000000e+02	1.166572576344582757e+02	1.074501803390952759e+01	-3.850218694837982594e-03	1.018869507843713365e+02	1.674124971044891330e-01	0.000000000000000000e+00	7.330058547276686376e+00	1.000000000000000000e+00
1.950000000000000000e+02	8.186063021171467824e+01	1.484238950251440770e+01	-4.844499958462183259e-03	1.286500771291855187e+02	9.280313726945577102e-02	0.000000000000000000e+00	8.994551161907169856e+00	1.000000000000000000e+00
1.960000000000000000e+02	7.947364008340787223e+01	2.357705506989079680e+01	-4.465265801623360085e-03	1.184422093707696035e+02	7.021594396610786326e-02	0.000000000000000000e+00	9.054949168633960710e+00	1.000000000000000000e+00
1.960000000000000000e+02	7.028192621452973299e+01	3.384257722884365904e+01	-4.812339380883679310e-03	1.277844090003118538e+02	7.195048848764973304e-02	0.000000000000000000e+00	1.192196776811965542e+01	1.000000000000000000e+00
1.960000000000000000e+02	1.271309367743546801e+02	4.019041765934100141e+01	-4.213619832954634999e-03	1.116686402610637003e+02	1.398853032683858855e-01	0.000000000000000000e+00	7.329162114160739705e+00	1.000000000000000000e+00
1.960000000000000000e+02	9.812862081504010803e+01	6.210407275689703965e+00	-1.962959788427977217e-03	5.108749352263097876e+01	2.674323542476790827e-01	0.000000000000000000e+00	8.980296456680948225e+00	1.000000000000000000e+00
1.960000000000000000e+02	4.902277448773223512e+01	1.780108459376706875e+01	-3.834975286987099032e-03	1.014766430926104732e+02	1.169902472390762505e-01	0.000000000000000000e+00	1.373778016953753855e+01	1.000000000000000000e+00
1.960000000000000000e+02	1.496034953162042136e+01	2.345320928641184821e+01	-4.352655230946997182e-03	1.154110641193870777e+02	7.172670944500258994e-02	0.000000000000000000e+00	9.829447825011534690e+00	1.000000000000000000e+00
1.960000000000000000e+02	6.429627746171540537e+01	2.353212988297082120e+01	1.350816739715227349e-03	-3.461040363552722710e+01	4.733490817110489468e-01	0.000000000000000000e+00	1.063019754698637520e+01	1.000000000000000000e+00
1.960000000000000000e+02	1.259993601401476440e+02	4.743169873499093114e+01	-4.546534978678735787e-03	1.206297365152961589e+02	9.838839115186248652e-02	0.000000000000000000e+00	6.306762201070314156e+00	1.000000000000000000e+00
1.970000000000000000e+02	6.898567345400194029e+01	5.032400816845530755e+01	2.678346349171560441e-03	-7.034359500117500374e+01	1.534396852633360675e-01	0.000000000000000000e+00	9.024038885306804758e+00	1.000000000000000000e+00
1.970000000000000000e+02	8.993655178673459716e+01	1.880236946689470656e+01	-4.356422849865546412e-03	1.155124773359739976e+02	7.031098329234453104e-02	0.000000000000000000e+00	8.289771832092133863e+00	1.000000000000000000e+00
1.970000000000000000e+02	1.158820761141041089e+02	3.579234057284281079e+01	-4.031965957800524858e-03	1.067790523852410303e+02	2.482401729453301842e-01	0.000000000000000000e+00	5.987212884240397770e+00	1.000000000000000000e+00
1.980000000000000000e+02	1.179293022872892180e+02	4.141867002614005600e+01	-3.457874835387398683e-03	9.132620840166391929e+01	2.615294731488068125e-01	0.000000000000000000e+00	5.987212884240397770e+00	1.000000000000000000e+00
1.990000000000000000e+02	1.062779819348644708e+02	9.983156643004127417e+00	-5.504224861028863929e-03	1.464079305316063255e+02	5.260959949944110647e-02	0.000000000000000000e+00	8.246559014294035705e+00	1.000000000000000000e+00
1.990000000000000000e+02	1.280463023164871750e+01	3.889639082948818327e+01	-4.266912790091368507e-03	1.131031298741338418e+02	2.720625394838817046e-01	0.000000000000000000e+00	3.615342091297579774e+00	1.000000000000000000e+00
2.000000000000000000e+02	5.462912552501805408e+01	5.259337026810417370e+00	-3.633045146222952694e-03	9.604127780130637859e+01	8.964180138031285772e-02	0.000000000000000000e+00	9.103399715012868043e+00	1.000000000000000000e+00
2.000000000000000000e+02	6.624084841612993557e+01	1.308130485854320391e+01	-4.270861433611596210e-03	1.132094157404060155e+02	6.930201089141940773e-02	0.000000000000000000e+00	1.063019754698637520e+01	1.000000000000000000e+00
2.010000000000000000e+02	8.288727149671046845e+01	5.122749459213779488e+01	-4.255065005477278936e-03	1.127842223696544295e+02	2.126884323965693158e-01	0.000000000000000000e+00	7.019694173239452439e+00	1.000000000000000000e+00
2.010000000000000000e+02	1.048982603758270216e+02	1.811347668564460633e+01	-4.012406962785560957e-03	1.062525817838992737e+02	1.446023932121798250e-01	0.000000000000000000e+00	6.700118427058064263e+00	1.000000000000000000e+00
2.010000000000000000e+02	9.739714317259783982e+00	4.081393844945317539e+01	3.389665583692706187e-03	-8.949021602427939115e+01	3.843555909208594690e-01	0.000000000000000000e+00	3.615342091297579774e+00	1.000000000000000000e+00
2.010000000000000000e+02	1.361923205112252049e+02	5.056587814971657480e+01	-1.759305062102607849e-03	4.560570746191680769e+01	2.852766968881728094e-01	0.000000000000000000e+00	9.722531290836990081e+00	1.000000000000000000e+00
2.020000000000000000e+02	8.031511845664749671e+01	4.469602193856978545e+01	-4.478154956170705796e-03	1.187891474900408895e+02	1.507145347158104220e-01	0.000000000000000000e+00	6.777178167891589666e+00	1.000000000000000000e+00
2.020000000000000000e+02	2.542603784027153679e+01	1.845640650361858803e+01	-4.634740547748736166e-03	1.230039709253180717e+02	1.008624997501473830e-01	0.000000000000000000e+00	1.690905698612755614e+01	1.000000000000000000e+00
2.020000000000000000e+02	9.822594591105431050e+01	1.872323616264179336e+01	-5.047300183512755563e-03	1.341088625296077907e+02	9.458165583020672340e-02	0.000000000000000000e+00	6.700118427058064263e+00	1.000000000000000000e+00
2.030000000000000000e+02	1.026862446296559455e+02	3.177495291367911179e+01	-4.840429521838636798e-03	1.285405129508991138e+02	1.022990588692053171e-01	0.000000000000000000e+00	7.829049938033019629e+00	1.000000000000000000e+00
2.030000000000000000e+02	3.740355095655723972e+01	3.073271378353783234e+01	-4.293476272886683799e-03	1.138181406786399776e+02	6.519409078337834451e-02	0.000000000000000000e+00	1.577882404033627672e+01	1.000000000000000000e+00
2.030000000000000000e+02	7.906626178674244443e+01	1.704433126995156655e+01	-4.174208646347087395e-03	1.106078070691234529e+02	9.810701888387385328e-02	0.000000000000000000e+00	1.342374040514067701e+01	1.000000000000000000e+00
2.040000000000000000e+02	7.572363047967155580e+01	3.971120678887448463e+01	-4.543035619295039684e-03	1.205355440561418874e+02	1.513558631345299776e-01	0.000000000000000000e+00	6.777178167891589666e+00	1.000000000000000000e+00
2.050000000000000000e+02	4.692420572237385556e+01	1.010764572223376412e+01	-4.446288920167227633e-03	1.179314075537970297e+02	7.255017756302517551e-02	0.000000000000000000e+00	4.407445177822247651e+00	1.000000000000000000e+00
2.050000000000000000e+02	6.927417826760172659e+01	2.837268837563599888e+01	-1.228197219511925446e-03	3.130984691018013066e+01	3.988319656616776676e-01	0.000000000000000000e+00	1.304444071791200344e+01	1.000000000000000000e+00
2.050000000000000000e+02	2.156507899893249558e+01	3.891261720996694606e+01	-2.213955162640086818e-03	5.784355054367680538e+01	2.596282626756012402e-01	0.000000000000000000e+00	6.711455119358366694e+00	1.000000000000000000e+00
2.050000000000000000e+02	1.266830564201226252e+02	4.854065935981474667e+01	-3.310298811776613091e-03	8.735389602904183448e+01	1.335814332177390762e-01	0.000000000000000000e+00	8.745098151401359488e+00	1.000000000000000000e+00
2.060000000000000000e+02	1.029908901364282343e+02	3.959807339385952929e+01	-3.459597531116865785e-03	9.137257830236319478e+01	1.611407110593479075e-01	0.000000000000000000e+00	7.829049938033019629e+00	1.000000000000000000e+00
2.070000000000000000e+02	7.305248101785652537e+00	2.282000563602734289e+01	-8.286362921960612263e-03	2.212949018117723199e+02	5.043765620675488837e-02	0.000000000000000000e+00	3.867398868372433185e+00	1.000000000000000000e+00
2.070000000000000000e+02	1.436163388250807031e+02	1.805115935569626018e+01	-2.496907882546772241e-03	6.545980528920887309e+01	4.006057563421484558e-01	0.000000000000000000e+00	5.862215726437423946e+00	1.000000000000000000e+00
2.080000000000000000e+02	8.445324190302412148e+01	4.986510468954936925e+01	-3.426961019565887175e-03	9.049409943119444222e+01	1.533633937814308235e-01	0.000000000000000000e+00	1.339058468402546787e+01	1.000000000000000000e+00
2.080000000000000000e+02	3.048574125160673276e+01	1.337632195849597672e+01	-3.571445939776092364e-03	9.438320839459902345e+01	3.620179795828558644e-01	0.000000000000000000e+00	4.823137974002590589e+00	1.000000000000000000e+00
2.080000000000000000e+02	1.205094517911618937e+02	4.234684409271821437e+01	3.637483096069845604e-03	-9.616073435430568850e+01	2.261614122708724972e-01	0.000000000000000000e+00	7.948994825188433921e+00	1.000000000000000000e+00
2.090000000000000000e+02	1.138757837422122350e+02	3.796723601125511038e+01	-3.611560517228090423e-03	9.546297479862776925e+01	2.441314112113803780e-01	0.000000000000000000e+00	6.051232200585681120e+00	1.000000000000000000e+00
2.090000000000000000e+02	6.398887005761111624e+01	5.176984768056679798e+01	-2.523859187953596088e-03	6.618525513740506483e+01	1.337696214742598588e-01	0.000000000000000000e+00	1.682603406385325684e+01	1.000000000000000000e+00
2.090000000000000000e+02	6.860983093005630451e+01	1.153100973240489324e+01	-1.581023008801749887e-03	4.080687911015662905e+01	3.158690082717636738e-01	0.000000000000000000e+00	1.685477667923163025e+01	1.000000000000000000e+00
2.090000000000000000e+02	1.227837929920482338e+02	1.249337915757798356e+01	-3.734147526555892365e-03	9.876265642685655166e+01	1.230244177152058915e-01	0.000000000000000000e+00	1.479679316951391321e+01	1.000000000000000000e+00
2.090000000000000000e+02	4.803318721819305637e+01	1.437329139873330064e+01	-3.796853165227881931e-03	1.004505077338334189e+02	1.217897738047294398e-01	0.000000000000000000e+00	4.407445177822247651e+00	1.000000000000000000e+00
2.100000000000000000e+02	4.325292473594814879e+01	4.438825705031505464e+01	-4.175279626429858996e-03	1.106366347020243524e+02	6.773641648611949950e-02	0.000000000000000000e+00	1.671104138517923943e+01	1.000000000000000000e+00
2.100000000000000000e+02	1.051092535723614105e+02	1.470623599527383618e+01	-4.224671001520196451e-03	1.119661052052384491e+02	9.329032060119002434e-02	0.000000000000000000e+00	7.880318840655180068e+00	1.000000000000000000e+00
2.100000000000000000e+02	1.380523548380501211e+02	1.620517576547734251e+01	-1.927556022069853731e-03	5.013452829358602258e+01	2.443640465294755204e-01	0.000000000000000000e+00	5.862215726437423946e+00	1.000000000000000000e+00
2.100000000000000000e+02	2.355877887840298612e+01	3.250412357965404908e+01	-4.100993165508450521e-03	1.086370617319958285e+02	8.909882599132823433e-02	0.000000000000000000e+00	6.711455119358366694e+00	1.000000000000000000e+00
2.110000000000000000e+02	6.632152860922296611e+01	3.242475530311104848e+01	-4.315648179726495025e-03	1.144149431788665083e+02	6.755038547209457622e-02	0.000000000000000000e+00	1.948522247783443717e+01	1.000000000000000000e+00
2.130000000000000000e+02	1.082980342730686090e+02	3.043628243217504803e+01	-4.311766057833585006e-03	1.143104478790886560e+02	8.328673630390881488e-02	0.000000000000000000e+00	9.371582094331287749e+00	1.000000000000000000e+00
2.140000000000000000e+02	1.103813006620842003e+02	2.056327829613956126e+01	-3.448960673734853977e-03	9.108626539630590457e+01	3.122200351848229971e-01	0.000000000000000000e+00	5.126960279016703481e+00	1.000000000000000000e+00
2.140000000000000000e+02	1.180424511095674092e+02	3.357903658606685582e+01	-4.191839004903187386e-03	1.110823644512281874e+02	1.072403849278503740e-01	0.000000000000000000e+00	6.051232200585681120e+00	1.000000000000000000e+00
2.150000000000000000e+02	8.217993720614114039e+00	5.337224924670985615e+01	-3.777728397341241235e-03	9.993572524924778122e+01	1.354414122961770106e-01	0.000000000000000000e+00	2.400113440667875508e+01	1.000000000000000000e+00
2.150000000000000000e+02	7.014508135709675685e+01	1.160329490126046181e+01	-2.045148066679697892e-03	5.329976016727822952e+01	2.679145465782299951e-01	0.000000000000000000e+00	1.550401942805090449e+01	1.000000000000000000e+00
2.150000000000000000e+02	4.335690122088970355e+01	2.767753914031033702e+01	-3.660385682543893307e-03	9.677720460055547846e+01	3.678955217877680761e-01	0.000000000000000000e+00	6.061319743003291016e+00	1.000000000000000000e+00
2.160000000000000000e+02	3.328230416494766075e+01	1.487257322403343451e+01	-3.680624969985920539e-03	9.732198667254745317e+01	1.228943015494017299e-01	0.000000000000000000e+00	1.059942077494852875e+01	1.000000000000000000e+00
2.160000000000000000e+02	9.468271126162413509e+01	3.557908082923782445e+01	-4.247186201734067836e-03	1.125721481530922574e+02	2.496919154539115615e-01	0.000000000000000000e+00	1.184532878386496435e+01	1.000000000000000000e+00
2.160000000000000000e+02	1.140509267253520420e+02	4.728065733123878545e+01	-4.316265341103520115e-03	1.144315553473873734e+02	7.844748555076430652e-02	0.000000000000000000e+00	1.427118348120826496e+01	1.000000000000000000e+00
2.160000000000000000e+02	1.082916927187435050e+02	1.588147732367794873e+01	-2.687253471308700958e-03	7.058334852348926347e+01	2.946515249642890355e-01	0.000000000000000000e+00	5.126960279016703481e+00	1.000000000000000000e+00
2.160000000000000000e+02	9.360149278036155707e+00	2.939830644436487361e+01	-4.004846030958050633e-03	1.060490637440977366e+02	1.474821206828905718e-01	0.000000000000000000e+00	1.634198274307263787e+01	1.000000000000000000e+00
2.170000000000000000e+02	1.243690837064417138e+02	6.327168687923296453e+00	-4.899972757297617679e-03	1.301432416674788897e+02	7.685186793960518958e-02	0.000000000000000000e+00	1.102586541903993478e+01	1.000000000000000000e+00
2.170000000000000000e+02	5.820838518504956483e+01	2.149722753301077915e+01	-4.652104454158332257e-03	1.234713561995669835e+02	8.783472706115802442e-02	0.000000000000000000e+00	1.168915793314991980e+01	1.000000000000000000e+00
2.170000000000000000e+02	5.508981058901040484e+01	3.276270158761943918e+01	-4.012499215024684790e-03	1.062550649427614502e+02	9.533119078379170830e-02	0.000000000000000000e+00	8.265735683368092168e+00	1.000000000000000000e+00
2.180000000000000000e+02	2.433338179562991499e+01	2.285134471017421376e+01	-4.020373426490581395e-03	1.064670155487292504e+02	1.770828222977650634e-01	0.000000000000000000e+00	5.831104555860759930e+00	1.000000000000000000e+00
2.180000000000000000e+02	3.844063854462119423e+01	2.413212543739065197e+01	-3.813261884238958611e-03	1.008921821735681874e+02	1.212549683268596690e-01	0.000000000000000000e+00	6.061319743003291016e+00	1.000000000000000000e+00
2.180000000000000000e+02	3.341430791870944006e+01	4.336450338460146270e+01	-1.948218888361027360e-03	5.069071186198694079e+01	3.349793818670537826e-01	0.000000000000000000e+00	1.552418569010607285e+01	1.000000000000000000e+00
2.180000000000000000e+02	9.927471833681018154e+01	4.766973602767603779e+01	-4.649160533284786394e-03	1.233921145109519699e+02	8.466240288543647186e-02	0.000000000000000000e+00	1.293330862950697835e+01	1.000000000000000000e+00
2.190000000000000000e+02	9.171118776662646610e+01	5.323328887303330426e+00	-4.718823718954513573e-03	1.252672425133296059e+02	1.511140655269970212e-01	0.000000000000000000e+00	1.965674548015763179e+01	1.000000000000000000e+00
2.200000000000000000e+02	6.042384716803596234e+01	4.465511938071364995e+01	-4.652649260866083096e-03	1.234860207932654390e+02	2.624078393502593531e-01	0.000000000000000000e+00	6.011256373864577895e+00	1.000000000000000000e+00
2.210000000000000000e+02	9.908586555089013359e+01	2.458253381197925691e+01	-3.724298055401571803e-03	9.849753764148204027e+01	9.073364983981024867e-02	0.000000000000000000e+00	1.184532878386496435e+01	1.000000000000000000e+00
2.210000000000000000e+02	5.564397921104418288e+01	4.100983948665191292e+01	-4.994536132609171848e-03	1.326886095162406036e+02	2.048495397462846146e-01	0.000000000000000000e+00	6.011256373864577895e+00	1.000000000000000000e+00
2.210000000000000000e+02	2.916167340555653098e+01	2.612080651158623823e+01	-4.394456465188375377e-03	1.165362303618779976e+02	1.353856456089571614e-01	0.000000000000000000e+00	5.831104555860759930e+00	1.000000000000000000e+00
2.220000000000000000e+02	1.179188641986405486e+02	1.526944896422653741e+01	-4.122050692610506641e-03	1.092038684082953068e+02	1.370787645955300338e-01	0.000000000000000000e+00	1.102586541903993478e+01	1.000000000000000000e+00
2.230000000000000000e+02	4.888014435674704572e+01	4.201979352267493795e+01	-4.496780062105104614e-03	1.192904805449261119e+02	1.078518505468571975e-01	0.000000000000000000e+00	6.838820738335225968e+00	1.000000000000000000e+00
2.230000000000000000e+02	4.909808694631496451e+01	4.944130196259674648e+01	-4.339035475878352983e-03	1.150444603835800592e+02	8.995368136315951002e-02	0.000000000000000000e+00	7.424707839112472563e+00	1.000000000000000000e+00
2.240000000000000000e+02	9.263476841701226761e+01	5.270782686134736394e+01	-2.727431667753273462e-03	7.166482736362486605e+01	2.379931489054019078e-01	0.000000000000000000e+00	9.797884588929429484e+00	1.000000000000000000e+00
2.250000000000000000e+02	8.218055571060975240e+01	1.009149138618059460e+01	-1.480056483634377331e-03	3.808915730596444149e+01	2.853751049228873127e-01	0.000000000000000000e+00	7.647978252095072094e+00	1.000000000000000000e+00
2.250000000000000000e+02	9.467078549207049321e+01	4.312382055458544983e+01	-3.813716618547411188e-03	1.009044222832792741e+02	1.234969379104534637e-01	0.000000000000000000e+00	9.797884588929429484e+00	1.000000000000000000e+00
2.250000000000000000e+02	1.257400166327166460e+02	5.051689929338138541e+01	-4.431325678776992794e-03	1.175286411188799036e+02	9.772591152904497314e-02	0.000000000000000000e+00	6.901224667127908496e+00	1.000000000000000000e+00
2.250000000000000000e+02	1.326300226702101952e+02	5.091024228553601461e+01	-4.058577719562211743e-03	1.074953627174804893e+02	1.138716205744466636e-01	0.000000000000000000e+00	6.901224667127908496e+00	1.000000000000000000e+00
2.250000000000000000e+02	6.646677786337826888e+01	6.238275184143766694e+00	-3.652616185753561426e-03	9.656807260557314976e+01	2.394012636966379448e-01	0.000000000000000000e+00	1.617931053326383406e+01	1.000000000000000000e+00
2.250000000000000000e+02	1.175174118455665280e+02	3.076036839782978660e+01	-4.480689601193370633e-03	1.188573726768794359e+02	6.567793211733574665e-02	0.000000000000000000e+00	1.204593517833702698e+01	1.000000000000000000e+00
2.260000000000000000e+02	1.234823824202603220e+02	4.122572459643739506e+01	-3.822684781102167993e-03	1.011458188340489386e+02	6.107483342112740576e-02	0.000000000000000000e+00	5.141352103619335701e+00	1.000000000000000000e+00
2.260000000000000000e+02	1.586572682775526566e+01	1.696486254152196693e+01	-4.821161114316407925e-03	1.280218641099251897e+02	5.925849094940149886e-02	0.000000000000000000e+00	1.614352828172024701e+01	1.000000000000000000e+00
2.280000000000000000e+02	1.075594683062172123e+02	2.148107224640401824e+01	-4.671504045129650819e-03	1.239935361130359581e+02	1.078872804189006107e-01	0.000000000000000000e+00	1.103975041082501996e+01	1.000000000000000000e+00
2.280000000000000000e+02	2.178023323792247012e+01	4.942288201267931669e+01	-3.994023757393149257e-03	1.057577599799094799e+02	1.373425971950407165e-01	0.000000000000000000e+00	1.123364104502647365e+01	1.000000000000000000e+00
2.290000000000000000e+02	8.814604369273374118e+01	1.487735854685831782e+01	-3.517648431105265157e-03	9.293513773867064742e+01	1.223279693813379421e-01	0.000000000000000000e+00	7.647978252095072094e+00	1.000000000000000000e+00
2.290000000000000000e+02	6.344958468859918810e+01	3.189415954794153762e+01	-3.989695495478696834e-03	1.056412559033389300e+02	8.808971508127183547e-02	0.000000000000000000e+00	1.326566135360106102e+01	1.000000000000000000e+00
2.290000000000000000e+02	2.748310212642829597e+01	3.974445354680657516e+01	-3.244243754943083261e-03	8.557588823946950640e+01	1.875621896619932283e-01	0.000000000000000000e+00	9.171514654019047086e+00	1.000000000000000000e+00
2.300000000000000000e+02	5.411784767820056885e+01	2.246566785959703338e+01	2.986637291844663339e-03	-7.864188015606916338e+01	1.132814467244046552e-01	0.000000000000000000e+00	1.326566135360106102e+01	1.000000000000000000e+00
2.300000000000000000e+02	3.721621079331853110e+01	4.832456281887500182e+01	-3.255096628511721258e-03	8.586801566573019784e+01	1.570929879725402323e-01	0.000000000000000000e+00	1.160474606890425164e+01	1.000000000000000000e+00
2.310000000000000000e+02	1.190084072971657889e+02	3.869253529215667697e+01	-3.973992921136359872e-03	1.052185888005405019e+02	1.120629030546311800e-01	0.000000000000000000e+00	5.141352103619335701e+00	1.000000000000000000e+00
2.320000000000000000e+02	4.204643303328561643e+01	6.303977815071913682e+00	-3.788194014643610479e-03	1.002174288761660250e+02	9.663430160405217517e-02	0.000000000000000000e+00	7.215011611793078927e+00	1.000000000000000000e+00
2.320000000000000000e+02	1.317965674987203499e+02	5.898416403851334699e+00	-4.427259772261495432e-03	1.174191988777741926e+02	1.005033968757016449e-01	0.000000000000000000e+00	1.301493012539417116e+01	1.000000000000000000e+00
2.320000000000000000e+02	1.102799129777154263e+02	6.521532307990622890e+00	-3.752612967475768124e-03	9.925969176930078675e+01	2.266683288848897471e-01	0.000000000000000000e+00	9.879385147775511911e+00	1.000000000000000000e+00
2.320000000000000000e+02	1.004856563049200275e+02	7.815667975333957074e+00	-4.161971670016553076e-03	1.102784236686771493e+02	8.080811416655930834e-02	0.000000000000000000e+00	9.879385147775511911e+00	1.000000000000000000e+00
2.320000000000000000e+02	1.400474224978109135e+02	1.596379259914950133e+01	-3.389644054195264412e-03	8.948963651355013837e+01	1.933264911595552471e-01	0.000000000000000000e+00	1.301493012539417116e+01	1.000000000000000000e+00
2.330000000000000000e+02	9.846866402711923172e+01	2.774472666634490636e+01	-4.406541762270759464e-03	1.168615310032191701e+02	7.919906747546223702e-02	0.000000000000000000e+00	1.103975041082501996e+01	1.000000000000000000e+00
2.330000000000000000e+02	1.197612179898262781e+02	2.828834796752386893e+01	-4.416077999876805507e-03	1.171182184630376213e+02	2.737095518625823898e-01	0.000000000000000000e+00	5.544636316727450165e+00	1.000000000000000000e+00
2.330000000000000000e+02	8.697315696373793514e+01	4.585487961099697429e+01	-3.961617467135014441e-03	1.048854779886107025e+02	1.181147583225932163e-01	0.000000000000000000e+00	2.145050867282497009e+01	1.000000000000000000e+00
2.330000000000000000e+02	1.105267541238786180e+02	4.883926347115136934e+01	-4.156388949470222506e-03	1.101281532564754571e+02	1.262026542036918109e-01	0.000000000000000000e+00	1.322476968761034044e+01	1.000000000000000000e+00
2.330000000000000000e+02	7.351717034223041480e+01	1.759803848945870541e+01	-1.550008091347929292e-03	3.997204878119620020e+01	3.697068370957501404e-01	0.000000000000000000e+00	1.430725527965605792e+01	1.000000000000000000e+00
2.340000000000000000e+02	3.581263727519693418e+01	3.590576558679811114e+01	-3.663357281136813814e-03	9.685719129194551158e+01	1.198935697208111106e-01	0.000000000000000000e+00	9.171514654019047086e+00	1.000000000000000000e+00
2.340000000000000000e+02	1.156440267228904304e+02	3.200206954516537650e+01	-3.768648609258464736e-03	9.969132406767695898e+01	3.187236366968547729e-01	0.000000000000000000e+00	5.544636316727450165e+00	1.000000000000000000e+00
2.350000000000000000e+02	1.308645236378694392e+02	2.632478381923754185e+01	-5.257594084924165773e-03	1.397693556505409163e+02	1.162059762918411510e-01	0.000000000000000000e+00	6.035336081251426066e+00	1.000000000000000000e+00
2.350000000000000000e+02	1.253252592672984349e+02	2.392857184059752029e+01	-3.780546413191167993e-03	1.000115779450517692e+02	3.449654985482468739e-01	0.000000000000000000e+00	6.035336081251426066e+00	1.000000000000000000e+00
2.350000000000000000e+02	2.673014963246708930e+01	2.911647189946696557e+01	-4.422475818045338430e-03	1.172904289051327140e+02	7.664520276295205825e-02	0.000000000000000000e+00	5.328362738031865220e+00	1.000000000000000000e+00
2.350000000000000000e+02	4.851732563521128583e+01	5.096178382859336864e+01	-4.549637847322028986e-03	1.207132566102330031e+02	9.444782298260734343e-02	0.000000000000000000e+00	5.806144388914566967e+00	1.000000000000000000e+00
2.350000000000000000e+02	1.301471695690348156e+02	4.069754450483090125e+01	1.183629404204836547e-03	-3.011021244495019644e+01	4.338734923516627262e-01	0.000000000000000000e+00	1.131777747139964596e+01	1.000000000000000000e+00
2.360000000000000000e+02	8.750426171473799286e+01	1.458824969713951347e+01	-4.093288598906354679e-03	1.084296774666499061e+02	1.653918716681237466e-01	0.000000000000000000e+00	1.329884844616601924e+01	1.000000000000000000e+00
2.370000000000000000e+02	4.361291033569564490e+01	1.334688498607332896e+01	-5.225097784325665774e-03	1.388946508456986635e+02	5.274815022791046193e-02	0.000000000000000000e+00	7.215011611793078927e+00	1.000000000000000000e+00
2.380000000000000000e+02	5.494308219203127663e+01	2.904750799848399367e+01	-3.877698403162828811e-03	1.026266236845080471e+02	1.325409832642462371e-01	0.000000000000000000e+00	7.456914585919151683e+00	1.000000000000000000e+00
2.380000000000000000e+02	1.443007488300560794e+02	4.612320920402024882e+01	-4.167376268143445361e-03	1.104238995494010140e+02	7.297608738638472481e-02	0.000000000000000000e+00	1.515789046424470854e+01	1.000000000000000000e+00
2.380000000000000000e+02	4.414558215173219224e+01	4.714089759898875087e+01	-3.872306737683088931e-03	1.024814959125964293e+02	2.093350136366534109e-01	0.000000000000000000e+00	5.806144388914566967e+00	1.000000000000000000e+00
2.390000000000000000e+02	1.117224994521804007e+02	4.453652837965488231e+01	-4.364157798608709130e-03	1.157206793991702369e+02	1.438787654774310587e-01	0.000000000000000000e+00	6.034140013553246362e+00	1.000000000000000000e+00
2.400000000000000000e+02	1.007982823756341020e+02	1.494655775141649379e+01	-3.582663473613312884e-03	9.468515140242405437e+01	1.339765271232349342e-01	0.000000000000000000e+00	9.975834478797224847e+00	1.000000000000000000e+00
2.400000000000000000e+02	3.049841215915731496e+01	3.288365214442321616e+01	-4.585828535944913575e-03	1.216874034714436590e+02	8.117402927501693455e-02	0.000000000000000000e+00	5.328362738031865220e+00	1.000000000000000000e+00
2.400000000000000000e+02	8.009653840163858263e+01	4.102012185532426258e+01	-3.573772561881062310e-03	9.444583421651684318e+01	1.238510173498124090e-01	0.000000000000000000e+00	1.295481182309435475e+01	1.000000000000000000e+00
2.410000000000000000e+02	1.427237199284564042e+02	2.571159347218048907e+01	-3.709348148967825821e-03	9.809513014436086564e+01	1.210400421116388792e-01	0.000000000000000000e+00	8.954022600647908448e+00	1.000000000000000000e+00
2.410000000000000000e+02	9.265325413000363142e+01	4.420697602343661714e+01	-3.306190777430177610e-03	8.724331983067142460e+01	3.144935590989647034e-01	0.000000000000000000e+00	9.194382266670276138e+00	1.000000000000000000e+00
2.410000000000000000e+02	5.605102712294359435e+01	2.167336173116873965e+01	-4.936236861835985486e-03	1.311193646691376102e+02	7.883350169308456223e-02	0.000000000000000000e+00	6.888308565104845016e+00	1.000000000000000000e+00
2.410000000000000000e+02	9.055953226326390393e+01	2.865393329854680715e+01	-3.923816957192333317e-03	1.038679994737216248e+02	9.746921166079669518e-02	0.000000000000000000e+00	9.516005950429351046e+00	1.000000000000000000e+00
2.410000000000000000e+02	5.842592858996285088e+01	3.919582123455571576e+01	-5.048546260034905177e-03	1.341424032435060383e+02	1.209755378376721202e-01	0.000000000000000000e+00	1.072932805766574837e+01	1.000000000000000000e+00
2.410000000000000000e+02	2.583115508569068552e+01	4.688942775425316967e+01	-4.671309299410401211e-03	1.239882941312345679e+02	1.013013737561493377e-01	0.000000000000000000e+00	1.378630773494886164e+01	1.000000000000000000e+00
2.420000000000000000e+02	6.896771826290689944e+01	1.093344529456540570e+01	-4.495685823924953570e-03	1.192610268724713478e+02	9.734403639346944637e-02	0.000000000000000000e+00	1.263949803703869179e+01	1.000000000000000000e+00
2.420000000000000000e+02	1.407590185905502267e+02	1.697577814756749603e+01	-3.724694060568935899e-03	9.850819693550185718e+01	1.392093556866673687e-01	0.000000000000000000e+00	8.954022600647908448e+00	1.000000000000000000e+00
2.420000000000000000e+02	4.973032343099067276e+00	4.760492855955877189e+01	-4.445646464341473404e-03	1.179141145331351055e+02	1.140230079274412445e-01	0.000000000000000000e+00	1.951499159887979928e+01	1.000000000000000000e+00
2.420000000000000000e+02	1.134606909815867510e+02	5.031489630756189513e+01	-4.083301990518301179e-03	1.081608673504143496e+02	3.048611325770665959e-01	0.000000000000000000e+00	6.034140013553246362e+00	1.000000000000000000e+00
2.430000000000000000e+02	1.268250804562621852e+02	4.143730556150391209e+01	-3.977038314297654323e-03	1.053005618246003792e+02	1.085455565603187233e-01	0.000000000000000000e+00	8.672463193007828863e+00	1.000000000000000000e+00
2.430000000000000000e+02	1.004740275111672076e+02	4.904145313954173702e+01	-3.933032299655680845e-03	1.041160493804032825e+02	1.470450614501215281e-01	0.000000000000000000e+00	9.194382266670276138e+00	1.000000000000000000e+00
2.440000000000000000e+02	1.168710083076821888e+02	1.670579303039562902e+01	-4.345342650320776698e-03	1.152142309632509267e+02	9.757815665210789469e-02	0.000000000000000000e+00	1.438559470955438080e+01	1.000000000000000000e+00
2.440000000000000000e+02	9.178264024867254989e+01	1.921685874630147595e+01	-3.740238160576924483e-03	9.892659837546649726e+01	1.066852212151243595e-01	0.000000000000000000e+00	9.516005950429351046e+00	1.000000000000000000e+00
2.450000000000000000e+02	6.292970589226752764e+01	2.203746786480142106e+01	-3.630748958562969933e-03	9.597947118510651876e+01	2.303338735378169799e-01	0.000000000000000000e+00	6.888308565104845016e+00	1.000000000000000000e+00
2.450000000000000000e+02	3.892251264056388038e+01	4.256754872619426777e+01	-4.865475424768692624e-03	1.292146749702996829e+02	9.477942442266640288e-02	0.000000000000000000e+00	1.192247394218690815e+01	1.000000000000000000e+00
2.450000000000000000e+02	6.134326997228915168e+00	2.812452066263221440e+01	1.644901309712212085e-03	-4.252629503450709336e+01	3.656846250810029675e-01	0.000000000000000000e+00	1.383861722109972092e+01	1.000000000000000000e+00
2.460000000000000000e+02	1.928065959227966530e+01	3.244670366343446233e+01	-4.287910248869031965e-03	1.136683196878675091e+02	1.055288562826156573e-01	0.000000000000000000e+00	1.091496958066654699e+01	1.000000000000000000e+00
2.470000000000000000e+02	9.905139298599672770e+01	3.335932304134055215e+01	-4.177190123463040902e-03	1.106880596612899694e+02	1.044605693468531049e-01	0.000000000000000000e+00	8.383571642145550840e+00	1.000000000000000000e+00
2.470000000000000000e+02	7.809668035149842069e+01	4.979269696268028156e+01	-3.672820753787641498e-03	9.711192013325104710e+01	7.625638708731896642e-02	0.000000000000000000e+00	8.037149073008784228e+00	1.000000000000000000e+00
2.470000000000000000e+02	3.074255181766037737e+01	1.636606678769930312e+01	-3.772194346142858281e-03	9.978676487270288931e+01	8.839074501066457312e-02	0.000000000000000000e+00	8.675070017879223272e+00	1.000000000000000000e+00
2.470000000000000000e+02	8.477284985550423357e+01	4.152502652596457722e+01	-1.917181245887617565e-03	4.985526984235838199e+01	2.384003940591455928e-01	0.000000000000000000e+00	1.062664639932843968e+01	1.000000000000000000e+00
2.480000000000000000e+02	1.091286934322240683e+02	4.581359207869362571e+00	-4.093238366722992162e-03	1.084283253640617346e+02	1.055452631255549001e-01	0.000000000000000000e+00	8.329994656635447470e+00	1.000000000000000000e+00
2.480000000000000000e+02	3.950784245189496602e+01	3.065945173657863165e+01	-4.452468715589474185e-03	1.180977494650061743e+02	8.194576608647075044e-02	0.000000000000000000e+00	1.192247394218690815e+01	1.000000000000000000e+00
2.480000000000000000e+02	1.181817531872259508e+02	4.214759532942274234e+01	2.439250430946906210e-03	-6.390783632595739050e+01	1.607772713883460769e-01	0.000000000000000000e+00	8.099737004790215522e+00	1.000000000000000000e+00
2.490000000000000000e+02	4.778292750564654057e+01	1.971360655766791936e+01	-2.658464667656320127e-03	6.980843862862080584e+01	1.779960232091766237e-01	0.000000000000000000e+00	1.194155453923633026e+01	1.000000000000000000e+00
2.490000000000000000e+02	7.006104295025464523e+01	4.994857119883924668e+01	1.553837940127457840e-03	-4.007513704255440246e+01	3.701998275306453978e-01	0.000000000000000000e+00	8.037149073008784228e+00	1.000000000000000000e+00
2.500000000000000000e+02	7.644537459839830262e+01	1.535676380378287220e+01	-4.034569444853326921e-03	1.068491305969909320e+02	1.230184570047281323e-01	0.000000000000000000e+00	7.813779153929330867e+00	1.000000000000000000e+00
2.500000000000000000e+02	1.230732176199027208e+02	2.754948701970473834e+01	-4.019184796945890654e-03	1.064350211384496134e+02	1.519264431868304621e-01	0.000000000000000000e+00	7.220266963442798058e+00	1.000000000000000000e+00
2.500000000000000000e+02	1.074341079196507422e+02	3.323947388581149198e+01	-1.674605232939758298e-02	4.490048514329239424e+02	6.677120610992570704e-03	0.000000000000000000e+00	8.383571642145550840e+00	1.000000000000000000e+00
2.500000000000000000e+02	1.015651565456227132e+02	8.071591398511667848e+00	-3.980506855189488644e-03	1.053939247406247119e+02	8.462680757439722257e-02	0.000000000000000000e+00	8.329994656635447470e+00	1.000000000000000000e+00
2.510000000000000000e+02	7.511667758113035553e+00	8.255318261270963021e+00	-8.910752927403226345e-03	2.381016437423090508e+02	2.662028356414991581e-02	0.000000000000000000e+00	1.886582912228031361e+01	1.000000000000000000e+00
2.510000000000000000e+02	3.797929848407149933e+01	1.158210007572329303e+01	-3.804118633639014084e-03	1.006460727677480946e+02	1.568397697420778059e-01	0.000000000000000000e+00	8.675070017879223272e+00	1.000000000000000000e+00
2.510000000000000000e+02	9.834752545501290300e+00	2.697757201293465812e+01	-3.601088606147054109e-03	9.518110176170472414e+01	8.747680637691213068e-02	0.000000000000000000e+00	1.091496958066654699e+01	1.000000000000000000e+00
2.510000000000000000e+02	5.475221394762442628e+01	4.649664881847218822e+01	-2.500387612551399543e-03	6.555346938323013717e+01	1.995475645589690483e-01	0.000000000000000000e+00	5.567315231028644895e+00	1.000000000000000000e+00
2.510000000000000000e+02	1.480457394685227612e+01	4.687822121767807459e+01	-3.934078397055723944e-03	1.041442072446923959e+02	2.222548715276840836e-01	0.000000000000000000e+00	6.198158684053688638e+00	1.000000000000000000e+00
2.520000000000000000e+02	1.133627932093087054e+02	4.865784603719120582e+01	-4.398729825431356606e-03	1.166512566469785952e+02	7.546101924358650237e-02	0.000000000000000000e+00	8.099737004790215522e+00	1.000000000000000000e+00
2.520000000000000000e+02	1.288222750723222987e+02	1.144028640374659034e+01	-4.054908366525283511e-03	1.073965945293190316e+02	9.445212891485532669e-02	0.000000000000000000e+00	1.616265807592196069e+01	1.000000000000000000e+00
2.520000000000000000e+02	6.038838194615274091e+01	1.432699016149568649e+01	-3.612619675122375178e-03	9.549148421299662459e+01	1.250345921632461943e-01	0.000000000000000000e+00	9.423643757621636752e+00	1.000000000000000000e+00
2.530000000000000000e+02	9.347481691270618853e+01	5.333195475169645761e+00	-3.805305580352150163e-03	1.006780218811533132e+02	1.110635541492904776e-01	0.000000000000000000e+00	8.541218157201939221e+00	1.000000000000000000e+00
2.530000000000000000e+02	7.057870577672358081e+01	2.051790143062158123e+01	-4.944557405810562703e-03	1.313433292330855409e+02	8.796698547642234356e-02	0.000000000000000000e+00	7.813779153929330867e+00	1.000000000000000000e+00
2.530000000000000000e+02	5.905500094802776800e+01	2.365582485744782915e+01	-9.726273394090616600e-03	2.600530553651934156e+02	4.098737859529211214e-02	0.000000000000000000e+00	9.423643757621636752e+00	1.000000000000000000e+00
2.530000000000000000e+02	1.044721700405358433e+01	4.247020448157620365e+01	-4.477734258290101688e-03	1.187778235408290044e+02	2.019350492288257692e-01	0.000000000000000000e+00	6.045763379023469497e+00	1.000000000000000000e+00
2.540000000000000000e+02	1.141313298774884544e+02	2.810521016858145771e+01	-4.638800527635130247e-03	1.231132536390050518e+02	1.460290313091583414e-01	0.000000000000000000e+00	6.061190173835603545e+00	1.000000000000000000e+00
2.540000000000000000e+02	2.991321507840608618e+01	4.153215932980576497e+01	-4.884287095609154451e-03	1.297210298035640790e+02	6.411788585810496155e-02	0.000000000000000000e+00	1.602658461903347842e+01	1.000000000000000000e+00
2.540000000000000000e+02	5.876837281548716874e+01	5.035222488823543330e+01	-1.564914970852376505e-03	4.037329811997005180e+01	4.258706616667989886e-01	0.000000000000000000e+00	5.567315231028644895e+00	1.000000000000000000e+00
2.550000000000000000e+02	1.235331408412374401e+02	3.475509078718047817e+01	-3.063817190358536589e-03	8.071933595331269373e+01	2.144102679461887817e-01	0.000000000000000000e+00	7.220266963442798058e+00	1.000000000000000000e+00
2.560000000000000000e+02	1.183349175803947162e+02	2.373853216953269296e+01	-3.380865316084110967e-03	8.925333871149717879e+01	3.135938218807976519e-01	0.000000000000000000e+00	5.446525650095465743e+00	1.000000000000000000e+00
2.570000000000000000e+02	4.573956687390485598e+01	4.510198587723348140e+01	-4.039460289483781490e-03	1.069807777451033246e+02	1.065986383027652806e-01	0.000000000000000000e+00	1.233566167623464516e+01	1.000000000000000000e+00
2.570000000000000000e+02	1.413821046974059747e+01	3.768190394052857073e+01	-5.092170159771190231e-03	1.353166302786611368e+02	1.090415494710277322e-01	0.000000000000000000e+00	6.045763379023469497e+00	1.000000000000000000e+00
2.570000000000000000e+02	1.332454346069655742e+02	4.088210973689538008e+01	-4.887901851787244956e-03	1.298183284049148654e+02	1.870106804670260692e-01	0.000000000000000000e+00	6.952911370468508601e+00	1.000000000000000000e+00
2.600000000000000000e+02	1.189428891945663480e+02	1.832604547915558157e+01	-4.264355716596740335e-03	1.130343009788167734e+02	9.550688698474973926e-02	0.000000000000000000e+00	5.446525650095465743e+00	1.000000000000000000e+00
2.600000000000000000e+02	3.138802484209469412e+01	2.250562932989455689e+01	-3.006083705993763122e-03	7.916532041172568768e+01	1.281727289120534463e-01	0.000000000000000000e+00	1.215824174118279366e+01	1.000000000000000000e+00
2.600000000000000000e+02	3.410280884649788646e+01	4.919520119066417863e+01	-4.034515933702935951e-03	1.068476902342574135e+02	1.771455887259418827e-01	0.000000000000000000e+00	5.633213267150567027e+00	1.000000000000000000e+00
2.600000000000000000e+02	5.292153008798314318e+01	2.424241973005722173e+01	-4.041950782822194103e-03	1.070478144985003581e+02	1.771560812417417585e-01	0.000000000000000000e+00	1.571000516547834103e+01	1.000000000000000000e+00
2.600000000000000000e+02	1.825661597047585616e+01	3.176233729190528976e+01	-4.892203590705263699e-03	1.299341185604546638e+02	8.278530698708697066e-02	0.000000000000000000e+00	7.211278192940520526e+00	1.000000000000000000e+00
2.610000000000000000e+02	1.056459301685883929e+02	2.835391831579760336e+01	-3.964447958368796932e-03	1.049616664850442760e+02	2.637730904364664619e-01	0.000000000000000000e+00	5.221194527129944696e+00	1.000000000000000000e+00
2.620000000000000000e+02	6.787778533882254806e+01	3.998771361673304625e+01	-3.616496183251771256e-03	9.559582840677691706e+01	9.804575996193087839e-02	0.000000000000000000e+00	1.323190032154980855e+01	1.000000000000000000e+00
2.620000000000000000e+02	1.299875277259687607e+02	3.390715985933919541e+01	-5.001377692818999646e-03	1.328727641885552089e+02	1.784926356575075035e-01	0.000000000000000000e+00	7.698303906684083486e+00	1.000000000000000000e+00
2.620000000000000000e+02	1.185529246468461224e+02	5.502139852094319217e+00	-4.262721731253497556e-03	1.129903189007200979e+02	1.179580211118923527e-01	0.000000000000000000e+00	1.282983350945179346e+01	1.000000000000000000e+00
2.630000000000000000e+02	1.374205520465738743e+02	1.875561520520064107e+01	-4.669625231045951633e-03	1.239429639655561175e+02	8.764570672933669204e-02	0.000000000000000000e+00	6.296734134570424857e+00	1.000000000000000000e+00
2.630000000000000000e+02	1.023421340351640509e+02	2.431092395531402062e+01	-4.138922503180678288e-03	1.096580079103406149e+02	2.933359577132139684e-01	0.000000000000000000e+00	5.221194527129944696e+00	1.000000000000000000e+00
2.630000000000000000e+02	8.357680269848163590e+00	3.334712239638516706e+01	-4.613222185914194785e-03	1.224247599338405905e+02	7.273131461867210490e-02	0.000000000000000000e+00	1.002499236072241473e+01	1.000000000000000000e+00
2.630000000000000000e+02	3.018554193438486877e+01	5.324342446173825749e+01	-4.520627609509145564e-03	1.199323863592445889e+02	1.706607678320650745e-01	0.000000000000000000e+00	5.633213267150567027e+00	1.000000000000000000e+00
2.630000000000000000e+02	1.433063561392965823e+02	1.651816778826477616e+01	-3.162479737412342718e-03	8.337504144521483340e+01	3.985596719175903413e-01	0.000000000000000000e+00	6.296734134570424857e+00	1.000000000000000000e+00
2.630000000000000000e+02	1.112490799911417270e+02	3.370857054377074036e+01	-3.717478976108537937e-03	9.831398808930647704e+01	2.950416938182371940e-01	0.000000000000000000e+00	5.354908890606764338e+00	1.000000000000000000e+00
2.640000000000000000e+02	5.763077625462968534e+00	7.234600510307281240e+00	-3.451201813012119961e-03	9.114659027200070796e+01	1.843440075837597947e-01	0.000000000000000000e+00	2.624110824895067751e+01	1.000000000000000000e+00
2.640000000000000000e+02	1.166007760875863966e+02	3.352310324746689219e+01	-4.509096326409643002e-03	1.196219981443596936e+02	2.060954310443905424e-01	0.000000000000000000e+00	5.354908890606764338e+00	1.000000000000000000e+00
2.650000000000000000e+02	8.174583436641484013e+01	4.380927507041550228e+01	-4.165987894050045270e-03	1.103865286035379683e+02	1.123143598017294353e-01	0.000000000000000000e+00	1.293382240119231419e+01	1.000000000000000000e+00
2.650000000000000000e+02	7.439528269199827548e+01	1.673189856004297482e+01	-1.703934383309668125e-03	4.411529169472031242e+01	4.515662555502609754e-01	0.000000000000000000e+00	6.522520338500817694e+00	1.000000000000000000e+00
2.650000000000000000e+02	4.649462480104867268e+01	8.868427347647871883e+00	-3.461070274755828451e-03	9.141222022816938875e+01	2.003868504971179076e-01	0.000000000000000000e+00	8.288445347827014587e+00	1.000000000000000000e+00
2.650000000000000000e+02	5.828664239389197377e+01	9.476925080559638559e+00	-4.426881574003381850e-03	1.174090188933617469e+02	2.261847309092138714e-01	0.000000000000000000e+00	9.574612385228974176e+00	1.000000000000000000e+00
2.650000000000000000e+02	3.973600950966746126e+01	1.366628578939282868e+01	-4.151088788550430508e-03	1.099854885181023292e+02	2.531510605641769107e-01	0.000000000000000000e+00	5.674075721553563767e+00	1.000000000000000000e+00
2.660000000000000000e+02	3.963753263000030103e+01	1.933950688486360292e+01	-4.255641327670489811e-03	1.127997352674998552e+02	2.512368100550712580e-01	0.000000000000000000e+00	5.674075721553563767e+00	1.000000000000000000e+00
2.660000000000000000e+02	5.670496962914187122e+01	2.480338856839983919e+01	-3.612426803438477385e-03	9.548629267471329740e+01	1.409796303296062536e-01	0.000000000000000000e+00	6.284364415826080297e+00	1.000000000000000000e+00
2.660000000000000000e+02	1.194251567488756223e+02	4.065481140385136172e+01	-3.763398958524814472e-03	9.955001891490891808e+01	1.183143339815729833e-01	0.000000000000000000e+00	7.670618446234001908e+00	1.000000000000000000e+00
2.670000000000000000e+02	5.863387713651339084e+01	4.945520257984841805e+01	-4.405931201942615491e-03	1.168450965155132621e+02	9.688944113488962007e-02	0.000000000000000000e+00	1.323190032154980855e+01	1.000000000000000000e+00
2.680000000000000000e+02	8.816699800444455093e+01	1.373833227473812535e+01	-3.577645744143273434e-03	9.455008888773754450e+01	1.323662678558791272e-01	0.000000000000000000e+00	1.152571053957778169e+01	1.000000000000000000e+00
2.680000000000000000e+02	5.549716045958618338e+01	1.863618230293098676e+01	-4.345188999122081772e-03	1.152100951250388050e+02	1.242295370962823720e-01	0.000000000000000000e+00	6.284364415826080297e+00	1.000000000000000000e+00
2.680000000000000000e+02	8.267712316297239283e+01	3.090902456575511792e+01	-1.408373817491821072e-03	3.615967083076574085e+01	4.465701647448563349e-01	0.000000000000000000e+00	7.710131104375554045e+00	1.000000000000000000e+00
2.680000000000000000e+02	3.609087154352720006e+01	4.101175813933329550e+01	-3.756797619331707968e-03	9.937233028561090009e+01	2.350105772516037916e-01	0.000000000000000000e+00	4.879334244445304947e+00	1.000000000000000000e+00
2.690000000000000000e+02	1.340918819811208778e+02	9.199202315387807971e+00	-4.411713920307942099e-03	1.170007502805893438e+02	8.947754183625022950e-02	0.000000000000000000e+00	1.244222251083368569e+01	1.000000000000000000e+00
2.690000000000000000e+02	1.434633261089650205e+02	1.738363485330954461e+01	3.262086401282283856e-03	-8.605615978412404843e+01	2.394628037803105958e-01	0.000000000000000000e+00	1.244222251083368569e+01	1.000000000000000000e+00
2.700000000000000000e+02	7.927007195073737478e+01	2.106545382668475597e+01	-5.233111802066185529e-03	1.391103646252556700e+02	6.212221382955229743e-02	0.000000000000000000e+00	6.522520338500817694e+00	1.000000000000000000e+00
2.700000000000000000e+02	3.121271603102218251e+01	4.090451325678152017e+01	-3.575151964923500847e-03	9.448296368808169632e+01	2.819887673079681800e-01	0.000000000000000000e+00	4.879334244445304947e+00	1.000000000000000000e+00
2.710000000000000000e+02	1.386065833068652182e+02	4.041680060590348944e+01	-3.078312965746949573e-03	8.110951957879110807e+01	1.422539714163203461e-01	0.000000000000000000e+00	1.918290316765135373e+01	1.000000000000000000e+00
2.720000000000000000e+02	9.159171267538829397e+01	4.994073682496986066e+01	-4.187285412704954204e-03	1.109597951463618131e+02	8.262887099250615375e-02	0.000000000000000000e+00	2.031206150953783762e+01	1.000000000000000000e+00
2.730000000000000000e+02	1.399523590828518671e+01	3.343153914330770959e+01	-3.455408127649290534e-03	9.125981188664755450e+01	2.690065686537848055e-01	0.000000000000000000e+00	6.482381933383034145e+00	1.000000000000000000e+00
2.730000000000000000e+02	6.247727232486715820e+01	4.732072175301143346e+01	3.739255223617919677e-03	-9.890014060442598520e+01	3.584455057774498243e-01	0.000000000000000000e+00	4.838772079127543257e+00	1.000000000000000000e+00
2.740000000000000000e+02	1.155452998963801718e+02	8.000484413845075693e+00	-5.254382721394970819e-03	1.396829151924780774e+02	5.821970807284826410e-02	0.000000000000000000e+00	1.472623794195102320e+01	1.000000000000000000e+00
2.740000000000000000e+02	7.088785261894346945e+01	1.839442013198060977e+01	-3.411576100432960924e-03	9.007998267206089338e+01	1.133463813749184812e-01	0.000000000000000000e+00	6.686637740087475912e+00	1.000000000000000000e+00
2.740000000000000000e+02	7.952346313127744537e+00	4.986841750267443985e+01	-3.951540124915325393e-03	1.046142255845752516e+02	1.043918989074571479e-01	0.000000000000000000e+00	1.552079520655745526e+01	1.000000000000000000e+00
2.750000000000000000e+02	1.828758487147981882e+01	3.828921512142859740e+01	-4.561160504177185111e-03	1.210234126319993351e+02	1.531650431938047507e-01	0.000000000000000000e+00	6.482381933383034145e+00	1.000000000000000000e+00
2.750000000000000000e+02	6.471979806500381471e+01	4.303297251377544086e+01	-4.003714883906888886e-03	1.060186165934248379e+02	2.062697079668835975e-01	0.000000000000000000e+00	4.838772079127543257e+00	1.000000000000000000e+00
2.750000000000000000e+02	4.078432111820223582e+01	4.446341367658452270e+01	-4.410858235167622494e-03	1.169777177541206470e+02	1.127013044068404524e-01	0.000000000000000000e+00	6.747944896039318685e+00	1.000000000000000000e+00
2.750000000000000000e+02	1.087676899377421869e+01	2.183356067698824532e+01	-4.546082656141755413e-03	1.206175613233774300e+02	1.017351631625437181e-01	0.000000000000000000e+00	9.733577731683576317e+00	1.000000000000000000e+00
2.760000000000000000e+02	5.299646309657024545e+00	2.981091851182502950e+01	-4.108542443413372609e-03	1.088402660824882560e+02	1.353799135389741615e-01	0.000000000000000000e+00	9.419244779964492054e+00	1.000000000000000000e+00
2.760000000000000000e+02	1.130444810194852607e+02	4.029755021677642191e+01	-4.275720144798197953e-03	1.133401979507495980e+02	8.724481863492783429e-02	0.000000000000000000e+00	4.464585670341821633e+00	1.000000000000000000e+00
2.760000000000000000e+02	9.145041596002056394e+01	1.557082783013961880e+01	1.241837045440264591e-03	-3.167699089447971517e+01	4.710005566044174197e-01	0.000000000000000000e+00	5.449956725589690798e+00	1.000000000000000000e+00
2.770000000000000000e+02	3.916581923948815103e+01	2.640718157074679340e+01	-4.181398260369245494e-03	1.108013303260579221e+02	1.074379029546158604e-01	0.000000000000000000e+00	1.080335331482984706e+01	1.000000000000000000e+00
2.770000000000000000e+02	4.457176329531023384e+01	5.004821824568508504e+01	-2.346253288801599789e-03	6.140462686602113251e+01	3.461000736052117777e-01	0.000000000000000000e+00	6.747944896039318685e+00	1.000000000000000000e+00
2.780000000000000000e+02	1.253687506478990059e+02	4.039510541317078207e+01	-5.072591824914499982e-03	1.347896391056797825e+02	8.325279656316175725e-02	0.000000000000000000e+00	1.145384877733216022e+01	1.000000000000000000e+00
2.780000000000000000e+02	5.317038317085687993e+01	1.422485817998285995e+01	-4.596433230506360122e-03	1.219728506489974649e+02	2.032513714243951997e-01	0.000000000000000000e+00	6.237119798517900549e+00	1.000000000000000000e+00
2.790000000000000000e+02	7.966918918728364929e+01	1.066492747061599822e+01	-9.168508346215060653e-03	2.450396612752723513e+02	1.951563033344261289e-02	0.000000000000000000e+00	6.871965427253345915e+00	1.000000000000000000e+00
2.790000000000000000e+02	5.664022929693280162e+01	1.940769825492438727e+01	-4.606405681901239516e-03	1.222412797006280272e+02	2.154140123038774668e-01	0.000000000000000000e+00	6.237119798517900549e+00	1.000000000000000000e+00
2.790000000000000000e+02	1.259036212847762215e+02	1.846792258837731637e+01	-3.737614695922219805e-03	9.885598242544939751e+01	3.295548385517351742e-01	0.000000000000000000e+00	5.713624465983358824e+00	1.000000000000000000e+00
2.790000000000000000e+02	6.529080686058085803e+01	4.792949485211607197e+01	2.959381233575756470e-03	-7.790822725743818467e+01	2.023791832234511645e-01	0.000000000000000000e+00	4.929704053439227351e+00	1.000000000000000000e+00
2.790000000000000000e+02	1.398425751035774454e+02	4.947303560767524999e+01	-9.030751894225723039e-03	2.413316628805671655e+02	3.424784661747759529e-02	0.000000000000000000e+00	1.708509323913952827e+01	1.000000000000000000e+00
2.800000000000000000e+02	2.113171892789289430e+01	2.871464606470559389e+01	-4.176456465195836111e-03	1.106683117392306173e+02	9.169833161541285360e-02	0.000000000000000000e+00	9.988066437144194509e+00	1.000000000000000000e+00
2.800000000000000000e+02	1.230897048173583244e+02	1.318925468135215517e+01	-4.519776167462941606e-03	1.199094680443858891e+02	1.951270088873702235e-01	0.000000000000000000e+00	5.564791820247279475e+00	1.000000000000000000e+00
2.800000000000000000e+02	9.683230477474707243e+01	1.471216544204869514e+01	-4.393760339616237069e-03	1.165174927095450101e+02	6.793213820847632256e-02	0.000000000000000000e+00	5.449956725589690798e+00	1.000000000000000000e+00
2.800000000000000000e+02	3.529659610245655443e+01	3.649388346784400028e+01	-4.061349510714385401e-03	1.075699711804184915e+02	9.248669590521463313e-02	0.000000000000000000e+00	9.676184041060231777e+00	1.000000000000000000e+00
2.800000000000000000e+02	6.883188489517205255e+01	8.312668121327549287e+00	-2.167442742878571051e-03	5.659157304774868180e+01	2.236894876897010942e-01	0.000000000000000000e+00	7.338154408436277087e+00	1.000000000000000000e+00
2.810000000000000000e+02	9.048543369595184060e+01	4.526974862566891744e+00	-4.586319978531759253e-03	1.217006316600097762e+02	5.886517903644628014e-02	0.000000000000000000e+00	9.702573519655741663e+00	1.000000000000000000e+00
2.820000000000000000e+02	1.343938428109108258e+02	2.693996748386280160e+01	-4.259473248382481848e-03	1.129028792991841499e+02	8.212059352915856980e-02	0.000000000000000000e+00	9.912846465412510355e+00	1.000000000000000000e+00
2.820000000000000000e+02	3.681698141358563703e+01	1.048110530641861260e+01	-4.510821470117433625e-03	1.196684339374332495e+02	8.443471062981733333e-02	0.000000000000000000e+00	1.483390991674178672e+01	1.000000000000000000e+00
2.820000000000000000e+02	1.408609867225168841e+02	1.820699068931087083e+01	-4.468427259640543082e-03	1.185273065192759390e+02	1.431312759638845300e-01	0.000000000000000000e+00	1.086686864131548447e+01	1.000000000000000000e+00
2.820000000000000000e+02	1.248987700300647958e+02	2.409249177136266695e+01	-4.515228119898599332e-03	1.197870479847510126e+02	1.296658794833990269e-01	0.000000000000000000e+00	5.713624465983358824e+00	1.000000000000000000e+00
2.820000000000000000e+02	7.330948739298790429e+01	4.929304001241504096e+01	-3.564218502644266994e-03	9.418866705083158308e+01	9.315827804452248007e-02	0.000000000000000000e+00	8.133787118248084980e+00	1.000000000000000000e+00
2.820000000000000000e+02	8.187456708857567378e+01	4.014278723568954632e+01	-3.781705109039331172e-03	1.000427666282887031e+02	1.058722902782428532e-01	0.000000000000000000e+00	1.253346384962044269e+01	1.000000000000000000e+00
2.830000000000000000e+02	8.400257750811847757e+01	1.599837424490910642e+01	-4.382849632268643117e-03	1.162238085681074296e+02	1.053960113836021062e-01	0.000000000000000000e+00	6.871965427253345915e+00	1.000000000000000000e+00
2.840000000000000000e+02	1.176945540873793163e+02	1.182570908127198095e+01	-4.364534292748259436e-03	1.157308135137246410e+02	1.156002916851088802e-01	0.000000000000000000e+00	5.564791820247279475e+00	1.000000000000000000e+00
2.840000000000000000e+02	1.109586086435735837e+02	2.709479904750132917e+01	-3.887280750419319034e-03	1.028845522804573989e+02	1.737918480077499384e-01	0.000000000000000000e+00	9.694954890396344283e+00	1.000000000000000000e+00
2.840000000000000000e+02	9.466704491559674750e+01	2.851037851173227722e+01	-4.331111449121897126e-03	1.148311688965518300e+02	7.273188867462965224e-02	0.000000000000000000e+00	1.396706963446644068e+01	1.000000000000000000e+00
2.840000000000000000e+02	5.065793070050747815e+01	5.145094975200342979e+00	-4.589255085445794954e-03	1.217796361027662897e+02	3.022710342710401843e-01	0.000000000000000000e+00	1.361910451218458817e+01	1.000000000000000000e+00
2.850000000000000000e+02	1.374000614013527013e+02	3.905745869041420804e+01	-3.816271843428979856e-03	1.009732014193715770e+02	7.874799463837167668e-02	0.000000000000000000e+00	1.248482852723132019e+01	1.000000000000000000e+00
2.850000000000000000e+02	6.245687814822617412e+01	1.194692170335058989e+01	-6.155708599697644161e-03	1.639439560481994818e+02	8.628666438490206758e-02	0.000000000000000000e+00	6.725169358143464393e+00	1.000000000000000000e+00
2.850000000000000000e+02	6.487036363406950557e+01	1.822410185890892365e+01	-4.126366233363017513e-03	1.093200300686132778e+02	2.332510770891438323e-01	0.000000000000000000e+00	6.725169358143464393e+00	1.000000000000000000e+00
2.860000000000000000e+02	1.868694954541228626e+01	7.917699056647487410e+00	-3.987790139203033386e-03	1.055899693181411010e+02	1.220063361013757897e-01	0.000000000000000000e+00	1.452279249632934466e+01	1.000000000000000000e+00
2.860000000000000000e+02	9.605614654643785855e+01	1.247097204545629268e+01	-1.919674995893822303e-02	5.149704214299490559e+02	6.827043873852134404e-03	0.000000000000000000e+00	9.702573519655741663e+00	1.000000000000000000e+00
2.860000000000000000e+02	1.246764937406825027e+02	4.926343112782927136e+01	-3.979252034478921417e-03	1.053601486589005276e+02	8.154888388441705604e-02	0.000000000000000000e+00	6.071982004953726531e+00	1.000000000000000000e+00
2.870000000000000000e+02	6.422078230475590033e+01	3.719453303455938453e+01	-4.179893315065120324e-03	1.107608216261659777e+02	1.966187216019998907e-01	0.000000000000000000e+00	6.141892622235497257e+00	1.000000000000000000e+00
2.870000000000000000e+02	4.309974558991739002e+01	4.572091403358493977e+01	-1.966629775595838195e-02	5.276092666705542342e+02	1.184007681205978546e-02	0.000000000000000000e+00	3.878774893001464719e+00	1.000000000000000000e+00
2.870000000000000000e+02	2.833412844465452451e+01	2.664200663460248819e+01	-3.634020251434013325e-03	9.606752476473398872e+01	1.787748554878578755e-01	0.000000000000000000e+00	8.147151271397270023e+00	1.000000000000000000e+00
2.880000000000000000e+02	5.825560643142403450e+01	3.865724345815328178e+01	-4.228890771423832705e-03	1.120796889960718516e+02	1.681901676249979438e-01	0.000000000000000000e+00	6.141892622235497257e+00	1.000000000000000000e+00
2.880000000000000000e+02	1.239491745677130012e+02	2.857673440755292660e+01	-5.657809553630903897e-03	1.505419785953858138e+02	1.419670072998493460e-01	0.000000000000000000e+00	1.307482066572170787e+01	1.000000000000000000e+00
2.880000000000000000e+02	2.284155169900234483e+01	5.293757073429262050e+01	-4.274688522114560366e-03	1.133124297032400989e+02	1.263113999452412095e-01	0.000000000000000000e+00	7.243753588974782609e+00	1.000000000000000000e+00
2.890000000000000000e+02	1.027846567490998382e+02	4.366803178652684636e+01	-3.939269798050491593e-03	1.042839444858661011e+02	1.597732396710156433e-01	0.000000000000000000e+00	6.262369114644104506e+00	1.000000000000000000e+00
2.890000000000000000e+02	1.188543916020382483e+02	4.753945544480010454e+01	-4.537746252808636492e-03	1.203931698721573298e+02	9.502125387753312946e-02	0.000000000000000000e+00	6.071982004953726531e+00	1.000000000000000000e+00
2.900000000000000000e+02	1.137888565510214818e+02	7.585726192155321179e+00	-4.072525443310655129e-03	1.078707944052320045e+02	1.281276026308696414e-01	0.000000000000000000e+00	1.839333115979415112e+01	1.000000000000000000e+00
2.900000000000000000e+02	7.832697816435519655e+01	5.109432036919243103e+01	-6.395283567898802507e-03	1.703926093393730810e+02	4.548734033195189763e-02	0.000000000000000000e+00	1.046058950184155201e+01	1.000000000000000000e+00
2.910000000000000000e+02	8.789538830365013666e+01	4.686709194713200333e+01	-4.267930845288053603e-03	1.131305329248114333e+02	8.441292113575704636e-02	0.000000000000000000e+00	1.046058950184155201e+01	1.000000000000000000e+00
2.910000000000000000e+02	1.024448145354775619e+02	3.741489064003985021e+01	-4.545321793880425544e-03	1.205970811498330306e+02	1.598456402443786395e-01	0.000000000000000000e+00	6.262369114644104506e+00	1.000000000000000000e+00
2.920000000000000000e+02	1.855458318749840885e+01	4.709857535502070647e+01	-4.950998596741669824e-03	1.315167071423422556e+02	6.757405171309149861e-02	0.000000000000000000e+00	7.243753588974782609e+00	1.000000000000000000e+00
2.930000000000000000e+02	3.633486914714152505e+01	3.796466681989710423e+01	-4.076977939090090271e-03	1.079906424919398091e+02	7.930240741629990264e-02	0.000000000000000000e+00	7.906973669599432597e+00	1.000000000000000000e+00
2.940000000000000000e+02	1.170725727290249694e+02	3.268877214558618505e+01	-4.304719522665327071e-03	1.141207758839493209e+02	7.370568596885873625e-02	0.000000000000000000e+00	9.773323968980887955e+00	1.000000000000000000e+00
2.940000000000000000e+02	5.203606522078293750e+01	4.667085414687661427e+01	-3.287459493120157943e-03	8.673912876630157598e+01	1.223176356748264526e-01	0.000000000000000000e+00	1.282998701598698155e+01	1.000000000000000000e+00
2.940000000000000000e+02	9.944722213235061758e+01	4.987546115020022341e+01	-3.656890023782602937e-03	9.668311175126879675e+01	2.408463435423294774e-01	0.000000000000000000e+00	7.047740710757631533e+00	1.000000000000000000e+00
2.950000000000000000e+02	3.879335342570213641e+01	8.419618577914643964e+00	-4.667091941755490379e-03	1.238747752710397805e+02	8.334006537595106678e-02	0.000000000000000000e+00	1.048620765953725176e+01	1.000000000000000000e+00
2.950000000000000000e+02	6.133516473189855134e+01	2.602109188745813739e+01	-4.090633724133863752e-03	1.083582160486736257e+02	1.032213766554932466e-01	0.000000000000000000e+00	3.297098060517299256e+00	1.000000000000000000e+00
2.960000000000000000e+02	5.326858600395200938e+01	2.788972475227814485e+01	-4.089964156680937074e-03	1.083401932627732407e+02	1.020450417245892805e-01	0.000000000000000000e+00	4.935469577920327033e+00	1.000000000000000000e+00
2.960000000000000000e+02	4.304763962816981859e+01	3.378627656995946893e+01	-3.703425621221260403e-03	9.793571312207458845e+01	1.451981435511726648e-01	0.000000000000000000e+00	7.906973669599432597e+00	1.000000000000000000e+00
2.960000000000000000e+02	9.718033622802406057e+01	1.147594423872388347e+01	-4.462234253698967035e-03	1.183606090197530847e+02	8.234800771668027153e-02	0.000000000000000000e+00	9.934318380936847603e+00	1.000000000000000000e+00
2.970000000000000000e+02	7.924220143393220894e+01	1.036435566936399333e+01	-5.332966160469517630e-03	1.417981501722624387e+02	4.995340729599773155e-02	0.000000000000000000e+00	1.360616427045029297e+01	1.000000000000000000e+00
2.970000000000000000e+02	9.635782115113990187e+01	3.081871463975168979e+01	-3.348569710915022622e-03	8.838403603714925794e+01	1.133211775387281683e-01	0.000000000000000000e+00	1.103123946338797801e+01	1.000000000000000000e+00
2.970000000000000000e+02	6.573092974099548513e+00	1.640429669430628579e+01	-3.823825205134860801e-03	1.011765156937708809e+02	1.081251338235121873e-01	0.000000000000000000e+00	1.951211362518985837e+01	1.000000000000000000e+00
2.970000000000000000e+02	1.443022400975175401e+02	1.769866801519338750e+01	-3.807148529173609228e-03	1.007276286412927533e+02	1.408285926323442627e-01	0.000000000000000000e+00	7.050454887528613490e+00	1.000000000000000000e+00
2.970000000000000000e+02	7.086057402512081183e+01	4.709472975039868459e+01	-4.197916486549393977e-03	1.112459523766033840e+02	1.252661637991868693e-01	0.000000000000000000e+00	3.489280974107562994e+00	1.000000000000000000e+00
2.980000000000000000e+02	5.607913059782443099e+01	6.389489585397806870e+00	-4.887952654403713605e-03	1.298196958618839858e+02	7.270525553260454021e-02	0.000000000000000000e+00	3.124341904682404802e+00	1.000000000000000000e+00
2.980000000000000000e+02	1.059223047906923654e+02	4.083284049896349188e+01	-3.085105666389799991e-03	8.129235909531227833e+01	1.775908152533527407e-01	0.000000000000000000e+00	7.565697766866527729e+00	1.000000000000000000e+00
2.980000000000000000e+02	6.552606425759983644e+00	5.188667886158699361e+01	-2.690714250845660516e-03	7.067650252667503707e+01	2.406140299423445983e-01	0.000000000000000000e+00	1.609907192300255829e+01	1.000000000000000000e+00
2.990000000000000000e+02	7.340464060622561249e+01	3.549396018364395644e+01	-3.218912890782953031e-03	8.489405590213893049e+01	1.742268267771841517e-01	0.000000000000000000e+00	1.187645272419492137e+01	1.000000000000000000e+00
2.990000000000000000e+02	1.365778592814765204e+02	7.186706685064590872e+00	-3.511953723906269080e-03	9.278185297525479314e+01	1.747391708004918387e-01	0.000000000000000000e+00	1.304482234441487876e+01	1.000000000000000000e+00
2.990000000000000000e+02	1.073633801115256716e+02	3.157098857129576430e+01	-4.172753525156534977e-03	1.105686394877815104e+02	7.541088465395129337e-02	0.000000000000000000e+00	9.373291802262277983e+00	1.000000000000000000e+00
2.990000000000000000e+02	3.075250520566597245e+01	1.515054057874625215e+01	-4.035264712708997933e-03	1.068678451621201049e+02	1.132057806278445877e-01	0.000000000000000000e+00	7.622274935012423036e+00	1.000000000000000000e+00
2.990000000000000000e+02	1.379696089022116325e+02	2.079813510895557016e+01	-5.516799618879679457e-03	1.467464060167926050e+02	8.709349633539065216e-02	0.000000000000000000e+00	7.050454887528613490e+00	1.000000000000000000e+00
3.000000000000000000e+02	1.067393701284750307e+02	8.771216418064508247e+00	-4.365276061715360652e-03	1.157507797519627388e+02	8.297224305886319318e-02	0.000000000000000000e+00	9.934318380936847603e+00	1.000000000000000000e+00
3.000000000000000000e+02	8.067844504065593725e+00	3.585907235443621488e+01	-2.514392698851193337e-03	6.593044510209782061e+01	2.162844470098779226e-01	0.000000000000000000e+00	1.146932324567201356e+01	1.000000000000000000e+00
3.000000000000000000e+02	1.914051490414925283e+01	3.884928069581037136e+01	-3.915808701278751872e-03	1.036524407855939245e+02	1.150699067311085066e-01	0.000000000000000000e+00	1.146932324567201356e+01	1.000000000000000000e+00
3.000000000000000000e+02	3.448016030419790212e+01	2.179912408587824402e+01	-4.050538836338445775e-03	1.072789796322711311e+02	1.391730803531379124e-01	0.000000000000000000e+00	7.622274935012423036e+00	1.000000000000000000e+00
3.010000000000000000e+02	5.257897335426746110e+01	1.265310855607252272e+01	-4.562819742693078988e-03	1.210680744512064848e+02	9.920701881068438865e-02	0.000000000000000000e+00	7.175236814170004251e+00	1.000000000000000000e+00
3.020000000000000000e+02	8.237860671742660656e+01	2.360409388626792904e+01	-3.968563048650019381e-03	1.050724326084199021e+02	1.157750347490732468e-01	0.000000000000000000e+00	5.848754841569645535e+00	1.000000000000000000e+00
3.020000000000000000e+02	5.154449302353465612e+01	4.097965299976522857e+01	-3.834717213184084175e-03	1.014696965051114717e+02	1.497287865493166503e-01	0.000000000000000000e+00	4.449791985678130501e+00	1.000000000000000000e+00
3.020000000000000000e+02	1.104456145559057347e+02	4.689744695507377514e+01	-4.063082521409694045e-03	1.076166187296505825e+02	9.256342896814140353e-02	0.000000000000000000e+00	7.565697766866527729e+00	1.000000000000000000e+00
3.020000000000000000e+02	7.392477236332165091e+01	4.876379243958571408e+01	-3.818357574223843476e-03	1.010293431559469326e+02	1.357858572239231121e-01	0.000000000000000000e+00	3.489280974107562994e+00	1.000000000000000000e+00
3.040000000000000000e+02	1.306412011089057614e+02	3.518513335641899431e+01	-3.796037055599881405e-03	1.004285404637213617e+02	9.077160231658065737e-02	0.000000000000000000e+00	1.008628800551923099e+01	1.000000000000000000e+00
3.040000000000000000e+02	9.888719704148991241e+01	1.565502241801462624e+01	-4.063113631423983553e-03	1.076174561197065742e+02	1.295589544217228273e-01	0.000000000000000000e+00	5.543642095796152525e+00	1.000000000000000000e+00
3.040000000000000000e+02	1.736028742810810499e+01	5.073219979947831604e+01	-4.395969123761215257e-03	1.165769466802705665e+02	1.235414681592021946e-01	0.000000000000000000e+00	1.201553062876410927e+01	1.000000000000000000e+00
3.040000000000000000e+02	6.330610256664607505e+01	5.184063859277822672e+01	-4.094151398128254189e-03	1.084529014832644123e+02	2.851186436839636684e-01	0.000000000000000000e+00	1.105545704623945902e+01	1.000000000000000000e+00
3.050000000000000000e+02	8.019053981042215185e+01	2.902814185870109398e+01	-4.333874276167264117e-03	1.149055360721078642e+02	1.286933596929441537e-01	0.000000000000000000e+00	5.848754841569645535e+00	1.000000000000000000e+00
3.060000000000000000e+02	1.309561057443451944e+02	1.246443383606419886e+01	-4.619542731161444676e-03	1.225948904162391813e+02	1.345971105787986399e-01	0.000000000000000000e+00	1.138958440705140340e+01	1.000000000000000000e+00
3.060000000000000000e+02	7.885758122391936631e+00	2.114776270714866868e+01	-4.148519995677072726e-03	1.099163441715894152e+02	1.123873061528533057e-01	0.000000000000000000e+00	1.957704002251629305e+01	1.000000000000000000e+00
3.060000000000000000e+02	1.084874138899544107e+02	2.550230882040176184e+01	-3.908543559233140265e-03	1.034568845364788672e+02	1.420803589126795607e-01	0.000000000000000000e+00	6.868858375745220179e+00	1.000000000000000000e+00
3.060000000000000000e+02	5.582502953218961750e+01	4.219524171058699125e+01	-4.243476628216290986e-03	1.124722973479189250e+02	2.673289614509756218e-01	0.000000000000000000e+00	4.449791985678130501e+00	1.000000000000000000e+00
3.070000000000000000e+02	1.222686799367891552e+02	5.098887976892743978e+00	-1.967627502455250588e-03	5.121313465137761511e+01	3.077438211185705708e-01	0.000000000000000000e+00	1.138958440705140340e+01	1.000000000000000000e+00
3.080000000000000000e+02	9.421730486708713670e+01	1.864234141098053854e+01	-4.478801038637808367e-03	1.188065381292179836e+02	1.338238165225816845e-01	0.000000000000000000e+00	5.543642095796152525e+00	1.000000000000000000e+00
3.090000000000000000e+02	1.903070185663739977e+01	3.724281552482241153e+01	-4.722576570384401200e-03	1.253682582325691470e+02	1.047633542908387172e-01	0.000000000000000000e+00	1.359241599099927811e+01	1.000000000000000000e+00
3.090000000000000000e+02	1.286367844682672796e+02	4.507024942356826358e+01	-4.291117923909727044e-03	1.137546608626718125e+02	7.116721761127420276e-02	0.000000000000000000e+00	1.008628800551923099e+01	1.000000000000000000e+00
3.090000000000000000e+02	1.016751694118666336e+02	2.638238867860092540e+01	-3.974510334123681522e-03	1.052325160358799820e+02	3.001976040456734163e-01	0.000000000000000000e+00	5.540999258666989391e+00	1.000000000000000000e+00
3.100000000000000000e+02	8.402226724289428716e+01	1.658536231107703784e+01	-4.699669492045761843e-03	1.247516670785400521e+02	5.514392756409747243e-02	0.000000000000000000e+00	1.040047860322531470e+01	1.000000000000000000e+00
3.100000000000000000e+02	1.381618869238269554e+02	3.122546117272548116e+01	-4.465100091443024652e-03	1.184377489402504011e+02	1.278549309199622508e-01	0.000000000000000000e+00	6.217742511211391765e+00	1.000000000000000000e+00
3.100000000000000000e+02	6.214133123717009966e+01	2.408326138231192814e+01	-3.562867955992142597e-03	9.415231430839567395e+01	8.627600610472441200e-02	0.000000000000000000e+00	1.871431999957599857e+01	1.000000000000000000e+00
3.120000000000000000e+02	1.337766527030158556e+02	3.563341339165351940e+01	-4.104339435117431052e-03	1.087271334648197154e+02	2.564338908481418322e-01	0.000000000000000000e+00	6.217742511211391765e+00	1.000000000000000000e+00
3.130000000000000000e+02	8.463579461804921777e+01	4.411903258520299431e+01	-3.254371318595111057e-03	8.584849245670719142e+01	2.393537594176271543e-01	0.000000000000000000e+00	3.086880997462163823e+00	1.000000000000000000e+00
3.130000000000000000e+02	6.490225687824530354e+00	1.880679332716145069e+01	-5.359170284444649164e-03	1.425034880945977420e+02	6.899590877135175493e-02	0.000000000000000000e+00	2.106575292625146645e+01	1.000000000000000000e+00
3.140000000000000000e+02	1.312505575647237777e+02	8.801457994206941748e+00	1.032041034026089706e-03	-2.602989950743150160e+01	4.473088204515249799e-01	0.000000000000000000e+00	9.980609957971905644e+00	1.000000000000000000e+00
3.140000000000000000e+02	1.315960935619163479e+02	1.877608480466015806e+01	-4.320411515466228425e-03	1.145431581627842235e+02	9.375797751863501617e-02	0.000000000000000000e+00	9.980609957971905644e+00	1.000000000000000000e+00
3.140000000000000000e+02	6.383028477955680557e+01	4.635351042467666360e+01	-3.763896283595798836e-03	9.956340544264119785e+01	1.432760567971806953e-01	0.000000000000000000e+00	1.616247421214293567e+01	1.000000000000000000e+00
3.150000000000000000e+02	2.748186593007915590e+01	1.704129444876238253e+01	-4.364174567326249525e-03	1.157211307637112299e+02	9.399958222977178313e-02	0.000000000000000000e+00	1.003641023292625967e+01	1.000000000000000000e+00
3.150000000000000000e+02	4.065622625344963836e+01	3.269426660518148253e+01	-3.980021067730005885e-03	1.053808487714492799e+02	1.096697608405675650e-01	0.000000000000000000e+00	1.087581054162360772e+01	1.000000000000000000e+00
3.150000000000000000e+02	4.927457103792247040e+01	3.932807306250604995e+01	-4.342619410804657472e-03	1.151409293675118874e+02	6.766262321624383347e-02	0.000000000000000000e+00	1.087581054162360772e+01	1.000000000000000000e+00
3.150000000000000000e+02	1.405850377696010867e+02	4.241988268659194006e+01	-3.780459908394981534e-03	1.000092494904439206e+02	7.825342195645734744e-02	0.000000000000000000e+00	9.613026199175926934e+00	1.000000000000000000e+00
3.160000000000000000e+02	1.712252674602551039e+01	3.865433263435468092e+01	-1.914847714891837818e-02	5.136710594075057088e+02	1.144821798542594582e-02	0.000000000000000000e+00	2.251600857929313193e+01	1.000000000000000000e+00
3.170000000000000000e+02	5.134512783537761038e+01	2.311473737751206770e+01	-4.939518721922001726e-03	1.312077026871023691e+02	1.287256570874748540e-01	0.000000000000000000e+00	8.584494717862831692e+00	1.000000000000000000e+00
3.170000000000000000e+02	7.458281191320065773e+01	2.673022477556216003e+01	-4.044810848327745102e-03	1.071247990473195699e+02	1.110026373220679430e-01	0.000000000000000000e+00	7.032764464717993214e+00	1.000000000000000000e+00
3.170000000000000000e+02	1.256634513241777285e+02	4.220025902460280776e+01	-4.034220398607823652e-03	1.068397352989899076e+02	7.223834857772615248e-02	0.000000000000000000e+00	9.849377478224687010e+00	1.000000000000000000e+00
3.170000000000000000e+02	1.279684704193364979e+02	3.262439751351602979e+01	-1.191362194005395796e-03	3.031835639576337016e+01	3.748811791819720574e-01	0.000000000000000000e+00	6.541342216650209984e+00	1.000000000000000000e+00
3.170000000000000000e+02	1.037229901011162809e+02	3.992900923491112763e+01	-2.427561324448180083e-03	6.359319996949715659e+01	2.851300080200348530e-01	0.000000000000000000e+00	1.449042323643680241e+01	1.000000000000000000e+00
3.180000000000000000e+02	3.969871107235211838e+01	4.553558293985822303e+01	-3.394173065354097463e-03	8.961154416915564980e+01	2.473637177014068600e-01	0.000000000000000000e+00	1.141184792036932905e+01	1.000000000000000000e+00
3.180000000000000000e+02	7.367974811252159384e+01	1.975568165159316081e+01	-4.855257325071127110e-03	1.289396337890819666e+02	8.724971998941954965e-02	0.000000000000000000e+00	7.032764464717993214e+00	1.000000000000000000e+00
3.180000000000000000e+02	8.373808660965052297e+01	4.116556773453186224e+01	-3.490983385431117598e-03	9.221739316027419875e+01	1.658118247908431098e-01	0.000000000000000000e+00	3.086880997462163823e+00	1.000000000000000000e+00
3.190000000000000000e+02	5.981882268801263081e+01	2.448952649059145870e+01	-4.128204954123362684e-03	1.093695230217868897e+02	9.488087491460761580e-02	0.000000000000000000e+00	8.584494717862831692e+00	1.000000000000000000e+00
3.190000000000000000e+02	1.191472522206822191e+02	2.229981744641056807e+01	-1.755026201394688278e-03	4.549053312048297926e+01	3.835773199468953676e-01	0.000000000000000000e+00	9.247166253767991506e+00	1.000000000000000000e+00
3.190000000000000000e+02	1.108507141606418145e+02	2.638363183287900426e+01	-4.018368892204650031e-03	1.064130593832863383e+02	2.144157375904627294e-01	0.000000000000000000e+00	9.247166253767991506e+00	1.000000000000000000e+00
3.210000000000000000e+02	7.747895290112762723e+01	8.974157851555435883e+00	-4.125994566179760209e-03	1.093100258815209145e+02	1.109869187296421700e-01	0.000000000000000000e+00	7.750818754928662457e+00	1.000000000000000000e+00
3.220000000000000000e+02	8.171349650569464274e+00	2.454550626608095953e+01	-4.756268792047147614e-03	1.262751537139451159e+02	1.334670681709562157e-01	0.000000000000000000e+00	9.912429081731129799e+00	1.000000000000000000e+00
3.220000000000000000e+02	8.248772581709323504e+01	2.482532299833345490e+01	-4.202364151559849839e-03	1.113656704332228600e+02	1.434943264578611988e-01	0.000000000000000000e+00	4.664298928665183475e+00	1.000000000000000000e+00
3.230000000000000000e+02	1.381636191022725484e+02	2.464863247717162409e+01	-2.736497242332367776e-03	7.190884595949407299e+01	3.642329877243076774e-01	0.000000000000000000e+00	6.808814897384086073e+00	1.000000000000000000e+00
3.230000000000000000e+02	6.314422977961846328e+01	1.192590719607653682e+01	-3.802054549493244767e-03	1.005905136952798102e+02	9.746362652111728586e-02	0.000000000000000000e+00	9.912772070902706290e+00	1.000000000000000000e+00
3.230000000000000000e+02	1.023905823408048263e+02	7.007015700303154127e+00	-3.933946612893064222e-03	1.041406600027553822e+02	1.240895658773621957e-01	0.000000000000000000e+00	1.505604603805080366e+01	1.000000000000000000e+00
3.230000000000000000e+02	8.029944265119596025e+01	4.020499452116428785e+01	-1.115898815293646113e-03	2.828710426142519552e+01	4.721092076169510765e-01	0.000000000000000000e+00	3.570290348312777251e+00	1.000000000000000000e+00
3.240000000000000000e+02	8.019452734602252519e+01	1.623369274065044365e+01	-3.047193566727950283e-03	8.027187691349097065e+01	1.924641374970488261e-01	0.000000000000000000e+00	6.206878404544045047e+00	1.000000000000000000e+00
3.240000000000000000e+02	1.032967239901515200e+02	4.046758271497571258e+01	2.619578825441486875e-03	-6.876174616211824286e+01	2.621430069832133558e-01	0.000000000000000000e+00	8.211822744500919313e+00	1.000000000000000000e+00
3.240000000000000000e+02	1.199788586100128782e+02	6.927179719652544421e+00	-4.133355127049779566e-03	1.095081505246575801e+02	1.056182041543736183e-01	0.000000000000000000e+00	1.329349546991047148e+01	1.000000000000000000e+00
3.240000000000000000e+02	1.641725493792689150e+01	1.698477244824450594e+01	-3.196432862196472123e-03	8.428895967101612996e+01	1.743746734269012721e-01	0.000000000000000000e+00	1.118747736856906272e+01	1.000000000000000000e+00
3.240000000000000000e+02	1.212101521828479811e+01	3.363706235970722958e+01	-3.524736996732840029e-03	9.312594107011710776e+01	1.236532117850744905e-01	0.000000000000000000e+00	9.912429081731129799e+00	1.000000000000000000e+00
3.250000000000000000e+02	5.615223882752864881e+01	1.895264987355967534e+01	-3.909906451787408151e-03	1.034935695942776306e+02	1.104227338263285008e-01	0.000000000000000000e+00	9.912772070902706290e+00	1.000000000000000000e+00
3.260000000000000000e+02	1.325540533622439341e+02	2.850774280406520589e+01	-3.775623725006524520e-03	9.987907366214743377e+01	1.690735654524073706e-01	0.000000000000000000e+00	6.808814897384086073e+00	1.000000000000000000e+00
3.260000000000000000e+02	1.299473423824472889e+02	1.572185726276019579e+01	-4.121687876579353989e-03	1.091941024681766379e+02	2.517776693483240180e-01	0.000000000000000000e+00	8.781496592602197282e+00	1.000000000000000000e+00
3.260000000000000000e+02	8.293049185803319290e+01	2.946855923278648248e+01	-3.335899076217465307e-03	8.804297982932767752e+01	1.631360241851796955e-01	0.000000000000000000e+00	4.664298928665183475e+00	1.000000000000000000e+00
3.260000000000000000e+02	7.882419723278590418e+00	4.457810096729470217e+01	-4.543505330703706373e-03	1.205481873053266639e+02	1.672580963216444561e-01	0.000000000000000000e+00	1.173337196133347504e+01	1.000000000000000000e+00
3.270000000000000000e+02	8.120880752637319233e+01	7.469338768152334218e+00	-3.967193127716126672e-03	1.050355583673198225e+02	1.151634853551631865e-01	0.000000000000000000e+00	8.822849020554277999e+00	1.000000000000000000e+00
3.270000000000000000e+02	8.931980496398168157e+01	1.447958561067760108e+01	-3.689881775347762880e-03	9.757115263846871756e+01	1.725708411751939453e-01	0.000000000000000000e+00	7.353855676091726856e+00	1.000000000000000000e+00
3.270000000000000000e+02	1.386595879611400335e+02	1.462119410700693400e+01	-4.443517515785671244e-03	1.178568095015861275e+02	3.143504346643442027e-01	0.000000000000000000e+00	8.781496592602197282e+00	1.000000000000000000e+00
3.270000000000000000e+02	2.197051416326002027e+01	3.815010308023076391e+01	-4.647034725582763551e-03	1.233348940219460417e+02	1.014707659356128833e-01	0.000000000000000000e+00	6.202186117863961456e+00	1.000000000000000000e+00
3.280000000000000000e+02	5.548736388723871471e+01	3.317490979297524945e+01	-4.630762942029572476e-03	1.228969054818601450e+02	1.127228723340713001e-01	0.000000000000000000e+00	9.372908699853113035e+00	1.000000000000000000e+00
3.280000000000000000e+02	8.486035862820403963e+01	2.032702365507840270e+01	-3.537827916218681552e-03	9.347831010792067730e+01	2.043515566189623156e-01	0.000000000000000000e+00	6.206878404544045047e+00	1.000000000000000000e+00
3.290000000000000000e+02	1.096421935782268662e+02	4.567997645431596965e+01	-3.854323357340430894e-03	1.019974362226219000e+02	1.521437427759795291e-01	0.000000000000000000e+00	8.211822744500919313e+00	1.000000000000000000e+00
3.300000000000000000e+02	1.142098220086643749e+02	1.425135498759862251e+01	-3.369825324284060012e-03	8.895617461296684780e+01	1.477636314147949825e-01	0.000000000000000000e+00	1.470294113708534844e+01	1.000000000000000000e+00
3.300000000000000000e+02	8.491961546222211155e+01	4.796666662538981996e+01	-3.526742424835435739e-03	9.317992129447493710e+01	1.280720698376026645e-01	0.000000000000000000e+00	7.727538241239173544e+00	1.000000000000000000e+00
3.310000000000000000e+02	5.005046201989725319e+01	2.554002174005128367e+01	-4.183457683263858487e-03	1.108567639313589268e+02	1.067157978898848336e-01	0.000000000000000000e+00	9.372908699853113035e+00	1.000000000000000000e+00
3.320000000000000000e+02	9.811856693803484575e+01	4.832516707940459355e+01	-4.661175345600538679e-03	1.237155179097484421e+02	1.259724427480906073e-01	0.000000000000000000e+00	7.300848357028667301e+00	1.000000000000000000e+00
3.320000000000000000e+02	6.616285706557766844e+01	5.318539422979425524e+01	-5.788553891684753046e-03	1.540612315132671881e+02	6.213466814147150519e-02	0.000000000000000000e+00	3.448621212746149300e+00	1.000000000000000000e+00
3.320000000000000000e+02	7.716616945000063765e+01	1.641330407239210487e+01	-4.000722918326627374e-03	1.059380816826572413e+02	9.208978369351961124e-02	0.000000000000000000e+00	8.458806974590839189e+00	1.000000000000000000e+00
3.320000000000000000e+02	4.876845931533129885e+01	1.160564044142446072e+01	-1.423347066259357530e-03	3.656270663483714145e+01	3.431436983721071199e-01	0.000000000000000000e+00	1.384043942655989490e+01	1.000000000000000000e+00
3.320000000000000000e+02	6.463796018631857976e+01	2.745725513494733505e+01	-4.531460091389954807e-03	1.202239649012632441e+02	7.913305697087069657e-02	0.000000000000000000e+00	9.901157113276848776e+00	1.000000000000000000e+00
3.330000000000000000e+02	1.018353045124290333e+02	4.204119950028592001e+01	-4.824410283250796412e-03	1.281093221782686840e+02	1.915759514880538417e-01	0.000000000000000000e+00	7.300848357028667301e+00	1.000000000000000000e+00
3.340000000000000000e+02	1.002225170438812114e+02	9.720154495151964724e+00	-4.357702959682160752e-03	1.155469341260299672e+02	7.464757494539464577e-02	0.000000000000000000e+00	1.470294113708534844e+01	1.000000000000000000e+00
3.340000000000000000e+02	1.322938138556108925e+02	8.040702142554438936e+00	-3.787823933733523284e-03	1.002074673868804240e+02	9.362429760876900264e-02	0.000000000000000000e+00	1.363381141435289656e+01	1.000000000000000000e+00
3.340000000000000000e+02	1.329545516184232952e+02	4.544783260461359475e+01	-3.767278047609367176e-03	9.965443258040860997e+01	9.886457994594000098e-02	0.000000000000000000e+00	1.500471488859499125e+01	1.000000000000000000e+00
3.360000000000000000e+02	7.400896319857830008e+01	2.426081731668588759e+01	-4.182509879679148154e-03	1.108312518473886286e+02	1.065581289409363031e-01	0.000000000000000000e+00	8.458806974590839189e+00	1.000000000000000000e+00
3.360000000000000000e+02	4.917088525218744621e+00	1.429361743038942834e+01	-4.110556885712018937e-03	1.088944889424831217e+02	9.468496474302690036e-02	0.000000000000000000e+00	3.045935641454452991e+01	1.000000000000000000e+00
3.360000000000000000e+02	1.400116739910480419e+02	3.220628840819060201e+01	-4.161041266609519923e-03	1.102533799462969171e+02	1.053259075153910596e-01	0.000000000000000000e+00	1.500471488859499125e+01	1.000000000000000000e+00
3.360000000000000000e+02	3.077056396127984073e+01	4.221399383144215278e+01	-3.721353877290598834e-03	9.841828902879231578e+01	1.459378921337344259e-01	0.000000000000000000e+00	4.400988778604547846e+00	1.000000000000000000e+00
3.360000000000000000e+02	1.101890617283971920e+02	4.816444962610744085e+01	-4.443142282228924878e-03	1.178467093182120351e+02	9.965767325206054128e-02	0.000000000000000000e+00	1.035757943376314927e+01	1.000000000000000000e+00
3.370000000000000000e+02	3.817805940713272861e+01	2.460845191217197936e+01	-6.250187952041351934e-03	1.664870622458704759e+02	4.585749589185184050e-02	0.000000000000000000e+00	7.124062157857802724e+00	1.000000000000000000e+00
3.370000000000000000e+02	1.188073355330786001e+02	6.041773394948389608e+00	-3.827560539702401076e-03	1.012770599106123370e+02	9.337038195770785975e-02	0.000000000000000000e+00	1.363381141435289656e+01	1.000000000000000000e+00
3.370000000000000000e+02	6.364714983666790715e+01	4.908073251808625770e+01	-4.736855734250427705e-03	1.257526113131570327e+02	2.463496836082884611e-01	0.000000000000000000e+00	4.814252863025628493e+00	1.000000000000000000e+00
3.370000000000000000e+02	6.940303085264037009e+01	5.200460546856959354e+01	-5.516217925806640894e-03	1.467307485506638614e+02	1.990571588227896260e-01	0.000000000000000000e+00	3.448621212746149300e+00	1.000000000000000000e+00
3.380000000000000000e+02	4.160408151129674081e+01	4.132329124952163113e+01	2.839016989087776287e-03	-7.466837591910757510e+01	2.676855388230923172e-01	0.000000000000000000e+00	5.222562924007997154e+00	1.000000000000000000e+00
3.380000000000000000e+02	5.569242164203228640e+01	1.833160299085933076e+01	-4.060998430423111774e-03	1.075605211318896863e+02	8.396614317345219014e-02	0.000000000000000000e+00	1.009614628775177181e+01	1.000000000000000000e+00
3.380000000000000000e+02	2.939014936802915656e+01	3.242760999056091009e+01	-3.894857016466646022e-03	1.030884830723416314e+02	1.709562658912594513e-01	0.000000000000000000e+00	5.923328495123950432e+00	1.000000000000000000e+00
3.390000000000000000e+02	3.165184897692979504e+01	3.790214516171892001e+01	-3.641277322632510173e-03	9.626286377038992725e+01	2.563357236856012022e-01	0.000000000000000000e+00	4.400988778604547846e+00	1.000000000000000000e+00
3.400000000000000000e+02	4.641786581824032254e+01	4.334878974160861986e+01	-2.561056636545984248e-03	6.718650101500925587e+01	3.342143556419232553e-01	0.000000000000000000e+00	5.222562924007997154e+00	1.000000000000000000e+00
3.400000000000000000e+02	1.301426643589312278e+02	5.305189594826892829e+01	-3.395932998348027889e-03	8.965891638745863190e+01	1.363637027104954713e-01	0.000000000000000000e+00	1.240191400263914190e+01	1.000000000000000000e+00
3.410000000000000000e+02	7.964446275530109176e+01	1.638485660747532080e+01	3.050821048514344019e-03	-8.036951805077731592e+01	2.861495554077509995e-01	0.000000000000000000e+00	4.258691656112405965e+00	1.000000000000000000e+00
3.410000000000000000e+02	1.429953476209097651e+01	4.701583641146824277e+01	-3.702023882134519110e-03	9.789798242991192012e+01	1.569538432698238672e-01	0.000000000000000000e+00	1.101083809385559853e+01	1.000000000000000000e+00
3.410000000000000000e+02	7.548644227496033920e+01	1.546435657656370743e+01	-3.553129129495629420e-03	9.389017375168202761e+01	2.464476381467319843e-01	0.000000000000000000e+00	4.258691656112405965e+00	1.000000000000000000e+00
3.420000000000000000e+02	9.980075925854793084e+00	1.771925295632520303e+01	-3.991345766424278518e-03	1.056856763419367411e+02	7.519814811983704939e-02	0.000000000000000000e+00	1.561886121775400937e+01	1.000000000000000000e+00
3.420000000000000000e+02	1.603239453668554049e+01	3.211780375744584859e+01	-3.761542385927548696e-03	9.950004544280723451e+01	1.422773699158911276e-01	0.000000000000000000e+00	8.939507076439706879e+00	1.000000000000000000e+00
3.420000000000000000e+02	3.106526606857180894e+01	2.500899223716433539e+01	2.220247573790065220e-03	-5.801292373895009291e+01	3.596928320304558779e-01	0.000000000000000000e+00	3.377328180885640574e+00	1.000000000000000000e+00
3.420000000000000000e+02	1.351562667153013138e+02	4.170856035678362872e+01	-3.535079720664166363e-03	9.340433676905109905e+01	1.382806270022916006e-01	0.000000000000000000e+00	1.240191400263914190e+01	1.000000000000000000e+00
3.420000000000000000e+02	8.916848789050385449e+01	5.255725394113681403e+01	1.372929822966714687e-03	-3.520562277782077842e+01	3.792066331448414873e-01	0.000000000000000000e+00	1.611177513648533477e+01	1.000000000000000000e+00
3.430000000000000000e+02	6.559481917009625818e+01	2.030002699494900398e+01	-4.157438659138197427e-03	1.101564083523896471e+02	1.272498748915890099e-01	0.000000000000000000e+00	1.009614628775177181e+01	1.000000000000000000e+00
3.430000000000000000e+02	2.179612584786763918e+01	3.895111833693175640e+01	-4.360919619733635497e-03	1.156335171508897020e+02	8.272737641776972684e-02	0.000000000000000000e+00	8.644433916227916015e+00	1.000000000000000000e+00
3.440000000000000000e+02	8.516280581427076868e+01	3.502026880894631233e+01	-3.102704896867497768e-03	8.176607860112824255e+01	1.957093863337104889e-01	0.000000000000000000e+00	8.907404508013184952e+00	1.000000000000000000e+00
3.460000000000000000e+02	1.135616372751862002e+02	2.627441375071459717e+01	-9.980109985993905475e-02	2.684602374946716282e+03	2.536316209924005527e-03	0.000000000000000000e+00	1.481262600277568353e+01	1.000000000000000000e+00
3.460000000000000000e+02	3.397168625182286661e+01	2.328879824816332800e+01	-4.267497374360429245e-03	1.131188651627533233e+02	1.668806578368512428e-01	0.000000000000000000e+00	3.377328180885640574e+00	1.000000000000000000e+00
3.460000000000000000e+02	1.397794659519495610e+02	2.700738820575631749e+01	-4.173098502770689749e-03	1.105779252701969426e+02	2.017956935003291097e-01	0.000000000000000000e+00	1.541098419296723243e+01	1.000000000000000000e+00
3.460000000000000000e+02	9.329569080476704812e+01	1.271084066530878331e+01	-4.802859854012609363e-03	1.275292480266304693e+02	2.276401137484866943e-01	0.000000000000000000e+00	7.254789467651863610e+00	1.000000000000000000e+00
3.470000000000000000e+02	6.858625768381625676e+01	3.308745930247396672e+01	-4.194938071575128255e-03	1.111657822082819962e+02	8.216635162745455911e-02	0.000000000000000000e+00	9.273627554315472921e+00	1.000000000000000000e+00
3.470000000000000000e+02	7.690207089834999010e+01	4.211099565296176195e+01	-4.061967464788556262e-03	1.075866046860143257e+02	7.988544212152903778e-02	0.000000000000000000e+00	1.088660408610297381e+01	1.000000000000000000e+00
3.470000000000000000e+02	1.116958865514029782e+02	4.328512951358484884e+01	-4.346623271925398845e-03	1.152487015291343511e+02	1.177343259978198553e-01	0.000000000000000000e+00	1.638103863619209477e+01	1.000000000000000000e+00
3.480000000000000000e+02	8.240959874926467421e+01	2.654904068508055559e+01	-3.841767684630310181e-03	1.016594744532728072e+02	1.105248378920864472e-01	0.000000000000000000e+00	8.907404508013184952e+00	1.000000000000000000e+00
3.480000000000000000e+02	4.440897421762013408e+01	2.481822950022913687e+01	-4.786864654623248887e-03	1.270987043184974397e+02	1.164087831021671793e-01	0.000000000000000000e+00	6.083804389112659194e+00	1.000000000000000000e+00
3.480000000000000000e+02	7.472250093558260531e+00	1.098528696824244122e+01	-3.997750993048285531e-03	1.058580861978568066e+02	2.011417573937642755e-01	0.000000000000000000e+00	2.504579333322310575e+01	1.000000000000000000e+00
3.480000000000000000e+02	2.325691947624025246e+01	3.043100567879527674e+01	-3.378571829335081430e-03	8.919160479587384316e+01	1.241559906820963732e-01	0.000000000000000000e+00	8.644433916227916015e+00	1.000000000000000000e+00
3.490000000000000000e+02	5.049272947848412230e+01	2.479378014653219253e+01	-4.749383061919561742e-03	1.260898101173966381e+02	1.755026647864753597e-01	0.000000000000000000e+00	6.083804389112659194e+00	1.000000000000000000e+00
3.490000000000000000e+02	1.072192862207439532e+02	1.206761128193060628e+01	-3.875198586472637218e-03	1.025593359739113453e+02	1.232373750970663373e-01	0.000000000000000000e+00	7.915927934967580626e+00	1.000000000000000000e+00
3.490000000000000000e+02	1.256926343042882763e+02	3.477457846547294906e+01	2.588725007442760438e-03	-6.793125215651872395e+01	3.888265039109818355e-01	0.000000000000000000e+00	1.064430698265946162e+01	1.000000000000000000e+00
3.490000000000000000e+02	4.702129107186463131e+01	4.311055082942087324e+01	2.844482343455679435e-03	-7.481548717908869151e+01	2.679385196178529771e-01	0.000000000000000000e+00	1.150957821786757407e+01	1.000000000000000000e+00
3.500000000000000000e+02	6.249438752448700285e+01	9.919084992128363254e+00	-5.930289843765790790e-03	1.578763463423655651e+02	1.658863994270064479e-01	0.000000000000000000e+00	3.463071050637959836e+00	1.000000000000000000e+00
3.510000000000000000e+02	9.221726083373434335e+01	1.988502765879667322e+01	-4.398978794227561759e-03	1.166579581544820741e+02	9.270810787679217846e-02	0.000000000000000000e+00	7.254789467651863610e+00	1.000000000000000000e+00
3.510000000000000000e+02	5.942491208094063637e+01	3.164873946844416963e+01	-4.345792663948887420e-03	1.152263440061359177e+02	1.289936320942095538e-01	0.000000000000000000e+00	9.273627554315472921e+00	1.000000000000000000e+00
3.520000000000000000e+02	1.425261261178164602e+02	2.189994288272631806e+01	-4.485987020700104265e-03	1.189999636244785250e+02	1.006572166502074372e-01	0.000000000000000000e+00	1.109645796455981070e+01	1.000000000000000000e+00
3.530000000000000000e+02	1.422716960225334617e+02	4.129565337961495430e+01	-3.214761605217992917e-03	8.478231550821512030e+01	1.846445816678462526e-01	0.000000000000000000e+00	1.781543447388345669e+01	1.000000000000000000e+00
3.540000000000000000e+02	1.320901985071359377e+02	1.812863087443546561e+01	-4.039235298667348192e-03	1.069747216542697572e+02	4.064061543448050928e-01	0.000000000000000000e+00	1.109645796455981070e+01	1.000000000000000000e+00
3.540000000000000000e+02	1.541270880332888993e+01	3.213525912755424230e+01	-3.985731432437313558e-03	1.055345549889229773e+02	2.564891719524918789e-01	0.000000000000000000e+00	1.952824939685149985e+01	1.000000000000000000e+00
3.540000000000000000e+02	1.175254472570859861e+02	4.160087518310133703e+01	-3.547994105365961676e-03	9.375195400985059280e+01	4.105935430807422515e-01	0.000000000000000000e+00	8.481528055604599103e+00	1.000000000000000000e+00
3.550000000000000000e+02	1.094819689194305994e+02	3.891037813057062067e+01	-4.306458535723181082e-03	1.141675849991216012e+02	2.738882579769846837e-01	0.000000000000000000e+00	8.481528055604599103e+00	1.000000000000000000e+00
3.550000000000000000e+02	6.917242642589006607e+01	4.011232404692723463e+01	-3.584096690612353486e-03	9.472372938737474612e+01	2.604812771242706049e-01	0.000000000000000000e+00	5.398595265664990706e+00	1.000000000000000000e+00
3.550000000000000000e+02	1.115614199338401846e+02	4.860439548146061384e+00	-4.721183764855012982e-03	1.253307680054870303e+02	3.202343299979331093e-01	0.000000000000000000e+00	1.920696604364454174e+01	1.000000000000000000e+00
3.550000000000000000e+02	1.019560169960074916e+02	4.431031628648542409e+01	-4.034644428369649205e-03	1.068511489326415500e+02	2.316406298928596064e-01	0.000000000000000000e+00	9.262790316172580418e+00	1.000000000000000000e+00
3.560000000000000000e+02	5.712371236880072978e+00	5.095593742059148923e+01	-4.103761875928610935e-03	1.087115872706918509e+02	3.115239496195905122e-01	0.000000000000000000e+00	9.388036932578453175e+00	1.000000000000000000e+00
3.560000000000000000e+02	1.122648410546772766e+02	2.405452049328315312e+01	-8.294039947864017756e-03	2.215015447625369234e+02	7.461509796215681778e-02	0.000000000000000000e+00	3.828262675002051640e+00	1.000000000000000000e+00
3.560000000000000000e+02	1.244973957266785618e+02	3.118648166423815127e+01	2.597140242305707135e-03	-6.815776552059178073e+01	3.149536769154165361e-01	0.000000000000000000e+00	1.253266363660948812e+01	1.000000000000000000e+00
3.570000000000000000e+02	6.756839841192299900e+01	3.495752773932503032e+01	-4.332634105461824307e-03	1.148721543254199702e+02	1.686703537209246484e-01	0.000000000000000000e+00	5.398595265664990706e+00	1.000000000000000000e+00
3.570000000000000000e+02	3.470488413784349291e+01	2.910796737287030567e+01	-4.332220796479714121e-03	1.148610292636167003e+02	1.102096835236288097e-01	0.000000000000000000e+00	1.374162597956733656e+01	1.000000000000000000e+00
3.570000000000000000e+02	8.310346979085763053e+01	3.817662378095436537e+01	-3.839739400122064820e-03	1.016048790017206613e+02	1.193813183202422357e-01	0.000000000000000000e+00	1.406488196737869067e+01	1.000000000000000000e+00
3.580000000000000000e+02	2.479175499714226660e+01	1.190488382364800479e+01	-5.245546261400938458e-03	1.394450636871613938e+02	1.140001482671645361e-01	0.000000000000000000e+00	6.311909005761995317e+00	1.000000000000000000e+00
3.590000000000000000e+02	8.335106032556164735e+01	1.553126416632192530e+01	-4.114630014029067168e-03	1.090041255732393495e+02	1.056550003026663909e-01	0.000000000000000000e+00	1.335572372287967902e+01	1.000000000000000000e+00
3.590000000000000000e+02	1.496839230241139518e+01	5.252479416417818925e+01	-3.848549502947222218e-03	1.018420210495965677e+02	1.208623860746874668e-01	0.000000000000000000e+00	8.696682536666326513e+00	1.000000000000000000e+00
3.590000000000000000e+02	4.429099723355879803e+01	5.321958142391205371e+01	-4.191475357852887142e-03	1.110725761425190115e+02	1.549363101992441427e-01	0.000000000000000000e+00	1.858795043301934413e+01	1.000000000000000000e+00
3.600000000000000000e+02	4.715661696960805926e+01	2.329534025179361123e+01	-4.354664924063927217e-03	1.154651591453826853e+02	7.566591207143569253e-02	0.000000000000000000e+00	1.186218455989342679e+01	1.000000000000000000e+00
3.600000000000000000e+02	1.561926703407564077e+01	5.394587103102887582e+00	-4.673482953008934425e-03	1.240468024910072842e+02	2.285970512651105402e-01	0.000000000000000000e+00	6.156712828364676149e+00	1.000000000000000000e+00
3.610000000000000000e+02	6.842352893514609491e+01	7.571134427144795787e+00	-4.055782904802736170e-03	1.074201345267715908e+02	1.129402105791175170e-01	0.000000000000000000e+00	1.691729466777633917e+01	1.000000000000000000e+00
3.610000000000000000e+02	1.857846065856907813e+01	1.079350235931015334e+01	-5.401489238620762676e-03	1.436425898345494545e+02	1.528836026760401756e-01	0.000000000000000000e+00	6.156712828364676149e+00	1.000000000000000000e+00
3.610000000000000000e+02	7.239132492363847859e+01	5.024187382687923531e+01	-3.623736592629712462e-03	9.579071892524419241e+01	1.407278669611823352e-01	0.000000000000000000e+00	9.672322464070891357e+00	1.000000000000000000e+00
3.610000000000000000e+02	1.094346021466426322e+02	2.147666424588285849e+01	-3.957616312201441520e-03	1.047777786695849471e+02	3.174999966323952538e-01	0.000000000000000000e+00	3.828262675002051640e+00	1.000000000000000000e+00
3.610000000000000000e+02	6.275534033121663668e+01	5.107950309068230155e+01	-3.784546452654129634e-03	1.001192472388904804e+02	1.941800917954368266e-01	0.000000000000000000e+00	9.672322464070891357e+00	1.000000000000000000e+00
3.620000000000000000e+02	3.116498301759138556e+01	8.690153245255189063e+00	-4.330940140926511916e-03	1.148265577839373890e+02	8.135996725324090573e-02	0.000000000000000000e+00	7.138103956394274974e+00	1.000000000000000000e+00
3.620000000000000000e+02	1.610155821941471999e+01	4.390225265090618478e+01	-3.893406140943050063e-03	1.030494297718629895e+02	1.314298046265292008e-01	0.000000000000000000e+00	8.696682536666326513e+00	1.000000000000000000e+00
3.620000000000000000e+02	1.042964734734770360e+02	1.761337713533947280e+01	-4.162429191465523599e-03	1.102907388000109421e+02	1.699998668711869554e-01	0.000000000000000000e+00	6.428479879450281764e+00	1.000000000000000000e+00
3.620000000000000000e+02	1.155126021872154354e+02	2.026700520078736645e+01	-4.032197902642435140e-03	1.067852956579810240e+02	1.731410659233942884e-01	0.000000000000000000e+00	6.197205781526408330e+00	1.000000000000000000e+00
3.620000000000000000e+02	9.968510650983495225e+01	4.376190333843023694e+01	-3.618699156494786275e-03	9.565512596511786114e+01	1.146337648160754563e-01	0.000000000000000000e+00	1.331231470272813588e+01	1.000000000000000000e+00
3.630000000000000000e+02	1.116608854309828729e+02	4.957554608427047782e+01	-3.584769372623002569e-03	9.474183600800567717e+01	1.336536186843729768e-01	0.000000000000000000e+00	1.314057702392928739e+01	1.000000000000000000e+00
3.630000000000000000e+02	9.274693509519632073e+01	6.039536532469717223e+00	-4.641525993880479296e-03	1.231866151717437106e+02	1.141072477934089724e-01	0.000000000000000000e+00	8.184148230889725539e+00	1.000000000000000000e+00
3.630000000000000000e+02	7.410211631781734809e+01	2.569657108063087847e+01	-4.472968934821114524e-03	1.186495550530878802e+02	9.802535189837457974e-02	0.000000000000000000e+00	1.374323214969777851e+01	1.000000000000000000e+00
3.630000000000000000e+02	1.230310862409531438e+02	4.298818712465929792e+01	-3.762547905597229785e-03	9.952711107397861667e+01	2.396299734867924913e-01	0.000000000000000000e+00	1.314057702392928739e+01	1.000000000000000000e+00
3.640000000000000000e+02	4.124987580964605627e+01	1.300836638178768290e+01	-4.499076799780009871e-03	1.193523019659094757e+02	6.910578181253790309e-02	0.000000000000000000e+00	1.097050715873054116e+01	1.000000000000000000e+00
3.640000000000000000e+02	1.430461145185865917e+02	5.344900993487929952e+01	-4.106540804443185345e-03	1.087863878504268769e+02	2.138404270051872391e-01	0.000000000000000000e+00	2.258384756460434772e+01	1.000000000000000000e+00
3.670000000000000000e+02	6.127609456838855095e+01	1.992104271504794966e+01	-4.490007680514994902e-03	1.191081879575240947e+02	8.786297720346747386e-02	0.000000000000000000e+00	1.406639832432145987e+01	1.000000000000000000e+00
3.670000000000000000e+02	1.355910636689270916e+02	3.052669752054962160e+01	-3.883177349001217058e-03	1.027741007868872032e+02	2.008048020202131134e-01	0.000000000000000000e+00	3.685235977653336104e+00	1.000000000000000000e+00
3.670000000000000000e+02	8.890335092008321283e+01	1.326498758787072241e+01	-4.948182882457928533e-03	1.314409163979285609e+02	8.366067863213755285e-02	0.000000000000000000e+00	8.184148230889725539e+00	1.000000000000000000e+00
3.680000000000000000e+02	5.321446066419873233e+01	4.299920502524624766e+01	-4.175254439568735348e-03	1.106359567458250979e+02	1.132959989019455271e-01	0.000000000000000000e+00	1.972174084776972336e+01	1.000000000000000000e+00
3.680000000000000000e+02	1.091522908123112927e+02	1.885962491377367911e+01	-3.723662909712759529e-03	9.848044138819945204e+01	1.271771578397681290e-01	0.000000000000000000e+00	6.494720997859728229e+00	1.000000000000000000e+00
3.690000000000000000e+02	1.202295485733596081e+01	2.942937182002416563e+01	1.375313623230706378e-03	-3.526978766755576800e+01	4.451397998308679327e-01	0.000000000000000000e+00	9.151494351240872405e+00	1.000000000000000000e+00
3.700000000000000000e+02	1.312185887932697028e+02	1.009412959516093267e+01	-3.876029138039070211e-03	1.025816919785164174e+02	1.830172578457447408e-01	0.000000000000000000e+00	1.953512027589390598e+01	1.000000000000000000e+00
3.700000000000000000e+02	3.600135299154970170e+01	2.381708292922639103e+01	-3.778063285452401641e-03	9.994473945192690678e+01	2.755571074932890996e-01	0.000000000000000000e+00	1.033152908410947113e+01	1.000000000000000000e+00
3.700000000000000000e+02	1.319087171726870054e+02	3.067260328677872039e+01	-3.883435616947003653e-03	1.027810526001384233e+02	1.527448559147046581e-01	0.000000000000000000e+00	3.685235977653336104e+00	1.000000000000000000e+00
3.710000000000000000e+02	7.860541001515194637e+01	3.715991337075460876e+01	-4.278682695603493007e-03	1.134199411023162298e+02	6.603596955287471815e-02	0.000000000000000000e+00	8.943753636561263320e+00	1.000000000000000000e+00
3.710000000000000000e+02	1.390257383899086960e+02	4.826924780533761350e+01	-4.551298472819564379e-03	1.207579557629053113e+02	8.041769016009958637e-02	0.000000000000000000e+00	1.337148018906999525e+01	1.000000000000000000e+00
3.720000000000000000e+02	1.402584817597458766e+02	3.495471340751453937e+01	-4.741363278955851648e-03	1.258739411549931759e+02	1.063376591649116687e-01	0.000000000000000000e+00	6.433670517652903875e+00	1.000000000000000000e+00
3.730000000000000000e+02	9.560927765099557973e+01	2.240278295766720618e+01	-3.852832510372417550e-03	1.019573070084594235e+02	1.852442604746233901e-01	0.000000000000000000e+00	1.328890669864264495e+01	1.000000000000000000e+00
3.730000000000000000e+02	1.054785602180648993e+02	1.350377723474675307e+01	1.282496542955520544e-03	-3.277142494340365886e+01	4.528513916681986551e-01	0.000000000000000000e+00	6.494720997859728229e+00	1.000000000000000000e+00
3.730000000000000000e+02	9.311173395216172821e+01	3.581987217244737565e+01	-1.589376119791784982e-03	4.103172028234536128e+01	3.604226854033342198e-01	0.000000000000000000e+00	8.024669465622933373e+00	1.000000000000000000e+00
3.740000000000000000e+02	2.107585268247416366e+01	2.808963683563299440e+01	-4.067503988467739175e-03	1.077356316144680761e+02	1.213131244392702257e-01	0.000000000000000000e+00	9.151494351240872405e+00	1.000000000000000000e+00
3.740000000000000000e+02	2.070194074656484773e+01	4.475034204210305688e+01	-4.386604834208649752e-03	1.163248875561639437e+02	1.146009049431689908e-01	0.000000000000000000e+00	7.475905871966864069e+00	1.000000000000000000e+00
3.740000000000000000e+02	5.811231843770121230e+01	4.837485386323058378e+01	-4.041556514981049959e-03	1.070372019681909990e+02	9.587595925609915248e-02	0.000000000000000000e+00	1.749165968232101775e+01	1.000000000000000000e+00
3.750000000000000000e+02	1.390455778982973527e+02	2.799270958753518102e+01	-4.811207171582637492e-03	1.277539332569974135e+02	1.167382853744380888e-01	0.000000000000000000e+00	7.066868681850817957e+00	1.000000000000000000e+00
3.760000000000000000e+02	5.025093105410071814e+01	2.406412361508945352e+01	-4.475795609113042417e-03	1.187256408086765447e+02	7.831014596628627089e-02	0.000000000000000000e+00	3.911529569338387802e+00	1.000000000000000000e+00
3.760000000000000000e+02	9.113139597856829255e+01	5.274574917924465467e+01	-4.665823728600286373e-03	1.238406387041078460e+02	7.042037165824988065e-02	0.000000000000000000e+00	1.274387403080781134e+01	1.000000000000000000e+00
3.770000000000000000e+02	3.513833432527822254e+01	1.821715461615021781e+01	-4.543165594109087498e-03	1.205390425957375413e+02	1.293762336155367398e-01	0.000000000000000000e+00	7.433016578338220270e+00	1.000000000000000000e+00
3.770000000000000000e+02	3.993251135485531478e+01	3.587964936856423037e+01	-3.563663198883642962e-03	9.417371990735311726e+01	1.403886435710750558e-01	0.000000000000000000e+00	1.153678609561743151e+01	1.000000000000000000e+00
3.780000000000000000e+02	7.916478288172041289e+01	2.478200428032588221e+01	-1.853141463970649563e-02	4.970615521172953777e+02	6.911382033546464854e-03	0.000000000000000000e+00	9.172903655277124813e+00	1.000000000000000000e+00
3.780000000000000000e+02	1.612567454913433806e+01	5.066193711422729251e+01	-4.288241600770840121e-03	1.136772387061947427e+02	1.155072025178132122e-01	0.000000000000000000e+00	7.475905871966864069e+00	1.000000000000000000e+00
3.790000000000000000e+02	7.557432858990155466e+01	4.735683623735825165e+01	-4.727606973913646426e-03	1.255036618956411729e+02	6.922718923016690784e-02	0.000000000000000000e+00	5.746489128316525807e+00	1.000000000000000000e+00
3.790000000000000000e+02	1.271198802996762822e+02	1.478881378395321633e+01	-4.545541712160500007e-03	1.206030007029117144e+02	7.316207526623941249e-02	0.000000000000000000e+00	6.973595447935287517e+00	1.000000000000000000e+00
3.790000000000000000e+02	1.340394743972069591e+02	1.565498408873304292e+01	-3.302686583252985395e-03	8.714899723310068680e+01	2.281201756155086802e-01	0.000000000000000000e+00	6.973595447935287517e+00	1.000000000000000000e+00
3.810000000000000000e+02	3.153579621547225287e+01	1.171550447012986673e+01	-4.538086055711272604e-03	1.204023163665631841e+02	1.286887455133240987e-01	0.000000000000000000e+00	7.433016578338220270e+00	1.000000000000000000e+00
3.810000000000000000e+02	1.198565014901593457e+02	1.917908554548572297e+01	-3.592589777453291614e-03	9.495233829764725897e+01	1.621015182756433415e-01	0.000000000000000000e+00	8.487117170785932529e+00	1.000000000000000000e+00
3.810000000000000000e+02	3.078790572205929266e+01	4.291339810139987065e+01	-4.759773121064311482e-03	1.263694799410111784e+02	9.959584744990424010e-02	0.000000000000000000e+00	1.153678609561743151e+01	1.000000000000000000e+00
3.810000000000000000e+02	1.292391148972675694e+02	5.745174169788326068e+00	-2.205246416275136439e-03	5.760913671350913035e+01	3.973514963416542312e-01	0.000000000000000000e+00	4.542008573745566657e+00	1.000000000000000000e+00
3.820000000000000000e+02	1.057167480112890416e+02	8.860091657490160699e+00	-3.727504762733062013e-03	9.858385276840164124e+01	1.409307912324336831e-01	0.000000000000000000e+00	6.319832463299506209e+00	1.000000000000000000e+00
3.830000000000000000e+02	1.003358956943455098e+02	1.537585053376110267e+01	-2.792369726240328132e-03	7.341276884402759606e+01	2.498278732945783398e-01	0.000000000000000000e+00	8.450365991509489305e+00	1.000000000000000000e+00
3.830000000000000000e+02	8.474423819715858031e+01	1.750108127207856157e+01	-3.804430550186751331e-03	1.006544686435244245e+02	1.319695225098108660e-01	0.000000000000000000e+00	7.225305159004204114e+00	1.000000000000000000e+00
3.830000000000000000e+02	8.221548189142770013e+01	1.073274128453663323e+01	-3.442321904954677523e-03	9.090756927264544629e+01	1.861260459756380881e-01	0.000000000000000000e+00	7.225305159004204114e+00	1.000000000000000000e+00
3.840000000000000000e+02	9.891766403945398167e+01	5.137402858258868577e+01	-4.032244043246297968e-03	1.067865376272868758e+02	1.123701561615462197e-01	0.000000000000000000e+00	1.702395756161991613e+01	1.000000000000000000e+00
3.840000000000000000e+02	1.302310175175898621e+02	2.464387463445066473e+01	-3.907036401528683582e-03	1.034163162852790947e+02	1.320678690241723352e-01	0.000000000000000000e+00	9.762402217015770489e+00	1.000000000000000000e+00
3.840000000000000000e+02	7.264414661442145871e+01	4.241354068758261775e+01	-3.641212205794127840e-03	9.626111101668072934e+01	1.242189140737589570e-01	0.000000000000000000e+00	5.746489128316525807e+00	1.000000000000000000e+00
3.850000000000000000e+02	6.058442668110120621e+01	3.698789813413287675e+01	-4.258194570908324823e-03	1.128684610635730365e+02	6.089431945724987916e-02	0.000000000000000000e+00	1.322401005701093801e+01	1.000000000000000000e+00
3.860000000000000000e+02	1.118886421074442978e+02	1.021950536568138013e+01	-4.009431177018981003e-03	1.061724823861134013e+02	1.806824642503160883e-01	0.000000000000000000e+00	6.319832463299506209e+00	1.000000000000000000e+00
3.860000000000000000e+02	9.167814381914980970e+01	2.716624216020487026e+01	-4.283041049065402367e-03	1.135372551548120583e+02	1.443727480699005250e-01	0.000000000000000000e+00	1.189514111593671331e+01	1.000000000000000000e+00
3.860000000000000000e+02	1.248149259574064871e+02	4.717363823280223301e+00	2.599313918468211439e-03	-6.821627448772022717e+01	3.203394772243178812e-01	0.000000000000000000e+00	4.542008573745566657e+00	1.000000000000000000e+00
3.870000000000000000e+02	3.417647307896751840e+01	1.562612964471385091e+01	-3.869494387088813492e-03	1.024057957088068491e+02	1.558547825027831735e-01	0.000000000000000000e+00	6.173726900492482628e+00	1.000000000000000000e+00
3.880000000000000000e+02	1.047399042920391707e+02	3.537663349773150401e+01	-4.213987763211760919e-03	1.116785438610990155e+02	1.015349626671262495e-01	0.000000000000000000e+00	1.295979498903251681e+01	1.000000000000000000e+00
3.890000000000000000e+02	2.047542019333594254e+01	4.295812395547162055e+01	-4.517184008254569380e-03	1.198396947448804042e+02	1.462739761549748385e-01	0.000000000000000000e+00	7.588842150870704018e+00	1.000000000000000000e+00
3.890000000000000000e+02	4.565766741085791836e+01	4.804947007356587108e+01	-3.145639933021243152e-03	8.292176345534485904e+01	2.741562426985847400e-01	0.000000000000000000e+00	1.292381868469536776e+01	1.000000000000000000e+00
3.900000000000000000e+02	2.823987784493498765e+01	6.758920490551297178e+00	-3.804238956238146976e-03	1.006493114981159920e+02	1.296251642008402483e-01	0.000000000000000000e+00	1.067101500122654478e+01	1.000000000000000000e+00
3.900000000000000000e+02	3.705171990525428072e+01	2.640888414661760919e+01	-4.364000410885633501e-03	1.157164429847150018e+02	5.627072425334300743e-02	0.000000000000000000e+00	1.115951786415514668e+01	1.000000000000000000e+00
3.900000000000000000e+02	1.256695327529811124e+02	2.621727779469690844e+01	-3.239800371619071164e-03	8.545628543325197768e+01	1.505703596265081101e-01	0.000000000000000000e+00	1.933029055192869095e+01	1.000000000000000000e+00
3.910000000000000000e+02	7.800789197472286673e+01	2.318634663248101191e+01	-4.375934903152495226e-03	1.160376844041046951e+02	2.389046797637043307e-01	0.000000000000000000e+00	3.715572589582581298e+00	1.000000000000000000e+00
3.920000000000000000e+02	1.125983892181147183e+02	9.836707485429105446e+00	-4.031850220347586548e-03	1.067759370735187474e+02	1.772663618384821005e-01	0.000000000000000000e+00	1.149490157160887804e+01	1.000000000000000000e+00
3.920000000000000000e+02	8.193807538184606187e+01	2.728195311274498991e+01	-3.594677201949596484e-03	9.500852562368238807e+01	3.252539604124637940e-01	0.000000000000000000e+00	3.659685405467758113e+00	1.000000000000000000e+00
3.920000000000000000e+02	1.855749458063024093e+01	1.866138305773912975e+01	-3.523059644397864322e-03	9.308079168019288829e+01	1.493913700150596435e-01	0.000000000000000000e+00	8.814647496817748618e+00	1.000000000000000000e+00
3.920000000000000000e+02	1.154732316688394178e+02	4.263968861112439868e+01	-3.770868334484673168e-03	9.975107254011950886e+01	1.915133029667840381e-01	0.000000000000000000e+00	1.295979498903251681e+01	1.000000000000000000e+00
3.930000000000000000e+02	3.620922642916286094e+01	3.923175764854845937e+01	-6.909488456079073034e-03	1.842334920885133727e+02	4.933757864802712501e-02	0.000000000000000000e+00	1.213363714234091084e+01	1.000000000000000000e+00
3.930000000000000000e+02	2.607927301951502841e+01	2.325712669827036905e+01	-4.084886023043736436e-03	1.082035048456216799e+02	1.107228821569760102e-01	0.000000000000000000e+00	8.814647496817748618e+00	1.000000000000000000e+00
3.940000000000000000e+02	3.820870224544996319e+01	1.344277548271870870e+01	1.486745059513053160e-03	-3.826919409017918383e+01	4.535319999824132253e-01	0.000000000000000000e+00	4.178021920099567410e+00	1.000000000000000000e+00
3.940000000000000000e+02	1.308784412969560051e+01	4.122196581326217313e+01	-4.003917474673319814e-03	1.060240697408154773e+02	2.715767361098359034e-01	0.000000000000000000e+00	7.588842150870704018e+00	1.000000000000000000e+00
3.950000000000000000e+02	5.398640252092344127e+01	1.487108903056615183e+01	-4.660614203369139660e-03	1.237004136118140707e+02	1.401136321616341940e-01	0.000000000000000000e+00	8.996648388726823597e+00	1.000000000000000000e+00
3.950000000000000000e+02	8.199484283876614654e+01	3.706623625154288959e+01	-3.587196092959704565e-03	9.480715617982301069e+01	9.441897396202203474e-02	0.000000000000000000e+00	9.784447817037507988e+00	1.000000000000000000e+00
3.960000000000000000e+02	4.818882357277355766e+01	7.991571564177230691e+00	-4.457622461567698618e-03	1.182364731439192553e+02	7.866740444639686025e-02	0.000000000000000000e+00	8.996648388726823597e+00	1.000000000000000000e+00
3.960000000000000000e+02	2.601572701427363654e+01	3.265013778861671767e+01	-4.331091718615990085e-03	1.148306378093818694e+02	1.436575094426855159e-01	0.000000000000000000e+00	9.393226039979643005e+00	1.000000000000000000e+00
3.960000000000000000e+02	4.900207060909685453e+01	5.045456983933972595e+01	-3.701318210245821937e-03	9.787898781882336152e+01	9.015103813889180362e-02	0.000000000000000000e+00	1.701788399542799013e+01	1.000000000000000000e+00
3.970000000000000000e+02	6.955369407149689209e+01	3.928055909884876229e+01	-3.988077928317497120e-03	1.055977157543989620e+02	6.723236309627045326e-02	0.000000000000000000e+00	1.263666919411227063e+01	1.000000000000000000e+00
3.970000000000000000e+02	1.264696784471441333e+02	2.812612149783770121e+01	-4.676685183470725461e-03	1.241329971137659811e+02	9.752238608579999468e-02	0.000000000000000000e+00	1.266485462468427947e+01	1.000000000000000000e+00
3.970000000000000000e+02	1.231039640859456910e+02	1.450207551350304236e+01	-3.484553122053034822e-03	9.204430938859496791e+01	1.553400679802092732e-01	0.000000000000000000e+00	1.149490157160887804e+01	1.000000000000000000e+00
3.980000000000000000e+02	3.816071666737989432e+01	9.265029134610704986e+00	-4.564283639069683166e-03	1.211074782347394887e+02	5.406899295734934885e-02	0.000000000000000000e+00	4.178021920099567410e+00	1.000000000000000000e+00
3.990000000000000000e+02	7.536002011267402878e+00	3.233764761034800017e+01	-5.163730872021902660e-03	1.372428341138915755e+02	6.616113389289446367e-02	0.000000000000000000e+00	1.047635723133692132e+01	1.000000000000000000e+00
3.990000000000000000e+02	4.041278464760928557e+01	2.929313388680671082e+01	-3.905220809537287077e-03	1.033674458905185105e+02	8.111991579955635245e-02	0.000000000000000000e+00	1.478325889965929996e+01	1.000000000000000000e+00
4.000000000000000000e+02	2.313179800343150205e+01	1.902301681827368540e+01	-2.895633230925313047e-03	7.619231857889730009e+01	1.734070095795857691e-01	0.000000000000000000e+00	1.392894369577031988e+01	1.000000000000000000e+00
4.000000000000000000e+02	1.138923605337976568e+02	2.663964352255498369e+01	-3.805622671627259274e-03	1.006865570453659586e+02	9.576236024132200875e-02	0.000000000000000000e+00	1.266485462468427947e+01	1.000000000000000000e+00
4.000000000000000000e+02	9.446298864110133309e+01	1.679722889860010682e+01	-2.318439833330306499e-03	6.065597047461855595e+01	2.630800589504723730e-01	0.000000000000000000e+00	9.119512029036684453e+00	1.000000000000000000e+00
4.030000000000000000e+02	1.145046029763192337e+02	4.103512391567753070e+01	-3.706668322497934809e-03	9.802299710010088063e+01	1.110097585941306475e-01	0.000000000000000000e+00	9.986375816646964054e+00	1.000000000000000000e+00
4.030000000000000000e+02	1.280327311775084524e+02	6.838644072503730520e+00	-4.004464245030766624e-03	1.060387871901864969e+02	7.943711565456001988e-02	0.000000000000000000e+00	9.757495266094585062e+00	1.000000000000000000e+00
4.040000000000000000e+02	2.597592325795836388e+01	3.983840854387212005e+01	-4.414867540519054265e-03	1.170856364584158342e+02	2.561510949350912503e-01	0.000000000000000000e+00	1.787808111562702251e+01	1.000000000000000000e+00
4.040000000000000000e+02	1.427470792807779105e+02	5.195767869329684174e+01	-3.974915072330472213e-03	1.052434103976277129e+02	1.787040524277987430e-01	0.000000000000000000e+00	1.671490556008191675e+01	1.000000000000000000e+00
4.040000000000000000e+02	6.486279463640870802e+01	1.569205267689416594e+01	-1.474701058194849467e-03	3.794500500931361131e+01	4.142347032907324200e-01	0.000000000000000000e+00	9.860387220260442120e+00	1.000000000000000000e+00
4.040000000000000000e+02	5.684452297816763178e+01	2.143091630553384164e+01	-4.289547884922501921e-03	1.137124000323427566e+02	1.306905557610500423e-01	0.000000000000000000e+00	9.860387220260442120e+00	1.000000000000000000e+00
4.040000000000000000e+02	1.109607736718303528e+02	5.037155662908349996e+01	-3.618480835899917734e-03	9.564924941702436456e+01	1.347899128015579429e-01	0.000000000000000000e+00	9.986375816646964054e+00	1.000000000000000000e+00
4.050000000000000000e+02	9.941590073979998010e+01	9.139934246419786135e+00	-3.950139909515822979e-03	1.045765359055902053e+02	1.258710492997927588e-01	0.000000000000000000e+00	9.119512029036684453e+00	1.000000000000000000e+00
4.060000000000000000e+02	6.705818233534445483e+01	5.851168671601668869e+00	-4.349988310091719608e-03	1.153392784563029210e+02	9.261436992628346854e-02	0.000000000000000000e+00	1.008279351937051871e+01	1.000000000000000000e+00
4.060000000000000000e+02	1.392300648405724814e+02	1.523141408590606893e+01	-3.372378189107703983e-03	8.902489022324334655e+01	1.949065441549321376e-01	0.000000000000000000e+00	1.399352956404681869e+01	1.000000000000000000e+00
4.080000000000000000e+02	8.189551910533378987e+01	7.470031447565448346e+00	-3.665056884119090308e-03	9.690293960383151273e+01	1.244882343896870358e-01	0.000000000000000000e+00	1.492539041745570927e+01	1.000000000000000000e+00
4.080000000000000000e+02	1.184667485237249309e+02	4.914926386518848389e+00	-1.418281861790496572e-03	3.642636623285841324e+01	4.503319921978444773e-01	0.000000000000000000e+00	9.757495266094585062e+00	1.000000000000000000e+00
4.090000000000000000e+02	3.148773788854913036e+01	1.420498789851454191e+01	-4.709809282003386485e-03	1.250246003919534132e+02	1.300532859715063383e-01	0.000000000000000000e+00	1.197615440156039135e+01	1.000000000000000000e+00
4.090000000000000000e+02	1.415807649977479343e+02	3.528351368044964431e+01	-4.179815853176616081e-03	1.107587365800278292e+02	2.284939146233616603e-01	0.000000000000000000e+00	1.500670018674134454e+01	1.000000000000000000e+00
4.090000000000000000e+02	6.888212910803629541e+01	2.623649133010480128e+01	1.199726043739163034e-03	-3.054348662333895348e+01	4.344595554081326361e-01	0.000000000000000000e+00	4.399580811951047110e+00	1.000000000000000000e+00
4.100000000000000000e+02	3.034395279094333731e+01	2.612639846524318088e+01	-2.130186651731601905e-03	5.558874868510726230e+01	3.865410904319869223e-01	0.000000000000000000e+00	1.197615440156039135e+01	1.000000000000000000e+00
4.110000000000000000e+02	1.695330352600032242e+01	3.603706347672495980e+01	-1.720310580508978976e-02	4.613073863028863002e+02	1.977697456647875551e-02	0.000000000000000000e+00	1.665925474643232818e+01	1.000000000000000000e+00
4.110000000000000000e+02	7.702150095157196574e+01	4.922464675839801629e+01	-4.723147798786734262e-03	1.253836340205505735e+02	6.657532307622404666e-02	0.000000000000000000e+00	9.512847118056079410e+00	1.000000000000000000e+00
4.110000000000000000e+02	4.980799971000380566e+01	5.349546825728536703e+01	-3.305158210583662368e-03	8.721552616907509048e+01	3.363172539398071592e-01	0.000000000000000000e+00	4.351051882114089331e+00	1.000000000000000000e+00
4.120000000000000000e+02	8.614288338169174608e+01	4.652378710728505240e+01	-4.502825721910207191e-03	1.194532119199617313e+02	1.156549544924118100e-01	0.000000000000000000e+00	9.512847118056079410e+00	1.000000000000000000e+00
4.130000000000000000e+02	9.278255623206669611e+01	2.996923341479961067e+01	-4.152741293963900689e-03	1.100299691020016866e+02	8.787965884363291291e-02	0.000000000000000000e+00	1.619350761147861562e+01	1.000000000000000000e+00
4.130000000000000000e+02	6.588163488490607733e+01	2.945415286262341326e+01	1.025531441185711110e-03	-2.585468042002224820e+01	4.421154630619354986e-01	0.000000000000000000e+00	4.399580811951047110e+00	1.000000000000000000e+00
4.140000000000000000e+02	1.432714731280629223e+02	5.038922549818354213e+01	-7.015866046209788542e-03	1.870968638416406122e+02	1.846193196162211336e-01	0.000000000000000000e+00	3.489104103732940221e+00	1.000000000000000000e+00
4.140000000000000000e+02	7.633605249286031835e+01	8.997813727842368436e+00	-4.466526913817566932e-03	1.184761548007232221e+02	9.229668860151551968e-02	0.000000000000000000e+00	1.099360585520198441e+01	1.000000000000000000e+00
4.150000000000000000e+02	8.499530334207331350e+01	1.577105109485789214e+01	-3.856834280662576470e-03	1.020650228910740225e+02	7.844826361173518059e-02	0.000000000000000000e+00	1.099360585520198441e+01	1.000000000000000000e+00
4.150000000000000000e+02	5.058681191056941628e+01	4.009451160572711359e+01	-4.763848876269036713e-03	1.264791872798551111e+02	8.577044314318793550e-02	0.000000000000000000e+00	5.587002438822433525e+00	1.000000000000000000e+00
4.160000000000000000e+02	1.603726261218330862e+01	1.761506306790732879e+01	-3.919257907820404563e-03	1.037452832777949112e+02	1.304021451887374949e-01	0.000000000000000000e+00	1.381627048594714147e+01	1.000000000000000000e+00
4.160000000000000000e+02	1.252288837380780393e+02	6.578901028834264864e+00	1.836601945747323977e-03	-4.768631215470102802e+01	3.192293139879218700e-01	0.000000000000000000e+00	2.545000272390699081e+01	1.000000000000000000e+00
4.170000000000000000e+02	2.607755793618001761e+01	8.123919830773886019e+00	-2.082416429201414121e-03	5.430291483922427176e+01	2.925076063399956183e-01	0.000000000000000000e+00	1.381627048594714147e+01	1.000000000000000000e+00
4.170000000000000000e+02	1.353964588574810364e+02	4.313120021349666899e+01	-3.691923899147318399e-03	9.762612060302639350e+01	1.295054407143430009e-01	0.000000000000000000e+00	8.307522587322150542e+00	1.000000000000000000e+00
4.170000000000000000e+02	6.981301853568375293e+01	5.019200344526623780e+01	-3.972145589660250158e-03	1.051688640722320685e+02	6.583739670434984870e-02	0.000000000000000000e+00	1.288018571992132166e+01	1.000000000000000000e+00
4.190000000000000000e+02	4.169418471768497625e+01	3.004681205920284981e+01	-4.386643601125203400e-03	1.163259310475015411e+02	7.652039448048764125e-02	0.000000000000000000e+00	8.807256879240032532e+00	1.000000000000000000e+00
4.190000000000000000e+02	1.171530100470273510e+02	4.203698302606123605e+01	-3.908121559695224706e-03	1.034455255504817757e+02	1.057103801164755996e-01	0.000000000000000000e+00	1.527379687815365195e+01	1.000000000000000000e+00
4.200000000000000000e+02	1.010641786445087149e+02	5.274135317199401385e+01	-3.639007073285806335e-03	9.620175533727051231e+01	2.081780933464437711e-01	0.000000000000000000e+00	1.932444141805414972e+01	1.000000000000000000e+00
4.200000000000000000e+02	1.285040695022991315e+02	3.181728047080154909e+01	-3.904489183447469591e-03	1.033477526686955628e+02	2.112142509383632127e-01	0.000000000000000000e+00	4.627413320332334656e+00	1.000000000000000000e+00
4.220000000000000000e+02	5.046596700166112726e+01	3.083650142815940853e+01	-4.415780513828234527e-03	1.171102110138429140e+02	7.139843491924502406e-02	0.000000000000000000e+00	8.807256879240032532e+00	1.000000000000000000e+00
4.230000000000000000e+02	3.230792764817228147e+01	8.616438826986613009e+00	-3.936597892597356284e-03	1.042120246520727989e+02	9.834208104646002813e-02	0.000000000000000000e+00	1.055719248013791578e+01	1.000000000000000000e+00
4.230000000000000000e+02	5.325367992822903318e+01	4.926299855432753816e+01	-4.000396235993178805e-03	1.059292883553719236e+02	7.663152695451380669e-02	0.000000000000000000e+00	1.863617824827923641e+01	1.000000000000000000e+00
4.230000000000000000e+02	9.824874136055755969e+01	7.140071433447609195e+00	-1.472063887353561524e-03	3.787402012907863025e+01	3.843761340182226816e-01	0.000000000000000000e+00	1.495180651769461910e+01	1.000000000000000000e+00
4.230000000000000000e+02	2.175762954702367225e+01	8.234964005300303924e+00	-3.413272875343467162e-03	9.012565486057530961e+01	1.246397736830505698e-01	0.000000000000000000e+00	1.055719248013791578e+01	1.000000000000000000e+00
4.230000000000000000e+02	7.322929680507503747e+01	3.065313270342362273e+01	-1.031282329384744208e-03	2.600947741066914887e+01	4.679274745392714152e-01	0.000000000000000000e+00	7.029645092592878619e+00	1.000000000000000000e+00
4.250000000000000000e+02	1.326408203056758168e+02	3.389098412078422484e+01	-3.979805026905049690e-03	1.053750335880545208e+02	1.137208251750078114e-01	0.000000000000000000e+00	4.627413320332334656e+00	1.000000000000000000e+00
4.250000000000000000e+02	8.746643150171846059e+01	1.749856129686671835e+01	-4.192382918049815561e-03	1.110970049928901631e+02	8.335451118003645021e-02	0.000000000000000000e+00	5.427130380986140423e+00	1.000000000000000000e+00
4.250000000000000000e+02	3.326865843684998225e+01	4.535220746565227046e+01	-4.288919617707226059e-03	1.136954889273306293e+02	1.488473164222082756e-01	0.000000000000000000e+00	5.495794295438591881e+00	1.000000000000000000e+00
4.250000000000000000e+02	1.298720428286502511e+02	2.255005624025432809e+01	-3.785202651292915530e-03	1.001369101756465341e+02	1.300081970611594029e-01	0.000000000000000000e+00	9.320344999050133694e+00	1.000000000000000000e+00
4.250000000000000000e+02	1.330576010625376604e+01	4.452627029911622714e+01	1.189740642845276038e-03	-3.027470900929379383e+01	4.801938503610387876e-01	0.000000000000000000e+00	5.204853033995452627e+00	1.000000000000000000e+00
4.260000000000000000e+02	1.232278601221718333e+02	1.601372186506727147e+01	-4.625276080318091801e-03	1.227492153074666135e+02	9.353233582199926843e-02	0.000000000000000000e+00	9.320344999050133694e+00	1.000000000000000000e+00
4.260000000000000000e+02	7.049359620859948450e+01	7.346402355431868259e+00	-3.370061367422880899e-03	8.896252819980209381e+01	3.149855507127520271e-01	0.000000000000000000e+00	1.513179645602226131e+01	1.000000000000000000e+00
4.270000000000000000e+02	2.479907117007962825e+01	4.350610172521680141e+01	-5.451934364261439014e-03	1.450004242023423160e+02	2.437821808807266732e-01	0.000000000000000000e+00	6.843570294906981211e+00	1.000000000000000000e+00
4.280000000000000000e+02	4.783733573166875175e+01	3.084658445963820483e+01	-4.419426190411947231e-03	1.172083419015422265e+02	7.399686554608875255e-02	0.000000000000000000e+00	1.697244820752430883e+01	1.000000000000000000e+00
4.280000000000000000e+02	1.323211314828781724e+02	1.162090711888187577e+01	-4.570680945363723643e-03	1.212796748986792323e+02	7.940109519182403375e-02	0.000000000000000000e+00	7.676224292974556995e+00	1.000000000000000000e+00
4.280000000000000000e+02	1.003716164658655430e+02	4.499718621003619745e+01	-4.180239323636538232e-03	1.107701351589177534e+02	1.432465044695839795e-01	0.000000000000000000e+00	1.074287491898100022e+01	1.000000000000000000e+00
4.290000000000000000e+02	2.659430710188493663e+01	2.455321881866244382e+01	-4.079625269334218908e-03	1.080619008334093110e+02	5.927960693938782999e-02	0.000000000000000000e+00	8.743317458280277066e+00	1.000000000000000000e+00
4.290000000000000000e+02	3.278891929345124368e+01	3.987739191697244223e+01	-3.872656866468158435e-03	1.024909203493776459e+02	1.353265319802724465e-01	0.000000000000000000e+00	5.495794295438591881e+00	1.000000000000000000e+00
4.290000000000000000e+02	2.498396810875802743e+01	3.407995553261007871e+01	1.208880456677509461e-03	-3.078989648646815169e+01	4.406191726940618114e-01	0.000000000000000000e+00	9.427959425152764084e+00	1.000000000000000000e+00
4.300000000000000000e+02	6.506286661993786424e+01	3.000021311468300311e+01	-3.827163226040834667e-03	1.012663653957783083e+02	1.240651465012586607e-01	0.000000000000000000e+00	1.724631145596862325e+01	1.000000000000000000e+00
4.300000000000000000e+02	1.835195719895149580e+01	4.580157026663000863e+01	-3.992754561327113531e-03	1.057235969559097697e+02	1.849909038379199400e-01	0.000000000000000000e+00	5.204853033995452627e+00	1.000000000000000000e+00
4.310000000000000000e+02	1.094064295738053545e+02	8.005134830682926861e+00	-4.195175845019177667e-03	1.111721823698432559e+02	1.068534823936384548e-01	0.000000000000000000e+00	1.597402293383314209e+01	1.000000000000000000e+00
4.320000000000000000e+02	1.304494085955201115e+02	1.906544020222516522e+01	-4.583257362911354917e-03	1.216181950580208024e+02	9.622314734918235857e-02	0.000000000000000000e+00	7.676224292974556995e+00	1.000000000000000000e+00
4.320000000000000000e+02	4.605415960558663357e+01	1.396806909067088753e+01	-4.764331864056618911e-03	1.264921878900998991e+02	8.324515203934457208e-02	0.000000000000000000e+00	1.047329883656129290e+01	1.000000000000000000e+00
4.320000000000000000e+02	1.101540177602689567e+02	4.055714269221731882e+01	-3.975195385351586522e-03	1.052509555994480053e+02	8.880459487234337868e-02	0.000000000000000000e+00	1.074287491898100022e+01	1.000000000000000000e+00
4.320000000000000000e+02	8.141673435334078590e+01	4.552626972284623008e+01	-3.897978387392436132e-03	1.031725011942877757e+02	6.939119464429299722e-02	0.000000000000000000e+00	1.085877925522122212e+01	1.000000000000000000e+00
4.320000000000000000e+02	6.006465025230722787e+00	3.085489220838292113e+01	-3.881376130422534067e-03	1.027256172821088711e+02	1.666885767229541182e-01	0.000000000000000000e+00	1.280799828304570021e+01	1.000000000000000000e+00
4.330000000000000000e+02	3.099117912333570501e+01	1.228522417550390777e+01	-4.535927228096098794e-03	1.203442070786430094e+02	1.046761879350494029e-01	0.000000000000000000e+00	1.254254999221268640e+01	1.000000000000000000e+00
4.330000000000000000e+02	7.271151459380244830e+01	1.210817098676972137e+01	-5.293764734712695479e-03	1.407429631252869342e+02	2.711180621191046081e-01	0.000000000000000000e+00	4.070953437915870055e+00	1.000000000000000000e+00
4.330000000000000000e+02	7.472006801307466617e+01	8.567214187314393214e+00	4.398695937173457103e-03	-1.166503444747784783e+02	3.953843586740779514e-01	0.000000000000000000e+00	4.070953437915870055e+00	1.000000000000000000e+00
4.340000000000000000e+02	1.811010062030430134e+01	2.666599910874795398e+01	-3.905063896625217065e-03	1.033632222565785952e+02	1.693248042106385576e-01	0.000000000000000000e+00	8.743317458280277066e+00	1.000000000000000000e+00
4.340000000000000000e+02	1.047154684393691042e+02	5.124682627219454645e+01	-3.434182448501227943e-03	9.068847905198921922e+01	1.262820793174939116e-01	0.000000000000000000e+00	1.199362971564050895e+01	1.000000000000000000e+00
4.350000000000000000e+02	4.103661181310575046e+01	4.774908444294345244e+00	-4.816217138594151154e-03	1.278887868291383256e+02	8.526995849281471251e-02	0.000000000000000000e+00	1.047329883656129290e+01	1.000000000000000000e+00
4.350000000000000000e+02	1.438813552659710524e+02	5.092575995697522728e+01	-3.888727876092769754e-03	1.029235046460025416e+02	7.571068065463437691e-02	0.000000000000000000e+00	2.733851788175238795e+01	1.000000000000000000e+00
4.350000000000000000e+02	1.294621073999967393e+02	2.769905440172072630e+01	-2.830399607738257658e-03	7.443642136635057227e+01	2.181894468403043907e-01	0.000000000000000000e+00	8.689882496122329769e+00	1.000000000000000000e+00
4.360000000000000000e+02	8.948990315688254782e+01	2.388500532887785255e+01	-4.775593892019238708e-03	1.267953285488746360e+02	8.172217965216832525e-02	0.000000000000000000e+00	1.246683092349135258e+01	1.000000000000000000e+00
4.360000000000000000e+02	3.979873510419922411e+01	3.580950278598403713e+01	-4.587685275249871707e-03	1.217373814308259483e+02	1.603680676510489400e-01	0.000000000000000000e+00	6.607092370787580826e+00	1.000000000000000000e+00
4.370000000000000000e+02	1.249380133725880881e+02	8.751218234307550858e+00	-4.141399501478269969e-03	1.097246814169424596e+02	1.163643330886633409e-01	0.000000000000000000e+00	1.169438549504984692e+01	1.000000000000000000e+00
4.370000000000000000e+02	4.322837275165964854e+01	3.016226848915859193e+01	-3.786824799171895160e-03	1.001805736240322062e+02	2.148474797194610542e-01	0.000000000000000000e+00	6.607092370787580826e+00	1.000000000000000000e+00
4.370000000000000000e+02	7.241247965136167863e+01	3.945696299344871960e+01	-3.937520365051642469e-03	1.042368548965387163e+02	5.361787849758647972e-02	0.000000000000000000e+00	1.048681621014395660e+01	1.000000000000000000e+00
4.380000000000000000e+02	1.201091291409789363e+02	2.262748443248821673e+01	-4.269320081291883874e-03	1.131679270707674334e+02	1.088177256426056116e-01	0.000000000000000000e+00	1.063950300843421637e+01	1.000000000000000000e+00
4.380000000000000000e+02	9.198844164788434341e+01	4.998935474827587910e+01	2.142730547019905309e-03	-5.592639344091135456e+01	2.493202149501492215e-01	0.000000000000000000e+00	1.278899705155322941e+01	1.000000000000000000e+00
4.390000000000000000e+02	5.650799421972879344e+01	2.099246751503792296e+01	-3.975252171948161738e-03	1.052524841275561300e+02	1.161202264257646943e-01	0.000000000000000000e+00	1.470413348432890643e+01	1.000000000000000000e+00
4.390000000000000000e+02	6.984479697993188552e+01	2.718449736480461354e+01	-3.480492917449256717e-03	9.193502062617714898e+01	1.781313877083242625e-01	0.000000000000000000e+00	7.235859651395919023e+00	1.000000000000000000e+00
4.400000000000000000e+02	9.631735551435137666e+01	1.345390914576202412e+01	-4.347348550913517941e-03	1.152682239056533575e+02	6.496855848299210034e-02	0.000000000000000000e+00	9.684183715272217441e+00	1.000000000000000000e+00
4.400000000000000000e+02	1.036626635327545216e+02	4.241237363447427100e+01	-4.078975333314467482e-03	1.080444064679324327e+02	7.024966167525270588e-02	0.000000000000000000e+00	7.662142411557859134e+00	1.000000000000000000e+00
4.410000000000000000e+02	1.149114034863943488e+02	3.339329542418108332e+01	-4.202137055340217538e-03	1.113595576711294655e+02	1.175783629931657082e-01	0.000000000000000000e+00	1.195487508463311777e+01	1.000000000000000000e+00
4.410000000000000000e+02	1.349386984955477260e+02	3.807327379814365997e+01	-3.663142014090544143e-03	9.685139693639646907e+01	1.121051135874632232e-01	0.000000000000000000e+00	7.229541210976232257e+00	1.000000000000000000e+00
4.410000000000000000e+02	2.186186031500725591e+01	4.521526098677819050e+01	-4.361167449138759165e-03	1.156401879893374769e+02	1.078153744425436322e-01	0.000000000000000000e+00	8.621897732863672559e+00	1.000000000000000000e+00
4.410000000000000000e+02	1.408420818175637521e+02	1.768312177440090238e+01	-4.309495888754780700e-03	1.142493416065449310e+02	1.117291559476384366e-01	0.000000000000000000e+00	1.824056725960031144e+01	1.000000000000000000e+00
4.410000000000000000e+02	7.657846802446776735e+01	2.983314591806314553e+01	-3.115383741586967396e-03	8.210735579858501865e+01	1.719006058506540313e-01	0.000000000000000000e+00	7.235859651395919023e+00	1.000000000000000000e+00
4.410000000000000000e+02	3.542992483742686005e+01	4.541744777979744896e+01	-4.169290389754947909e-03	1.104754220716511526e+02	1.724828447496608019e-01	0.000000000000000000e+00	5.835398028468672393e+00	1.000000000000000000e+00
4.420000000000000000e+02	1.068791552633552868e+02	1.074355503345027074e+01	-4.604775113983689862e-03	1.221973896095766037e+02	6.788948885231071984e-02	0.000000000000000000e+00	1.090401913755585284e+01	1.000000000000000000e+00
4.420000000000000000e+02	2.601207712507894598e+01	6.155352556297572164e+00	-3.803488266446969357e-03	1.006291051375396819e+02	1.890905912600426841e-01	0.000000000000000000e+00	5.702849348106773242e+00	1.000000000000000000e+00
4.430000000000000000e+02	1.721263831322476179e+01	2.149640463932560053e+01	-3.805375364253377624e-03	1.006799002584633485e+02	1.061053681001675741e-01	0.000000000000000000e+00	1.221984478124214135e+01	1.000000000000000000e+00
4.430000000000000000e+02	2.662297536170677503e+01	3.802715247145573585e+01	-4.340845461126036954e-03	1.150931798612954964e+02	2.562006979087412262e-01	0.000000000000000000e+00	5.753948308711080095e+00	1.000000000000000000e+00
4.430000000000000000e+02	9.973382183245246324e+01	3.036743387520365189e+01	-4.172084066735432667e-03	1.105506196366970784e+02	9.612392867406405195e-02	0.000000000000000000e+00	9.890823573896469156e+00	1.000000000000000000e+00
4.430000000000000000e+02	3.146451829983353221e+01	4.113639403775353998e+01	-3.878891718430141529e-03	1.026587442206548104e+02	3.719102579798451158e-01	0.000000000000000000e+00	5.753948308711080095e+00	1.000000000000000000e+00
4.430000000000000000e+02	4.755053868252363003e+01	4.875606715204636998e+01	2.060910768000199025e-03	-5.372404571142943297e+01	2.745416192828428192e-01	0.000000000000000000e+00	7.397161171488042974e+00	1.000000000000000000e+00
4.430000000000000000e+02	1.249048187151902596e+02	4.988542819449303067e+01	-2.093209426346122424e-03	5.459343056831501428e+01	2.202082842852816080e-01	0.000000000000000000e+00	1.549857202873420015e+01	1.000000000000000000e+00
4.440000000000000000e+02	4.300444026420615273e+01	3.421782171148959151e+01	-3.851249913874671416e-03	1.019147081668925381e+02	2.820131571523321057e-01	0.000000000000000000e+00	4.464308545377812187e+00	1.000000000000000000e+00
4.450000000000000000e+02	5.893239696552578977e+01	2.402179734925997323e+01	-4.932893055801994796e-03	1.310293592485043916e+02	1.004685816644423912e-01	0.000000000000000000e+00	1.623810218096679492e+01	1.000000000000000000e+00
4.450000000000000000e+02	7.655577307199794745e+01	3.893671920080232951e+01	-3.422154973191376612e-03	9.036473480264736224e+01	1.429330937015284020e-01	0.000000000000000000e+00	5.637074769724464751e+00	1.000000000000000000e+00
4.450000000000000000e+02	4.277542489368605061e+01	4.310661747082753692e+01	-3.117869689569734322e-03	8.217427020438093166e+01	1.966625559357182418e-01	0.000000000000000000e+00	7.397161171488042974e+00	1.000000000000000000e+00
4.450000000000000000e+02	9.192955031035897662e+01	2.208701865062531056e+01	-5.109259661501616180e-03	1.357766293862719635e+02	7.783498127987631410e-02	0.000000000000000000e+00	9.684183715272217441e+00	1.000000000000000000e+00
4.460000000000000000e+02	4.731761165535102975e+01	3.536960439018498192e+01	-3.276650834271919218e-03	8.644819147023004291e+01	3.908685012521120328e-01	0.000000000000000000e+00	4.464308545377812187e+00	1.000000000000000000e+00
4.470000000000000000e+02	9.806460045305964002e+01	4.011638720140867775e+01	-4.959862511905887249e-03	1.317552976600645422e+02	9.135933541443808092e-02	0.000000000000000000e+00	9.890823573896469156e+00	1.000000000000000000e+00
4.480000000000000000e+02	8.061266990460177340e+01	1.172819796030940509e+01	-3.764929789996266946e-03	9.959122439426569429e+01	2.166304179122199303e-01	0.000000000000000000e+00	5.575161468212091798e+00	1.000000000000000000e+00
4.480000000000000000e+02	1.009631475556647615e+02	1.568542823303962841e+01	-4.522589249728123199e-03	1.199851879426036021e+02	7.627859927030411491e-02	0.000000000000000000e+00	1.107186700899722176e+01	1.000000000000000000e+00
4.480000000000000000e+02	2.227094068409944327e+01	4.958821196301084910e+01	-4.520163850827760461e-03	1.199199033399647334e+02	1.467375187960039407e-01	0.000000000000000000e+00	7.022610504917711438e+00	1.000000000000000000e+00
4.480000000000000000e+02	1.389744697925175103e+02	5.079790224250193553e+00	-2.451843775140456587e-03	6.424681210080726146e+01	3.803286028732819624e-01	0.000000000000000000e+00	6.260260461476895522e+00	1.000000000000000000e+00
4.490000000000000000e+02	1.352500121088672245e+02	3.730723091060807661e+01	-4.232276030686257448e-03	1.121708102156551092e+02	8.533031829060688800e-02	0.000000000000000000e+00	1.006932828211166076e+01	1.000000000000000000e+00
4.500000000000000000e+02	4.974632715056483789e+01	4.678249322115644304e+01	-4.290703402371340118e-03	1.137435031624210211e+02	1.082277033584068127e-01	0.000000000000000000e+00	7.746395423944960612e+00	1.000000000000000000e+00
4.500000000000000000e+02	8.667488864060223008e+00	3.512130029308774226e+01	-4.317796187064772140e-03	1.144727612167669264e+02	8.410962575932445784e-02	0.000000000000000000e+00	1.636419726396130869e+01	1.000000000000000000e+00
4.500000000000000000e+02	7.127731987234795952e+01	4.091523980432631902e+01	-3.592878858558097750e-03	9.496011951048399169e+01	1.086152082410313247e-01	0.000000000000000000e+00	5.637074769724464751e+00	1.000000000000000000e+00
4.510000000000000000e+02	8.617096757065300494e+01	1.216150207084407242e+01	-4.396405828318902982e-03	1.165887014821363294e+02	1.551816610795412332e-01	0.000000000000000000e+00	5.575161468212091798e+00	1.000000000000000000e+00
4.510000000000000000e+02	1.258680281817000264e+02	3.365076408547344755e+01	-3.005577536029207294e-03	7.915169580548098338e+01	1.631194031936755717e-01	0.000000000000000000e+00	1.006932828211166076e+01	1.000000000000000000e+00
4.510000000000000000e+02	2.365243695601772700e+01	2.854571797855635751e+01	-4.285563837108130256e-03	1.136051611866351010e+02	1.341454230256647895e-01	0.000000000000000000e+00	6.735861651569276631e+00	1.000000000000000000e+00
4.520000000000000000e+02	2.375177447184182000e+01	4.272350588067482846e+01	-4.219680409747668046e-03	1.118317731575271949e+02	1.105431281317228454e-01	0.000000000000000000e+00	7.022610504917711438e+00	1.000000000000000000e+00
4.520000000000000000e+02	1.361281412782972495e+02	1.065556595814297580e+01	-7.941032950994849487e-03	2.119996349876547583e+02	3.004166117944706560e-02	0.000000000000000000e+00	6.260260461476895522e+00	1.000000000000000000e+00
4.520000000000000000e+02	3.025720565070616885e+01	2.986816369719479169e+01	-4.501399476454904722e-03	1.194148215884575137e+02	1.287603766236365965e-01	0.000000000000000000e+00	6.735861651569276631e+00	1.000000000000000000e+00
4.520000000000000000e+02	6.915185165080389140e+01	1.184697876278297457e+01	-4.644296595546250350e-03	1.232611916172073450e+02	1.971698341951332312e-01	0.000000000000000000e+00	6.475477320705791406e+00	1.000000000000000000e+00
4.520000000000000000e+02	4.285614301526025116e+01	4.324243606826859576e+01	2.716308234231465998e-03	-7.136541725943850167e+01	1.844308410795246767e-01	0.000000000000000000e+00	7.746395423944960612e+00	1.000000000000000000e+00
4.530000000000000000e+02	3.698265813737452135e+01	3.689323374401435274e+01	-3.788826086249081574e-03	1.002344423841693128e+02	1.211423804694650164e-01	0.000000000000000000e+00	8.649288685497081630e+00	1.000000000000000000e+00
4.540000000000000000e+02	6.378282478829037672e+01	1.546711095382011081e+01	-4.612364396840088442e-03	1.224016707756643285e+02	1.634434088963429010e-01	0.000000000000000000e+00	6.475477320705791406e+00	1.000000000000000000e+00
4.540000000000000000e+02	9.499846160706778164e+01	2.169228593506643321e+01	-3.452287830880025003e-03	9.117582267783477334e+01	1.348978735853773037e-01	0.000000000000000000e+00	9.152224387228278246e+00	1.000000000000000000e+00
4.560000000000000000e+02	1.040892122720277229e+02	2.275127771109985275e+01	-4.828467678689641294e-03	1.282185353262313185e+02	7.897869504340104818e-02	0.000000000000000000e+00	9.152224387228278246e+00	1.000000000000000000e+00
4.570000000000000000e+02	1.202838003622315455e+02	2.754954659353008495e+01	-3.755486954020655598e-03	9.933705103154187555e+01	9.104578869066326519e-02	0.000000000000000000e+00	7.333065287727779769e+00	1.000000000000000000e+00
4.570000000000000000e+02	9.951497227146312241e+01	4.994105397215424347e+01	-3.827312271319862225e-03	1.012703772561840623e+02	8.615245928439818623e-02	0.000000000000000000e+00	1.735030050907964139e+01	1.000000000000000000e+00
4.590000000000000000e+02	8.501733188769158289e+01	4.040945646396045987e+01	-4.712438421849242387e-03	1.250953691014193367e+02	2.352239989469500081e-01	0.000000000000000000e+00	3.685238907413689091e+00	1.000000000000000000e+00
4.590000000000000000e+02	3.561215840642536534e+01	5.004427255766610472e+01	-4.093895096263368109e-03	1.084460025911266285e+02	1.518798371011128578e-01	0.000000000000000000e+00	1.130769117308594041e+01	1.000000000000000000e+00
4.600000000000000000e+02	5.989786839305354249e+01	1.002225964404238923e+01	-4.122998548018303594e-03	1.092293818871906268e+02	9.412348367986234088e-02	0.000000000000000000e+00	2.098696912213450005e+01	1.000000000000000000e+00
4.610000000000000000e+02	9.157735935522370596e+01	5.995243383754283784e+00	-3.084510267030003521e-03	8.127633269626925028e+01	3.299757500166333735e-01	0.000000000000000000e+00	1.096198350351459716e+01	1.000000000000000000e+00
4.610000000000000000e+02	1.255817909323588140e+02	3.261957050204576802e+01	2.788157171468394480e-03	-7.329937926331200515e+01	2.175727391311522707e-01	0.000000000000000000e+00	7.333065287727779769e+00	1.000000000000000000e+00
4.620000000000000000e+02	1.217912329478102151e+02	9.028299214057307509e+00	-4.417849956764835495e-03	1.171659143291942939e+02	1.763746120674590800e-01	0.000000000000000000e+00	1.135870010727127344e+01	1.000000000000000000e+00
4.620000000000000000e+02	1.002202713605924345e+02	1.273802874284582742e+01	-4.087408817581726118e-03	1.082714110522780544e+02	1.419519162116124056e-01	0.000000000000000000e+00	1.096198350351459716e+01	1.000000000000000000e+00
4.620000000000000000e+02	4.654370459492059098e+01	4.715201088301057553e+01	-4.696285169199154383e-03	1.246605710645155654e+02	8.767425530540318146e-02	0.000000000000000000e+00	1.010507272092039877e+01	1.000000000000000000e+00
4.630000000000000000e+02	2.812873515118271683e+01	3.263707333089327989e+01	-2.435950746211085639e-03	6.381901852086175353e+01	2.123738625017805859e-01	0.000000000000000000e+00	1.260455375348512597e+01	1.000000000000000000e+00
4.630000000000000000e+02	7.722163059249076866e+01	4.319364920050137613e+01	-4.177077321446435836e-03	1.106850233628774447e+02	9.151979972262536123e-02	0.000000000000000000e+00	3.091805610825535400e+00	1.000000000000000000e+00
4.630000000000000000e+02	3.891948329097218817e+01	1.062245248155211286e+01	-4.188859077115729239e-03	1.110021535624264999e+02	1.993382249843369536e-01	0.000000000000000000e+00	5.734736262732043066e+00	1.000000000000000000e+00
4.640000000000000000e+02	1.329180764681150606e+02	1.131159100477844248e+01	-4.522095645735864367e-03	1.199719015753628355e+02	1.008648108260499221e-01	0.000000000000000000e+00	1.135870010727127344e+01	1.000000000000000000e+00
4.640000000000000000e+02	6.619962653695951715e+00	3.836112029967882364e+01	-4.457913361869915089e-03	1.182443033241980004e+02	7.214437523425509813e-02	0.000000000000000000e+00	1.174342391684960418e+01	1.000000000000000000e+00
4.640000000000000000e+02	1.260372393175540395e+02	4.210231780075238106e+01	-4.488122502616016286e-03	1.190574445148598812e+02	8.451476956119863271e-02	0.000000000000000000e+00	7.446828992220207333e+00	1.000000000000000000e+00
4.640000000000000000e+02	1.188270813879899919e+02	4.396481200748595342e+01	-4.073757172898075096e-03	1.079039489418573936e+02	1.078303552472000826e-01	0.000000000000000000e+00	7.446828992220207333e+00	1.000000000000000000e+00
4.640000000000000000e+02	5.584703788509214917e+01	5.109668886569500046e+01	-3.865742216795527413e-03	1.023047983237606502e+02	1.282568138697325333e-01	0.000000000000000000e+00	6.538996123257542870e+00	1.000000000000000000e+00
4.650000000000000000e+02	4.610865654863393814e+01	3.249918475880598123e+01	-4.272499191914221409e-03	1.132534993754688486e+02	8.942147868950189871e-02	0.000000000000000000e+00	1.465928307349136617e+01	1.000000000000000000e+00
4.650000000000000000e+02	8.992408860676478355e+01	2.913948990828315289e+01	-4.748681987660442402e-03	1.260709392609696380e+02	6.554381934091302320e-02	0.000000000000000000e+00	1.140236473742975498e+01	1.000000000000000000e+00
4.650000000000000000e+02	1.565087807990735236e+01	3.085441850358672866e+01	-3.661833579836730034e-03	9.681617773582432562e+01	1.018375630206977966e-01	0.000000000000000000e+00	1.174342391684960418e+01	1.000000000000000000e+00
4.650000000000000000e+02	1.005304347319366087e+02	3.332510139030512164e+01	-4.046215136800750990e-03	1.071625983614599420e+02	8.707767655544984553e-02	0.000000000000000000e+00	1.140236473742975498e+01	1.000000000000000000e+00
4.660000000000000000e+02	3.456662148902368159e+01	6.888849109977745577e+00	-4.147406228930336676e-03	1.098863648475771129e+02	1.681644430658060241e-01	0.000000000000000000e+00	5.734736262732043066e+00	1.000000000000000000e+00
4.660000000000000000e+02	8.967174128437065406e+01	5.081785433072737845e+01	-4.035143172564085133e-03	1.068645736590019624e+02	9.843214982047499007e-02	0.000000000000000000e+00	7.994427338984575471e+00	1.000000000000000000e+00
4.660000000000000000e+02	6.661692079528846477e+01	2.378598056174276465e+01	-3.280155076412115660e-03	8.654251535882374924e+01	1.181482462736036521e-01	0.000000000000000000e+00	1.516304128305382015e+01	1.000000000000000000e+00
4.670000000000000000e+02	4.457928834507884375e+01	1.313900888674895917e+01	-4.351744296081523286e-03	1.153865444328672680e+02	1.520305942397692789e-01	0.000000000000000000e+00	6.194065659244218480e+00	1.000000000000000000e+00
4.680000000000000000e+02	7.414987135503128002e+01	4.354515613103698257e+01	-4.269974939756942568e-03	1.131855539339896666e+02	1.075872114252329759e-01	0.000000000000000000e+00	3.091805610825535400e+00	1.000000000000000000e+00
4.680000000000000000e+02	8.613319939318515139e+01	4.364920105674143969e+01	-4.225027323700301929e-03	1.119756963499924609e+02	1.012293700979496336e-01	0.000000000000000000e+00	7.994427338984575471e+00	1.000000000000000000e+00
4.680000000000000000e+02	3.053134419141386857e+01	4.685787460163858498e+01	-4.604620953848533385e-03	1.221932400722922694e+02	8.533087653082149782e-02	0.000000000000000000e+00	1.442233403379050038e+01	1.000000000000000000e+00
4.680000000000000000e+02	6.217677133022311864e+01	4.945566942231000240e+01	-4.259555212934518047e-03	1.129050855437773038e+02	8.290850661332405114e-02	0.000000000000000000e+00	6.538996123257542870e+00	1.000000000000000000e+00
4.690000000000000000e+02	1.442296217788429828e+02	4.858883149148461911e+01	-2.798449110938412698e-03	7.357640799396038744e+01	2.045813608808416673e-01	0.000000000000000000e+00	1.564009731480550691e+01	1.000000000000000000e+00
4.690000000000000000e+02	1.229102157533951925e+02	2.929344180792823238e+01	-1.618315959923682934e-02	4.338534352220241317e+02	2.017940156442932231e-02	0.000000000000000000e+00	1.112881201021288113e+01	1.000000000000000000e+00
4.690000000000000000e+02	4.794319223076052339e+01	7.415136724883621966e+00	-4.048678834741356765e-03	1.072289138615826687e+02	1.121150152730248095e-01	0.000000000000000000e+00	6.639168764045787263e+00	1.000000000000000000e+00
4.690000000000000000e+02	1.339233483968890255e+02	2.769301494753472426e+01	-4.280825203494860107e-03	1.134776111112857251e+02	1.886877275013296718e-01	0.000000000000000000e+00	5.807710598562080939e+00	1.000000000000000000e+00
4.720000000000000000e+02	8.234046168992094294e+01	6.063569673126539605e+00	-3.874787841508536661e-03	1.025482799279292863e+02	1.126147148211326110e-01	0.000000000000000000e+00	1.143067436464643372e+01	1.000000000000000000e+00
4.720000000000000000e+02	1.374480737183655208e+02	3.449545539063423405e+01	-4.214646593047747906e-03	1.116962776219424853e+02	2.368581946646138858e-01	0.000000000000000000e+00	6.332621633641301706e+00	1.000000000000000000e+00
4.720000000000000000e+02	6.648714213424293007e+01	2.374528542386333640e+01	2.512431048739932529e-03	-6.587764325246764940e+01	2.084767688609814318e-01	0.000000000000000000e+00	8.226765969916911558e+00	1.000000000000000000e+00
4.720000000000000000e+02	5.351258441958297851e+01	3.178474352252541735e+01	-3.015748004043636039e-03	7.942545488192570247e+01	1.605347015218988593e-01	0.000000000000000000e+00	1.526342145166624853e+01	1.000000000000000000e+00
4.730000000000000000e+02	1.529433856815254700e+01	4.655422519021359307e+01	2.334387821426887281e-03	-6.108524339365015265e+01	3.748064504115194984e-01	0.000000000000000000e+00	5.101019020656085701e+00	1.000000000000000000e+00
4.730000000000000000e+02	1.396654189266579351e+02	2.856372065430924323e+01	-4.220068836388066874e-03	1.118422284598978678e+02	2.360478497016319510e-01	0.000000000000000000e+00	5.807710598562080939e+00	1.000000000000000000e+00
4.740000000000000000e+02	8.073500652067581029e+01	2.126086820908793129e+01	-4.495748943404078747e-03	1.192627258631457607e+02	9.328060233278723246e-02	0.000000000000000000e+00	3.855462320000746068e+00	1.000000000000000000e+00
4.740000000000000000e+02	3.138596070197942467e+01	4.534683488073299173e+01	-3.501922463047356295e-03	9.251184094587560480e+01	1.517229365460915913e-01	0.000000000000000000e+00	1.304406290422764947e+01	1.000000000000000000e+00
4.750000000000000000e+02	7.414801449684964041e+01	2.074683366209833935e+01	-4.398478130887097971e-03	1.166444817703569186e+02	1.091032677650491944e-01	0.000000000000000000e+00	6.607018649697333323e+00	1.000000000000000000e+00
4.750000000000000000e+02	1.434559322923233822e+02	9.854074547960875563e+00	-3.971419270746285972e-03	1.051493137039688719e+02	8.825795962617422052e-02	0.000000000000000000e+00	1.908975769883119611e+01	1.000000000000000000e+00
4.750000000000000000e+02	1.915709337571981052e+01	4.988581945508306603e+01	-4.118482014426259365e-03	1.091078100909728477e+02	1.627561303978293239e-01	0.000000000000000000e+00	5.101019020656085701e+00	1.000000000000000000e+00
4.760000000000000000e+02	1.124404342727019213e+02	3.331365443260722969e+01	-3.808033458570783941e-03	1.007514483371165426e+02	1.391721421190739161e-01	0.000000000000000000e+00	1.768420766776870678e+01	1.000000000000000000e+00
4.760000000000000000e+02	6.987840868065457300e+01	3.781586165440457137e+01	-3.622055402188634719e-03	9.574546622479577707e+01	1.297643753959686341e-01	0.000000000000000000e+00	1.273669052389708689e+01	1.000000000000000000e+00
4.760000000000000000e+02	9.054146385173174849e+01	5.100884974532485217e+01	-3.633903462177449049e-03	9.606438114155260166e+01	1.102827542694646556e-01	0.000000000000000000e+00	1.016876394861089672e+01	1.000000000000000000e+00
4.760000000000000000e+02	1.053831727641495206e+02	5.519738347332568296e+00	-4.054594598633208015e-03	1.073881488207999411e+02	1.036871258447099597e-01	0.000000000000000000e+00	1.036631781805844454e+01	1.000000000000000000e+00
4.760000000000000000e+02	7.082629461914014435e+00	3.331596658986588722e+01	-4.462990733999462785e-03	1.183809712438039838e+02	9.452523599961248912e-02	0.000000000000000000e+00	1.264161120734538457e+01	1.000000000000000000e+00
4.760000000000000000e+02	1.187821173276280717e+02	5.117374296099104924e+01	-3.554873870583571439e-03	9.393713704857185576e+01	1.314832521940353383e-01	0.000000000000000000e+00	6.929843530194849777e+00	1.000000000000000000e+00
4.770000000000000000e+02	1.118547591932683645e+02	5.098816108875183772e+01	-2.054988705311326918e-03	5.356464120712802668e+01	2.548086753262591708e-01	0.000000000000000000e+00	6.929843530194849777e+00	1.000000000000000000e+00
4.780000000000000000e+02	5.265684086103142647e+01	5.145045046493929419e+01	-3.791989712018865692e-03	1.003195978821979253e+02	1.542646010700459147e-01	0.000000000000000000e+00	7.066549760830321603e+00	1.000000000000000000e+00
4.790000000000000000e+02	4.257482152105939122e+01	5.205306861674316821e+01	-4.842639768264796543e-03	1.286000062819319112e+02	8.467416532918525807e-02	0.000000000000000000e+00	8.742189240155695984e+00	1.000000000000000000e+00
4.790000000000000000e+02	5.169564302895116015e+01	1.616907845680716704e+01	-1.140869663236029116e-03	2.895924602137666071e+01	4.751170971260171294e-01	0.000000000000000000e+00	2.048376518138239888e+01	1.000000000000000000e+00
4.790000000000000000e+02	9.858742239072127234e+01	2.149082006369987852e+01	-4.482162571019205483e-03	1.188970206909707628e+02	1.138440628128065679e-01	0.000000000000000000e+00	3.292158925578560602e+00	1.000000000000000000e+00
4.800000000000000000e+02	2.840127982599252121e+01	3.192535288504026170e+01	2.400243972560072228e-03	-6.285789722696905812e+01	2.379978592536453608e-01	0.000000000000000000e+00	1.743245411057065297e+01	1.000000000000000000e+00
4.800000000000000000e+02	8.260964038966241674e+01	3.744300152904516921e+01	-4.177321991944979614e-03	1.106916091728538873e+02	7.244863130829415354e-02	0.000000000000000000e+00	1.273669052389708689e+01	1.000000000000000000e+00
4.800000000000000000e+02	1.251296678604816321e+02	4.708921097563365521e+01	-3.962134793146420905e-03	1.048994028828144423e+02	1.350952695362228617e-01	0.000000000000000000e+00	7.548165294065647402e+00	1.000000000000000000e+00
4.800000000000000000e+02	3.338290677808168283e+01	4.915790302769596565e+01	-4.135958564750586916e-03	1.095782274079969909e+02	1.098448371958776759e-01	0.000000000000000000e+00	9.637078417766144156e+00	1.000000000000000000e+00
4.800000000000000000e+02	1.299852487625082063e+02	5.367986271689788680e+01	-4.815719496943274280e-03	1.278753917800067370e+02	1.371895272642633667e-01	0.000000000000000000e+00	8.186168595304794238e+00	1.000000000000000000e+00
4.810000000000000000e+02	7.090465927792961054e+01	9.055828091995328677e+00	-4.625958319629965183e-03	1.227675791825279958e+02	8.693790693937530900e-02	0.000000000000000000e+00	6.663797348356527372e+00	1.000000000000000000e+00
4.810000000000000000e+02	1.084568392995099373e+02	1.541989587811971596e+01	-3.943694995132738558e-03	1.044030577719610164e+02	8.876371025712714857e-02	0.000000000000000000e+00	1.036631781805844454e+01	1.000000000000000000e+00
4.810000000000000000e+02	4.154979716820981395e+01	4.337117954887554561e+01	-3.866440082507744628e-03	1.023235828155449099e+02	1.039306491199333271e-01	0.000000000000000000e+00	8.742189240155695984e+00	1.000000000000000000e+00
4.810000000000000000e+02	1.268105760954404992e+01	4.465033627650943515e+01	-1.569820275130582796e-03	4.050533447925823083e+01	3.911296614015069562e-01	0.000000000000000000e+00	1.264161120734538457e+01	1.000000000000000000e+00
4.830000000000000000e+02	5.833405052444376082e+01	4.724267005717694445e+01	-4.431121944137813608e-03	1.175231571818002863e+02	9.753526211288288117e-02	0.000000000000000000e+00	7.066549760830321603e+00	1.000000000000000000e+00
4.830000000000000000e+02	9.935665836873326384e+01	2.469184902348742128e+01	-3.869206068167205421e-03	1.023980350116994060e+02	1.753292800459558265e-01	0.000000000000000000e+00	3.292158925578560602e+00	1.000000000000000000e+00
4.840000000000000000e+02	7.501571044725831428e+01	1.430039226675042308e+01	-3.992751921639500941e-03	1.057235259032854486e+02	1.645666748176756178e-01	0.000000000000000000e+00	6.663797348356527372e+00	1.000000000000000000e+00
4.850000000000000000e+02	1.103861895703935687e+02	2.607650386278341514e+01	-2.996139210018081145e-03	7.889764383773236034e+01	1.349511395626403765e-01	0.000000000000000000e+00	1.082985162440173177e+01	1.000000000000000000e+00
4.860000000000000000e+02	1.433026532955392156e+02	5.091613755087463744e+01	-4.544651459646583194e-03	1.205790377244463514e+02	5.201825224515022050e-02	0.000000000000000000e+00	1.173038020773813628e+01	1.000000000000000000e+00
4.870000000000000000e+02	1.399187598686626757e+02	3.968443754180938754e+01	-2.324099207567433770e-03	6.080830417865390558e+01	2.422017744773461434e-01	0.000000000000000000e+00	1.173038020773813628e+01	1.000000000000000000e+00
4.880000000000000000e+02	3.605635703710850493e+01	5.030746484643234595e+00	-3.864225463404136023e-03	1.022639717849000363e+02	1.940777030653103585e-01	0.000000000000000000e+00	2.377959337371300563e+01	1.000000000000000000e+00
4.880000000000000000e+02	2.801532974284732447e+01	3.730110835260946089e+01	-3.307086163016668186e-03	8.726742097634847539e+01	1.411287628380485382e-01	0.000000000000000000e+00	9.982733546495527577e+00	1.000000000000000000e+00
4.880000000000000000e+02	8.784137759549682301e+01	3.171213071770645442e+01	-3.528858463779802057e-03	9.323687883726537962e+01	1.088509158148627254e-01	0.000000000000000000e+00	1.348651349877557237e+01	1.000000000000000000e+00
4.880000000000000000e+02	1.276776874648532072e+02	4.443604236031278276e+01	-3.861934465866564102e-03	1.022023048715256550e+02	8.818494018059119810e-02	0.000000000000000000e+00	1.313094063449113413e+01	1.000000000000000000e+00
4.900000000000000000e+02	1.796726274117567002e+01	3.447700939263371112e+01	-4.214902755456853729e-03	1.117031727603409621e+02	1.189822752381171078e-01	0.000000000000000000e+00	6.384282042163874848e+00	1.000000000000000000e+00
4.900000000000000000e+02	4.936471891938828804e+01	5.178361037127613287e+01	-3.831355831579438820e-03	1.013792180018252509e+02	2.976182080616395220e-01	0.000000000000000000e+00	1.512291978443562712e+01	1.000000000000000000e+00
4.910000000000000000e+02	4.020051780495410298e+01	3.975364275948773951e+01	-4.975496963048995844e-03	1.321761310867648263e+02	8.625686457690995290e-02	0.000000000000000000e+00	1.242955080145020119e+01	1.000000000000000000e+00
4.910000000000000000e+02	1.413004022068339793e+02	2.153072042797148455e+01	-4.510233381577820333e-03	1.196526043241604071e+02	7.201857916144294158e-02	0.000000000000000000e+00	6.064116958977585625e+00	1.000000000000000000e+00
4.930000000000000000e+02	4.791148832308832795e+01	2.869615322307449645e+01	-4.336666168287262035e-03	1.149806855939607146e+02	9.572433253656742469e-02	0.000000000000000000e+00	1.348062094932661203e+01	1.000000000000000000e+00
4.930000000000000000e+02	3.007437718491249967e+01	4.706918353104927633e+01	-4.035743785344613616e-03	1.068807403879927023e+02	1.242592258454302545e-01	0.000000000000000000e+00	9.982733546495527577e+00	1.000000000000000000e+00
4.930000000000000000e+02	7.599885426164347280e+01	5.508640398507531621e+00	2.365411858919643732e-03	-6.192031920722669724e+01	2.585019724920771811e-01	0.000000000000000000e+00	1.744250990453284800e+01	1.000000000000000000e+00
4.940000000000000000e+02	2.301407861746404748e+01	1.991036420160135734e+01	-4.445206790438025087e-03	1.179022798052175602e+02	7.752147195610359365e-02	0.000000000000000000e+00	9.383323013263161982e+00	1.000000000000000000e+00
4.940000000000000000e+02	1.566997573559858026e+01	5.769918951377564831e+00	-2.836679812052821190e-03	7.460546598952818442e+01	1.800613294955594190e-01	0.000000000000000000e+00	3.928996825012786687e+00	1.000000000000000000e+00
4.940000000000000000e+02	6.492064433321647243e+01	2.418595100633676509e+01	-4.481266919554182174e-03	1.188729123886258492e+02	1.152972535374618968e-01	0.000000000000000000e+00	6.379716562268503033e+00	1.000000000000000000e+00
4.950000000000000000e+02	7.934307265224557426e+00	2.086004424017010450e+01	-3.963663266831016566e-03	1.049405448974858643e+02	1.183000022788288641e-01	0.000000000000000000e+00	8.542551240252812761e+00	1.000000000000000000e+00
4.950000000000000000e+02	3.229253631941949010e+01	2.130928287123794362e+01	-3.285355118509772528e-03	8.668248519306428079e+01	1.216898791174143568e-01	0.000000000000000000e+00	9.383323013263161982e+00	1.000000000000000000e+00
4.950000000000000000e+02	8.840916888749384839e+01	4.927277181366449099e+01	-4.508769219694565636e-03	1.196131933939695102e+02	6.368293934425817149e-02	0.000000000000000000e+00	2.454029902106148597e+01	1.000000000000000000e+00
4.950000000000000000e+02	2.428996302163164955e+01	3.536161006944671215e+01	-4.218070553818460688e-03	1.117884405722652730e+02	5.992274209127967932e-02	0.000000000000000000e+00	6.384282042163874848e+00	1.000000000000000000e+00
4.960000000000000000e+02	6.373971432770857604e+01	1.791648629737044374e+01	-4.342954109939308090e-03	1.151499384834993549e+02	1.324241146707311190e-01	0.000000000000000000e+00	6.379716562268503033e+00	1.000000000000000000e+00
4.970000000000000000e+02	1.375740179183452838e+01	1.460970410330476277e+01	-3.842818584514652840e-03	1.016877615863098896e+02	2.349552086060080480e-01	0.000000000000000000e+00	5.134856991474046062e+00	1.000000000000000000e+00
4.970000000000000000e+02	1.127964143065898668e+02	5.200929093691060245e+01	-3.422499979479787929e-03	9.037402135688941485e+01	1.138925366926422100e-01	0.000000000000000000e+00	1.712627976150402276e+01	1.000000000000000000e+00
4.980000000000000000e+02	9.115743641846410128e+01	1.618198927952647992e+01	-4.005706416294879148e-03	1.060722227860280213e+02	1.286849066451970502e-01	0.000000000000000000e+00	6.680227094655265319e+00	1.000000000000000000e+00
4.980000000000000000e+02	3.876677719546483303e+01	7.430686882238113355e+00	-3.459206467423121302e-03	9.136205201827492317e+01	1.259383722858952170e-01	0.000000000000000000e+00	1.500996986551088241e+01	1.000000000000000000e+00
4.990000000000000000e+02	9.740406671730407595e+01	1.854948668095709863e+01	-3.672484654607140360e-03	9.710287333214836281e+01	1.647666656115798212e-01	0.000000000000000000e+00	6.680227094655265319e+00	1.000000000000000000e+00
4.990000000000000000e+02	6.908032200847802073e+01	4.631460681687148195e+00	-3.897029881916172674e-03	1.031469702174618988e+02	8.663443724041486327e-02	0.000000000000000000e+00	1.051297630143675654e+01	1.000000000000000000e+00
4.990000000000000000e+02	5.165849740130193624e+01	1.511851788310930189e+01	-3.849259142895155184e-03	1.018611224691653518e+02	1.337214289535342271e-01	0.000000000000000000e+00	9.087803235637629484e+00	1.000000000000000000e+00
4.990000000000000000e+02	1.455341788372691170e+01	9.536922351214666804e+00	-3.583744412870556138e-03	9.471424710700085825e+01	3.033866627939856286e-01	0.000000000000000000e+00	3.928996825012786687e+00	1.000000000000000000e+00
5.000000000000000000e+02	1.232718435038490412e+02	2.884694029063719611e+01	2.158915929309915445e-03	-5.636205631319332099e+01	2.923529172699061984e-01	0.000000000000000000e+00	2.232653788282758356e+01	1.000000000000000000e+00
5.020000000000000000e+02	7.951262362304109388e+01	5.931365961834733191e+00	-4.355034329815016259e-03	1.154751024613744335e+02	7.780749964712063704e-02	0.000000000000000000e+00	1.051297630143675654e+01	1.000000000000000000e+00
5.020000000000000000e+02	6.979682895040868118e+01	2.704401336885554130e+01	-4.205099138379338707e-03	1.114392882318068985e+02	9.998232126503181494e-02	0.000000000000000000e+00	6.692952713399174414e+00	1.000000000000000000e+00
5.020000000000000000e+02	9.992815899317800188e+01	4.070807579613261851e+01	-3.839216900902878669e-03	1.015908148599835670e+02	1.249755230293049246e-01	0.000000000000000000e+00	1.712627976150402276e+01	1.000000000000000000e+00
5.030000000000000000e+02	6.315694647722222754e+01	2.620283754533900833e+01	-4.238602856053932770e-03	1.123411097404188297e+02	1.072075523496857086e-01	0.000000000000000000e+00	6.299673140390800619e+00	1.000000000000000000e+00
5.030000000000000000e+02	2.788342187084199608e+01	3.734083914018412997e+01	2.979208930130264592e-03	-7.844193051367845726e+01	2.419429902699226087e-01	0.000000000000000000e+00	3.523328681150329711e+00	1.000000000000000000e+00
5.040000000000000000e+02	1.434828385133726272e+02	1.664863327844505392e+01	-4.814838314246359073e-03	1.278516729343307645e+02	8.098092458504602131e-02	0.000000000000000000e+00	8.761127157087592821e+00	1.000000000000000000e+00
5.040000000000000000e+02	5.313624990879766585e+00	2.323412166310234994e+01	-4.019409935772824509e-03	1.064410812132904027e+02	9.366296763852999252e-02	0.000000000000000000e+00	6.310879098539600385e+00	1.000000000000000000e+00
5.040000000000000000e+02	3.665978045487923964e+01	1.922806694739654532e+01	-1.607835112204846059e-03	4.152858204995827407e+01	4.650857788654546576e-01	0.000000000000000000e+00	3.459514381070438294e+00	1.000000000000000000e+00
5.050000000000000000e+02	2.094108144171906005e+01	8.094131003326268115e+00	-4.283765404113194439e-03	1.135567526615757856e+02	1.867121575947012779e-01	0.000000000000000000e+00	1.640859014512867375e+01	1.000000000000000000e+00
5.050000000000000000e+02	1.367474679429530795e+02	1.104576505388506469e+01	-4.269905658619406463e-03	1.131836890895990280e+02	1.276297209502665897e-01	0.000000000000000000e+00	8.761127157087592821e+00	1.000000000000000000e+00
5.060000000000000000e+02	3.106980183417332242e+01	3.884444404995836209e+01	-4.636992445427495606e-03	1.230645853855288152e+02	1.012423862680976727e-01	0.000000000000000000e+00	3.523328681150329711e+00	1.000000000000000000e+00
5.070000000000000000e+02	2.059319356444752813e+01	5.082373992136475493e+01	-4.463417830843102556e-03	1.183924674342744083e+02	9.211040040984996846e-02	0.000000000000000000e+00	9.989352811194315507e+00	1.000000000000000000e+00
5.080000000000000000e+02	9.086611112214704633e+01	1.339909025937866183e+01	-3.739296564606584168e-03	9.890125338221163531e+01	2.231973859508348257e-01	0.000000000000000000e+00	7.349683350200310272e+00	1.000000000000000000e+00
5.080000000000000000e+02	6.404083638323936611e+01	1.996548070852084322e+01	-4.250951504531309301e-03	1.126734990265078409e+02	1.037541767310263818e-01	0.000000000000000000e+00	6.299673140390800619e+00	1.000000000000000000e+00
5.080000000000000000e+02	3.032394178185018419e+01	4.856548645551314536e+01	-4.560380646570206392e-03	1.210024211596362136e+02	8.468847794069866985e-02	0.000000000000000000e+00	9.749613975345168271e+00	1.000000000000000000e+00
5.080000000000000000e+02	8.775191613389860379e+01	5.072324162839068862e+01	-3.667843749675991482e-03	9.697795382539442244e+01	8.588406709541762662e-02	0.000000000000000000e+00	1.113524453647948675e+01	1.000000000000000000e+00
5.080000000000000000e+02	3.732286188652531678e+01	7.156527670899860638e+00	-4.433026636572076802e-03	1.175744258983407065e+02	6.107945631568889588e-02	0.000000000000000000e+00	9.116442147043036570e+00	1.000000000000000000e+00
5.080000000000000000e+02	1.148499323287218132e+01	2.455374623778692467e+01	-1.563557294595134019e-03	4.033675346954036200e+01	4.915815433278993840e-01	0.000000000000000000e+00	5.299583260665566620e+00	1.000000000000000000e+00
5.090000000000000000e+02	9.569907708841319049e+01	7.861917215566069927e+00	3.203917258013408084e-03	-8.449041758658937340e+01	2.473115822608932257e-01	0.000000000000000000e+00	7.349683350200310272e+00	1.000000000000000000e+00
5.090000000000000000e+02	7.642668999436124011e+01	4.719964226464549739e+01	-4.204497201072934093e-03	1.114230858504764541e+02	1.860400287132515373e-01	0.000000000000000000e+00	5.753452510036824563e+00	1.000000000000000000e+00
5.090000000000000000e+02	7.516415346297807787e+01	5.281286035164087167e+01	-4.052131537556991590e-03	1.073218504631928738e+02	2.042542815252993416e-01	0.000000000000000000e+00	4.365367984363164311e+00	1.000000000000000000e+00
5.090000000000000000e+02	3.530196015784185448e+01	1.604615497598902607e+01	-3.734374545194443784e-03	9.876876710069549858e+01	2.150204487801008479e-01	0.000000000000000000e+00	3.459514381070438294e+00	1.000000000000000000e+00
5.100000000000000000e+02	1.263928783671074711e+02	2.201474124401407906e+01	-2.870212805847180242e-03	7.550807552515099985e+01	3.064034525021893662e-01	0.000000000000000000e+00	8.778942072064303659e+00	1.000000000000000000e+00
5.100000000000000000e+02	8.589236087524481533e+00	2.899223396356632776e+01	-3.721896795302247381e-03	9.843290278434842833e+01	1.056442852334865679e-01	0.000000000000000000e+00	5.299583260665566620e+00	1.000000000000000000e+00
5.100000000000000000e+02	5.571100223426015674e+01	3.563961750343354851e+01	3.621626682191091563e-03	-9.573392634379774790e+01	2.380669064658447187e-01	0.000000000000000000e+00	3.263340492108517843e+00	1.000000000000000000e+00
5.110000000000000000e+02	5.245907597268556799e+01	3.591232019266961828e+01	-4.052738675673172968e-03	1.073381928350212178e+02	2.393871066932368175e-01	0.000000000000000000e+00	3.263340492108517843e+00	1.000000000000000000e+00
5.120000000000000000e+02	8.782393875116764548e+01	3.958823001502458538e+01	-4.218175713081823847e-03	1.117912711502462599e+02	9.549273207748720793e-02	0.000000000000000000e+00	9.071348465778333647e+00	1.000000000000000000e+00
5.130000000000000000e+02	1.320146507308243429e+02	1.527193030233627624e+01	-4.499892070877555689e-03	1.193742466652487337e+02	7.148293282471329668e-02	0.000000000000000000e+00	8.778942072064303659e+00	1.000000000000000000e+00
5.140000000000000000e+02	1.426906255734745628e+02	3.494608948405622328e+01	-4.016779035501233733e-03	1.063702651183430419e+02	1.845088117800059990e-01	0.000000000000000000e+00	2.080471896728930403e+01	1.000000000000000000e+00
5.140000000000000000e+02	1.072849078249423798e+02	3.662490591000988616e+01	-1.574338687114062042e-03	4.062695683624703236e+01	4.481863096136433633e-01	0.000000000000000000e+00	9.892059969820364174e+00	1.000000000000000000e+00
5.140000000000000000e+02	5.584060945303716750e+01	5.007768643113709572e+01	-1.689598817250036796e-03	4.372942043302131054e+01	3.010635705322338707e-01	0.000000000000000000e+00	1.443865064305795087e+01	1.000000000000000000e+00
5.150000000000000000e+02	1.010480622323606781e+02	2.894671553070717707e+01	-3.946317058038843230e-03	1.044736359910298802e+02	6.501421056872735971e-02	0.000000000000000000e+00	9.892059969820364174e+00	1.000000000000000000e+00
5.170000000000000000e+02	4.803093874932216778e+01	1.926580227034202153e+01	-4.176457205889134473e-03	1.106683316765150238e+02	6.786243884850018393e-02	0.000000000000000000e+00	1.308405678426866992e+01	1.000000000000000000e+00
5.170000000000000000e+02	8.096737514985478867e+01	4.552766589469620584e+01	-1.614360527969180975e-03	4.170422704392785107e+01	3.018434883440808125e-01	0.000000000000000000e+00	9.071348465778333647e+00	1.000000000000000000e+00
5.180000000000000000e+02	6.502662664972946516e+01	2.728828728134597625e+01	-3.976054561574386519e-03	1.052740820955859675e+02	8.532557975050647503e-02	0.000000000000000000e+00	1.846613318315175434e+01	1.000000000000000000e+00
5.180000000000000000e+02	1.176782310339940523e+02	3.392257019250770611e+01	-4.198980038897987856e-03	1.112745800767533240e+02	8.627417345267929250e-02	0.000000000000000000e+00	3.286999874355507334e+00	1.000000000000000000e+00
5.180000000000000000e+02	1.045435191548403537e+02	4.988402770193735591e+01	-3.998235823396783205e-03	1.058711364044204402e+02	8.850637641019354351e-02	0.000000000000000000e+00	1.353955400054705116e+01	1.000000000000000000e+00
5.190000000000000000e+02	8.191984232221783202e+01	1.618721268541993297e+01	-2.893335357793232893e-03	7.613046659474740352e+01	1.932981454484073991e-01	0.000000000000000000e+00	1.072158480046671691e+01	1.000000000000000000e+00
5.200000000000000000e+02	3.505209293538895565e+01	1.760987253991403279e+01	-4.368357001627728130e-03	1.158337095899795202e+02	1.273343092008146771e-01	0.000000000000000000e+00	8.682205931010390287e+00	1.000000000000000000e+00
5.200000000000000000e+02	5.042748875129220920e+01	4.428711439026351826e+01	1.249244435788683617e-03	-3.187637604939803637e+01	4.061168239539794111e-01	0.000000000000000000e+00	2.240747532535642250e+01	1.000000000000000000e+00
5.210000000000000000e+02	5.927076206346445986e+01	8.150608346529111259e+00	-1.415347339059146387e-03	3.634737751458106914e+01	4.144284652964151938e-01	0.000000000000000000e+00	1.079462970299559998e+01	1.000000000000000000e+00
5.220000000000000000e+02	9.185393289660986227e+01	1.215407183821730186e+01	-3.959685038142896941e-03	1.048334626855364888e+02	7.536914379720638379e-02	0.000000000000000000e+00	1.072158480046671691e+01	1.000000000000000000e+00
5.230000000000000000e+02	8.290811919861823753e+01	3.189809193685293920e+01	1.396156000493799188e-03	-3.583080314318205239e+01	4.142418782433892055e-01	0.000000000000000000e+00	1.247498558962791115e+01	1.000000000000000000e+00
5.230000000000000000e+02	1.149237561051841254e+02	3.212890466053953276e+01	1.705712917654401972e-03	-4.416316460665994015e+01	4.064177929812455847e-01	0.000000000000000000e+00	3.286999874355507334e+00	1.000000000000000000e+00
5.240000000000000000e+02	1.352107601957862926e+02	2.450124871630118406e+01	-1.982176200856473804e-03	5.160474280865624053e+01	3.495214354986939664e-01	0.000000000000000000e+00	2.167357077585010572e+01	1.000000000000000000e+00
5.240000000000000000e+02	1.347392238093981405e+02	4.671439965603948252e+01	-4.485650871328576879e-03	1.189909154723810758e+02	6.559135184851494493e-02	0.000000000000000000e+00	2.221815521674300697e+01	1.000000000000000000e+00
5.250000000000000000e+02	2.985862705974534137e+01	1.065224276915177271e+01	-4.126053066691825859e-03	1.093116005431915312e+02	1.220407108010506114e-01	0.000000000000000000e+00	8.682205931010390287e+00	1.000000000000000000e+00
5.260000000000000000e+02	4.632867611887217407e+01	4.311921828359395192e+01	-4.304415794984266588e-03	1.141126004283714792e+02	1.127965150731631283e-01	0.000000000000000000e+00	2.000984092700500483e+01	1.000000000000000000e+00
5.260000000000000000e+02	1.838650898162618930e+01	1.777495455000235580e+01	-4.184052086984124501e-03	1.108727635307150621e+02	9.744232801739471928e-02	0.000000000000000000e+00	1.350342609530544102e+01	1.000000000000000000e+00
5.260000000000000000e+02	6.144341108285470909e+01	1.872433175237520331e+01	-4.804592453754509551e-03	1.275758845142058675e+02	8.403840090936920415e-02	0.000000000000000000e+00	1.079462970299559998e+01	1.000000000000000000e+00
5.270000000000000000e+02	7.168887271499545477e+01	1.064022641506695344e+01	-3.875729011704158542e-03	1.025736134605813987e+02	1.189777611022904136e-01	0.000000000000000000e+00	5.891422492086416440e+00	1.000000000000000000e+00
5.270000000000000000e+02	9.870490418530582133e+01	2.138046935004627258e+01	-4.498403497031552845e-03	1.193341786368430348e+02	2.169018287724966410e-01	0.000000000000000000e+00	6.986595195289688753e+00	1.000000000000000000e+00
5.280000000000000000e+02	9.429278639647731097e+01	2.679763918681048196e+01	-7.078548984473887438e-03	1.887841041204238763e+02	9.294202021900532795e-02	0.000000000000000000e+00	6.986595195289688753e+00	1.000000000000000000e+00
5.280000000000000000e+02	8.381657516608055403e+01	4.699809159060825436e+01	-3.759113609749540914e-03	9.943466993379044538e+01	1.508296099550192615e-01	0.000000000000000000e+00	5.960587900829900754e+00	1.000000000000000000e+00
5.280000000000000000e+02	1.043594343472693424e+02	4.284546812145111261e+01	-3.990954412579770377e-03	1.056751422478435671e+02	1.511914276276878910e-01	0.000000000000000000e+00	1.504824330666197341e+01	1.000000000000000000e+00
5.280000000000000000e+02	2.832931176358132674e+01	3.437755844523774584e+01	-4.357804904226908471e-03	1.155496781732438336e+02	1.401902644089987326e-01	0.000000000000000000e+00	6.994392881113881799e+00	1.000000000000000000e+00
5.300000000000000000e+02	1.406490710023977897e+02	2.561674134700179550e+01	-4.853421128031000856e-03	1.288902087670316234e+02	1.183587207681764397e-01	0.000000000000000000e+00	1.655138780030485890e+01	1.000000000000000000e+00
5.300000000000000000e+02	7.665100987273842748e+01	1.381608123038962610e+01	-4.041140071636926782e-03	1.070259925385839210e+02	1.872569687867920996e-01	0.000000000000000000e+00	5.891422492086416440e+00	1.000000000000000000e+00
5.310000000000000000e+02	7.711342923032788121e+01	2.722235486124379733e+01	-4.324160689115544645e-03	1.146440748869911630e+02	1.519519316666704256e-01	0.000000000000000000e+00	6.442866218508786602e+00	1.000000000000000000e+00
5.310000000000000000e+02	8.355574872181217927e+01	2.730628744873644109e+01	-4.232490179810073291e-03	1.121765744800207329e+02	1.292326365412029832e-01	0.000000000000000000e+00	4.956115401750013305e+00	1.000000000000000000e+00
5.320000000000000000e+02	1.233037367439975043e+02	9.675219459758963580e+00	-3.291880456130422128e-03	8.685812808363574788e+01	2.186487517235931044e-01	0.000000000000000000e+00	8.366389775950340280e+00	1.000000000000000000e+00
5.320000000000000000e+02	1.354188524840149555e+01	3.493028154144355568e+01	-3.960201107846065410e-03	1.048473537636186421e+02	1.969501954981069947e-01	0.000000000000000000e+00	3.292360263748491001e+00	1.000000000000000000e+00
5.320000000000000000e+02	8.769080497668146279e+01	4.246830666214078320e+01	-4.387742474905108325e-03	1.163555094966633021e+02	9.293450668904934542e-02	0.000000000000000000e+00	5.960587900829900754e+00	1.000000000000000000e+00
5.320000000000000000e+02	1.441723491708998210e+02	9.444699142523182545e+00	-3.807679967977756121e-03	1.007419334103558555e+02	1.494700940968715086e-01	0.000000000000000000e+00	1.655138780030485890e+01	1.000000000000000000e+00
5.330000000000000000e+02	4.540917543215307717e+01	1.392893724394560806e+01	-4.916900502552248170e-03	1.305988867666645490e+02	1.091651593977348567e-01	0.000000000000000000e+00	5.418683947270105605e+00	1.000000000000000000e+00
5.340000000000000000e+02	9.102613645492654371e+01	5.135890201959680468e+01	-5.061481551733693074e-03	1.344905832391541480e+02	7.186945717008841328e-02	0.000000000000000000e+00	6.609348112860327085e+00	1.000000000000000000e+00
5.340000000000000000e+02	5.069474309007362223e+01	1.512263329150003521e+01	-3.388728876941992686e-03	8.946500263443233791e+01	4.002189242622120613e-01	0.000000000000000000e+00	5.418683947270105605e+00	1.000000000000000000e+00
5.340000000000000000e+02	7.526936988301784481e+01	4.425812578966581867e+01	1.083260336387071145e-03	-2.740857243483193884e+01	4.653644067550760655e-01	0.000000000000000000e+00	1.254972120388945456e+01	1.000000000000000000e+00
5.350000000000000000e+02	5.758561752564980196e+01	5.075069543467449762e+00	-4.976650906602138845e-03	1.322071918522015324e+02	2.102114512837893745e-01	0.000000000000000000e+00	3.851589494127825919e+00	1.000000000000000000e+00
5.350000000000000000e+02	1.149396559362129580e+02	9.871764935353272818e+00	-4.637328964954019923e-03	1.230736435011097427e+02	1.040034332113928262e-01	0.000000000000000000e+00	4.874080593547096996e+00	1.000000000000000000e+00
5.350000000000000000e+02	8.762900389100308018e+01	1.763725588608470929e+01	-4.440102269951463551e-03	1.177648811317138637e+02	1.303762012819882354e-01	0.000000000000000000e+00	6.465107626476691571e+00	1.000000000000000000e+00
5.350000000000000000e+02	6.305560286163308348e+01	1.839498680041765510e+01	-3.273483638859709700e-03	8.636293988792957066e+01	1.068982957601233297e-01	0.000000000000000000e+00	6.911135468630300593e+00	1.000000000000000000e+00
5.360000000000000000e+02	5.473496818401509501e+01	1.022918311232709065e+01	-4.549847954606655101e-03	1.207189120801791091e+02	2.999986278601668443e-01	0.000000000000000000e+00	4.009555090205204841e+00	1.000000000000000000e+00
5.360000000000000000e+02	8.733118589341576410e+01	2.409550031179671237e+01	-4.142620087515846636e-03	1.097575360019914683e+02	1.699572759084483353e-01	0.000000000000000000e+00	4.425247485009334625e+00	1.000000000000000000e+00
5.360000000000000000e+02	1.627397646105618279e+01	1.157006510077162886e+01	-4.293914359573661882e-03	1.138299326833598855e+02	7.399078196127706342e-02	0.000000000000000000e+00	1.919709275318621877e+01	1.000000000000000000e+00
5.360000000000000000e+02	1.350385593717211634e+02	2.495597090162100429e+01	2.420727813602932977e-03	-6.340926196239504264e+01	3.250408579318972979e-01	0.000000000000000000e+00	1.729765113291497514e+01	1.000000000000000000e+00
5.370000000000000000e+02	8.004295303025055830e+01	4.986235013847078790e+00	-3.619134118347621179e-03	9.566683385849620436e+01	2.075933136911685128e-01	0.000000000000000000e+00	4.222737905373259437e+00	1.000000000000000000e+00
5.370000000000000000e+02	2.277793846589421989e+01	5.310129884996374017e+01	-4.071463307437236251e-03	1.078422048324263756e+02	1.307722152211814315e-01	0.000000000000000000e+00	1.155992596505045356e+01	1.000000000000000000e+00
5.380000000000000000e+02	1.020010119302400255e+02	6.305892805444074156e+00	-4.399679500968567934e-03	1.166768191184027472e+02	9.580374101555455546e-02	0.000000000000000000e+00	1.066061868128713996e+01	1.000000000000000000e+00
5.380000000000000000e+02	1.325532278326554376e+02	4.207414433972355994e+01	-2.716511495190579960e-03	7.137088844644438268e+01	1.340688596875132532e-01	0.000000000000000000e+00	1.729765113291497514e+01	1.000000000000000000e+00
5.380000000000000000e+02	6.988065135047597209e+01	1.730755561146675348e+01	1.719509146748771913e-03	-4.453451850403578050e+01	3.996548108686519551e-01	0.000000000000000000e+00	6.911135468630300593e+00	1.000000000000000000e+00
5.390000000000000000e+02	1.126366219330787288e+02	5.576104798331263268e+00	2.539069055536324372e-03	-6.659466002382592364e+01	3.318360668786826118e-01	0.000000000000000000e+00	4.874080593547096996e+00	1.000000000000000000e+00
5.390000000000000000e+02	9.579964330505488590e+01	4.678756580042104218e+01	-3.385387376584293381e-03	8.937505927582132870e+01	1.667838035837893029e-01	0.000000000000000000e+00	6.609348112860327085e+00	1.000000000000000000e+00
5.400000000000000000e+02	8.305531078618302843e+01	2.934016079229565221e+01	-3.236591742565310490e-03	8.536991857922272686e+01	1.751289682330957609e-01	0.000000000000000000e+00	6.766799205559443919e+00	1.000000000000000000e+00
5.400000000000000000e+02	1.881072591927178905e+01	3.059881367656288376e+01	-5.336452156467778180e-03	1.418919829283971410e+02	7.952176158662904726e-02	0.000000000000000000e+00	8.981010562658912733e+00	1.000000000000000000e+00
5.410000000000000000e+02	9.061950816925714491e+01	2.705687700411175811e+01	-4.055093102211191833e-03	1.074015670704733765e+02	1.367070475242248007e-01	0.000000000000000000e+00	4.425247485009334625e+00	1.000000000000000000e+00
5.420000000000000000e+02	1.521157376454730681e+01	4.436161844827518053e+01	2.441666528229811776e-03	-6.397287055642057396e+01	4.322505186151767154e-01	0.000000000000000000e+00	3.095752691506313159e+00	1.000000000000000000e+00
5.430000000000000000e+02	7.339111328972379056e+01	9.035775130043319336e+00	-2.654777974798076985e-03	6.970920370348498807e+01	1.825789877232464331e-01	0.000000000000000000e+00	8.985860858023857034e+00	1.000000000000000000e+00
5.430000000000000000e+02	1.044536220095837820e+02	3.138830073680132315e+01	-3.607158608156326579e-03	9.534448835725947902e+01	1.121482866567473646e-01	0.000000000000000000e+00	1.231893545996106809e+01	1.000000000000000000e+00
5.440000000000000000e+02	1.020005978558036119e+01	2.804636789639624439e+01	-4.646201128919185200e-03	1.233124560522847730e+02	6.758101582928421891e-02	0.000000000000000000e+00	8.981010562658912733e+00	1.000000000000000000e+00
5.440000000000000000e+02	1.322514761420411844e+02	4.208104036320120400e+01	2.449623657915290988e-03	-6.418705307690609629e+01	2.864809594801674963e-01	0.000000000000000000e+00	1.050272525651199729e+01	1.000000000000000000e+00
5.450000000000000000e+02	2.004663721232198625e+01	1.176327387888308884e+01	-4.662897058759162515e-03	1.237618613625314339e+02	9.777280787605657775e-02	0.000000000000000000e+00	5.711315898010070669e+00	1.000000000000000000e+00
5.450000000000000000e+02	9.556012439358948996e+01	8.938451920352628477e+00	-4.347895229269099424e-03	1.152829388786048526e+02	1.415741306157213275e-01	0.000000000000000000e+00	1.205148145049918362e+01	1.000000000000000000e+00
5.460000000000000000e+02	5.009459657009629296e+01	2.119564832258945231e+01	-3.752889031958562670e-03	9.926712261296911777e+01	8.980080487980401927e-02	0.000000000000000000e+00	8.321264010829779068e+00	1.000000000000000000e+00
5.470000000000000000e+02	1.417086698219141105e+01	4.727719971452845016e+01	-4.777540176397422969e-03	1.268477167981778706e+02	1.612109181212353359e-01	0.000000000000000000e+00	3.095752691506313159e+00	1.000000000000000000e+00
5.470000000000000000e+02	9.231939088353821887e+01	3.351353151165689326e+01	-3.913174640767863414e-03	1.035815396263024013e+02	1.771380045470365427e-01	0.000000000000000000e+00	1.231893545996106809e+01	1.000000000000000000e+00
5.480000000000000000e+02	1.282440431478250389e+02	1.298359044549366281e+01	-4.829066430997170159e-03	1.282346519767626205e+02	1.432085982411777092e-01	0.000000000000000000e+00	1.913460735524450129e+01	1.000000000000000000e+00
5.490000000000000000e+02	6.726856059849479763e+00	1.602407574801420154e+01	-3.992190805362888853e-03	1.057084223039775850e+02	3.187609345725613830e-01	0.000000000000000000e+00	1.251393833377324150e+01	1.000000000000000000e+00
5.500000000000000000e+02	4.489665070584614170e+01	2.769370907409490812e+01	-2.402006212997560061e-03	6.290533155486387784e+01	2.673105380750601112e-01	0.000000000000000000e+00	8.321264010829779068e+00	1.000000000000000000e+00
5.500000000000000000e+02	5.149433839220723996e+01	4.531553565471171652e+01	-3.552433986792986106e-03	9.387146255530414862e+01	2.083685260585500520e-01	0.000000000000000000e+00	5.710107723504486366e+00	1.000000000000000000e+00
5.510000000000000000e+02	1.013535098264290326e+02	2.451190243247782874e+01	-3.828396528704706286e-03	1.012995622749936331e+02	1.040114494455325334e-01	0.000000000000000000e+00	1.275322042283519686e+01	1.000000000000000000e+00
5.520000000000000000e+02	1.092817893693192985e+02	1.042114429407472187e+01	-3.213677683257260085e-03	8.475313951803578050e+01	2.542466122916589022e-01	0.000000000000000000e+00	1.616808836644535674e+01	1.000000000000000000e+00
5.520000000000000000e+02	7.701125122078779839e+01	5.233002138960027416e+00	-4.044197725246592191e-03	1.071082955778425259e+02	2.062197646327740275e-01	0.000000000000000000e+00	2.111510952512830741e+01	1.000000000000000000e+00
5.520000000000000000e+02	1.967195285829321350e+01	3.487609870193755768e+01	-3.315825883974928088e-03	8.750266855143779310e+01	2.175385890101120268e-01	0.000000000000000000e+00	7.785100596553620633e+00	1.000000000000000000e+00
5.520000000000000000e+02	5.138636003396701568e+01	1.227369892252281502e+01	3.636228186831397171e-03	-9.612695588967139315e+01	2.926129533374672853e-01	0.000000000000000000e+00	5.463223984167026259e+00	1.000000000000000000e+00
5.530000000000000000e+02	5.669948941387639962e+01	1.100190000228362841e+01	-4.447128335431722174e-03	1.179540021430760675e+02	1.997749958224861455e-01	0.000000000000000000e+00	5.463223984167026259e+00	1.000000000000000000e+00
5.530000000000000000e+02	2.384433990913604617e+01	4.144869161466375118e+01	-4.439467573896042560e-03	1.177477969812393042e+02	1.268258114919046387e-01	0.000000000000000000e+00	7.785100596553620633e+00	1.000000000000000000e+00
5.530000000000000000e+02	1.109111344359379387e+02	4.455340308729522292e+01	-3.753969460803594296e-03	9.929620457875087425e+01	2.000981026358150672e-01	0.000000000000000000e+00	4.467461715463509897e+00	1.000000000000000000e+00
5.530000000000000000e+02	9.164405390670479790e+01	4.627123403525482814e+01	-4.204758635736540948e-03	1.114301229024545989e+02	1.407077465038435449e-01	0.000000000000000000e+00	7.833055722362477269e+00	1.000000000000000000e+00
5.550000000000000000e+02	3.238518285947611020e+01	6.556343966560818082e+00	-4.164846876855613118e-03	1.103558157776471518e+02	1.197526538542066366e-01	0.000000000000000000e+00	1.984270348790349203e+01	1.000000000000000000e+00
5.550000000000000000e+02	4.801589059147909211e+01	4.078721023446693295e+01	-4.371626680389074926e-03	1.159217197225228091e+02	1.150847649919912730e-01	0.000000000000000000e+00	5.710107723504486366e+00	1.000000000000000000e+00
5.550000000000000000e+02	8.389484723388784460e+01	4.741428166838511515e+01	-3.994243519172737539e-03	1.057636753204555191e+02	8.122721384572439973e-02	0.000000000000000000e+00	7.833055722362477269e+00	1.000000000000000000e+00
5.560000000000000000e+02	1.321322003490281816e+02	3.238000328079045431e+01	-4.206931206848162422e-03	1.114886021248644425e+02	1.095488839967400096e-01	0.000000000000000000e+00	1.260980813662670386e+01	1.000000000000000000e+00
5.570000000000000000e+02	1.348674461274539169e+02	1.913240831910223960e+01	-1.632405038324042518e-02	4.376458006130442300e+02	1.058789704225382433e-02	0.000000000000000000e+00	1.352702264865934012e+01	1.000000000000000000e+00
5.570000000000000000e+02	1.425371466188687748e+02	7.889911474290621562e+00	-3.998134859009347571e-03	1.058684187401576935e+02	9.386975182562129483e-02	0.000000000000000000e+00	1.360948349253594891e+01	1.000000000000000000e+00
5.570000000000000000e+02	1.151575556594306846e+02	4.316555548334061854e+01	-3.349758698019138572e-03	8.841604007187663683e+01	1.222801103502734188e-01	0.000000000000000000e+00	4.467461715463509897e+00	1.000000000000000000e+00
5.580000000000000000e+02	7.755196082777149513e+01	5.270420276156233541e+01	-4.376815283336482794e-03	1.160613816484937217e+02	6.293946952357987179e-02	0.000000000000000000e+00	8.259265895522243994e+00	1.000000000000000000e+00
5.590000000000000000e+02	8.202297210564142915e+01	1.305990350530978716e+01	-3.777751393182367072e-03	9.993634422963489783e+01	9.735356290568852877e-02	0.000000000000000000e+00	1.469316393160850076e+01	1.000000000000000000e+00
5.590000000000000000e+02	2.820942237910882611e+01	3.511847592907984961e+01	-3.897047183660681553e-03	1.031474359295206682e+02	1.077296276090489169e-01	0.000000000000000000e+00	1.243880935317421255e+01	1.000000000000000000e+00
5.590000000000000000e+02	1.290973544273020366e+02	4.688705516384651162e+01	-4.855195523157739002e-03	1.289379702634007856e+02	5.064854762255088794e-02	0.000000000000000000e+00	8.541901918070522015e+00	1.000000000000000000e+00
5.590000000000000000e+02	1.371222554543482772e+02	4.396044417431458129e+01	-2.048571587432411207e-03	5.339191127361104350e+01	2.679580664280183377e-01	0.000000000000000000e+00	8.541901918070522015e+00	1.000000000000000000e+00
5.600000000000000000e+02	5.541052887418690887e+01	1.077104149874572059e+01	2.177448690367396293e-03	-5.686090371567950541e+01	2.118006602168087671e-01	0.000000000000000000e+00	6.603378181240080025e+00	1.000000000000000000e+00
5.610000000000000000e+02	9.943090285911291915e+01	1.792220930712212734e+01	-3.667078759970712060e-03	9.695736255320224473e+01	1.175194875857710208e-01	0.000000000000000000e+00	3.719295840465073777e+00	1.000000000000000000e+00
5.610000000000000000e+02	7.493962820791537638e+01	3.647165144226316613e+01	-3.387542904815042232e-03	8.943307975401990007e+01	2.006466182294678324e-01	0.000000000000000000e+00	7.324147061394615577e+00	1.000000000000000000e+00
5.620000000000000000e+02	4.317571485378509522e+01	4.086910816280474279e+01	-3.961796937807368288e-03	1.048903088110903354e+02	1.064261259669012638e-01	0.000000000000000000e+00	1.596905068661892280e+01	1.000000000000000000e+00
5.620000000000000000e+02	5.754712037943095027e+01	4.522875356252665568e+00	-2.765210801722017050e-03	7.268173050018572212e+01	2.147349463573929862e-01	0.000000000000000000e+00	6.603378181240080025e+00	1.000000000000000000e+00
5.620000000000000000e+02	1.002309758703793285e+01	3.866352200779690662e+01	-4.758168153687332078e-03	1.263262789411926406e+02	1.283495692869631721e-01	0.000000000000000000e+00	1.691625120598360965e+01	1.000000000000000000e+00
5.630000000000000000e+02	3.236385872036816380e+01	5.262131420176181251e+01	-7.595783693069572268e-03	2.027065407211214847e+02	8.863917260915044061e-02	0.000000000000000000e+00	1.450181985892290726e+01	1.000000000000000000e+00
5.630000000000000000e+02	9.573503036113129383e+01	1.833896826331126917e+01	1.915454906469780125e-03	-4.980880186428827017e+01	4.505989578654059358e-01	0.000000000000000000e+00	3.719295840465073777e+00	1.000000000000000000e+00
5.630000000000000000e+02	7.513333875954253926e+01	4.379323640722284949e+01	1.201071456299503994e-03	-3.057970117112903807e+01	4.566558709171436581e-01	0.000000000000000000e+00	7.324147061394615577e+00	1.000000000000000000e+00
5.640000000000000000e+02	1.158061628869997435e+02	6.486961355784601757e+00	-3.909660574938972864e-03	1.034869513129113017e+02	1.398424018422730342e-01	0.000000000000000000e+00	7.288756148896503362e+00	1.000000000000000000e+00
5.650000000000000000e+02	6.907880911339535146e+01	1.870194319424917495e+01	-4.446563836285681928e-03	1.179388074868759304e+02	6.341351156418906232e-02	0.000000000000000000e+00	5.244375283498889928e+00	1.000000000000000000e+00
5.660000000000000000e+02	1.857590057457967347e+01	2.406869018553054218e+01	-5.544464671284428901e-03	1.474910678342600363e+02	5.701273452142086029e-02	0.000000000000000000e+00	1.319362086454957605e+01	1.000000000000000000e+00
5.660000000000000000e+02	1.120335404048375523e+02	1.272340952803465086e+01	-3.463073613289308766e-03	9.146614420747432916e+01	3.451493492304845701e-01	0.000000000000000000e+00	5.322767290715280097e+00	1.000000000000000000e+00
5.660000000000000000e+02	1.238911296475023249e+02	9.027801770762845734e+00	-1.930838486083116074e-03	5.022288256749543223e+01	3.240290011013907678e-01	0.000000000000000000e+00	8.474819026552626866e+00	1.000000000000000000e+00
5.660000000000000000e+02	1.067154992640669491e+02	1.294766397320751317e+01	-4.065574234202460994e-03	1.076836883071710673e+02	2.538843765996536828e-01	0.000000000000000000e+00	5.322767290715280097e+00	1.000000000000000000e+00
5.670000000000000000e+02	1.000247604097158494e+01	7.850102726556717592e+00	-4.155015267181218740e-03	1.100911777707620445e+02	1.208419123343048573e-01	0.000000000000000000e+00	8.985018986116909190e+00	1.000000000000000000e+00
5.670000000000000000e+02	7.792310179286646132e+01	2.626914404401112790e+01	-4.235871454098066868e-03	1.122675884358164922e+02	1.028084455176841994e-01	0.000000000000000000e+00	6.966175536007319202e+00	1.000000000000000000e+00
5.680000000000000000e+02	4.399581566881052908e+01	4.396103956580284944e+01	-4.276754761466563214e-03	1.133680467875193614e+02	1.328551671906140763e-01	0.000000000000000000e+00	7.806043595336393359e+00	1.000000000000000000e+00
5.690000000000000000e+02	8.913466484948291679e+01	5.044098798054154287e+01	-4.247325509954617308e-03	1.125758979205311476e+02	9.789436416518049189e-02	0.000000000000000000e+00	2.271226251193778367e+01	1.000000000000000000e+00
5.690000000000000000e+02	2.886433767421604202e+01	1.580916879719914014e+01	-3.862420322976085202e-03	1.022153827154752008e+02	1.575839126322098327e-01	0.000000000000000000e+00	1.319362086454957605e+01	1.000000000000000000e+00
5.700000000000000000e+02	4.754572830869756928e+01	2.309005350391005251e+01	-4.168423728402581400e-03	1.104520940978472368e+02	1.036987648804087447e-01	0.000000000000000000e+00	1.251664673492167701e+01	1.000000000000000000e+00
5.700000000000000000e+02	7.036473488101367479e+01	3.406780686872829023e+01	-4.090598586980472018e-03	1.083572702598812327e+02	8.943857208993866159e-02	0.000000000000000000e+00	4.910619723271294923e+00	1.000000000000000000e+00
5.700000000000000000e+02	4.181348052949678618e+01	3.627191334542268208e+01	-4.118596930439013572e-03	1.091109032919421225e+02	1.054127977948533523e-01	0.000000000000000000e+00	7.992824825630881591e+00	1.000000000000000000e+00
5.700000000000000000e+02	7.269471778738945034e+01	1.490343341072770755e+01	-3.834602016605851132e-03	1.014665957521449542e+02	1.448892093385545365e-01	0.000000000000000000e+00	5.244375283498889928e+00	1.000000000000000000e+00
5.700000000000000000e+02	1.088794004323057436e+02	3.218516037842403676e+01	-3.384499010433096242e-03	8.935114707269052303e+01	1.391493054103606353e-01	0.000000000000000000e+00	6.694489170319637417e+00	1.000000000000000000e+00
5.700000000000000000e+02	1.365784096726211203e+02	4.370663770694116579e+01	2.174250525929265383e-03	-5.677481853831510250e+01	4.002683296389020207e-01	0.000000000000000000e+00	5.640531342367085976e+00	1.000000000000000000e+00
5.710000000000000000e+02	5.411137889187802585e+00	1.557345563555006507e+01	-4.661560189448827642e-03	1.237258767738964309e+02	1.532990779976363127e-01	0.000000000000000000e+00	8.985018986116909190e+00	1.000000000000000000e+00
5.710000000000000000e+02	3.656833492752553383e+01	4.636246548598710859e+01	-3.580003414763450152e-03	9.461355044433697969e+01	2.391803666670180295e-01	0.000000000000000000e+00	6.238425515260457743e+00	1.000000000000000000e+00
5.710000000000000000e+02	5.213954968127698919e+01	5.377816671423025952e+01	-2.822771929192424353e-03	7.423110670126710886e+01	2.999003036504994668e-01	0.000000000000000000e+00	1.137522608272370128e+01	1.000000000000000000e+00
5.720000000000000000e+02	3.655888370750690797e+01	2.908635996673474011e+01	-4.108860917867403380e-03	1.088488384778080160e+02	9.042752393135589095e-02	0.000000000000000000e+00	8.901851780367938005e+00	1.000000000000000000e+00
5.720000000000000000e+02	1.170755141717044125e+02	4.097828207627878072e+01	-4.692114785814631081e-03	1.245483166134767430e+02	7.960048011188547434e-02	0.000000000000000000e+00	9.132091768029159340e+00	1.000000000000000000e+00
5.720000000000000000e+02	7.505651163703097950e+01	3.261818038639679429e+01	2.204853198400273748e-03	-5.759855244520296225e+01	4.430433770289057271e-01	0.000000000000000000e+00	4.910619723271294923e+00	1.000000000000000000e+00
5.730000000000000000e+02	8.862968043950013453e+01	2.627465460360050642e+01	-4.059559408388219853e-03	1.075217868924528517e+02	9.696711307471095331e-02	0.000000000000000000e+00	8.841781448175487057e+00	1.000000000000000000e+00
5.730000000000000000e+02	1.177951954884749455e+02	3.187459277676963154e+01	-3.239688134212531830e-03	8.545326433248126818e+01	1.697368041927201920e-01	0.000000000000000000e+00	8.921202481661794081e+00	1.000000000000000000e+00
5.730000000000000000e+02	1.385382541587052252e+01	3.341358901545208937e+01	-4.197013428538075124e-03	1.112216447118229752e+02	9.489558702583233973e-02	0.000000000000000000e+00	1.973700412134269300e+01	1.000000000000000000e+00
5.740000000000000000e+02	5.381128361791036951e+01	7.783898217446075130e+00	-4.542349149646551440e-03	1.205170663128648982e+02	1.050053814198240731e-01	0.000000000000000000e+00	1.267109701026133983e+01	1.000000000000000000e+00
5.750000000000000000e+02	4.271960473012094184e+01	4.740161548725283325e+01	-4.112576592597907976e-03	1.089488535096776332e+02	8.846082253222498082e-02	0.000000000000000000e+00	6.238425515260457743e+00	1.000000000000000000e+00
5.750000000000000000e+02	1.360504804402741570e+02	3.024416913286890818e+01	-3.817226584991747270e-03	1.009989002532989701e+02	1.624360185080049312e-01	0.000000000000000000e+00	6.947563547418888596e+00	1.000000000000000000e+00
5.750000000000000000e+02	1.034917921562343253e+02	3.615880635097036588e+01	-4.493652315022958130e-03	1.192062907956101157e+02	9.337967739941488432e-02	0.000000000000000000e+00	6.694489170319637417e+00	1.000000000000000000e+00
5.760000000000000000e+02	3.327079209094487311e+01	1.016928167018838636e+01	-3.809778944818898675e-03	1.007984316915258916e+02	1.677469716101572805e-01	0.000000000000000000e+00	7.116232974914526999e+00	1.000000000000000000e+00
5.770000000000000000e+02	9.240063166241655779e+01	3.427196828081020641e+01	-4.015034846416398566e-03	1.063233166797528071e+02	1.522973025712457407e-01	0.000000000000000000e+00	8.841781448175487057e+00	1.000000000000000000e+00
5.770000000000000000e+02	5.246854912438215734e+01	2.038365073578322750e+01	-1.383584335121000597e-03	3.549241089840563035e+01	4.139320649171061017e-01	0.000000000000000000e+00	1.267109701026133983e+01	1.000000000000000000e+00
5.780000000000000000e+02	1.291157750714788506e+02	3.066666255698966737e+01	-3.401604754088193711e-03	8.981158336512820028e+01	1.498634820638824472e-01	0.000000000000000000e+00	5.727387765292556665e+00	1.000000000000000000e+00
5.790000000000000000e+02	2.872301473654534476e+01	1.564271687014021239e+01	-4.030496149448259922e-03	1.067394894687168403e+02	2.228307022697476603e-01	0.000000000000000000e+00	5.468189404740012804e+00	1.000000000000000000e+00
5.790000000000000000e+02	7.884321158028993182e+01	3.426519440488443990e+01	-3.901623850491316593e-03	1.032706263356034952e+02	7.262398968141159372e-02	0.000000000000000000e+00	1.234753231088036607e+01	1.000000000000000000e+00
5.790000000000000000e+02	2.141867872204001699e+01	5.323888400914766805e+01	-4.366255791159391782e-03	1.157771511861369760e+02	1.258997619482662422e-01	0.000000000000000000e+00	2.208626615339140287e+01	1.000000000000000000e+00
5.800000000000000000e+02	8.612951529810423779e+01	2.395382052529474137e+01	-3.643976240853232049e-03	9.633551070841248531e+01	9.468499197397250988e-02	0.000000000000000000e+00	1.207439744084128641e+01	1.000000000000000000e+00
5.800000000000000000e+02	4.738230651026727003e+01	5.319188242476218420e+01	-3.184710041717205529e-03	8.397341583338955218e+01	3.012429619079503018e-01	0.000000000000000000e+00	7.434243680307611513e+00	1.000000000000000000e+00
5.820000000000000000e+02	8.543992562549723857e+01	7.057142162586982792e+00	-3.995462371790287764e-03	1.057964832469372993e+02	1.099152800701407307e-01	0.000000000000000000e+00	1.691074432452229104e+01	1.000000000000000000e+00
5.820000000000000000e+02	4.877906500313184779e+01	3.336043256768085286e+01	-3.056918372141643071e-03	8.053364006390648910e+01	1.865946226286728793e-01	0.000000000000000000e+00	1.115156582748383762e+01	1.000000000000000000e+00
5.830000000000000000e+02	5.970402808344641699e+01	3.112378281895645671e+01	-4.294029319877080107e-03	1.138330270765035408e+02	5.790365083648718603e-02	0.000000000000000000e+00	8.904061635815324394e+00	1.000000000000000000e+00
5.830000000000000000e+02	1.690586175871063190e+01	7.704084166169110404e+00	-4.018284477788782068e-03	1.064107871955665701e+02	1.189868305645949143e-01	0.000000000000000000e+00	1.367734890894512034e+01	1.000000000000000000e+00
5.850000000000000000e+02	1.289475223239621755e+02	2.674315071131072230e+01	-3.035141545617201040e-03	7.994747196340507855e+01	1.596970391344146867e-01	0.000000000000000000e+00	5.970537413226972845e+00	1.000000000000000000e+00
5.850000000000000000e+02	8.143542601438574025e+01	3.913877573700514745e+01	-4.536784100212595469e-03	1.203672715550181920e+02	7.986567106872366484e-02	0.000000000000000000e+00	7.801107713653115283e+00	1.000000000000000000e+00
5.850000000000000000e+02	4.740457182108200840e+01	5.717932827660190398e+00	-4.042858489590146938e-03	1.070722472941322536e+02	1.009451576633239034e-01	0.000000000000000000e+00	1.731482776287896996e+01	1.000000000000000000e+00
5.860000000000000000e+02	9.566011964117475941e+01	2.720588581943438555e+01	-4.022027772178994424e-03	1.065115456674157883e+02	2.405857359334376833e-01	0.000000000000000000e+00	3.851904373813387572e+00	1.000000000000000000e+00
5.860000000000000000e+02	2.882003397785939214e+01	2.803683089979787368e+01	-1.517863906998859419e-03	3.910682190982843309e+01	4.029578655078489557e-01	0.000000000000000000e+00	7.387327511315624484e+00	1.000000000000000000e+00
5.870000000000000000e+02	8.904904362319292943e+01	4.083880763872912212e+01	-3.754898513754473862e-03	9.932121195082463316e+01	1.655585945506085066e-01	0.000000000000000000e+00	7.801107713653115283e+00	1.000000000000000000e+00
5.870000000000000000e+02	5.985537950657917605e+00	1.593915557474228173e+01	-5.558013011876600934e-03	1.478557493024687233e+02	1.722325459433688977e-01	0.000000000000000000e+00	1.366756321822047582e+01	1.000000000000000000e+00
5.870000000000000000e+02	3.869379518534330487e+01	2.575960854247826148e+01	-4.233637078320094498e-03	1.122074456136238041e+02	9.405706347731657146e-02	0.000000000000000000e+00	9.616537329428483716e+00	1.000000000000000000e+00
5.880000000000000000e+02	9.098571545211923706e+01	3.173353051176511741e+01	-4.840198405519080538e-03	1.285342919795432977e+02	2.114471931248075309e-01	0.000000000000000000e+00	3.973760721131792906e+00	1.000000000000000000e+00
5.880000000000000000e+02	8.445694567072015957e+01	9.783644902692143930e+00	-4.543671521042891119e-03	1.205526606603094137e+02	1.590961284624577976e-01	0.000000000000000000e+00	6.929029465576975078e+00	1.000000000000000000e+00
5.880000000000000000e+02	5.573786365715836411e+01	2.287353756105012081e+01	-3.545360370043763865e-03	9.368106160368188284e+01	3.569543995597698194e-01	0.000000000000000000e+00	4.117190774808298315e+00	1.000000000000000000e+00
5.880000000000000000e+02	6.045281031880771394e+01	2.225126126201416810e+01	-3.375164389665428338e-03	8.909988654498489780e+01	3.871639823749445375e-01	0.000000000000000000e+00	3.752735331286933373e+00	1.000000000000000000e+00
5.880000000000000000e+02	1.739220522268844960e+01	4.427040962314545425e+01	-1.975852495618806142e-03	5.143452726861259805e+01	4.315670642872134755e-01	0.000000000000000000e+00	8.839534311949330814e+00	1.000000000000000000e+00
5.880000000000000000e+02	1.118219659031543642e+02	4.694867362569329572e+01	-3.885651022094058736e-03	1.028406847887602424e+02	2.907109060884721652e-01	0.000000000000000000e+00	5.875510341588617180e+00	1.000000000000000000e+00
5.890000000000000000e+02	5.319838918555716134e+01	3.137878217417685534e+01	-3.737618150380990056e-03	9.885607540931614778e+01	1.167456639021990927e-01	0.000000000000000000e+00	8.876267037501493817e+00	1.000000000000000000e+00
5.890000000000000000e+02	1.072754437449046776e+02	5.067033428172567966e+01	-4.062168664217805439e-03	1.075920203827014774e+02	2.587849777830893983e-01	0.000000000000000000e+00	5.875510341588617180e+00	1.000000000000000000e+00
5.890000000000000000e+02	8.945629037393591432e+01	4.985936921451255444e+00	-4.211038658242349797e-03	1.115991626318754300e+02	2.687564510580158217e-01	0.000000000000000000e+00	6.929029465576975078e+00	1.000000000000000000e+00
5.890000000000000000e+02	1.137109058629672660e+02	1.324041620932405294e+01	-3.393947919780189101e-03	8.960548391270616264e+01	1.467779823450479082e-01	0.000000000000000000e+00	2.035874063419941038e+01	1.000000000000000000e+00
5.890000000000000000e+02	1.940421617124960108e+01	1.853556831856242937e+01	-1.497068356700057999e-03	3.854706687831139789e+01	3.665619182615095228e-01	0.000000000000000000e+00	1.163416806686038818e+01	1.000000000000000000e+00
5.900000000000000000e+02	9.123753863274703946e+00	4.114469706932056425e+01	2.651301179378760548e-03	-6.961561859986646539e+01	2.759210439750867661e-01	0.000000000000000000e+00	8.839534311949330814e+00	1.000000000000000000e+00
5.910000000000000000e+02	9.488727343846986173e+01	3.097946184913980616e+01	1.768667936454588812e-03	-4.585772849298734855e+01	4.496876343088778150e-01	0.000000000000000000e+00	3.851904373813387572e+00	1.000000000000000000e+00
5.930000000000000000e+02	7.592530480199791043e+01	5.142789212746976979e+00	-4.487222100674535460e-03	1.190332083436650947e+02	7.632120401107622687e-02	0.000000000000000000e+00	8.568878404957221306e+00	1.000000000000000000e+00
5.930000000000000000e+02	6.475798131483895759e+01	2.998127823361018329e+01	-3.957661422821255777e-03	1.047789929147505319e+02	1.282348983238771334e-01	0.000000000000000000e+00	8.434731347561555737e+00	1.000000000000000000e+00
5.930000000000000000e+02	4.996994700958001800e+01	1.892338483666467042e+01	-3.862769196285681557e-03	1.022247733585504079e+02	2.936575982063001078e-01	0.000000000000000000e+00	5.158363453085711647e+00	1.000000000000000000e+00
5.940000000000000000e+02	5.196531934422738175e+01	1.416657889567293438e+01	-3.788697272549634929e-03	1.002309750983626060e+02	3.056094306341552436e-01	0.000000000000000000e+00	5.158363453085711647e+00	1.000000000000000000e+00
5.950000000000000000e+02	1.179128041456785638e+02	1.684277203652565191e+01	-4.001859462344009404e-03	1.059686741037823907e+02	1.117834197374428795e-01	0.000000000000000000e+00	2.121442630782918926e+01	1.000000000000000000e+00
5.960000000000000000e+02	1.338342710447074602e+01	7.799241867327769917e+00	-3.327925944707836939e-03	8.782836658681499387e+01	1.701642390344275668e-01	0.000000000000000000e+00	3.608042044223894962e+00	1.000000000000000000e+00
5.960000000000000000e+02	5.189206007922363284e+01	4.490563782007788518e+01	-2.762140829983971476e-03	7.259909589315226697e+01	2.171468147972493989e-01	0.000000000000000000e+00	1.287027020330839910e+01	1.000000000000000000e+00
5.960000000000000000e+02	2.233357152559918291e+01	5.163659034065615572e+01	-4.738687247144767432e-03	1.258019102517840224e+02	9.383843739347830226e-02	0.000000000000000000e+00	3.031517717924516120e+01	1.000000000000000000e+00
5.960000000000000000e+02	7.167585797870836473e+01	2.473387872691207434e+01	-3.656701209242329241e-03	9.667802941935532601e+01	1.545654669202785048e-01	0.000000000000000000e+00	8.682869290701344056e+00	1.000000000000000000e+00
5.970000000000000000e+02	6.931545619981028494e+01	1.059582309996063643e+01	-4.133475431485171547e-03	1.095113887661110113e+02	1.009714840894599952e-01	0.000000000000000000e+00	8.568878404957221306e+00	1.000000000000000000e+00
5.970000000000000000e+02	9.470328314030066963e+01	1.530981679667059403e+01	-4.466937417444435607e-03	1.184872043506170201e+02	1.045113209528323317e-01	0.000000000000000000e+00	6.163813081914369718e+00	1.000000000000000000e+00
5.970000000000000000e+02	1.055296271711390546e+02	4.432026645753647642e+01	-3.526686376548270226e-03	9.317841263948393760e+01	1.501497753687064396e-01	0.000000000000000000e+00	1.205881689057607353e+01	1.000000000000000000e+00
5.980000000000000000e+02	6.288004934747531394e+01	3.820429862951650080e+01	1.189101350155905706e-03	-3.025750113095706340e+01	4.996445498367796390e-01	0.000000000000000000e+00	8.434731347561555737e+00	1.000000000000000000e+00
5.980000000000000000e+02	6.326881303104954668e+01	5.110948114202471260e+01	-4.757141260619146376e-03	1.262986380010161298e+02	6.159969362030137674e-02	0.000000000000000000e+00	1.291103686319630839e+01	1.000000000000000000e+00
5.990000000000000000e+02	3.919748378893761753e+01	1.493154260025537283e+01	-4.674357639589144311e-03	1.240703464803337539e+02	1.943378708269554167e-01	0.000000000000000000e+00	1.005522963666504310e+01	1.000000000000000000e+00
5.990000000000000000e+02	9.497402779539891071e+01	3.633426625452377579e+01	-4.320490068651552940e-03	1.145452725834220615e+02	9.018021909614670761e-02	0.000000000000000000e+00	1.292587731903455506e+01	1.000000000000000000e+00
6.000000000000000000e+02	1.685111307925172142e+01	1.515444132391384358e+01	-2.663172169897162420e-03	6.993515073901592416e+01	4.135702843170093734e-01	0.000000000000000000e+00	6.533990965561625508e+00	1.000000000000000000e+00
6.000000000000000000e+02	1.689673358189722308e+01	8.620609622088389656e+00	-3.664625153634536864e-03	9.689131868938031289e+01	2.557387289235920624e-01	0.000000000000000000e+00	3.608042044223894962e+00	1.000000000000000000e+00
6.000000000000000000e+02	9.710684016529785367e+01	2.098568724413197017e+01	-3.888859473078528327e-03	1.029270468496880682e+02	1.490077211424921666e-01	0.000000000000000000e+00	4.752312582706845312e+00	1.000000000000000000e+00
6.010000000000000000e+02	5.523926459061743088e+01	1.314491737742861588e+01	-3.796120363592894557e-03	1.004307828697930773e+02	9.517037724748167449e-02	0.000000000000000000e+00	7.903573692727980493e+00	1.000000000000000000e+00
6.010000000000000000e+02	1.139473575219428199e+02	3.568563383410657508e+01	-3.888526670812311736e-03	1.029180887918180787e+02	9.395280166572894665e-02	0.000000000000000000e+00	1.033269496652612318e+01	1.000000000000000000e+00
6.020000000000000000e+02	1.160450017201071660e+02	2.556810083000020128e+01	-3.739979736202583317e-03	9.891964235161880481e+01	3.188808892097404479e-01	0.000000000000000000e+00	5.331932008060079831e+00	1.000000000000000000e+00
6.030000000000000000e+02	1.212097549986341676e+02	2.689279796916831344e+01	-3.993407401005219515e-03	1.057411694793267003e+02	2.909955011560074745e-01	0.000000000000000000e+00	5.331932008060079831e+00	1.000000000000000000e+00
6.040000000000000000e+02	1.297693497355164425e+02	4.527506494304947893e+01	-4.150269798565118379e-03	1.099634437172457382e+02	2.405273027184645640e-01	0.000000000000000000e+00	1.323169681575899581e+01	1.000000000000000000e+00
6.050000000000000000e+02	4.219520686561588718e+01	5.245297012066146181e+00	-4.494208681665149210e-03	1.192212665487332544e+02	2.236623076313247749e-01	0.000000000000000000e+00	1.462965915830476504e+01	1.000000000000000000e+00
6.050000000000000000e+02	9.574988147199886157e+01	5.102016959596475232e+01	-2.872655044666679643e-03	7.557381340886834664e+01	3.176649596383456231e-01	0.000000000000000000e+00	1.000297018256902248e+01	1.000000000000000000e+00
6.060000000000000000e+02	9.921987833225330178e+01	2.906746981358057980e+01	-2.212630467797170510e-03	5.780789365588626083e+01	3.561552793270983397e-01	0.000000000000000000e+00	4.646319294265746080e+00	1.000000000000000000e+00
6.070000000000000000e+02	5.319374421335677994e+01	4.589572178813180159e+01	-3.694314205510599615e-03	9.769046061781267554e+01	2.143114776469592364e-01	0.000000000000000000e+00	8.526048127581056235e+00	1.000000000000000000e+00
6.070000000000000000e+02	3.375267327866831835e+01	2.226503608098870401e+01	-3.972115298697491241e-03	1.051680487286335506e+02	2.338256742826313461e-01	0.000000000000000000e+00	1.089528651507523271e+01	1.000000000000000000e+00
6.070000000000000000e+02	1.429933362301110833e+02	4.572670840303234741e+01	-4.174952716551369458e-03	1.106278352498959947e+02	2.140459479124953157e-01	0.000000000000000000e+00	6.450913860656974919e+00	1.000000000000000000e+00
6.080000000000000000e+02	6.034344299793976774e+01	4.125079940303633208e+01	-1.470785723097245336e-03	3.783961570778185290e+01	3.868806998362410710e-01	0.000000000000000000e+00	7.879103427283633110e+00	1.000000000000000000e+00
6.080000000000000000e+02	1.706090388669135649e+01	1.539255680207784494e+01	2.684237531187146693e-03	-7.050216828860548901e+01	2.908574972036025441e-01	0.000000000000000000e+00	1.359052974592712992e+01	1.000000000000000000e+00
6.090000000000000000e+02	1.221265020689760803e+02	3.060261799920568393e+01	-1.494783062017831024e-02	4.006020135634850021e+02	9.171777191196994750e-03	0.000000000000000000e+00	1.519890483721526842e+01	1.000000000000000000e+00
6.110000000000000000e+02	6.724060094818187849e+01	4.505993093492713086e+01	-4.406914818614833529e-03	1.168715725824336857e+02	2.471328634862584028e-01	0.000000000000000000e+00	6.057953706275783112e+00	1.000000000000000000e+00
6.110000000000000000e+02	1.014907049899786813e+02	4.399341215387668313e+00	-4.846391005628287139e-03	1.287009785552527887e+02	1.730506751910471097e-01	0.000000000000000000e+00	1.145425575531568185e+01	1.000000000000000000e+00
6.110000000000000000e+02	4.920071397193610352e+01	3.070813701994945077e+01	-1.202359026930710333e-03	3.061435878436338598e+01	4.548952336172230604e-01	0.000000000000000000e+00	6.059622343868892536e+00	1.000000000000000000e+00
6.110000000000000000e+02	9.734541808053897682e+01	4.018918202605832590e+01	-3.218073388108001580e-03	8.487145896002756729e+01	2.070933362296101254e-01	0.000000000000000000e+00	1.086039747008085321e+01	1.000000000000000000e+00
6.110000000000000000e+02	3.428846126260889804e+01	4.934581877345697620e+01	-4.120778071070887311e-03	1.091696131806248076e+02	1.667921391660824870e-01	0.000000000000000000e+00	1.921751525707702868e+01	1.000000000000000000e+00
6.130000000000000000e+02	7.639280121416005898e+01	1.581885387233013063e+01	-3.587420728917473274e-03	9.481320271890535878e+01	1.184872757952979416e-01	0.000000000000000000e+00	7.558258167229348956e+00	1.000000000000000000e+00
6.130000000000000000e+02	2.457046353211672951e+01	3.232052323011735950e+01	-4.014583713168057115e-03	1.063111734999852445e+02	1.191032592232440512e-01	0.000000000000000000e+00	1.851889665873844848e+01	1.000000000000000000e+00
6.130000000000000000e+02	7.237244163921144491e+01	4.184076734335964431e+01	-4.604367837971778607e-03	1.221864269375815013e+02	3.025468788843603818e-01	0.000000000000000000e+00	6.057953706275783112e+00	1.000000000000000000e+00
6.130000000000000000e+02	4.365091602849798846e+01	1.291313261311221616e+01	-4.109464574025676990e-03	1.088650871255737513e+02	7.753863023251394981e-02	0.000000000000000000e+00	9.585607025367099965e+00	1.000000000000000000e+00
6.130000000000000000e+02	4.372455405085570135e+01	2.811377862738534361e+01	-1.321352023921539475e-03	3.381730017441387304e+01	4.213647363862068618e-01	0.000000000000000000e+00	6.059622343868892536e+00	1.000000000000000000e+00
6.140000000000000000e+02	7.331651714194299529e+01	8.914960562790016141e+00	-4.249595599646097642e-03	1.126370020562016663e+02	1.001188619058065443e-01	0.000000000000000000e+00	7.558258167229348956e+00	1.000000000000000000e+00
6.140000000000000000e+02	1.062802666703668990e+02	2.784153895384855204e+01	3.621313158108725901e-03	-9.572548719791873850e+01	2.202234933480877732e-01	0.000000000000000000e+00	1.420682072600389567e+01	1.000000000000000000e+00
6.140000000000000000e+02	2.335774034811694122e+01	1.125509211870008919e+01	-3.456291803106053238e-03	9.128359783008467332e+01	2.116504260155838146e-01	0.000000000000000000e+00	2.036079756482832792e+01	1.000000000000000000e+00
6.150000000000000000e+02	8.606366380505582470e+01	1.269081295678607368e+01	-3.754451339274888361e-03	9.930917532946489246e+01	7.935417713111148075e-02	0.000000000000000000e+00	1.016416367544840682e+01	1.000000000000000000e+00
6.150000000000000000e+02	5.999066148886831940e+01	2.645940487492478255e+01	-4.042798583772690135e-03	1.070706348057750432e+02	7.919600175407981446e-02	0.000000000000000000e+00	1.058410483441344496e+01	1.000000000000000000e+00
6.160000000000000000e+02	4.905654838271262719e+01	2.199783355580890998e+01	-4.477070797779526129e-03	1.187599651358495123e+02	7.187265632310357866e-02	0.000000000000000000e+00	8.009804513159183514e+00	1.000000000000000000e+00
6.170000000000000000e+02	1.297368704910280997e+02	3.814952280727536760e+01	-3.980477362742975908e-03	1.053931308907342270e+02	1.228927139492429488e-01	0.000000000000000000e+00	1.594327902230657301e+01	1.000000000000000000e+00
6.170000000000000000e+02	5.041754779329819769e+01	4.064842069542087444e+01	-1.999080503784754232e-03	5.205975690938616651e+01	3.177778635570226440e-01	0.000000000000000000e+00	1.420962409812942440e+01	1.000000000000000000e+00
6.170000000000000000e+02	1.169954851003799376e+02	7.450135122316024372e+00	-1.896137025252979608e-03	4.928882133701289092e+01	3.473871816731808337e-01	0.000000000000000000e+00	1.384176686755287733e+01	1.000000000000000000e+00
6.190000000000000000e+02	4.185513636697388051e+01	2.717939985134326264e+01	-4.530298874502131611e-03	1.201927083590557856e+02	9.723387710711761667e-02	0.000000000000000000e+00	7.214007640461505666e+00	1.000000000000000000e+00
6.190000000000000000e+02	1.230043612908176129e+02	1.991961453982483121e+01	-4.850804704301816747e-03	1.288197823380144484e+02	1.757681679417277820e-01	0.000000000000000000e+00	1.384176686755287733e+01	1.000000000000000000e+00
6.200000000000000000e+02	1.278935244529276183e+01	3.917927480908839044e+01	-5.124389968619289838e-03	1.361838927390481615e+02	1.281259659477866908e-01	0.000000000000000000e+00	2.615472979328501069e+01	1.000000000000000000e+00
6.200000000000000000e+02	7.531858598311944775e+01	8.336144513542365075e+00	-4.080294045704351696e-03	1.080799023256883231e+02	1.591448921980772591e-01	0.000000000000000000e+00	1.159395681594733141e+01	1.000000000000000000e+00
6.220000000000000000e+02	3.577472630959988464e+01	2.329732311706531434e+01	-4.154654223439958188e-03	1.100814595354730301e+02	1.500682653058140748e-01	0.000000000000000000e+00	7.186551817404128961e+00	1.000000000000000000e+00
6.220000000000000000e+02	2.831034882805122521e+01	1.008562101064694616e+01	-2.441512891029696056e-03	6.396873509500900923e+01	2.501455653635087373e-01	0.000000000000000000e+00	1.517451823735403593e+01	1.000000000000000000e+00
6.220000000000000000e+02	1.340396849526922267e+02	5.350119808040484060e+01	-6.505622976377616745e-03	1.733626215863771449e+02	1.372345277116755469e-01	0.000000000000000000e+00	9.384393249743858689e+00	1.000000000000000000e+00
6.230000000000000000e+02	1.002564121390822720e+02	3.949724263318030637e+01	-4.060486359510622097e-03	1.075467376894877702e+02	8.869547759093276973e-02	0.000000000000000000e+00	1.160237820725176228e+01	1.000000000000000000e+00
6.240000000000000000e+02	8.879147981108917520e+01	4.127783432659274609e+01	-4.478111766084489145e-03	1.187879849399893573e+02	8.097065769353883891e-02	0.000000000000000000e+00	1.160237820725176228e+01	1.000000000000000000e+00
6.240000000000000000e+02	5.158564537781149539e+01	1.500071563623186499e+01	-1.169165697373139275e-03	2.972089201066976827e+01	4.214209427172762590e-01	0.000000000000000000e+00	6.826710534614051085e+00	1.000000000000000000e+00
6.240000000000000000e+02	1.347154523764851604e+02	4.414116736171708766e+01	-5.039350126729551932e-03	1.338948703908423852e+02	8.716373333758042907e-02	0.000000000000000000e+00	9.384393249743858689e+00	1.000000000000000000e+00
6.250000000000000000e+02	8.887233722770589850e+01	1.162074602350159758e+01	-3.819058434467591853e-03	1.010482082517098092e+02	1.135413296518363868e-01	0.000000000000000000e+00	1.394606682471281012e+01	1.000000000000000000e+00
6.250000000000000000e+02	3.704359704790014263e+01	4.896709935372758338e+01	-4.502267280337579440e-03	1.194381803158158846e+02	1.052139537294130012e-01	0.000000000000000000e+00	7.885030335502399623e+00	1.000000000000000000e+00
6.260000000000000000e+02	1.210005490099366909e+01	1.188268565613593886e+01	-4.077567923026608095e-03	1.080065231237208820e+02	1.888780971929507890e-01	0.000000000000000000e+00	1.630960056352287069e+01	1.000000000000000000e+00
6.260000000000000000e+02	8.619964299663122631e+01	2.705418907234972892e+01	-4.293032856192724803e-03	1.138062052058135407e+02	8.445753749381734732e-02	0.000000000000000000e+00	5.720841495402381405e+00	1.000000000000000000e+00
6.260000000000000000e+02	3.730495590023220842e+01	3.031906965366059481e+01	-3.883153995608059836e-03	1.027734721822513535e+02	1.026045649171084539e-01	0.000000000000000000e+00	7.186551817404128961e+00	1.000000000000000000e+00
6.270000000000000000e+02	1.415218149089144504e+02	2.561986113044974900e+01	-4.770805524243415530e-03	1.266664397761920782e+02	1.737707799625533012e-01	0.000000000000000000e+00	1.973234287750037197e+01	1.000000000000000000e+00
6.280000000000000000e+02	1.483847926199928580e+01	4.441335233674899285e+01	1.487044839881059531e-03	-3.827726329570298702e+01	4.164819954971857863e-01	0.000000000000000000e+00	8.307005364772409806e+00	1.000000000000000000e+00
6.290000000000000000e+02	6.514166434161825237e+01	4.796650148650322798e+00	-4.234175407253773851e-03	1.122219358447025002e+02	7.306299006233518689e-02	0.000000000000000000e+00	8.850779418621783634e+00	1.000000000000000000e+00
6.290000000000000000e+02	6.722422278188038547e+01	4.795895813188088397e+01	-3.904573631072470047e-03	1.033500257503074664e+02	9.067247726019245224e-02	0.000000000000000000e+00	1.272897434136353212e+01	1.000000000000000000e+00
6.290000000000000000e+02	4.482305198962836101e+01	5.025309476639960593e+01	-3.488243118531894615e-03	9.214363323747821255e+01	1.237935598018984340e-01	0.000000000000000000e+00	7.885030335502399623e+00	1.000000000000000000e+00
6.300000000000000000e+02	9.186439908984809222e+01	2.785329220704521447e+01	-3.797575589227748273e-03	1.004699532624683229e+02	1.373057454403990851e-01	0.000000000000000000e+00	5.720841495402381405e+00	1.000000000000000000e+00
6.300000000000000000e+02	2.500869065215877995e+01	2.968451831472652813e+01	-4.058359298255424796e-03	1.074894834585184498e+02	8.115331721448115765e-02	0.000000000000000000e+00	7.574877235258109742e+00	1.000000000000000000e+00
6.310000000000000000e+02	3.747468025566488592e+01	2.155853762701054421e+01	-4.213564398495999591e-03	1.116671481285307976e+02	1.057141137302698430e-01	0.000000000000000000e+00	8.762175971001054720e+00	1.000000000000000000e+00
6.310000000000000000e+02	1.215281720546304811e+01	3.655246450849198681e+01	-4.099862272708815723e-03	1.086066214250260060e+02	1.276790362364246256e-01	0.000000000000000000e+00	8.307005364772409806e+00	1.000000000000000000e+00
6.330000000000000000e+02	1.222297021120781721e+02	2.798429600946499463e+01	-5.198264651218006786e-03	1.381723818481216028e+02	8.905773239843117750e-02	0.000000000000000000e+00	7.195177413697638968e+00	1.000000000000000000e+00
6.330000000000000000e+02	2.252140346267350068e+01	3.683938851384642277e+01	-2.940369979005767916e-03	7.739650021736963481e+01	1.809610393810052731e-01	0.000000000000000000e+00	7.574877235258109742e+00	1.000000000000000000e+00
6.330000000000000000e+02	5.157914971599709730e+01	4.469828786097788509e+01	2.799287220312954207e-03	-7.359896743252393492e+01	3.273033225237950150e-01	0.000000000000000000e+00	3.253066976944137600e+00	1.000000000000000000e+00
6.340000000000000000e+02	4.564024414129407603e+01	2.986025747356764626e+01	-4.687892304619278513e-03	1.244346598426472212e+02	5.886706421690224289e-02	0.000000000000000000e+00	4.788882203343463928e+00	1.000000000000000000e+00
6.340000000000000000e+02	6.715703110213958382e+01	1.341492103889766518e+01	-4.167146132344744583e-03	1.104177049707818412e+02	5.482185320115806615e-02	0.000000000000000000e+00	8.850779418621783634e+00	1.000000000000000000e+00
6.340000000000000000e+02	5.477625046404790510e+01	4.529911359552779260e+01	-2.230613828920995426e-03	5.829195282854633575e+01	3.699991018923357577e-01	0.000000000000000000e+00	3.253066976944137600e+00	1.000000000000000000e+00
6.350000000000000000e+02	1.155606831687724565e+02	9.156321574072830316e+00	1.795939994228282254e-03	-4.659181205121508640e+01	3.778925616103034901e-01	0.000000000000000000e+00	9.569402360222586168e+00	1.000000000000000000e+00
6.360000000000000000e+02	1.010221965223008738e+02	4.730474040137908531e+01	1.459718864971904255e-03	-3.754172844681805543e+01	4.821147118631644579e-01	0.000000000000000000e+00	3.360805277640534161e+00	1.000000000000000000e+00
6.370000000000000000e+02	3.141680141245143076e+01	4.963500278529589593e+01	-2.083305673309862865e-03	5.432685067438126225e+01	4.485477754485941437e-01	0.000000000000000000e+00	1.558383294535188490e+01	1.000000000000000000e+00
6.370000000000000000e+02	6.207439843985310546e+01	2.597193052079601472e+01	-3.691234547172552328e-03	9.760756527600608479e+01	9.678675918728985028e-02	0.000000000000000000e+00	1.215358172323701602e+01	1.000000000000000000e+00
6.370000000000000000e+02	2.713653931567533562e+01	2.216645777922127536e+01	-3.704415421485721723e-03	9.796235563310547434e+01	3.566707048345736375e-01	0.000000000000000000e+00	5.283263454718639451e+00	1.000000000000000000e+00
6.380000000000000000e+02	8.060475458682576289e+01	1.381472673896295866e+01	3.280057149249811146e-03	-8.653987944772572405e+01	2.898907745555098225e-01	0.000000000000000000e+00	3.495460193079020339e+00	1.000000000000000000e+00
6.380000000000000000e+02	2.405216628365196740e+01	2.645592344889302439e+01	-4.159160214933614597e-03	1.102027475694180936e+02	3.163750531273503697e-01	0.000000000000000000e+00	5.283263454718639451e+00	1.000000000000000000e+00
6.390000000000000000e+02	4.429395098216137683e+01	6.081751984595788585e+00	-3.836945486546885272e-03	1.015296750682416445e+02	1.330841886554174902e-01	0.000000000000000000e+00	1.102197469204653757e+01	1.000000000000000000e+00
6.390000000000000000e+02	8.181800583730408505e+01	1.709287612003344492e+01	-3.199323913673430327e-03	8.436677827102188587e+01	3.296568348296398110e-01	0.000000000000000000e+00	3.495460193079020339e+00	1.000000000000000000e+00
6.390000000000000000e+02	5.012154503080094514e+01	2.817166779717948089e+01	-2.119819928205815811e-03	5.530970698769955618e+01	2.888261976321707669e-01	0.000000000000000000e+00	4.788882203343463928e+00	1.000000000000000000e+00
6.390000000000000000e+02	4.462789582031985702e+01	4.072953510106673036e+01	-3.967845538684698636e-03	1.050531193511374113e+02	2.437138273474752648e-01	0.000000000000000000e+00	6.127020006566239019e+00	1.000000000000000000e+00
6.400000000000000000e+02	1.112881191598192316e+02	4.772882238836375990e+01	-5.329339446095550901e-03	1.417005296914608152e+02	5.324288339863547659e-02	0.000000000000000000e+00	6.696337593371972652e+00	1.000000000000000000e+00
6.400000000000000000e+02	5.070375175925744315e+01	3.993937766729810335e+01	-4.660829922661109855e-03	1.237062201404868205e+02	8.011301057690523031e-02	0.000000000000000000e+00	6.127020006566239019e+00	1.000000000000000000e+00
6.400000000000000000e+02	9.810268416337045494e+01	4.563997023698130562e+01	-3.903896335434561219e-03	1.033317949444044501e+02	8.920238249281153831e-02	0.000000000000000000e+00	3.360805277640534161e+00	1.000000000000000000e+00
6.400000000000000000e+02	9.219325489772114679e+01	1.997913580037188908e+01	-3.830414447707898400e-03	1.013538787176460687e+02	2.399232396381496546e-01	0.000000000000000000e+00	4.733038571006851214e+00	1.000000000000000000e+00
6.410000000000000000e+02	1.249724513256639113e+01	4.004854674837506678e+01	-4.089588525209617020e-03	1.083300823687095402e+02	1.217850707360120799e-01	0.000000000000000000e+00	1.045152561816747649e+01	1.000000000000000000e+00
6.420000000000000000e+02	1.190358722110580771e+02	3.187793971419161210e+01	-4.386915288142219198e-03	1.163332440626700475e+02	1.286365273131945264e-01	0.000000000000000000e+00	6.366992117434915777e+00	1.000000000000000000e+00
6.420000000000000000e+02	9.764826032340165440e+00	2.268688609249825916e+01	-3.989341801953442436e-03	1.056317355142397503e+02	1.001897940590623648e-01	0.000000000000000000e+00	1.371803848024229566e+01	1.000000000000000000e+00
6.420000000000000000e+02	6.414217214705183778e+01	3.974052132910860280e+01	-4.763264054532425143e-03	1.264634455993078177e+02	7.407433680683939148e-02	0.000000000000000000e+00	5.537457195246719088e+00	1.000000000000000000e+00
6.420000000000000000e+02	8.441265154995330988e+01	4.085879412072011974e+01	-3.729843851312756014e-03	9.864681415114145580e+01	9.123053705988271034e-02	0.000000000000000000e+00	1.371359763541317101e+01	1.000000000000000000e+00
6.420000000000000000e+02	8.777318869609887031e+01	2.167166907564744349e+01	-4.053777562105055805e-03	1.073661566012628299e+02	2.786562373670332660e-01	0.000000000000000000e+00	4.733038571006851214e+00	1.000000000000000000e+00
6.430000000000000000e+02	7.039704057156873773e+01	3.073770170296421966e+01	-4.398576375842209313e-03	1.166471262355023271e+02	6.161820364788250792e-02	0.000000000000000000e+00	9.541366518417417453e+00	1.000000000000000000e+00
6.440000000000000000e+02	4.601979690622884078e+01	1.696776971186842431e+01	-4.868632936658206199e-03	1.292996659006590505e+02	6.013739532628270545e-02	0.000000000000000000e+00	1.102197469204653757e+01	1.000000000000000000e+00
6.450000000000000000e+02	1.170100245494053013e+02	4.208586905481376306e+01	-4.098235097933415269e-03	1.085628226673782990e+02	1.561133830004904910e-01	0.000000000000000000e+00	8.036362585896503319e+00	1.000000000000000000e+00
6.450000000000000000e+02	1.338270297734584915e+02	4.705688516082376083e+01	-4.059064262128588181e-03	1.075084590119118957e+02	2.714234641934621939e-01	0.000000000000000000e+00	7.563424061199261139e+00	1.000000000000000000e+00
6.450000000000000000e+02	1.003656590225361782e+02	5.005924883867881192e+01	1.423448092795843176e-03	-3.656542597196946787e+01	3.747466110323163235e-01	0.000000000000000000e+00	4.964985254020155558e+00	1.000000000000000000e+00
6.460000000000000000e+02	5.880670212826973398e+01	3.825856590877135233e+01	-4.495007242365384355e-03	1.192427614533405347e+02	8.499749694784730636e-02	0.000000000000000000e+00	5.537457195246719088e+00	1.000000000000000000e+00
6.460000000000000000e+02	2.189877502587940228e+01	2.908625024588072705e+01	-4.230193420319420042e-03	1.121147524718216175e+02	1.150067007105778361e-01	0.000000000000000000e+00	5.200141759922515483e+00	1.000000000000000000e+00
6.460000000000000000e+02	1.015622697367946046e+02	3.608344378421850251e+01	-4.441691350611160979e-03	1.178076545078434378e+02	1.135927653801044324e-01	0.000000000000000000e+00	4.452122427093990531e+00	1.000000000000000000e+00
6.460000000000000000e+02	1.412327159401327670e+01	5.037281067825818326e+01	-3.683411011602484748e-03	9.739697871606060176e+01	1.785230568282695218e-01	0.000000000000000000e+00	6.640363121754927711e+00	1.000000000000000000e+00
6.470000000000000000e+02	1.113034763130743130e+02	9.548543559719499640e+00	-4.108093688960787020e-03	1.088281869329037903e+02	1.107744808738078124e-01	0.000000000000000000e+00	1.318261827514527340e+01	1.000000000000000000e+00
6.470000000000000000e+02	7.954819299888680462e+01	2.803694545873047517e+01	-3.946393340213234617e-03	1.044756892827349333e+02	2.114618359866113906e-01	0.000000000000000000e+00	3.723072433732030451e+00	1.000000000000000000e+00
6.470000000000000000e+02	1.286731992775615083e+02	4.152123571842857075e+01	-4.564378394291901224e-03	1.211100287665425412e+02	1.421845214047967598e-01	0.000000000000000000e+00	7.563424061199261139e+00	1.000000000000000000e+00
6.480000000000000000e+02	4.703187194993166997e+01	5.288914904462595246e+01	-3.974145028427965819e-03	1.052226830813161200e+02	1.240154484933461143e-01	0.000000000000000000e+00	1.878032450794857411e+01	1.000000000000000000e+00
6.490000000000000000e+02	2.589931868430000250e+01	2.071064198172166471e+01	-3.905300318955916804e-03	1.033695860501435959e+02	1.411032691177911413e-01	0.000000000000000000e+00	5.824294916948301370e+00	1.000000000000000000e+00
6.500000000000000000e+02	1.280227930204603126e+01	2.226280519288108906e+01	-5.189167044674152136e-03	1.379275010460021917e+02	1.070710726918684408e-01	0.000000000000000000e+00	8.430684938754344770e+00	1.000000000000000000e+00
6.500000000000000000e+02	8.292533313551146534e+01	2.960417002605135295e+01	-3.447182863210573357e-03	9.103841196748332720e+01	2.217878458487384519e-01	0.000000000000000000e+00	3.723072433732030451e+00	1.000000000000000000e+00
6.500000000000000000e+02	1.306490453588229457e+02	1.374255234387253033e+01	-1.675891071470409551e-03	4.336044824615184723e+01	4.249452140354526009e-01	0.000000000000000000e+00	7.814521075972054476e+00	1.000000000000000000e+00
6.510000000000000000e+02	9.479412866570442020e+01	1.620247283199558197e+01	-4.333516614994964607e-03	1.148959088856234416e+02	1.325070078251054939e-01	0.000000000000000000e+00	1.779981276593016304e+01	1.000000000000000000e+00
6.510000000000000000e+02	8.737673743404242543e+01	4.338966303106380451e+01	-3.811181246068086337e-03	1.008361775154476874e+02	2.706850389381710853e-01	0.000000000000000000e+00	1.448636661210212218e+01	1.000000000000000000e+00
6.510000000000000000e+02	2.106160842203451722e+01	2.395393825217878003e+01	-2.907603935390765202e-03	7.651453472413325585e+01	2.935312159562215584e-01	0.000000000000000000e+00	5.200141759922515483e+00	1.000000000000000000e+00
6.510000000000000000e+02	3.641764888195285721e+01	3.118249647988642437e+01	1.233795540848475368e-03	-3.146053724975549670e+01	4.749456805274497873e-01	0.000000000000000000e+00	1.401310911311196072e+01	1.000000000000000000e+00
6.510000000000000000e+02	1.414563730196435642e+02	4.648038239121709125e+01	-3.070915463442034764e-03	8.091040058091233789e+01	2.806097506381985962e-01	0.000000000000000000e+00	1.276997219730512079e+01	1.000000000000000000e+00
6.510000000000000000e+02	7.482861106924535477e+01	5.204680871363964201e+01	-3.930112387271523372e-03	1.040374539296873024e+02	1.064233247462604837e-01	0.000000000000000000e+00	1.524472520697755407e+01	1.000000000000000000e+00
6.520000000000000000e+02	6.641645167728420063e+01	2.649183053788138054e+01	-4.447707522507242731e-03	1.179695921551245164e+02	9.112029765355711408e-02	0.000000000000000000e+00	1.212130327142483033e+01	1.000000000000000000e+00
6.530000000000000000e+02	7.737407442839315763e+01	3.167753616637548930e+01	-4.498367122489112246e-03	1.193331995411779616e+02	2.439890386645816589e-01	0.000000000000000000e+00	5.357892835547845678e+00	1.000000000000000000e+00
6.540000000000000000e+02	5.010363663294940295e+01	2.817235258041018753e+01	-4.649727554851264960e-03	1.234073770632891183e+02	1.036669077305247821e-01	0.000000000000000000e+00	1.284600383188996275e+01	1.000000000000000000e+00
6.540000000000000000e+02	1.678895306141065191e+01	7.015233953770670716e+00	2.941336214487539832e-03	-7.742250843378039349e+01	3.558189654310226491e-01	0.000000000000000000e+00	5.457320880223430315e+00	1.000000000000000000e+00
6.540000000000000000e+02	2.161446853146712144e+01	1.541569607425929789e+01	-3.422750743326134597e-03	9.038077118186150472e+01	3.242547365528029024e-01	0.000000000000000000e+00	6.811489777954924385e+00	1.000000000000000000e+00
6.550000000000000000e+02	4.821769702864690998e+01	1.445305239008145293e+01	-3.527366615479350306e-03	9.319672267017966760e+01	1.221780201812604494e-01	0.000000000000000000e+00	4.769238314334961260e+00	1.000000000000000000e+00
6.560000000000000000e+02	7.406742614594502072e+01	3.589335077014991526e+01	-4.358212958294476955e-03	1.155606617882081224e+02	1.367243818726751048e-01	0.000000000000000000e+00	5.357892835547845678e+00	1.000000000000000000e+00
6.560000000000000000e+02	1.290427760132284618e+02	4.947617932730400980e+01	1.996310688943766891e-03	-5.198520164293079660e+01	3.842613824865277472e-01	0.000000000000000000e+00	3.834794021082581494e+00	1.000000000000000000e+00
6.570000000000000000e+02	1.296379357023363639e+02	2.327592589589136196e+01	-4.628010997591187718e-03	1.228228312340663848e+02	7.425235397133511661e-02	0.000000000000000000e+00	1.016260493380631758e+01	1.000000000000000000e+00
6.570000000000000000e+02	2.869403510070894470e+01	1.952187151175784408e+01	-3.073301847649490166e-03	8.097463502280315595e+01	1.502633056075863838e-01	0.000000000000000000e+00	8.184188385652104714e+00	1.000000000000000000e+00
6.570000000000000000e+02	7.352821815819964968e+01	1.338963045564148580e+01	1.307361165511213398e-03	-3.344070742847082300e+01	4.257765613745704281e-01	0.000000000000000000e+00	1.490787944256726227e+01	1.000000000000000000e+00
6.580000000000000000e+02	1.133241055186614687e+01	6.923065459932528753e+00	-2.590511334905703632e-03	6.797933483627244300e+01	3.661911758541974704e-01	0.000000000000000000e+00	5.457320880223430315e+00	1.000000000000000000e+00
6.580000000000000000e+02	1.313003050927037521e+02	4.637630713002648974e+01	-1.584777753353008552e-03	4.090794578665372683e+01	3.546431970039235493e-01	0.000000000000000000e+00	3.834794021082581494e+00	1.000000000000000000e+00
6.590000000000000000e+02	9.191926358061543567e+01	1.678292203154758155e+01	-3.874921795337592147e-03	1.025518855709023001e+02	2.971297398330668971e-01	0.000000000000000000e+00	5.566857290604420250e+00	1.000000000000000000e+00
6.600000000000000000e+02	4.765429007677080442e+00	2.377214376865627443e+01	-4.271518806992818246e-03	1.132271102977722421e+02	1.558930110754674914e-01	0.000000000000000000e+00	8.302684901023566155e+00	1.000000000000000000e+00
6.600000000000000000e+02	4.668965965899460713e+01	3.716262327546325395e+01	3.346602841315339614e-03	-8.833109369424698798e+01	2.024750139675005611e-01	0.000000000000000000e+00	8.546940904472124956e+00	1.000000000000000000e+00
6.610000000000000000e+02	7.740485988948374363e+00	1.602078179001835068e+01	-3.333798133762972283e-03	8.798642863962928118e+01	1.391075011566046404e-01	0.000000000000000000e+00	8.302684901023566155e+00	1.000000000000000000e+00
6.610000000000000000e+02	9.579061055400617875e+01	2.078324360681799021e+01	-4.148097698136867656e-03	1.099049771642474411e+02	2.045269340027496829e-01	0.000000000000000000e+00	5.566857290604420250e+00	1.000000000000000000e+00
6.610000000000000000e+02	8.515371442631574439e+01	3.708564355317214023e+01	-4.081903836391224949e-03	1.081232331548185499e+02	1.227242754566875149e-01	0.000000000000000000e+00	9.094607879444675191e+00	1.000000000000000000e+00
6.610000000000000000e+02	3.272480671907403860e+01	4.386205933134144175e+01	-4.276619824795544096e-03	1.133644146893323068e+02	7.033253107020520645e-02	0.000000000000000000e+00	8.531264455660892310e+00	1.000000000000000000e+00
6.620000000000000000e+02	5.519580876888181109e+01	3.632858122322372907e+01	-5.083035882032193448e-03	1.350707623958587078e+02	6.751076838035519057e-02	0.000000000000000000e+00	8.546940904472124956e+00	1.000000000000000000e+00
6.620000000000000000e+02	1.063937605572103138e+02	1.264306253994483775e+01	-1.629887338700533334e-03	4.212216310743217207e+01	3.155428502551321790e-01	0.000000000000000000e+00	1.336747312665815635e+01	1.000000000000000000e+00
6.630000000000000000e+02	1.347739057797369924e+02	1.346567627861842098e+01	-4.482944215143246959e-03	1.189180602511171116e+02	5.838354961840030999e-02	0.000000000000000000e+00	1.152222669762197071e+01	1.000000000000000000e+00
[truncated: 3,892 more rows]
