# Supplementary material for: Layered entrenchment maintains essentiality in the evolution of Form I Rubisco complexes
Source: EMBO J. 2024 Nov 18;44(1):269–80. doi: 10.1038/s44318-024-00311-1 (PMC11696622; doi:10.1038/s44318-024-00311-1)
Supplement: Supplementary file 6 — Appendix Figure Source Data [file 44318_2024_311_MOESM6_ESM.zip › source data extended/Appendix Figure S2/AncL7_L273N.csv]

frame_indices	x_coords	y_coords	contrasts	masses_kDa	fit_errors	diffblur_errors	neareast_neighbour_distances	selections
5.000000000000000000e+00	1.315792812436917245e+02	1.938648478688511645e+01	-1.616645762904690697e-02	4.334038673233282566e+02	1.816740619141565816e-02	0.000000000000000000e+00	6.032372949875957069e+00	1.000000000000000000e+00
5.000000000000000000e+00	4.621868919017963151e+01	2.599137329085628068e+01	-1.592085322854975768e-02	4.267929194539215132e+02	1.309181538619519358e-02	0.000000000000000000e+00	1.258281470013403691e+01	1.000000000000000000e+00
5.000000000000000000e+00	9.070950483406100773e+01	3.726423720152610741e+01	-1.408002833397239799e-02	3.772433291773477890e+02	1.477284791226206595e-01	0.000000000000000000e+00	3.329818588567203363e+00	1.000000000000000000e+00
5.000000000000000000e+00	2.181776345228974279e+01	3.971592486623457319e+01	-1.537718993374029286e-02	4.121591030678138168e+02	1.461227046712376687e-02	0.000000000000000000e+00	8.124522425239419476e+00	1.000000000000000000e+00
5.000000000000000000e+00	1.322005767232096503e+02	3.987328360484641365e+01	-1.663841932510862556e-02	4.461076876242071876e+02	4.671430736168213915e-02	0.000000000000000000e+00	8.155572754113249445e+00	1.000000000000000000e+00
5.000000000000000000e+00	7.899950855301840136e+01	4.610669386047770502e+01	-1.598627670736546894e-02	4.285539270214179624e+02	1.381000798682630037e-02	0.000000000000000000e+00	1.139754483088555759e+01	1.000000000000000000e+00
6.000000000000000000e+00	7.166238143186832588e+01	5.092865673774967128e+00	-3.216809241411354436e-02	8.641207973752001408e+02	1.264939524343200450e-02	0.000000000000000000e+00	9.870581070728187356e+00	1.000000000000000000e+00
6.000000000000000000e+00	5.461925318878829927e+01	4.460630218145870174e+01	-1.670702632062317020e-02	4.479543860950212206e+02	1.808907481471322409e-02	0.000000000000000000e+00	6.692610658985254979e+00	1.000000000000000000e+00
6.000000000000000000e+00	6.795666187851618645e+01	1.822776278125433080e+01	-4.072214440163246345e-03	1.078624231155051945e+02	1.318983058193364810e-01	0.000000000000000000e+00	1.357775085159664918e+01	1.000000000000000000e+00
7.000000000000000000e+00	9.568370529924558809e+01	1.631607454908600729e+01	-1.579307036886643673e-02	4.233533808208179607e+02	1.378040873054042770e-02	0.000000000000000000e+00	9.710992750960127040e+00	1.000000000000000000e+00
7.000000000000000000e+00	6.407564846868605457e+01	3.496706355172710801e+01	-4.368344274160734612e-03	1.158333670040134962e+02	1.921766785618288509e-01	0.000000000000000000e+00	1.350327119814241073e+01	1.000000000000000000e+00
7.000000000000000000e+00	2.931576935550557650e+01	3.658738333485629823e+01	-4.215268596262149343e-03	1.117130201184803724e+02	1.479864263077714792e-01	0.000000000000000000e+00	7.876423485029781624e+00	1.000000000000000000e+00
7.000000000000000000e+00	2.040250289423577001e+01	5.307371450960674508e+01	-1.573110516084849642e-02	4.216854597286292687e+02	2.568495848985130614e-02	0.000000000000000000e+00	1.343255398663128730e+01	1.000000000000000000e+00
7.000000000000000000e+00	1.400841485191279219e+02	3.778458480266446173e+01	-1.573075673664300206e-02	4.216760811741151542e+02	8.011537091246612174e-02	0.000000000000000000e+00	8.155572754113249445e+00	1.000000000000000000e+00
8.000000000000000000e+00	7.950479059278264060e+01	1.108661151645338627e+01	-1.598745541350065150e-02	4.285856543227092743e+02	2.928564126767307929e-02	0.000000000000000000e+00	9.870581070728187356e+00	1.000000000000000000e+00
8.000000000000000000e+00	1.152861576005066269e+02	1.764565738112162308e+01	-1.648507704991207176e-02	4.419801647237678708e+02	1.000261656480517791e-01	0.000000000000000000e+00	5.329833843838773788e+00	1.000000000000000000e+00
8.000000000000000000e+00	8.776890270346140710e+01	3.882646347908028162e+01	-1.447648977491108532e-02	3.879149047393906926e+02	1.549692739702218658e-01	0.000000000000000000e+00	3.329818588567203363e+00	1.000000000000000000e+00
9.000000000000000000e+00	5.015255045992837779e+01	1.403930396005502246e+01	-1.706202393945668513e-02	4.575098775565805909e+02	1.013669894802848859e-02	0.000000000000000000e+00	1.258281470013403691e+01	1.000000000000000000e+00
1.000000000000000000e+01	8.468894711317389579e+01	3.272529231337255595e+01	-6.499450562489547494e-03	1.731964783643508667e+02	2.835499803291504639e-01	0.000000000000000000e+00	5.404741530254656645e+00	1.000000000000000000e+00
1.100000000000000000e+01	1.264367582723215300e+01	1.645212378614709436e+01	-1.647231943389584202e-02	4.416367672347549842e+02	1.313900714479643295e-02	0.000000000000000000e+00	6.400178670708575268e+00	1.000000000000000000e+00
1.100000000000000000e+01	9.391950186651827437e+01	4.246284246590430911e+01	-1.716975074482139305e-02	4.604095662142847800e+02	2.050863956987303283e-02	0.000000000000000000e+00	6.114037594613404458e+00	1.000000000000000000e+00
1.100000000000000000e+01	5.316743980855934382e+01	5.113954604203448895e+01	-1.669951160438343934e-02	4.477521120428718291e+02	1.451960611902025633e-02	0.000000000000000000e+00	6.692610658985254979e+00	1.000000000000000000e+00
1.100000000000000000e+01	4.017658769017091913e+01	5.738226418290744313e+00	-1.598562754513462372e-02	4.285364534840618944e+02	1.363605589580452193e-01	0.000000000000000000e+00	1.212113433873095580e+01	1.000000000000000000e+00
1.100000000000000000e+01	1.110882230495661531e+02	2.092962971793406979e+01	-1.666430692089326121e-02	4.468045055389108597e+02	1.562873276949575674e-01	0.000000000000000000e+00	5.329833843838773788e+00	1.000000000000000000e+00
1.100000000000000000e+01	3.078142816249637903e+01	2.884852740022235551e+01	-4.587300949301080337e-03	1.217270365070087195e+02	7.473300607709854049e-02	0.000000000000000000e+00	7.876423485029781624e+00	1.000000000000000000e+00
1.100000000000000000e+01	8.751934956956223743e+01	2.157408517368413214e+01	-4.498736412452739204e-03	1.193431397405119014e+02	1.028349526415313075e-01	0.000000000000000000e+00	9.710992750960127040e+00	1.000000000000000000e+00
1.200000000000000000e+01	2.510910828469122791e+01	1.778650321680370183e+01	-1.585684729076342059e-02	4.250700679203924892e+02	1.262269959352257942e-02	0.000000000000000000e+00	7.716547766452416468e+00	1.000000000000000000e+00
1.200000000000000000e+01	9.965232056509256253e+00	3.037922466677236599e+01	-2.041107478055741165e-02	5.476564729664904689e+02	5.851227280833481981e-02	0.000000000000000000e+00	1.076329402838088356e+01	1.000000000000000000e+00
1.200000000000000000e+01	2.041676519846033955e+01	2.780746392283102608e+01	-4.525287865580905795e-03	1.200578267417708389e+02	1.784495926428920631e-01	0.000000000000000000e+00	7.278621151798905231e+00	1.000000000000000000e+00
1.200000000000000000e+01	6.227555162799216504e+01	6.878019942206194948e+00	-1.377269065152877600e-02	3.689707029832471790e+02	3.115221526990048506e-01	0.000000000000000000e+00	9.465590774936821106e+00	1.000000000000000000e+00
1.300000000000000000e+01	6.442007942275057530e+01	2.315071202697660624e+01	-1.603663161409577681e-02	4.299093329615764105e+02	1.122735688062748149e-02	0.000000000000000000e+00	6.948610650053192117e+00	1.000000000000000000e+00
1.300000000000000000e+01	9.832217311067850574e+01	3.036817984128062875e+01	-1.591927310341616567e-02	4.267503871342066759e+02	1.336131436905552139e-02	0.000000000000000000e+00	1.012750729238684855e+01	1.000000000000000000e+00
1.400000000000000000e+01	8.216924630685599595e+01	4.592206590742207339e+01	-1.604113168756909555e-02	4.300304616998254232e+02	2.411243974913346300e-02	0.000000000000000000e+00	1.037147346852203889e+01	1.000000000000000000e+00
1.500000000000000000e+01	2.184011259774404934e+01	7.395077039709922140e+00	-5.493567869846791366e-03	1.461210756828870103e+02	1.808210461288638493e-01	0.000000000000000000e+00	6.573852438274980337e+00	1.000000000000000000e+00
1.500000000000000000e+01	1.168508029212073041e+02	5.225935946757399364e+01	-3.429500263797381331e-03	9.056244841520336308e+01	2.165699487808716572e-01	0.000000000000000000e+00	9.427700263040236450e+00	1.000000000000000000e+00
1.500000000000000000e+01	9.883278774839961045e+01	1.851169171194533547e+01	-1.635435462111218055e-02	4.384615015385438710e+02	1.689243356360070614e-02	0.000000000000000000e+00	1.172058604084606515e+01	1.000000000000000000e+00
1.500000000000000000e+01	2.243620377955758727e+01	3.480033126667434829e+01	-1.646327119234037781e-02	4.413932151928865437e+02	9.725311440182737854e-03	0.000000000000000000e+00	7.278621151798905231e+00	1.000000000000000000e+00
1.500000000000000000e+01	6.359199817902565144e+01	1.625161995483960453e+01	-4.403890464590626101e-03	1.167901658700450014e+02	2.570452404544399938e-01	0.000000000000000000e+00	6.948610650053192117e+00	1.000000000000000000e+00
1.600000000000000000e+01	8.867803466670162038e+01	7.098788464308135815e+00	-1.600438917200427622e-02	4.290414612808663151e+02	2.483836601656774778e-02	0.000000000000000000e+00	1.219860790216987034e+01	1.000000000000000000e+00
1.600000000000000000e+01	1.209005410755205361e+02	4.374577308278711030e+01	-1.516888626856188575e-02	4.065521812508050630e+02	1.633777896329990931e-02	0.000000000000000000e+00	9.427700263040236450e+00	1.000000000000000000e+00
1.600000000000000000e+01	9.560322747223828799e+01	4.834047156214616336e+01	-1.678271100493781282e-02	4.499915951250865760e+02	4.112796524879658300e-02	0.000000000000000000e+00	5.549699705078202427e+00	1.000000000000000000e+00
1.600000000000000000e+01	3.327214748380394127e+01	4.952555686283908898e+01	-3.330710350063260938e-02	8.947796247431624579e+02	6.791884052855912124e-03	0.000000000000000000e+00	8.664262821990876162e+00	1.000000000000000000e+00
1.600000000000000000e+01	1.763991593573222261e+01	1.245213981177817253e+01	-4.969525583318567738e-03	1.320153991128002247e+02	3.009305004154310126e-01	0.000000000000000000e+00	6.400178670708575268e+00	1.000000000000000000e+00
1.600000000000000000e+01	3.227870211245363663e+01	1.493307829631727834e+01	4.588624398429752213e-03	-1.217626598638368165e+02	2.032896798682560791e-01	0.000000000000000000e+00	7.716547766452416468e+00	1.000000000000000000e+00
1.700000000000000000e+01	6.330870460618664453e+01	3.662733693271177771e+01	-1.640438650890683331e-02	4.398082127593074802e+02	2.906526116052110531e-02	0.000000000000000000e+00	7.570950036636801883e+00	1.000000000000000000e+00
1.700000000000000000e+01	1.028804629747867239e+02	4.356432023714408075e+01	-1.685853171935552605e-02	4.520324656853130705e+02	1.561472890548110115e-02	0.000000000000000000e+00	7.439234429572665341e+00	1.000000000000000000e+00
1.700000000000000000e+01	1.346382760580596027e+02	4.922161715633967560e+01	-1.586742053337171846e-02	4.253546685039023032e+02	8.856543057684573839e-03	0.000000000000000000e+00	1.478885495122385763e+01	1.000000000000000000e+00
1.700000000000000000e+01	7.683172874285000375e+01	3.702946402933351777e+01	-1.631311757065133025e-02	4.373515214635413031e+02	9.042482151709552163e-03	0.000000000000000000e+00	1.037147346852203889e+01	1.000000000000000000e+00
1.800000000000000000e+01	5.104799277200631735e+01	9.317041304608860486e+00	-4.334887770826861483e-03	1.149328163665446141e+02	8.743581260704003100e-02	0.000000000000000000e+00	1.433319408602166156e+01	1.000000000000000000e+00
1.800000000000000000e+01	2.266695873464150068e+01	1.839668030622881645e+01	-4.323817797165062891e-03	1.146348452445055841e+02	2.865401084660408326e-01	0.000000000000000000e+00	5.407159406257678214e+00	1.000000000000000000e+00
1.800000000000000000e+01	1.084030204160952309e+02	3.133922132454544496e+01	-4.261902766810564402e-03	1.129682747873891913e+02	1.157208555661560778e-01	0.000000000000000000e+00	1.012750729238684855e+01	1.000000000000000000e+00
1.800000000000000000e+01	2.599962103799799351e+01	4.481601236856085535e+01	-4.502376738837092843e-03	1.194411266165852652e+02	3.760822130139348518e-01	0.000000000000000000e+00	7.691737778237248691e+00	1.000000000000000000e+00
1.900000000000000000e+01	1.172378434359126800e+02	1.661405366283571894e+01	-1.702074391831068581e-02	4.563987408371577885e+02	1.838729102021252615e-02	0.000000000000000000e+00	3.693019074890985021e+00	1.000000000000000000e+00
1.900000000000000000e+01	7.658707988538034783e+01	5.481739538973634751e+00	-1.395942054568809557e-02	3.739969223565496463e+02	2.750218960753003650e-01	0.000000000000000000e+00	1.219860790216987034e+01	1.000000000000000000e+00
2.000000000000000000e+01	5.886884241757800851e+01	4.721757938533335164e+01	-1.679387573012809665e-02	4.502921166795042609e+02	7.977283081867758696e-02	0.000000000000000000e+00	1.052409059613199283e+01	1.000000000000000000e+00
2.100000000000000000e+01	6.937853124387030945e+00	2.539570017402514068e+01	-1.659254836858671880e-02	4.448729764314422255e+02	5.871327611115528811e-03	0.000000000000000000e+00	1.598779526697345510e+01	1.000000000000000000e+00
2.100000000000000000e+01	4.833106609372484286e+01	5.214728319842405568e+01	-3.469816660222475868e-02	9.322229507954081100e+02	4.790507192120085911e-02	0.000000000000000000e+00	9.280024121262240300e+00	1.000000000000000000e+00
2.100000000000000000e+01	9.548141584170298302e+01	4.279210885381396423e+01	-1.562309073466531736e-02	4.187780291647002286e+02	2.023219711411450294e-02	0.000000000000000000e+00	5.549699705078202427e+00	1.000000000000000000e+00
2.100000000000000000e+01	1.020110082556946338e+02	1.885506726459943039e+01	-3.594910360501699879e-03	9.501480156592992898e+01	1.064009426203760267e-01	0.000000000000000000e+00	8.474961997709661077e+00	1.000000000000000000e+00
2.200000000000000000e+01	6.377435564515580069e+01	1.739634220303889123e+01	-1.675268222165340187e-02	4.491833086266642567e+02	8.861906314456158285e-03	0.000000000000000000e+00	1.004127928297345740e+01	1.000000000000000000e+00
2.200000000000000000e+01	5.575680871854103771e+01	3.716413573991253827e+01	-1.639669387727418076e-02	4.396011497482251684e+02	8.864856260598519277e-03	0.000000000000000000e+00	7.570950036636801883e+00	1.000000000000000000e+00
2.200000000000000000e+01	3.012440490074270016e+01	5.130823757528334994e+01	-4.357437285524814324e-03	1.155397829593533601e+02	1.444010481062776297e-01	0.000000000000000000e+00	7.691737778237248691e+00	1.000000000000000000e+00
2.300000000000000000e+01	2.754813831034691773e+01	1.607042606509411797e+01	-1.560735706006180327e-02	4.183545249343708861e+02	9.985617942653068901e-03	0.000000000000000000e+00	5.407159406257678214e+00	1.000000000000000000e+00
2.300000000000000000e+01	5.914901213793373103e+01	2.630888881323233264e+01	-1.619191350399871998e-02	4.340890645833770805e+02	1.854743493503629992e-02	0.000000000000000000e+00	1.004127928297345740e+01	1.000000000000000000e+00
2.300000000000000000e+01	4.602230491713905991e+01	4.315904257410278433e+01	-1.630224178545688907e-02	4.370587773237221541e+02	2.130693628860402811e-02	0.000000000000000000e+00	7.532637245354611544e+00	1.000000000000000000e+00
2.300000000000000000e+01	9.396540349336906672e+01	5.346509698932217702e+01	-1.604892838062861246e-02	4.302403257383601840e+02	2.145606493951446314e-02	0.000000000000000000e+00	1.078011916358070543e+01	1.000000000000000000e+00
2.300000000000000000e+01	1.191980762746515268e+02	6.540637810614259529e+00	-1.585443791402846997e-02	4.250052145873077620e+02	7.960715146133767739e-02	0.000000000000000000e+00	1.026236910824477810e+01	1.000000000000000000e+00
2.400000000000000000e+01	7.843508560799334361e+01	5.066587630493725669e+01	-1.657080636931070744e-02	4.442877457780033410e+02	1.192231596833437379e-02	0.000000000000000000e+00	1.578057065066753140e+01	1.000000000000000000e+00
2.400000000000000000e+01	9.363439866805947531e+01	2.014246490284553559e+01	-1.514527670249658092e-02	4.059166811939611534e+02	1.063203584688954262e-02	0.000000000000000000e+00	7.761222482553071345e+00	1.000000000000000000e+00
2.400000000000000000e+01	1.216531425851404293e+02	2.032084110167181734e+01	-2.038145802451993976e-02	5.468592770293316789e+02	4.817373673326796890e-02	0.000000000000000000e+00	3.852145518499642929e+00	1.000000000000000000e+00
2.400000000000000000e+01	1.171296528456807806e+02	3.336032106070764058e+01	-1.590371540107157755e-02	4.263316195593600924e+02	1.020490876201363140e-02	0.000000000000000000e+00	6.299766026321352186e+00	1.000000000000000000e+00
2.400000000000000000e+01	1.198771577117773148e+02	4.542020437758796447e+01	-1.595029747190301883e-02	4.275854718571703756e+02	1.174607358953361214e-02	0.000000000000000000e+00	6.826688337423735931e+00	1.000000000000000000e+00
2.500000000000000000e+01	9.300372764756562560e+01	8.838014489374996785e+00	-1.610106000356547815e-02	4.316435556515277767e+02	3.007879071368613211e-02	0.000000000000000000e+00	3.771124132700797826e+00	1.000000000000000000e+00
2.500000000000000000e+01	9.783416779554369214e+01	3.771390074850168617e+01	-6.999868691851379374e-03	1.866662621280809162e+02	2.200862771676990182e-01	0.000000000000000000e+00	5.596752568870683398e+00	1.000000000000000000e+00
2.500000000000000000e+01	2.949407070235249151e+01	4.173899039577052150e+01	-1.577393399930269308e-02	4.228382860532179848e+02	1.022987907929765461e-01	0.000000000000000000e+00	4.746821421012854536e+00	1.000000000000000000e+00
2.500000000000000000e+01	4.343387193354158171e+01	1.091824789542569007e+01	-3.756063089152550816e-03	9.935255889424703923e+01	2.434416878238825355e-01	0.000000000000000000e+00	7.110278700782707517e+00	1.000000000000000000e+00
2.500000000000000000e+01	9.003041510926203728e+01	3.586241516872217971e+01	-3.700096415136622068e-03	9.784610068912344616e+01	2.012879379340869468e-01	0.000000000000000000e+00	8.020383709073998446e+00	1.000000000000000000e+00
2.600000000000000000e+01	8.486742899193224332e+01	9.567910827424466191e+00	-1.590087832210965516e-02	4.262552537406668307e+02	2.879605792484485338e-02	0.000000000000000000e+00	8.168972057606735504e+00	1.000000000000000000e+00
2.600000000000000000e+01	1.726665187318296546e+01	3.759920433903980808e+01	-3.459645690082224778e-03	9.137387460002230455e+01	1.921372450388665332e-01	0.000000000000000000e+00	1.194262842692106297e+01	1.000000000000000000e+00
2.600000000000000000e+01	1.215680917556956331e+02	5.203416050954373162e+01	-4.744665137025464233e-03	1.259628174598403376e+02	3.495678625083752378e-01	0.000000000000000000e+00	6.826688337423735931e+00	1.000000000000000000e+00
2.700000000000000000e+01	4.981975965320960142e+01	5.242176891042589659e+00	-1.658892397831400120e-02	4.447754185086085386e+02	2.105157564914168500e-01	0.000000000000000000e+00	8.543848314138388744e+00	1.000000000000000000e+00
2.700000000000000000e+01	4.865458121492377330e+00	3.321383873353509131e+01	-1.708238170032338674e-02	4.580578485846044714e+02	1.994486204260548234e-02	0.000000000000000000e+00	8.064571638345643834e+00	1.000000000000000000e+00
2.700000000000000000e+01	1.013447227433441356e+02	2.102986395500471772e+01	-3.623848146528747729e-03	9.579372162800383705e+01	1.940393252166094928e-01	0.000000000000000000e+00	7.761222482553071345e+00	1.000000000000000000e+00
2.900000000000000000e+01	1.418232764021257992e+02	1.979041418561217824e+01	-3.180310402714954521e-02	8.542963838293774188e+02	8.292292786579280595e-03	0.000000000000000000e+00	7.756517995361108753e+00	1.000000000000000000e+00
2.900000000000000000e+01	1.140854751319031237e+02	3.887575703924389359e+01	-4.521819454024141038e-03	1.199644673070660588e+02	2.962779739273512236e-01	0.000000000000000000e+00	6.299766026321352186e+00	1.000000000000000000e+00
3.000000000000000000e+01	2.264066996539516907e+01	8.456158462455162450e+00	-1.581038907790212680e-02	4.238195495147364795e+02	1.277611330529504485e-02	0.000000000000000000e+00	8.767872889113494494e+00	1.000000000000000000e+00
3.000000000000000000e+01	4.739626137168588116e+01	1.682210537535241457e+01	-1.503683139241929201e-02	4.029976525033048915e+02	8.338609842282707074e-02	0.000000000000000000e+00	7.110278700782707517e+00	1.000000000000000000e+00
3.000000000000000000e+01	9.426246597647538294e+01	4.427115817148271049e+01	-4.287718184598409733e-03	1.136631498827740785e+02	1.296669353912250910e-01	0.000000000000000000e+00	6.970257420851333485e+00	1.000000000000000000e+00
3.100000000000000000e+01	1.021431074050414196e+02	3.183378085384659784e+01	-1.594137851132964093e-02	4.273453996789825169e+02	2.087461133124690615e-02	0.000000000000000000e+00	7.898884067714856627e+00	1.000000000000000000e+00
3.100000000000000000e+01	1.378970708285376929e+02	1.310098362641759095e+01	-1.558275384743372342e-02	4.176922788354617069e+02	1.316132591941904240e-01	0.000000000000000000e+00	5.306474282047612512e+00	1.000000000000000000e+00
3.100000000000000000e+01	2.435075246462364973e+01	1.705564756620335487e+01	-3.965646600580881656e-03	1.049939304068719110e+02	2.101517467344407031e-01	0.000000000000000000e+00	8.767872889113494494e+00	1.000000000000000000e+00
3.100000000000000000e+01	5.884165551561264529e+00	4.121381066360655865e+01	-3.298179175849847572e-02	8.860231897436208328e+02	4.904260984273212109e-03	0.000000000000000000e+00	8.064571638345643834e+00	1.000000000000000000e+00
3.100000000000000000e+01	5.895781772819395172e+01	2.169986349557018102e+01	-3.959143747807046358e-03	1.048188927422240795e+02	8.903635547944177553e-02	0.000000000000000000e+00	1.168405572934753067e+01	1.000000000000000000e+00
3.200000000000000000e+01	3.295021275409568773e+01	1.076799737777033705e+01	-1.672696859293843277e-02	4.484911733936480118e+02	1.565429776862552469e-01	0.000000000000000000e+00	7.296074770149417965e+00	1.000000000000000000e+00
3.200000000000000000e+01	1.471250040820266136e+01	2.679071779968228384e+01	-1.552392495244933092e-02	4.161087780627988764e+02	1.548289888445952833e-02	0.000000000000000000e+00	1.067682212813305220e+01	1.000000000000000000e+00
3.300000000000000000e+01	6.450461540182315900e+01	3.198335482168702981e+01	-1.632768884915793139e-02	4.377437374108237691e+02	1.006473934349461086e-02	0.000000000000000000e+00	8.858551473102288298e+00	1.000000000000000000e+00
3.300000000000000000e+01	8.175259607026465858e+01	3.809385965169400379e+01	-1.514535079537982984e-02	4.059186755563897577e+02	1.308854972052186927e-02	0.000000000000000000e+00	8.811072367807621930e+00	1.000000000000000000e+00
3.300000000000000000e+01	1.296105982505098382e+02	1.553645585966223841e+01	-1.687873179191031955e-02	4.525761922079147439e+02	7.464185758009422855e-02	0.000000000000000000e+00	6.858597340138535614e+00	1.000000000000000000e+00
3.300000000000000000e+01	9.733734770660626623e+01	1.598977594921964673e+01	-4.197542749659629799e-03	1.112358924791011248e+02	9.459037383499047102e-02	0.000000000000000000e+00	1.366887494091742461e+01	1.000000000000000000e+00
3.300000000000000000e+01	1.190930075414993041e+02	2.374466241075704787e+01	-1.660042446192465035e-02	4.450849776918685734e+02	9.547016005980424325e-02	0.000000000000000000e+00	5.422650719427823951e+00	1.000000000000000000e+00
3.300000000000000000e+01	6.427702620236050279e+01	4.393538541475071213e+01	-1.536331684405407502e-02	4.117856803094367706e+02	1.661349432137460003e-02	0.000000000000000000e+00	9.976608193227583854e+00	1.000000000000000000e+00
3.300000000000000000e+01	1.383448133463623719e+02	5.258318430832292734e+01	-3.601483052242423436e-03	9.519171909009338606e+01	2.465616416001376043e-01	0.000000000000000000e+00	7.504600852286408497e+00	1.000000000000000000e+00
3.300000000000000000e+01	3.923825509151872382e+01	1.569522813841114939e+01	-3.245451167715508733e-02	8.718303612630163570e+02	7.337881846337757086e-02	0.000000000000000000e+00	3.559644522444993076e+00	1.000000000000000000e+00
3.400000000000000000e+01	3.140162284598592990e+01	4.064750933419625767e+01	-2.630271788958231730e-02	7.062421716757681907e+02	1.222610228015752476e-01	0.000000000000000000e+00	3.835210607995463761e+00	1.000000000000000000e+00
3.500000000000000000e+01	9.882573713492182321e+01	3.900228306882332419e+01	-1.524935352836643936e-02	4.087181231422578094e+02	4.053239944602982092e-02	0.000000000000000000e+00	5.723372690005264829e+00	1.000000000000000000e+00
3.500000000000000000e+01	1.359907457220797937e+02	1.805321483007933026e+01	-1.674065993315655004e-02	4.488597039910682724e+02	1.091714713809490700e-01	0.000000000000000000e+00	5.306474282047612512e+00	1.000000000000000000e+00
3.500000000000000000e+01	1.359150616139355634e+02	4.109117702117092819e+01	-1.629770017483631733e-02	4.369365305276754725e+02	1.058909312622451360e-01	0.000000000000000000e+00	7.109786975169036793e+00	1.000000000000000000e+00
3.500000000000000000e+01	1.439040314116783179e+02	3.771540349957456328e+01	-1.632158303310312850e-02	4.375793868065318293e+02	7.884766119223740599e-02	0.000000000000000000e+00	8.491624159731657073e+00	1.000000000000000000e+00
3.600000000000000000e+01	1.418760975342071617e+02	4.596132158422366842e+01	-1.619080120900285094e-02	4.340591248745681696e+02	2.509860632351147425e-01	0.000000000000000000e+00	7.504600852286408497e+00	1.000000000000000000e+00
3.600000000000000000e+01	7.391104684076987041e+01	5.013508615881193720e+01	-1.714230305556745104e-02	4.596707551733335322e+02	2.201092869287339937e-01	0.000000000000000000e+00	1.108267020498592537e+01	1.000000000000000000e+00
3.600000000000000000e+01	1.139505314947015933e+02	2.546515098468681515e+01	-1.272753101376430766e-02	3.408380804956902921e+02	3.088442768746361144e-01	0.000000000000000000e+00	5.422650719427823951e+00	1.000000000000000000e+00
3.700000000000000000e+01	1.413536379322841583e+02	6.022360050871635728e+00	-3.560237727836775695e-02	9.565616419216360100e+02	8.203706898706975004e-02	0.000000000000000000e+00	8.079804701283332946e+00	1.000000000000000000e+00
3.700000000000000000e+01	5.807046787682582867e+00	2.090111453897299754e+01	-1.666654093989999516e-02	4.468646387578715462e+02	2.337433371658403924e-02	0.000000000000000000e+00	1.067682212813305220e+01	1.000000000000000000e+00
3.700000000000000000e+01	7.299802446637167463e+01	3.909008869315668022e+01	-1.732922746885641810e-02	4.647022104293120606e+02	1.673002499992115588e-02	0.000000000000000000e+00	6.933301504700333240e+00	1.000000000000000000e+00
3.700000000000000000e+01	2.861216659221577885e+01	2.305311073266949506e+01	-4.948720803180523160e-03	1.314553956411658646e+02	3.953426779260087454e-01	0.000000000000000000e+00	6.598905859303871857e+00	1.000000000000000000e+00
3.800000000000000000e+01	1.416505832419365518e+01	4.586419109486150347e+01	-1.617750822756431825e-02	4.337013169234840007e+02	4.575913287179256272e-02	0.000000000000000000e+00	8.135390869193402708e+00	1.000000000000000000e+00
3.800000000000000000e+01	6.918329381000572198e+01	2.446112758805409371e+01	-1.630797570312563297e-02	4.372131175176227202e+02	1.030429856489711860e-02	0.000000000000000000e+00	8.187012737845863697e+00	1.000000000000000000e+00
3.800000000000000000e+01	4.070997012211848443e+01	3.875953469512823091e+01	-1.797555739433471036e-02	4.820995104578357200e+02	2.329933376538882994e-01	0.000000000000000000e+00	5.854897328207268714e+00	1.000000000000000000e+00
3.800000000000000000e+01	1.084507131399301443e+02	3.953834470828783054e+01	-3.643942087903806037e-03	9.633459141149522509e+01	1.421160812071695645e-01	0.000000000000000000e+00	9.639892384165463568e+00	1.000000000000000000e+00
3.900000000000000000e+01	1.217140720113892911e+02	4.304453756647747298e+01	-1.632533990262478862e-02	4.376805106809801487e+02	2.949061656911167173e-02	0.000000000000000000e+00	9.431623457489330065e+00	1.000000000000000000e+00
3.900000000000000000e+01	1.237528005155737816e+02	1.131711770315169474e+01	-1.571952849178564343e-02	4.213738498571408968e+02	9.347665284201944758e-03	0.000000000000000000e+00	1.347890214003431275e+01	1.000000000000000000e+00
3.900000000000000000e+01	1.060532152747461367e+02	1.537191687461146472e+01	-3.132675312702707521e-02	8.414744190686473075e+02	4.203631065538004918e-03	0.000000000000000000e+00	1.281565364227514259e+01	1.000000000000000000e+00
3.900000000000000000e+01	3.513661258406057897e+01	2.206459515896552404e+01	-1.769525454137661422e-02	4.745545823343940128e+02	3.289692402494237555e-02	0.000000000000000000e+00	6.598905859303871857e+00	1.000000000000000000e+00
3.900000000000000000e+01	1.701653975816764586e+01	2.765369112656314954e+01	-1.553015898559871426e-02	4.162765798940498598e+02	1.195722866706805387e-02	0.000000000000000000e+00	9.206185826146622730e+00	1.000000000000000000e+00
3.900000000000000000e+01	4.573959651340963717e+01	3.576242257045285555e+01	-1.625508750899855651e-02	4.357895229339204661e+02	2.275564377050567355e-01	0.000000000000000000e+00	5.854897328207268714e+00	1.000000000000000000e+00
3.900000000000000000e+01	1.295867263729746526e+02	3.785061473812567101e+01	-1.683171511429496989e-02	4.513106415741369233e+02	3.742608434258065664e-02	0.000000000000000000e+00	7.109786975169036793e+00	1.000000000000000000e+00
3.900000000000000000e+01	5.341939161643342260e+01	5.108471285949418927e+01	-1.760981462654778729e-02	4.722547911997212964e+02	1.661080950501955256e-01	0.000000000000000000e+00	3.560411585211906260e+00	1.000000000000000000e+00
3.900000000000000000e+01	4.572186272044108790e+01	4.402858024795861525e+01	-1.312814539279835713e-02	3.516214409329135151e+02	4.131326295846722285e-01	0.000000000000000000e+00	4.692000884592326670e+00	1.000000000000000000e+00
4.000000000000000000e+01	2.942400626394383778e+01	4.504996916536666873e+01	-1.610864133959189620e-02	4.318476229123326675e+02	2.009467290102451287e-02	0.000000000000000000e+00	7.444836155769371189e+00	1.000000000000000000e+00
4.000000000000000000e+01	1.420052209812066337e+02	1.407584895576479056e+01	-3.269776211161921214e-02	8.783779472924106813e+02	3.569428095341065088e-02	0.000000000000000000e+00	7.210641576226815452e+00	1.000000000000000000e+00
4.000000000000000000e+01	9.793066200196720672e+01	3.334933379830405187e+01	-1.653242555667566727e-02	4.432546472219427756e+02	9.679536526697563037e-02	0.000000000000000000e+00	3.718927923169442096e+00	1.000000000000000000e+00
4.000000000000000000e+01	4.787377015320753060e+01	4.819801266758358338e+01	-1.671126461487793327e-02	4.480684685068865178e+02	3.227736988297543741e-01	0.000000000000000000e+00	4.452022625749233242e+00	1.000000000000000000e+00
4.100000000000000000e+01	3.443780966560694168e+01	9.800572674474805623e+00	-4.314816032063061371e-03	1.143925442120260385e+02	1.047144851303759561e-01	0.000000000000000000e+00	8.568100450309813709e+00	1.000000000000000000e+00
4.100000000000000000e+01	7.764474680361379910e+01	1.511078604780038148e+01	-1.619511763384981137e-02	4.341753103321076424e+02	9.251904563645108048e-03	0.000000000000000000e+00	1.114632669806990428e+01	1.000000000000000000e+00
4.100000000000000000e+01	4.195702468569155030e+01	1.903593146417318849e+01	-1.595794267357549673e-02	4.277912581932683906e+02	3.252991898658574854e-02	0.000000000000000000e+00	4.549479666146084789e+00	1.000000000000000000e+00
4.100000000000000000e+01	7.137199762311593076e+01	3.235015497982598731e+01	-3.925382338237461306e-03	1.039101349259535567e+02	1.713398684666923577e-01	0.000000000000000000e+00	6.933301504700333240e+00	1.000000000000000000e+00
4.200000000000000000e+01	5.873040469401613706e+01	1.512762766627645306e+01	-2.165996818127685283e-03	5.655265300750574653e+01	2.554983888640025569e-01	0.000000000000000000e+00	8.018007965614168953e+00	1.000000000000000000e+00
4.200000000000000000e+01	2.028040531226572440e+01	3.749411394417564480e+01	-1.653603807180917956e-02	4.433518855009668869e+02	3.490556202534145225e-02	0.000000000000000000e+00	4.004634869298250521e+00	1.000000000000000000e+00
4.300000000000000000e+01	7.867565342242626514e+01	4.752089877435910381e+01	-1.674883731641200330e-02	4.490798150896500829e+02	1.072883708051763918e-02	0.000000000000000000e+00	1.072088356891687688e+01	1.000000000000000000e+00
4.300000000000000000e+01	5.135681901256986492e+01	3.390712971287887711e+01	-1.648350790661312973e-02	4.419379280027321784e+02	2.719675075205651993e-02	0.000000000000000000e+00	5.915682563528649851e+00	1.000000000000000000e+00
4.300000000000000000e+01	2.206515387980958209e+01	4.392175066934187555e+01	-1.681770414500889307e-02	4.509335075025868491e+02	5.413064156125257931e-02	0.000000000000000000e+00	6.670820138487884243e+00	1.000000000000000000e+00
4.400000000000000000e+01	1.639339570246154310e+01	7.457413799679948774e+00	-4.557008562996464097e-03	1.209116545908281211e+02	2.154869308743286860e-01	0.000000000000000000e+00	7.359962310408703523e+00	1.000000000000000000e+00
4.400000000000000000e+01	8.908529649469126355e+01	4.495639578034307249e+01	-1.662796989111100382e-02	4.458264196042397884e+02	1.269972489515569514e-02	0.000000000000000000e+00	1.072088356891687688e+01	1.000000000000000000e+00
4.400000000000000000e+01	5.000829152471957428e+01	5.210497107211535450e+01	-1.529053087761109500e-02	4.098264962361671451e+02	9.997067189959052413e-02	0.000000000000000000e+00	3.560411585211906260e+00	1.000000000000000000e+00
4.500000000000000000e+01	1.142417640234884288e+02	3.045268401750611531e+01	-1.678729031375776268e-02	4.501148566457488869e+02	1.526521375332545727e-02	0.000000000000000000e+00	8.484013511078451586e+00	1.000000000000000000e+00
4.500000000000000000e+01	5.071905830862317544e+01	1.545440102795608084e+01	-1.671004442951219693e-02	4.480356247067444997e+02	1.333667188404319415e-02	0.000000000000000000e+00	8.018007965614168953e+00	1.000000000000000000e+00
4.600000000000000000e+01	1.384518026341584687e+02	3.394460825126182613e+01	-1.723127392497803695e-02	4.620655892169361323e+02	1.033639371998956724e-01	0.000000000000000000e+00	5.902875476580715208e+00	1.000000000000000000e+00
4.600000000000000000e+01	3.758759540492319218e+01	1.776870891345812353e+01	-4.155030269917567125e-03	1.100915816002850391e+02	1.169711813768421482e-01	0.000000000000000000e+00	4.549479666146084789e+00	1.000000000000000000e+00
4.600000000000000000e+01	4.710767485454285008e+01	2.631380085344184749e+01	-3.775788658161928577e-03	9.988351317744155722e+01	2.088871134323471157e-01	0.000000000000000000e+00	8.701371687455626613e+00	1.000000000000000000e+00
4.700000000000000000e+01	7.953020318196277572e+01	8.058434959053951019e+00	-1.636319019572596983e-02	4.386993292120291699e+02	9.837397698327587925e-03	0.000000000000000000e+00	9.844424691555364149e+00	1.000000000000000000e+00
4.700000000000000000e+01	2.335384425376789608e+01	9.849317053420348245e+00	-1.607569205846128349e-02	4.309607252042787309e+02	1.113131928047561559e-02	0.000000000000000000e+00	7.359962310408703523e+00	1.000000000000000000e+00
4.700000000000000000e+01	9.612790396079374489e+01	1.511494469144897401e+01	-4.310589966169953158e-03	1.142787909516794684e+02	1.237074303974662337e-01	0.000000000000000000e+00	7.671825058738605208e+00	1.000000000000000000e+00
4.700000000000000000e+01	1.082841766178398473e+02	1.656667895835940740e+01	-4.190472485907476355e-03	1.110455817802951231e+02	1.134139548828140276e-01	0.000000000000000000e+00	1.013193171285654337e+01	1.000000000000000000e+00
4.700000000000000000e+01	1.065547849372782423e+02	2.686258126349907727e+01	-6.955916541360800294e-03	1.854831995483658034e+02	9.618963799666901959e-02	0.000000000000000000e+00	7.878467903671056760e+00	1.000000000000000000e+00
4.800000000000000000e+01	2.331467467977990893e+01	2.676022933067492104e+01	-1.905039988520410010e-02	5.110311080211431545e+02	8.945392844660948750e-02	0.000000000000000000e+00	6.542232624287085407e+00	1.000000000000000000e+00
4.800000000000000000e+01	1.276041748636491775e+02	2.608205206880160176e+01	-1.571305865255362422e-02	4.211997008199097081e+02	2.325015814095661160e-01	0.000000000000000000e+00	5.593471646520863594e+00	1.000000000000000000e+00
4.800000000000000000e+01	1.430921436119538441e+02	3.029616001923069746e+01	-1.670480420345879513e-02	4.478945732386404188e+02	1.604563068907280954e-01	0.000000000000000000e+00	5.902875476580715208e+00	1.000000000000000000e+00
4.900000000000000000e+01	2.544314468961500708e+01	3.294653866076171056e+01	-1.687150266703998924e-02	4.523816054351921139e+02	2.241916914188443188e-01	0.000000000000000000e+00	5.383876881262056102e+00	1.000000000000000000e+00
4.900000000000000000e+01	1.383405391461133505e+01	2.429122444810435866e+01	-3.940507990909509171e-03	1.043172729947473272e+02	1.319262907319116440e-01	0.000000000000000000e+00	8.250491399216164368e+00	1.000000000000000000e+00
5.000000000000000000e+01	1.180999873879257649e+02	1.405552401295013532e+01	-3.430451546594500290e-03	9.058805414933550537e+01	1.242320378119542434e-01	0.000000000000000000e+00	1.013193171285654337e+01	1.000000000000000000e+00
5.100000000000000000e+01	1.255470177911763869e+02	3.678665483852955020e+01	-1.574096015132367410e-02	4.219507270778828456e+02	9.060881125147024484e-03	0.000000000000000000e+00	1.090047777294610576e+01	1.000000000000000000e+00
5.100000000000000000e+01	5.553885520811704168e+01	2.326834611758813054e+01	-1.593689311192770380e-02	4.272246659235625543e+02	1.281297645144274799e-02	0.000000000000000000e+00	8.964351437925069277e+00	1.000000000000000000e+00
5.100000000000000000e+01	1.143279951543401580e+02	2.557904730191517828e+01	-3.849681040596084850e-03	1.018724787140103984e+02	1.405478922062201041e-01	0.000000000000000000e+00	7.878467903671056760e+00	1.000000000000000000e+00
5.100000000000000000e+01	2.007798114660894484e+01	3.339503663108786924e+01	-1.600402230097591402e-02	4.290315861921529859e+02	1.700096530813026696e-01	0.000000000000000000e+00	5.383876881262056102e+00	1.000000000000000000e+00
5.100000000000000000e+01	1.221202728059708704e+02	4.890842474416258767e+01	-1.618815653757348441e-02	4.339879381005695791e+02	9.350664253348961452e-03	0.000000000000000000e+00	9.183044034154324464e+00	1.000000000000000000e+00
5.100000000000000000e+01	4.942777386329493083e+01	5.087328757816676728e+01	-1.606978429309651249e-02	4.308017055418779933e+02	1.143113679334895050e-02	0.000000000000000000e+00	3.794036714675405264e+00	1.000000000000000000e+00
5.200000000000000000e+01	1.413084718248204013e+02	1.587389026777382384e+01	-1.538880336700293623e-02	4.124717025233966865e+02	2.108223511448237275e-02	0.000000000000000000e+00	1.255236142139806432e+01	1.000000000000000000e+00
5.200000000000000000e+01	3.097060903538221055e+01	4.718614002512434524e+01	-1.642945896712773649e-02	4.404830895690095076e+02	1.309497300783080131e-02	0.000000000000000000e+00	3.544899272775207333e+00	1.000000000000000000e+00
5.200000000000000000e+01	8.732318581978975658e+01	1.407359240622290741e+01	-1.677263940934265937e-02	4.497204974032766245e+02	1.449737874459289255e-02	0.000000000000000000e+00	6.536818766064601327e+00	1.000000000000000000e+00
5.200000000000000000e+01	1.369905031847842736e+01	4.772641148633570651e+01	-1.620067988206140563e-02	4.343250296892897495e+02	2.322852654498608338e-02	0.000000000000000000e+00	7.506145847082733802e+00	1.000000000000000000e+00
5.200000000000000000e+01	6.574476617243199428e+01	1.641091474375469872e+01	-4.275292614240451886e-03	1.133286900859714592e+02	8.051799861005370929e-02	0.000000000000000000e+00	1.229573030195275685e+01	1.000000000000000000e+00
5.300000000000000000e+01	7.745497468565768706e+00	1.394118375971319779e+01	-1.766206013306544434e-02	4.736610865238273504e+02	1.579157629641284588e-01	0.000000000000000000e+00	6.239797688129518072e+00	1.000000000000000000e+00
5.300000000000000000e+01	1.312343140851850194e+02	5.003205693220183292e+01	-1.640880032308579192e-02	4.399270196511355948e+02	3.020571719499165475e-02	0.000000000000000000e+00	9.183044034154324464e+00	1.000000000000000000e+00
5.300000000000000000e+01	1.362047407536450727e+01	1.604349797465683025e+01	-1.720645130300828274e-02	4.613974372640726642e+02	8.350949134633112170e-02	0.000000000000000000e+00	6.239797688129518072e+00	1.000000000000000000e+00
5.300000000000000000e+01	4.571888604408644596e+01	1.780198445427010157e+01	-1.636035953378822336e-02	4.386231361207471764e+02	1.523197929332975598e-02	0.000000000000000000e+00	1.123890137943672762e+01	1.000000000000000000e+00
5.300000000000000000e+01	7.392374181330302463e+01	4.855963343631678697e+01	-4.406172766019167235e-03	1.168515987097490836e+02	8.890967042887287786e-02	0.000000000000000000e+00	5.392438598710773690e+00	1.000000000000000000e+00
5.300000000000000000e+01	7.853449086657249723e+01	1.848598127491060339e+01	-4.195720421803376086e-03	1.111868407746761420e+02	2.243229279077444405e-01	0.000000000000000000e+00	9.834141269537752805e+00	1.000000000000000000e+00
5.400000000000000000e+01	3.317800091328316370e+01	9.105314693121783876e+00	-1.727398275984279308e-02	4.632151853979593170e+02	2.379909160421618264e-01	0.000000000000000000e+00	6.283810823468749973e+00	1.000000000000000000e+00
5.400000000000000000e+01	6.044854060661445772e+01	4.797809232699729165e+01	-4.248105627811347464e-03	1.125968963980518964e+02	1.074144879459349999e-01	0.000000000000000000e+00	8.500605167345025137e+00	1.000000000000000000e+00
5.400000000000000000e+01	8.797200520745413144e+01	2.955136914661287761e+01	-1.639993499902863902e-02	4.396883912101606029e+02	6.078950048420850294e-03	0.000000000000000000e+00	1.162197107010022812e+01	1.000000000000000000e+00
5.400000000000000000e+01	5.575662875139237684e+01	3.610762312852630629e+01	-1.519745529666191065e-02	4.073211754344050632e+02	1.294652566158016604e-02	0.000000000000000000e+00	9.709076682170588057e+00	1.000000000000000000e+00
5.400000000000000000e+01	2.787964409367089402e+01	3.775831554863390949e+01	-4.125958138309843495e-03	1.093090453504370743e+02	2.124317326813214279e-01	0.000000000000000000e+00	5.393489238389723717e+00	1.000000000000000000e+00
5.500000000000000000e+01	7.471138767030768690e+01	6.921652252460014587e+00	-4.185323307793656356e-03	1.109069810548527073e+02	1.191327455742349217e-01	0.000000000000000000e+00	1.217989424374379404e+01	1.000000000000000000e+00
5.500000000000000000e+01	1.397385107178974977e+02	3.436007474913169091e+01	-4.549599084746798645e-03	1.207122132357510509e+02	2.446737792826433333e-01	0.000000000000000000e+00	1.439745680387468418e+01	1.000000000000000000e+00
5.500000000000000000e+01	7.914929335905159746e+01	4.722846662348283076e+01	-3.199301855889431691e-03	8.436618454037278525e+01	3.520253168888729522e-01	0.000000000000000000e+00	5.392438598710773690e+00	1.000000000000000000e+00
5.600000000000000000e+01	6.684541390343085254e+00	5.039828161319197619e+01	-1.641845135455457377e-02	4.401867970240041359e+02	1.499729703060781461e-02	0.000000000000000000e+00	7.506145847082733802e+00	1.000000000000000000e+00
5.600000000000000000e+01	1.296556972740462186e+02	2.054021885910040979e+01	-3.279880532002384195e-03	8.653512543105007637e+01	3.667883809404957063e-01	0.000000000000000000e+00	5.085349569308865725e+00	1.000000000000000000e+00
5.600000000000000000e+01	5.089855145341173426e+01	4.737592744905293074e+01	-3.367524671626799092e-03	8.889424781217672944e+01	2.150098855451362256e-01	0.000000000000000000e+00	3.794036714675405264e+00	1.000000000000000000e+00
5.700000000000000000e+01	8.725403714739647398e+01	7.537139389373433751e+00	-1.615438077689854840e-02	4.330787939947652490e+02	1.468794013241137009e-02	0.000000000000000000e+00	6.536818766064601327e+00	1.000000000000000000e+00
5.700000000000000000e+01	8.847960425562966691e+01	4.637554194035930522e+01	-7.503884240281265099e-03	2.002328778291670517e+02	9.229044922620954772e-02	0.000000000000000000e+00	6.154778815972862027e+00	1.000000000000000000e+00
5.700000000000000000e+01	8.344823675976805077e+01	5.275275720291465831e+01	-6.180958176149492847e-03	1.646236003595794557e+02	1.242761763114464957e-01	0.000000000000000000e+00	6.999907197139314974e+00	1.000000000000000000e+00
5.700000000000000000e+01	5.552097616507514033e+01	8.276440401704089567e+00	-1.577479689904749335e-02	4.228615127756133347e+02	2.751102764741908402e-02	0.000000000000000000e+00	9.213711189302976834e+00	1.000000000000000000e+00
5.800000000000000000e+01	7.535232718099405247e+01	4.066703231010563258e+01	-4.490075664278579681e-03	1.191100178804249765e+02	1.164717190924643431e-01	0.000000000000000000e+00	7.580855651315134835e+00	1.000000000000000000e+00
5.800000000000000000e+01	1.062267808242394125e+02	4.486329658902163686e+01	-1.627990577746665085e-02	4.364575577033276090e+02	2.311289300606689245e-02	0.000000000000000000e+00	6.230976551321442791e+00	1.000000000000000000e+00
5.800000000000000000e+01	1.039061466859366334e+02	3.818766107656985298e+01	-5.354802769648656091e-03	1.423859274459418884e+02	2.840703177640715449e-01	0.000000000000000000e+00	7.067492645837254450e+00	1.000000000000000000e+00
5.900000000000000000e+01	3.519005089128533825e+01	1.505829154098239542e+01	-1.599043033475781514e-02	4.286657304504451531e+02	2.890320902236442890e-02	0.000000000000000000e+00	6.283810823468749973e+00	1.000000000000000000e+00
5.900000000000000000e+01	6.443135865417353614e+01	4.046826885296471943e+01	-1.583629914539347316e-02	4.245169723016708758e+02	1.112176011353882554e-02	0.000000000000000000e+00	8.500605167345025137e+00	1.000000000000000000e+00
5.900000000000000000e+01	8.560983579150118317e+01	4.093075257475094020e+01	-4.331136366473599050e-03	1.148318395983503706e+02	2.164385202588557933e-01	0.000000000000000000e+00	6.154778815972862027e+00	1.000000000000000000e+00
5.900000000000000000e+01	1.260362691163779516e+02	4.779724523167594441e+01	-4.172654539484234662e-03	1.105659750847086400e+02	7.900586102991447035e-02	0.000000000000000000e+00	9.940195414139886054e+00	1.000000000000000000e+00
6.000000000000000000e+01	2.233504458710121909e+01	7.739020540379904389e+00	-1.548195186674901011e-02	4.149789860846368583e+02	1.064313029390351328e-02	0.000000000000000000e+00	1.479266423133013753e+01	1.000000000000000000e+00
6.000000000000000000e+01	1.247546171161627058e+02	1.918368152895781975e+01	-1.606024424502008191e-02	4.305449155154074674e+02	2.867717897233512669e-02	0.000000000000000000e+00	5.085349569308865725e+00	1.000000000000000000e+00
6.000000000000000000e+01	1.265845617248215831e+02	2.639272304147973358e+01	-4.526834404279055958e-03	1.200994550134581402e+02	4.006629404186580201e-01	0.000000000000000000e+00	6.609362962228567007e+00	1.000000000000000000e+00
6.000000000000000000e+01	2.894593118429977352e+01	2.897777641469705046e+01	-1.564173858186705332e-02	4.192799743475951573e+02	1.113409038885859736e-02	0.000000000000000000e+00	1.488060055261128589e+01	1.000000000000000000e+00
6.100000000000000000e+01	6.417928720638046514e+01	1.142701555425912296e+01	-1.636460517698371669e-02	4.387374163444755482e+02	2.996013656368645695e-02	0.000000000000000000e+00	8.578576631743683123e+00	1.000000000000000000e+00
6.100000000000000000e+01	1.090879575435390763e+02	5.039852346459370125e+01	-4.720626717322566265e-03	1.253157739248014479e+02	3.922963845809450678e-01	0.000000000000000000e+00	6.230976551321442791e+00	1.000000000000000000e+00
6.200000000000000000e+01	1.005829208156066272e+02	6.250769919808409014e+00	-3.762308365290138647e-03	9.952066335366255601e+01	8.129774267856815229e-02	0.000000000000000000e+00	8.723961979959327095e+00	1.000000000000000000e+00
6.200000000000000000e+01	1.342986104158716500e+02	3.846484910430831405e+01	-1.530642735360117877e-02	4.102543826008454744e+02	3.418532369409255089e-02	0.000000000000000000e+00	7.497398687117515337e+00	1.000000000000000000e+00
6.300000000000000000e+01	1.233083835172790401e+02	8.962816062155974706e+00	-4.402808786039861047e-03	1.167610502658616554e+02	8.787339904517210698e-02	0.000000000000000000e+00	7.207613222227902128e+00	1.000000000000000000e+00
6.300000000000000000e+01	8.814537602126986826e+01	1.353368966850051081e+01	-1.538157948105772256e-02	4.122772567671249249e+02	2.925458238298717095e-02	0.000000000000000000e+00	1.441296085393361537e+01	1.000000000000000000e+00
6.300000000000000000e+01	5.832317901530049653e+01	1.800139118467244970e+01	-1.645692729230286214e-02	4.412224560682460606e+02	4.903792771894532887e-02	0.000000000000000000e+00	5.257723786251734310e+00	1.000000000000000000e+00
6.300000000000000000e+01	4.387785303854306562e+01	2.363051648762858648e+01	-1.533845196434088266e-02	4.111163909024462555e+02	2.613961399804684005e-01	0.000000000000000000e+00	4.819234702335575271e+00	1.000000000000000000e+00
6.300000000000000000e+01	1.456023380782721866e+01	3.278355935634335339e+01	-1.583167178010015663e-02	4.243924172421324670e+02	2.230398089171437004e-02	0.000000000000000000e+00	1.249639201871114658e+01	1.000000000000000000e+00
6.300000000000000000e+01	1.092759145047707392e+02	6.985190336142805378e+00	-2.123510769024153279e-03	5.540905356371740709e+01	2.807871008913730426e-01	0.000000000000000000e+00	8.723961979959327095e+00	1.000000000000000000e+00
6.300000000000000000e+01	1.409053682678817552e+02	1.255585965332178233e+01	-3.013375998445557997e-03	7.936160746989605741e+01	1.558325704463467964e-01	0.000000000000000000e+00	1.745780013575346601e+01	1.000000000000000000e+00
6.400000000000000000e+01	2.276978954536512489e+01	4.525065092000229328e+01	-2.002420973463490267e-02	5.372432041247578809e+02	9.938424658308031567e-02	0.000000000000000000e+00	5.652756564294780794e+00	1.000000000000000000e+00
6.400000000000000000e+01	9.377836915134250262e+01	5.022210951989612226e+01	-1.446586247388541302e-02	3.876288490623303460e+02	2.010317982012957971e-01	0.000000000000000000e+00	1.237150965456270235e+01	1.000000000000000000e+00
6.400000000000000000e+01	3.999059215011354951e+01	5.305427903572674353e+01	-1.602061325448722942e-02	4.294781658484825471e+02	7.840073524903568014e-03	0.000000000000000000e+00	1.367766170654747704e+01	1.000000000000000000e+00
6.400000000000000000e+01	4.824328612286205242e+01	2.158894427422816875e+01	-1.445287014653913980e-02	3.872791338348563386e+02	2.928122383197924172e-01	0.000000000000000000e+00	4.819234702335575271e+00	1.000000000000000000e+00
6.400000000000000000e+01	1.222112472455259393e+02	3.226963239946255158e+01	-4.809890248933693796e-03	1.277184855738020701e+02	8.880418046510929475e-02	0.000000000000000000e+00	7.325567768901120935e+00	1.000000000000000000e+00
6.400000000000000000e+01	1.173658562982333535e+02	4.293602867259924949e+01	-1.656965458447156106e-02	4.442567431187963507e+02	8.813465452776947373e-02	0.000000000000000000e+00	5.513798097819098132e+00	1.000000000000000000e+00
6.500000000000000000e+01	1.001270661159771436e+02	3.687826325623394297e+01	-1.471023773026262742e-02	3.942067119882897828e+02	4.777430484446021364e-02	0.000000000000000000e+00	1.276288270354985777e+01	1.000000000000000000e+00
6.500000000000000000e+01	1.339356835936321488e+02	4.595345853432204564e+01	-1.565667747670372936e-02	4.196820854449204035e+02	2.549793182576221007e-02	0.000000000000000000e+00	7.497398687117515337e+00	1.000000000000000000e+00
6.500000000000000000e+01	6.230659901482047758e+01	4.326670618724798345e+01	-4.033020589279038767e-03	1.068074399618144810e+02	1.589349808323189395e-01	0.000000000000000000e+00	8.212192472659390674e+00	1.000000000000000000e+00
6.600000000000000000e+01	7.014450673077450915e+01	5.261941908917414423e+00	-2.575035989678901502e-02	6.913743196005807476e+02	2.863246917823702997e-02	0.000000000000000000e+00	8.578576631743683123e+00	1.000000000000000000e+00
6.600000000000000000e+01	7.622006706315805502e+01	4.190765055747904455e+01	-2.145170220217479731e-02	5.756671015295877396e+02	9.447325395024697148e-02	0.000000000000000000e+00	1.041263565014036452e+01	1.000000000000000000e+00
6.600000000000000000e+01	1.228758866621231647e+02	4.313982968468167201e+01	-1.635206009085564405e-02	4.383997395347684574e+02	1.293725830913889929e-01	0.000000000000000000e+00	5.513798097819098132e+00	1.000000000000000000e+00
6.600000000000000000e+01	3.431840703185208952e+01	1.039482679325812420e+01	-1.593156259567053007e-02	4.270811841088154779e+02	2.212642352652605116e-02	0.000000000000000000e+00	1.632686404795803270e+01	1.000000000000000000e+00
6.700000000000000000e+01	6.277404584387636532e+01	1.520256216402823313e+01	-1.668724085829487169e-02	4.474218196598931740e+02	5.560834288886751242e-02	0.000000000000000000e+00	5.257723786251734310e+00	1.000000000000000000e+00
6.700000000000000000e+01	7.184753583610522298e+00	2.269583885330124673e+01	-1.573381518184480132e-02	4.217584055207050824e+02	2.463962998097990464e-02	0.000000000000000000e+00	1.249639201871114658e+01	1.000000000000000000e+00
6.700000000000000000e+01	1.243276839243096106e+02	5.019147579943940229e+01	-1.700563313584434882e-02	4.559920030305520413e+02	5.697894550389837054e-02	0.000000000000000000e+00	6.671460212226232755e+00	1.000000000000000000e+00
6.800000000000000000e+01	8.741738657169437943e+01	3.571412375161588670e+01	-1.599617303615991776e-02	4.288203070766049336e+02	2.686841592465438744e-02	0.000000000000000000e+00	1.156352741939561923e+01	1.000000000000000000e+00
6.800000000000000000e+01	2.689111567624184929e+01	4.911954322893652147e+01	-1.457139097847828454e-02	3.904693659308708789e+02	1.353952832588815047e-01	0.000000000000000000e+00	5.652756564294780794e+00	1.000000000000000000e+00
6.800000000000000000e+01	1.099130058260254970e+02	2.311952915885347792e+01	-3.875662661800268870e-03	1.025718275163765441e+02	1.404957949646092885e-01	0.000000000000000000e+00	1.127871100588099473e+01	1.000000000000000000e+00
6.900000000000000000e+01	6.799977987133871693e+01	3.530257086493563889e+01	-1.770642790640615180e-02	4.748553364478651702e+02	1.599696937106009909e-02	0.000000000000000000e+00	9.789778327272221858e+00	1.000000000000000000e+00
6.900000000000000000e+01	6.916318660933234241e+01	4.956424375830842166e+01	-4.402810869865818322e-02	1.183357542436495578e+03	4.821680550322171577e-03	0.000000000000000000e+00	9.309767607203296436e+00	1.000000000000000000e+00
6.900000000000000000e+01	1.433554383614004735e+02	5.227489233258784118e+00	-3.802327717927641258e-03	1.005978665858457219e+02	1.009399762155380742e-01	0.000000000000000000e+00	2.230341475596739187e+01	1.000000000000000000e+00
7.000000000000000000e+01	1.126947222635760966e+02	3.404982538609461784e+01	-1.643030318946998858e-02	4.405058135506787949e+02	3.934762670895874948e-03	0.000000000000000000e+00	1.127871100588099473e+01	1.000000000000000000e+00
7.000000000000000000e+01	5.488270671445486926e+01	3.975587604032036637e+01	-4.435437049766432702e-03	1.176393071298632691e+02	1.078022369485467369e-01	0.000000000000000000e+00	6.416585943897972655e+00	1.000000000000000000e+00
7.000000000000000000e+01	5.026354972642542407e+01	5.198729304287920883e+01	-1.661096720947512206e-02	4.453687574381409604e+02	1.593821774712046446e-01	0.000000000000000000e+00	5.719418485553383391e+00	1.000000000000000000e+00
7.000000000000000000e+01	1.417057354063562684e+02	5.262187917807161597e+01	-1.520865454457959696e-02	4.076226262390752026e+02	9.483703174581914475e-03	0.000000000000000000e+00	1.023921574410866775e+01	1.000000000000000000e+00
7.100000000000000000e+01	1.307093215654941503e+02	5.213649055000925614e+01	-4.527463809942474000e-03	1.201163967621448165e+02	2.809567885815646981e-01	0.000000000000000000e+00	6.489166319910377290e+00	1.000000000000000000e+00
7.200000000000000000e+01	1.024924018125113179e+02	9.041771030974196321e+00	-1.635768989345007599e-02	4.385512772571851769e+02	3.357890394749274421e-02	0.000000000000000000e+00	7.870118569708940193e+00	1.000000000000000000e+00
7.200000000000000000e+01	7.506049841015729385e+01	1.510147967098200006e+01	-1.718445941518066331e-02	4.608054803460209996e+02	1.313302184607822998e-01	0.000000000000000000e+00	5.715549166961254812e+00	1.000000000000000000e+00
7.200000000000000000e+01	4.862079592308053577e+01	4.115625042465432415e+01	-4.693438397076177791e-03	1.245839443344448227e+02	3.282415035537884496e-01	0.000000000000000000e+00	6.416585943897972655e+00	1.000000000000000000e+00
7.200000000000000000e+01	4.645675084756590678e+01	4.771880032192914456e+01	-1.688570305997728199e-02	4.527638382341302190e+02	1.609303706223842445e-01	0.000000000000000000e+00	5.719418485553383391e+00	1.000000000000000000e+00
7.300000000000000000e+01	9.293426126802187071e+01	1.307036834754797994e+01	-3.679939694231140063e-02	9.887818895270047506e+02	6.288828000456714307e-03	0.000000000000000000e+00	1.037244652949912904e+01	1.000000000000000000e+00
7.300000000000000000e+01	7.657741700499407500e+01	2.061205679652791645e+01	-1.649291182734380357e-02	4.421910538815545806e+02	1.407430671833792557e-01	0.000000000000000000e+00	5.715549166961254812e+00	1.000000000000000000e+00
7.300000000000000000e+01	4.784617061814292249e+00	2.906990787434301637e+01	-1.894288200972601239e-03	4.923905642680551864e+01	2.544130341516083194e-01	0.000000000000000000e+00	2.901260204279709143e+01	1.000000000000000000e+00
7.300000000000000000e+01	7.779983681873798673e+01	4.213424081663290366e+01	-1.500919006584662888e-02	4.022536293154334999e+02	5.534364983840966978e-02	0.000000000000000000e+00	3.600170042683928262e+00	1.000000000000000000e+00
7.400000000000000000e+01	1.102677190062972272e+02	7.823900414983026685e+00	-1.568533606876595932e-02	4.204534904268771243e+02	4.035107376204494223e-02	0.000000000000000000e+00	7.870118569708940193e+00	1.000000000000000000e+00
7.400000000000000000e+01	1.028353203728943726e+02	4.197144119594724287e+01	-2.833939154177773923e-02	7.610634343013725811e+02	6.827005711935951737e-03	0.000000000000000000e+00	5.202596693252011129e+00	1.000000000000000000e+00
7.400000000000000000e+01	1.294640372059420201e+02	4.576793134157647103e+01	-1.511649434445746024e-02	4.051419447960380467e+02	2.024822153472460862e-02	0.000000000000000000e+00	6.489166319910377290e+00	1.000000000000000000e+00
7.500000000000000000e+01	4.463412105392724527e+01	8.746422859580261999e+00	-1.655960876748124519e-02	4.439863392811853373e+02	1.437589650202664160e-02	0.000000000000000000e+00	1.968700072418515390e+01	1.000000000000000000e+00
7.600000000000000000e+01	1.379368335964963705e+02	1.858088259418288146e+01	-1.694197564773186268e-02	4.542785307370705254e+02	1.239150264410038282e-02	0.000000000000000000e+00	1.630294562927361923e+01	1.000000000000000000e+00
7.600000000000000000e+01	9.418583608967367127e+01	2.712107317412375096e+01	-1.959559591534374562e-02	5.257061811328832164e+02	1.230912959139085494e-02	0.000000000000000000e+00	6.563399772310169134e+00	1.000000000000000000e+00
7.600000000000000000e+01	3.732817529399619616e+01	4.748746479855023495e+01	-1.622433616491949018e-02	4.349617872247500259e+02	3.385324870144856835e-02	0.000000000000000000e+00	4.748800199545160083e+00	1.000000000000000000e+00
7.600000000000000000e+01	1.087737752006654119e+02	3.013032096428990769e+01	-4.711667496609466335e-03	1.250746180621014219e+02	7.828469697629847346e-02	0.000000000000000000e+00	8.836155412718499136e+00	1.000000000000000000e+00
7.600000000000000000e+01	2.234187797292890920e+01	5.216695674628249435e+01	-1.585631174732122020e-02	4.250556526665492925e+02	1.774243309965028992e-02	0.000000000000000000e+00	1.161439728929886606e+01	1.000000000000000000e+00
7.700000000000000000e+01	1.035050955247131839e+02	1.766192346420751136e+01	-1.607074715065792345e-02	4.308276228346107928e+02	1.289665277655815956e-02	0.000000000000000000e+00	8.679434113288229113e+00	1.000000000000000000e+00
7.700000000000000000e+01	7.982531542241322597e+01	3.915789057476072088e+01	-1.456422719680957982e-02	3.902765380048900852e+02	6.293121150278258025e-02	0.000000000000000000e+00	3.600170042683928262e+00	1.000000000000000000e+00
7.700000000000000000e+01	6.449601431224982662e+01	4.864534123319076997e+01	-1.621913078215097420e-02	4.348216736353626288e+02	6.284512354944227219e-02	0.000000000000000000e+00	1.481168869233487939e+01	1.000000000000000000e+00
7.800000000000000000e+01	7.465737819379096152e+01	1.077717084573074935e+01	-2.992789446747862875e-02	8.038212595315060298e+02	7.883911575561963758e-02	0.000000000000000000e+00	1.002055540884405005e+01	1.000000000000000000e+00
7.800000000000000000e+01	1.007194418520202817e+02	2.649640341065480342e+01	-4.845047875349095187e-03	1.286648254397565267e+02	3.565746771847817520e-01	0.000000000000000000e+00	6.563399772310169134e+00	1.000000000000000000e+00
7.900000000000000000e+01	1.434995102269589893e+02	3.479316121801993944e+01	-1.517073575213988106e-02	4.066019639073645635e+02	1.648430560840874470e-02	0.000000000000000000e+00	1.714005103469703784e+01	1.000000000000000000e+00
7.900000000000000000e+01	3.753753521940451776e+01	2.710987751842150573e+01	-4.378086990349392554e-03	1.160956122597958284e+02	1.074081095288065280e-01	0.000000000000000000e+00	1.686729760141236767e+01	1.000000000000000000e+00
7.900000000000000000e+01	1.000513527726728285e+02	3.424413536666624225e+01	-1.621965155818228671e-02	4.348356913939519472e+02	1.780640463505811510e-02	0.000000000000000000e+00	3.920216414609061673e+00	1.000000000000000000e+00
7.900000000000000000e+01	9.837418081433989414e+01	4.464823894544889527e+01	-1.544726353638905918e-02	4.140452782877806044e+02	3.268877660025759635e-02	0.000000000000000000e+00	5.202596693252011129e+00	1.000000000000000000e+00
8.100000000000000000e+01	2.011882554263558021e+01	7.624961698377819452e+00	-6.534843502678248234e-03	1.741491521847665922e+02	4.380861004456459984e-02	0.000000000000000000e+00	1.398748182974498633e+01	1.000000000000000000e+00
8.100000000000000000e+01	2.077487382643333191e+01	2.462667239628593308e+01	-1.554822312080113463e-02	4.167628132672605830e+02	1.191302671355232157e-02	0.000000000000000000e+00	1.110704542809345519e+01	1.000000000000000000e+00
8.100000000000000000e+01	3.386831098640729465e+01	5.074022398242360055e+01	-1.532898093181982169e-02	4.108614585716759393e+02	2.513638120189787273e-02	0.000000000000000000e+00	4.748800199545160083e+00	1.000000000000000000e+00
8.300000000000000000e+01	1.060309325215400946e+02	6.934179617837631149e+00	-1.666477048474056255e-02	4.468169833138304057e+02	1.503617442300371199e-01	0.000000000000000000e+00	5.964390982622332693e+00	1.000000000000000000e+00
8.300000000000000000e+01	1.124827757496381935e+02	1.465618532654296402e+01	-1.647182832029538829e-02	4.416235479015346641e+02	1.254845043285355288e-01	0.000000000000000000e+00	5.289792092100239707e+00	1.000000000000000000e+00
8.300000000000000000e+01	1.192532093107529931e+02	1.538771285802690159e+01	-4.464528086428247965e-03	1.184223522481468791e+02	4.656557724470276050e-01	0.000000000000000000e+00	6.809838701084528267e+00	1.000000000000000000e+00
8.300000000000000000e+01	5.359999926409418691e+01	3.225798175082231012e+01	-1.624140574430298772e-02	4.354212500813949305e+02	1.814640591637506351e-02	0.000000000000000000e+00	1.403926469902156171e+01	1.000000000000000000e+00
8.300000000000000000e+01	1.398313853282398043e+02	5.215904469989590808e+01	-1.577500341025503752e-02	4.228670714497444010e+02	1.967093520532625650e-02	0.000000000000000000e+00	1.774905770396547666e+01	1.000000000000000000e+00
8.300000000000000000e+01	4.579812301610279945e+01	9.032425518841476375e+00	-1.481064974681186273e-02	3.969095080518998770e+02	1.505102478794860810e-01	0.000000000000000000e+00	5.005268084032136855e+00	1.000000000000000000e+00
8.300000000000000000e+01	1.035369512843171123e+02	1.276494973497556806e+01	-1.723768282450280354e-02	4.622380979365386224e+02	1.113698007719036154e-01	0.000000000000000000e+00	6.341752326489030089e+00	1.000000000000000000e+00
8.400000000000000000e+01	8.196264672433325416e+01	4.550750346790600531e+00	-1.545489628040189016e-02	4.142507293003325231e+02	8.098829821127084827e-03	0.000000000000000000e+00	1.025052264650806144e+01	1.000000000000000000e+00
8.400000000000000000e+01	7.449503855768497829e+01	1.948356854439109043e+01	-1.651922915059754124e-02	4.428994387954268177e+02	1.369592503139915873e-02	0.000000000000000000e+00	6.584341125758037094e+00	1.000000000000000000e+00
8.400000000000000000e+01	5.395803880109644268e+01	5.294871252100116266e+01	-1.350762509397379456e-03	3.460894391492161759e+01	3.492543665372978001e-01	0.000000000000000000e+00	1.419165315080712020e+01	1.000000000000000000e+00
8.500000000000000000e+01	1.366487959288584975e+01	3.444039410733542184e+01	-1.621939724494779467e-02	4.348288460298936116e+02	1.078163287233924184e-02	0.000000000000000000e+00	1.211862829791402341e+01	1.000000000000000000e+00
8.500000000000000000e+01	3.988925007543796397e+01	4.201233511481107996e+01	-1.609546942887998475e-02	4.314930738290074714e+02	8.673463604410125427e-03	0.000000000000000000e+00	1.060319534853583789e+01	1.000000000000000000e+00
8.500000000000000000e+01	6.448059131069483918e+00	4.665266839470501026e+00	-4.194316084681387787e-03	1.111490401510482826e+02	2.609553234835085833e-01	0.000000000000000000e+00	8.052424168843977270e+00	1.000000000000000000e+00
8.500000000000000000e+01	5.071914506983150517e+01	8.117958165817626082e+00	-1.466517398292824410e-02	3.929937284919652143e+02	1.688228408410892278e-01	0.000000000000000000e+00	5.005268084032136855e+00	1.000000000000000000e+00
8.600000000000000000e+01	1.129133699608026262e+02	1.992842289734323202e+01	-1.666250422653046265e-02	4.467559823103660506e+02	6.683223790642633944e-02	0.000000000000000000e+00	5.289792092100239707e+00	1.000000000000000000e+00
8.600000000000000000e+01	9.797614704779251227e+00	2.293367496043612519e+01	-4.136126623749888064e-03	1.095827510618123029e+02	1.078330431487264374e-01	0.000000000000000000e+00	6.150468437197224247e+00	1.000000000000000000e+00
8.700000000000000000e+01	7.295438079391107777e+00	1.267298086489148545e+01	-1.622801899073980647e-02	4.350609180606019208e+02	2.304125116008959306e-02	0.000000000000000000e+00	5.870381643468603805e+00	1.000000000000000000e+00
8.700000000000000000e+01	8.084825415591869557e+01	3.656463753129784777e+01	-3.160991694921615885e-02	8.490963560665381920e+02	7.248742064768154414e-02	0.000000000000000000e+00	6.029826577784606734e+00	1.000000000000000000e+00
8.700000000000000000e+01	8.247198634905016945e+01	4.237172822485052137e+01	-1.705200227092285720e-02	4.572401237243710739e+02	3.973329698912761998e-01	0.000000000000000000e+00	6.029826577784606734e+00	1.000000000000000000e+00
8.700000000000000000e+01	7.881155083625708357e+01	5.109547826637386692e+01	-1.595260426566216805e-02	4.276475639583556472e+02	1.976951908009616510e-02	0.000000000000000000e+00	9.460581532352826173e+00	1.000000000000000000e+00
8.700000000000000000e+01	1.051883895963328897e+01	5.179207103542621837e+01	-1.556878781238746692e-02	4.173163542614466905e+02	1.101021588080863811e-02	0.000000000000000000e+00	1.743112256074336130e+01	1.000000000000000000e+00
8.700000000000000000e+01	2.792646389822627029e+01	5.269685151981556714e+01	-3.880959407404203053e-03	1.027144003244949602e+02	1.276220239175942517e-01	0.000000000000000000e+00	1.603954936806197296e+01	1.000000000000000000e+00
8.800000000000000000e+01	1.443583870262298490e+02	3.066069089448738794e+01	-1.615867916854495448e-02	4.331944940516012821e+02	1.706090845794561162e-02	0.000000000000000000e+00	3.651856575381812409e+00	1.000000000000000000e+00
8.800000000000000000e+01	1.115727745939561402e+02	9.139161757898186522e+00	-1.742849962496595406e-02	4.673743248034653561e+02	2.904893295799093611e-02	0.000000000000000000e+00	5.591569650851595519e+00	1.000000000000000000e+00
8.800000000000000000e+01	9.526324116134694009e+01	3.141796054235146585e+01	-4.138088307823414164e-03	1.096355538256067490e+02	8.452056959463050134e-02	0.000000000000000000e+00	1.123558951471396661e+01	1.000000000000000000e+00
8.800000000000000000e+01	7.834377979821789495e+01	1.414121523112457091e+01	-4.603041903736736044e-03	1.221507366890013202e+02	2.438012536749083470e-01	0.000000000000000000e+00	6.584341125758037094e+00	1.000000000000000000e+00
8.800000000000000000e+01	3.558051081094710355e+01	1.705207005889108984e+01	-1.659317040608334140e-02	4.448897198507566486e+02	1.811669704294119887e-01	0.000000000000000000e+00	5.526150088078149558e+00	1.000000000000000000e+00
8.900000000000000000e+01	9.207057686023318865e+01	2.064552505154697215e+01	-1.629664715937415020e-02	4.369081864495075820e+02	1.259706189977649604e-02	0.000000000000000000e+00	1.123558951471396661e+01	1.000000000000000000e+00
8.900000000000000000e+01	6.195599782319755633e+01	2.088664648642400934e+01	-4.318504423221018046e-03	1.144918248503935843e+02	5.460421168343421172e-02	0.000000000000000000e+00	9.853532630632203748e+00	1.000000000000000000e+00
8.900000000000000000e+01	3.703336238981561479e+01	2.238381996729315304e+01	-1.621376974695263457e-02	4.346773703405090146e+02	2.521753401489028601e-01	0.000000000000000000e+00	5.526150088078149558e+00	1.000000000000000000e+00
9.000000000000000000e+01	4.918384859550656785e+01	2.125755437602178688e+01	-1.576918539966891408e-02	4.227104677219174960e+02	7.840858876580814041e-03	0.000000000000000000e+00	1.137980479762646979e+01	1.000000000000000000e+00
9.000000000000000000e+01	1.117421327551353585e+02	4.346208787726283873e+01	-9.918693552570547606e-03	2.652324399126970320e+02	2.059041417593480139e-01	0.000000000000000000e+00	6.947057440090988578e+00	1.000000000000000000e+00
9.000000000000000000e+01	2.294523817979900215e+01	1.014524056766563476e+01	-6.353081039696290531e-03	1.692566414440941855e+02	9.981548488081837256e-02	0.000000000000000000e+00	1.350005893528168066e+01	1.000000000000000000e+00
9.100000000000000000e+01	1.091732227352447069e+02	3.700745323340971282e+01	-1.664243299713086960e-02	4.462157238664333363e+02	2.493785029196349257e-02	0.000000000000000000e+00	6.947057440090988578e+00	1.000000000000000000e+00
9.100000000000000000e+01	1.129651672533155526e+01	1.696864732179575697e+01	-3.821454601505384734e-03	1.011127060186112772e+02	3.394796036060334643e-01	0.000000000000000000e+00	5.870381643468603805e+00	1.000000000000000000e+00
9.200000000000000000e+01	1.407790342062735078e+02	1.486126254680549685e+01	-3.948467340414494112e-03	1.045315152662430194e+02	2.629179161166844692e-01	0.000000000000000000e+00	1.420836368426408214e+01	1.000000000000000000e+00
9.300000000000000000e+01	2.752277902804836174e+01	4.052979450084004043e+01	-1.627187055922397693e-02	4.362412732686266281e+02	6.873181976189080000e-02	0.000000000000000000e+00	5.775340836192546234e+00	1.000000000000000000e+00
9.300000000000000000e+01	1.204906066225990173e+02	4.329056633165869528e+01	-1.584741442612193352e-02	4.248161629566466786e+02	1.513839761289481611e-02	0.000000000000000000e+00	8.750155121499332722e+00	1.000000000000000000e+00
9.300000000000000000e+01	4.390350195889415374e+01	3.133812462920183251e+01	-1.645578681834199489e-02	4.411917578646045968e+02	1.052693841986107604e-02	0.000000000000000000e+00	1.128620351034386360e+01	1.000000000000000000e+00
9.300000000000000000e+01	5.678273387736327393e+00	4.352353272260504014e+01	-4.799775015969081141e-03	1.274462132623915238e+02	7.519982102548017355e-02	0.000000000000000000e+00	1.037009380150766980e+01	1.000000000000000000e+00
9.300000000000000000e+01	6.836229770081845736e+00	3.321829218835970465e+01	-3.574196504846693934e-03	9.445724551387030488e+01	1.575550413183133269e-01	0.000000000000000000e+00	1.037009380150766980e+01	1.000000000000000000e+00
9.400000000000000000e+01	6.064700205080600171e+01	1.112044787228582265e+01	-1.629800545798648984e-02	4.369447478519055608e+02	1.295352967618401685e-02	0.000000000000000000e+00	9.853532630632203748e+00	1.000000000000000000e+00
9.400000000000000000e+01	7.623663951492186186e+01	1.740868586567387055e+01	-2.081181736242086050e-02	5.584432842466960665e+02	7.948802874883864611e-03	0.000000000000000000e+00	8.870777004665747256e+00	1.000000000000000000e+00
9.500000000000000000e+01	2.744842636747618769e+01	3.475493229849624299e+01	-1.702753417070465569e-02	4.565815144540219421e+02	8.671843478158414165e-02	0.000000000000000000e+00	5.775340836192546234e+00	1.000000000000000000e+00
9.500000000000000000e+01	5.702591881464015700e+01	4.704794324879602385e+01	-1.624426295271766060e-02	4.354981577257336198e+02	1.031089202262480686e-02	0.000000000000000000e+00	2.046939728464214525e+01	1.000000000000000000e+00
9.500000000000000000e+01	1.368092350834499484e+02	2.850378040491159126e+01	-4.223106344638618767e-03	1.119239892453587260e+02	1.007946566197807092e-01	0.000000000000000000e+00	4.374442164023317758e+00	1.000000000000000000e+00
9.500000000000000000e+01	7.695875440261866629e+01	4.050584268172951141e+01	-1.679328918137572638e-02	4.502763285127738868e+02	2.333632135613398217e-01	0.000000000000000000e+00	4.839563287944349312e+00	1.000000000000000000e+00
9.600000000000000000e+01	1.095622392107120078e+02	2.064222895959128223e+01	-1.500077171191801194e-02	4.020270319952891782e+02	1.369130905753901395e-02	0.000000000000000000e+00	9.955885727695719112e+00	1.000000000000000000e+00
9.600000000000000000e+01	8.092461787870675494e+01	3.695177810770113780e+01	-1.397197697081857017e-02	3.743349043788409745e+02	3.193627314290874430e-01	0.000000000000000000e+00	4.839177991930596612e+00	1.000000000000000000e+00
9.600000000000000000e+01	7.004248765961969525e+01	2.375873842135900560e+01	-3.968289870260784287e-03	1.050650794498990308e+02	3.136701162857425951e-01	0.000000000000000000e+00	6.822044313117108238e+00	1.000000000000000000e+00
9.800000000000000000e+01	1.944525161911793276e+01	1.292081383637496117e+01	-1.608152962413670478e-02	4.311178552975763409e+02	1.277506860195942728e-02	0.000000000000000000e+00	1.211041515360275689e+01	1.000000000000000000e+00
9.800000000000000000e+01	1.019262717279809891e+02	2.703062948128760468e+01	-1.532284212050817260e-02	4.106962198321448341e+02	1.554946060406570130e-02	0.000000000000000000e+00	9.955885727695719112e+00	1.000000000000000000e+00
9.800000000000000000e+01	9.045589854356381920e+01	3.234064682239502275e+01	-1.584927831255675615e-02	4.248663332957374337e+02	9.709843125651484996e-03	0.000000000000000000e+00	8.517033051428079204e+00	1.000000000000000000e+00
9.800000000000000000e+01	1.150267682677674088e+02	3.492454588643771274e+01	-4.036435196354006515e-03	1.068993511381672903e+02	9.575316676073875044e-02	0.000000000000000000e+00	9.992188331771197696e+00	1.000000000000000000e+00
9.900000000000000000e+01	1.146175406112623207e+01	4.634786693873247998e+01	-1.610310375125363277e-02	4.316985673263889112e+02	4.345754510421628858e-02	0.000000000000000000e+00	6.560141336946440305e+00	1.000000000000000000e+00
9.900000000000000000e+01	2.559934513269904599e+01	2.817999919299282041e+01	-5.032420032351261549e-03	1.337083326391888534e+02	3.210083982774533107e-01	0.000000000000000000e+00	6.753866173515294946e+00	1.000000000000000000e+00
9.900000000000000000e+01	1.245263197575538960e+01	3.249113591645680543e+01	-2.643977616539482448e-02	7.099313772218951044e+02	4.547706581890642585e-02	0.000000000000000000e+00	5.944428539990763483e+00	1.000000000000000000e+00
9.900000000000000000e+01	7.624504707904586098e+01	3.571919514150918928e+01	-1.495785772755178766e-02	4.008719137932562262e+02	2.418394210437162517e-01	0.000000000000000000e+00	4.532642394192725632e+00	1.000000000000000000e+00
9.900000000000000000e+01	9.100863178015784172e+01	4.995121321539993176e+01	-4.248991153172631402e-03	1.126207321354761319e+02	6.426492322246279976e-02	0.000000000000000000e+00	6.460487406293951018e+00	1.000000000000000000e+00
9.900000000000000000e+01	3.233225955678621943e+01	2.323708474259391821e+01	-5.150681850797121826e-03	1.368915928540070013e+02	1.177087224264641296e-01	0.000000000000000000e+00	5.880996314686017357e+00	1.000000000000000000e+00
1.000000000000000000e+02	1.342588334468667313e+02	4.469326331323132706e+01	-1.573276758944800943e-02	4.217302074155019795e+02	1.845531029206726181e-02	0.000000000000000000e+00	7.749418616535627358e+00	1.000000000000000000e+00
1.000000000000000000e+02	9.402104653710476612e+01	4.007560459753958071e+01	-2.660076604338932997e-03	6.985182722164262259e+01	3.888562204547485468e-01	0.000000000000000000e+00	7.959306132985455307e+00	1.000000000000000000e+00
1.010000000000000000e+02	7.480344324479908380e+01	4.545111964474585164e+01	-1.609502930393951620e-02	4.314812269605002371e+02	9.726148967304859561e-02	0.000000000000000000e+00	5.612588532847166967e+00	1.000000000000000000e+00
1.010000000000000000e+02	1.197709668121972868e+02	6.148210869417347624e+00	-1.692833024762435343e-02	4.539112367122674527e+02	1.263760286832604773e-02	0.000000000000000000e+00	1.273886499018763807e+01	1.000000000000000000e+00
1.010000000000000000e+02	7.161563209947181008e+01	3.039692380454135900e+01	-2.220477280723741342e-02	5.959375466110852813e+02	3.811421413854076956e-02	0.000000000000000000e+00	6.822044313117108238e+00	1.000000000000000000e+00
1.020000000000000000e+02	5.300838632117176275e+01	1.616839120966024268e+01	-1.648735541045531772e-02	4.420414914864341540e+02	3.254437082842742690e-02	0.000000000000000000e+00	3.537518542523397258e+00	1.000000000000000000e+00
1.020000000000000000e+02	4.710689603766160616e+01	3.841348130933798899e+01	-1.565584592158928215e-02	4.196597024277552919e+02	1.246286461058287998e-02	0.000000000000000000e+00	7.621580187888004509e+00	1.000000000000000000e+00
1.020000000000000000e+02	4.948244645933171171e+01	2.281080979612358917e+01	-5.448859214703399498e-03	1.449176502236282715e+02	3.614212185256842069e-01	0.000000000000000000e+00	6.736034098267976944e+00	1.000000000000000000e+00
1.030000000000000000e+02	1.962510528348833461e+01	2.502989339891908571e+01	-3.317427296332545877e-02	8.912042174791828302e+02	1.090745363522171996e-02	0.000000000000000000e+00	6.753866173515294946e+00	1.000000000000000000e+00
1.030000000000000000e+02	1.312071544624641319e+02	3.609055550131893852e+01	-1.681556471365549046e-02	4.508759203049678490e+02	4.909319057925298768e-02	0.000000000000000000e+00	6.776110276204369676e+00	1.000000000000000000e+00
1.030000000000000000e+02	1.019800275342778946e+02	4.086967352782421159e+01	-4.552987898511833172e-03	1.208034301320868877e+02	3.626592977429020648e-01	0.000000000000000000e+00	5.793961770128071898e+00	1.000000000000000000e+00
1.030000000000000000e+02	4.063813399346977207e+01	5.124578359042716613e+01	-4.533951163127037526e-03	1.202910172234507513e+02	1.194192272132363897e-01	0.000000000000000000e+00	1.437055545960640401e+01	1.000000000000000000e+00
1.040000000000000000e+02	1.055934112356262204e+02	1.403660989923221258e+01	-1.932295291216874419e-02	5.183674336295812282e+02	1.245624937347911132e-02	0.000000000000000000e+00	3.755631833146190868e+00	1.000000000000000000e+00
1.040000000000000000e+02	1.100193974887009141e+01	5.690130568902442398e+00	-1.540816134076144171e-02	4.129927622239386551e+02	1.596293271929150048e-02	0.000000000000000000e+00	2.093735037817614497e+01	1.000000000000000000e+00
1.040000000000000000e+02	7.438795162625646640e+01	3.985393135472305204e+01	-1.567684450371008634e-02	4.202249224785813340e+02	5.546317183157745134e-02	0.000000000000000000e+00	4.532642394192725632e+00	1.000000000000000000e+00
1.040000000000000000e+02	1.188680705392420265e+02	4.500634612329486117e+01	-3.844701861520616847e-03	1.017384538625267538e+02	1.547143107806951967e-01	0.000000000000000000e+00	1.023817537440903891e+01	1.000000000000000000e+00
1.040000000000000000e+02	9.697258098753732725e+01	4.746742429951348896e+01	-1.658238636087941420e-02	4.445994450815741743e+02	1.763233995707447210e-02	0.000000000000000000e+00	6.460487406293951018e+00	1.000000000000000000e+00
1.050000000000000000e+02	5.006501014138380157e+01	5.307456604885183893e+00	-1.645000927587585496e-02	4.410362434195066044e+02	1.224796008846362749e-02	0.000000000000000000e+00	1.125270473374928315e+01	1.000000000000000000e+00
1.050000000000000000e+02	3.584374786897925702e+01	1.858040752881663593e+01	-1.452410383146646861e-02	3.891965350566874235e+02	2.066819064813265605e-01	0.000000000000000000e+00	4.636744974221843840e+00	1.000000000000000000e+00
1.050000000000000000e+02	1.165691888520903952e+01	2.661723364576125306e+01	-3.282627727574475435e-02	8.818371974065879613e+02	2.241873271150884861e-02	0.000000000000000000e+00	8.124754983195993319e+00	1.000000000000000000e+00
1.050000000000000000e+02	4.684187073560018177e+01	2.900770540765914163e+01	-1.361541610925777294e-02	3.647373350222749195e+02	2.368684239413100245e-01	0.000000000000000000e+00	4.519101222112642091e+00	1.000000000000000000e+00
1.050000000000000000e+02	1.295693337878855971e+02	5.086271076358899990e+01	-1.574630222592399847e-02	4.220945200092218101e+02	2.551914616606454356e-02	0.000000000000000000e+00	7.749418616535627358e+00	1.000000000000000000e+00
1.060000000000000000e+02	1.327510698171465719e+02	2.949267736870249479e+01	-1.622219524426075574e-02	4.349041599394131481e+02	2.436182987292956348e-02	0.000000000000000000e+00	6.776110276204369676e+00	1.000000000000000000e+00
1.060000000000000000e+02	9.264549006121539776e+01	3.296527254498791137e+01	-4.331019848583776352e-03	1.148287032795632854e+02	3.241575298263523752e-01	0.000000000000000000e+00	6.545685913350966167e+00	1.000000000000000000e+00
1.060000000000000000e+02	9.812749685040141401e+01	3.654208755831466959e+01	-4.454078359134516600e-03	1.181410763335112222e+02	2.793790204289706702e-01	0.000000000000000000e+00	5.793961770128071898e+00	1.000000000000000000e+00
1.070000000000000000e+02	1.265855475527926366e+01	3.995063639458288662e+01	-6.449185040203904949e-03	1.718434783904650374e+02	4.295818327527534120e-02	0.000000000000000000e+00	1.337097241334734044e+01	1.000000000000000000e+00
1.070000000000000000e+02	8.657312034080035801e+01	4.305696994274519085e+01	-1.593273119231791712e-02	4.271126392924384163e+02	3.396497076388516057e-02	0.000000000000000000e+00	1.129605636388945200e+01	1.000000000000000000e+00
1.070000000000000000e+02	1.086823618032905330e+02	4.397117824149157173e+01	-1.625500364563792904e-02	4.357872655789864211e+02	1.305591482439649731e-02	0.000000000000000000e+00	7.385161890065919721e+00	1.000000000000000000e+00
1.070000000000000000e+02	9.464627330834011332e+01	1.243051217130212649e+01	-1.602417772926629722e-02	4.295741110225044395e+02	1.314747987283904074e-02	0.000000000000000000e+00	1.106432911254397489e+01	1.000000000000000000e+00
1.070000000000000000e+02	3.197047781586703508e+01	1.603145028091396185e+01	-1.418708792671411444e-02	3.801250584342453180e+02	2.587993257059082453e-01	0.000000000000000000e+00	4.636744974221843840e+00	1.000000000000000000e+00
1.070000000000000000e+02	6.645151254313141465e+01	1.928922398967083396e+01	-1.711394047664694870e-02	4.589073179942528213e+02	4.361589660929976464e-02	0.000000000000000000e+00	5.957673505558926941e+00	1.000000000000000000e+00
1.070000000000000000e+02	5.804891646475103073e+01	2.764988272641501510e+01	-2.592029773795823805e-02	6.959485463112389425e+02	2.637570402052302754e-02	0.000000000000000000e+00	9.838751708343295377e+00	1.000000000000000000e+00
1.070000000000000000e+02	5.428706889326888785e+01	4.096957252915142078e+01	-4.595928795098057698e-03	1.219592727319038801e+02	1.111707493951379355e-01	0.000000000000000000e+00	6.795765466396383125e+00	1.000000000000000000e+00
1.070000000000000000e+02	1.421563789856184599e+02	5.014045951921008992e+01	-1.669536699516966163e-02	4.476405513566795094e+02	4.278078822798514480e-02	0.000000000000000000e+00	1.260774974647644164e+01	1.000000000000000000e+00
1.070000000000000000e+02	1.403020263551109963e+02	1.651073457538897316e+01	-4.474147916720539256e-03	1.186812897771412594e+02	3.656723707689533143e-01	0.000000000000000000e+00	6.879026733932442461e+00	1.000000000000000000e+00
1.070000000000000000e+02	4.275344299657410829e+01	2.708233934416313105e+01	-1.193961088855541135e-02	3.196295888625243720e+02	3.865286314798612732e-01	0.000000000000000000e+00	4.519101222112642091e+00	1.000000000000000000e+00
1.080000000000000000e+02	1.753118735381858073e+01	5.310440463220616181e+01	-1.684015592642347861e-02	4.515378434029481127e+02	9.627128499765480463e-02	0.000000000000000000e+00	7.202708697821949002e+00	1.000000000000000000e+00
1.080000000000000000e+02	2.414509620724639305e+01	5.025217352932737214e+01	-1.594827340066486132e-02	4.275309898144531644e+02	6.757044510723586583e-02	0.000000000000000000e+00	7.202708697821949002e+00	1.000000000000000000e+00
1.080000000000000000e+02	7.143204840661786648e+01	5.232794012131522976e+01	-1.618311857402298867e-02	4.338523309439677860e+02	1.281497156995081710e-02	0.000000000000000000e+00	1.281944844963652663e+01	1.000000000000000000e+00
1.080000000000000000e+02	3.822767143968052039e+01	2.524600034979199137e+01	-1.595708904424315844e-02	4.277682810031021745e+02	1.685694058061054657e-01	0.000000000000000000e+00	4.884132378164521171e+00	1.000000000000000000e+00
1.090000000000000000e+02	5.999293988879271211e+01	4.466084120762845799e+01	-3.646041414352744429e-03	9.639109910307854534e+01	1.684744809059715021e-01	0.000000000000000000e+00	6.795765466396383125e+00	1.000000000000000000e+00
1.100000000000000000e+02	1.294369564854462737e+02	2.157363276527849649e+01	-1.498079310531355915e-02	4.014892666844963856e+02	2.209186613729370308e-01	0.000000000000000000e+00	5.114915234237678021e+00	1.000000000000000000e+00
1.100000000000000000e+02	1.180120122375325593e+02	4.629527771611167708e+01	-1.711771860500815867e-02	4.590090140941162531e+02	1.575141542533609051e-01	0.000000000000000000e+00	6.582869160491157778e+00	1.000000000000000000e+00
1.100000000000000000e+02	3.864358482504664494e+01	7.622676229150219029e+00	-4.073185149088790792e-03	1.078885517438610151e+02	1.348139541617613402e-01	0.000000000000000000e+00	1.073488883079732936e+01	1.000000000000000000e+00
1.110000000000000000e+02	1.179787891325729134e+02	9.146983994908556070e+00	-3.872790203050671849e-03	1.024945093778897416e+02	2.170977354532827031e-01	0.000000000000000000e+00	1.215597351567748063e+01	1.000000000000000000e+00
1.110000000000000000e+02	1.293865644914868653e+02	1.334583544196023652e+01	-5.086762640328926048e-03	1.351710757647222465e+02	4.237842959011904886e-01	0.000000000000000000e+00	7.465825177471219654e+00	1.000000000000000000e+00
1.110000000000000000e+02	9.159901968986567056e+00	1.870284441673288711e+01	-1.848139349475884721e-02	4.957151300623664838e+02	1.375428347158924591e-02	0.000000000000000000e+00	2.153390896360947337e+01	1.000000000000000000e+00
1.110000000000000000e+02	4.211295665318634462e+01	4.126893371325910209e+01	-1.594562403490280833e-02	4.274596766828298087e+02	9.106127090565352411e-03	0.000000000000000000e+00	1.217779232671825262e+01	1.000000000000000000e+00
1.110000000000000000e+02	1.134757097568987376e+02	5.106561587900338139e+01	-1.722764145802462704e-02	4.619678138936205869e+02	1.646202294539668154e-01	0.000000000000000000e+00	6.582869160491157778e+00	1.000000000000000000e+00
1.120000000000000000e+02	6.411218225053532649e+01	9.296238225738340688e+00	-2.410188358672168615e-02	6.470021873108184991e+02	9.354734174138457092e-03	0.000000000000000000e+00	1.026314916076031558e+01	1.000000000000000000e+00
1.120000000000000000e+02	1.339828764647243986e+02	1.922907110146228149e+01	-1.492324803087615760e-02	3.999403225838339608e+02	2.081533636424185429e-01	0.000000000000000000e+00	5.016714863379172051e+00	1.000000000000000000e+00
1.130000000000000000e+02	5.181608971890193516e+01	1.211587110712770432e+01	-1.579973712915442099e-02	4.235328303935149847e+02	9.536047814860726390e-03	0.000000000000000000e+00	1.261523765659222818e+01	1.000000000000000000e+00
1.140000000000000000e+02	1.068221756774585458e+02	2.902857829017438362e+01	-1.649736774283315152e-02	4.423109940167922218e+02	7.015145989818893923e-03	0.000000000000000000e+00	1.064673812545006548e+01	1.000000000000000000e+00
1.140000000000000000e+02	6.913606956125825320e+01	3.232143031722284121e+01	-4.321562372362588826e-03	1.145741358445015834e+02	1.234121617945072025e-01	0.000000000000000000e+00	1.041644931497861393e+01	1.000000000000000000e+00
1.160000000000000000e+02	1.391159420754382552e+02	1.252340602378035150e+01	-1.504034765776912988e-02	4.030923000213286969e+02	1.892396404459784076e-02	0.000000000000000000e+00	6.467219755584808993e+00	1.000000000000000000e+00
1.160000000000000000e+02	8.703530443696200791e+01	2.569936094275093552e+01	-1.617604937334075205e-02	4.336620488598762222e+02	1.309561281792870346e-02	0.000000000000000000e+00	9.071639996108293857e+00	1.000000000000000000e+00
1.160000000000000000e+02	2.192350988541986112e+01	4.496928606160896180e+01	-1.689252514323367690e-02	4.529474686441615745e+02	1.879394958737212740e-02	0.000000000000000000e+00	9.700664487969964611e+00	1.000000000000000000e+00
1.160000000000000000e+02	7.219701157564458072e+01	1.655849507933764286e+01	8.566788136823898225e-03	-2.288431235577011478e+02	1.418136355235839474e-01	0.000000000000000000e+00	3.739044059688711119e+00	1.000000000000000000e+00
1.170000000000000000e+02	5.911846248478364707e+00	4.538960852341473640e+01	-1.742839552838492193e-02	4.673715228297663202e+02	4.707232344012890479e-02	0.000000000000000000e+00	1.073063316679703583e+01	1.000000000000000000e+00
1.170000000000000000e+02	1.474044315026483964e+01	5.148898266394184731e+01	-1.675366007308097885e-02	4.492096295101609371e+02	4.274211522579673961e-02	0.000000000000000000e+00	9.700664487969964611e+00	1.000000000000000000e+00
1.170000000000000000e+02	7.123420170529699647e+01	5.299055493822243079e+01	-1.552940701297606495e-02	4.162563390034245572e+02	1.470456330582792237e-02	0.000000000000000000e+00	6.128111452563379302e+00	1.000000000000000000e+00
1.170000000000000000e+02	1.298197189408787722e+02	2.202827589070101411e+01	-1.497721564758051731e-02	4.013929720475506997e+02	6.309577707029467852e-02	0.000000000000000000e+00	5.016714863379172051e+00	1.000000000000000000e+00
1.180000000000000000e+02	1.288959864038043861e+02	1.504699430516489755e+01	-1.729884746910637788e-02	4.638844702169478182e+02	2.919838499287752409e-02	0.000000000000000000e+00	7.042128540192628350e+00	1.000000000000000000e+00
1.180000000000000000e+02	2.991266403979848221e+01	2.617677423152737504e+01	-1.593497829602723986e-02	4.271731247130962288e+02	1.951847219930669119e-02	0.000000000000000000e+00	8.127556425800996465e+00	1.000000000000000000e+00
1.180000000000000000e+02	1.995076912985691919e+01	3.019047860335162170e+01	-1.642435779374174301e-02	4.403457809896056574e+02	6.634303311641087664e-02	0.000000000000000000e+00	5.580688196890180031e+00	1.000000000000000000e+00
1.180000000000000000e+02	9.830249223017654003e+01	3.541356275922526464e+01	-1.623883593849732160e-02	4.353520784697244039e+02	1.714172592827634123e-02	0.000000000000000000e+00	8.717713569594607748e+00	1.000000000000000000e+00
1.180000000000000000e+02	5.088971767930152623e+01	5.114186648934153823e+01	-1.677523936530436743e-02	4.497904805684430016e+02	7.666939169935660381e-03	0.000000000000000000e+00	1.430028064290645240e+01	1.000000000000000000e+00
1.180000000000000000e+02	9.934493793714241860e+01	4.406872519730361404e+01	2.842983083547457896e-03	-7.477513151332748009e+01	3.558157458913870919e-01	0.000000000000000000e+00	8.717713569594607748e+00	1.000000000000000000e+00
1.190000000000000000e+02	5.828711387267070165e+01	2.555513979601038699e+01	-1.730850223164360699e-02	4.641443480192019706e+02	7.581362759330079193e-03	0.000000000000000000e+00	1.278602858398125441e+01	1.000000000000000000e+00
1.200000000000000000e+02	2.027465676331165056e+01	1.614852897020415767e+01	-5.076055682233234639e-02	1.364575238410197699e+03	2.756203494246733943e-02	0.000000000000000000e+00	8.475478111693252714e+00	1.000000000000000000e+00
1.200000000000000000e+02	7.991637232040953620e+01	2.007659847765342320e+01	-4.495768103464535363e-03	1.192632415956024943e+02	1.701252419842591568e-01	0.000000000000000000e+00	8.483253021633812452e+00	1.000000000000000000e+00
1.200000000000000000e+02	1.073915496939774670e+02	3.878840061342900469e+01	-1.592131008288374602e-02	4.268052166284826967e+02	9.094091434854068012e-03	0.000000000000000000e+00	9.624437047241080734e+00	1.000000000000000000e+00
1.200000000000000000e+02	1.426601318289933147e+02	7.113817281757372157e+00	-4.408301715555271172e-03	1.169089037676849046e+02	3.569201811631534937e-01	0.000000000000000000e+00	6.467219755584808993e+00	1.000000000000000000e+00
1.200000000000000000e+02	6.513375727733419751e+01	5.240889545332075272e+01	-4.917480271073183112e-03	1.306144924295128931e+02	2.440013244782075486e-01	0.000000000000000000e+00	6.128111452563379302e+00	1.000000000000000000e+00
1.220000000000000000e+02	1.429877826040840887e+02	1.880555416710633665e+01	-1.594967511547515718e-02	4.275687198531654758e+02	4.555233896912225244e-02	0.000000000000000000e+00	9.590772178346778531e+00	1.000000000000000000e+00
1.220000000000000000e+02	1.186164604964246365e+02	2.806361713521433288e+01	-4.827764582239308863e-03	1.281996100383663588e+02	1.152807607872723406e-01	0.000000000000000000e+00	9.293460340265101038e+00	1.000000000000000000e+00
1.220000000000000000e+02	1.278548818689339583e+02	2.705367870142576336e+01	-3.839579223284190265e-03	1.016005675125008736e+02	3.026700694234351063e-01	0.000000000000000000e+00	5.395855643855650641e+00	1.000000000000000000e+00
1.230000000000000000e+02	3.962473925291677546e+01	2.966135173667294822e+01	-1.603378020483702329e-02	4.298325814134535676e+02	1.132332603540142646e-02	0.000000000000000000e+00	9.370189566112307133e+00	1.000000000000000000e+00
1.230000000000000000e+02	1.650247591859787732e+01	4.358708066500010148e+01	-1.637955354214952128e-02	4.391397823551984061e+02	2.925065074503052642e-02	0.000000000000000000e+00	6.954997734296128442e+00	1.000000000000000000e+00
1.240000000000000000e+02	9.881552754735841049e+00	4.145743986376168522e+01	-1.720824371952126702e-02	4.614456838431389087e+02	5.786070388554165334e-02	0.000000000000000000e+00	6.954997734296128442e+00	1.000000000000000000e+00
1.240000000000000000e+02	1.601414037828637049e+01	5.249344633266786531e+01	-4.510051199994167224e-03	1.196477005319243574e+02	2.238774170967968713e-01	0.000000000000000000e+00	8.919743326247811410e+00	1.000000000000000000e+00
1.240000000000000000e+02	8.431877275680704997e+01	8.546236401934280025e+00	-1.317520152440330994e-02	3.528880535520139574e+02	7.813677035636878987e-02	0.000000000000000000e+00	3.860399179455916929e+00	1.000000000000000000e+00
1.240000000000000000e+02	8.582600932078237577e+01	3.556861262551471725e+01	1.814367956867558385e-03	-4.708783858861031035e+01	3.346416239525092928e-01	0.000000000000000000e+00	1.245940395281212965e+01	1.000000000000000000e+00
1.250000000000000000e+02	1.132218219300541051e+02	1.092487070302873420e+01	-1.717598318979396063e-02	4.605773252964884819e+02	1.174446276710405801e-02	0.000000000000000000e+00	1.593281717242865447e+01	1.000000000000000000e+00
1.250000000000000000e+02	9.906752976073481420e+01	1.823996989822656900e+01	-1.596785890425393359e-02	4.280581739486191850e+02	9.991170534902060751e-03	0.000000000000000000e+00	1.557340387266827619e+01	1.000000000000000000e+00
1.250000000000000000e+02	2.830197694307004497e+01	1.886806200979663117e+01	-1.738306164181390931e-02	4.661512679799675425e+02	5.915646982696087797e-02	0.000000000000000000e+00	6.608382991836716513e+00	1.000000000000000000e+00
1.260000000000000000e+02	4.655539420173800380e+01	1.689731649037726768e+01	-1.600834881758173359e-02	4.291480432901499853e+02	3.750796773289299946e-02	0.000000000000000000e+00	1.355755602050158082e+01	1.000000000000000000e+00
1.260000000000000000e+02	6.164401729666855800e+01	4.453892759617824026e+01	-4.281483811887332527e-03	1.134953389115212872e+02	8.183126546482022423e-02	0.000000000000000000e+00	1.528033823760305410e+01	1.000000000000000000e+00
1.260000000000000000e+02	1.419418267689371191e+02	4.952291158626297118e+01	-3.871756048337842478e-03	1.024666729756038706e+02	2.151423061692601113e-01	0.000000000000000000e+00	6.940742417208651815e+00	1.000000000000000000e+00
1.260000000000000000e+02	4.872439087892101384e+01	5.269809360021282885e+01	-4.284698441586797489e-03	1.135818672852784061e+02	8.242912323003881436e-02	0.000000000000000000e+00	1.528033823760305410e+01	1.000000000000000000e+00
1.260000000000000000e+02	1.351787453678674353e+02	1.323762381370459984e+01	-3.546854453911802135e-03	9.372127794566976888e+01	1.520500466047117749e-01	0.000000000000000000e+00	9.590772178346778531e+00	1.000000000000000000e+00
1.270000000000000000e+02	3.198556043233509527e+01	4.608488654892519065e+01	-1.538887994088623291e-02	4.124737636670472511e+02	3.833525437228324506e-02	0.000000000000000000e+00	1.211743628234824399e+01	1.000000000000000000e+00
1.270000000000000000e+02	9.679296023650763914e+01	4.148154205782010706e+01	-4.235929505270889621e-03	1.122691510025967006e+02	2.582427374390716679e-01	0.000000000000000000e+00	8.443933998341913494e+00	1.000000000000000000e+00
1.280000000000000000e+02	6.810182809360902922e+01	1.696048965429266886e+01	-3.179415694081502708e-02	8.540555545884482171e+02	3.292552741250398540e-02	0.000000000000000000e+00	9.384250324635555529e+00	1.000000000000000000e+00
1.280000000000000000e+02	3.404870301753980044e+01	2.213086221695094480e+01	-1.688189669091898562e-02	4.526613819777880394e+02	5.410079327473882316e-02	0.000000000000000000e+00	6.608382991836716513e+00	1.000000000000000000e+00
1.280000000000000000e+02	1.228818361865254047e+02	2.943610969141148104e+01	-1.611417997462202822e-02	4.319967066721421816e+02	1.796833529986086031e-02	0.000000000000000000e+00	6.269590738907059091e+00	1.000000000000000000e+00
1.280000000000000000e+02	7.339593734677930570e+01	5.490273128029066640e+00	-1.614337960600025976e-02	4.327826748406956199e+02	6.883272219764358102e-02	0.000000000000000000e+00	7.438727014954766403e+00	1.000000000000000000e+00
1.290000000000000000e+02	5.318604583517090134e+01	2.949554246214722397e+01	-1.667454328106111883e-02	4.470800382382648195e+02	1.061853522379685444e-02	0.000000000000000000e+00	9.351937335068187807e+00	1.000000000000000000e+00
1.290000000000000000e+02	8.505399581173487888e+01	4.756496452512089412e+00	-1.502295838060815035e-02	4.026242318410957068e+02	3.855564742387185273e-02	0.000000000000000000e+00	3.860399179455916929e+00	1.000000000000000000e+00
1.290000000000000000e+02	1.002322129272420028e+02	3.376976131031237571e+01	-1.635653965675083060e-02	4.385203162693493937e+02	1.312911649886927545e-02	0.000000000000000000e+00	8.443933998341913494e+00	1.000000000000000000e+00
1.300000000000000000e+02	8.266620049750966359e+01	1.289766064162416725e+01	-1.746666901107686229e-02	4.684017323795337120e+02	2.962454549987114660e-02	0.000000000000000000e+00	8.484109901263467535e+00	1.000000000000000000e+00
1.300000000000000000e+02	1.748451666123679615e+01	3.436243314151184336e+01	-1.701906395512689518e-02	4.563535211708647239e+02	2.293543694447189862e-01	0.000000000000000000e+00	5.764083224804411820e+00	1.000000000000000000e+00
1.300000000000000000e+02	1.999251810708920019e+01	4.435306732001295416e+01	-1.663288175146817108e-02	4.459586324338851000e+02	2.179374355171559419e-02	0.000000000000000000e+00	7.450802332121956972e+00	1.000000000000000000e+00
1.300000000000000000e+02	1.067966575399004370e+02	5.198759677275135971e+01	-1.583600203110798257e-02	4.245089748592446313e+02	1.642501308556987283e-02	0.000000000000000000e+00	1.450693439052639988e+01	1.000000000000000000e+00
1.300000000000000000e+02	1.330839763080708451e+02	2.991714442256693474e+01	-3.875294371733773151e-03	1.025619142313315848e+02	2.873923885501841191e-01	0.000000000000000000e+00	4.652245454081922027e+00	1.000000000000000000e+00
1.310000000000000000e+02	1.289366736846403967e+02	2.780923818302191464e+01	3.800101946427044547e-03	-1.005379553654853737e+02	4.573491526759050352e-01	0.000000000000000000e+00	4.652245454081922027e+00	1.000000000000000000e+00
1.310000000000000000e+02	3.798372205981243610e+01	3.193764470712735459e+01	-4.295952524132176480e-03	1.138847940767972204e+02	7.086125993099889886e-02	0.000000000000000000e+00	1.056680451568395718e+01	1.000000000000000000e+00
1.310000000000000000e+02	1.130652173625658179e+02	3.490301934725597022e+01	-4.460688621301463382e-03	1.183190051430127596e+02	9.865945193321323803e-02	0.000000000000000000e+00	1.123624075570132241e+01	1.000000000000000000e+00
1.320000000000000000e+02	1.063633881569871562e+02	7.607630874953768441e+00	-1.620591463154571685e-02	4.344659337442665787e+02	1.056723364485945282e-02	0.000000000000000000e+00	1.904542845579107535e+01	1.000000000000000000e+00
1.320000000000000000e+02	1.439437749676623071e+02	2.136641261292626837e+01	-1.522698758239546257e-02	4.081160976795022748e+02	1.220251440765018902e-02	0.000000000000000000e+00	5.140037839771619765e+00	1.000000000000000000e+00
1.320000000000000000e+02	1.187262579041667863e+02	2.260700604875277619e+01	-1.590234166987128731e-02	4.262946427570988703e+02	1.042862610770045606e-02	0.000000000000000000e+00	7.994090781507613208e+00	1.000000000000000000e+00
1.320000000000000000e+02	6.476169233334063335e+01	2.740850278756756353e+01	-1.605853703353173761e-02	4.304989624049230770e+02	8.762553783750015590e-03	0.000000000000000000e+00	1.096893273432326232e+01	1.000000000000000000e+00
1.320000000000000000e+02	4.978473987854398786e+01	3.820702050599584254e+01	-1.718458013206584922e-02	4.608087296894093470e+02	5.374340035803992777e-02	0.000000000000000000e+00	7.366297061911527777e+00	1.000000000000000000e+00
1.330000000000000000e+02	2.395144364459782338e+01	6.130494124003841527e+00	-4.534893058131102273e-03	1.203163702658136884e+02	4.931167790621349134e-02	0.000000000000000000e+00	1.540434352867829837e+01	1.000000000000000000e+00
1.330000000000000000e+02	1.288759703159039205e+01	4.210928660361332021e+01	-4.014487346445711272e-03	1.063085795913399352e+02	2.607482902261837321e-01	0.000000000000000000e+00	7.450802332121956972e+00	1.000000000000000000e+00
1.330000000000000000e+02	6.941618382928557196e+01	4.336800878858761621e+01	-1.615077765262435197e-02	4.329818084900451822e+02	8.181036406815223039e-03	0.000000000000000000e+00	1.662438338352490064e+01	1.000000000000000000e+00
1.330000000000000000e+02	5.095056679246017950e+01	4.548047773149150430e+01	-2.445072434368981973e-02	6.563919541650467409e+02	5.489865377185942918e-02	0.000000000000000000e+00	7.366297061911527777e+00	1.000000000000000000e+00
1.330000000000000000e+02	6.630848622307424023e+01	7.749187949820639965e+00	-1.686396555150150578e-02	4.521787284598214001e+02	3.631622984892735051e-02	0.000000000000000000e+00	7.438727014954766403e+00	1.000000000000000000e+00
1.340000000000000000e+02	9.115522259458589360e+01	1.907236136856977282e+01	-1.595235804505350241e-02	4.276409364239752904e+02	2.653796167558886143e-02	0.000000000000000000e+00	9.506575531817272662e+00	1.000000000000000000e+00
1.340000000000000000e+02	5.507435726122234421e+00	4.618069584799480509e+01	-2.987198049532061982e-03	7.865697410321041616e+01	1.542132195790308913e-01	0.000000000000000000e+00	8.428710110685054602e+00	1.000000000000000000e+00
1.340000000000000000e+02	1.369342134305114769e+02	3.955483354025152920e+01	-1.029740603106031605e-02	2.754262656247847190e+02	3.830879908399265066e-02	0.000000000000000000e+00	1.037831284111998542e+01	1.000000000000000000e+00
1.350000000000000000e+02	2.246647100521504470e+01	3.726153409473646150e+01	-1.582952930001592373e-02	4.243347479816492296e+02	4.580852046721739512e-02	0.000000000000000000e+00	5.764083224804411820e+00	1.000000000000000000e+00
1.350000000000000000e+02	1.014291166775959709e+02	3.309133830811413901e+01	-3.579028429634403298e-03	9.458730671316388339e+01	1.126795229536308174e-01	0.000000000000000000e+00	1.177629089902002057e+01	1.000000000000000000e+00
1.360000000000000000e+02	8.624856804482753603e+01	2.781620280145109447e+01	-2.157795658651244855e-02	5.790654981033085278e+02	1.568976696774436741e-01	0.000000000000000000e+00	9.216385231111289045e+00	1.000000000000000000e+00
1.370000000000000000e+02	5.520870769089054875e+01	2.062197978089547235e+01	-3.920043985369918264e-03	1.037664421727113933e+02	2.098879929530376165e-01	0.000000000000000000e+00	8.482573391116760675e+00	1.000000000000000000e+00
1.370000000000000000e+02	1.414410562668899445e+02	2.585599924190319499e+01	-4.177821393344330163e-03	1.107050515892370299e+02	1.241977530848878963e-01	0.000000000000000000e+00	5.140037839771619765e+00	1.000000000000000000e+00
1.380000000000000000e+02	9.710559291546123006e+01	1.165831582065244199e+01	-4.552122738912418691e-03	1.207801425810541218e+02	1.082040906018060245e-01	0.000000000000000000e+00	9.506575531817272662e+00	1.000000000000000000e+00
1.390000000000000000e+02	7.927311498843332060e+01	1.999503400341750492e+01	-1.644749217169932942e-02	4.409684903806391389e+02	6.881516497971396085e-02	0.000000000000000000e+00	6.910642871482274963e+00	1.000000000000000000e+00
1.390000000000000000e+02	7.983530775323467310e+01	3.443525478496992065e+01	-3.679557367009611470e-03	9.729324994141674665e+01	2.706927596111322609e-01	0.000000000000000000e+00	9.216385231111289045e+00	1.000000000000000000e+00
1.390000000000000000e+02	7.610771254162104071e+01	4.908847428183866413e+01	-3.577432373731279612e-03	9.454434558400312483e+01	1.460766568368238039e-01	0.000000000000000000e+00	1.229632598759033968e+01	1.000000000000000000e+00
1.400000000000000000e+02	6.108865974651013175e+01	2.673591592378224036e+01	-1.615415702730053568e-02	4.330727713138798549e+02	2.159890731091429483e-02	0.000000000000000000e+00	7.769426984764817412e+00	1.000000000000000000e+00
1.400000000000000000e+02	6.814731047531145691e+01	3.288846204984063348e+01	-1.632370438233800292e-02	4.376364872867192730e+02	1.646228841665164921e-02	0.000000000000000000e+00	6.693520937285573069e+00	1.000000000000000000e+00
1.400000000000000000e+02	8.754668348598858074e+01	4.457742379143127209e+01	-1.618975596857070640e-02	4.340309900773335698e+02	7.585381029844850964e-03	0.000000000000000000e+00	1.229632598759033968e+01	1.000000000000000000e+00
1.400000000000000000e+02	1.438122597414336212e+02	4.692640601354924001e+01	-4.212976973585284661e-03	1.116513363781954382e+02	2.132493282217968744e-01	0.000000000000000000e+00	1.210442321494801732e+01	1.000000000000000000e+00
1.410000000000000000e+02	1.240393633431624352e+02	1.531174683587418883e+01	-3.143430523660854792e-02	8.443694054298388210e+02	4.226132500693702276e-03	0.000000000000000000e+00	6.796196446341190800e+00	1.000000000000000000e+00
1.410000000000000000e+02	6.544875493113610787e+01	5.892356078633243399e+00	-1.473977138983227110e-02	3.950016712130126280e+02	1.185631782082282593e-01	0.000000000000000000e+00	3.820884149471324154e+00	1.000000000000000000e+00
1.410000000000000000e+02	1.071650296850533977e+02	1.500401067689310253e+01	-1.809260211687572020e-02	4.852500100317095644e+02	8.568892042222664429e-03	0.000000000000000000e+00	8.167897494943595404e+00	1.000000000000000000e+00
1.410000000000000000e+02	1.317827879975689882e+02	4.558146328981156614e+01	-3.967465680386511769e-03	1.050428946833301893e+02	8.112103246603197260e-02	0.000000000000000000e+00	1.210442321494801732e+01	1.000000000000000000e+00
1.410000000000000000e+02	5.477991056372607659e+01	5.130110650947166562e+01	-1.566127190920113890e-02	4.198057540504844951e+02	2.479125130648673903e-02	0.000000000000000000e+00	8.961758845460549239e+00	1.000000000000000000e+00
1.420000000000000000e+02	8.531076409308165864e+01	1.663292481626907104e+01	-2.414523095365391295e-02	6.481689708964746615e+02	5.468347405702111974e-02	0.000000000000000000e+00	6.910642871482274963e+00	1.000000000000000000e+00
1.420000000000000000e+02	1.358994952755199392e+02	3.297360913669815119e+01	-1.604058312448093312e-02	4.300156959954179570e+02	9.975155346126474143e-03	0.000000000000000000e+00	9.020491607199508266e+00	1.000000000000000000e+00
1.420000000000000000e+02	4.278593145033282497e+01	3.432131664798314574e+01	-1.589623561180043138e-02	4.261302856384465940e+02	1.881795257093321627e-02	0.000000000000000000e+00	7.097545461101834263e+00	1.000000000000000000e+00
1.420000000000000000e+02	3.210136525706089117e+01	4.483063231481106214e+01	-1.677096232578012894e-02	4.496753552479158884e+02	1.949750451980269972e-02	0.000000000000000000e+00	1.247000879379626603e+01	1.000000000000000000e+00
1.420000000000000000e+02	4.776748835717157249e+01	4.572086848576589801e+01	-1.652574310207195057e-02	4.430747752044405274e+02	3.993380657372980203e-02	0.000000000000000000e+00	8.961758845460549239e+00	1.000000000000000000e+00
1.430000000000000000e+02	8.896579107566451228e+01	2.382014925565959018e+01	-1.683352366119257940e-02	4.513593223357001420e+02	1.814157354768258790e-01	0.000000000000000000e+00	5.875124938657691587e+00	1.000000000000000000e+00
1.430000000000000000e+02	9.462094528142564798e+01	2.541273330490147586e+01	-1.639786722871050886e-02	4.396327329167773996e+02	1.260701620753419405e-01	0.000000000000000000e+00	5.875124938657691587e+00	1.000000000000000000e+00
1.440000000000000000e+02	1.089189686604529612e+02	2.298136910926156418e+01	-1.661224849250755517e-02	4.454032458077151091e+02	1.127964175453344264e-02	0.000000000000000000e+00	8.167897494943595404e+00	1.000000000000000000e+00
1.440000000000000000e+02	1.175588712811565983e+02	4.752869030249154747e+01	-1.541771238577311839e-02	4.132498482555518535e+02	2.432344783463880056e-02	0.000000000000000000e+00	8.054895686604490734e+00	1.000000000000000000e+00
1.450000000000000000e+02	6.652663377099082709e+01	9.558052859638820564e+00	-1.515618205414200059e-02	4.062102211756532029e+02	5.264366001401044048e-02	0.000000000000000000e+00	3.820884149471324154e+00	1.000000000000000000e+00
1.450000000000000000e+02	6.884166621483350923e+01	2.623105319617443243e+01	-4.005201738058078963e-03	1.060586383327056978e+02	1.308826073370241705e-01	0.000000000000000000e+00	6.693520937285573069e+00	1.000000000000000000e+00
1.460000000000000000e+02	5.878513501386694173e+01	1.530034639857732692e+01	-1.633555971557462336e-02	4.379555979779084964e+02	4.579042316495018916e-02	0.000000000000000000e+00	7.787128621871020506e+00	1.000000000000000000e+00
1.460000000000000000e+02	3.582610995908850526e+01	3.292990140355718864e+01	-1.673987767372285551e-02	4.488386478685963539e+02	1.980106110763635296e-02	0.000000000000000000e+00	7.097545461101834263e+00	1.000000000000000000e+00
1.460000000000000000e+02	1.597354828336876587e+01	4.363006608549581955e+01	-1.662098242968138018e-02	4.456383377003438113e+02	6.976192181174178941e-03	0.000000000000000000e+00	7.668065598703620367e+00	1.000000000000000000e+00
1.460000000000000000e+02	1.274538333541595705e+02	2.118794294230748676e+01	2.787440477988114770e-03	-7.328008798340462704e+01	2.689829597367475733e-01	0.000000000000000000e+00	5.285898745249935082e+00	1.000000000000000000e+00
1.470000000000000000e+02	1.203537113701453762e+02	3.227341459125794643e+01	-1.578588791431585064e-02	4.231600502757943332e+02	1.903637535215063625e-02	0.000000000000000000e+00	8.055687704707736430e+00	1.000000000000000000e+00
1.470000000000000000e+02	2.352932130764467900e+01	2.462259433691541943e+01	-4.687541258763563458e-03	1.244252107210223386e+02	9.705588713511914545e-02	0.000000000000000000e+00	1.483989089709738884e+01	1.000000000000000000e+00
1.470000000000000000e+02	4.521332861309394957e+01	2.643607052077695840e+01	-1.741175604234838220e-02	4.669236368206449583e+02	2.581711293116528694e-02	0.000000000000000000e+00	6.354421689332369283e+00	1.000000000000000000e+00
1.480000000000000000e+02	5.657111108169681302e+01	7.834593241571613298e+00	-1.647784140320097956e-02	4.417854024022798285e+02	1.980587425206392638e-02	0.000000000000000000e+00	5.731682460972415960e+00	1.000000000000000000e+00
1.490000000000000000e+02	8.519638242137601480e+01	2.997777049036825403e+01	-4.475768960790947430e-03	1.187249235142477062e+02	1.634098961164500707e-01	0.000000000000000000e+00	6.363879690293867242e+00	1.000000000000000000e+00
1.490000000000000000e+02	1.234765882444564227e+02	5.299330103559533711e+01	-1.603565474976815716e-02	4.298830386479066306e+02	6.740334601994113495e-02	0.000000000000000000e+00	7.145362795409954337e+00	1.000000000000000000e+00
1.490000000000000000e+02	3.266701236547901033e+01	4.013209851141003526e+01	-1.715853725098403712e-02	4.601077319513700559e+02	2.071260642440619915e-02	0.000000000000000000e+00	7.487828233320503735e+00	1.000000000000000000e+00
1.490000000000000000e+02	8.645824410669959548e+01	1.687450780724129373e+01	2.545742274218238971e-03	-6.677428343748621842e+01	2.417448021478844078e-01	0.000000000000000000e+00	1.316388194477279683e+01	1.000000000000000000e+00
1.500000000000000000e+02	1.128056333032699143e+02	9.757543356742694129e+00	-1.662153635877756941e-02	4.456532478419001109e+02	1.053106180466634179e-02	0.000000000000000000e+00	1.006003185136677835e+01	1.000000000000000000e+00
1.500000000000000000e+02	8.896856426978600041e+01	3.510315914051577124e+01	-3.890081827611908787e-03	1.029599490374410351e+02	2.542535364865275982e-01	0.000000000000000000e+00	6.363879690293867242e+00	1.000000000000000000e+00
1.500000000000000000e+02	1.081123060614444142e+02	3.644622022090084812e+01	-3.035279278809807375e-03	7.995117933572562663e+01	2.061288766738731404e-01	0.000000000000000000e+00	6.656978917552486053e+00	1.000000000000000000e+00
1.500000000000000000e+02	1.146048778322598878e+02	3.791655355370273384e+01	-3.979993854822756229e-03	1.053801162800491227e+02	2.734022789446081125e-01	0.000000000000000000e+00	6.656978917552486053e+00	1.000000000000000000e+00
1.500000000000000000e+02	5.628973572461598707e+01	3.627908931789644242e+01	-4.076758896438742452e-03	1.079847465082102644e+02	2.735922743544314528e-01	0.000000000000000000e+00	8.226502408288558499e+00	1.000000000000000000e+00
1.500000000000000000e+02	2.283608382816028382e+01	4.705129918519757837e+01	-3.999541565282735238e-03	1.059062831343709377e+02	2.196604487447922915e-01	0.000000000000000000e+00	7.668065598703620367e+00	1.000000000000000000e+00
1.510000000000000000e+02	1.354405754049219581e+02	1.151820439724005496e+01	-1.573288801140578300e-02	4.217334488203121623e+02	5.419633333938422837e-02	0.000000000000000000e+00	5.778540256684035370e+00	1.000000000000000000e+00
1.510000000000000000e+02	5.261763584969111918e+01	4.364054463475833501e+01	-1.524611326171156078e-02	4.086309046970873737e+02	1.562358901525517929e-02	0.000000000000000000e+00	4.746924485564382401e+00	1.000000000000000000e+00
1.510000000000000000e+02	1.252257074559805545e+02	1.639459541402427334e+01	-1.531547803694249636e-02	4.104980003684052008e+02	2.755497009962804000e-02	0.000000000000000000e+00	5.285898745249935082e+00	1.000000000000000000e+00
1.510000000000000000e+02	1.103476959412035683e+02	1.951268481008269262e+01	-1.579356816513051778e-02	4.233667800316821967e+02	2.754392038424990918e-02	0.000000000000000000e+00	8.035961777255723248e+00	1.000000000000000000e+00
1.510000000000000000e+02	1.284062271501265684e+02	4.782079006530904763e+01	-1.496074380137025518e-02	4.009495984093401830e+02	1.233521386301589251e-01	0.000000000000000000e+00	5.412274389685025611e+00	1.000000000000000000e+00
1.520000000000000000e+02	1.363278132419401913e+02	2.313415339556776473e+01	-1.581104700121698653e-02	4.238372588746981933e+02	1.286888656383111673e-02	0.000000000000000000e+00	1.164978377958953004e+01	1.000000000000000000e+00
1.520000000000000000e+02	5.008649700144304262e+01	2.235796987652444656e+01	-4.119881345302828582e-03	1.091454759612028766e+02	2.624412735972679878e-01	0.000000000000000000e+00	6.354421689332369283e+00	1.000000000000000000e+00
1.520000000000000000e+02	6.126737692705288651e+01	2.678196332093274279e+01	-3.884636714091813797e-03	1.028133826015323677e+02	1.673963214741774896e-01	0.000000000000000000e+00	1.072251435729517688e+01	1.000000000000000000e+00
1.530000000000000000e+02	1.170959703202791218e+02	2.843357233969005193e+01	-3.222854295842882133e-02	8.657479481768007190e+02	9.198566325222090612e-03	0.000000000000000000e+00	7.518371800453070186e+00	1.000000000000000000e+00
1.530000000000000000e+02	1.224138437314202754e+01	3.123051687858477266e+01	-1.771535189275038821e-02	4.750955439050183031e+02	2.838955980541968405e-02	0.000000000000000000e+00	1.325619403499210947e+01	1.000000000000000000e+00
1.530000000000000000e+02	4.006324907313920392e+01	4.129968329033255969e+01	-1.684384796286121644e-02	4.516372221615225158e+02	1.877819014671111564e-02	0.000000000000000000e+00	7.063058161272482316e+00	1.000000000000000000e+00
1.530000000000000000e+02	1.119344739457407485e+02	5.109049069340803584e+01	-3.668130308496749328e-03	9.698566714576537606e+01	2.727435547717305120e-01	0.000000000000000000e+00	8.154952902326543906e+00	1.000000000000000000e+00
1.530000000000000000e+02	1.288551623437247144e+02	7.660090407839250659e+00	-1.611610893386547158e-02	4.320486285797904884e+02	3.479285616585348073e-02	0.000000000000000000e+00	7.632346214749265556e+00	1.000000000000000000e+00
1.540000000000000000e+02	1.262265986095923580e+02	3.643053380899878135e+01	-2.671467077788791319e-03	7.015842525503474292e+01	2.113395513405761372e-01	0.000000000000000000e+00	1.159692709984530623e+01	1.000000000000000000e+00
1.540000000000000000e+02	1.024877583846870266e+02	2.118542606119588356e+01	-3.988123741748118324e-03	1.055989489171637246e+02	1.616345254157985911e-01	0.000000000000000000e+00	8.035961777255723248e+00	1.000000000000000000e+00
1.540000000000000000e+02	3.029193989653477459e+01	5.002249220732016965e+01	-1.563967680971275337e-02	4.192244775071351341e+02	5.015991187356660941e-02	0.000000000000000000e+00	8.026068632090476385e+00	1.000000000000000000e+00
1.550000000000000000e+02	1.235258149834510419e+02	5.016051038034798637e+01	-1.296929480019055371e-02	3.473456503337676509e+02	3.163412772794130801e-01	0.000000000000000000e+00	3.773472661108586923e+00	1.000000000000000000e+00
1.560000000000000000e+02	1.109767824680207440e+02	3.280180476924567756e+01	-1.610322199420515313e-02	4.317017500787615631e+02	1.338306645854747678e-01	0.000000000000000000e+00	7.518371800453070186e+00	1.000000000000000000e+00
1.560000000000000000e+02	9.664737349331248595e+01	4.129979994581498204e+01	-1.588280638961858671e-02	4.257688104873860198e+02	9.036929207310806511e-03	0.000000000000000000e+00	6.024787738434856266e+00	1.000000000000000000e+00
1.560000000000000000e+02	5.050178347228089137e+01	4.788983407990774310e+01	-5.020498488408892297e-03	1.333874397505992704e+02	4.867272601878041005e-01	0.000000000000000000e+00	4.746924485564382401e+00	1.000000000000000000e+00
1.570000000000000000e+02	1.440528338585506951e+01	5.503335288769443778e+00	-1.579974094392593356e-02	4.235329330759406616e+02	1.277419146177605214e-02	0.000000000000000000e+00	1.018794873518485744e+01	1.000000000000000000e+00
1.570000000000000000e+02	2.328628500447114291e+01	1.049554018048747217e+01	-1.722895953429839574e-02	4.620032926290022033e+02	5.372363092929510753e-02	0.000000000000000000e+00	3.945409944738779373e+00	1.000000000000000000e+00
1.570000000000000000e+02	7.896154802629835956e+01	1.894392498495214383e+01	-1.718391918490422277e-02	4.607909389363890114e+02	2.538395768069885428e-01	0.000000000000000000e+00	7.662418792952301771e+00	1.000000000000000000e+00
1.570000000000000000e+02	3.501979787225972984e+01	3.418235588311055295e+01	-1.503301243791318673e-02	4.028948574837352226e+02	1.357556120995233595e-01	0.000000000000000000e+00	4.973883983949143328e+00	1.000000000000000000e+00
1.570000000000000000e+02	1.412962904968789530e+02	4.076500112240575646e+01	-1.552900122878646608e-02	4.162454164868970565e+02	2.467667482370494714e-02	0.000000000000000000e+00	1.568066390395333087e+01	1.000000000000000000e+00
1.570000000000000000e+02	4.316541907854963966e+01	4.764502267030662352e+01	-4.357934034159288185e-03	1.155531539711107030e+02	3.641681209045717349e-01	0.000000000000000000e+00	7.063058161272482316e+00	1.000000000000000000e+00
1.570000000000000000e+02	4.833667587623938289e+01	3.762593726336220357e+01	-4.661406200607892160e-03	1.237217318473485648e+02	1.276637691002858732e-01	0.000000000000000000e+00	9.052403047640826372e+00	1.000000000000000000e+00
1.580000000000000000e+02	1.198717338006748463e+02	4.921881688784905151e+01	-1.477291472622801680e-02	3.958937923178746132e+02	1.575200827574692042e-01	0.000000000000000000e+00	3.773472661108586923e+00	1.000000000000000000e+00
1.580000000000000000e+02	8.451578279027964413e+01	1.366537045315365440e+01	-3.272327597975763919e-02	8.790647055584215650e+02	2.414213754792449151e-02	0.000000000000000000e+00	7.662418792952301771e+00	1.000000000000000000e+00
1.580000000000000000e+02	2.002287214896338696e+01	2.049854929159947048e+01	-1.517381685364741287e-02	4.066848980950477426e+02	2.616731100979197144e-02	0.000000000000000000e+00	8.340226128986410359e+00	1.000000000000000000e+00
1.590000000000000000e+02	1.174890442077033867e+02	9.247652861176275607e+00	-1.599287889757973480e-02	4.287316385577017286e+02	2.710473126753676354e-02	0.000000000000000000e+00	1.306360470748919766e+01	1.000000000000000000e+00
1.590000000000000000e+02	2.935649908703738831e+01	1.335894868794126822e+01	-1.681437267263792557e-02	4.508438340678752638e+02	9.475114735817669054e-02	0.000000000000000000e+00	3.833916276823920999e+00	1.000000000000000000e+00
1.590000000000000000e+02	5.575403144388626941e+01	4.540646961844399954e+01	-1.490776147988367648e-02	3.995234701940519813e+02	2.141324372028345913e-01	0.000000000000000000e+00	4.809726102335845965e+00	1.000000000000000000e+00
1.590000000000000000e+02	5.992902478933157084e+01	5.263666578716326683e+01	-1.642643247629229850e-02	4.404016253399492484e+02	1.056647265069479147e-01	0.000000000000000000e+00	5.509738334673004445e+00	1.000000000000000000e+00
1.600000000000000000e+02	3.665023610050326397e+01	2.948329288399382619e+01	-1.474343855525023575e-02	3.951003805169077623e+02	1.389479024152645570e-01	0.000000000000000000e+00	4.973883983949143328e+00	1.000000000000000000e+00
1.600000000000000000e+02	5.875218445256743394e+01	3.106687049171705794e+01	-1.649837195460804665e-02	4.423380244432839277e+02	1.558470923742893977e-02	0.000000000000000000e+00	8.860045208591950328e+00	1.000000000000000000e+00
1.610000000000000000e+02	5.517231566737924453e+01	9.576595112162399559e+00	-1.613942950565445261e-02	4.326763497609648539e+02	1.144204868145359821e-02	0.000000000000000000e+00	1.594680377072122823e+01	1.000000000000000000e+00
1.610000000000000000e+02	4.734703381034636394e+00	2.912531448299590409e+01	-1.692073185889548734e-02	4.537067104428832636e+02	1.092486362804632183e-01	0.000000000000000000e+00	5.207460388776667948e+00	1.000000000000000000e+00
1.610000000000000000e+02	1.022149052380730012e+02	3.899748424976482397e+01	-1.476169218809721476e-02	3.955917146091894665e+02	1.768760757673382145e-02	0.000000000000000000e+00	6.024787738434856266e+00	1.000000000000000000e+00
1.610000000000000000e+02	5.042545510061229663e+01	2.803933363850090643e+01	-1.707562167168043613e-02	4.578758885021964602e+02	1.629505333548364465e-02	0.000000000000000000e+00	8.860045208591950328e+00	1.000000000000000000e+00
1.620000000000000000e+02	1.013587073625500494e+02	7.000149537912442987e+00	-4.142635643405456064e-03	1.097579547207728154e+02	2.857710408518103762e-01	0.000000000000000000e+00	9.411277377665159705e+00	1.000000000000000000e+00
1.620000000000000000e+02	8.834404931302736941e+01	3.423876236043280841e+01	-2.613749651308629705e-03	6.860484194445761830e+01	1.503994443491644128e-01	0.000000000000000000e+00	1.237778047481061172e+01	1.000000000000000000e+00
1.630000000000000000e+02	1.172544109541428838e+02	2.535682197079876943e+01	-1.650892063552904590e-02	4.426219638984344442e+02	2.361644657874939490e-02	0.000000000000000000e+00	1.114093985011594334e+01	1.000000000000000000e+00
1.630000000000000000e+02	2.239350464492010673e+01	3.119220461787419296e+01	-1.593990413324350430e-02	4.273057137586670251e+02	1.575856661442676110e-02	0.000000000000000000e+00	1.077643653230132870e+01	1.000000000000000000e+00
1.630000000000000000e+02	1.337243608621123485e+02	4.207069152099733600e+01	-2.825850792495338687e-02	7.588862853039095171e+02	1.034348280271879528e-02	0.000000000000000000e+00	4.345416222859771693e+00	1.000000000000000000e+00
1.630000000000000000e+02	1.305504184233769251e+02	9.006257849478782163e+00	-1.426238541968535313e-02	3.821518454125009043e+02	2.386431269807500755e-01	0.000000000000000000e+00	3.414635358993935998e+00	1.000000000000000000e+00
1.630000000000000000e+02	7.972240263227850221e+01	4.930110014015372855e+01	-4.272273855392441817e-03	1.132474339792644571e+02	7.526421671363303645e-02	0.000000000000000000e+00	1.733187703670558122e+01	1.000000000000000000e+00
1.640000000000000000e+02	6.953901105179895126e+01	1.649747758719275481e+01	-3.161335581302213843e-02	8.491889201627241164e+02	1.005543461961067031e-02	0.000000000000000000e+00	9.390689921906220761e+00	1.000000000000000000e+00
1.640000000000000000e+02	1.857884068780864695e+01	1.565975815331557364e+01	-1.602236260092311862e-02	4.295252531077897515e+02	2.206184820394696544e-02	0.000000000000000000e+00	3.660773413414037059e+00	1.000000000000000000e+00
1.640000000000000000e+02	9.110055232678867299e+00	3.194913102714168929e+01	-1.608403947103034110e-02	4.311854129917399518e+02	1.256752167776353790e-01	0.000000000000000000e+00	5.207460388776667948e+00	1.000000000000000000e+00
1.640000000000000000e+02	7.567569550891215613e+01	2.360565323803427518e+01	-1.555531284251089087e-02	4.169536477170380522e+02	1.015927858539275030e-01	0.000000000000000000e+00	5.542296136793407157e+00	1.000000000000000000e+00
1.640000000000000000e+02	3.231698382723087093e+01	3.539412623220299281e+01	-4.315123095542119057e-03	1.144008094574717234e+02	1.777367118824174641e-01	0.000000000000000000e+00	7.329053563327391885e+00	1.000000000000000000e+00
1.660000000000000000e+02	5.519963376093397756e+01	4.714552749126424658e+01	-1.637003044798418863e-02	4.388834486781346982e+02	1.279084070299874032e-02	0.000000000000000000e+00	5.003789358840464274e+00	1.000000000000000000e+00
1.660000000000000000e+02	2.335154775396195959e+01	4.201302674365911116e+01	-4.073908846154058495e-03	1.079080315396710432e+02	8.617232199415991722e-02	0.000000000000000000e+00	9.014077064873713852e+00	1.000000000000000000e+00
1.660000000000000000e+02	2.391862366780320670e+01	5.100924874177717783e+01	-4.296480821005966427e-03	1.138990142743389811e+02	6.259933840161169272e-02	0.000000000000000000e+00	9.014077064873713852e+00	1.000000000000000000e+00
1.670000000000000000e+02	9.652729849673204399e+01	2.495200392274317736e+01	-1.645017219379752912e-02	4.410406286906377318e+02	1.003815373275029899e-02	0.000000000000000000e+00	1.237778047481061172e+01	1.000000000000000000e+00
1.670000000000000000e+02	9.195728801897742244e+01	7.430795803019254464e+00	-1.754190159501107724e-02	4.704267721974812844e+02	2.631975342395089790e-01	0.000000000000000000e+00	5.859011303563918638e+00	1.000000000000000000e+00
1.680000000000000000e+02	9.704119041282675084e+01	4.997456240918953796e+01	-1.537636750423154730e-02	4.121369656851057925e+02	7.308926121046388502e-03	0.000000000000000000e+00	1.733187703670558122e+01	1.000000000000000000e+00
1.680000000000000000e+02	4.265202953720715584e+01	1.233854521209647359e+01	-1.639559230680845067e-02	4.395714987122149751e+02	1.354229105482673834e-02	0.000000000000000000e+00	5.244342173613741664e+00	1.000000000000000000e+00
1.680000000000000000e+02	1.080371939217594957e+02	1.909875110815723076e+01	-1.488033407669625205e-02	3.987852051943278866e+02	5.231395800293203724e-02	0.000000000000000000e+00	1.114093985011594334e+01	1.000000000000000000e+00
1.680000000000000000e+02	7.465698235674386751e+01	2.905352162681850459e+01	-1.614202254972610384e-02	4.327461468783864689e+02	4.434576805337842043e-02	0.000000000000000000e+00	5.542296136793407157e+00	1.000000000000000000e+00
1.680000000000000000e+02	1.322244553066025219e+02	6.030130307102283815e+00	-1.543167538681678233e-02	4.136256911631434150e+02	2.439817428860825421e-01	0.000000000000000000e+00	3.414635358993935998e+00	1.000000000000000000e+00
1.680000000000000000e+02	1.358416443192192276e+02	4.586539215637747446e+01	5.006863727006447516e-03	-1.330204320884364506e+02	2.934355999733337939e-01	0.000000000000000000e+00	3.714204934491627697e+00	1.000000000000000000e+00
1.690000000000000000e+02	1.478150948508835683e+01	3.235434724145070362e+01	-1.587326889752447776e-02	4.255120892604397795e+02	1.380425651988004265e-02	0.000000000000000000e+00	5.685911845738782944e+00	1.000000000000000000e+00
1.690000000000000000e+02	1.285750453137030433e+02	1.072656841574130659e+01	-1.757004263650986664e-02	4.711842462409541099e+02	1.935432074075439379e-01	0.000000000000000000e+00	5.947665441545233023e+00	1.000000000000000000e+00
1.690000000000000000e+02	5.718706688550719264e+01	1.325235752529772171e+01	3.992754059042753594e-03	-1.057235834358925644e+02	1.500252721954531410e-01	0.000000000000000000e+00	1.277111306438489891e+01	1.000000000000000000e+00
1.690000000000000000e+02	6.515672907515657641e+01	2.852307862070033551e+01	-1.665355432812194031e-02	4.465150773766781640e+02	1.177156583505301057e-02	0.000000000000000000e+00	9.515050299239083742e+00	1.000000000000000000e+00
1.690000000000000000e+02	1.322404604979626299e+02	4.677467395038947728e+01	-4.614367277833840431e-03	1.224555824393459176e+02	3.231565588958916768e-01	0.000000000000000000e+00	3.714204934491627697e+00	1.000000000000000000e+00
1.700000000000000000e+02	2.194572831932700296e+01	8.128465764288884898e+00	-1.560003413051134526e-02	4.181574132156418386e+02	2.628062005557485481e-02	0.000000000000000000e+00	1.409355672911780744e+01	1.000000000000000000e+00
1.700000000000000000e+02	1.234206715424737766e+01	2.057506248923474956e+01	-1.573282629102017854e-02	4.217317874891189717e+02	1.049156683515639621e-02	0.000000000000000000e+00	1.202923223482222603e+01	1.000000000000000000e+00
1.700000000000000000e+02	5.095015031437270636e+01	2.714840136532954062e+01	-1.638477523925576870e-02	4.392803350785590624e+02	2.737523459717339236e-02	0.000000000000000000e+00	8.027310848990580894e+00	1.000000000000000000e+00
1.700000000000000000e+02	5.267532664377810647e+01	3.498813899479018374e+01	-1.661754922791411349e-02	4.455459260095817058e+02	3.475068896203703517e-02	0.000000000000000000e+00	7.876962746263494353e+00	1.000000000000000000e+00
1.700000000000000000e+02	9.722502033834345525e+01	4.865837778646081802e+00	-1.646166704335326816e-02	4.413500362217155271e+02	9.911485892366134198e-02	0.000000000000000000e+00	5.859011303563918638e+00	1.000000000000000000e+00
1.700000000000000000e+02	1.330965749480931777e+02	3.803637810177203704e+01	-5.662075479882288341e-03	1.506568047793041387e+02	1.856230202041653232e-01	0.000000000000000000e+00	6.877295036272802697e+00	1.000000000000000000e+00
1.710000000000000000e+02	5.057547347703302165e+01	4.905734589698119663e+01	-1.626297804093507562e-02	4.360019128389410525e+02	3.110302620077864955e-02	0.000000000000000000e+00	5.003789358840464274e+00	1.000000000000000000e+00
1.710000000000000000e+02	3.287724299778825099e+01	1.702398868941521570e+01	-5.054754746188782483e-03	1.343095174247997647e+02	1.009573077213130610e-01	0.000000000000000000e+00	1.083973396677029832e+01	1.000000000000000000e+00
1.710000000000000000e+02	1.160448495397186548e+02	2.957551862088134342e+01	-3.940876378670312395e-03	1.043271889094356197e+02	1.401856366780401819e-01	0.000000000000000000e+00	9.394836613487031585e+00	1.000000000000000000e+00
1.710000000000000000e+02	1.298709360029498612e+02	3.196246335002278016e+01	-5.012905985769772026e-03	1.331830719174335798e+02	3.031875855697646616e-01	0.000000000000000000e+00	6.877295036272802697e+00	1.000000000000000000e+00
1.720000000000000000e+02	7.752131314048214961e+01	3.595758306409422289e+01	-1.586467827634992223e-02	4.252808550128617071e+02	1.697876922447238979e-02	0.000000000000000000e+00	7.474654183863520096e+00	1.000000000000000000e+00
1.720000000000000000e+02	1.235723990259138816e+02	4.331322796349322601e+01	-1.606435185887098230e-02	4.306554803952752764e+02	1.337538725166309561e-02	0.000000000000000000e+00	9.333643340272654854e+00	1.000000000000000000e+00
1.720000000000000000e+02	1.208813189304489271e+02	5.242444539790511726e+01	-1.555602124948311099e-02	4.169727159485281618e+02	2.169455424980126779e-02	0.000000000000000000e+00	9.500326058474986013e+00	1.000000000000000000e+00
1.720000000000000000e+02	8.563343044532153669e+01	1.656682569221446499e+01	-3.387637232606805979e-03	8.943561878065266058e+01	1.631102266900006370e-01	0.000000000000000000e+00	1.111117530903698558e+01	1.000000000000000000e+00
1.730000000000000000e+02	1.245773251390087069e+02	2.564362147807148062e+01	-1.661710091487469954e-02	4.455338587415411666e+02	1.239135620430575901e-02	0.000000000000000000e+00	8.243183764878763142e+00	1.000000000000000000e+00
1.730000000000000000e+02	4.431770165417157159e+01	7.365753115827921249e+00	-1.514517651307905298e-02	4.059139843896082880e+02	2.798428560148669142e-02	0.000000000000000000e+00	5.244342173613741664e+00	1.000000000000000000e+00
1.740000000000000000e+02	7.032099820485282038e+00	4.794804678316395297e+01	-2.317158651025599120e-02	6.219613270366244251e+02	1.569040024463586036e-02	0.000000000000000000e+00	1.508820749427065522e+01	1.000000000000000000e+00
1.750000000000000000e+02	1.779839497568744378e+01	3.737729023402161488e+01	-1.630223483676053464e-02	4.370585902852600384e+02	9.745248265739969717e-03	0.000000000000000000e+00	1.349897321729152821e+01	1.000000000000000000e+00
1.750000000000000000e+02	1.125950963916914986e+02	1.116956286244633390e+01	-1.554674640059827348e-02	4.167230643040536506e+02	1.347741198474117219e-02	0.000000000000000000e+00	1.661253104791185820e+01	1.000000000000000000e+00
1.750000000000000000e+02	5.023578009301170511e+01	4.247780886285958246e+01	-1.461962080183163912e-02	3.917675708787232907e+02	2.609442651184747941e-01	0.000000000000000000e+00	6.588300173681045813e+00	1.000000000000000000e+00
1.760000000000000000e+02	5.309318314120066873e+01	8.706697750352873300e+00	6.782675436985608451e-03	-1.808200587107237141e+02	8.110329076799782655e-02	0.000000000000000000e+00	8.877342386212873748e+00	1.000000000000000000e+00
1.770000000000000000e+02	7.942752743215662292e+01	6.267336954702577678e+00	-4.407842737611150467e-03	1.168965494317868092e+02	2.487216300157630844e-01	0.000000000000000000e+00	1.202467049290514112e+01	1.000000000000000000e+00
1.770000000000000000e+02	4.146134717138628645e+01	3.897689611635273366e+01	-1.586243115510933485e-02	4.252203691203138760e+02	2.784927041285945037e-02	0.000000000000000000e+00	6.394150490740146964e+00	1.000000000000000000e+00
1.780000000000000000e+02	8.918862188970882698e+01	4.730580001840026938e+01	-5.004927285028253764e-03	1.329683087675836362e+02	1.198107613394805426e-01	0.000000000000000000e+00	1.413584180050161088e+01	1.000000000000000000e+00
1.780000000000000000e+02	9.445926844010735124e+01	2.426272988454268642e+01	-4.213107242034199763e-03	1.116548428215778159e+02	1.351829827166557418e-01	0.000000000000000000e+00	9.851124627002194600e+00	1.000000000000000000e+00
1.780000000000000000e+02	9.673216027344413703e+01	3.504551364359848264e+01	-1.630181099500788156e-02	4.370471817122621587e+02	4.614352445991121154e-02	0.000000000000000000e+00	6.633791918336521043e+00	1.000000000000000000e+00
1.780000000000000000e+02	2.642776362459873951e+01	4.775786221452157321e+01	-1.559417713291738096e-02	4.179997600722675202e+02	9.272987958946377063e-03	0.000000000000000000e+00	9.751767640892218481e+00	1.000000000000000000e+00
1.790000000000000000e+02	6.574542184925202548e+01	2.659738129437314313e+01	-3.936155535367368702e-03	1.042001176968994116e+02	1.087809931540210107e-01	0.000000000000000000e+00	1.583303072692637592e+01	1.000000000000000000e+00
1.790000000000000000e+02	9.035501510541963910e+01	3.321816181055462636e+01	-1.714137899540548599e-02	4.596458821924480844e+02	4.056946543384443160e-02	0.000000000000000000e+00	6.335683894981565700e+00	1.000000000000000000e+00
1.800000000000000000e+02	1.228549747398997880e+02	4.865689321134136236e+01	-4.009804091375412070e-03	1.061825201434382961e+02	7.841524491510798445e-02	0.000000000000000000e+00	1.159258651268572216e+01	1.000000000000000000e+00
1.810000000000000000e+02	1.108867776393395701e+02	8.181209744741455125e+00	-1.556999900855607528e-02	4.173489560988489302e+02	1.181550913802453806e-02	0.000000000000000000e+00	1.180788271087107510e+01	1.000000000000000000e+00
1.810000000000000000e+02	6.595388767365190574e+01	4.876259090189680734e+01	-3.831069208284334105e-03	1.013715029459945782e+02	1.094764088897801635e-01	0.000000000000000000e+00	1.671801831740690503e+01	1.000000000000000000e+00
1.810000000000000000e+02	3.543220803152535581e+01	1.756138783516779611e+01	-2.023025554244763709e-03	5.270428721910786152e+01	2.731241975140813460e-01	0.000000000000000000e+00	1.225781610805790578e+01	1.000000000000000000e+00
1.810000000000000000e+02	2.322633809025861851e+01	2.875108331964105446e+01	-1.646408321674196207e-02	4.414150725007225446e+02	1.250149346645834658e-02	0.000000000000000000e+00	7.466076869096399449e+00	1.000000000000000000e+00
1.810000000000000000e+02	1.284700824194537461e+02	3.613131949035828683e+01	-1.623858226811450770e-02	4.353452504093420430e+02	7.607438271922672968e-03	0.000000000000000000e+00	7.097996376909076588e+00	1.000000000000000000e+00
1.810000000000000000e+02	9.904481485576890520e+01	8.638615751693869527e+00	-4.033778406877823117e-03	1.068278381820008462e+02	1.698417699738485886e-01	0.000000000000000000e+00	1.005239826902162292e+01	1.000000000000000000e+00
1.820000000000000000e+02	1.407653222935423400e+02	3.352433375382143055e+01	-1.657759443824913595e-02	4.444704606226684973e+02	8.929828149574325913e-03	0.000000000000000000e+00	1.252543871695764288e+01	1.000000000000000000e+00
1.820000000000000000e+02	3.649887488924328949e+01	4.819064528416099336e+01	-1.650948891286803735e-02	4.426372602524730269e+02	8.708068311026995190e-03	0.000000000000000000e+00	9.897381786814730020e+00	1.000000000000000000e+00
1.820000000000000000e+02	2.116709840223021288e+01	2.157460537272970313e+01	-3.882683676000703819e-03	1.027608125621472510e+02	4.207101126301132643e-01	0.000000000000000000e+00	7.466076869096399449e+00	1.000000000000000000e+00
1.830000000000000000e+02	5.116042469018039895e+01	2.043599185126314666e+01	-1.441314333859835053e-02	3.862098050452137841e+02	2.309189807503306824e-01	0.000000000000000000e+00	4.773689202234345785e+00	1.000000000000000000e+00
1.830000000000000000e+02	2.039169369546150534e+01	4.009869568463610534e+01	-2.248686962067072623e-02	6.035307628725140603e+02	7.079657151363372147e-02	0.000000000000000000e+00	8.324405060431654846e+00	1.000000000000000000e+00
1.840000000000000000e+02	8.406117638818622595e+01	3.394513128624287646e+01	-5.617636797196096099e-03	1.494606461843080467e+02	6.078751185949349267e-02	0.000000000000000000e+00	6.335683894981565700e+00	1.000000000000000000e+00
1.840000000000000000e+02	1.214456082978201295e+02	3.715029735131209776e+01	-4.763953771868288493e-03	1.264820107607739459e+02	3.467855756897199049e-01	0.000000000000000000e+00	6.816737997852685638e+00	1.000000000000000000e+00
1.850000000000000000e+02	9.792556060565574683e+01	2.774254499769975268e+01	-1.629055871121637758e-02	4.367443033379056487e+02	8.740983802384638679e-03	0.000000000000000000e+00	9.834341065200554510e+00	1.000000000000000000e+00
1.850000000000000000e+02	1.226898555910467792e+02	7.844393801515487930e+00	-4.564566808133578221e-03	1.211151003128286874e+02	7.949666497346741245e-02	0.000000000000000000e+00	1.180788271087107510e+01	1.000000000000000000e+00
1.850000000000000000e+02	8.900184709396035032e+01	9.073942633821534542e+00	-4.226299810778514840e-03	1.120099479583575004e+02	1.017731730933515433e-01	0.000000000000000000e+00	1.005239826902162292e+01	1.000000000000000000e+00
1.850000000000000000e+02	1.207707503115454983e+02	3.036704712522357497e+01	-1.633977657097986785e-02	4.380691033190198596e+02	3.897793828212181566e-02	0.000000000000000000e+00	6.121020675648292553e+00	1.000000000000000000e+00
1.850000000000000000e+02	4.776175658491594334e+01	1.708380395232506643e+01	-1.396589990972900430e-02	3.741713277736132568e+02	2.733255438553048311e-01	0.000000000000000000e+00	4.773689202234345785e+00	1.000000000000000000e+00
1.860000000000000000e+02	4.656601432661281592e+01	2.268900064450068399e+01	-1.610950337756518122e-02	4.318708264383742517e+02	1.559769391629377555e-01	0.000000000000000000e+00	5.117094411017141908e+00	1.000000000000000000e+00
1.860000000000000000e+02	8.853254118991681310e+01	2.362686901379513316e+01	-1.597906009100562644e-02	4.283596769409965646e+02	1.287813276605187518e-02	0.000000000000000000e+00	1.025512567202069292e+01	1.000000000000000000e+00
1.860000000000000000e+02	6.938139425250983550e+01	2.578098863678875574e+01	-1.598861570414927477e-02	4.286168859332825605e+02	7.370518691453553650e-03	0.000000000000000000e+00	1.312409834269430675e+01	1.000000000000000000e+00
1.860000000000000000e+02	5.222885691314197487e+01	3.246628800025533934e+01	-4.350517993728819643e-03	1.153535359814329979e+02	1.045583929446286531e-01	0.000000000000000000e+00	1.129881118511182692e+01	1.000000000000000000e+00
1.860000000000000000e+02	9.311013622597235440e+01	3.907457333867569105e+01	-1.752056163906520747e-02	4.698523633676393274e+02	8.868641029053159208e-03	0.000000000000000000e+00	1.040167534174819863e+01	1.000000000000000000e+00
1.860000000000000000e+02	2.713851611045114609e+01	4.497477063388919305e+01	-1.385777286909825080e-02	3.712608659600780925e+02	1.747284261926733695e-01	0.000000000000000000e+00	3.805226299502620702e+00	1.000000000000000000e+00
1.860000000000000000e+02	8.253236634556670026e+01	4.660709063838045552e+01	-1.665497539546703307e-02	4.465533283286900996e+02	1.036620945928059534e-01	0.000000000000000000e+00	7.969397979291451328e+00	1.000000000000000000e+00
1.870000000000000000e+02	1.961407221916010357e+01	8.915383702093322427e+00	-1.659659232223087075e-02	4.449818277658388297e+02	1.200711279126298603e-02	0.000000000000000000e+00	1.275412810158385746e+01	1.000000000000000000e+00
1.870000000000000000e+02	1.191375677949151992e+02	1.981793127570322355e+01	-3.700048595493395098e-03	9.784481352501781259e+01	1.609270117539969291e-01	0.000000000000000000e+00	1.067478947517131793e+01	1.000000000000000000e+00
1.880000000000000000e+02	6.318254473674996774e+01	1.421309245858612158e+01	-1.663403539984134247e-02	4.459896852539454244e+02	8.684564111696380095e-03	0.000000000000000000e+00	5.784464355860413853e+00	1.000000000000000000e+00
1.880000000000000000e+02	1.034358700661433943e+02	1.928015574996193493e+01	-1.542325204441986723e-02	4.133989595681090918e+02	1.650438361192840819e-02	0.000000000000000000e+00	8.491975704658310420e+00	1.000000000000000000e+00
1.890000000000000000e+02	2.626531249760821396e+01	2.286963508380863175e+01	-4.587263687560795035e-03	1.217260335305878840e+02	2.336525381709386728e-01	0.000000000000000000e+00	6.613791963388011119e+00	1.000000000000000000e+00
1.890000000000000000e+02	1.268710749329084564e+02	3.086997219489773414e+01	-1.625256739904596195e-02	4.357216889884046509e+02	2.133715974907712809e-02	0.000000000000000000e+00	6.121020675648292553e+00	1.000000000000000000e+00
1.890000000000000000e+02	3.093595153169162515e+01	4.473139559010994049e+01	-1.500560509215834518e-02	4.021571323710853108e+02	1.330445156892938741e-01	0.000000000000000000e+00	3.805226299502620702e+00	1.000000000000000000e+00
1.890000000000000000e+02	1.035522943283083031e+01	4.822766945457378540e+01	-1.560859685126609643e-02	4.183878964660044630e+02	9.595777853755649289e-03	0.000000000000000000e+00	1.709561529868986085e+01	1.000000000000000000e+00
1.900000000000000000e+02	1.412635754392013610e+02	1.077318262460702947e+01	-1.623957835200041944e-02	4.353720620569752100e+02	2.386401128148529782e-02	0.000000000000000000e+00	1.417054567442913537e+01	1.000000000000000000e+00
1.900000000000000000e+02	1.076963186746554015e+02	2.662605453926846266e+01	-1.642234376556411107e-02	4.402915692765300264e+02	4.527125221483596640e-02	0.000000000000000000e+00	3.549297238962674239e+00	1.000000000000000000e+00
1.900000000000000000e+02	1.245952691408365922e+02	4.514932822963427839e+01	-1.617719312286301780e-02	4.336928352319935129e+02	3.234026770293685349e-02	0.000000000000000000e+00	1.048512784504062090e+01	1.000000000000000000e+00
1.910000000000000000e+02	7.462180967432755097e+01	4.757373292146580468e+01	3.133258208183242657e-03	-8.258848385094172784e+01	1.601637621457727700e-01	0.000000000000000000e+00	7.969397979291451328e+00	1.000000000000000000e+00
1.920000000000000000e+02	4.000689425389269616e+01	9.790845031735182502e+00	-7.850523057542076882e-03	2.095633749447945320e+02	2.121632583556041229e-01	0.000000000000000000e+00	3.279082225694767150e+00	1.000000000000000000e+00
1.920000000000000000e+02	3.015972582823550141e+01	3.338186311222143843e+01	-4.029027915846180273e-03	1.066999689398345623e+02	7.419659037546166847e-02	0.000000000000000000e+00	1.121041450219907354e+01	1.000000000000000000e+00
1.920000000000000000e+02	8.031635685974630690e+01	3.779607368348553109e+01	-4.976457190918171132e-03	1.322019775959194590e+02	1.588400187958616261e-01	0.000000000000000000e+00	1.131505580282402690e+01	1.000000000000000000e+00
1.930000000000000000e+02	2.017149635521058570e+01	2.544016984483209143e+01	-1.639504182610783053e-02	4.395566813913218880e+02	1.130355384998105173e-02	0.000000000000000000e+00	6.613791963388011119e+00	1.000000000000000000e+00
1.930000000000000000e+02	6.343095289323233743e+01	5.256664638782363852e+01	-1.614230856846135542e-02	4.327538456612445543e+02	1.644520318875009046e-02	0.000000000000000000e+00	1.225416094139138146e+01	1.000000000000000000e+00
1.930000000000000000e+02	3.742332471775556968e+01	1.181013913978669194e+01	8.047834453056191759e-03	-2.148744172027644481e+02	2.333135490402247214e-01	0.000000000000000000e+00	3.279082225694767150e+00	1.000000000000000000e+00
1.930000000000000000e+02	5.742111660721346311e+01	1.369736598805631900e+01	1.055021324120583408e-03	-2.664846130653211276e+01	4.324048356179827080e-01	0.000000000000000000e+00	5.784464355860413853e+00	1.000000000000000000e+00
1.930000000000000000e+02	1.368972189554527006e+02	4.559178836589679662e+01	-1.173847965501711652e-02	3.142157278032776162e+02	3.196953837840338375e-01	0.000000000000000000e+00	3.152819052801367317e+00	1.000000000000000000e+00
1.940000000000000000e+02	1.661133740476169507e+01	1.107454531745863946e+01	-1.619096972925053446e-02	4.340636609438328151e+02	9.741703491785114188e-02	0.000000000000000000e+00	6.833464091302277943e+00	1.000000000000000000e+00
1.940000000000000000e+02	1.440155103991017711e+02	3.284858986936442449e+01	-1.594436640282656178e-02	4.274258249274129753e+02	1.900635671930323012e-01	0.000000000000000000e+00	1.291293771977543337e+01	1.000000000000000000e+00
1.940000000000000000e+02	1.327632401820426367e+02	2.651373584444142395e+01	-2.840223543436985309e-03	7.470085281238831953e+01	1.971744509646999877e-01	0.000000000000000000e+00	7.327646720751578968e+00	1.000000000000000000e+00
1.950000000000000000e+02	1.232071479527935587e+01	3.767267482404768941e+01	-1.713409473388054910e-02	4.594498113032009314e+02	5.643326813505145090e-02	0.000000000000000000e+00	6.697968278559915944e+00	1.000000000000000000e+00
1.950000000000000000e+02	1.026435772534293562e+02	5.104445827722160267e+00	-1.532563533724504157e-02	4.107714050087867008e+02	1.578956869577508026e-02	0.000000000000000000e+00	1.268141379644146483e+01	1.000000000000000000e+00
1.950000000000000000e+02	1.142101711720215604e+02	4.659419711813595910e+01	-1.545710874543610239e-02	4.143102823497667373e+02	1.623580140987843645e-01	0.000000000000000000e+00	5.224692676329720342e+00	1.000000000000000000e+00
1.950000000000000000e+02	1.301279438226187892e+02	1.953686182976104391e+01	4.013662993661452905e-03	-1.062863904397135855e+02	1.247005585971634467e-01	0.000000000000000000e+00	7.457986183864576901e+00	1.000000000000000000e+00
1.950000000000000000e+02	1.184207162241956297e+02	3.459632096119518252e+01	-3.574165261819558462e-03	9.445640454349982917e+01	3.976201585369019131e-01	0.000000000000000000e+00	7.775584156248714685e+00	1.000000000000000000e+00
1.960000000000000000e+02	4.202919114358805786e+01	2.577147327401461752e+01	-1.642415874473755408e-02	4.403404231760343350e+02	1.786609675257500029e-02	0.000000000000000000e+00	7.749954625126493468e+00	1.000000000000000000e+00
1.960000000000000000e+02	1.120400630543615961e+01	6.896387605094903783e+00	-1.659125191985553333e-02	4.448380798458765639e+02	8.239793427507469126e-02	0.000000000000000000e+00	6.833464091302277943e+00	1.000000000000000000e+00
1.960000000000000000e+02	8.175185500092433699e+01	2.447593758333324843e+01	-4.613974698300721787e-03	1.224450153533214376e+02	5.642442350122589545e-02	0.000000000000000000e+00	9.261403603701980458e+00	1.000000000000000000e+00
1.960000000000000000e+02	1.146323120988316475e+02	4.138658628398126638e+01	-1.460438797921261890e-02	3.913575481102614049e+02	1.870495849144743206e-01	0.000000000000000000e+00	5.224692676329720342e+00	1.000000000000000000e+00
1.970000000000000000e+02	6.637340018336028891e+01	2.473104475915928191e+01	-1.606108905338464107e-02	4.305676552710733063e+02	9.941691734409174863e-03	0.000000000000000000e+00	1.023849363641352284e+01	1.000000000000000000e+00
1.980000000000000000e+02	6.473194629283180745e+01	3.902041466587294849e+01	-4.161620991707925404e-03	1.102689844403384996e+02	8.345452708197653724e-02	0.000000000000000000e+00	1.312757601625864545e+01	1.000000000000000000e+00
1.990000000000000000e+02	1.130518402822788886e+02	1.234918989489664476e+01	-3.754427132326194211e-02	1.008831716369491915e+03	5.277068597508205450e-03	0.000000000000000000e+00	1.125981049235245912e+01	1.000000000000000000e+00
1.990000000000000000e+02	1.034633773737666189e+02	3.800085749842505578e+01	-1.691263414789403660e-02	4.534887438869756693e+02	1.051644264860152056e-02	0.000000000000000000e+00	1.167082954644216208e+01	1.000000000000000000e+00
1.990000000000000000e+02	4.569497528297095101e+01	3.259963725380950450e+01	-1.643645222184300300e-02	4.406713274111106102e+02	1.102912963076574382e-02	0.000000000000000000e+00	7.749954625126493468e+00	1.000000000000000000e+00
1.990000000000000000e+02	3.545707145056490361e+01	5.311714196599951521e+01	-3.746950327853313702e-03	9.910727017069950762e+01	1.666447410814272390e-01	0.000000000000000000e+00	1.510874312517300133e+01	1.000000000000000000e+00
2.000000000000000000e+02	1.331634777059846044e+02	4.564609338279073114e+01	-3.477455666642102761e-02	9.342791465765909606e+02	6.386755748241434993e-03	0.000000000000000000e+00	5.807195672094223049e+00	1.000000000000000000e+00
2.000000000000000000e+02	7.478114070273750258e+01	3.057370265618720850e+01	-4.446466285504152918e-03	1.179361817068410261e+02	9.384022831693827893e-02	0.000000000000000000e+00	9.261403603701980458e+00	1.000000000000000000e+00
2.000000000000000000e+02	2.822972410765292395e+01	3.984915156777546486e+01	-1.692935216902493462e-02	4.539387438297790709e+02	6.095745995017953778e-02	0.000000000000000000e+00	1.482163851263018017e+01	1.000000000000000000e+00
2.010000000000000000e+02	1.176291986472175566e+01	1.678330244907345659e+01	-3.498241660222719835e-03	9.241276456311544507e+01	1.878602264783659770e-01	0.000000000000000000e+00	7.868567211704282194e+00	1.000000000000000000e+00
2.010000000000000000e+02	1.873235204961340017e+01	5.122811866458404495e+01	-1.564128796158493692e-02	4.192678449753692007e+02	9.520033404897598750e-03	0.000000000000000000e+00	1.482163851263018017e+01	1.000000000000000000e+00
2.010000000000000000e+02	1.402628016927742465e+02	3.644145303587507811e+01	-1.640622286371412608e-02	4.398576420279857757e+02	1.015186173985294094e-02	0.000000000000000000e+00	1.162436256254398970e+01	1.000000000000000000e+00
2.020000000000000000e+02	2.603372971979315054e+01	2.068708465327297219e+01	-1.536835077124289878e-02	4.119211788190576726e+02	2.125935472442963547e-02	0.000000000000000000e+00	9.320968675820893168e+00	1.000000000000000000e+00
2.020000000000000000e+02	1.196232248762736532e+02	4.843316505146625417e+01	-1.493751998687198844e-02	4.003244816497624470e+02	6.573799066854624229e-02	0.000000000000000000e+00	7.664975761503903584e+00	1.000000000000000000e+00
2.020000000000000000e+02	9.153811683214038908e+01	5.053553192400072902e+01	-1.664052849767714767e-02	4.461644603443614301e+02	6.736821110155166714e-03	0.000000000000000000e+00	1.284145150512352984e+01	1.000000000000000000e+00
2.020000000000000000e+02	1.102951297416655478e+02	2.326632685102950404e+01	-1.688172105157213082e-02	4.526566542833186304e+02	8.746546924595355321e-02	0.000000000000000000e+00	9.537466016193091534e+00	1.000000000000000000e+00
2.030000000000000000e+02	1.331281946815772983e+02	7.308160058931674641e+00	-1.523553624138070280e-02	4.083462024284007725e+02	1.179266103382061726e-01	0.000000000000000000e+00	2.069956491748842708e+01	1.000000000000000000e+00
2.040000000000000000e+02	8.091743028971622209e+01	4.331722920618613415e+01	-1.316737813657197984e-02	3.526774709687606446e+02	2.383062994089043540e-01	0.000000000000000000e+00	1.275950151393578835e+01	1.000000000000000000e+00
2.040000000000000000e+02	8.728589478668483537e+01	1.061246123682932563e+01	-3.830044169806008127e-03	1.013439119259206933e+02	8.087036117826129633e-02	0.000000000000000000e+00	1.681364156033645330e+01	1.000000000000000000e+00
2.040000000000000000e+02	1.923345751035762063e+01	1.431238819514940630e+01	-1.620072320313963032e-02	4.343261957652607066e+02	1.075520805798513280e-02	0.000000000000000000e+00	7.868567211704282194e+00	1.000000000000000000e+00
2.040000000000000000e+02	1.138313341738100490e+02	4.341262170286761801e+01	-1.303531747777955836e-02	3.491227865693402350e+02	3.667458359882771468e-01	0.000000000000000000e+00	7.664975761503903584e+00	1.000000000000000000e+00
2.050000000000000000e+02	1.296503610991867106e+02	5.099545254290226381e+01	-1.604868131328829328e-02	4.302336754124547724e+02	8.207409591305947494e-03	0.000000000000000000e+00	6.399814975202666290e+00	1.000000000000000000e+00
2.050000000000000000e+02	1.182109054461491553e+02	3.626942930485916605e+01	-1.630589527215339091e-02	4.371571184366796388e+02	2.758627911689659484e-02	0.000000000000000000e+00	7.717926838431856673e+00	1.000000000000000000e+00
2.060000000000000000e+02	1.024985796593181533e+02	1.777296132309610854e+01	-1.609353740292605861e-02	4.314410693745354592e+02	1.918543786310900057e-02	0.000000000000000000e+00	7.546566905702471573e+00	1.000000000000000000e+00
2.060000000000000000e+02	1.109466906413618688e+02	3.366221279039475434e+01	-1.562555114200937442e-02	4.188442560916450930e+02	4.495126496249679526e-02	0.000000000000000000e+00	7.717926838431856673e+00	1.000000000000000000e+00
2.080000000000000000e+02	2.896662695791208719e+01	4.533533292822667704e+01	8.635842834682603761e-03	-2.307018728584362748e+02	2.106533578752080027e-01	0.000000000000000000e+00	8.354057427972522376e+00	1.000000000000000000e+00
2.080000000000000000e+02	6.763380259778197967e+01	1.419597294203832938e+01	-1.629570572940805193e-02	4.368828459245985982e+02	9.560671200103254552e-02	0.000000000000000000e+00	6.166398122689634498e+00	1.000000000000000000e+00
2.090000000000000000e+02	2.753571343975517394e+01	3.710473379976593833e+01	-1.684141341086323879e-02	4.515716911844251626e+02	1.070495171641738796e-02	0.000000000000000000e+00	8.354057427972522376e+00	1.000000000000000000e+00
2.090000000000000000e+02	6.812529488772251796e+01	2.034275267913963958e+01	-1.759037435387966058e-02	4.717315162546637453e+02	1.308028808158130385e-01	0.000000000000000000e+00	6.166398122689634498e+00	1.000000000000000000e+00
2.090000000000000000e+02	4.633249721786588893e+00	2.198147438729397152e+01	-1.620421215425707148e-02	4.344201080645096340e+02	1.220832477110056491e-02	0.000000000000000000e+00	1.649184496931718868e+01	1.000000000000000000e+00
2.090000000000000000e+02	7.175811515707961519e+01	5.220046201779158679e+01	-1.569538554953657516e-02	4.207239928826745654e+02	2.407418207384615094e-02	0.000000000000000000e+00	3.746425721632535843e+00	1.000000000000000000e+00
2.100000000000000000e+02	2.510055858897477776e+01	9.132535062312941321e+00	-1.628063216005668293e-02	4.364771097855633002e+02	4.726898931842027363e-02	0.000000000000000000e+00	1.264077428040543616e+01	1.000000000000000000e+00
2.100000000000000000e+02	1.367651052234402869e+02	1.184950015800451339e+01	-1.578730331191796274e-02	4.231981486150062324e+02	3.138765610100147097e-02	0.000000000000000000e+00	8.305157653498879355e+00	1.000000000000000000e+00
2.100000000000000000e+02	1.230280177068927685e+02	8.935936106564101422e+00	-1.576167455192230629e-02	4.225082977982217471e+02	7.647378474006760740e-03	0.000000000000000000e+00	1.057995926710980861e+01	1.000000000000000000e+00
2.100000000000000000e+02	5.769029603430438158e+01	4.431131791673755060e+01	-1.599239499528090983e-02	4.287186133315049688e+02	1.204414861135172377e-02	0.000000000000000000e+00	1.525468887852064626e+01	1.000000000000000000e+00
2.100000000000000000e+02	3.539182827272308174e+01	1.647276276344883073e+01	-4.849099185013698750e-03	1.287738747765815503e+02	2.208912510495045778e-01	0.000000000000000000e+00	1.264077428040543616e+01	1.000000000000000000e+00
2.100000000000000000e+02	1.226082281207647355e+02	1.950756392810044204e+01	-4.518502801877145175e-03	1.198751927891813551e+02	1.084498015890448253e-01	0.000000000000000000e+00	1.057995926710980861e+01	1.000000000000000000e+00
2.100000000000000000e+02	1.049530511759833189e+02	2.490922376474742350e+01	-4.590276961918579417e-03	1.218071420109539105e+02	1.226257995815054347e-01	0.000000000000000000e+00	7.546566905702471573e+00	1.000000000000000000e+00
2.110000000000000000e+02	1.244317061736912535e+02	4.814403951066134368e+01	-1.609286457059175626e-02	4.314229587076341659e+02	1.264460168721237565e-02	0.000000000000000000e+00	6.844387068318220635e+00	1.000000000000000000e+00
2.110000000000000000e+02	5.238501141179662923e+00	3.935254962498156317e+01	-5.830539905682358137e-03	1.551913714831557911e+02	3.169846359973019778e-01	0.000000000000000000e+00	3.944209916782352110e+00	1.000000000000000000e+00
2.120000000000000000e+02	1.080741032945705058e+02	3.497285690645269796e+01	-1.533360970141691738e-02	4.109860514309405062e+02	1.831208850745613681e-02	0.000000000000000000e+00	9.166469680279416110e+00	1.000000000000000000e+00
2.120000000000000000e+02	1.432902400009402015e+02	6.711576473778348984e+00	-1.453468138693535076e-02	3.894812517297152112e+02	4.098280525775777061e-02	0.000000000000000000e+00	8.305157653498879355e+00	1.000000000000000000e+00
2.120000000000000000e+02	7.451175618425969560e+01	1.253553669025510331e+01	-3.909322099330340625e-03	1.034778405453549937e+02	1.652848742202618348e-01	0.000000000000000000e+00	7.075541963975452653e+00	1.000000000000000000e+00
2.120000000000000000e+02	1.866308750138640704e+01	3.382366759364862219e+01	-1.664435585613964486e-02	4.462674815737117910e+02	2.125007449231797185e-02	0.000000000000000000e+00	3.733316595724106790e+00	1.000000000000000000e+00
2.120000000000000000e+02	8.905290599269896745e+00	4.080563150074857504e+01	6.333369517219707319e-03	-1.687260652522362250e+02	2.445734867979163507e-01	0.000000000000000000e+00	3.944209916782352110e+00	1.000000000000000000e+00
2.120000000000000000e+02	3.922837283000244213e+01	4.966851567676250312e+01	-1.689494252419261600e-02	4.530125374274068122e+02	8.003996037378668937e-03	0.000000000000000000e+00	8.948021225926757083e+00	1.000000000000000000e+00
2.130000000000000000e+02	1.439594325610821386e+02	3.621887038413895255e+01	-1.562870564841452314e-02	4.189291661232077786e+02	1.346393600221995612e-02	0.000000000000000000e+00	2.288103486639022321e+01	1.000000000000000000e+00
2.130000000000000000e+02	1.179055827945093995e+02	4.608119002980780721e+01	-4.612259528007495862e-03	1.223988480152252265e+02	3.671047318637863377e-01	0.000000000000000000e+00	5.699617289340057624e+00	1.000000000000000000e+00
2.140000000000000000e+02	1.137867956575689448e+02	4.214149083246825001e+01	-3.870786933505144470e-03	1.024405872555375083e+02	3.361563280198658354e-01	0.000000000000000000e+00	5.699617289340057624e+00	1.000000000000000000e+00
2.150000000000000000e+02	1.114619273052650357e+02	8.572639672910103315e+00	-4.342864717959797616e-03	1.151475323144108103e+02	2.657248760216786021e-01	0.000000000000000000e+00	3.645545192579157767e+00	1.000000000000000000e+00
2.150000000000000000e+02	7.283190491985394033e+01	4.245734565763869028e+01	-2.299625859302826831e-03	6.014955364633584622e+01	2.163016888710110885e-01	0.000000000000000000e+00	7.305991785066107802e+00	1.000000000000000000e+00
2.150000000000000000e+02	1.165121245775211065e+02	5.262196672381813300e+01	-3.160477810240123770e-03	8.332115545560267833e+01	3.063808780171447532e-01	0.000000000000000000e+00	6.687562004452806796e+00	1.000000000000000000e+00
2.160000000000000000e+02	4.491677526949405319e+01	3.814847118184754748e+01	-1.538552514437001306e-02	4.123834624149674823e+02	1.148384293931026257e-02	0.000000000000000000e+00	1.047626023255501693e+01	1.000000000000000000e+00
2.160000000000000000e+02	1.017681704886093286e+02	1.552009950787910597e+01	-3.153868319049969813e-03	8.314324739852811774e+01	3.726752795242603833e-01	0.000000000000000000e+00	1.192627852177562175e+01	1.000000000000000000e+00
2.170000000000000000e+02	1.132431949841408851e+02	1.175337625542196740e+01	3.804172143219242217e-03	-1.006475130882174511e+02	2.451427312362759459e-01	0.000000000000000000e+00	3.645545192579157767e+00	1.000000000000000000e+00
2.170000000000000000e+02	9.627958154254177714e+01	3.906031016524210742e+01	-1.607322696017175409e-02	4.308943720108829325e+02	8.661448313766473284e-03	0.000000000000000000e+00	1.135203268040661051e+01	1.000000000000000000e+00
2.170000000000000000e+02	1.418076165719633330e+01	4.527141783871200431e+01	-3.987997590003873952e-03	1.055955532833593367e+02	1.139923453522233565e-01	0.000000000000000000e+00	6.911862447948475818e+00	1.000000000000000000e+00
2.170000000000000000e+02	3.507618937040448515e+01	4.174220150323412071e+01	-4.778801282236433065e-03	1.268816620570682829e+02	1.083508467977263301e-01	0.000000000000000000e+00	8.948021225926757083e+00	1.000000000000000000e+00
2.180000000000000000e+02	2.595571376094574489e+01	4.630019053352121716e+01	-1.636968631587181616e-02	4.388741856541395805e+02	1.646464199401165285e-02	0.000000000000000000e+00	1.019599624082655787e+01	1.000000000000000000e+00
2.190000000000000000e+02	7.603503943295820022e+01	6.655327955832128772e+00	-1.558109560597997767e-02	4.176476438542341043e+02	3.420773972561974574e-02	0.000000000000000000e+00	8.615621399085391374e+00	1.000000000000000000e+00
2.190000000000000000e+02	2.536468479040667390e+01	2.693925301317448984e+01	-1.705670186657134296e-02	4.573666230125618881e+02	2.677224394343613589e-02	0.000000000000000000e+00	8.637834179305336590e+00	1.000000000000000000e+00
2.190000000000000000e+02	8.516165952189052746e+01	3.676674178393368919e+01	-4.224656046914615666e-03	1.119657026712541068e+02	1.313256474564205023e-01	0.000000000000000000e+00	9.653989179824680633e+00	1.000000000000000000e+00
2.190000000000000000e+02	4.900247979709068602e+01	2.819922032348139496e+01	-1.892223494451193916e-03	4.918348060181615011e+01	2.610641202377183001e-01	0.000000000000000000e+00	1.047459940267257572e+01	1.000000000000000000e+00
2.190000000000000000e+02	1.389017677975417371e+02	4.421114119665553233e+01	-3.783851701912244875e-03	1.001005465929430329e+02	2.361607473487010722e-01	0.000000000000000000e+00	2.101168798482892441e+01	1.000000000000000000e+00
2.200000000000000000e+02	7.409397672261189882e+01	1.504944539883238797e+01	-1.600167925117979700e-02	4.289685181851212405e+02	2.078958070762415566e-02	0.000000000000000000e+00	8.615621399085391374e+00	1.000000000000000000e+00
2.200000000000000000e+02	1.267422190118145267e+02	1.492397758163304822e+01	-1.549931825545993423e-02	4.154464381751343467e+02	7.742680917193356382e-02	0.000000000000000000e+00	8.713911251349280462e+00	1.000000000000000000e+00
2.200000000000000000e+02	1.348151766410788639e+02	2.360068742455911206e+01	-1.626562069380184383e-02	4.360730452791731864e+02	1.917590287469617127e-02	0.000000000000000000e+00	9.770676888903855328e+00	1.000000000000000000e+00
2.200000000000000000e+02	6.600960564218854643e+01	4.507148959579888725e+01	-1.620160246102170243e-02	4.343498628005841056e+02	6.814547710208507247e-03	0.000000000000000000e+00	7.305991785066107802e+00	1.000000000000000000e+00
2.200000000000000000e+02	1.185305982321748246e+02	4.721134662430857887e+00	-4.100164343974239609e-03	1.086147522947682376e+02	1.265203611691202434e-01	0.000000000000000000e+00	8.049857111693748735e+00	1.000000000000000000e+00
2.200000000000000000e+02	3.276560267019975470e+01	3.139330665516563457e+01	-1.553773662081145077e-02	4.164805475398387102e+02	2.601785563925762546e-02	0.000000000000000000e+00	4.326592018052063615e+00	1.000000000000000000e+00
2.200000000000000000e+02	1.123813784906442663e+02	3.995834051657430308e+01	-1.962808791868586675e-03	5.108342913949871189e+01	2.770453184093339960e-01	0.000000000000000000e+00	1.283810825865140082e+01	1.000000000000000000e+00
2.210000000000000000e+02	9.046395660256418125e+01	8.876993984859785414e+00	-1.525223469687640721e-02	4.087956757218688608e+02	2.250728928411205310e-02	0.000000000000000000e+00	1.311167809898586967e+01	1.000000000000000000e+00
2.210000000000000000e+02	6.776657798248771769e+01	2.707365439773001370e+01	-1.593796260421894914e-02	4.272534535094928856e+02	1.255405333299208781e-02	0.000000000000000000e+00	6.598856291908658633e+00	1.000000000000000000e+00
2.210000000000000000e+02	1.190290931092502369e+01	3.088410150495993634e+01	-3.207588837166349197e-03	8.458924569524442916e+01	1.471306583500843201e-01	0.000000000000000000e+00	1.279319616055830622e+01	1.000000000000000000e+00
2.220000000000000000e+02	1.699898122841885595e+01	1.914971106428281900e+01	-3.500950845632989916e-03	9.248568786367357575e+01	2.496225205395175006e-01	0.000000000000000000e+00	1.143074625125580823e+01	1.000000000000000000e+00
2.240000000000000000e+02	1.353893074613108638e+02	1.384689325671757132e+01	-1.606455017207288755e-02	4.306608184032137956e+02	1.929444198017882250e-01	0.000000000000000000e+00	8.713911251349280462e+00	1.000000000000000000e+00
2.240000000000000000e+02	6.298576142358027852e+01	1.803138394942429912e+01	-2.432045763855703816e-03	6.371390788469184940e+01	2.088197376192481025e-01	0.000000000000000000e+00	1.022833622004216281e+01	1.000000000000000000e+00
2.240000000000000000e+02	5.371956666160764371e+01	3.755156356777425231e+01	-4.112391606679168671e-03	1.089438742329916892e+02	1.063628657237065678e-01	0.000000000000000000e+00	1.047459940267257572e+01	1.000000000000000000e+00
2.240000000000000000e+02	1.158464542252206257e+02	2.759669524523184236e+01	-3.993162570713800624e-03	1.057345793681961794e+02	2.577652124561518043e-01	0.000000000000000000e+00	1.283810825865140082e+01	1.000000000000000000e+00
2.240000000000000000e+02	6.168823615744135225e+01	2.964244108002858624e+01	-5.095323692697304591e-03	1.354015141070322841e+02	2.247812227429616394e-01	0.000000000000000000e+00	6.598856291908658633e+00	1.000000000000000000e+00
2.250000000000000000e+02	3.196236729992748238e+01	3.564468424726626949e+01	-1.530124044883248227e-02	4.101147663848492471e+02	3.373571154373666836e-02	0.000000000000000000e+00	4.326592018052063615e+00	1.000000000000000000e+00
2.260000000000000000e+02	1.109638573381121205e+02	5.464146024812673197e+00	-4.252480634190336853e-03	1.127146586980810383e+02	1.643665489227122967e-01	0.000000000000000000e+00	1.113469678094908666e+01	1.000000000000000000e+00
2.270000000000000000e+02	8.919032272629046076e+01	5.458721617353883282e+00	-2.754577578862119069e-03	7.239551542477063606e+01	2.008279143929844190e-01	0.000000000000000000e+00	8.186523578219299324e+00	1.000000000000000000e+00
2.280000000000000000e+02	1.410760651904592180e+02	2.462164228683938560e+01	-7.944357311755521553e-03	2.120891169987401668e+02	3.605558813174085664e-01	0.000000000000000000e+00	4.750386646940162549e+00	1.000000000000000000e+00
2.280000000000000000e+02	1.411279557128501381e+02	2.937174551404544331e+01	7.999903748927228442e-03	-2.135842636643948538e+02	3.499049015494414272e-01	0.000000000000000000e+00	4.750386646940162549e+00	1.000000000000000000e+00
2.280000000000000000e+02	1.854971443665576913e+01	5.209039923509527625e+01	-4.445075547834131079e-03	1.178987471404492027e+02	3.843604824838759981e-01	0.000000000000000000e+00	8.095217301434130874e+00	1.000000000000000000e+00
2.280000000000000000e+02	9.803818882545357383e+01	6.478319007018449760e+00	-4.217161213853233385e-03	1.117639638157677666e+02	4.112014903461905790e-01	0.000000000000000000e+00	8.906419782703411059e+00	1.000000000000000000e+00
2.290000000000000000e+02	9.728974364625473470e+01	3.495839993888134245e+01	-1.603134284044546373e-02	4.297669747349953013e+02	2.422798109493817797e-02	0.000000000000000000e+00	8.093142700377651266e+00	1.000000000000000000e+00
2.290000000000000000e+02	3.377147391666391485e+01	4.470843679175813890e+01	-1.630857673868811933e-02	4.372292956266599049e+02	2.558401136329246928e-02	0.000000000000000000e+00	9.242536282779871826e+00	1.000000000000000000e+00
2.290000000000000000e+02	1.757553983286859989e+01	1.122212041469645705e+01	-4.489464828276848452e-03	1.190935759723971472e+02	3.418197319239064669e-01	0.000000000000000000e+00	1.191415249637140228e+01	1.000000000000000000e+00
2.290000000000000000e+02	1.264695743499868286e+02	4.213395294907010680e+01	-1.537289586445011492e-02	4.120435193560907123e+02	4.205687649550571283e-02	0.000000000000000000e+00	1.278642140841897223e+01	1.000000000000000000e+00
2.300000000000000000e+02	7.267808263729176588e+01	4.760340099451030227e+01	-2.061496434034268757e-02	5.531445800530426595e+02	8.976750936988020513e-03	0.000000000000000000e+00	9.182720379808355204e+00	1.000000000000000000e+00
2.300000000000000000e+02	2.763686970730542924e+01	1.760308200873210183e+01	-3.416604460366701092e-03	9.021533132755438089e+01	2.649769938204187270e-01	0.000000000000000000e+00	8.310355275879050652e+00	1.000000000000000000e+00
2.300000000000000000e+02	1.263011119021677189e+02	2.439793305291865977e+01	-1.630623101562222663e-02	4.371661556630709242e+02	1.709367319552734799e-02	0.000000000000000000e+00	1.353758969671234347e+01	1.000000000000000000e+00
2.300000000000000000e+02	2.339867993843326843e+01	4.560810976917274928e+01	-1.647394979361599052e-02	4.416806517217449937e+02	2.439191586320266225e-02	0.000000000000000000e+00	8.095217301434130874e+00	1.000000000000000000e+00
2.300000000000000000e+02	4.293009816990982586e+01	5.134069028836056248e+01	-5.831793894973243131e-03	1.552251251855082330e+02	8.892545348935487759e-02	0.000000000000000000e+00	7.994454943488188192e+00	1.000000000000000000e+00
2.310000000000000000e+02	1.154518667924922397e+02	1.565430027001782598e+01	-1.691020839095887240e-02	4.534234496470932072e+02	9.669838795053897762e-03	0.000000000000000000e+00	1.113469678094908666e+01	1.000000000000000000e+00
2.320000000000000000e+02	8.701869507042593455e+01	1.335195933207050345e+01	-2.311622796533798711e-03	6.047247590044025856e+01	1.808552183801975799e-01	0.000000000000000000e+00	8.186523578219299324e+00	1.000000000000000000e+00
2.320000000000000000e+02	3.694082995801650071e+01	3.443054470656898047e+01	-1.730190927269362189e-02	4.639668849613931911e+02	2.177406243963927457e-01	0.000000000000000000e+00	6.061956489691477934e+00	1.000000000000000000e+00
2.320000000000000000e+02	3.239233311560300876e+01	2.954793000641146961e+01	-1.724875532999319352e-02	4.625361372079545390e+02	2.191566486827282167e-01	0.000000000000000000e+00	3.724102528947641932e+00	1.000000000000000000e+00
2.320000000000000000e+02	1.043854924361968557e+02	3.885061112003672434e+01	-1.825181845707636585e-02	4.895356454799897392e+02	3.186620534231365820e-02	0.000000000000000000e+00	8.093142700377651266e+00	1.000000000000000000e+00
2.330000000000000000e+02	1.139435354773482061e+02	4.470123216933836119e+01	-1.534571562827804700e-02	4.113119073652306952e+02	2.355654675957075117e-02	0.000000000000000000e+00	1.082241020713427027e+01	1.000000000000000000e+00
2.330000000000000000e+02	8.688529500835390706e+01	3.500177429555635911e+01	-1.619653505143359151e-02	4.342134630432828430e+02	2.840052162902106936e-02	0.000000000000000000e+00	5.951681982923144432e+00	1.000000000000000000e+00
2.330000000000000000e+02	7.059885836917061397e+01	3.865917492309396408e+01	-3.782130105959609443e-03	1.000542062950004265e+02	2.996872358943358794e-01	0.000000000000000000e+00	9.182720379808355204e+00	1.000000000000000000e+00
2.340000000000000000e+02	5.529438128989549739e+01	1.918469795963941849e+01	-2.504604906042119054e-03	6.566698651631367056e+01	4.441868582694648016e-01	0.000000000000000000e+00	7.197939879522326834e+00	1.000000000000000000e+00
2.340000000000000000e+02	1.641593838002933126e+01	5.156287655925823543e+01	-3.846700502589532698e-03	1.017922513999060214e+02	3.680011341161609772e-01	0.000000000000000000e+00	9.177032592061905802e+00	1.000000000000000000e+00
2.350000000000000000e+02	9.719441993605819619e+01	1.716570077315417109e+01	-1.631880427364121658e-02	4.375045907771971088e+02	1.511289120198611169e-02	0.000000000000000000e+00	9.580626015816820384e+00	1.000000000000000000e+00
2.350000000000000000e+02	6.446793322489271816e+01	3.148342226225739893e+01	-1.595498963103867199e-02	4.277117709763148241e+02	7.491219559832185126e-02	0.000000000000000000e+00	6.831606637089440603e+00	1.000000000000000000e+00
2.350000000000000000e+02	4.610396621664276751e+01	4.400326080213104518e+01	-1.301335097155815329e-03	3.327850339762130005e+01	4.891997685997104828e-01	0.000000000000000000e+00	3.658070046410661469e+00	1.000000000000000000e+00
2.360000000000000000e+02	5.721638451104197287e+01	2.612128517001315231e+01	-1.683058895070632666e-02	4.512803285636131250e+02	1.556586620936495358e-02	0.000000000000000000e+00	7.197939879522326834e+00	1.000000000000000000e+00
2.370000000000000000e+02	1.081703927294076379e+02	1.314456620703976242e+01	-1.545858160558046500e-02	4.143499274115555409e+02	1.380523693069213298e-02	0.000000000000000000e+00	9.583848928625965158e+00	1.000000000000000000e+00
2.370000000000000000e+02	3.087891333445057285e+01	3.440855989709304197e+01	-1.666500199893310510e-02	4.468232149947565404e+02	5.720702054454407381e-02	0.000000000000000000e+00	5.090791919551479694e+00	1.000000000000000000e+00
2.370000000000000000e+02	8.099359484289789179e+01	3.584461923160185393e+01	-1.616798319248104188e-02	4.334449310026195121e+02	3.539603377268618623e-02	0.000000000000000000e+00	5.951681982923144432e+00	1.000000000000000000e+00
2.370000000000000000e+02	1.131415907164892687e+01	3.953267473510609165e+01	-1.630793731000945365e-02	4.372120840878914123e+02	1.153083026968537705e-02	0.000000000000000000e+00	1.306728388155901399e+01	1.000000000000000000e+00
2.370000000000000000e+02	5.464293933254988644e+01	8.261085662198837554e+00	-3.084322825837032024e-03	8.127128733082463441e+01	1.107433703090782151e-01	0.000000000000000000e+00	9.413699253274359080e+00	1.000000000000000000e+00
2.370000000000000000e+02	3.585113172295270800e+01	2.067338879993230449e+01	-6.390141857558634571e-03	1.702542096244264371e+02	1.699951205813765576e-01	0.000000000000000000e+00	5.809043241966931781e+00	1.000000000000000000e+00
2.370000000000000000e+02	1.288542217170994206e+02	3.141085609181513050e+01	-4.272032166614020583e-03	1.132409284284211850e+02	1.210849821505837198e-01	0.000000000000000000e+00	1.127107533337624368e+01	1.000000000000000000e+00
2.380000000000000000e+02	1.000678217013515052e+02	8.026118881724158882e+00	-3.273719683881998362e-03	8.636929352546222560e+01	3.704018086588373171e-01	0.000000000000000000e+00	7.164561877888699470e+00	1.000000000000000000e+00
2.380000000000000000e+02	4.699529070934400465e+01	2.750605585710338019e+01	-1.829074402015193335e-02	4.905834071152006572e+02	1.138394031239953197e-02	0.000000000000000000e+00	6.076567812999059015e+00	1.000000000000000000e+00
2.390000000000000000e+02	6.505319394175474557e+00	2.120850046252556709e+01	-1.551731588089856791e-02	4.159308813011820689e+02	3.978730887935966187e-02	0.000000000000000000e+00	1.535545477460638963e+01	1.000000000000000000e+00
2.390000000000000000e+02	6.377093760095686292e+01	3.827938035101418279e+01	-1.613994676118159222e-02	4.326902727579395105e+02	3.242422720168780526e-02	0.000000000000000000e+00	6.831606637089440603e+00	1.000000000000000000e+00
2.390000000000000000e+02	2.796987246641545610e+01	4.885457713772665045e+01	-4.046519030599443276e-03	1.071707782884356988e+02	9.073388580389807334e-02	0.000000000000000000e+00	1.186710911002437463e+01	1.000000000000000000e+00
2.400000000000000000e+02	3.532235762854173799e+01	6.877960297665173250e+00	-1.559673648954729153e-02	4.180686504228691547e+02	2.990863353322281704e-02	0.000000000000000000e+00	5.367576440926766779e+00	1.000000000000000000e+00
2.400000000000000000e+02	7.859815545262300418e+01	5.196064851907016191e+01	-1.566959169678469599e-02	4.200296982546115032e+02	4.628307836538647635e-02	0.000000000000000000e+00	7.454245850229256121e+00	1.000000000000000000e+00
2.400000000000000000e+02	2.897093661741201487e+01	2.862151592626883811e+01	-1.705283253447818781e-02	4.572624719765645978e+02	7.887733408302777249e-02	0.000000000000000000e+00	6.093459860622206570e+00	1.000000000000000000e+00
2.400000000000000000e+02	4.245203783676173970e+01	4.379137504832387862e+01	-3.589175511019032216e-03	9.486043629034013236e+01	2.462035057978895214e-01	0.000000000000000000e+00	3.658070046410661469e+00	1.000000000000000000e+00
2.400000000000000000e+02	9.353622084844646167e+01	5.081779023551166397e+00	-4.368195295267046988e-03	1.158293569305057815e+02	1.372504214153995594e-01	0.000000000000000000e+00	6.296684247327814177e+00	1.000000000000000000e+00
2.410000000000000000e+02	1.123338560727671052e+02	3.418360811319314507e+01	-3.855829665239933306e-03	1.020379815995725181e+02	8.754470031652616946e-02	0.000000000000000000e+00	1.433514924625862363e+01	1.000000000000000000e+00
2.410000000000000000e+02	4.878038367500151651e+01	4.997644162098666243e+01	-1.662218799962852239e-02	4.456707880964171409e+02	1.314450504958064592e-02	0.000000000000000000e+00	8.848898776494014129e+00	1.000000000000000000e+00
2.410000000000000000e+02	4.524639099434325828e+01	8.829075942788650266e+00	-3.478663124219531690e-03	9.188576797586217992e+01	3.214583956000889309e-01	0.000000000000000000e+00	9.413699253274359080e+00	1.000000000000000000e+00
2.420000000000000000e+02	1.436108738626301715e+02	2.477665466030003572e+01	-3.143223764469187109e-02	8.443137519384978305e+02	7.543886081736839166e-03	0.000000000000000000e+00	9.039003034101234846e+00	1.000000000000000000e+00
2.420000000000000000e+02	8.082030994386170164e+01	2.829870285718672562e+01	-4.513436420809041269e-03	1.197388207166126648e+02	1.753812180728083758e-01	0.000000000000000000e+00	7.547905774842472049e+00	1.000000000000000000e+00
2.420000000000000000e+02	1.381567593595136714e+02	3.777481182564203266e+01	-1.666101099245086842e-02	4.467157888421829171e+02	2.147289650470118882e-02	0.000000000000000000e+00	6.503600100728464284e+00	1.000000000000000000e+00
2.420000000000000000e+02	8.533176482045544731e+01	4.876310476220001533e+01	-3.700654258284908921e-03	9.786111618544666158e+01	3.158951469104540610e-01	0.000000000000000000e+00	7.454245850229256121e+00	1.000000000000000000e+00
2.430000000000000000e+02	1.320791340769856390e+02	1.934557373551067982e+01	-1.603864431050129949e-02	4.299635088272650592e+02	3.534544506264380992e-02	0.000000000000000000e+00	9.154075361347125295e+00	1.000000000000000000e+00
2.430000000000000000e+02	7.279839499496517874e+01	3.059578393132083107e+01	-2.318800471768501636e-03	6.066567780034149138e+01	2.292634374967456035e-01	0.000000000000000000e+00	8.344321476817309957e+00	1.000000000000000000e+00
2.430000000000000000e+02	1.400471494346462862e+02	1.483915309587809261e+01	-1.558660318682614232e-02	4.177958917267756647e+02	3.382799668328528853e-02	0.000000000000000000e+00	9.154075361347125295e+00	1.000000000000000000e+00
2.430000000000000000e+02	1.014340422868700387e+02	5.148934421972140996e+01	-3.433871080409599350e-03	9.068009793903770799e+01	2.667582757115184444e-01	0.000000000000000000e+00	1.266732851653737590e+01	1.000000000000000000e+00
2.440000000000000000e+02	3.004429005665766539e+01	1.496594171487437031e+01	-1.677021599444539213e-02	4.496552662041638655e+02	1.085968797285179477e-01	0.000000000000000000e+00	6.561135108069853672e+00	1.000000000000000000e+00
2.440000000000000000e+02	3.599539155840307103e+01	1.220317411294503174e+01	-1.677288869833986132e-02	4.497272075296488651e+02	1.270846030345038624e-01	0.000000000000000000e+00	5.367576440926766779e+00	1.000000000000000000e+00
2.440000000000000000e+02	1.897350132769506814e+01	1.224555281079637936e+01	-3.304135775017066727e-03	8.718800521172697415e+01	1.857175116022129480e-01	0.000000000000000000e+00	3.525736166111094860e+00	1.000000000000000000e+00
2.450000000000000000e+02	5.822799808906047048e+01	3.807880733316312671e+01	-4.172862235209389564e-03	1.105715656425688422e+02	1.791652567273108732e-01	0.000000000000000000e+00	5.651311569080673003e+00	1.000000000000000000e+00
2.450000000000000000e+02	1.225538261873236792e+02	4.458852627469348562e+01	-4.245727950670050849e-03	1.125328963247650478e+02	1.022480667824349210e-01	0.000000000000000000e+00	9.662856815462646409e+00	1.000000000000000000e+00
2.450000000000000000e+02	9.611075210386503898e+01	1.082808403855159618e+01	-1.587586606519571578e-02	4.255819973730302763e+02	8.378301445484792609e-03	0.000000000000000000e+00	6.296684247327814177e+00	1.000000000000000000e+00
2.450000000000000000e+02	6.599268781509558757e+00	3.039780936492826768e+01	-1.617387923027978000e-02	4.336036349934463487e+02	1.440399520760571317e-02	0.000000000000000000e+00	1.448928633710671932e+01	1.000000000000000000e+00
2.450000000000000000e+02	1.373733328286724031e+02	3.131857010611438596e+01	-1.706670961603152722e-02	4.576360021842602350e+02	5.218004377385543346e-02	0.000000000000000000e+00	6.503600100728464284e+00	1.000000000000000000e+00
2.450000000000000000e+02	6.385760525451983938e+01	3.857362610143448478e+01	-3.473312744701564404e-03	9.174175150057416772e+01	2.752506538497023758e-01	0.000000000000000000e+00	5.651311569080673003e+00	1.000000000000000000e+00
2.450000000000000000e+02	4.884667645312003259e+00	1.601033003384259246e+01	-2.024719006462588188e-03	5.274986997051095727e+01	2.660167436417740783e-01	0.000000000000000000e+00	1.448928633710671932e+01	1.000000000000000000e+00
2.450000000000000000e+02	5.645310175923825113e+01	1.964384671052323839e+01	-3.605720360323159523e-03	9.530577495705529145e+01	1.156809735196174804e-01	0.000000000000000000e+00	1.182748512607221159e+01	1.000000000000000000e+00
2.460000000000000000e+02	2.449799478791513252e+01	2.455096503862947088e+01	-1.625223054494294439e-02	4.357126218670087496e+02	1.256953684788553183e-02	0.000000000000000000e+00	1.107402651816425276e+01	1.000000000000000000e+00
2.460000000000000000e+02	3.633432266761017360e+01	3.528590300726332885e+01	-4.741145000142883530e-03	1.258680657315455136e+02	2.428770603924857996e-01	0.000000000000000000e+00	9.802885001049295610e+00	1.000000000000000000e+00
2.470000000000000000e+02	1.137720929229911775e+02	4.861989858573707579e+01	-1.505005564713226066e-02	4.033536105331374984e+02	1.917477864465944037e-02	0.000000000000000000e+00	3.368236600434699302e+00	1.000000000000000000e+00
2.470000000000000000e+02	1.239623819756779284e+02	5.140265201553755325e+00	-1.703113980923526977e-02	4.566785676351277061e+02	3.717364332173458408e-01	0.000000000000000000e+00	3.663447280848292298e+00	1.000000000000000000e+00
2.470000000000000000e+02	9.942074258227992800e+01	3.379682982244396783e+01	-4.941343781251068996e-03	1.312568279147392332e+02	3.261480572195134542e-01	0.000000000000000000e+00	7.644547496079958648e+00	1.000000000000000000e+00
2.480000000000000000e+02	3.640783679600393441e+01	4.508851235461180806e+01	-1.627126637063666323e-02	4.362250102894375914e+02	8.719232971011736666e-03	0.000000000000000000e+00	6.905285162737968108e+00	1.000000000000000000e+00
2.480000000000000000e+02	7.436415157424778499e+01	4.933642065289885892e+01	-1.328614261211903159e-02	3.558742612338768936e+02	3.551351286946914376e-01	0.000000000000000000e+00	4.657115450155920655e+00	1.000000000000000000e+00
2.480000000000000000e+02	5.133563763792141543e+01	7.629550897649166608e+00	-4.594435146840150294e-03	1.219190681152591083e+02	6.060307666820519135e-02	0.000000000000000000e+00	1.305878029956123143e+01	1.000000000000000000e+00
2.480000000000000000e+02	1.294441642525825955e+02	3.604094130543376195e+01	-3.837466312382990016e-03	1.015436941674294502e+02	1.044706558104352423e-01	0.000000000000000000e+00	9.228895061285028234e+00	1.000000000000000000e+00
2.490000000000000000e+02	1.183325699113531044e+02	5.058544552535104266e+00	-2.990404521982155048e-02	8.031793079513781777e+02	3.474653612652800483e-02	0.000000000000000000e+00	5.630405149196047176e+00	1.000000000000000000e+00
2.490000000000000000e+02	2.207564771938741544e+01	1.056999222474348699e+01	-1.583342130327506161e-02	4.244395092587340628e+02	3.733798419227440935e-02	0.000000000000000000e+00	3.525736166111094860e+00	1.000000000000000000e+00
2.490000000000000000e+02	1.423769421119467893e+02	2.526836165839201698e+01	-1.541427212597826397e-02	4.131572465834524905e+02	2.311809266957642883e-02	0.000000000000000000e+00	7.851186414839526506e+00	1.000000000000000000e+00
2.490000000000000000e+02	1.045528327937943089e+02	2.813107687330290574e+01	-1.623263589990455932e-02	4.351851916719224391e+02	2.231477176482921099e-02	0.000000000000000000e+00	7.644547496079958648e+00	1.000000000000000000e+00
2.490000000000000000e+02	7.323969358577485878e+01	4.481709342993298861e+01	-1.446434243774911976e-02	3.875879341616351326e+02	2.499199108926554169e-01	0.000000000000000000e+00	4.657115450155920655e+00	1.000000000000000000e+00
2.500000000000000000e+02	5.561550305681400630e+01	3.175927624059908894e+01	-1.648454605452690999e-02	4.419658718902392138e+02	1.066745850776007476e-02	0.000000000000000000e+00	6.838245646611130546e+00	1.000000000000000000e+00
2.500000000000000000e+02	1.356059130704177278e+02	9.846853042106928910e+00	-3.510587675811305697e-03	9.274508297958442427e+01	3.278341016649540807e-01	0.000000000000000000e+00	1.091832037371159991e+01	1.000000000000000000e+00
2.510000000000000000e+02	7.832998049833544485e+01	2.599257586037519019e+01	-1.609818091281292607e-02	4.315660589990333165e+02	1.309963579396344890e-02	0.000000000000000000e+00	8.787692227728134853e+00	1.000000000000000000e+00
2.510000000000000000e+02	3.531347890083540619e+01	8.272731214066114447e+00	-6.775793027117905931e-02	1.822094523731267373e+03	4.607853092521541072e-03	0.000000000000000000e+00	1.184478241518760022e+01	1.000000000000000000e+00
2.510000000000000000e+02	1.154880617119290065e+02	5.151825482883403851e+01	-3.306644231493705791e-03	8.725552547995575026e+01	3.513564915701794522e-01	0.000000000000000000e+00	3.368236600434699302e+00	1.000000000000000000e+00
2.520000000000000000e+02	8.549578761226469226e+01	3.107929809529567677e+01	-1.596075956128357662e-02	4.278670805228130689e+02	3.834262822390199776e-02	0.000000000000000000e+00	8.627095715168087153e+00	1.000000000000000000e+00
2.520000000000000000e+02	3.471638872726492764e+01	3.839359139843254809e+01	-4.857297908382626067e-03	1.289945602882334299e+02	9.074462116272030698e-02	0.000000000000000000e+00	6.045965164944258952e+00	1.000000000000000000e+00
2.530000000000000000e+02	1.238152174876333191e+02	1.600405371401541998e+01	4.625415780546563056e-03	-1.227529756266054335e+02	1.006722330525766651e-01	0.000000000000000000e+00	4.204262569283481632e+00	1.000000000000000000e+00
2.530000000000000000e+02	6.477745465802286162e+01	2.480299396750219287e+01	-8.706726256748717474e-03	2.326098460345507419e+02	1.623481447037122827e-02	0.000000000000000000e+00	1.150353077128477253e+01	1.000000000000000000e+00
2.540000000000000000e+02	1.011857821435671951e+02	9.140522205327430427e+00	-6.762813392003789136e-03	1.802854308958766296e+02	8.488852698271409647e-02	0.000000000000000000e+00	4.634645880428100995e+00	1.000000000000000000e+00
2.540000000000000000e+02	9.125001021100833043e+01	1.938901814280770353e+01	5.104129247679545928e-03	-1.356385337403570759e+02	8.289760577947458131e-02	0.000000000000000000e+00	1.302972459737481081e+01	1.000000000000000000e+00
2.550000000000000000e+02	1.350860897063009247e+02	3.611208578488580656e+01	-1.546950065125540265e-02	4.146438359962330651e+02	1.605861256362450806e-02	0.000000000000000000e+00	8.567026201158155274e+00	1.000000000000000000e+00
2.550000000000000000e+02	3.281693273599019989e+01	4.413343126666319449e+01	-4.200858418440488878e-03	1.113251405276625974e+02	1.669446705347122917e-01	0.000000000000000000e+00	6.045965164944258952e+00	1.000000000000000000e+00
2.560000000000000000e+02	5.334765228998399067e+01	4.216324929368090579e+01	-1.437833671733855165e-02	3.852729132053569288e+02	2.112113869604850258e-01	0.000000000000000000e+00	6.585483815026043075e+00	1.000000000000000000e+00
2.560000000000000000e+02	2.469035759655646345e+01	1.351183077579542591e+01	-1.979244486680353451e-02	5.310047757574660636e+02	1.214101856760585463e-02	0.000000000000000000e+00	1.184478241518760022e+01	1.000000000000000000e+00
2.560000000000000000e+02	8.474545596848739137e+01	3.967370225748272361e+01	-1.597813321343707210e-02	4.283347281238147275e+02	8.886605070906217207e-03	0.000000000000000000e+00	8.627095715168087153e+00	1.000000000000000000e+00
2.560000000000000000e+02	1.376130029936085819e+01	5.275758182691144071e+01	-3.232673884834875305e-02	8.683910926316095811e+02	1.035627359350210774e-02	0.000000000000000000e+00	8.232751807172064673e+00	1.000000000000000000e+00
2.570000000000000000e+02	1.221149642998463491e+02	1.215893175900562007e+01	-5.359226874037308595e-03	1.425050113199400528e+02	4.939454699360701362e-02	0.000000000000000000e+00	4.204262569283481632e+00	1.000000000000000000e+00
2.570000000000000000e+02	1.457937839303315108e+01	3.861661630786103672e+01	-1.673434278461343946e-02	4.486896649379517612e+02	6.198663326522302341e-02	0.000000000000000000e+00	7.126054347555076163e+00	1.000000000000000000e+00
2.570000000000000000e+02	2.167470479043667453e+01	3.927767143310956044e+01	-1.680171916189318604e-02	4.505032387864831662e+02	4.486407223903643438e-02	0.000000000000000000e+00	7.126054347555076163e+00	1.000000000000000000e+00
2.570000000000000000e+02	1.311407870420617314e+02	2.850757890942849926e+01	-4.070942108476947180e-03	1.078281756898333015e+02	1.964585679146600983e-01	0.000000000000000000e+00	8.567026201158155274e+00	1.000000000000000000e+00
2.580000000000000000e+02	9.803821404932381256e+01	5.738646615440250009e+00	-4.148935489058489315e-03	1.099275280309953047e+02	2.661807826037828617e-01	0.000000000000000000e+00	4.634645880428100995e+00	1.000000000000000000e+00
2.590000000000000000e+02	1.088381093554245211e+02	5.080480231238805544e+01	-3.551128130150343811e-03	9.383631273644115822e+01	9.911524356727730023e-02	0.000000000000000000e+00	9.753400828823719948e+00	1.000000000000000000e+00
2.600000000000000000e+02	6.817359342415144852e+01	1.752127500626792411e+01	-3.216351451250187062e-03	8.482510948592050681e+01	4.598929979017981617e-01	0.000000000000000000e+00	6.770354318558810647e+00	1.000000000000000000e+00
2.610000000000000000e+02	1.308258329804305902e+02	1.357133618116922236e+01	-1.667969717688019479e-02	4.472187659504528483e+02	1.247021237250725001e-01	0.000000000000000000e+00	5.827164491595778983e+00	1.000000000000000000e+00
2.610000000000000000e+02	4.367281894000697662e+01	1.755546018343976300e+01	-1.653653813994542324e-02	4.433653458639457199e+02	1.363460982934361354e-02	0.000000000000000000e+00	1.781482918598137744e+01	1.000000000000000000e+00
2.610000000000000000e+02	1.217664885088209701e+02	2.946787976421013511e+01	-1.635957791886043927e-02	4.386020973464781036e+02	1.855258978322316121e-02	0.000000000000000000e+00	7.375440981707835242e+00	1.000000000000000000e+00
2.610000000000000000e+02	4.778574869091951172e+01	3.863708630359046481e+01	-1.449112339139192566e-02	3.883087986415353612e+02	8.928624385113714812e-02	0.000000000000000000e+00	6.585483815026043075e+00	1.000000000000000000e+00
2.610000000000000000e+02	1.269020528022451231e+02	3.999831071553088435e+01	-7.946920687134170422e-03	2.121581155222343114e+02	3.157038319961231743e-01	0.000000000000000000e+00	5.830751849142177257e+00	1.000000000000000000e+00
2.610000000000000000e+02	1.982727373469941057e+01	4.719141900138595247e+01	-4.551267383258342930e-03	1.207571189233857325e+02	1.085880072787048789e-01	0.000000000000000000e+00	6.349696917248308203e+00	1.000000000000000000e+00
2.620000000000000000e+02	3.082127882041248057e+01	5.135482749450476803e+01	-1.630771816165881363e-02	4.372061852590479134e+02	1.168364121217768670e-02	0.000000000000000000e+00	1.175593969469300859e+01	1.000000000000000000e+00
2.620000000000000000e+02	6.146319040557254709e+01	1.662228172093420753e+01	-1.608262577377190736e-02	4.311473604207774883e+02	2.317952914551935084e-02	0.000000000000000000e+00	6.770354318558810647e+00	1.000000000000000000e+00
2.620000000000000000e+02	1.224260076447342271e+02	2.212198538816444682e+01	-4.833845456863500832e-03	1.283632892927264493e+02	3.930348527140236081e-01	0.000000000000000000e+00	6.947221679570042774e+00	1.000000000000000000e+00
2.620000000000000000e+02	9.941022603754245779e+01	5.330357078347542910e+01	-3.641148595460982039e-03	9.625939881366021211e+01	1.335174643041003861e-01	0.000000000000000000e+00	9.753400828823719948e+00	1.000000000000000000e+00
2.630000000000000000e+02	7.825218253977733696e+01	1.470455900719380082e+01	-4.147923528955196025e-03	1.099002890422994625e+02	9.537247617625543850e-02	0.000000000000000000e+00	1.046479085223650074e+01	1.000000000000000000e+00
2.630000000000000000e+02	1.361476311479793537e+02	1.594500639330681402e+01	-1.678221762106896914e-02	4.499783146829205407e+02	1.199547528895974491e-01	0.000000000000000000e+00	5.827164491595778983e+00	1.000000000000000000e+00
2.630000000000000000e+02	1.077787852790388712e+02	2.588362226531710775e+01	-1.568594376855080713e-02	4.204698479171735244e+02	9.516371351067087758e-03	0.000000000000000000e+00	7.136068282115428651e+00	1.000000000000000000e+00
2.630000000000000000e+02	7.279741079456422881e+01	4.724515444857886592e+01	-1.592443870279236506e-02	4.268894298717193010e+02	7.490144948639199107e-03	0.000000000000000000e+00	1.684852308773596974e+01	1.000000000000000000e+00
2.630000000000000000e+02	6.335334176792418504e+01	5.315301780494160688e+00	-4.157615609960358186e-03	1.101611713479157260e+02	2.887183862401048184e-01	0.000000000000000000e+00	1.146387663690225622e+01	1.000000000000000000e+00
2.630000000000000000e+02	1.252342146993755989e+02	4.818246791397447737e+01	-1.691965723104468453e-02	4.536777846227990381e+02	1.916561118439376044e-01	0.000000000000000000e+00	6.154767544620598940e+00	1.000000000000000000e+00
2.630000000000000000e+02	1.361753439849144165e+01	4.851723509619853303e+01	-4.026485690885054682e-03	1.066315397233535691e+02	1.872371105104393418e-01	0.000000000000000000e+00	6.349696917248308203e+00	1.000000000000000000e+00
2.640000000000000000e+02	1.083274657092850219e+02	3.299856571642609993e+01	-4.220274248701285681e-03	1.118477575550267602e+02	2.559987160194187039e-01	0.000000000000000000e+00	4.397011674420298277e+00	1.000000000000000000e+00
2.640000000000000000e+02	8.899157135499082472e+01	5.189508928479924066e+01	-1.615458778020029823e-02	4.330843659146245272e+02	1.259318509765783300e-02	0.000000000000000000e+00	1.051342881872361268e+01	1.000000000000000000e+00
2.640000000000000000e+02	1.219063054056255027e+02	4.300499910567762640e+01	-1.664610991618573413e-02	4.463146957095377729e+02	1.960373067295190230e-01	0.000000000000000000e+00	5.830751849142177257e+00	1.000000000000000000e+00
2.650000000000000000e+02	1.182970522079090046e+02	1.653489168340170679e+01	-1.520210200428948923e-02	4.074462511326748313e+02	1.489770150988278807e-02	0.000000000000000000e+00	3.768984320150059020e+00	1.000000000000000000e+00
2.670000000000000000e+02	1.049886335850991088e+02	1.112358534104075147e+01	-1.609466478194774425e-02	4.314714151009407601e+02	2.281804586347391250e-02	0.000000000000000000e+00	8.710799810477322325e+00	1.000000000000000000e+00
2.670000000000000000e+02	9.768917997243825369e+01	1.678298012030325381e+01	-3.818400850164504340e-03	1.010305080169475076e+02	2.673551743657943680e-01	0.000000000000000000e+00	9.236383075150753186e+00	1.000000000000000000e+00
2.670000000000000000e+02	6.987680236382751708e+00	4.936784901673264869e+01	-4.456666339577569809e-03	1.182107371529486528e+02	1.646181113509694871e-01	0.000000000000000000e+00	6.684198549761694252e+00	1.000000000000000000e+00
2.680000000000000000e+02	1.350089811597393350e+02	3.251959234954045286e+01	-1.623979072869459472e-02	4.353777786127495801e+02	1.549486800647781326e-02	0.000000000000000000e+00	6.099985819626508210e+00	1.000000000000000000e+00
2.690000000000000000e+02	4.585092458896691880e+01	1.166181137091877140e+01	-1.568782774862277976e-02	4.205205591178588520e+02	1.490519511293275645e-02	0.000000000000000000e+00	1.402049725456355844e+01	1.000000000000000000e+00
2.690000000000000000e+02	1.127227292425293541e+02	3.287458935448179176e+01	-3.838277301747555943e-03	1.015655236151141594e+02	9.329392102795674990e-02	0.000000000000000000e+00	4.397011674420298277e+00	1.000000000000000000e+00
2.690000000000000000e+02	6.898706464473646349e+01	4.063037511238154309e+01	-1.591731105729111279e-02	4.266975746250502084e+02	8.779481711886250039e-03	0.000000000000000000e+00	1.414203059253069483e+01	1.000000000000000000e+00
2.690000000000000000e+02	5.456993254582222619e+01	4.353053195165122702e+01	-1.591867379460337739e-02	4.267342555041910259e+02	1.323153588573144912e-02	0.000000000000000000e+00	6.276120876358082690e+00	1.000000000000000000e+00
2.700000000000000000e+02	1.357978734520050068e+02	1.588268100045729625e+01	-1.688141211652934362e-02	4.526483386608837804e+02	1.422487084287449299e-02	0.000000000000000000e+00	1.169623680913150032e+01	1.000000000000000000e+00
2.700000000000000000e+02	8.935645057677656666e+01	2.402523002652321438e+01	-1.641103520427406731e-02	4.399871760774865947e+02	7.748609359091829241e-03	0.000000000000000000e+00	1.104013418783790890e+01	1.000000000000000000e+00
2.700000000000000000e+02	1.408595868352103366e+02	5.338440244406500668e+00	-1.449316522561781145e-02	3.883637588116218353e+02	5.754515240724877856e-02	0.000000000000000000e+00	1.169623680913150032e+01	1.000000000000000000e+00
2.700000000000000000e+02	5.636916986656157036e+00	3.270304472179926591e+01	-1.633142706972134928e-02	4.378443593101833358e+02	2.575383304235681070e-01	0.000000000000000000e+00	1.212018756415802301e+01	1.000000000000000000e+00
2.700000000000000000e+02	4.847487706005654040e+00	1.778399073670261643e+01	3.331154062200425599e-03	-8.791525801228060288e+01	1.309650207517245590e-01	0.000000000000000000e+00	3.719614621121414721e+00	1.000000000000000000e+00
2.710000000000000000e+02	1.141029940049282061e+02	5.573796515946083829e+00	-4.214847100451554057e-03	1.117016746913407133e+02	1.077700563276845491e-01	0.000000000000000000e+00	5.229839005258857476e+00	1.000000000000000000e+00
2.710000000000000000e+02	3.304992203698903097e+01	1.738096138901410370e+01	-3.912768656278009863e-03	1.035706117182813131e+02	1.031415127713590785e-01	0.000000000000000000e+00	1.149571600769307089e+01	1.000000000000000000e+00
2.710000000000000000e+02	1.191471344411963571e+02	2.154819225080515821e+01	-3.797778021318838973e-03	1.004754021387856255e+02	8.352906443864005492e-02	0.000000000000000000e+00	8.791911460325135153e+00	1.000000000000000000e+00
2.710000000000000000e+02	3.437358895632975475e+01	4.816447778215735553e+01	-4.554333404275723828e-03	1.208396471886423171e+02	1.895845038559060836e-01	0.000000000000000000e+00	6.248875712578106700e+00	1.000000000000000000e+00
2.710000000000000000e+02	6.225179849964858647e+01	5.368006028606006730e+00	-1.553457192789374323e-02	4.163953633173276785e+02	3.727894278154997298e-02	0.000000000000000000e+00	9.028400227165233716e+00	1.000000000000000000e+00
2.710000000000000000e+02	3.853558691349589083e+01	5.282561720034615860e+01	-4.007417611986059149e-03	1.061182831395308312e+02	3.310674333851577611e-01	0.000000000000000000e+00	6.248875712578106700e+00	1.000000000000000000e+00
2.720000000000000000e+02	1.116437228385051554e+02	1.674388963595318103e+01	-4.185284326758016531e-03	1.109059318000592640e+02	1.513431335693560253e-01	0.000000000000000000e+00	7.515155688859223027e+00	1.000000000000000000e+00
2.720000000000000000e+02	1.351695620644989617e+02	4.517020391388982148e+01	-1.584339448020768287e-02	4.247079578397059549e+02	2.720314912090437964e-02	0.000000000000000000e+00	1.063162354808885013e+01	1.000000000000000000e+00
2.730000000000000000e+02	1.025240811180893843e+02	1.575921196552619641e+01	-1.691200199056750245e-02	4.534717280716135406e+02	8.697927507541503012e-03	0.000000000000000000e+00	9.172647121926441827e+00	1.000000000000000000e+00
2.730000000000000000e+02	1.299403309025053659e+02	3.591350035794116735e+01	-1.678820470605872986e-02	4.501394693962600400e+02	1.356173733210308541e-02	0.000000000000000000e+00	6.099985819626508210e+00	1.000000000000000000e+00
2.730000000000000000e+02	6.967658449486580707e+01	1.050459668653305911e+01	-1.627101455365334570e-02	4.362182321171165995e+02	1.948335662146416514e-02	0.000000000000000000e+00	9.028400227165233716e+00	1.000000000000000000e+00
2.730000000000000000e+02	9.214239222614796887e+00	4.428327408958325151e+01	-2.406045437178519833e-03	6.301405558602586154e+01	3.215057740068731906e-01	0.000000000000000000e+00	1.212018756415802301e+01	1.000000000000000000e+00
2.740000000000000000e+02	5.760522169095467859e+01	4.902386546238028586e+01	-1.681761726154856057e-02	4.509311688554541320e+02	2.665107126491983447e-02	0.000000000000000000e+00	6.276120876358082690e+00	1.000000000000000000e+00
2.750000000000000000e+02	1.104568538959359358e+02	9.323046884556426050e+00	-4.056702523266857499e-03	1.074448879502189982e+02	2.170907859687960517e-01	0.000000000000000000e+00	5.229839005258857476e+00	1.000000000000000000e+00
2.750000000000000000e+02	4.629165345220657457e+01	1.014033398018372445e+01	-1.589680525657058766e-02	4.261456187997090979e+02	1.800324439491657325e-01	0.000000000000000000e+00	5.398248248365646873e+00	1.000000000000000000e+00
2.750000000000000000e+02	7.196025174509328792e+01	2.917591797980658441e+01	-1.595524741381042569e-02	4.277187097301085146e+02	7.996834652013939948e-02	0.000000000000000000e+00	5.763711440845391110e+00	1.000000000000000000e+00
2.750000000000000000e+02	8.313003123141173489e+01	4.524635625643863790e+00	-4.012977350456516275e-03	1.062679349418655192e+02	8.913172477346975597e-02	0.000000000000000000e+00	1.472260722096562979e+01	1.000000000000000000e+00
2.760000000000000000e+02	2.357598175515663996e+01	2.389217802385311629e+01	-1.448949473918567481e-02	3.882649601157959296e+02	4.419479743936161054e-02	0.000000000000000000e+00	9.088977439006335146e+00	1.000000000000000000e+00
2.760000000000000000e+02	6.431737882251259464e+01	4.159851521979351929e+01	-1.598497953051438922e-02	4.285190108370070448e+02	1.325998747371859299e-02	0.000000000000000000e+00	1.000943952395972758e+01	1.000000000000000000e+00
2.760000000000000000e+02	1.082584636293660338e+02	2.964165001956456891e+01	-3.882676712395285827e-03	1.027606251223769931e+02	9.638472408447606998e-02	0.000000000000000000e+00	1.333462421015742905e+01	1.000000000000000000e+00
2.770000000000000000e+02	4.122868325748505214e+01	8.267524070357239907e+00	-1.617042518909218504e-02	4.335106623668006023e+02	2.012641841449742675e-01	0.000000000000000000e+00	5.398248248365646873e+00	1.000000000000000000e+00
2.770000000000000000e+02	2.545288720264665017e+01	1.026326541486526267e+01	-1.637992994201432906e-02	4.391499139321539928e+02	1.457755636054236525e-02	0.000000000000000000e+00	6.815535768245355897e+00	1.000000000000000000e+00
2.770000000000000000e+02	9.667668715416388636e+01	3.772785940090587786e+01	-4.283812900355760123e-03	1.135580311206871045e+02	1.259765901616830552e-01	0.000000000000000000e+00	1.412530808444325814e+01	1.000000000000000000e+00
2.780000000000000000e+02	7.712698781298668393e+01	2.662146931560102914e+01	-1.664622529388034081e-02	4.463178013376242461e+02	1.057754620102129284e-01	0.000000000000000000e+00	5.763711440845391110e+00	1.000000000000000000e+00
2.780000000000000000e+02	3.437621559705707597e+01	3.878864737734539148e+01	-1.611139358977415129e-02	4.319217053898519794e+02	1.335261856921221568e-02	0.000000000000000000e+00	1.166251640008446344e+01	1.000000000000000000e+00
2.780000000000000000e+02	1.336594630325026003e+02	4.189453658973972239e+01	-4.168893732153998791e-03	1.104647452160387502e+02	1.594199852135259610e-01	0.000000000000000000e+00	5.764955774671543409e+00	1.000000000000000000e+00
2.790000000000000000e+02	1.450287515380346015e+01	3.224273340828375467e+01	-1.577312087822766926e-02	4.228163992261594899e+02	2.265254014228823554e-02	0.000000000000000000e+00	6.694781065413935472e+00	1.000000000000000000e+00
2.800000000000000000e+02	7.642385925047133810e+01	4.607315328807246146e+01	-4.421834255949587400e-03	1.172731599410530379e+02	7.000954838798156832e-02	0.000000000000000000e+00	1.290694596698379293e+01	1.000000000000000000e+00
2.800000000000000000e+02	1.960732911413365898e+01	6.758842717465282313e+00	-5.941906269533164288e-03	1.581890263473715379e+02	3.943954673569508573e-01	0.000000000000000000e+00	6.815535768245355897e+00	1.000000000000000000e+00
2.810000000000000000e+02	1.196046213580181075e+02	9.981287038101250175e+00	-4.807994108492964075e-03	1.276674470517667714e+02	3.549086524854180302e-01	0.000000000000000000e+00	7.548161327497910023e+00	1.000000000000000000e+00
2.820000000000000000e+02	1.036436636357226888e+02	1.926587381764251816e+01	-1.558337981334032181e-02	4.177091279960148995e+02	2.959604036883578537e-02	0.000000000000000000e+00	9.165597168300184450e+00	1.000000000000000000e+00
2.820000000000000000e+02	6.869566211448787385e+01	3.354433720015062192e+01	-1.593554685611566976e-02	4.271884286779178979e+02	9.413452419175349917e-03	0.000000000000000000e+00	3.219596963060394668e+00	1.000000000000000000e+00
2.820000000000000000e+02	2.359756661555563184e+01	3.433499551445613207e+01	-1.804455192635512698e-02	4.839566402712178501e+02	2.489742013023699130e-02	0.000000000000000000e+00	9.332254470672813440e+00	1.000000000000000000e+00
2.820000000000000000e+02	1.231115852469188212e+02	1.666529359913045027e+01	-1.582161864974083315e-02	4.241218165501444446e+02	4.372891842499571080e-02	0.000000000000000000e+00	6.657668908817108822e+00	1.000000000000000000e+00
2.820000000000000000e+02	1.100362848297012874e+02	2.583417388096544798e+01	-1.635617717123157011e-02	4.385105592256384170e+02	4.010921790595889380e-02	0.000000000000000000e+00	9.165597168300184450e+00	1.000000000000000000e+00
2.820000000000000000e+02	1.337266803586918513e+02	4.765910048607904059e+01	-1.434143684836804503e-02	3.842796772956656923e+02	6.582680023635900657e-02	0.000000000000000000e+00	5.764955774671543409e+00	1.000000000000000000e+00
2.830000000000000000e+02	4.325670113193391586e+01	8.375826810807625478e+00	-1.702778540837874763e-02	4.565882770330430276e+02	6.200600942580614117e-02	0.000000000000000000e+00	1.394041990858633362e+01	1.000000000000000000e+00
2.830000000000000000e+02	1.421269450195267723e+02	4.600731069876279378e+01	-1.615668608401418099e-02	4.331408460798808733e+02	3.436286614096584202e-02	0.000000000000000000e+00	8.561124685083980168e+00	1.000000000000000000e+00
2.840000000000000000e+02	1.303335098483064058e+01	2.254058940799582444e+01	-3.102155066658669746e-02	8.332592667688437587e+02	5.736051911118145163e-03	0.000000000000000000e+00	9.812802835353329201e+00	1.000000000000000000e+00
2.840000000000000000e+02	7.815293332824191452e+01	3.275754733531841367e+01	-4.350287085691373692e-03	1.153473206164187985e+02	8.715554055525287502e-02	0.000000000000000000e+00	9.489942945134259844e+00	1.000000000000000000e+00
2.840000000000000000e+02	8.866784143377869043e+01	1.238882150079514943e+01	-3.605883327520361357e-03	9.531016155453865224e+01	1.110942863883834786e-01	0.000000000000000000e+00	1.647935372497643058e+01	1.000000000000000000e+00
2.840000000000000000e+02	1.338814247110434792e+02	1.374410316428033063e+01	-1.377671540324479880e-02	3.690790374582324489e+02	1.399634211777478487e-02	0.000000000000000000e+00	1.115897825249591335e+01	1.000000000000000000e+00
2.850000000000000000e+02	2.533656996944523243e+01	1.257835504707270857e+01	-1.434168136391806778e-02	3.842862589348837901e+02	1.776836790931679566e-02	0.000000000000000000e+00	5.329547691469387338e+00	1.000000000000000000e+00
2.850000000000000000e+02	1.242803979526472773e+02	3.138992660406547586e+01	-1.533273013994716771e-02	4.109623762239299936e+02	1.695594270458833375e-02	0.000000000000000000e+00	7.169435580083979076e+00	1.000000000000000000e+00
2.850000000000000000e+02	1.183575696274259599e+02	4.098188085900377331e+01	-1.575304061934738181e-02	4.222758977351720091e+02	1.382318295018891696e-02	0.000000000000000000e+00	9.386841174539299004e+00	1.000000000000000000e+00
2.850000000000000000e+02	1.388465976025044313e+02	3.671040595564635112e+01	-3.652949785059450127e-03	9.657705211740615425e+01	4.948176626310495374e-01	0.000000000000000000e+00	7.803899825463201267e+00	1.000000000000000000e+00
2.860000000000000000e+02	3.758290725365910134e+01	3.873120555392932118e+01	-1.616796890738649364e-02	4.334445464899025069e+02	1.017824857618576662e-02	0.000000000000000000e+00	1.466002781289835077e+01	1.000000000000000000e+00
2.880000000000000000e+02	1.653223931469225505e+01	3.593131117440590572e+01	-1.671480744660629875e-02	4.481638311136592847e+02	2.643868279529315579e-02	0.000000000000000000e+00	7.715340903383802740e+00	1.000000000000000000e+00
2.880000000000000000e+02	9.171802091349381669e+01	4.563170459979574645e+01	-3.023026873279999541e-02	8.119602851395304697e+02	9.044757158126393026e-02	0.000000000000000000e+00	6.180773424247652414e+00	1.000000000000000000e+00
2.880000000000000000e+02	3.048379060815832986e+01	1.396045428086621953e+01	-3.531640094091627238e-03	9.331175214143344476e+01	4.900346802421348125e-01	0.000000000000000000e+00	5.329547691469387338e+00	1.000000000000000000e+00
2.880000000000000000e+02	1.315368033955776923e+02	3.397768549093634505e+01	-1.655561101878816332e-02	4.438787316481320318e+02	7.642456357417282131e-02	0.000000000000000000e+00	7.704019470949519111e+00	1.000000000000000000e+00
2.890000000000000000e+02	5.418842896364756712e+01	2.627993023920094728e+01	-2.214735392624004109e-02	5.943919992665551035e+02	1.516959165725073611e-02	0.000000000000000000e+00	1.417346161839664909e+01	1.000000000000000000e+00
2.900000000000000000e+02	1.045123276168708344e+02	1.340892020789600991e+01	-1.881555363035171402e-02	5.047097377809850514e+02	2.537940242692715564e-02	0.000000000000000000e+00	5.572817833308721269e+00	1.000000000000000000e+00
2.900000000000000000e+02	1.171167286794821365e+02	3.167741413715817345e+01	-1.646774800105483758e-02	4.415137177122742287e+02	1.585272760501499345e-02	0.000000000000000000e+00	6.967794551869728181e+00	1.000000000000000000e+00
2.910000000000000000e+02	7.974977471110057081e+01	1.200722406016510746e+01	-1.550904466144586297e-02	4.157082444082454344e+02	1.090704039692214078e-02	0.000000000000000000e+00	9.560016643556034310e+00	1.000000000000000000e+00
2.910000000000000000e+02	1.220360057251161265e+02	2.147513571851192893e+01	-1.638838854919833637e-02	4.393775947515044322e+02	6.341884896169880381e-02	0.000000000000000000e+00	6.519191991065206970e+00	1.000000000000000000e+00
2.910000000000000000e+02	1.163972428409444433e+02	2.474686574289605900e+01	-9.929196461226471454e-03	2.655151473131381863e+02	2.709210986502776919e-01	0.000000000000000000e+00	6.519191991065206970e+00	1.000000000000000000e+00
2.910000000000000000e+02	7.857219140216736264e+01	4.791042339388572913e+01	3.659029158708409970e-03	-9.674069096992900540e+01	3.283132386186539131e-01	0.000000000000000000e+00	3.280887093635758589e+00	1.000000000000000000e+00
2.920000000000000000e+02	1.303599922947765322e+02	5.112202686471342616e+01	-4.532448372526429181e-02	1.218252144091620949e+03	7.004613879670995580e-03	0.000000000000000000e+00	9.642444449600981571e+00	1.000000000000000000e+00
2.920000000000000000e+02	1.387967355000021428e+02	2.394020211822002508e+01	-1.635063012077530437e-02	4.383612489473164260e+02	1.224881951763923116e-02	0.000000000000000000e+00	1.238780394656007644e+01	1.000000000000000000e+00
2.920000000000000000e+02	9.970948667589171066e+01	3.639261296010074176e+01	-1.838189604534393520e-02	4.930369514552671717e+02	1.201103280444053567e-01	0.000000000000000000e+00	6.388818235933537260e+00	1.000000000000000000e+00
2.920000000000000000e+02	8.784177342621775608e+01	4.081748965452459998e+01	-1.599532266398275698e-02	4.287974175594732174e+02	8.157851074055122442e-02	0.000000000000000000e+00	6.180773424247652414e+00	1.000000000000000000e+00
2.920000000000000000e+02	3.356779009024404559e+01	4.869497801878522125e+01	-1.782987637395472280e-02	4.781782059969032730e+02	1.420596602235013606e-02	0.000000000000000000e+00	1.133887620696220111e+01	1.000000000000000000e+00
2.930000000000000000e+02	2.594135529574732502e+01	3.112359247982397292e+01	-3.073490431527688138e-02	8.255435903329613438e+02	7.853282281061635395e-03	0.000000000000000000e+00	1.056624922056916560e+01	1.000000000000000000e+00
2.930000000000000000e+02	3.794885441482978905e+01	3.823666127943105408e+01	-1.583712540486488171e-02	4.245392127757057779e+02	1.152821933065373283e-02	0.000000000000000000e+00	1.133887620696220111e+01	1.000000000000000000e+00
2.930000000000000000e+02	9.456807354451484571e+00	3.900779420400815667e+01	-4.027061899436407480e-03	1.066470495622945123e+02	1.260256440447894422e-01	0.000000000000000000e+00	7.715340903383802740e+00	1.000000000000000000e+00
2.940000000000000000e+02	7.564765294602921131e+01	4.939746574020770709e+01	-4.741869312681299374e-03	1.258875620940819005e+02	9.541929749515676296e-02	0.000000000000000000e+00	3.280887093635758589e+00	1.000000000000000000e+00
2.940000000000000000e+02	1.310960849436999922e+02	3.725445996498736179e+01	-4.182839437960478475e-03	1.108401225867296063e+02	7.535479242446996295e-02	0.000000000000000000e+00	7.324851281807701397e+00	1.000000000000000000e+00
2.950000000000000000e+02	1.100536765797595535e+02	1.400031709217578957e+01	-1.972776131392872667e-02	5.292636848193646983e+02	2.601882074026162783e-02	0.000000000000000000e+00	5.572817833308721269e+00	1.000000000000000000e+00
2.950000000000000000e+02	9.434264478765318529e+01	2.093931302896252333e+01	-1.617426583281412686e-02	4.336140411962488201e+02	1.673605145341328093e-02	0.000000000000000000e+00	3.169269086487419784e+00	1.000000000000000000e+00
2.950000000000000000e+02	1.167710495133830335e+02	4.105770573915800270e+01	-3.616808554936214604e-03	9.560423653349432982e+01	9.895225298218524035e-02	0.000000000000000000e+00	9.342852613905021641e+00	1.000000000000000000e+00
2.950000000000000000e+02	1.208623724471873686e+02	4.945710879035625851e+01	-4.136812777574471953e-03	1.096012203040389750e+02	1.770941464181696734e-01	0.000000000000000000e+00	4.715788567601288506e+00	1.000000000000000000e+00
2.960000000000000000e+02	3.850931010566678481e+01	5.789437336980788551e+00	-2.173213577396682084e-02	5.832155482194511933e+02	8.427929985201476626e-03	0.000000000000000000e+00	2.073387309541761425e+01	1.000000000000000000e+00
2.960000000000000000e+02	7.061672055371495560e+01	1.483233290467529919e+01	-4.313732011561720141e-03	1.143633655694234363e+02	3.415849921349509710e-01	0.000000000000000000e+00	4.141606894544890061e+00	1.000000000000000000e+00
2.960000000000000000e+02	5.168954434683141841e+01	5.150821402321978582e+01	-4.111247080066362559e-03	1.089130669438832939e+02	1.123209718156549242e-01	0.000000000000000000e+00	1.790873721456816625e+01	1.000000000000000000e+00
2.970000000000000000e+02	7.273449111622637986e+01	2.278063149338151305e+01	-1.620860131445941987e-02	4.345382513438215710e+02	5.514780493195203803e-02	0.000000000000000000e+00	5.132563290111979981e+00	1.000000000000000000e+00
2.970000000000000000e+02	1.245029167010901858e+02	3.406328795062626824e+01	-3.605094723447250984e-03	9.528893465304022925e+01	1.387684208100152805e-01	0.000000000000000000e+00	4.400676938904319435e+00	1.000000000000000000e+00
2.980000000000000000e+02	6.242230794236503044e+01	3.717187368745602072e+01	-1.649985643392319970e-02	4.423779822589656305e+02	8.550870981071323484e-03	0.000000000000000000e+00	9.340912732649929495e+00	1.000000000000000000e+00
2.980000000000000000e+02	6.128702908697143670e+01	2.790020756968205262e+01	-4.365413967158129904e-03	1.157544917607508950e+02	1.183303601782988990e-01	0.000000000000000000e+00	9.340912732649929495e+00	1.000000000000000000e+00
2.980000000000000000e+02	1.270254696537924559e+02	4.850141276609602414e+01	-3.255017679989373209e-03	8.586589060378278759e+01	2.369570395751354752e-01	0.000000000000000000e+00	6.236755732658627593e+00	1.000000000000000000e+00
2.990000000000000000e+02	8.447426445640758175e+01	3.748266787943448008e+01	-4.142400371529378518e-03	1.097516218940615005e+02	9.007276994885371479e-02	0.000000000000000000e+00	1.005643516070337462e+01	1.000000000000000000e+00
3.000000000000000000e+02	7.579343076174318128e+01	4.868471715784988163e+01	-3.013816212074428916e-02	8.094810461295802497e+02	5.503586832886209201e-03	0.000000000000000000e+00	1.417190113112802408e+01	1.000000000000000000e+00
3.000000000000000000e+02	1.176741113755254133e+02	5.293182505981538810e+01	-3.928439902273593229e-03	1.039924355541561596e+02	1.195785871045961235e-01	0.000000000000000000e+00	4.715788567601288506e+00	1.000000000000000000e+00
3.000000000000000000e+02	9.696534032374185585e+01	2.271856418255084265e+01	-3.684196419179557210e-03	9.741811957729009919e+01	2.381241929253505862e-01	0.000000000000000000e+00	3.169269086487419784e+00	1.000000000000000000e+00
3.010000000000000000e+02	5.909891548847821241e+01	8.231085083275303305e+00	-3.912111939217647466e-03	1.035529348271416694e+02	1.687449343020299697e-01	0.000000000000000000e+00	1.120122073259341455e+01	1.000000000000000000e+00
3.010000000000000000e+02	2.468107064029620545e+01	2.469749295453447502e+01	-1.680300176432329706e-02	4.505377626703609621e+02	3.169473926568355804e-02	0.000000000000000000e+00	8.396396686476499838e+00	1.000000000000000000e+00
3.010000000000000000e+02	1.006847350991012604e+02	1.019146868692788566e+01	-4.186311115695994303e-03	1.109335699373569497e+02	1.597028007948844142e-01	0.000000000000000000e+00	1.306759423350097116e+01	1.000000000000000000e+00
3.010000000000000000e+02	6.947722048285665153e+01	1.881409724444425180e+01	-1.645134805416914245e-02	4.410722793923462746e+02	3.679385311206562204e-02	0.000000000000000000e+00	4.141606894544890061e+00	1.000000000000000000e+00
3.010000000000000000e+02	1.093177250301999095e+02	2.115062673597865128e+01	-1.557365056533681520e-02	4.174472452641521159e+02	9.810781458012396428e-03	0.000000000000000000e+00	1.245149933834083100e+01	1.000000000000000000e+00
3.010000000000000000e+02	1.003947059298080902e+01	3.905473755292696580e+01	-1.506937059822309466e-02	4.038735121900426179e+02	3.159644841623088229e-02	0.000000000000000000e+00	1.902452105355280665e+01	1.000000000000000000e+00
3.010000000000000000e+02	9.321750849212121182e+01	4.245132684070251372e+01	-3.923753801853726957e-03	1.038662995178154773e+02	1.343599844272996835e-01	0.000000000000000000e+00	6.157087819500053349e+00	1.000000000000000000e+00
3.010000000000000000e+02	1.177500131673301382e+02	9.993272676812505750e+00	-4.444326695240747964e-03	1.178785902318323195e+02	3.276916160750431573e-01	0.000000000000000000e+00	6.763382461047489080e+00	1.000000000000000000e+00
3.020000000000000000e+02	1.307944672793130678e+02	1.433338735305689227e+01	-2.928166914814351110e-02	7.864267751925953007e+02	1.972802858585653851e-02	0.000000000000000000e+00	7.193319434915202315e+00	1.000000000000000000e+00
3.020000000000000000e+02	1.030401228386780588e+02	3.209474058607735003e+01	-3.087725201580966694e-02	8.293751716305574746e+02	1.591653681728921743e-02	0.000000000000000000e+00	6.975978192321155902e+00	1.000000000000000000e+00
3.020000000000000000e+02	1.281686606443931566e+02	3.649809366417753154e+01	4.134883975444079464e-03	-1.095493026254118263e+02	1.755232481865969252e-01	0.000000000000000000e+00	3.579126260613687105e+00	1.000000000000000000e+00
3.020000000000000000e+02	3.289745686843222927e+01	1.742626906984060398e+01	-1.656735585411776498e-02	4.441948680607599158e+02	3.445488212273717377e-02	0.000000000000000000e+00	1.097176829099329609e+01	1.000000000000000000e+00
3.030000000000000000e+02	1.698389416710719502e+01	2.134295101005693951e+01	-1.748299324461982662e-02	4.688411327190312363e+02	3.295557731125597911e-02	0.000000000000000000e+00	8.396396686476499838e+00	1.000000000000000000e+00
3.030000000000000000e+02	1.244449720836977207e+02	1.095289105020632014e+01	-1.456841279421866760e-02	3.903892019727090315e+02	2.027545929954998050e-01	0.000000000000000000e+00	6.763382461047489080e+00	1.000000000000000000e+00
3.030000000000000000e+02	1.282689513924578648e+02	2.835208039254489876e+01	-5.230266249297135794e-03	1.390337707166052041e+02	1.048314977826397820e-01	0.000000000000000000e+00	8.146630619818377994e+00	1.000000000000000000e+00
3.040000000000000000e+02	5.676851192174561334e+01	3.777336303887982893e+01	-1.495621120732107401e-02	4.008275943128676886e+02	3.363128941317605758e-02	0.000000000000000000e+00	1.054724947143474800e+01	1.000000000000000000e+00
3.040000000000000000e+02	1.020565753572142711e+02	4.389528472334951914e+01	-1.547310907967833216e-02	4.147409642730317501e+02	1.197810835669188556e-02	0.000000000000000000e+00	7.196127913126023401e+00	1.000000000000000000e+00
3.050000000000000000e+02	5.733997115313113824e+01	1.929333895513301655e+01	-4.337424191728557823e-03	1.150010893548218860e+02	9.072500843658803937e-02	0.000000000000000000e+00	1.120122073259341455e+01	1.000000000000000000e+00
3.050000000000000000e+02	3.467799323570407921e+01	4.534372649428981106e+01	-1.673247039905221764e-02	4.486392658273836673e+02	1.466447372694035245e-02	0.000000000000000000e+00	1.079504667825374220e+01	1.000000000000000000e+00
3.060000000000000000e+02	5.141368352448148471e+01	4.868807722966604246e+01	-1.633184453911193726e-02	4.378555963579426020e+02	1.429689797844524435e-02	0.000000000000000000e+00	8.076525798441299031e+00	1.000000000000000000e+00
3.060000000000000000e+02	7.054298637730445876e+01	3.517100222370547158e+01	-1.644149308285287187e-02	4.408070125587939856e+02	7.799156502517723411e-02	0.000000000000000000e+00	6.669296382017225966e+00	1.000000000000000000e+00
3.060000000000000000e+02	1.334380123621209577e+02	4.686459086143992181e+01	-1.444794673817773566e-02	3.871466101669124100e+02	2.444646451928955688e-02	0.000000000000000000e+00	8.693409728011470605e+00	1.000000000000000000e+00
3.060000000000000000e+02	1.444592960643724098e+02	1.242518319214512523e+01	-3.837228735485364705e-03	1.015372992963196594e+02	2.130047441776683481e-01	0.000000000000000000e+00	1.379741964443740976e+01	1.000000000000000000e+00
3.070000000000000000e+02	1.391423718245514749e+02	3.737882411702874208e+01	-1.631332709630694058e-02	4.373571612777455471e+02	2.741175792085215335e-02	0.000000000000000000e+00	8.066921207915740410e+00	1.000000000000000000e+00
3.070000000000000000e+02	9.384563321813027414e+01	4.435674806172053053e+01	-1.379137964567785091e-02	3.694737557209061265e+02	1.201653656546430859e-01	0.000000000000000000e+00	4.113205379666756478e+00	1.000000000000000000e+00
3.070000000000000000e+02	4.879753936936423031e+01	3.086626031908021872e+01	-4.169049438952015553e-03	1.104689363849368675e+02	9.981362413259731170e-02	0.000000000000000000e+00	1.054724947143474800e+01	1.000000000000000000e+00
3.070000000000000000e+02	1.311506187445476428e+02	3.847750536423832557e+01	-1.616934701211859490e-02	4.334816410147728334e+02	6.433923654263029590e-02	0.000000000000000000e+00	3.579126260613687105e+00	1.000000000000000000e+00
3.080000000000000000e+02	4.514800269438934066e+01	1.690024225451188045e+01	-3.452529187596500588e-03	9.118231929054741158e+01	2.392534770098080354e-01	0.000000000000000000e+00	1.053725434371837189e+01	1.000000000000000000e+00
3.080000000000000000e+02	1.208383781240089547e+02	4.978837378925965140e+01	-1.588596883690701275e-02	4.258539342641637404e+02	2.510866790089860690e-02	0.000000000000000000e+00	1.293442265983350126e+01	1.000000000000000000e+00
3.080000000000000000e+02	7.715860046733752142e+01	5.181306042537725887e+01	-1.396171004391662772e-02	3.740585489129358052e+02	1.784942413799455174e-01	0.000000000000000000e+00	1.416405495967923578e+01	1.000000000000000000e+00
3.090000000000000000e+02	7.197560777403394283e+00	4.933738815571225445e+01	-3.264270300616271825e-02	8.768959181627523094e+02	6.487846348546266739e-03	0.000000000000000000e+00	1.652819670122284634e+01	1.000000000000000000e+00
3.090000000000000000e+02	7.980854039686461476e+01	1.207443983813090682e+01	-4.153445493634106214e-03	1.100489240852998591e+02	1.024805465095490753e-01	0.000000000000000000e+00	1.404693310821080310e+01	1.000000000000000000e+00
3.090000000000000000e+02	1.055479629887677504e+02	5.018769835790239142e+01	-1.623944023281246804e-02	4.353683442947957474e+02	2.721148297180520093e-02	0.000000000000000000e+00	6.893318322828998923e+00	1.000000000000000000e+00
3.090000000000000000e+02	4.284106722418281521e+01	5.240752546115594157e+01	-1.565305810190364966e-02	4.195846625238540923e+02	1.850592373467374596e-02	0.000000000000000000e+00	9.344733563825123213e+00	1.000000000000000000e+00
3.090000000000000000e+02	5.882372549623367064e+01	5.190079367369885688e+01	-1.430613416557814785e-03	3.675829540656400951e+01	4.666684108265207742e-01	0.000000000000000000e+00	8.076525798441299031e+00	1.000000000000000000e+00
3.100000000000000000e+02	1.107572463194670007e+02	3.236182245278045855e+01	-1.627368975232007173e-02	4.362902405945309283e+02	3.564874161587194834e-02	0.000000000000000000e+00	1.091927047493592262e+01	1.000000000000000000e+00
3.100000000000000000e+02	2.225606306134047330e+01	1.224291788255544233e+01	-1.388988511537191280e-02	3.721252331524207762e+02	3.163456576467751358e-01	0.000000000000000000e+00	1.497992836165906105e+01	1.000000000000000000e+00
3.100000000000000000e+02	1.311582395829906318e+02	2.561097101615127869e+01	-3.100559418979950254e-03	8.170832864859957567e+01	3.623629235859581188e-01	0.000000000000000000e+00	1.247721840766622492e+01	1.000000000000000000e+00
3.100000000000000000e+02	9.010190519738117132e+01	4.606055526970433078e+01	-1.363741075012465769e-02	3.653293660440439794e+02	1.400680461768399887e-01	0.000000000000000000e+00	4.113205379666756478e+00	1.000000000000000000e+00
3.110000000000000000e+02	9.493857146368485189e+01	2.540825756989686113e+01	3.797761947024047915e-03	-1.004749694660619923e+02	1.848322342244927974e-01	0.000000000000000000e+00	8.670256932567186325e+00	1.000000000000000000e+00
3.110000000000000000e+02	1.424322609955678942e+01	3.438613782797983021e+01	-1.682455994237467070e-02	4.511180453972525015e+02	1.008934422883833726e-02	0.000000000000000000e+00	1.429462021591935361e+01	1.000000000000000000e+00
3.120000000000000000e+02	3.507501747188459262e+01	1.999357343810872933e+01	-4.786697456783714499e-02	1.286688517318934146e+03	5.928826606224402163e-03	0.000000000000000000e+00	1.053725434371837189e+01	1.000000000000000000e+00
3.120000000000000000e+02	9.602162810143931893e+01	3.401060280803659452e+01	-1.589257784871684481e-02	4.260318294177303642e+02	3.468248045998334472e-02	0.000000000000000000e+00	7.112318441336226371e+00	1.000000000000000000e+00
3.120000000000000000e+02	1.077897724810309938e+02	4.366909975849097947e+01	-4.266393812562519275e-03	1.130891605259394623e+02	2.879902061546131264e-01	0.000000000000000000e+00	6.893318322828998923e+00	1.000000000000000000e+00
3.120000000000000000e+02	9.382230112838196590e+01	1.110963938916173532e+01	-1.185709676906744701e-03	3.016620726572143241e+01	4.252494339244764499e-01	0.000000000000000000e+00	1.404693310821080310e+01	1.000000000000000000e+00
3.130000000000000000e+02	1.410905254270734304e+02	3.316283681898684677e+01	-1.624048258490629407e-02	4.353964013464605500e+02	2.455704781854006757e-02	0.000000000000000000e+00	1.247721840766622492e+01	1.000000000000000000e+00
3.130000000000000000e+02	9.802897806786997137e+01	4.083377067371615965e+01	-1.635099037934886410e-02	4.383709460482010627e+02	4.721407957539835998e-02	0.000000000000000000e+00	7.112318441336226371e+00	1.000000000000000000e+00
3.140000000000000000e+02	4.226117445587205168e+01	3.757659705096842373e+01	-4.099850192616723288e-03	1.086062962644876819e+02	1.952363749254462100e-01	0.000000000000000000e+00	9.902033590512125727e+00	1.000000000000000000e+00
3.140000000000000000e+02	3.403292717485462049e+01	4.308533700762454544e+01	-1.690863926063830222e-02	4.533812132753972151e+02	2.461064044129079864e-02	0.000000000000000000e+00	3.551971788878025116e+00	1.000000000000000000e+00
3.140000000000000000e+02	1.231884907829625604e+02	5.044372916234192417e+01	-4.502259002582248426e-03	1.194379575029963405e+02	2.008108082307075160e-01	0.000000000000000000e+00	1.486010918563147953e+01	1.000000000000000000e+00
3.150000000000000000e+02	7.923453042770725574e+01	3.296033370255567974e+01	-1.761730048649195329e-02	4.724562885252919386e+02	1.470518341732398593e-01	0.000000000000000000e+00	3.491959570467930263e+00	1.000000000000000000e+00
3.150000000000000000e+02	2.414494190427265607e+01	4.469594826464695103e+01	-1.717328467411729717e-02	4.605046891937676605e+02	4.891276903462071779e-02	0.000000000000000000e+00	6.777142355653655414e+00	1.000000000000000000e+00
3.150000000000000000e+02	3.949907994668379985e+01	9.599050297990036285e+00	7.600264445404467453e-03	-2.028271493911687458e+02	6.196004270324950713e-02	0.000000000000000000e+00	1.129683318861482810e+01	1.000000000000000000e+00
3.150000000000000000e+02	1.211457785945297019e+02	3.572468802767160412e+01	-4.352473336173849107e-03	1.154061680472459983e+02	3.076467808845911867e-01	0.000000000000000000e+00	5.376963952301374583e+00	1.000000000000000000e+00
3.160000000000000000e+02	5.988048437466272134e+01	4.803306885597074682e+01	-3.233695850869632103e-03	8.529196969476942058e+01	9.311336481359577810e-02	0.000000000000000000e+00	1.227662845168555705e+01	1.000000000000000000e+00
3.160000000000000000e+02	5.670570243708240099e+01	9.147960752230735793e+00	-1.701664418292550204e-02	4.562883880224079007e+02	1.960730001741169959e-01	0.000000000000000000e+00	6.804625275931790007e+00	1.000000000000000000e+00
3.170000000000000000e+02	5.229166029722365749e+01	1.432668232549580445e+01	-1.653965359258621412e-02	4.434492046830718550e+02	2.062687276232146871e-01	0.000000000000000000e+00	6.804625275931790007e+00	1.000000000000000000e+00
3.170000000000000000e+02	1.087539725419147807e+01	2.492261159689257255e+01	-4.161668437953146282e-03	1.102702615536683908e+02	1.173172287670029013e-01	0.000000000000000000e+00	3.939059068007747300e+00	1.000000000000000000e+00
3.180000000000000000e+02	1.085641963117342499e+02	2.527341026135208324e+01	-1.642597575600033416e-02	4.403893317734048765e+02	1.159355512757020978e-02	0.000000000000000000e+00	1.057987713085358905e+01	1.000000000000000000e+00
3.180000000000000000e+02	7.948867806079305431e+00	1.549647015963995145e+01	-4.137918979913809796e-03	1.096309960164593349e+02	1.123760682450729576e-01	0.000000000000000000e+00	9.869990729770654170e+00	1.000000000000000000e+00
3.180000000000000000e+02	3.282290088815285145e+01	1.911612333466105795e+01	1.091260269485556933e-02	-2.919855498458775855e+02	1.248618863409974855e-01	0.000000000000000000e+00	1.162523315924879697e+01	1.000000000000000000e+00
3.180000000000000000e+02	9.128145113478170813e+00	3.663527779827007436e+01	-4.328288495317102885e-03	1.147551832855307623e+02	2.010841557504128296e-01	0.000000000000000000e+00	8.846599326034995769e+00	1.000000000000000000e+00
3.190000000000000000e+02	1.404896420014314913e+02	7.703713777338617064e+00	-4.451196652717003856e-03	1.180635092750116684e+02	2.912450586857449064e-01	0.000000000000000000e+00	3.277549776113144020e+01	1.000000000000000000e+00
3.190000000000000000e+02	3.157677318504130426e+01	4.565123084161485423e+01	-1.787722203646448238e-02	4.794526119361331098e+02	2.151437791318602244e-01	0.000000000000000000e+00	3.551971788878025116e+00	1.000000000000000000e+00
3.190000000000000000e+02	7.173885205920697672e+01	5.121028808021257106e+01	-4.201157738835048332e-03	1.113331973520544835e+02	8.222963692201401553e-02	0.000000000000000000e+00	1.227662845168555705e+01	1.000000000000000000e+00
3.200000000000000000e+02	1.263020472550128233e+02	3.724936335221385519e+01	-1.688017868739303748e-02	4.526151383774026158e+02	5.567674551029577756e-02	0.000000000000000000e+00	5.376963952301374583e+00	1.000000000000000000e+00
3.200000000000000000e+02	2.868437232756350141e+01	3.966372907815514282e+01	-3.221094660224827627e-02	8.652743060386077332e+02	1.545240320142384771e-01	0.000000000000000000e+00	6.649523297783946241e+00	1.000000000000000000e+00
3.210000000000000000e+02	2.330702520550740076e+01	3.368236873370319273e+01	-6.503741924659763030e-02	1.748866370956931632e+03	1.752668093371212432e-02	0.000000000000000000e+00	8.043166891297691024e+00	1.000000000000000000e+00
3.210000000000000000e+02	3.940180126737838151e+01	3.678514384406310711e+01	-1.600872204685538716e-02	4.291580895241199869e+02	1.141611949702137085e-02	0.000000000000000000e+00	1.109727606351730778e+01	1.000000000000000000e+00
3.210000000000000000e+02	1.012686143873945355e+02	3.872333033500748201e+01	-4.202793443123848185e-03	1.113772256991082514e+02	8.913527405631549438e-02	0.000000000000000000e+00	1.092009372521556365e+01	1.000000000000000000e+00
3.220000000000000000e+02	5.732723052290315735e+01	2.025123432333239748e+01	-3.498103771602524299e-03	9.240905300714148041e+01	1.226590124194928411e-01	0.000000000000000000e+00	7.775428211540472034e+00	1.000000000000000000e+00
3.220000000000000000e+02	1.810356243444054059e+01	5.038840661926860776e+01	-1.636567625208123003e-02	4.387662465348938667e+02	1.109058599893208985e-02	0.000000000000000000e+00	1.428174507119117642e+01	1.000000000000000000e+00
3.220000000000000000e+02	3.650662585008097949e+01	7.144279234122238087e+00	-3.919502272796146838e-03	1.037518608639964128e+02	1.204367851752435881e-01	0.000000000000000000e+00	1.252576866953635459e+01	1.000000000000000000e+00
3.230000000000000000e+02	1.294273083938969080e+02	4.260565418296919660e+01	-1.688652296582745030e-02	4.527859076873742765e+02	5.410193205256030868e-02	0.000000000000000000e+00	6.201379576340476873e+00	1.000000000000000000e+00
3.230000000000000000e+02	1.030188068424071162e+02	1.626327953325304421e+01	-1.317902144017033157e-02	3.529908744458993510e+02	7.423161009532064369e-02	0.000000000000000000e+00	1.057987713085358905e+01	1.000000000000000000e+00
3.230000000000000000e+02	7.825771623735458604e+01	2.920906185871502458e+01	-4.165454740003781200e-03	1.103721776652034805e+02	7.374711512757226028e-02	0.000000000000000000e+00	1.162541460390535697e+01	1.000000000000000000e+00
3.230000000000000000e+02	6.907901104146787929e+01	3.859098811892468461e+01	-1.578008231621545743e-02	4.230037806555646966e+02	1.049443925864024241e-02	0.000000000000000000e+00	8.414976123979792888e+00	1.000000000000000000e+00
3.230000000000000000e+02	8.903272067434713222e+01	7.108105777911370105e+00	-2.558825045737486530e-03	6.712643315600118399e+01	2.902208809868848105e-01	0.000000000000000000e+00	6.970732870618703281e+00	1.000000000000000000e+00
3.240000000000000000e+02	8.806067347516227528e+01	1.680162203920346187e+01	-1.630685266538361294e-02	4.371828886456934242e+02	1.132512380598249546e-02	0.000000000000000000e+00	3.770103356096929481e+00	1.000000000000000000e+00
3.240000000000000000e+02	2.772472237991558330e+01	2.627186892627148396e+01	-1.541450759267788510e-02	4.131635846542403669e+02	1.823038632908464685e-01	0.000000000000000000e+00	4.969822273005729762e+00	1.000000000000000000e+00
3.240000000000000000e+02	1.207032453392203131e+01	2.782720184613002701e+01	-3.236995016459481150e-02	8.695542141330683990e+02	2.159452445713250235e-02	0.000000000000000000e+00	3.847053819407883601e+00	1.000000000000000000e+00
3.240000000000000000e+02	5.698534622316165610e+01	4.932008820308791996e+01	-1.639371126626754105e-02	4.395208666350573594e+02	7.347641650571001826e-03	0.000000000000000000e+00	1.243662439344555004e+01	1.000000000000000000e+00
3.250000000000000000e+02	1.062975842343643507e+02	2.903014152813073068e+01	-1.604958920645060266e-02	4.302581132252743714e+02	1.156709550980972168e-02	0.000000000000000000e+00	1.092009372521556365e+01	1.000000000000000000e+00
3.250000000000000000e+02	1.389938350297359761e+02	3.246020870052630158e+01	-1.760264815624591750e-02	4.720618909036459172e+02	9.559623177271980854e-02	0.000000000000000000e+00	4.022040561166008388e+00	1.000000000000000000e+00
3.250000000000000000e+02	4.871029131520285915e+01	1.567136460802183606e+01	-1.601743143817287163e-02	4.293925207145122727e+02	9.263008415193230149e-03	0.000000000000000000e+00	9.758424458816161717e+00	1.000000000000000000e+00
3.260000000000000000e+02	7.069428690956281969e+01	2.038042654422868338e+01	-1.683768682329058256e-02	4.514713824109515485e+02	8.727302313828011471e-03	0.000000000000000000e+00	1.034051780903948270e+01	1.000000000000000000e+00
3.260000000000000000e+02	7.704333702258723804e+01	1.221857190074431720e+01	-4.322875574712499273e-03	1.146094833881924444e+02	1.484709607620054994e-01	0.000000000000000000e+00	9.290486731813240695e+00	1.000000000000000000e+00
3.260000000000000000e+02	2.259789863306496471e+01	2.529419360393953653e+01	-1.543241557282343593e-02	4.136456147927434586e+02	1.651732615053090880e-01	0.000000000000000000e+00	5.219211699784584546e+00	1.000000000000000000e+00
3.270000000000000000e+02	1.376609592171434429e+02	2.173983363185992701e+01	-4.721127232081640673e-02	1.269038941968767176e+03	5.334631340592754789e-03	0.000000000000000000e+00	9.912063328116852645e+00	1.000000000000000000e+00
3.270000000000000000e+02	6.551418796076166018e+01	3.096839934801396410e+01	-1.901440607657060161e-02	5.100622605900067583e+02	1.594812643835064048e-02	0.000000000000000000e+00	7.032751184793488264e+00	1.000000000000000000e+00
3.270000000000000000e+02	3.888038606349877568e+01	4.789818278896910186e+01	-1.580105219488526710e-02	4.235682280939383872e+02	9.089965278747724753e-03	0.000000000000000000e+00	1.201934968420608918e+01	1.000000000000000000e+00
3.280000000000000000e+02	1.229100980812730981e+01	6.396925808327624807e+00	-1.479427071400564279e-02	3.964686326774601639e+02	1.815985614259540970e-02	0.000000000000000000e+00	1.792328477519287233e+01	1.000000000000000000e+00
3.280000000000000000e+02	3.703558484045079524e+01	2.236722425603202424e+01	-3.219988871804766589e-02	8.649766603292954414e+02	5.020101501837725966e-02	0.000000000000000000e+00	6.005807948612439162e+00	1.000000000000000000e+00
3.280000000000000000e+02	1.289625463454396481e+02	2.649237115764303852e+01	-1.604218807899173913e-02	4.300588966489169707e+02	1.032646947631303824e-01	0.000000000000000000e+00	9.912063328116852645e+00	1.000000000000000000e+00
3.280000000000000000e+02	1.419284089302140046e+02	3.521067889638332105e+01	-1.353381788864258667e-02	3.625409509931963612e+02	1.712741130522181798e-01	0.000000000000000000e+00	4.022040561166008388e+00	1.000000000000000000e+00
3.280000000000000000e+02	1.360920389298932243e+01	5.158656339697585480e+01	-4.326761961153786050e-03	1.147140934770659015e+02	8.464652776428016612e-02	0.000000000000000000e+00	1.583188569085075947e+01	1.000000000000000000e+00
3.290000000000000000e+02	1.142458848776952181e+02	4.254223689545875686e+01	-1.639799160796749644e-02	4.396360808404396039e+02	1.327577642576516226e-02	0.000000000000000000e+00	1.406361515825172859e+01	1.000000000000000000e+00
3.290000000000000000e+02	1.147737090867432954e+02	1.421049507855797067e+01	-1.501374977544723925e-02	4.023763632827738661e+02	1.544995608490939976e-02	0.000000000000000000e+00	6.179667747884562523e+00	1.000000000000000000e+00
3.290000000000000000e+02	3.103297350502478835e+01	2.256314840316954573e+01	-1.607279807276937311e-02	4.308828276238390913e+02	2.732393664547744239e-01	0.000000000000000000e+00	4.969822273005729762e+00	1.000000000000000000e+00
3.290000000000000000e+02	6.669052157018379035e+01	3.790207286690408495e+01	-4.016282066066481637e-03	1.063568881632918135e+02	3.406212999051838608e-01	0.000000000000000000e+00	5.775848529567755740e+00	1.000000000000000000e+00
3.300000000000000000e+02	1.294608844989283369e+01	3.576857103266830507e+01	-3.978977373596636995e-03	1.053527555960283877e+02	1.469112527788791756e-01	0.000000000000000000e+00	9.490773578468242988e+00	1.000000000000000000e+00
3.310000000000000000e+02	3.833496870594562722e+01	4.693664705184605879e+00	-4.591581545347751293e-03	1.218422575586562004e+02	1.230133951360409261e-01	0.000000000000000000e+00	1.195889338201501140e+01	1.000000000000000000e+00
3.310000000000000000e+02	2.918237419997728210e+01	1.239075147432788171e+01	-1.562682753831093688e-02	4.188786129248014163e+02	1.144904243826994072e-02	0.000000000000000000e+00	1.033936057335025183e+01	1.000000000000000000e+00
3.310000000000000000e+02	5.633057863768010520e+01	3.111994069981581035e+01	-1.645488409817444722e-02	4.411674592935844998e+02	3.822788304422941597e-02	0.000000000000000000e+00	7.545715724718832007e+00	1.000000000000000000e+00
3.310000000000000000e+02	1.071099681764121954e+02	3.008952582643917495e+01	-4.238904408218111160e-03	1.123492266374827864e+02	1.580998228335359634e-01	0.000000000000000000e+00	1.435239771383627705e+01	1.000000000000000000e+00
3.310000000000000000e+02	6.014436431570228336e+01	3.763092101005957346e+01	-1.630111044716190186e-02	4.370283250253282290e+02	3.667209223094280990e-02	0.000000000000000000e+00	6.551770610290861718e+00	1.000000000000000000e+00
3.310000000000000000e+02	5.031044131069290870e+01	5.161552106753817526e+01	-3.184635753138093106e-02	8.554606409072800943e+02	3.633509376774179955e-02	0.000000000000000000e+00	5.347567699988242218e+00	1.000000000000000000e+00
3.310000000000000000e+02	4.969575211848137286e+01	1.071791558838199165e+01	-5.652436774349621149e-03	1.503973591843716235e+02	9.075718834764179288e-02	0.000000000000000000e+00	6.189729399031305590e+00	1.000000000000000000e+00
3.330000000000000000e+02	6.518513252889268017e+01	2.131375671982952014e+01	-1.657596313025421625e-02	4.444265506109115336e+02	1.029460370843571226e-02	0.000000000000000000e+00	7.619700900163051571e+00	1.000000000000000000e+00
3.330000000000000000e+02	2.530128017107486826e+01	3.268330400665675484e+01	-1.593696057338075955e-02	4.272264817874006440e+02	1.636191207358184130e-02	0.000000000000000000e+00	1.068811312697586757e+01	1.000000000000000000e+00
3.330000000000000000e+02	1.086229472256250403e+02	1.480750596795426510e+01	-3.626621055053383738e-03	9.586836016732110011e+01	1.467345414447470686e-01	0.000000000000000000e+00	6.179667747884562523e+00	1.000000000000000000e+00
3.330000000000000000e+02	1.282821721795475298e+02	4.166593209730497449e+01	-3.983124503956812258e-03	1.054643841440644110e+02	1.531758598078258871e-01	0.000000000000000000e+00	9.698957758466924872e+00	1.000000000000000000e+00
3.330000000000000000e+02	6.992723188057982497e+01	4.268580912667907512e+01	-4.408807887035311353e-03	1.169225284147219810e+02	5.464598633423645158e-02	0.000000000000000000e+00	5.775848529567755740e+00	1.000000000000000000e+00
3.340000000000000000e+02	7.221054434371743547e+00	4.886564348537695679e+01	-1.446795265184111848e-02	3.876851105033915701e+02	4.280125664360823201e-02	0.000000000000000000e+00	5.990564196009135145e+00	1.000000000000000000e+00
3.340000000000000000e+02	4.496540057589481165e+01	4.709805913274165334e+01	-1.852023942387923117e-02	4.967607481857945686e+02	2.273986347472413128e-01	0.000000000000000000e+00	6.663025068635237247e+00	1.000000000000000000e+00
3.340000000000000000e+02	4.291845333358344305e+01	2.835537659294407931e+01	-3.502052472804440854e-03	9.251534042603501007e+01	1.795237094669781541e-01	0.000000000000000000e+00	7.453206573036956328e+00	1.000000000000000000e+00
3.340000000000000000e+02	1.378860924367408245e+02	4.031149594377168199e+01	-1.746776246843538549e-02	4.684311650345674138e+02	1.839126611181031157e-01	0.000000000000000000e+00	6.570240397952597178e+00	1.000000000000000000e+00
3.340000000000000000e+02	1.278254753478316559e+02	2.836685035788114817e+01	-4.233199446142475383e-03	1.121956658429586327e+02	5.279507523351156806e-02	0.000000000000000000e+00	1.330692102283528300e+01	1.000000000000000000e+00
3.350000000000000000e+02	1.422640730332961425e+02	3.541237920878021583e+01	-1.727283748449453052e-02	4.631843579550953791e+02	1.446172163437811076e-01	0.000000000000000000e+00	6.570240397952597178e+00	1.000000000000000000e+00
3.350000000000000000e+02	8.068616764023290955e+01	4.189361785937548177e+01	-1.568471571846569504e-02	4.204367924219247925e+02	8.148330117587754273e-03	0.000000000000000000e+00	1.078806125697912321e+01	1.000000000000000000e+00
3.350000000000000000e+02	5.265659040923338097e+01	4.681010072032865565e+01	-1.601844935870766484e-02	4.294199201404879318e+02	1.736541999238496725e-01	0.000000000000000000e+00	5.347567699988242218e+00	1.000000000000000000e+00
3.350000000000000000e+02	6.682903510792213453e+00	4.289930013538803166e+01	-8.386903928340674538e-03	2.240011699021276854e+02	2.363637452399303118e-01	0.000000000000000000e+00	5.990564196009135145e+00	1.000000000000000000e+00
3.360000000000000000e+02	5.585570744921012931e+01	1.011153257686301821e+01	-1.683985125165125135e-02	4.515296424544624188e+02	1.072490640650958227e-02	0.000000000000000000e+00	6.189729399031305590e+00	1.000000000000000000e+00
3.360000000000000000e+02	3.832026421962693519e+01	4.758597907686004902e+01	-3.366779295614637929e-02	9.044883237022186222e+02	2.323680563786012510e-02	0.000000000000000000e+00	4.840232765727955133e+00	1.000000000000000000e+00
3.370000000000000000e+02	7.254238186776461816e+01	2.329636206977036395e+01	-4.133400159402471873e-03	1.095093626631025074e+02	1.254018535504860532e-01	0.000000000000000000e+00	4.832870625620710570e+00	1.000000000000000000e+00
3.370000000000000000e+02	4.491436175463672242e+01	3.942621260712590470e+01	-1.654581611885770978e-02	4.436150817595502645e+02	1.057215989106483622e-01	0.000000000000000000e+00	5.810039881634224024e+00	1.000000000000000000e+00
3.380000000000000000e+02	3.569335855768679266e+01	3.018521092961836416e+01	-1.626239615910165734e-02	4.359862502919382337e+02	9.887756349482246243e-03	0.000000000000000000e+00	7.453206573036956328e+00	1.000000000000000000e+00
3.390000000000000000e+02	2.115093677300593811e+01	3.351638814180228820e+01	-1.619890397292651080e-02	4.342772274402753396e+02	1.122697267916383801e-02	0.000000000000000000e+00	1.491907413288551609e+01	1.000000000000000000e+00
3.390000000000000000e+02	4.577105123133938491e+01	1.482491998467975058e+01	-1.656180049789886255e-02	4.440453342157439920e+02	1.590317668733221002e-02	0.000000000000000000e+00	7.472956897397200926e+00	1.000000000000000000e+00
3.400000000000000000e+02	6.021733762373591503e+01	2.133614798381584521e+01	-3.210641464880348989e-02	8.624606133950234153e+02	5.795947732798234497e-03	0.000000000000000000e+00	1.164121503888277154e+01	1.000000000000000000e+00
3.400000000000000000e+02	9.780951424467883726e+01	5.308775634374224239e+01	-2.604431860070442403e-02	6.992868230549547661e+02	6.995523750725063383e-02	0.000000000000000000e+00	1.305573297665137211e+01	1.000000000000000000e+00
3.410000000000000000e+02	1.331022333113345155e+02	1.002268003946291586e+01	-1.433996313238418072e-02	3.842400091971954339e+02	3.955754713548054191e-02	0.000000000000000000e+00	1.152152457850567302e+01	1.000000000000000000e+00
3.410000000000000000e+02	1.142080432289958480e+01	1.716650040484892870e+01	-1.631477280292236223e-02	4.373960754464235379e+02	3.510803448394417270e-02	0.000000000000000000e+00	1.821324684453538012e+01	1.000000000000000000e+00
3.410000000000000000e+02	3.107217186686549582e+01	6.916413841433520560e+00	-1.272613076582463157e-02	3.408003899408195139e+02	3.344646284857413221e-01	0.000000000000000000e+00	4.201373557097435985e+00	1.000000000000000000e+00
3.410000000000000000e+02	1.235909032553951903e+02	1.652499725566327271e+01	-1.582271640681488789e-02	4.241513649408701667e+02	1.144444308443592906e-02	0.000000000000000000e+00	1.152152457850567302e+01	1.000000000000000000e+00
3.410000000000000000e+02	1.061371985495626973e+02	2.684134241783204544e+01	-3.530367483727611753e-03	9.327749721457732335e+01	1.193143751382865769e-01	0.000000000000000000e+00	8.847472737375003504e+00	1.000000000000000000e+00
3.410000000000000000e+02	6.529333407019554159e+01	3.679929268153553323e+01	-1.586245852564777126e-02	4.252211058546817526e+02	1.153065199606928548e-02	0.000000000000000000e+00	1.066280937484923896e+01	1.000000000000000000e+00
3.410000000000000000e+02	1.149833829425688947e+02	2.669036055293592113e+01	-3.744227688122831431e-03	9.903398471942517745e+01	1.254484013155626743e-01	0.000000000000000000e+00	8.847472737375003504e+00	1.000000000000000000e+00
3.420000000000000000e+02	1.127632621952691636e+02	4.256763849415007428e+01	-1.603876063785773104e-02	4.299666400174537557e+02	1.151259750273603277e-02	0.000000000000000000e+00	1.603174634764273776e+01	1.000000000000000000e+00
3.420000000000000000e+02	2.692954916857500081e+01	7.616568785632263250e+00	-1.296694135369568478e-02	3.472823024781936851e+02	2.959612442705243929e-01	0.000000000000000000e+00	4.201373557097435985e+00	1.000000000000000000e+00
3.420000000000000000e+02	9.222780116793218497e+01	4.128535647394891583e+01	-1.554046219656858054e-02	4.165539120203123389e+02	8.585623592184732367e-03	0.000000000000000000e+00	1.289223163468293976e+01	1.000000000000000000e+00
3.420000000000000000e+02	7.265283621186942753e+01	4.978614146567386456e+01	-4.526572373527374370e-03	1.200924019165427694e+02	5.189306606004739919e-02	0.000000000000000000e+00	1.492717364792738621e+01	1.000000000000000000e+00
3.420000000000000000e+02	4.858342713466561946e+01	2.174847590405718734e+01	-2.632559118201353247e-03	6.911113745393311092e+01	3.687692810284612932e-01	0.000000000000000000e+00	7.472956897397200926e+00	1.000000000000000000e+00
3.420000000000000000e+02	7.124438152202047547e+01	2.795166373415642269e+01	-3.363910827964551424e-03	8.879697377306771955e+01	1.995030870770376774e-01	0.000000000000000000e+00	4.832870625620710570e+00	1.000000000000000000e+00
3.430000000000000000e+02	8.922471616804688210e+01	2.874776830852477616e+01	-1.636228357345117720e-02	4.386749256077625319e+02	7.403600719527836382e-03	0.000000000000000000e+00	1.289223163468293976e+01	1.000000000000000000e+00
3.450000000000000000e+02	1.293713534700304990e+02	4.352879756908993869e+01	-4.791096423762207512e-02	1.287872589807667737e+03	5.648735519685144091e-03	0.000000000000000000e+00	1.663588057657732833e+01	1.000000000000000000e+00
3.460000000000000000e+02	3.797178512508974535e+01	1.422318277459642744e+01	-1.575385222526952400e-02	4.222977437787727126e+02	1.124773031700465609e-02	0.000000000000000000e+00	1.004955398789908649e+01	1.000000000000000000e+00
3.470000000000000000e+02	1.278269993567702016e+02	7.179374793363371587e+00	-4.747114862883914689e-03	1.260287568726186578e+02	1.263039022455572091e-01	0.000000000000000000e+00	1.769873741797668387e+01	1.000000000000000000e+00
3.470000000000000000e+02	3.610405688092442489e+01	3.949754592187726132e+01	-1.609359393551011361e-02	4.314425910653739606e+02	1.242256054586066139e-02	0.000000000000000000e+00	2.169710046129297965e+01	1.000000000000000000e+00
3.470000000000000000e+02	5.869024593123101141e+01	1.941379160139685567e+01	1.787095812801254733e-03	-4.635375270763938715e+01	2.977920806459303238e-01	0.000000000000000000e+00	7.245791602439872747e+00	1.000000000000000000e+00
3.490000000000000000e+02	6.533684101833902957e+01	3.122405751645105099e+01	-1.582322973200226551e-02	4.241651821446618555e+02	1.741402720231788326e-02	0.000000000000000000e+00	4.735885177904278542e+00	1.000000000000000000e+00
3.490000000000000000e+02	9.499204617874993062e+01	4.000647283102435381e+01	-4.136410834572442491e-03	1.095904011809796543e+02	9.903644730608796021e-02	0.000000000000000000e+00	8.708868685373964524e+00	1.000000000000000000e+00
3.500000000000000000e+02	1.142779462231956984e+02	1.856658100797382360e+01	-1.662422083248095081e-02	4.457255059760130962e+02	4.530157194012740529e-02	0.000000000000000000e+00	7.464209657785010776e+00	1.000000000000000000e+00
3.510000000000000000e+02	6.500455820932485551e+01	4.918548993616107623e+01	-1.675995922614748404e-02	4.493791841779917604e+02	1.694268168145640630e-02	0.000000000000000000e+00	1.539979461836558805e+01	1.000000000000000000e+00
3.520000000000000000e+02	1.071900222053558878e+02	1.622654704824148908e+01	-1.595294996485322261e-02	4.276568691634983566e+02	3.092855167567543084e-02	0.000000000000000000e+00	7.464209657785010776e+00	1.000000000000000000e+00
3.520000000000000000e+02	5.144735103797357567e+01	1.961865621818937200e+01	-1.710650283128975838e-02	4.587071184635115060e+02	2.241412394196151681e-02	0.000000000000000000e+00	7.245791602439872747e+00	1.000000000000000000e+00
3.530000000000000000e+02	7.866608303772846966e+01	1.083677996543657862e+01	-5.181511691968842225e-03	1.377214414739656831e+02	6.775361249917821738e-02	0.000000000000000000e+00	7.338308324481404910e+00	1.000000000000000000e+00
3.540000000000000000e+02	4.300714223606911446e+01	2.616055052904582823e+01	-1.623955354237355611e-02	4.353713942548125146e+02	2.719860310005439707e-02	0.000000000000000000e+00	1.067864718932888124e+01	1.000000000000000000e+00
3.540000000000000000e+02	6.084513396394976326e+01	2.972299917120156110e+01	-1.597947059826482219e-02	4.283707265886617961e+02	1.450027540578935348e-02	0.000000000000000000e+00	4.735885177904278542e+00	1.000000000000000000e+00
3.540000000000000000e+02	1.093118960947824263e+02	2.431990684953386506e+01	-1.523933289355269664e-02	4.084483971347517581e+02	2.740791379858380505e-01	0.000000000000000000e+00	5.029161463973592205e+00	1.000000000000000000e+00
3.550000000000000000e+02	1.234922361002124376e+02	1.683688416182316061e+01	-1.532103451326927851e-02	4.106475643634296944e+02	1.992917614094202872e-02	0.000000000000000000e+00	6.460281306639124033e+00	1.000000000000000000e+00
3.550000000000000000e+02	8.387159612609129056e+01	2.318446763753291151e+01	-3.881571102493900412e-03	1.027308653566433065e+02	2.335271219504065909e-01	0.000000000000000000e+00	6.066964097365751485e+00	1.000000000000000000e+00
3.550000000000000000e+02	1.706127917025722951e+01	5.182582414114264679e+01	2.914758812833558640e-03	-7.670712297454960549e+01	3.823169404491888468e-01	0.000000000000000000e+00	8.841202903657640277e+00	1.000000000000000000e+00
3.550000000000000000e+02	1.268396325891258130e+02	3.129217357903276664e+01	-3.735544342970603671e-03	9.880025461517115559e+01	1.797010733435258079e-01	0.000000000000000000e+00	1.348480907770430370e+01	1.000000000000000000e+00
3.560000000000000000e+02	1.089563769595452136e+01	4.548928454969349389e+01	-1.586852268572754715e-02	4.253843352026819389e+02	1.969430731869048490e-02	0.000000000000000000e+00	8.841202903657640277e+00	1.000000000000000000e+00
3.560000000000000000e+02	6.223739219093026520e+01	1.315088346006581865e+01	-3.248288834138733649e-02	8.725941775772490701e+02	9.067773669686918225e-03	0.000000000000000000e+00	1.192506624371067758e+01	1.000000000000000000e+00
3.560000000000000000e+02	8.134513892697573567e+01	1.766857538153640661e+01	-4.707174445367228073e-03	1.249536783416530596e+02	1.419862987142997968e-01	0.000000000000000000e+00	6.066964097365751485e+00	1.000000000000000000e+00
3.560000000000000000e+02	4.969844851314800849e+01	5.088156784016278777e+01	-2.484444877616953651e-03	6.512433786386790757e+01	1.556130471210681598e-01	0.000000000000000000e+00	1.539979461836558805e+01	1.000000000000000000e+00
3.570000000000000000e+02	1.341984198816653588e+02	5.092974918828169884e+00	-1.559595216637503848e-02	4.180475387506269840e+02	7.712340455670485539e-03	0.000000000000000000e+00	1.023918675431046132e+01	1.000000000000000000e+00
3.570000000000000000e+02	1.343621096322669075e+02	2.010055104261957482e+01	-1.527813147741722589e-02	4.094927408631866683e+02	3.274402656905539555e-02	0.000000000000000000e+00	7.323473852933791939e+00	1.000000000000000000e+00
3.570000000000000000e+02	9.826430403873732189e+01	2.105094586952351676e+01	-1.545326031465012878e-02	4.142066939154651095e+02	9.278802158316445947e-03	0.000000000000000000e+00	9.822479186833531273e+00	1.000000000000000000e+00
3.570000000000000000e+02	9.753841434557993750e+01	5.322271609262037373e+01	-1.515067456583224503e-02	4.060619757939195438e+02	1.857955879234329810e-02	0.000000000000000000e+00	1.570656171570361970e+01	1.000000000000000000e+00
3.570000000000000000e+02	1.256660410208374117e+02	1.075331557685779060e+01	-4.877147741955424262e-03	1.295288594078768085e+02	4.703200141466177264e-01	0.000000000000000000e+00	5.313392547077939732e+00	1.000000000000000000e+00
3.600000000000000000e+02	1.100323080160610658e+02	2.742482857752227687e+01	-5.074872849126411782e-03	1.348510375664698984e+02	1.459260534268924658e-01	0.000000000000000000e+00	9.994171119545407933e+00	1.000000000000000000e+00
3.600000000000000000e+02	3.421434378529459508e+01	4.998780327787954292e+01	-4.332768299116732981e-03	1.148757664237993623e+02	8.703347138416361872e-02	0.000000000000000000e+00	1.550987795941430925e+01	1.000000000000000000e+00
3.610000000000000000e+02	5.739859235346813193e+01	2.405011375627776360e+01	-1.619433846604415722e-02	4.341543374271665812e+02	2.715507188254140392e-02	0.000000000000000000e+00	4.304913056713390418e+00	1.000000000000000000e+00
3.610000000000000000e+02	1.392871706594542331e+02	2.552061037376028096e+01	-4.976367322377639110e-03	1.321995585992102917e+02	2.689089376270600296e-01	0.000000000000000000e+00	6.886442586986270875e+00	1.000000000000000000e+00
3.620000000000000000e+02	1.266346827449816601e+02	1.597766946701399426e+01	-1.541487770153721938e-02	4.131735468958374895e+02	2.872526672812625304e-02	0.000000000000000000e+00	5.313392547077939732e+00	1.000000000000000000e+00
3.620000000000000000e+02	1.427483762718977687e+02	1.956719562151535285e+01	-4.924609799791612209e-03	1.308063983668477590e+02	2.344403983654865797e-01	0.000000000000000000e+00	6.886442586986270875e+00	1.000000000000000000e+00
3.630000000000000000e+02	9.362892555262926919e+01	5.250079721705181335e+00	-2.508999793262132669e-02	6.735993183741578605e+02	1.967461385355118164e-02	0.000000000000000000e+00	1.516254355552855593e+01	1.000000000000000000e+00
3.630000000000000000e+02	8.507845940901979986e+01	3.974825353904417824e+01	-3.205802228766131690e-02	8.611580334080979355e+02	3.728545099165092580e-03	0.000000000000000000e+00	3.455689353091693672e+00	1.000000000000000000e+00
3.630000000000000000e+02	6.811802435537397571e+01	4.849327129865593378e+01	3.673351513345719278e-03	-9.712620661900838570e+01	1.281019078188900817e-01	0.000000000000000000e+00	9.959691193349611282e+00	1.000000000000000000e+00
3.640000000000000000e+02	6.657377475997769523e+01	2.798573971746057865e+01	-1.697685798318238765e-02	4.552174605801831149e+02	1.012753104755270694e-01	0.000000000000000000e+00	5.775303280563854891e+00	1.000000000000000000e+00
3.640000000000000000e+02	5.107397674442822222e+01	2.073080275253955307e+01	-1.377007778137064042e-02	3.689003722059076722e+02	2.306385576324798681e-01	0.000000000000000000e+00	4.055433823424236195e+00	1.000000000000000000e+00
3.650000000000000000e+02	9.812155471662654804e+01	1.973175815578531456e+01	-4.317638928980896927e-03	1.144685282918175488e+02	7.553888610458081576e-02	0.000000000000000000e+00	1.113983634093092867e+01	1.000000000000000000e+00
3.650000000000000000e+02	5.817775829532514109e+01	4.787153234835039939e+01	-3.382388845321123490e-03	8.929434763618671411e+01	1.276000013650375742e-01	0.000000000000000000e+00	9.959691193349611282e+00	1.000000000000000000e+00
3.650000000000000000e+02	1.291075557281942849e+02	3.756497774431839787e+01	-4.220997586215434472e-03	1.118672276727784975e+02	2.038518569779080858e-01	0.000000000000000000e+00	4.357244896431402559e+00	1.000000000000000000e+00
3.660000000000000000e+02	8.884262701182504429e+01	3.142018467933549175e+01	-4.371173727289313742e-03	1.159095275577092110e+02	1.631491156083801908e-01	0.000000000000000000e+00	9.139238954861511388e+00	1.000000000000000000e+00
3.660000000000000000e+02	1.314563180920169216e+01	1.754704900699601211e+01	-3.819997287474826385e-03	1.010734794124679183e+02	1.438120170310346335e-01	0.000000000000000000e+00	1.764933961472328505e+01	1.000000000000000000e+00
3.660000000000000000e+02	3.365217307144359893e+01	1.860635950379477777e+01	-1.619716035820797234e-02	4.342302944619359550e+02	1.684303030725364803e-01	0.000000000000000000e+00	5.351284978932510761e+00	1.000000000000000000e+00
3.660000000000000000e+02	5.190898036659130099e+01	2.469934309467390676e+01	-1.201610138937079034e-02	3.216884881019993259e+02	3.256011233415385675e-01	0.000000000000000000e+00	4.055433823424236195e+00	1.000000000000000000e+00
3.660000000000000000e+02	9.984042836952627908e+01	3.294068408783626012e+01	3.092086087949795850e-03	-8.148025150662985538e+01	1.321501597181535814e-01	0.000000000000000000e+00	9.910497364849192081e+00	1.000000000000000000e+00
3.660000000000000000e+02	2.767993630942858729e+01	3.897808106378622028e+01	-1.641626826666516339e-02	4.401280347208776789e+02	9.150182065045364688e-03	0.000000000000000000e+00	1.219291213348490999e+01	1.000000000000000000e+00
3.660000000000000000e+02	6.157536213612002030e+01	2.509264462324886935e+01	-1.759268504981388592e-02	4.717937133909214253e+02	1.735455926796783954e-01	0.000000000000000000e+00	4.304913056713390418e+00	1.000000000000000000e+00
3.660000000000000000e+02	1.268027443986637479e+02	4.126273758275371506e+01	3.571966005702617401e-03	-9.439720703925665646e+01	4.312100807072815067e-01	0.000000000000000000e+00	4.357244896431402559e+00	1.000000000000000000e+00
3.670000000000000000e+02	1.434957898293030887e+01	5.197150062233934165e+01	-3.965027980471312087e-03	1.049772789735626901e+02	1.801975069748689151e-01	0.000000000000000000e+00	1.628281960009179841e+01	1.000000000000000000e+00
3.670000000000000000e+02	8.657707301969976399e+00	3.671591768045818327e+01	4.055791941777858386e-03	-1.074203777755542291e+02	2.315694678274871077e-01	0.000000000000000000e+00	1.628281960009179841e+01	1.000000000000000000e+00
3.680000000000000000e+02	3.285174238315725148e+01	9.444848665469185889e+00	-1.490727883115453185e-02	3.995104787102628165e+02	2.251811607674777393e-01	0.000000000000000000e+00	5.284324602423209782e+00	1.000000000000000000e+00
3.680000000000000000e+02	3.973787709306363780e+01	3.716889053948147392e+01	-4.960671606504621529e-03	1.317770761062276677e+02	1.608364500988398449e-01	0.000000000000000000e+00	1.028578754542827056e+01	1.000000000000000000e+00
3.680000000000000000e+02	1.387307765583008745e+02	4.540698529563238850e+01	-8.115816858571959710e-03	2.167043035484157940e+02	2.328929809303408316e-01	0.000000000000000000e+00	4.389315745154846127e+00	1.000000000000000000e+00
3.680000000000000000e+02	5.926980699406065867e+01	1.520894913105062329e+01	-1.780455661975616916e-02	4.774966727070517436e+02	9.342549620533158183e-03	0.000000000000000000e+00	9.882433956163861666e+00	1.000000000000000000e+00
3.680000000000000000e+02	1.429711787773422884e+02	4.427337084114934385e+01	7.664814614213110756e-03	-2.045646500226376929e+02	2.613381044999257830e-01	0.000000000000000000e+00	4.389315745154846127e+00	1.000000000000000000e+00
3.680000000000000000e+02	1.179180348683992037e+02	1.498823509006044752e+01	-3.457583249483360804e-03	9.131835976700124036e+01	9.251924864304528207e-02	0.000000000000000000e+00	1.176496013463410684e+01	1.000000000000000000e+00
3.690000000000000000e+02	7.543762676330855754e+01	5.131267036621592581e+01	-1.758544533914749644e-02	4.715988416797135301e+02	8.487534683729425211e-03	0.000000000000000000e+00	1.759955938056653935e+01	1.000000000000000000e+00
3.690000000000000000e+02	8.158788529862759731e+01	2.220453846149641208e+01	-3.754644102455553713e-03	9.931436394716043026e+01	7.203229721330905999e-02	0.000000000000000000e+00	1.172857248507160755e+01	1.000000000000000000e+00
3.700000000000000000e+02	1.208575333353153809e+02	3.260122576075222156e+01	-1.623414051265012481e-02	4.352256914203163092e+02	6.072094776282344064e-02	0.000000000000000000e+00	6.892830720014117674e+00	1.000000000000000000e+00
3.700000000000000000e+02	6.921267998435544655e+01	5.747518690359886939e+00	-3.607441849174490133e-03	9.535211237214588209e+01	1.422466239994399917e-01	0.000000000000000000e+00	1.372513713174345362e+01	1.000000000000000000e+00
3.710000000000000000e+02	1.236035950851842102e+02	4.688298585846383482e+00	-1.519090237296928485e-02	4.071447900079369333e+02	1.632616888523708010e-02	0.000000000000000000e+00	1.176496013463410684e+01	1.000000000000000000e+00
3.710000000000000000e+02	1.146922544377174518e+02	3.568350599616301366e+01	-1.703910926540667600e-02	4.568930819483487653e+02	7.373029011487497453e-02	0.000000000000000000e+00	6.892830720014117674e+00	1.000000000000000000e+00
3.710000000000000000e+02	1.016156766678953574e+02	5.109782944418027029e+01	-4.614961417367307271e-03	1.224715749275706855e+02	1.022795536104315062e-01	0.000000000000000000e+00	8.193115454321395319e+00	1.000000000000000000e+00
3.720000000000000000e+02	1.326120854267965115e+02	5.250044534805079621e+01	8.244065067484601314e-03	-2.201563680136700043e+02	2.003662191062568487e-01	0.000000000000000000e+00	9.367793586432501485e+00	1.000000000000000000e+00
3.730000000000000000e+02	4.034317722367244130e+01	2.690092885365637088e+01	-1.597806060108872619e-02	4.283327736130299286e+02	7.941651888792589098e-03	0.000000000000000000e+00	1.028578754542827056e+01	1.000000000000000000e+00
3.740000000000000000e+02	1.323052926043098410e+02	1.705343243217711091e+01	-1.538665782711784447e-02	4.124139509020765217e+02	1.228158416613767123e-02	0.000000000000000000e+00	1.512005538191017706e+01	1.000000000000000000e+00
3.740000000000000000e+02	3.619672892561366950e+01	4.506534433772802828e+01	-1.690455281853284197e-02	4.532712182766272804e+02	1.884978563895522985e-02	0.000000000000000000e+00	3.735387884325639618e+00	1.000000000000000000e+00
3.740000000000000000e+02	3.524390567738702629e+01	6.317688125235378038e+00	-3.474599357051081066e-03	9.177638331968479690e+01	2.089331170708207397e-01	0.000000000000000000e+00	1.041139477126947099e+01	1.000000000000000000e+00
3.740000000000000000e+02	1.058136954486736272e+02	3.478060064418831843e+01	-1.604008065259885513e-02	4.300021709306733442e+02	1.623293330823638581e-02	0.000000000000000000e+00	8.924351393605892468e+00	1.000000000000000000e+00
3.750000000000000000e+02	5.253152980997653998e+01	3.247695388483622025e+01	-3.238978818688780393e-03	8.543417164545698483e+01	1.093743875520691855e-01	0.000000000000000000e+00	1.227893586404727344e+01	1.000000000000000000e+00
3.750000000000000000e+02	2.988316030218844688e+01	3.233578965918211878e+01	-1.625582069168507102e-02	4.358092580547468629e+02	8.059259039037480754e-03	0.000000000000000000e+00	1.178769129105320168e+01	1.000000000000000000e+00
3.750000000000000000e+02	8.309925619703196276e+01	1.670169539085120647e+01	-3.888049973723495690e-03	1.029052575086762289e+02	2.020970298683540944e-01	0.000000000000000000e+00	1.168807179067231772e+01	1.000000000000000000e+00
3.750000000000000000e+02	9.991538493974853452e+01	2.566328713613496859e+01	-2.849361092413664302e-03	7.494680874728483388e+01	3.332040116121685047e-01	0.000000000000000000e+00	1.085888909897454901e+01	1.000000000000000000e+00
3.770000000000000000e+02	6.882586437603620766e+01	1.046702840603067131e+01	-1.577969812150614715e-02	4.229934392643281740e+02	1.159449219687447297e-02	0.000000000000000000e+00	1.242003358183539774e+01	1.000000000000000000e+00
3.770000000000000000e+02	9.459725559070801637e+01	1.460240214622455568e+01	-1.670527237880684371e-02	4.479071751415926883e+02	2.718023685706139059e-02	0.000000000000000000e+00	5.391020967959251564e+00	1.000000000000000000e+00
3.770000000000000000e+02	1.182072673210948039e+02	3.395685941332545354e+01	-1.584485344418810893e-02	4.247472288576454389e+02	8.050606099841317587e-03	0.000000000000000000e+00	8.726746730028075660e+00	1.000000000000000000e+00
3.780000000000000000e+02	2.644021139507552220e+01	1.187575506139340042e+01	-4.254335899428155800e-03	1.127645969799127812e+02	7.586950783292711886e-02	0.000000000000000000e+00	7.311285164724478314e+00	1.000000000000000000e+00
3.790000000000000000e+02	9.094110642160357827e+01	4.843156837007772708e+01	-1.557829419819120077e-02	4.175722381985737570e+02	1.900872043611767648e-02	0.000000000000000000e+00	8.887745051507856431e+00	1.000000000000000000e+00
3.790000000000000000e+02	6.656782836452433116e+01	5.145470470592480439e+01	-2.937390203033427103e-03	7.731629341498424424e+01	2.348110094073266874e-01	0.000000000000000000e+00	9.696434509917457589e+00	1.000000000000000000e+00
3.800000000000000000e+02	1.080662496911131427e+02	6.563383489018808525e+00	-1.588308581769053152e-02	4.257763318689782750e+02	9.735767397457073535e-03	0.000000000000000000e+00	6.498318971899842644e+00	1.000000000000000000e+00
3.800000000000000000e+02	1.243217781254268459e+02	7.581907521149184426e+00	-1.599176675796643368e-02	4.287017030313343753e+02	1.216070591569062831e-02	0.000000000000000000e+00	7.603629902958157771e+00	1.000000000000000000e+00
3.800000000000000000e+02	7.498346000823036483e+00	8.285887896431617605e+00	3.536716027030480797e-03	-9.344838132226017535e+01	1.734305677483928276e-01	0.000000000000000000e+00	1.927904071462194580e+01	1.000000000000000000e+00
3.800000000000000000e+02	2.141153972391073523e+01	2.249578256726477221e+01	4.827618084546963714e-03	-1.281956667514988339e+02	2.844468402219499925e-01	0.000000000000000000e+00	4.532131748774473223e+00	1.000000000000000000e+00
3.800000000000000000e+02	6.462905716686468338e+01	3.457983234131661021e+01	-1.643351945107739479e-02	4.405923858505965995e+02	1.999766729429408585e-02	0.000000000000000000e+00	8.803949787305588970e+00	1.000000000000000000e+00
3.810000000000000000e+02	9.810116217980883846e+01	4.316605665325531760e+01	-4.365692306534597195e-03	1.157619838378639372e+02	1.697741900667362192e-01	0.000000000000000000e+00	7.025821910990874386e+00	1.000000000000000000e+00
3.810000000000000000e+02	4.986459506089804705e+01	2.461998349965242028e+01	-1.412085095398770253e-03	3.625956751308111592e+01	3.058115123572513472e-01	0.000000000000000000e+00	1.075569373991654309e+01	1.000000000000000000e+00
3.810000000000000000e+02	2.938276219423736180e+01	2.764691667839562683e+01	-2.969234337192151220e-03	7.817344381800467090e+01	2.972933767792593773e-01	0.000000000000000000e+00	9.490762366759373236e+00	1.000000000000000000e+00
3.820000000000000000e+02	4.572750609754382189e+00	4.064616420782813577e+01	-1.670328416048315334e-02	4.478536581538500627e+02	9.747915655510919208e-03	0.000000000000000000e+00	1.531438102795549661e+01	1.000000000000000000e+00
3.820000000000000000e+02	1.137149798356845309e+02	4.143853446898524595e+01	-1.584428979126093623e-02	4.247320569791675666e+02	1.664174337272261717e-02	0.000000000000000000e+00	8.343267971767652114e+00	1.000000000000000000e+00
3.820000000000000000e+02	5.468854883678857703e+01	1.064555286432631753e+01	-1.400669930351390764e-02	3.752695274185276730e+02	2.376643667014800565e-01	0.000000000000000000e+00	3.515985286843002378e+00	1.000000000000000000e+00
3.820000000000000000e+02	1.097613027944454274e+02	2.581217650521376328e+01	-1.633526400610525384e-02	4.379476383489990212e+02	1.005113721889561162e-02	0.000000000000000000e+00	1.091068581332072540e+01	1.000000000000000000e+00
3.820000000000000000e+02	6.190643547198380503e+01	4.295221927479992274e+01	-1.566363345568596091e-02	4.198693199339570015e+02	1.085413493891832504e-01	0.000000000000000000e+00	4.126370407460933976e+00	1.000000000000000000e+00
3.820000000000000000e+02	5.594749230696429265e+01	4.590572851195189941e+01	-1.627328059743943581e-02	4.362792273489175727e+02	1.068465384031511700e-01	0.000000000000000000e+00	3.125268226610023348e+00	1.000000000000000000e+00
3.830000000000000000e+02	1.250313920277056212e+02	4.519753877450956736e+01	-1.582940670376606351e-02	4.243314480512930231e+02	2.411328841519266852e-02	0.000000000000000000e+00	1.036035067531162568e+01	1.000000000000000000e+00
3.830000000000000000e+02	1.199115699342195143e+02	1.377587647581526653e+01	-3.875401244555611111e-03	1.025647909332652574e+02	2.354660702054824917e-01	0.000000000000000000e+00	7.603629902958157771e+00	1.000000000000000000e+00
3.830000000000000000e+02	2.397686080514470675e+01	1.875956175761953304e+01	-4.494296122189126927e-03	1.192236201903802311e+02	2.206284693982960565e-01	0.000000000000000000e+00	4.532131748774473223e+00	1.000000000000000000e+00
3.840000000000000000e+02	3.360315536714563223e+01	8.037852910643422888e+00	-1.566397083747270505e-02	4.198784012590461998e+02	5.374213679743222727e-03	0.000000000000000000e+00	1.440904533942947907e+01	1.000000000000000000e+00
3.840000000000000000e+02	5.118730795799475430e+01	8.123179412631545304e+00	-1.608634503277587072e-02	4.312474719307433588e+02	2.289402715069817074e-01	0.000000000000000000e+00	4.315212106160198680e+00	1.000000000000000000e+00
3.840000000000000000e+02	1.810695626138278058e+01	4.781244243636721336e+01	-1.668669314801871431e-02	4.474070769106759258e+02	2.561096271734863983e-02	0.000000000000000000e+00	3.836953508490948295e+00	1.000000000000000000e+00
3.850000000000000000e+02	1.092755724213492954e+02	1.294818481675701882e+01	-4.161798049474799664e-03	1.102737503145016262e+02	6.079956682709652949e-02	0.000000000000000000e+00	6.498318971899842644e+00	1.000000000000000000e+00
3.850000000000000000e+02	5.008718636258716828e+01	3.537337370643336243e+01	-1.595697230793242938e-02	4.277651388050668970e+02	8.995644694520188445e-03	0.000000000000000000e+00	1.075569373991654309e+01	1.000000000000000000e+00
3.860000000000000000e+02	9.055604854072180387e+01	2.851112247676521605e+01	-1.561203487814030733e-02	4.184804380344495485e+02	8.610198668579593928e-03	0.000000000000000000e+00	9.679660318531119856e+00	1.000000000000000000e+00
3.860000000000000000e+02	1.156334571856316558e+02	4.955823674840804216e+01	-1.584431130315471295e-02	4.247326360160580521e+02	1.690449089121082160e-02	0.000000000000000000e+00	7.892559535454117814e+00	1.000000000000000000e+00
3.870000000000000000e+02	7.804335831556616654e+01	4.371059896920696985e+01	-7.919154254829445169e-03	2.114107248561290078e+02	2.605093885895815031e-02	0.000000000000000000e+00	8.402764516051075105e+00	1.000000000000000000e+00
3.870000000000000000e+02	7.258633495492050258e+01	5.350963594288145941e+01	7.423149936383233519e-03	-1.980597478963874778e+02	3.780680433795835516e-02	0.000000000000000000e+00	6.816392152222610967e+00	1.000000000000000000e+00
3.870000000000000000e+02	5.907242621957787776e+01	4.595143988970088600e+01	-1.586161627308074057e-02	4.251984348935660591e+02	6.895851717653722623e-03	0.000000000000000000e+00	3.125268226610023348e+00	1.000000000000000000e+00
3.880000000000000000e+02	1.398454832001966111e+02	3.585490076755682765e+01	-4.657034355659799355e-03	1.236040546437379248e+02	1.656494238365989746e-01	0.000000000000000000e+00	1.384979304518397925e+01	1.000000000000000000e+00
3.880000000000000000e+02	7.846054090102605016e+01	3.482582525342815671e+01	-3.805006414255118156e-03	1.006699692099968928e+02	2.546442061924550915e-01	0.000000000000000000e+00	5.684136370469603960e+00	1.000000000000000000e+00
3.890000000000000000e+02	1.255271192401669680e+02	4.927653016616674364e+01	-1.597181937211540961e-02	4.281647780913694419e+02	8.105817534171722016e-03	0.000000000000000000e+00	9.897671819565951878e+00	1.000000000000000000e+00
3.890000000000000000e+02	7.914571148522904309e+01	2.918313550928677813e+01	-4.026941623207205487e-03	1.066438120800687273e+02	3.147022191351455112e-01	0.000000000000000000e+00	5.684136370469603960e+00	1.000000000000000000e+00
3.900000000000000000e+02	9.952306898427903548e+01	4.081696630572126594e+01	-3.755141499631798208e-03	9.932775241575417624e+01	1.225430863768826040e-01	0.000000000000000000e+00	6.264562135969707235e+00	1.000000000000000000e+00
3.900000000000000000e+02	8.058526793758775852e+01	2.095415774197920911e+01	-1.660271126571647229e-02	4.451465317219457347e+02	3.030416525712076314e-02	0.000000000000000000e+00	6.563564279067529483e+00	1.000000000000000000e+00
3.900000000000000000e+02	1.078099693702957467e+02	4.851634691547066325e+01	-1.661526296241759224e-02	4.454843864688303938e+02	1.348433044336738718e-02	0.000000000000000000e+00	7.892559535454117814e+00	1.000000000000000000e+00
3.900000000000000000e+02	3.868186705386575852e+01	6.071055283162551497e+00	-1.227704647376004835e-03	3.129658831747616432e+01	4.368501946715078743e-01	0.000000000000000000e+00	1.873760156637062479e+01	1.000000000000000000e+00
3.910000000000000000e+02	2.324496482004527920e+01	2.452043259929790153e+01	-1.632506262945782050e-02	4.376730473030899589e+02	9.343627573421997567e-03	0.000000000000000000e+00	9.698506916085936069e+00	1.000000000000000000e+00
3.910000000000000000e+02	1.727638407269242649e+01	5.017425388193998259e+01	-1.693094023644796386e-02	4.539814899325585884e+02	1.018657748760054549e-02	0.000000000000000000e+00	1.596501883659939125e+01	1.000000000000000000e+00
3.910000000000000000e+02	7.034269654141762373e+01	4.707307718510286776e+01	-1.582573952166514350e-02	4.242327382983419284e+02	6.764630951092920341e-03	0.000000000000000000e+00	6.816392152222610967e+00	1.000000000000000000e+00
3.920000000000000000e+02	1.430541006132074813e+02	2.238190771881854957e+01	-1.551352833453370494e-02	4.158289316963688975e+02	7.279901788797782380e-03	0.000000000000000000e+00	1.384979304518397925e+01	1.000000000000000000e+00
3.920000000000000000e+02	1.936655980065164684e+01	5.304127094589043523e+00	4.377244043425688146e-03	-1.160729226086413490e+02	2.364287633658687104e-01	0.000000000000000000e+00	4.546568273388954751e+00	1.000000000000000000e+00
3.920000000000000000e+02	1.085380174691519386e+02	1.385717754179971806e+01	-1.760393838734839031e-03	4.563501412556998105e+01	4.179094144881168038e-01	0.000000000000000000e+00	8.334555688458408440e+00	1.000000000000000000e+00
3.930000000000000000e+02	8.126487161463009556e+01	1.442587198784728741e+01	-1.673461245068865594e-02	4.486969235553127646e+02	1.912862506942458740e-02	0.000000000000000000e+00	6.563564279067529483e+00	1.000000000000000000e+00
3.930000000000000000e+02	2.030935203540982315e+01	9.751871002084921969e+00	-4.347759327318738605e-03	1.152792807979378580e+02	2.603455853747699278e-01	0.000000000000000000e+00	4.546568273388954751e+00	1.000000000000000000e+00
3.930000000000000000e+02	1.063862284607528608e+02	3.392852352420286621e+01	2.797246961413152409e-03	-7.354404966558091417e+01	1.830643332170213133e-01	0.000000000000000000e+00	9.723867643780710779e+00	1.000000000000000000e+00
3.940000000000000000e+02	4.935149201807596597e+01	3.316461023156899302e+01	-1.704252994301624566e-02	4.569851565256329309e+02	8.489076532273565068e-02	0.000000000000000000e+00	6.769042750364178573e+00	1.000000000000000000e+00
3.940000000000000000e+02	2.482915235381321750e+01	3.610878134296465447e+01	-1.523811446001523476e-02	4.084156004886729647e+02	1.280896310653512060e-02	0.000000000000000000e+00	1.169613084515509982e+01	1.000000000000000000e+00
3.940000000000000000e+02	6.238047759476344112e+01	1.009731210114771471e+01	-1.362360860887464574e-03	3.492113741355927203e+01	4.461120330215571084e-01	0.000000000000000000e+00	1.914368445265501606e+01	1.000000000000000000e+00
3.950000000000000000e+02	1.371497336482975271e+01	2.632051572651335647e+01	-4.399758177592813860e-03	1.166789368616531846e+02	8.162604159376785073e-02	0.000000000000000000e+00	9.698506916085936069e+00	1.000000000000000000e+00
3.950000000000000000e+02	9.399772291442720018e+01	4.376913323253929633e+01	-4.031348287064797850e-03	1.067624265062824946e+02	9.575928263621014125e-02	0.000000000000000000e+00	6.264562135969707235e+00	1.000000000000000000e+00
3.950000000000000000e+02	4.573975059139913668e+01	3.888957867017931136e+01	-1.656169828588882273e-02	4.440425829691514537e+02	9.877858445606557680e-02	0.000000000000000000e+00	6.769042750364178573e+00	1.000000000000000000e+00
3.960000000000000000e+02	1.142439128501494139e+02	1.993233815079814164e+01	-1.564063065341966124e-02	4.192501521734243397e+02	1.428658085824185964e-02	0.000000000000000000e+00	8.334555688458408440e+00	1.000000000000000000e+00
3.960000000000000000e+02	6.181826491861471595e+01	2.923273922806607672e+01	-4.020387180444865913e-03	1.064673857647131143e+02	1.706099201118826958e-01	0.000000000000000000e+00	9.485263623749716544e+00	1.000000000000000000e+00
3.970000000000000000e+02	1.229740957215626480e+02	2.492912079928752789e+01	-1.595207651564711782e-02	4.276333584806422436e+02	1.563696489987320692e-02	0.000000000000000000e+00	6.203803055419665924e+00	1.000000000000000000e+00
3.970000000000000000e+02	6.679723955255116152e+01	3.730615471388414761e+01	-1.570988799249971660e-02	4.211143559796481100e+02	1.126442431389507171e-02	0.000000000000000000e+00	3.471251611324472020e+00	1.000000000000000000e+00
3.970000000000000000e+02	1.018703227648276766e+02	2.269550474656658068e+01	-4.320239788952970686e-03	1.145385357902833903e+02	7.643732298025363026e-02	0.000000000000000000e+00	1.102633847382630528e+01	1.000000000000000000e+00
3.970000000000000000e+02	2.553171453705453686e+01	5.342264218267943221e+01	-1.576849643416730617e-02	4.226919227976175648e+02	8.895472976166329815e-03	0.000000000000000000e+00	1.732810926784367211e+01	1.000000000000000000e+00
3.980000000000000000e+02	1.257959640957227521e+02	9.502325460474004615e+00	-1.599482579200181900e-02	4.287840432275920080e+02	1.306914353622645741e-02	0.000000000000000000e+00	1.556390223243114157e+01	1.000000000000000000e+00
3.980000000000000000e+02	7.271692533999423347e+01	4.915334681124839733e+01	-4.801797189256733558e-03	1.275006442178651014e+02	2.117868241766361903e-01	0.000000000000000000e+00	1.324381517591911361e+01	1.000000000000000000e+00
3.990000000000000000e+02	3.982979802704324612e+01	1.956591068096200559e+01	-1.640316541891612828e-02	4.397753446093229286e+02	2.790630028814333752e-02	0.000000000000000000e+00	6.212952642050285412e+00	1.000000000000000000e+00
3.990000000000000000e+02	1.375302708657088999e+02	5.226059540942299719e+01	-3.915588359502855664e-03	1.036465098332536883e+02	1.785644533953482105e-01	0.000000000000000000e+00	2.012191342753658319e+01	1.000000000000000000e+00
3.990000000000000000e+02	1.122110683505945730e+02	3.614936350182868807e+01	-3.702867803420988469e-03	9.792069830804535968e+01	2.215581470936437425e-01	0.000000000000000000e+00	9.917487810885759814e+00	1.000000000000000000e+00
4.000000000000000000e+02	8.482652325798473214e+01	5.910605918057797226e+00	-3.995460251016331142e-03	1.057964261619419091e+02	1.268229294550353714e-01	0.000000000000000000e+00	8.924974366844283580e+00	1.000000000000000000e+00
4.000000000000000000e+02	9.636198754509834430e+01	5.203570511941583732e+01	-1.581116591534122498e-02	4.238404596930658386e+02	1.615949749272849179e-02	0.000000000000000000e+00	8.598020586433841927e+00	1.000000000000000000e+00
4.010000000000000000e+02	1.059621066003715129e+02	1.245648891580606765e+01	-1.637906912991481806e-02	4.391267434030278878e+02	8.828210527976665389e-03	0.000000000000000000e+00	1.102633847382630528e+01	1.000000000000000000e+00
4.020000000000000000e+02	1.174322636379295233e+02	2.771753782463522953e+01	-3.664069799175995179e-03	9.687637018126306998e+01	1.146804354970419881e-01	0.000000000000000000e+00	6.203803055419665924e+00	1.000000000000000000e+00
4.020000000000000000e+02	5.246849514617731103e+01	8.212169625963140263e+00	-3.302348128697756968e-03	8.713988703224006827e+01	1.778049448462886151e-01	0.000000000000000000e+00	1.031338051265300315e+01	1.000000000000000000e+00
4.030000000000000000e+02	3.474154098211496944e+01	1.600074297423383740e+01	-1.646026700070554738e-02	4.413123511927001346e+02	5.263496892380314929e-02	0.000000000000000000e+00	6.212952642050285412e+00	1.000000000000000000e+00
4.030000000000000000e+02	1.689599171221963303e+01	4.821905416669677180e+01	-1.591390939697592474e-02	4.266060119373801740e+02	1.237517265646048692e-02	0.000000000000000000e+00	1.643125222286276710e+01	1.000000000000000000e+00
4.040000000000000000e+02	7.612363275136739560e+01	7.889207514806712673e+00	-5.367469073612999957e-03	1.427268670831668089e+02	1.731043741131562674e-01	0.000000000000000000e+00	8.924974366844283580e+00	1.000000000000000000e+00
4.040000000000000000e+02	2.967461530826355798e+01	2.806283506336818689e+01	-1.656560197872777515e-02	4.441476588953329383e+02	3.035813609130311175e-02	0.000000000000000000e+00	7.366463355767116639e+00	1.000000000000000000e+00
4.040000000000000000e+02	6.185140487493226402e+01	1.249315346391515469e+01	-5.160606025084615682e-03	1.371587224279426778e+02	6.670297335373431835e-02	0.000000000000000000e+00	1.031338051265300315e+01	1.000000000000000000e+00
4.040000000000000000e+02	9.472237965451793684e+01	2.489451005762090574e+01	-3.375198954276036924e-03	8.910081692261005060e+01	2.274335817719937980e-01	0.000000000000000000e+00	1.180888900988330192e+01	1.000000000000000000e+00
4.050000000000000000e+02	1.029804953394081046e+01	3.317069184306095764e+01	-3.926806824838493214e-03	1.039484779142755428e+02	1.176508628063197559e-01	0.000000000000000000e+00	1.643125222286276710e+01	1.000000000000000000e+00
4.050000000000000000e+02	1.033449365391742560e+02	3.296305220714262418e+01	2.447509183148345070e-03	-6.413013763716982396e+01	2.651995270039523289e-01	0.000000000000000000e+00	1.180888900988330192e+01	1.000000000000000000e+00
4.050000000000000000e+02	3.853488217730508580e+01	5.016553796682698874e+01	1.797757842827843195e-03	-4.664074318722830981e+01	2.257103589369302554e-01	0.000000000000000000e+00	1.747514218833243405e+01	1.000000000000000000e+00
4.060000000000000000e+02	1.173827723287995610e+02	6.616251475754820532e+00	-1.666489933667323828e-02	4.468204516287632373e+02	1.272028959290938399e-02	0.000000000000000000e+00	6.787903805951430058e+00	1.000000000000000000e+00
4.070000000000000000e+02	2.538789047927884468e+01	2.207211118286545570e+01	-1.617841210550334877e-02	4.337256466583061183e+02	2.809260348815878494e-02	0.000000000000000000e+00	7.366463355767116639e+00	1.000000000000000000e+00
4.070000000000000000e+02	1.250155324966616774e+02	4.174726070896745256e+01	-4.227867071801713617e-03	1.120521340140680167e+02	3.098077510559278380e-01	0.000000000000000000e+00	4.020385728086135479e+00	1.000000000000000000e+00
4.070000000000000000e+02	9.935743308484578051e+01	5.217936285751642345e+01	-1.534088187227303224e-02	4.111817968749548413e+02	1.320435817786935750e-02	0.000000000000000000e+00	1.413181965706998255e+01	1.000000000000000000e+00
4.080000000000000000e+02	1.206462594261644341e+02	3.501911497978389320e+01	-1.472645384567471474e-02	3.946432021057982524e+02	4.087755637249768093e-02	0.000000000000000000e+00	4.024901532355389833e+00	1.000000000000000000e+00
4.080000000000000000e+02	5.600563133465521304e+01	4.977372374632717111e+01	-1.642970180500082089e-02	4.404896260501002985e+02	8.852150010376980127e-03	0.000000000000000000e+00	1.362747468347218849e+01	1.000000000000000000e+00
4.090000000000000000e+02	1.383250714737449982e+02	1.902296740670847797e+01	6.052116808865319088e-03	-1.611555698160930774e+02	5.480560931042122164e-02	0.000000000000000000e+00	9.188782231794018429e+00	1.000000000000000000e+00
4.090000000000000000e+02	7.755443936275057126e+01	2.060474360123122040e+01	-4.796344882462671641e-03	1.273538841601845633e+02	1.433766379690739612e-01	0.000000000000000000e+00	7.495616674803844859e+00	1.000000000000000000e+00
4.100000000000000000e+02	1.241657120731085371e+02	6.875802056419913377e+00	-1.605481524799231077e-02	4.303987828880559618e+02	2.288386562619237896e-02	0.000000000000000000e+00	6.787903805951430058e+00	1.000000000000000000e+00
4.110000000000000000e+02	9.077694281972026147e+01	4.095067132065266691e+01	2.752167975794158825e-03	-7.233065599946716873e+01	1.332640985657839172e-01	0.000000000000000000e+00	8.260957712401285846e+00	1.000000000000000000e+00
4.120000000000000000e+02	3.636742049284264056e+01	1.474000161847823165e+01	-1.494402049365997805e-02	4.004994561673734097e+02	1.526207187005856891e-02	0.000000000000000000e+00	7.282575784360404647e+00	1.000000000000000000e+00
4.120000000000000000e+02	1.286871114468819712e+02	2.276706626994864635e+01	-1.594288431987509261e-02	4.273859316147912750e+02	8.273030020739202683e-03	0.000000000000000000e+00	1.033965907451139721e+01	1.000000000000000000e+00
4.120000000000000000e+02	4.282803859485652254e+01	1.810100203425968601e+01	-4.281370838065131669e-03	1.134922979886075893e+02	3.368893524890618218e-01	0.000000000000000000e+00	6.557261319424318557e+00	1.000000000000000000e+00
4.120000000000000000e+02	6.795272102798210767e+01	1.977728641756126748e+01	-3.710587782232450255e-03	9.812849742472320713e+01	2.319759529280391863e-01	0.000000000000000000e+00	8.301938028507693801e+00	1.000000000000000000e+00
4.120000000000000000e+02	1.832691765702733022e+01	4.862723644567574155e+01	-4.230225900627218420e-03	1.121156267461473277e+02	9.216386164876988474e-02	0.000000000000000000e+00	1.118992301318068527e+01	1.000000000000000000e+00
4.130000000000000000e+02	6.069601209105756112e+01	3.697886561469296396e+01	-1.574275315719980348e-02	4.219989895208711346e+02	1.544862124080914612e-02	0.000000000000000000e+00	1.207224182544253743e+01	1.000000000000000000e+00
4.130000000000000000e+02	7.730334960655397936e+01	6.246299721305205388e+00	-2.258919140181984281e-02	6.062849641804401699e+02	2.148055335640930430e-02	0.000000000000000000e+00	7.139515841938199436e+00	1.000000000000000000e+00
4.130000000000000000e+02	1.325592559406009059e+02	1.186831226889171731e+01	-1.596469075469403309e-02	4.279728966834699690e+02	1.276125349992407454e-02	0.000000000000000000e+00	9.188782231794018429e+00	1.000000000000000000e+00
4.130000000000000000e+02	7.486893658000651897e+01	1.295795523045215170e+01	-1.773037379072077077e-02	4.754998892024996735e+02	8.355496213031277097e-02	0.000000000000000000e+00	3.888479906979731560e+00	1.000000000000000000e+00
4.140000000000000000e+02	9.317186429384464930e+01	8.417789081041860300e+00	-1.648161140596445667e-02	4.418868797849586940e+02	9.456225043392607610e-03	0.000000000000000000e+00	1.601640173135680456e+01	1.000000000000000000e+00
4.140000000000000000e+02	8.063586880795824641e+01	2.743768307921612148e+01	-3.262362844370083476e-02	8.763824870604919397e+02	4.724340359211876006e-03	0.000000000000000000e+00	7.495616674803844859e+00	1.000000000000000000e+00
4.140000000000000000e+02	7.877837504249070832e+01	4.305842357109916207e+01	-3.459350185015441261e-03	9.136592047302906394e+01	1.050881047915912525e-01	0.000000000000000000e+00	5.826473777655651887e+00	1.000000000000000000e+00
4.140000000000000000e+02	4.539931192409322591e+01	1.206890211154832926e+01	-3.756063734928289256e-03	9.935257627662998914e+01	2.084095946076991446e-01	0.000000000000000000e+00	3.298918965227874978e+00	1.000000000000000000e+00
4.150000000000000000e+02	1.204546072551453904e+02	3.752613305348581463e+01	-2.020969612761389783e-02	5.422359521047872022e+02	7.011061812769558976e-03	0.000000000000000000e+00	9.526734071086032429e+00	1.000000000000000000e+00
4.150000000000000000e+02	2.001952954989047129e+01	2.167215898858480116e+01	-1.621973705324817119e-02	4.348379926695908466e+02	1.398303525863309194e-02	0.000000000000000000e+00	1.170941026415033370e+01	1.000000000000000000e+00
4.150000000000000000e+02	5.504422088052735518e+01	2.631133174764863725e+01	-4.315522419324145306e-03	1.144115580788345596e+02	1.138554664926559878e-01	0.000000000000000000e+00	5.409720528111169990e+00	1.000000000000000000e+00
4.150000000000000000e+02	7.440508953502522616e+00	4.603870740764467939e+01	-4.512561286687639776e-03	1.197152646807940357e+02	9.638966938897330916e-02	0.000000000000000000e+00	1.118992301318068527e+01	1.000000000000000000e+00
4.150000000000000000e+02	9.142850493854567162e+01	4.918589379071345036e+01	2.742644776050574308e-03	-7.207431948054751558e+01	3.055520923565369085e-01	0.000000000000000000e+00	8.260957712401285846e+00	1.000000000000000000e+00
4.160000000000000000e+02	1.035533122953722618e+01	7.706892280107389581e+00	-1.481696981437507533e-02	3.970796256764496093e+02	1.020944446228977398e-02	0.000000000000000000e+00	1.698309169185710843e+01	1.000000000000000000e+00
4.160000000000000000e+02	1.371665373638512335e+02	4.998609683040331930e+01	-1.543292724375145732e-02	4.136593874687403058e+02	1.014031711188112528e-02	0.000000000000000000e+00	1.388379632837571087e+01	1.000000000000000000e+00
4.170000000000000000e+02	3.584069048361464382e+01	5.323842253549295123e+01	-4.455756204058757691e-02	1.197608868698131801e+03	1.817986416859240784e-02	0.000000000000000000e+00	1.275311757265524903e+01	1.000000000000000000e+00
4.170000000000000000e+02	1.237353045073790128e+02	4.647016388976864931e+01	-3.766347213667983231e-03	9.962937726931032500e+01	2.047150261433891005e-01	0.000000000000000000e+00	9.526734071086032429e+00	1.000000000000000000e+00
4.180000000000000000e+02	1.717966966419266939e+01	3.754781497524280098e+01	-1.605960219966547434e-02	4.305276335434212456e+02	8.498673847644133694e-03	0.000000000000000000e+00	1.292077805889684505e+01	1.000000000000000000e+00
4.180000000000000000e+02	4.767211732968408455e+01	4.847823907179373748e+01	-1.576751577589747058e-02	4.226655263621854601e+02	3.610369501762522582e-02	0.000000000000000000e+00	1.275311757265524903e+01	1.000000000000000000e+00
4.180000000000000000e+02	1.146332506664554671e+02	1.641696894903606463e+01	-1.638183895945306487e-02	4.392012990650903248e+02	8.668509977110439024e-03	0.000000000000000000e+00	9.691050027308692805e+00	1.000000000000000000e+00
4.190000000000000000e+02	7.963259268075661623e+01	3.729490824552013351e+01	-3.453817898925523079e-03	9.121700760801093111e+01	1.038449720692578016e-01	0.000000000000000000e+00	5.826473777655651887e+00	1.000000000000000000e+00
4.190000000000000000e+02	1.302200650984017045e+02	3.480426238950403217e+01	-1.365904514152738213e-03	3.501652213368870292e+01	4.079575455374054860e-01	0.000000000000000000e+00	7.095997460337300389e+00	1.000000000000000000e+00
4.200000000000000000e+02	1.151808801346456761e+02	6.741404231802784253e+00	-1.610786285207142093e-02	4.318266683186673163e+02	9.967434520843920787e-03	0.000000000000000000e+00	9.691050027308692805e+00	1.000000000000000000e+00
4.200000000000000000e+02	3.137000731783901841e+01	1.661410722454888855e+01	-3.763464355923954591e-03	9.955177922048827099e+01	2.235451319945752635e-01	0.000000000000000000e+00	1.060445885111739805e+01	1.000000000000000000e+00
4.200000000000000000e+02	5.994929101537673688e+01	2.402980524890353919e+01	-4.443951519807187549e-03	1.178684916129633962e+02	1.123294436992722245e-01	0.000000000000000000e+00	5.409720528111169990e+00	1.000000000000000000e+00
4.200000000000000000e+02	5.027318943482620739e+01	3.117514277385466670e+01	-1.970714452557057947e-02	5.287087415333552372e+02	2.382610857729048348e-01	0.000000000000000000e+00	3.343691199511813927e+00	1.000000000000000000e+00
4.210000000000000000e+02	9.467663105719050520e+01	3.013059684485536494e+01	-1.606578162578197258e-02	4.306939655140061518e+02	2.472575195054105279e-02	0.000000000000000000e+00	8.485920239289429290e+00	1.000000000000000000e+00
4.210000000000000000e+02	8.042280449610358062e+01	2.393368207832393324e+01	-3.121601259871844419e-02	8.384936098559580842e+02	6.944464671350703000e-02	0.000000000000000000e+00	1.082457585477502526e+01	1.000000000000000000e+00
4.210000000000000000e+02	5.649064134570803475e+01	3.399202799890185389e+01	-1.686516402220984701e-02	4.522109877652728187e+02	1.444391113942792293e-01	0.000000000000000000e+00	3.504963722273906956e+00	1.000000000000000000e+00
4.210000000000000000e+02	6.694664820103341185e+01	3.885423570105923119e+01	-4.068415248290762655e-03	1.077601600478890589e+02	1.002773338771542067e-01	0.000000000000000000e+00	5.451579951572144367e+00	1.000000000000000000e+00
4.210000000000000000e+02	6.479245807839947702e+01	4.810195966156689451e+01	-4.145097123200115405e-03	1.098242105149326591e+02	2.463330503499366886e-01	0.000000000000000000e+00	4.072827450200681376e+00	1.000000000000000000e+00
4.220000000000000000e+02	1.335071900572196455e+02	2.782296752655147998e+01	3.835625659186598594e-03	-1.014941491987628837e+02	2.290961164442240072e-01	0.000000000000000000e+00	3.544367512704662548e+00	1.000000000000000000e+00
4.230000000000000000e+02	6.919028881494747907e+01	4.591637705460872354e+01	-3.625732432958019696e-03	9.584444107492633691e+01	3.309948985341875094e-01	0.000000000000000000e+00	3.543480265069081536e+00	1.000000000000000000e+00
4.240000000000000000e+02	1.231110375723331529e+01	2.215207478704375177e+01	-1.631155375263031518e-02	4.373094280833199150e+02	9.176699835091284285e-02	0.000000000000000000e+00	6.772819894439106037e+00	1.000000000000000000e+00
4.240000000000000000e+02	1.299645330005838275e+02	2.771286737130780864e+01	-3.090828356320198932e-03	8.144639707152958863e+01	2.705871102873367295e-01	0.000000000000000000e+00	3.544367512704662548e+00	1.000000000000000000e+00
4.240000000000000000e+02	5.257844248836256007e+00	9.824901282855229567e+00	-3.205014407766472451e-02	8.609459751734478914e+02	6.380001507604315947e-03	0.000000000000000000e+00	1.374030096698973580e+01	1.000000000000000000e+00
4.240000000000000000e+02	1.298828673712717716e+02	5.231895068926939274e+01	-1.586728257337809839e-02	4.253509550267656323e+02	7.500076492988561050e-03	0.000000000000000000e+00	1.751793391199770511e+01	1.000000000000000000e+00
4.240000000000000000e+02	1.305849091123412009e+01	4.366683249198560901e+01	-2.160445309608120812e-03	5.640322273123577901e+01	2.584810899226759329e-01	0.000000000000000000e+00	2.152773528869956365e+01	1.000000000000000000e+00
4.250000000000000000e+02	9.379149715797902331e+01	9.103282001064238571e+00	-1.620365112108743816e-02	4.344050067021969994e+02	1.029270967717887952e-02	0.000000000000000000e+00	6.650800202152582052e+00	1.000000000000000000e+00
4.250000000000000000e+02	3.148474009631536319e+01	2.721794539356039166e+01	-4.298964827144887042e-03	1.139658764114116423e+02	7.379619690251471020e-02	0.000000000000000000e+00	9.845776839356817689e+00	1.000000000000000000e+00
4.250000000000000000e+02	1.300982184793721217e+02	9.890628504355269968e+00	-3.376831264855743951e-03	8.914475392099966200e+01	1.666203472817715525e-01	0.000000000000000000e+00	9.983251934021472707e+00	1.000000000000000000e+00
4.250000000000000000e+02	4.787594231362438535e+01	3.726802538359370232e+01	-1.642851945714730519e-02	4.404578007244658124e+02	9.594636827591096484e-03	0.000000000000000000e+00	6.547519549888399126e+00	1.000000000000000000e+00
4.250000000000000000e+02	1.196319506841681317e+02	3.574436384363296071e+01	-2.087493861032381839e-03	5.443958436581682747e+01	3.323358135642220379e-01	0.000000000000000000e+00	1.308690921915781225e+01	1.000000000000000000e+00
4.260000000000000000e+02	1.055297471727376859e+02	4.757289197031441041e+00	-3.985313025373028208e-03	1.055232927017465983e+02	8.473147127075986162e-02	0.000000000000000000e+00	6.225597284587824909e+00	1.000000000000000000e+00
4.260000000000000000e+02	3.994130196048381265e+01	3.226035384666164418e+01	-4.361369996249697678e-03	1.156456399616506872e+02	2.582952262843078994e-01	0.000000000000000000e+00	9.382712387976424040e+00	1.000000000000000000e+00
4.270000000000000000e+02	1.688077613446526115e+01	1.715315653533433959e+01	-2.138082905581463466e-02	5.737594049452451372e+02	4.839070322546079606e-02	0.000000000000000000e+00	6.772819894439106037e+00	1.000000000000000000e+00
4.280000000000000000e+02	1.029870578917088437e+02	4.327801593586980289e+01	-1.952795482617966996e-02	5.238854820192336774e+02	8.242364987197547954e-03	0.000000000000000000e+00	1.445406576050137737e+01	1.000000000000000000e+00
4.300000000000000000e+02	1.248975774761340176e+02	1.841228634385939245e+01	-3.414593726970407538e-03	9.016120830029889532e+01	2.016492602246714450e-01	0.000000000000000000e+00	8.448595459112986816e+00	1.000000000000000000e+00
4.300000000000000000e+02	1.414670136620456447e+02	4.272082650175990892e+01	-1.678376796758937473e-02	4.500200454499799889e+02	2.278240741830805938e-02	0.000000000000000000e+00	9.678662540055922747e+00	1.000000000000000000e+00
4.300000000000000000e+02	1.383042070801363082e+02	5.186813009843323385e+01	-1.564333487710933140e-02	4.193229419190618046e+02	1.292519994138463524e-02	0.000000000000000000e+00	9.678662540055922747e+00	1.000000000000000000e+00
4.310000000000000000e+02	9.148154841876043974e+01	2.305609428588567766e+01	-2.410373146431925989e-02	6.470519267391099447e+02	1.514098335934543904e-02	0.000000000000000000e+00	7.893632983319892382e+00	1.000000000000000000e+00
4.310000000000000000e+02	3.574659443235157852e+01	4.232513706745635318e+01	-1.587201077446645861e-02	4.254782242892380282e+02	2.295606495725299734e-02	0.000000000000000000e+00	5.650191902225416563e+00	1.000000000000000000e+00
4.310000000000000000e+02	4.865507357474843531e+01	4.907350697997122069e+01	-7.032432182139528205e-03	1.875427754816899437e+02	4.169331793685671084e-02	0.000000000000000000e+00	9.354838480347362761e+00	1.000000000000000000e+00
4.310000000000000000e+02	1.037591667105272819e+02	1.072579875777657676e+01	-1.204676071135090190e-02	3.225137468470039153e+02	9.839695509958257258e-02	0.000000000000000000e+00	6.225597284587824909e+00	1.000000000000000000e+00
4.310000000000000000e+02	3.215147106119837161e+01	2.264471777383513285e+01	-4.531057033458259393e-03	1.202131157675775341e+02	1.262652036005024181e-01	0.000000000000000000e+00	7.460278083846779040e+00	1.000000000000000000e+00
4.310000000000000000e+02	6.944778446620551549e+00	3.796909490043719160e+01	-1.654949900814040725e-02	4.437142143036227822e+02	8.943705008072400098e-03	0.000000000000000000e+00	2.306571785296560506e+01	1.000000000000000000e+00
4.330000000000000000e+02	1.019522830426103610e+02	2.886103781906004428e+01	-1.604241664206078680e-02	4.300650488942810057e+02	4.003784667766130401e-02	0.000000000000000000e+00	5.606945712022124439e+00	1.000000000000000000e+00
4.330000000000000000e+02	9.872587952098999153e+01	1.992095337093061502e+01	-1.615588541440605638e-02	4.331192944096779343e+02	5.393484615512111890e-02	0.000000000000000000e+00	7.893632983319892382e+00	1.000000000000000000e+00
4.340000000000000000e+02	1.324769138714862322e+02	2.214490272353650369e+01	-1.614726375398472386e-02	4.328872246768970626e+02	2.084915644616425201e-02	0.000000000000000000e+00	8.448595459112986816e+00	1.000000000000000000e+00
4.340000000000000000e+02	1.067187810180213319e+02	1.627697975081500203e+01	-1.558725678160721197e-02	4.178134845753427840e+02	6.696298344436479866e-02	0.000000000000000000e+00	6.290860614144503593e+00	1.000000000000000000e+00
4.340000000000000000e+02	3.217757053604540829e+01	3.010495020357465634e+01	-1.619848786400044510e-02	4.342660270122185011e+02	1.511750304235093267e-02	0.000000000000000000e+00	7.460278083846779040e+00	1.000000000000000000e+00
4.350000000000000000e+02	2.115322819710473823e+01	1.582291363005909091e+01	-1.957215375683902039e-02	5.250751871950409395e+02	1.007070157939027322e-02	0.000000000000000000e+00	8.942939877897812195e+00	1.000000000000000000e+00
4.350000000000000000e+02	8.586769170753032654e+01	3.760638762338211194e+01	-1.603849695368854758e-02	4.299595424154038028e+02	1.979880212489282254e-02	0.000000000000000000e+00	7.655892437909233017e+00	1.000000000000000000e+00
4.350000000000000000e+02	3.441211378714199043e+01	7.960995356986243721e+00	-1.829675773659810703e-03	4.749987997957547492e+01	2.631489306895626878e-01	0.000000000000000000e+00	1.024974105844540162e+01	1.000000000000000000e+00
4.360000000000000000e+02	7.351543276461454468e+01	2.499007620703545385e+01	-1.581765874631974045e-02	4.240152276004686769e+02	1.102577090658574122e-02	0.000000000000000000e+00	1.385919125963241427e+01	1.000000000000000000e+00
4.370000000000000000e+02	1.064016792724292344e+02	2.544918884707478313e+01	-1.621885125708079009e-02	4.348141496428632422e+02	3.575392630753959633e-02	0.000000000000000000e+00	5.606945712022124439e+00	1.000000000000000000e+00
4.370000000000000000e+02	4.696280001280839400e+01	4.568048410764316714e+01	-1.585779759666380156e-02	4.250956473593385567e+02	9.758111620480902637e-03	0.000000000000000000e+00	9.120437644836332680e+00	1.000000000000000000e+00
4.370000000000000000e+02	1.316404485425442488e+02	4.896198094138583912e+01	-4.272231856797376569e-03	1.132463035006492333e+02	9.945158085018535044e-02	0.000000000000000000e+00	1.723364556081765997e+01	1.000000000000000000e+00
4.380000000000000000e+02	1.398230063535653471e+02	6.388515895397278932e+00	-1.695371653085804911e-02	4.545945607680101261e+02	3.417086628288323880e-02	0.000000000000000000e+00	1.102145240609836208e+01	1.000000000000000000e+00
4.380000000000000000e+02	8.669111943199193604e+01	1.027410914705344425e+01	-1.566280386882795000e-02	4.198469898964643789e+02	1.897224205778869077e-02	0.000000000000000000e+00	1.542391175673320625e+01	1.000000000000000000e+00
4.380000000000000000e+02	7.856443961067162718e+01	3.990316750629749265e+01	-1.626183172972691868e-02	4.359710575137762589e+02	1.634888118564714610e-02	0.000000000000000000e+00	7.655892437909233017e+00	1.000000000000000000e+00
4.380000000000000000e+02	6.476884961807519403e+01	4.811567403328207604e+01	4.711236691487822453e-03	-1.250630220556972318e+02	6.191166013296234283e-02	0.000000000000000000e+00	1.605501687011232193e+01	1.000000000000000000e+00
4.380000000000000000e+02	1.402591216631365398e+02	2.569972132426223865e+01	-4.335625371316708353e-03	1.149526704016390823e+02	2.398275670158428463e-01	0.000000000000000000e+00	8.494880260480609735e+00	1.000000000000000000e+00
4.380000000000000000e+02	1.125872565965217547e+02	3.478589492278887008e+01	-4.029106097577863504e-03	1.067020733620332322e+02	7.938741023405604391e-02	0.000000000000000000e+00	1.089129560745852210e+01	1.000000000000000000e+00
4.390000000000000000e+02	5.704963900035676971e+01	2.536470210176788243e+01	-1.598120660639918214e-02	4.284174548201345374e+02	3.852545114390915071e-02	0.000000000000000000e+00	3.789005971923362193e+00	1.000000000000000000e+00
4.390000000000000000e+02	2.998841661817346704e+01	1.720697259697777071e+01	-4.802256942579176575e-03	1.275130194246663962e+02	8.002905436529073047e-02	0.000000000000000000e+00	8.942939877897812195e+00	1.000000000000000000e+00
4.390000000000000000e+02	1.743425698035773053e+01	2.679361458411885977e+01	-1.753013376682432262e-02	4.701100168847860914e+02	1.857139033184829202e-02	0.000000000000000000e+00	7.071805025338387729e+00	1.000000000000000000e+00
4.390000000000000000e+02	1.285639346105791674e+02	6.503827855299087801e+00	-4.329415554938316306e-03	1.147855204146150641e+02	9.283356297768730059e-02	0.000000000000000000e+00	1.125966222236734104e+01	1.000000000000000000e+00
4.390000000000000000e+02	1.451177890803351644e+01	8.856643039137177098e+00	-2.676417638429769933e-03	7.029167978246013604e+01	2.254170223402544027e-01	0.000000000000000000e+00	9.624851926406357450e+00	1.000000000000000000e+00
4.400000000000000000e+02	1.036211009709443687e+02	1.277722284888726989e+01	-1.652024616827016054e-02	4.429268139190090210e+02	8.467819163231915525e-03	0.000000000000000000e+00	1.297344741963017789e+01	1.000000000000000000e+00
4.400000000000000000e+02	1.386880820683275886e+02	1.735137866050881428e+01	-3.772819935384837901e-03	9.980360389455273662e+01	1.391327917002941339e-01	0.000000000000000000e+00	8.494880260480609735e+00	1.000000000000000000e+00
4.400000000000000000e+02	9.631544382732923282e+01	3.080643231512625135e+01	-1.604195006328694786e-02	4.300524899664092686e+02	8.231312318231043257e-03	0.000000000000000000e+00	1.142069188052859374e+01	1.000000000000000000e+00
4.410000000000000000e+02	1.090318089254603819e+02	4.508051059640143876e+01	-1.571514960133796671e-02	4.212559830094101017e+02	1.259566759905239586e-02	0.000000000000000000e+00	6.389327206173157414e+00	1.000000000000000000e+00
4.420000000000000000e+02	1.266455166067138265e+02	3.246806708589624435e+01	-1.669029681427754153e-02	4.475040770040276357e+02	8.084771159740711255e-03	0.000000000000000000e+00	9.002158852556087609e+00	1.000000000000000000e+00
4.430000000000000000e+02	1.651918472701285623e+01	1.923394735592984972e+01	-1.597247597086766391e-02	4.281824517980027736e+02	9.262930963579574239e-02	0.000000000000000000e+00	7.614849035259765309e+00	1.000000000000000000e+00
4.430000000000000000e+02	6.468122877421534689e+00	2.808476391450880172e+01	-3.857705386811482919e-03	1.020884705057237767e+02	1.345961906394861352e-01	0.000000000000000000e+00	1.104188225607149931e+01	1.000000000000000000e+00
4.430000000000000000e+02	4.300336894992712899e+01	2.312279636859726040e+01	-1.422509251839120924e-03	3.654015513557568795e+01	3.675228848748558486e-01	0.000000000000000000e+00	1.300054400978291191e+01	1.000000000000000000e+00
4.440000000000000000e+02	2.419060761723973485e+01	2.470503794250251417e+01	-2.476759838144397888e-02	6.649212709872244886e+02	4.031162646939856486e-02	0.000000000000000000e+00	7.071805025338387729e+00	1.000000000000000000e+00
4.440000000000000000e+02	1.254298146811123473e+02	4.138776062518013532e+01	-1.574332918472357359e-02	4.220144944870821178e+02	1.708915243095687764e-02	0.000000000000000000e+00	6.812255342500940003e+00	1.000000000000000000e+00
4.450000000000000000e+02	4.622540521415157855e+01	1.052785187239859965e+01	-3.798525454851170696e-03	1.004955208504540281e+02	2.110602381357837842e-01	0.000000000000000000e+00	1.300054400978291191e+01	1.000000000000000000e+00
4.450000000000000000e+02	4.213387546520443294e+01	4.598065849885962564e+01	-1.776160295760493765e-02	4.763404864957823861e+02	1.084531547625355863e-02	0.000000000000000000e+00	1.171373598797264570e+01	1.000000000000000000e+00
4.450000000000000000e+02	8.473165900519298077e+01	8.285095390469738419e+00	-1.682718996854529886e-02	4.511888379639735263e+02	1.025411495335903922e-02	0.000000000000000000e+00	1.325548689428646476e+01	1.000000000000000000e+00
4.450000000000000000e+02	1.033041705144736397e+02	4.791205794379539640e+01	-4.531489791426623545e-03	1.202247643388699743e+02	1.866796646088035860e-01	0.000000000000000000e+00	6.389327206173157414e+00	1.000000000000000000e+00
4.460000000000000000e+02	1.055694076005236610e+02	3.244959372455446811e+01	-1.573492834908719537e-02	4.217883687078243611e+02	7.213027709561004031e-03	0.000000000000000000e+00	1.309688069573942570e+01	1.000000000000000000e+00
4.460000000000000000e+02	2.887268896028849952e+01	1.001533055042376041e+01	-1.595853687926833062e-02	4.278072524623087816e+02	1.867750318252925368e-02	0.000000000000000000e+00	1.541401838095175414e+01	1.000000000000000000e+00
4.460000000000000000e+02	3.177017027944517125e+01	4.052124226462797907e+01	-1.671755219133721701e-02	4.482377115665104270e+02	1.125575611761098216e-02	0.000000000000000000e+00	1.171373598797264570e+01	1.000000000000000000e+00
4.470000000000000000e+02	1.185371001980830243e+02	2.106072416865393748e+01	-1.562343901577966515e-02	4.187874038676216628e+02	1.062905418966397786e-02	0.000000000000000000e+00	1.399549531411130410e+01	1.000000000000000000e+00
4.470000000000000000e+02	1.361629349803401965e+02	4.390071067008898353e+01	-1.638099324780136964e-02	4.391785349955924289e+02	2.796527537504434058e-02	0.000000000000000000e+00	9.583453422651766473e+00	1.000000000000000000e+00
4.480000000000000000e+02	1.317508169664307047e+02	5.240810710704143105e+01	-1.541176903274798365e-02	4.130898706780364478e+02	2.023215864183192103e-02	0.000000000000000000e+00	9.583453422651766473e+00	1.000000000000000000e+00
4.480000000000000000e+02	6.300471296499525664e+01	3.840391003420618432e+01	1.562587944469870198e-03	-4.031066141609038311e+01	3.538195804244230747e-01	0.000000000000000000e+00	1.933602874427469231e+01	1.000000000000000000e+00
4.490000000000000000e+02	1.404022651160753128e+02	1.662500343411174342e+01	-3.865023713402904008e-03	1.022854583263379311e+02	1.182940240888352701e-01	0.000000000000000000e+00	5.834476266377984999e+00	1.000000000000000000e+00
4.490000000000000000e+02	1.248310813946368540e+02	3.460186780970634146e+01	-3.764303446726921607e-03	9.957436507621758892e+01	1.277228305465566427e-01	0.000000000000000000e+00	6.812255342500940003e+00	1.000000000000000000e+00
4.500000000000000000e+02	1.362236592784133791e+02	2.723377545704663660e+01	-1.636569452253243753e-02	4.387667383216869439e+02	1.303971170533924084e-02	0.000000000000000000e+00	5.992192820870383407e+00	1.000000000000000000e+00
4.500000000000000000e+02	7.013004356123930449e+01	1.855429671441113015e+01	-3.814418530706379425e-03	1.009233156935050317e+02	1.084027550030808307e-01	0.000000000000000000e+00	1.014943840354996496e+01	1.000000000000000000e+00
4.510000000000000000e+02	2.415667874810767657e+01	5.089102715723831949e+01	-3.766714941267794610e-03	9.963927541440696700e+01	1.071072027393793480e-01	0.000000000000000000e+00	1.105760863750198908e+01	1.000000000000000000e+00
4.510000000000000000e+02	7.093815503146256418e+00	5.123953223101383259e+01	-3.932479073319635095e-03	1.041011581550824872e+02	9.355431117136459029e-02	0.000000000000000000e+00	1.252354893093835031e+01	1.000000000000000000e+00
4.510000000000000000e+02	1.347084048674627468e+02	3.421083467103964892e+01	-5.226708085580520149e-03	1.389379954178168077e+02	2.744004120175879136e-01	0.000000000000000000e+00	7.139702459169439130e+00	1.000000000000000000e+00
4.510000000000000000e+02	1.428627489433700077e+02	3.429567131047250683e+01	-3.647169524890942361e-03	9.642146451975617083e+01	2.143642507276538600e-01	0.000000000000000000e+00	8.154785378149083996e+00	1.000000000000000000e+00
4.520000000000000000e+02	3.826383998393064445e+01	3.366700506313865304e+01	-1.581446982882640101e-02	4.239293913236526805e+02	1.276454733401699571e-02	0.000000000000000000e+00	1.180588981871377996e+01	1.000000000000000000e+00
4.520000000000000000e+02	2.708919260755218517e+01	2.985829262647351356e+01	-4.425668127331070824e-03	1.173763564790209841e+02	8.457671626198659531e-02	0.000000000000000000e+00	1.180588981871377996e+01	1.000000000000000000e+00
4.530000000000000000e+02	7.746595947188897924e+01	2.556824265513036210e+01	-4.280647187758893774e-03	1.134728194514130877e+02	9.471908754715652190e-02	0.000000000000000000e+00	7.175675790418848621e+00	1.000000000000000000e+00
4.540000000000000000e+02	1.048684791034491326e+01	3.918438358368032937e+01	-1.659809154297183648e-02	4.450221823773326264e+02	8.632750915237963341e-03	0.000000000000000000e+00	1.252354893093835031e+01	1.000000000000000000e+00
4.540000000000000000e+02	4.485229025608239084e+01	5.433682427881273647e+00	-4.240086254139343799e-03	1.123810384525770019e+02	1.389922273403459974e-01	0.000000000000000000e+00	1.234047714493881465e+01	1.000000000000000000e+00
4.540000000000000000e+02	1.201410690071843987e+02	1.483216230269031755e+01	-3.370209429042619886e-03	8.896651358299381229e+01	2.177175822738963706e-01	0.000000000000000000e+00	8.705978301864634616e+00	1.000000000000000000e+00
4.540000000000000000e+02	1.398038430997235650e+02	2.242870952533255036e+01	-4.542828325705760596e-03	1.205299643225963564e+02	2.888650882700541933e-01	0.000000000000000000e+00	5.834476266377984999e+00	1.000000000000000000e+00
4.550000000000000000e+02	4.998164967589831065e+01	1.665763218307453641e+01	-3.114966275948457403e-02	8.367076673914469893e+02	4.839453422940009908e-03	0.000000000000000000e+00	1.234047714493881465e+01	1.000000000000000000e+00
4.550000000000000000e+02	7.641161030659868914e+01	4.318453238186327781e+01	-1.620331203806070139e-02	4.343958795847325405e+02	9.440583401988056345e-03	0.000000000000000000e+00	7.467682088740973612e+00	1.000000000000000000e+00
4.550000000000000000e+02	5.040936736686375319e+00	9.021992002921416898e+00	-3.174539532041775313e-03	8.369965563555324195e+01	1.911749907095576795e-01	0.000000000000000000e+00	1.600580207719693249e+01	1.000000000000000000e+00
4.560000000000000000e+02	1.443660456248439061e+02	9.072906223766272760e+00	-4.154670272965880866e-03	1.100818915414916148e+02	1.259442510957753392e-01	0.000000000000000000e+00	1.411351032558318153e+01	1.000000000000000000e+00
4.560000000000000000e+02	7.104342005544094718e+01	1.530866616380440171e+01	-4.224054048191433139e-03	1.119494986367646874e+02	4.024795085662525862e-01	0.000000000000000000e+00	1.210404570121894885e+01	1.000000000000000000e+00
4.560000000000000000e+02	7.057110744353086318e+01	2.755604006841199194e+01	-3.547052305416052449e-03	9.372660352606587253e+01	1.040776680473750604e-01	0.000000000000000000e+00	7.175675790418848621e+00	1.000000000000000000e+00
4.560000000000000000e+02	4.999488582522059943e+01	3.698447167353583609e+01	-1.438758546409009929e-02	3.855218622571982792e+02	4.587550823058583749e-02	0.000000000000000000e+00	3.799458549231584215e+00	1.000000000000000000e+00
4.570000000000000000e+02	1.029310688196536177e+02	3.311391749395649242e+01	-3.457039284186575606e-03	9.130371782161046212e+01	1.307230279850928323e-01	0.000000000000000000e+00	1.222643084943299208e+01	1.000000000000000000e+00
4.570000000000000000e+02	1.119290389375267694e+02	1.772294426049632676e+01	-1.622695394393920340e-02	4.350322501342008081e+02	2.427542600455379063e-02	0.000000000000000000e+00	7.438887536824111635e+00	1.000000000000000000e+00
4.570000000000000000e+02	1.079448615405766532e+02	4.901421261189236844e+01	-4.461839346408921075e-03	1.183499792773606032e+02	2.870592020280620105e-01	0.000000000000000000e+00	5.792217890310774386e+00	1.000000000000000000e+00
4.580000000000000000e+02	1.386409775256646526e+02	4.856232488515620815e+01	-1.181861609797490303e-02	3.163727650785106675e+02	4.845676409438126608e-02	0.000000000000000000e+00	1.946267340716055827e+01	1.000000000000000000e+00
4.580000000000000000e+02	1.034768870186654937e+02	4.532815892802001656e+01	-4.387505716547324824e-03	1.163491366582378248e+02	2.266906241231190222e-01	0.000000000000000000e+00	5.792217890310774386e+00	1.000000000000000000e+00
4.590000000000000000e+02	9.296173437682803353e+01	5.498157563928712577e+00	-3.921895923839773673e-03	1.038162909077372404e+02	1.253307233714009428e-01	0.000000000000000000e+00	1.641650236671651086e+01	1.000000000000000000e+00
4.590000000000000000e+02	1.045111105054853340e+02	1.716492493947922071e+01	-1.619173570885523022e-02	4.340842788612048935e+02	2.486746316635224385e-02	0.000000000000000000e+00	7.438887536824111635e+00	1.000000000000000000e+00
4.590000000000000000e+02	8.081703300908513654e+01	3.715472918516442036e+01	-4.445614418401125020e-03	1.179132519507031844e+02	1.387663197716559882e-01	0.000000000000000000e+00	6.966936038295152400e+00	1.000000000000000000e+00
4.590000000000000000e+02	6.099860824217284971e+01	4.745865188073947394e+01	-1.711992261276371052e-02	4.590683394984910706e+02	3.953047912579243928e-02	0.000000000000000000e+00	8.573360786821654145e+00	1.000000000000000000e+00
4.600000000000000000e+02	1.192992848267626158e+02	5.072902276327268822e+01	-4.008363400411589332e-03	1.061437409813447914e+02	2.454265973593002803e-01	0.000000000000000000e+00	7.460143329020459291e+00	1.000000000000000000e+00
4.610000000000000000e+02	2.798100914133706141e+01	1.313934291698132917e+01	-1.762389457442410309e-02	4.726337819719790332e+02	6.820831318196995952e-03	0.000000000000000000e+00	1.875757067962467417e+01	1.000000000000000000e+00
4.610000000000000000e+02	1.289789376894482302e+02	2.018103909895833681e+01	-1.614058570782835739e-02	4.327074713218273700e+02	3.059637578808505065e-02	0.000000000000000000e+00	1.416180963247663804e+01	1.000000000000000000e+00
4.610000000000000000e+02	1.128036768769737819e+02	2.544830876350835780e+01	-1.961606138545659780e-02	5.262570513769225045e+02	1.062340591246346833e-02	0.000000000000000000e+00	7.774718530565492003e+00	1.000000000000000000e+00
4.610000000000000000e+02	5.185544429244224318e+01	3.367173753730050834e+01	-2.918647903965362542e-02	7.838645375305827656e+02	1.336859677483970277e-02	0.000000000000000000e+00	3.799458549231584215e+00	1.000000000000000000e+00
4.610000000000000000e+02	2.590954957947098336e+01	4.062674846006738960e+01	-4.304275250621711520e-03	1.141088173876266438e+02	1.447305960002637226e-01	0.000000000000000000e+00	6.744067645325896088e+00	1.000000000000000000e+00
4.610000000000000000e+02	9.417171125651172758e+00	4.970815723760558313e+01	-1.582588005392431690e-02	4.242365210132992388e+02	1.356698395386779499e-02	0.000000000000000000e+00	1.327370490776682566e+01	1.000000000000000000e+00
4.610000000000000000e+02	7.760306700975571914e+01	3.097341700110105478e+01	-2.362272081171926282e-03	6.183580562778891476e+01	3.098941863894193460e-01	0.000000000000000000e+00	6.966936038295152400e+00	1.000000000000000000e+00
4.620000000000000000e+02	1.916587548716291423e+01	4.069960545331111490e+01	-4.884263153638926901e-03	1.297203853561651385e+02	1.201346404342020779e-01	0.000000000000000000e+00	6.744067645325896088e+00	1.000000000000000000e+00
4.620000000000000000e+02	1.143776219104834269e+02	4.512268950274931001e+01	-3.947565648531820362e-03	1.045072443736264489e+02	2.131687505897966739e-01	0.000000000000000000e+00	6.987010718352919092e+00	1.000000000000000000e+00
4.630000000000000000e+02	4.450178848231298190e+01	2.202249031910736221e+01	-1.780076571017084885e-02	4.773946325742387558e+02	8.774036793510409105e-03	0.000000000000000000e+00	1.377611028282035122e+01	1.000000000000000000e+00
4.630000000000000000e+02	3.262875682588808957e+01	3.275551910960842861e+01	-1.623934247571022851e-02	4.353657129612143422e+02	7.993809195886880659e-03	0.000000000000000000e+00	6.297474019645542320e+00	1.000000000000000000e+00
4.640000000000000000e+02	6.956360528373114960e+01	4.708004805203619014e+01	-3.922454525435825623e-03	1.038313268192428609e+02	1.003705455233658839e-01	0.000000000000000000e+00	8.573360786821654145e+00	1.000000000000000000e+00
4.650000000000000000e+02	1.258902610062712171e+02	5.722364751563047136e+00	-4.452493788118206189e-03	1.180984243437138304e+02	6.266600856909365636e-02	0.000000000000000000e+00	1.089447246303558359e+01	1.000000000000000000e+00
4.650000000000000000e+02	1.424457598198481207e+02	3.992456170691601613e+01	-1.510929793275240032e-02	4.049482385654793006e+02	1.047328355265948474e-01	0.000000000000000000e+00	2.389899544463666814e+01	1.000000000000000000e+00
4.650000000000000000e+02	5.378489148124608477e+01	5.946287601302065795e+00	2.208036187015204998e-03	-5.768422913405557750e+01	2.927629880763880088e-01	0.000000000000000000e+00	1.604875462660308116e+01	1.000000000000000000e+00
4.650000000000000000e+02	6.778889417739392798e+01	2.474153074443472278e+01	-4.123715432479262491e-03	1.092486783077360002e+02	2.216599608080802586e-01	0.000000000000000000e+00	7.458714724619711411e+00	1.000000000000000000e+00
4.660000000000000000e+02	1.172093062642793910e+02	1.230495960582304882e+01	-1.556308541630151664e-02	4.171628625358154636e+02	1.837284242957615277e-02	0.000000000000000000e+00	1.089447246303558359e+01	1.000000000000000000e+00
4.660000000000000000e+02	8.546292789322819772e+01	2.132979696220764154e+01	-1.637312190089205630e-02	4.389666614950600660e+02	1.815455846608260426e-02	0.000000000000000000e+00	9.582314615788012802e+00	1.000000000000000000e+00
4.670000000000000000e+02	1.186637341911075509e+02	5.064062030117924706e+01	-1.558351336363096411e-02	4.177127227769210549e+02	1.178558759414316537e-02	0.000000000000000000e+00	6.987010718352919092e+00	1.000000000000000000e+00
4.670000000000000000e+02	3.528253182681451250e+01	4.560981985488262502e+00	-1.526196187473265360e-02	4.090575027314579302e+02	1.242502844829274089e-02	0.000000000000000000e+00	1.229403366162418543e+01	1.000000000000000000e+00
4.670000000000000000e+02	8.148856365987784045e+01	3.234008895049822030e+01	-7.532182041257971805e-02	2.025692192639078712e+03	2.424052389991437906e-03	0.000000000000000000e+00	1.170564396890449821e+01	1.000000000000000000e+00
4.670000000000000000e+02	9.401609697170856350e+01	1.700960574990327245e+01	-1.558661799290402689e-02	4.177962902628314055e+02	1.801102281043487352e-02	0.000000000000000000e+00	9.582314615788012802e+00	1.000000000000000000e+00
4.680000000000000000e+02	3.658560858764024459e+01	3.765465200876818130e+01	-4.658383126925217180e-03	1.236403595979870431e+02	1.226260213547984979e-01	0.000000000000000000e+00	6.297474019645542320e+00	1.000000000000000000e+00
4.680000000000000000e+02	9.446561621587540003e+01	4.579613371836007474e+01	-2.494008058490252387e-03	6.538175055717108819e+01	2.248326055678514512e-01	0.000000000000000000e+00	1.519187629274356865e+01	1.000000000000000000e+00
4.690000000000000000e+02	5.314213408784952719e+01	3.353875217240641859e+01	-3.098762135186124578e-03	8.165995105665309950e+01	1.739711802621710657e-01	0.000000000000000000e+00	1.706045626887051014e+01	1.000000000000000000e+00
4.700000000000000000e+02	1.390941511774317974e+01	3.234495639063774064e+01	-3.776417401913588576e-03	9.990043710941112920e+01	1.521716324366535478e-01	0.000000000000000000e+00	2.102033348028443172e+01	1.000000000000000000e+00
4.710000000000000000e+02	1.022380472015326802e+02	3.274307193703004515e+01	3.856375770747328801e-03	-1.020526811531362199e+02	1.395968788083449263e-01	0.000000000000000000e+00	1.213858756769625913e+01	1.000000000000000000e+00
4.710000000000000000e+02	6.470657355213809581e+01	5.035011110424392911e+01	-1.657781256359716626e-02	4.444763319152914391e+02	1.742911687362447282e-02	0.000000000000000000e+00	2.040485357110576459e+01	1.000000000000000000e+00
4.710000000000000000e+02	7.055083747084982093e+00	5.334117444290768617e+01	-1.573464914772666756e-02	4.217808534286363624e+02	4.298399728968882449e-02	0.000000000000000000e+00	1.709622640884667177e+01	1.000000000000000000e+00
4.730000000000000000e+02	1.331228777247624180e+02	3.718794460028315285e+01	-1.609689256849254624e-02	4.315313805603626633e+02	1.165384651907562796e-01	0.000000000000000000e+00	5.287910165080274005e+00	1.000000000000000000e+00
4.730000000000000000e+02	9.716909599282870147e+01	1.857083593910561703e+01	-1.627587102679166689e-02	4.363489540857851239e+02	8.899232409310342540e-03	0.000000000000000000e+00	7.633244793180809395e+00	1.000000000000000000e+00
4.730000000000000000e+02	1.141736314504597942e+02	5.314667572058053224e+01	-3.153985636824391259e-02	8.472105313517922696e+02	5.502422590296207616e-03	0.000000000000000000e+00	2.103417058533608497e+01	1.000000000000000000e+00
4.740000000000000000e+02	1.120158352891891980e+02	2.555000803827921629e+01	-1.669973712169694341e-02	4.477581823054575807e+02	1.294040090209369609e-02	0.000000000000000000e+00	6.272827589007265559e+00	1.000000000000000000e+00
4.740000000000000000e+02	4.011062039821543124e+01	1.622973947650181614e+01	-3.704026945199317272e-03	9.795189899441039927e+01	7.199349910478203274e-02	0.000000000000000000e+00	1.059599480001223171e+01	1.000000000000000000e+00
4.740000000000000000e+02	7.682719583850524714e+01	2.463295529576150145e+01	-2.386230279556890259e-03	6.248068984096791922e+01	2.140316845439675930e-01	0.000000000000000000e+00	1.087303239589125781e+01	1.000000000000000000e+00
4.740000000000000000e+02	7.464355168999577472e+01	8.125974709185362244e+00	-3.964120991759072232e-03	1.049528655058779805e+02	3.183649535653502172e-01	0.000000000000000000e+00	1.589789346874923837e+01	1.000000000000000000e+00
4.750000000000000000e+02	2.678473176359918639e+01	1.572928183643110422e+01	-4.250153329837094707e-03	1.126520145120469749e+02	1.362534946870532782e-01	0.000000000000000000e+00	6.846254758099553861e+00	1.000000000000000000e+00
4.750000000000000000e+02	1.400440274374965384e+02	5.118197570983807765e+01	-1.571298993590751480e-02	4.211978511699674641e+02	1.769265875087510098e-01	0.000000000000000000e+00	6.313698026818383546e+00	1.000000000000000000e+00
4.750000000000000000e+02	1.338767347581222396e+02	3.131681068425664805e+01	-1.679548904344699625e-02	4.503355423275248199e+02	3.894101259117510594e-02	0.000000000000000000e+00	5.919333905657189199e+00	1.000000000000000000e+00
4.750000000000000000e+02	1.423256390983640358e+02	4.529495345721801414e+01	-1.696588355094104383e-02	4.549220611520906346e+02	8.588713630542321731e-02	0.000000000000000000e+00	6.313698026818383546e+00	1.000000000000000000e+00
4.760000000000000000e+02	1.943377300282640974e+01	1.536725746710097162e+01	-4.495088251663649503e-03	1.192449419853126074e+02	1.273733246687477338e-01	0.000000000000000000e+00	7.359867957142363970e+00	1.000000000000000000e+00
4.760000000000000000e+02	2.274102022786019361e+01	4.654173666147077171e+01	-6.710066358163919303e-03	1.788656359317987494e+02	1.155758294274693565e-01	0.000000000000000000e+00	7.960956944613111652e+00	1.000000000000000000e+00
4.770000000000000000e+02	8.745753619257240530e+01	2.234850843956368394e+01	-1.374098440625422420e-02	3.681172641433061585e+02	2.661883514069431911e-01	0.000000000000000000e+00	4.613803803902181144e+00	1.000000000000000000e+00
4.770000000000000000e+02	1.034130825604564734e+02	2.296162832954107103e+01	-1.596468002614565354e-02	4.279726079025121521e+02	1.620100592069906309e-02	0.000000000000000000e+00	3.883850005989803567e+00	1.000000000000000000e+00
4.770000000000000000e+02	1.347025182469143942e+02	4.223440174710751904e+01	-1.618773304431762525e-02	4.339765389080801015e+02	6.102776527281039698e-02	0.000000000000000000e+00	5.287910165080274005e+00	1.000000000000000000e+00
4.780000000000000000e+02	8.730721012247958868e+01	1.773715423352478027e+01	-1.344154401760014848e-02	3.600572098634155509e+02	2.855461675504491481e-01	0.000000000000000000e+00	4.613803803902181144e+00	1.000000000000000000e+00
4.780000000000000000e+02	1.730558608591037739e+01	3.802158831009599282e+01	-1.603011673510692375e-02	4.297339715866025927e+02	1.199433882190503731e-02	0.000000000000000000e+00	1.010627885232285195e+01	1.000000000000000000e+00
4.790000000000000000e+02	4.623937590244607065e+01	2.487343439078754059e+01	-1.831453347886552799e-02	4.912237493528749610e+02	7.893905943020307348e-03	0.000000000000000000e+00	1.059599480001223171e+01	1.000000000000000000e+00
4.810000000000000000e+02	1.284316200768427905e+02	4.531717579302636523e+01	-1.583852990974398203e-02	4.245770179148615284e+02	1.468239614156506834e-01	0.000000000000000000e+00	4.224065982830669697e+00	1.000000000000000000e+00
4.810000000000000000e+02	1.014782845205881330e+02	5.315681766236946970e+01	-3.761056983229280580e-03	9.948697983027169300e+01	1.204286054648959770e-01	0.000000000000000000e+00	2.602226560465557270e+01	1.000000000000000000e+00
4.810000000000000000e+02	1.247579002898688856e+02	1.047652767729076473e+01	-3.978308622927225272e-03	1.053347547955371795e+02	2.965077335619733523e-01	0.000000000000000000e+00	2.024718170863188149e+01	1.000000000000000000e+00
4.810000000000000000e+02	1.436403797835360194e+02	1.778408098285053995e+01	-3.549343527123878777e-03	9.378827647344397178e+01	1.470001113036435436e-01	0.000000000000000000e+00	2.024718170863188149e+01	1.000000000000000000e+00
4.820000000000000000e+02	1.082747901564462580e+02	2.582971248301326384e+01	-1.643431143232733024e-02	4.406137036557591387e+02	3.429962164263811175e-02	0.000000000000000000e+00	4.318726884410891032e+00	1.000000000000000000e+00
4.840000000000000000e+02	1.787925750959126248e+01	1.720549070845185469e+01	-3.704420684991597407e-02	9.953714519852186413e+02	5.786877952120628166e-03	0.000000000000000000e+00	2.593902642623273636e+01	1.000000000000000000e+00
4.840000000000000000e+02	1.341167800397078906e+02	4.068281668020070896e+01	-3.343526594862181178e-02	8.982293807766747022e+02	1.436237213884894448e-02	0.000000000000000000e+00	7.334734363969461768e+00	1.000000000000000000e+00
4.840000000000000000e+02	6.401189110518824066e+01	1.903508822855282290e+01	-4.151516029245507118e-03	1.099969885806302159e+02	1.003241225033411066e-01	0.000000000000000000e+00	1.206655701820473325e+01	1.000000000000000000e+00
4.850000000000000000e+02	8.579982941576528788e+01	1.386714834157150378e+01	-1.670019010720092539e-02	4.477703753424974593e+02	1.104630606182499530e-02	0.000000000000000000e+00	1.706007923200842669e+01	1.000000000000000000e+00
4.850000000000000000e+02	4.705942375925988586e+01	5.032340378039950224e+01	-1.650766866844048317e-02	4.425882646278190009e+02	1.013998332172072470e-02	0.000000000000000000e+00	1.494788073134098028e+01	1.000000000000000000e+00
4.860000000000000000e+02	1.009557247546932928e+02	6.034834515002393651e+00	-1.544337067028713623e-02	4.139404937855066464e+02	2.617810787013397089e-02	0.000000000000000000e+00	1.706007923200842669e+01	1.000000000000000000e+00
4.860000000000000000e+02	5.215878342286151792e+01	2.129465379404392777e+01	-2.129958214595783356e-02	5.715724771681919947e+02	9.274837685103332063e-02	0.000000000000000000e+00	6.579529352526583885e+00	1.000000000000000000e+00
4.860000000000000000e+02	6.803150530190121970e+01	3.229586386404600518e+01	-4.228272727158611903e-03	1.120630530627983035e+02	2.489122743369865942e-01	0.000000000000000000e+00	6.853404666383228871e+00	1.000000000000000000e+00
4.860000000000000000e+02	1.272227425004070795e+02	4.936456364601230717e+01	-1.451431645567835722e-02	3.889330876958806584e+02	3.306009601827797351e-02	0.000000000000000000e+00	4.224065982830669697e+00	1.000000000000000000e+00
4.870000000000000000e+02	1.217241353781218116e+01	4.381755834206501987e+01	-1.592108465487692207e-02	4.267991487697700563e+02	1.310766874671609461e-02	0.000000000000000000e+00	2.658803233157799895e+01	1.000000000000000000e+00
4.870000000000000000e+02	4.340735775228547055e+01	1.260666586510804876e+01	-1.713660143287817211e-02	4.595172842652652889e+02	9.038353900861539891e-02	0.000000000000000000e+00	3.693708547138666365e+00	1.000000000000000000e+00
4.870000000000000000e+02	4.926671133655532486e+01	1.538482083969002012e+01	-1.908903313022834031e-02	5.120710013144404229e+02	1.827573130892967690e-01	0.000000000000000000e+00	4.079540382539184051e+00	1.000000000000000000e+00
4.870000000000000000e+02	1.255793140864991813e+02	1.636278866885296424e+01	-2.160879933822632600e-03	5.641492153638382945e+01	2.061457335033700655e-01	0.000000000000000000e+00	1.600514605742122853e+01	1.000000000000000000e+00
4.880000000000000000e+02	6.631817175380788854e+01	3.893164894752944605e+01	-1.641600960962597000e-02	4.401210724343765719e+02	6.734301280968280068e-02	0.000000000000000000e+00	6.133318482370223812e+00	1.000000000000000000e+00
4.880000000000000000e+02	9.129631741261223965e+01	5.164959855627464691e+01	-1.528993248115373231e-02	4.098103891640753886e+02	3.932170775976451260e-02	0.000000000000000000e+00	3.343195743612809689e+00	1.000000000000000000e+00
4.890000000000000000e+02	8.215977698972189103e+01	4.896773517737115355e+01	-1.536050329728140540e-02	4.117099479080440574e+02	1.984576524140790887e-02	0.000000000000000000e+00	9.522014602079384105e+00	1.000000000000000000e+00
4.900000000000000000e+02	9.698206823446003000e+01	2.718393329053420260e+01	-4.018560939322624037e-03	1.064182287266809368e+02	1.442384882700324944e-01	0.000000000000000000e+00	1.007891165860642957e+01	1.000000000000000000e+00
4.910000000000000000e+02	1.153552201792536103e+01	1.257674515701972773e+01	-4.498736433827288904e-03	1.193431403158518833e+02	8.687740171796332067e-02	0.000000000000000000e+00	8.238836190957549377e+00	1.000000000000000000e+00
4.910000000000000000e+02	6.527634262878875404e+01	4.497583521868671852e+01	-1.687022114096277739e-02	4.523471105235677214e+02	3.311731289094899111e-02	0.000000000000000000e+00	6.133318482370223812e+00	1.000000000000000000e+00
4.910000000000000000e+02	4.469484278168211233e+01	4.565867543993678623e+01	-3.900128470729977669e-03	1.032303751119805924e+02	1.147192960816973972e-01	0.000000000000000000e+00	1.137672466374954716e+01	1.000000000000000000e+00
4.910000000000000000e+02	1.395126305886294915e+02	2.423853571728268719e+01	-4.028528269801002690e-03	1.066865199383055227e+02	2.105741175130656506e-01	0.000000000000000000e+00	6.342907539114535531e+00	1.000000000000000000e+00
4.920000000000000000e+02	1.341630706792682304e+02	5.132435636884027730e+01	-1.614872825443720850e-02	4.329266447203755206e+02	9.283712310944047807e-03	0.000000000000000000e+00	1.105580831634778960e+01	1.000000000000000000e+00
4.920000000000000000e+02	3.184884458879598412e+01	9.266626566208405080e+00	-1.546364897900255782e-02	4.144863261953739766e+02	3.852283196929340292e-02	0.000000000000000000e+00	1.203142090813690146e+01	1.000000000000000000e+00
4.920000000000000000e+02	8.848211401998007375e+01	2.176773180113805495e+01	-1.631122059981695432e-02	4.373004605897520491e+02	8.461193458096150088e-03	0.000000000000000000e+00	1.007891165860642957e+01	1.000000000000000000e+00
4.920000000000000000e+02	3.352661071027412021e+01	2.797704931032441777e+01	-1.549590765805530269e-02	4.153546349273101441e+02	1.201785597019444651e-02	0.000000000000000000e+00	1.827232468410074873e+01	1.000000000000000000e+00
4.920000000000000000e+02	1.286242624067144504e+02	4.175604928515432590e+01	-4.284680494929487930e-03	1.135813842140644425e+02	1.788458068412701607e-01	0.000000000000000000e+00	8.409099495554553272e+00	1.000000000000000000e+00
4.930000000000000000e+02	1.067361272187133352e+02	7.968092675090464816e+00	-1.643758407002657990e-02	4.407017934342052286e+02	9.308533216647374431e-03	0.000000000000000000e+00	1.399754729866323899e+01	1.000000000000000000e+00
4.930000000000000000e+02	1.567223814269125626e+01	1.970177157693802528e+01	-5.151176291708230853e-03	1.369049017486409241e+02	1.257645232401052304e-01	0.000000000000000000e+00	8.238836190957549377e+00	1.000000000000000000e+00
4.930000000000000000e+02	1.061825497253711603e+02	2.195468919951982656e+01	3.619595194246490611e-03	-9.567924466516373627e+01	1.024565270767314740e-01	0.000000000000000000e+00	1.058271484204346535e+01	1.000000000000000000e+00
4.930000000000000000e+02	6.078271758490964771e+01	3.099744661619195796e+01	-1.586803841296540243e-02	4.253713000047025616e+02	1.118325075192683205e-02	0.000000000000000000e+00	9.674338193932138452e+00	1.000000000000000000e+00
4.930000000000000000e+02	9.426470140557714217e+01	5.011153020590118246e+01	-1.654555769073149524e-02	4.436081256347131330e+02	1.311953754794004112e-02	0.000000000000000000e+00	3.343195743612809689e+00	1.000000000000000000e+00
4.930000000000000000e+02	1.050794022178646543e+02	3.477492557949947383e+01	-3.558616146216454432e-03	9.403786809847105133e+01	1.310212573936014868e-01	0.000000000000000000e+00	1.025351043321704481e+01	1.000000000000000000e+00
4.940000000000000000e+02	6.111017767348143792e+01	2.123285661580040795e+01	-1.662088388981957515e-02	4.456356852971778721e+02	2.574585000163687187e-02	0.000000000000000000e+00	9.770079221037775596e+00	1.000000000000000000e+00
4.940000000000000000e+02	8.159828973089003057e+01	3.229882773290650988e+01	-4.430117024514042615e-03	1.174961077020994082e+02	2.156968413789911443e-01	0.000000000000000000e+00	5.766128585064975276e+00	1.000000000000000000e+00
4.950000000000000000e+02	7.522180324853020750e+01	1.299615852877578703e+01	-1.691851857160084349e-02	4.536471352606173468e+02	1.072597285178600313e-02	0.000000000000000000e+00	1.136653972424288384e+01	1.000000000000000000e+00
4.950000000000000000e+02	1.366699575705545442e+02	2.990878140526347195e+01	-1.671460510940575919e-02	4.481583847915165393e+02	1.202950099806887607e-02	0.000000000000000000e+00	6.342907539114535531e+00	1.000000000000000000e+00
4.950000000000000000e+02	1.209089695404743452e+02	3.841132054962428555e+01	-1.611721821033955393e-02	4.320784870388736749e+02	1.025040795380527392e-02	0.000000000000000000e+00	8.409099495554553272e+00	1.000000000000000000e+00
4.960000000000000000e+02	1.359763874953189031e+02	1.285482558726752522e+01	-1.671344286827887438e-02	4.481271006798068584e+02	2.087385968275912163e-02	0.000000000000000000e+00	6.873192708481472124e+00	1.000000000000000000e+00
4.960000000000000000e+02	7.458455381425365260e+01	3.250725011938590825e+01	-1.549286670659374976e-02	4.152727814607393952e+02	1.024339853860944949e-02	0.000000000000000000e+00	7.016832005934081629e+00	1.000000000000000000e+00
4.960000000000000000e+02	5.530629293945460745e+01	4.155660405783270051e+01	-3.222048393539356237e-02	8.655310229871192860e+02	5.329298811212135334e-03	0.000000000000000000e+00	6.189171746438586474e+00	1.000000000000000000e+00
4.960000000000000000e+02	7.459733665903293343e+01	4.614970456350249606e+01	-1.571353383598856485e-02	4.212124913599425327e+02	1.068283973473482806e-02	0.000000000000000000e+00	9.394620745434371756e+00	1.000000000000000000e+00
4.970000000000000000e+02	1.222740285508101437e+02	1.448010762818351971e+01	-1.518251819146795856e-02	4.069191125089966476e+02	1.234456027522146115e-02	0.000000000000000000e+00	1.379841231289612047e+01	1.000000000000000000e+00
4.980000000000000000e+02	2.728708835635426411e+01	1.341685452411425139e+01	-1.661448525128218431e-02	4.454634527731668072e+02	1.028265037399774817e-01	0.000000000000000000e+00	6.261647238131195614e+00	1.000000000000000000e+00
4.980000000000000000e+02	8.332730947194588111e+01	3.779962127516407833e+01	3.742588047612672737e-03	-9.898985042087316799e+01	2.043756691055388375e-01	0.000000000000000000e+00	5.766128585064975276e+00	1.000000000000000000e+00
4.980000000000000000e+02	8.668780450786205449e+01	5.015506886332624248e+01	-4.496208467171697830e-03	1.192750948910065603e+02	1.057522277094873342e-01	0.000000000000000000e+00	7.577021988439448741e+00	1.000000000000000000e+00
4.990000000000000000e+02	1.450000795049403735e+01	6.807523674229515542e+00	-1.627215551198396559e-02	4.362489433585667484e+02	1.559701206785768512e-02	0.000000000000000000e+00	1.439418909105937239e+01	1.000000000000000000e+00
4.990000000000000000e+02	3.239554449735894082e+01	4.531516934975483224e+01	-1.698242553475857314e-02	4.553673226883371399e+02	7.212611617204212067e-03	0.000000000000000000e+00	2.321700254620804316e+01	1.000000000000000000e+00
5.000000000000000000e+02	3.255686597203546029e+01	1.003489207369268676e+01	-1.707605140687408485e-02	4.578874557092867121e+02	8.718038145172646303e-02	0.000000000000000000e+00	6.050750491085920224e+00	1.000000000000000000e+00
5.010000000000000000e+02	1.369970845446146654e+02	1.965180694236051906e+01	-1.649850238055691060e-02	4.423415351261014621e+02	7.025948032285955769e-03	0.000000000000000000e+00	6.873192708481472124e+00	1.000000000000000000e+00
5.010000000000000000e+02	5.396013240307607362e+01	3.551560259141914599e+01	-4.893092646448569949e-03	1.299580493253762086e+02	2.129547612624834718e-01	0.000000000000000000e+00	6.189171746438586474e+00	1.000000000000000000e+00
5.020000000000000000e+02	5.007959339591695880e+01	1.667382395913637438e+01	-4.295384411963618781e-03	1.138695021686607731e+02	1.255847402904268773e-01	0.000000000000000000e+00	1.676246027010408923e+01	1.000000000000000000e+00
5.030000000000000000e+02	7.898925256478288759e+01	2.590350226719601778e+01	1.642267885426958304e-03	-4.245541100053782202e+01	3.819216952242739938e-01	0.000000000000000000e+00	5.148689782082365163e+00	1.000000000000000000e+00
5.030000000000000000e+02	1.410877280382302956e+02	5.347218629714605242e+01	3.525002387780426863e-03	-9.313308461631193325e+01	1.383929592638470929e-01	0.000000000000000000e+00	3.665667729292577004e+00	1.000000000000000000e+00
5.050000000000000000e+02	1.020791005800383147e+02	4.039816375751983912e+01	-1.726716363587127087e-02	4.630316346431703778e+02	1.489944318893354769e-01	0.000000000000000000e+00	6.526340554447557452e+00	1.000000000000000000e+00
5.060000000000000000e+02	1.033855799501001798e+02	9.705644791190117360e+00	-1.646437403623778745e-02	4.414229005059310111e+02	1.005904793223233451e-02	0.000000000000000000e+00	1.830925694574774099e+01	1.000000000000000000e+00
5.060000000000000000e+02	9.678016099526944060e+01	3.549200423800450466e+01	-1.577288045417200510e-02	4.228099277179319415e+02	1.335977935448500187e-01	0.000000000000000000e+00	7.221437665310244114e+00	1.000000000000000000e+00
5.060000000000000000e+02	2.241912565110532185e+01	5.149059506570442579e+01	-4.120971332961710469e-03	1.091748152221305332e+02	1.708892482890747022e-01	0.000000000000000000e+00	1.603801671591446976e+01	1.000000000000000000e+00
5.070000000000000000e+02	1.315575084299012190e+02	4.202673115293806205e+01	-1.649068408939326214e-02	4.421310897301472096e+02	1.362719247211552354e-02	0.000000000000000000e+00	9.879732919712992611e+00	1.000000000000000000e+00
5.070000000000000000e+02	2.734180540412022253e+01	9.839054665823255164e+00	-1.611394606568210611e-02	4.319904105316623486e+02	2.693401498224501367e-02	0.000000000000000000e+00	1.043577908551939792e+01	1.000000000000000000e+00
5.070000000000000000e+02	1.192251548834466064e+02	2.838886417748872404e+01	-3.901384404549829762e-03	1.032641811553318547e+02	1.997419080474864828e-01	0.000000000000000000e+00	4.580517458834273192e+00	1.000000000000000000e+00
5.070000000000000000e+02	5.911542736993033742e+01	3.241063335956388158e+01	2.813609507249125851e-03	-7.398448125928787533e+01	1.767717856066262083e-01	0.000000000000000000e+00	6.477771771768320974e+00	1.000000000000000000e+00
5.070000000000000000e+02	1.040283066510120733e+02	4.662662397859421759e+01	-1.731405551050417199e-02	4.642938259478431746e+02	4.221024318286925592e-02	0.000000000000000000e+00	6.526340554447557452e+00	1.000000000000000000e+00
5.070000000000000000e+02	6.505769174485405415e+01	5.060715353964009466e+01	3.891690866788066836e-03	-1.030032596381138319e+02	9.013745265909922644e-02	0.000000000000000000e+00	1.914220082867715789e+01	1.000000000000000000e+00
5.070000000000000000e+02	7.384080821498372416e+01	2.585323051428822083e+01	-9.284649164641493001e-04	2.324193515365157126e+01	4.733212852346607713e-01	0.000000000000000000e+00	5.148689782082365163e+00	1.000000000000000000e+00
5.080000000000000000e+02	1.227451318328115235e+02	3.756006110961423872e+01	-1.645704675369088696e-02	4.412256716173447444e+02	1.807671817691747229e-02	0.000000000000000000e+00	8.303848253322588135e+00	1.000000000000000000e+00
5.080000000000000000e+02	3.712163769626981491e+01	4.508324618010868789e+01	-1.632740324040408281e-02	4.377360496634588003e+02	1.064809139218325651e-02	0.000000000000000000e+00	1.603801671591446976e+01	1.000000000000000000e+00
5.080000000000000000e+02	1.417310408233351779e+02	4.986340969529084788e+01	4.217919668375095382e-03	-1.117843791800494984e+02	1.014065004091714295e-01	0.000000000000000000e+00	3.665667729292577004e+00	1.000000000000000000e+00
5.090000000000000000e+02	1.414384995283148498e+02	1.994728427482404243e+01	-3.619378475909317515e-03	9.567341124513340844e+01	1.123694023167259859e-01	0.000000000000000000e+00	1.316138754308112802e+01	1.000000000000000000e+00
5.090000000000000000e+02	8.250094068752503063e+01	3.261271836677119040e+01	-4.675226796163971764e-03	1.240937416181851347e+02	1.795100092150572202e-01	0.000000000000000000e+00	3.797025213260197596e+00	1.000000000000000000e+00
5.090000000000000000e+02	9.323405715305797514e+01	5.325503736468513694e+01	-2.260020635625550889e-02	6.065814543467836302e+02	6.415725326965027175e-02	0.000000000000000000e+00	1.266695252383112091e+01	1.000000000000000000e+00
5.100000000000000000e+02	1.411746516190858642e+02	6.788541692800232674e+00	-4.878318632262987169e-03	1.295603763300835283e+02	1.820277466942794575e-01	0.000000000000000000e+00	1.316138754308112802e+01	1.000000000000000000e+00
5.100000000000000000e+02	1.148798174599242685e+02	2.983771988680619813e+01	-4.213085850420985462e-03	1.116542670222862910e+02	2.089656912324802107e-01	0.000000000000000000e+00	4.580517458834273192e+00	1.000000000000000000e+00
5.110000000000000000e+02	1.214617522197910944e+02	6.793448715739646815e+00	-1.699089486460779105e-02	4.555952921302879872e+02	1.719953303030441472e-02	0.000000000000000000e+00	1.336287275355007864e+01	1.000000000000000000e+00
5.110000000000000000e+02	6.410835161656150660e+01	2.828362056645055489e+01	3.979224805640095390e-03	-1.053594157386692132e+02	2.180603984428969300e-01	0.000000000000000000e+00	6.477771771768320974e+00	1.000000000000000000e+00
5.120000000000000000e+02	9.994911907766037018e+01	2.232515736148556584e+01	-1.581392692037674255e-02	4.239147778254773016e+02	1.457130583888799347e-02	0.000000000000000000e+00	1.317136492581592044e+01	1.000000000000000000e+00
5.120000000000000000e+02	4.525357200930959323e+01	2.806265106617101779e+01	-3.869168963321469989e-03	1.023970362584182681e+02	8.006214752073892438e-02	0.000000000000000000e+00	6.324196799948521353e+00	1.000000000000000000e+00
5.120000000000000000e+02	1.115902725659706540e+01	5.084041443967993956e+01	-4.360547901513691163e-03	1.156235115900398682e+02	2.441198941886822960e-01	0.000000000000000000e+00	5.534879651032578174e+00	1.000000000000000000e+00
5.130000000000000000e+02	1.105704386414304707e+02	1.453590677280321586e+01	-1.545793245675342736e-02	4.143324542349905073e+02	2.004474042525750122e-02	0.000000000000000000e+00	4.190851841118775845e+00	1.000000000000000000e+00
5.130000000000000000e+02	9.073148132915504149e+00	8.015839382525012269e+00	-4.069094240971447320e-03	1.077784365331907424e+02	1.288075403304826949e-01	0.000000000000000000e+00	9.714253442830166563e+00	1.000000000000000000e+00
5.130000000000000000e+02	1.154946576240955665e+02	4.160784069389909945e+01	1.318506552134382590e-03	-3.374070844555769355e+01	3.537860993300752099e-01	0.000000000000000000e+00	8.303848253322588135e+00	1.000000000000000000e+00
5.140000000000000000e+02	8.621171734786091179e+01	3.180802150009397167e+01	-1.497344287102026633e-02	4.012914200024234219e+02	1.177317609145123178e-02	0.000000000000000000e+00	3.797025213260197596e+00	1.000000000000000000e+00
5.140000000000000000e+02	1.288263075861187019e+02	3.548426903978642599e+01	-1.606455080120806553e-02	4.306608353376819309e+02	1.003772777601508182e-02	0.000000000000000000e+00	1.092835834434962194e+01	1.000000000000000000e+00
5.140000000000000000e+02	7.124993310137272218e+00	4.705076236195241535e+01	-4.517151401812313956e-03	1.198388170753862028e+02	3.473849805219052511e-01	0.000000000000000000e+00	5.534879651032578174e+00	1.000000000000000000e+00
5.140000000000000000e+02	4.313173517967013026e+01	1.048910093200871785e+01	-1.652462467530500453e-02	4.430446704463944911e+02	1.008279076138185459e-02	0.000000000000000000e+00	9.413924710413335006e+00	1.000000000000000000e+00
5.140000000000000000e+02	3.649985246520195403e+01	3.415442739886426438e+01	-3.920343532072950547e-03	1.037745050886615559e+02	8.980661962809333154e-02	0.000000000000000000e+00	5.693361841876594553e+00	1.000000000000000000e+00
5.150000000000000000e+02	4.009972470858103577e+01	4.450363900441562492e+01	-1.631985508341951899e-02	4.375328754848446806e+02	1.185075514902922400e-02	0.000000000000000000e+00	1.095742948985436627e+01	1.000000000000000000e+00
5.150000000000000000e+02	1.874570993667279950e+01	8.914876703237084143e+00	-5.182851332219717486e-03	1.377575006481676496e+02	5.875269924825643475e-02	0.000000000000000000e+00	9.714253442830166563e+00	1.000000000000000000e+00
5.150000000000000000e+02	1.076135447872749040e+02	3.324910422005294208e+01	-1.651244971694870028e-02	4.427169563873515017e+02	3.250598455350495186e-02	0.000000000000000000e+00	6.333421967764012450e+00	1.000000000000000000e+00
5.160000000000000000e+02	7.499664375156956453e+01	3.327782375669128356e+01	-1.557922507538456874e-02	4.175972946738882001e+02	8.851490021232977234e-03	0.000000000000000000e+00	1.131097672368438189e+01	1.000000000000000000e+00
5.160000000000000000e+02	1.183242761247913961e+02	3.246162925181838688e+01	-4.676833385266147142e-03	1.241369862700746722e+02	9.811281973048857630e-02	0.000000000000000000e+00	3.999017756635420362e+00	1.000000000000000000e+00
5.160000000000000000e+02	9.508077246916774072e+01	4.151740286157988891e+01	-1.562782829287991809e-02	4.189055502934813262e+02	7.358342158356623308e-03	0.000000000000000000e+00	1.315036977303486410e+01	1.000000000000000000e+00
5.160000000000000000e+02	1.430974744075668355e+02	5.103251581791605318e+00	-1.624147393958317405e-03	4.196766068244608050e+01	4.460983428128058037e-01	0.000000000000000000e+00	9.971818756840647779e+00	1.000000000000000000e+00
5.160000000000000000e+02	4.216425806528109632e+01	3.358094831439081673e+01	-3.939740221515890435e-03	1.042966069015231625e+02	2.648065818565000784e-01	0.000000000000000000e+00	5.693361841876594553e+00	1.000000000000000000e+00
5.170000000000000000e+02	5.252304999209968628e+01	1.114116269838671691e+01	-2.277517520800867012e-03	5.955446221874006341e+01	3.067706845812435690e-01	0.000000000000000000e+00	8.988370541475054765e+00	1.000000000000000000e+00
5.170000000000000000e+02	1.169229045759140284e+01	4.123977690751942760e+01	-1.545261339333798938e-02	4.141892806970475931e+02	1.008868915481742068e-02	0.000000000000000000e+00	7.391059138227375591e+00	1.000000000000000000e+00
5.180000000000000000e+02	8.736246209955331210e+01	6.959190555706029180e+00	-4.120573677861539240e-03	1.091641115167738008e+02	1.359212802024739597e-01	0.000000000000000000e+00	8.404613869812575189e+00	1.000000000000000000e+00
5.180000000000000000e+02	1.090045594771322328e+02	1.064858615353018223e+01	-1.606688987492363788e-02	4.307237963203232880e+02	3.732775748733452303e-02	0.000000000000000000e+00	4.190851841118775845e+00	1.000000000000000000e+00
5.190000000000000000e+02	6.456599591983147945e+01	2.345195281329521464e+01	-1.975404934380031036e-02	5.299712812415732515e+02	5.702229204533448836e-03	0.000000000000000000e+00	1.432990418621204753e+01	1.000000000000000000e+00
5.190000000000000000e+02	1.357197544657487072e+02	1.181193385026863396e+01	-1.654728670407440774e-02	4.436546655869793767e+02	9.630968468897882495e-03	0.000000000000000000e+00	9.971818756840647779e+00	1.000000000000000000e+00
5.190000000000000000e+02	1.030160055242540693e+02	2.889308923537513252e+01	-1.613509032459840842e-02	4.325595517732278381e+02	3.863185150574410809e-02	0.000000000000000000e+00	6.333421967764012450e+00	1.000000000000000000e+00
5.190000000000000000e+02	2.789772666345321639e+01	5.151461990454333773e+01	-4.624228825423413840e-03	1.227210262868273958e+02	7.076917489791922922e-02	0.000000000000000000e+00	1.407276125979754866e+01	1.000000000000000000e+00
5.190000000000000000e+02	1.154316988105897082e+02	1.948709131470315015e+01	3.056478019427316152e-03	-8.052178706439721623e+01	3.271436499770968842e-01	0.000000000000000000e+00	9.370818069713852339e+00	1.000000000000000000e+00
5.190000000000000000e+02	1.287871111993185878e+02	2.396515029557009058e+01	-2.609141517435102295e-03	6.848080453815923363e+01	1.970191966417385032e-01	0.000000000000000000e+00	1.151918543127483119e+01	1.000000000000000000e+00
5.200000000000000000e+02	4.526992688667486675e+01	5.832395401884713948e+00	-1.593614581873690692e-02	4.272045509894754787e+02	8.058289716979638584e-03	0.000000000000000000e+00	8.988370541475054765e+00	1.000000000000000000e+00
5.200000000000000000e+02	3.657856314015673149e+01	3.032790015592837563e+01	-1.652911136596148939e-02	4.431654389585877425e+02	4.363569632701058687e-02	0.000000000000000000e+00	6.463923740100587345e+00	1.000000000000000000e+00
5.210000000000000000e+02	8.784553869735680109e+01	1.534990991111891923e+01	-1.655424356754419193e-02	4.438419238838186516e+02	8.890691811139994627e-03	0.000000000000000000e+00	7.191070923736013754e+00	1.000000000000000000e+00
5.210000000000000000e+02	1.168271603681992730e+02	2.875342383285236281e+01	-1.584298259807119871e-02	4.246968711843891242e+02	8.566247001194349231e-03	0.000000000000000000e+00	3.999017756635420362e+00	1.000000000000000000e+00
5.210000000000000000e+02	4.793739328486162776e+01	4.094425238564630121e+01	-1.586612970364906228e-02	4.253199231655145809e+02	1.703776838673998206e-02	0.000000000000000000e+00	9.356673399736079588e+00	1.000000000000000000e+00
5.210000000000000000e+02	4.566713307651690812e+00	5.089443044530327143e+01	-4.207974228069975842e-03	1.115166771874860245e+02	1.423881792663580503e-01	0.000000000000000000e+00	7.140476144286122206e+00	1.000000000000000000e+00
5.210000000000000000e+02	9.760634242489862444e+00	3.339382677668503163e+01	-2.242022730199928933e-03	5.859904688488069269e+01	4.633828875376624357e-01	0.000000000000000000e+00	6.637184845631195707e+00	1.000000000000000000e+00
5.220000000000000000e+02	1.066802614195530055e+02	6.003240098750042719e+00	-1.560630310722252619e-02	4.183261556247690578e+02	2.720692283389769539e-02	0.000000000000000000e+00	5.194381717695376821e+00	1.000000000000000000e+00
5.230000000000000000e+02	1.515292976032368699e+01	4.523884220559979497e+01	-4.148606305365691062e-03	1.099186673744755467e+02	3.019809098506998080e-01	0.000000000000000000e+00	6.277361190754486842e+00	1.000000000000000000e+00
5.240000000000000000e+02	3.459702277095183121e+01	2.277094716780591810e+01	-1.505124538742724435e-02	4.033856348415470734e+02	3.249349086233721540e-02	0.000000000000000000e+00	7.812428604440595059e+00	1.000000000000000000e+00
5.240000000000000000e+02	3.042470935473505378e+01	3.300950872069617503e+01	-3.098803740920785116e-02	8.323571884794600919e+02	1.810720386853825747e-02	0.000000000000000000e+00	3.543101853091251030e+00	1.000000000000000000e+00
5.240000000000000000e+02	8.875684768948454817e+00	4.520064747500582314e+01	4.295457238821610846e-03	-1.138714624534142246e+02	1.948247652977682653e-01	0.000000000000000000e+00	6.277361190754486842e+00	1.000000000000000000e+00
5.250000000000000000e+02	8.718239617013312071e+00	2.683900899738300083e+01	-4.302695121055454333e-03	1.140662849485974988e+02	1.341700236554190795e-01	0.000000000000000000e+00	6.637184845631195707e+00	1.000000000000000000e+00
5.250000000000000000e+02	1.207100529142922767e+02	4.062657660990744546e+01	-1.528320218623650285e-02	4.096292294260842368e+02	9.371400443641819678e-03	0.000000000000000000e+00	1.249194185832592652e+01	1.000000000000000000e+00
5.250000000000000000e+02	5.347772142917450111e+01	2.608777121660599718e+01	-1.643190020922301320e-02	4.405488006238431922e+02	2.394911693002543807e-02	0.000000000000000000e+00	9.030600018240601656e+00	1.000000000000000000e+00
5.250000000000000000e+02	2.193291726422436483e+01	4.511064383608423611e+01	-1.660762243155416290e-02	4.452787258571698885e+02	1.223895287522636099e-02	0.000000000000000000e+00	6.781199405340901265e+00	1.000000000000000000e+00
5.260000000000000000e+02	1.007763373917020147e+02	1.582011381186505439e+01	-4.054615475545554452e-03	1.073887107658584057e+02	2.507984973520765992e-01	0.000000000000000000e+00	8.185876590309424827e+00	1.000000000000000000e+00
5.260000000000000000e+02	1.602777197138265919e+01	1.840556873888973399e+01	-1.622300667321283432e-02	4.349260012195004492e+02	1.052064336901625818e-02	0.000000000000000000e+00	1.116029470189507400e+01	1.000000000000000000e+00
5.260000000000000000e+02	7.634496046589067930e+01	2.141071070938587084e+01	7.741930563837392740e-03	-2.066403845039172893e+02	6.208072610094739208e-02	0.000000000000000000e+00	8.670421190548108115e+00	1.000000000000000000e+00
5.260000000000000000e+02	8.078893666351127933e+01	1.396576079844038354e+01	-8.632403412727479228e-03	2.306092937385174082e+02	3.458778718735966429e-02	0.000000000000000000e+00	7.191070923736013754e+00	1.000000000000000000e+00
5.260000000000000000e+02	7.406701373549043410e+01	4.259186205790602031e+01	-1.593054878267594066e-02	4.270538952457372943e+02	1.061449786308144017e-02	0.000000000000000000e+00	2.127165344431394800e+01	1.000000000000000000e+00
5.270000000000000000e+02	1.048456468909478474e+02	2.379987800098830775e+01	-1.585684207528174905e-02	4.250699275349703612e+02	3.873301801139694689e-02	0.000000000000000000e+00	7.955518353188345770e+00	1.000000000000000000e+00
5.270000000000000000e+02	1.120335453290369685e+02	5.328120129776016967e+01	-1.600977161701698168e-02	4.291863408649328449e+02	1.236923298694247997e-02	0.000000000000000000e+00	1.473197423302437947e+01	1.000000000000000000e+00
5.280000000000000000e+02	1.084648323582764391e+02	3.293906354447828733e+01	-2.142847622451247644e-02	5.750419265439978744e+02	1.624041136464959845e-02	0.000000000000000000e+00	9.543242337949903842e+00	1.000000000000000000e+00
5.280000000000000000e+02	1.184713540954373059e+02	2.264800635918869176e+01	-1.389541493352186574e-02	3.722740795877559776e+02	3.187104612043500929e-01	0.000000000000000000e+00	4.970768549265895508e+00	1.000000000000000000e+00
5.280000000000000000e+02	4.855801983215299344e+01	3.366063546243209004e+01	-1.804911767070178225e-02	4.840795366761668674e+02	1.839258107517005580e-02	0.000000000000000000e+00	9.030600018240601656e+00	1.000000000000000000e+00
5.280000000000000000e+02	1.143492727853283242e+02	2.542595265874546939e+01	-1.405678147734542270e-02	3.766175921914573905e+02	3.138366797113906204e-01	0.000000000000000000e+00	4.970768549265895508e+00	1.000000000000000000e+00
5.280000000000000000e+02	2.958976077417253592e+01	2.956619177199753778e+01	-1.454622120961761474e-02	3.897918698050437456e+02	1.747636750466019517e-01	0.000000000000000000e+00	3.543101853091251030e+00	1.000000000000000000e+00
5.290000000000000000e+02	8.688015457420068799e+01	2.561226659445728160e+01	-1.657471859994692764e-02	4.443930515165682777e+02	8.422252522727879942e-03	0.000000000000000000e+00	1.134210680407957206e+01	1.000000000000000000e+00
5.300000000000000000e+02	1.424747730830935382e+02	1.718092028259309600e+01	-1.566206267384667034e-02	4.198270391082358515e+02	1.296024870085832337e-02	0.000000000000000000e+00	9.807990205400157535e+00	1.000000000000000000e+00
5.300000000000000000e+02	6.020523716307105033e+00	3.656380781168252980e+01	-1.679174891681264534e-02	4.502348691223435253e+02	1.023317870539663943e-02	0.000000000000000000e+00	8.103001406512605698e+00	1.000000000000000000e+00
5.300000000000000000e+02	1.423259610471492635e+02	7.374059069789911547e+00	-4.010352425371911320e-03	1.061972796813722368e+02	9.332312470844728036e-02	0.000000000000000000e+00	9.807990205400157535e+00	1.000000000000000000e+00
5.300000000000000000e+02	2.496114067951610238e+01	3.736080585838687540e+01	-4.522095165518399615e-03	1.199718886493215280e+02	1.899130920454691340e-01	0.000000000000000000e+00	8.320464273914135234e+00	1.000000000000000000e+00
5.300000000000000000e+02	1.088844448092640107e+02	1.694580011677064846e+01	-2.818050369540313696e-02	7.567866409404288106e+02	1.818005543928125078e-02	0.000000000000000000e+00	7.955518353188345770e+00	1.000000000000000000e+00
5.310000000000000000e+02	5.648757021888739871e+01	1.443174032570191123e+01	-3.710793991442228219e-03	9.813404796996293555e+01	9.222320461226518606e-02	0.000000000000000000e+00	2.024028708802171295e+01	1.000000000000000000e+00
5.320000000000000000e+02	9.732657126223629973e+01	5.242330934596969882e+01	-1.594863898177252548e-02	4.275408301822964177e+02	1.559653452175435717e-02	0.000000000000000000e+00	6.779575237015055045e+00	1.000000000000000000e+00
5.320000000000000000e+02	9.357259124206396450e+01	4.118450662480029933e+01	-4.072928654227836801e-03	1.078816476568369040e+02	1.090663009907254510e-01	0.000000000000000000e+00	8.205900750403918309e+00	1.000000000000000000e+00
5.320000000000000000e+02	8.544697343253439215e+01	4.232955786336362536e+01	-4.058085140890232978e-03	1.074821039488450651e+02	1.092560956911861059e-01	0.000000000000000000e+00	8.205900750403918309e+00	1.000000000000000000e+00
5.330000000000000000e+02	9.261231189575811129e+01	7.251519975340725566e+00	-1.685027782074945482e-02	4.518102950186082012e+02	1.784389194260604938e-02	0.000000000000000000e+00	1.127818575817053492e+01	1.000000000000000000e+00
5.330000000000000000e+02	9.914996846727817115e+01	2.924224283968874261e+01	-1.804983836714869547e-02	4.840989357041589756e+02	9.555216845770098111e-03	0.000000000000000000e+00	1.002163522740595702e+01	1.000000000000000000e+00
5.330000000000000000e+02	8.366892217876433335e+00	2.175069396359684148e+01	-3.817097266912451541e-03	1.009954193910706692e+02	1.041710299657810923e-01	0.000000000000000000e+00	1.284626881230915352e+01	1.000000000000000000e+00
5.330000000000000000e+02	6.652444521571374025e+01	3.200815525320122390e+01	-3.453211517664550416e-03	9.120068560849804840e+01	3.628103041286437902e-01	0.000000000000000000e+00	6.601364318337475723e+00	1.000000000000000000e+00
5.330000000000000000e+02	1.352793161389719501e+01	3.351463440678289629e+01	-2.909250248949708014e-03	7.655884864152577052e+01	3.391043462408971365e-01	0.000000000000000000e+00	8.103001406512605698e+00	1.000000000000000000e+00
5.340000000000000000e+02	3.380593894534183619e+01	2.612153429871088051e+01	-2.234811966936397012e-03	5.840495435259157375e+01	2.073696127119076804e-01	0.000000000000000000e+00	1.068688896112845832e+01	1.000000000000000000e+00
5.340000000000000000e+02	7.793320526874030918e+01	4.757785458107854026e+01	-5.354207876824674216e-03	1.423699146813527250e+02	1.307550645678471346e-01	0.000000000000000000e+00	9.165223971972679351e+00	1.000000000000000000e+00
5.350000000000000000e+02	2.477336447466498370e+01	1.793413164377724911e+01	-1.631593099865978960e-02	4.374272506681508617e+02	9.952809291468911468e-03	0.000000000000000000e+00	1.218219614295967901e+01	1.000000000000000000e+00
5.350000000000000000e+02	1.295053087612488127e+02	3.425669528199242109e+01	-1.655010770401761991e-02	4.437305986057951372e+02	9.284154965003343918e-03	0.000000000000000000e+00	1.247167443289912292e+01	1.000000000000000000e+00
5.360000000000000000e+02	7.667716121767823267e+01	7.817399863660265957e+00	-1.625533511956753913e-02	4.357961878819430694e+02	1.584106415821984193e-02	0.000000000000000000e+00	7.994423664873500535e+00	1.000000000000000000e+00
5.370000000000000000e+02	1.170914928918931253e+02	3.545662808092849616e+01	-1.638792089910622723e-02	4.393650069868968444e+02	1.022218890092174703e-02	0.000000000000000000e+00	1.247167443289912292e+01	1.000000000000000000e+00
5.370000000000000000e+02	1.229991315399429368e+02	7.245834516966350947e+00	-1.627004307838045977e-02	4.361920828609449927e+02	1.033781523627641530e-02	0.000000000000000000e+00	7.418826515525012155e+00	1.000000000000000000e+00
5.370000000000000000e+02	4.947772009247750447e+01	4.677985612845775165e+01	-1.627017678469692627e-02	4.361956818416074384e+02	8.514393976527867558e-03	0.000000000000000000e+00	6.492670818841705049e+00	1.000000000000000000e+00
5.370000000000000000e+02	1.020601874369334894e+02	4.756990659068625860e+01	-1.589770457406912071e-02	4.261698257808902781e+02	9.333297457770450833e-03	0.000000000000000000e+00	6.779575237015055045e+00	1.000000000000000000e+00
5.370000000000000000e+02	4.029785464982985133e+01	4.120550057994715587e+01	-4.091803171279838162e-03	1.083896941252162804e+02	1.403904689525610205e-01	0.000000000000000000e+00	5.957254947520292276e+00	1.000000000000000000e+00
5.380000000000000000e+02	8.284945083615399142e+01	1.289811345518910102e+01	-3.590416118310910901e-03	9.489382978865047846e+01	4.099263323609489973e-01	0.000000000000000000e+00	7.994423664873500535e+00	1.000000000000000000e+00
5.390000000000000000e+02	2.388062551399030653e+01	3.008357278374888111e+01	-3.456064820260229108e-03	9.127748811968064047e+01	2.150820516714500030e-01	0.000000000000000000e+00	1.068688896112845832e+01	1.000000000000000000e+00
5.390000000000000000e+02	3.510975563546318767e+01	9.970220585360303645e+00	-1.169372270456413678e-03	2.972645235031346189e+01	4.087819885836947442e-01	0.000000000000000000e+00	1.304855783507905365e+01	1.000000000000000000e+00
5.410000000000000000e+02	8.814299102389196605e+01	2.572007314735204986e+01	2.588191134224620670e-03	-6.791688186019321449e+01	2.656790291109164537e-01	0.000000000000000000e+00	1.387170566536964778e+01	1.000000000000000000e+00
5.410000000000000000e+02	4.299026693637488705e+01	4.651961410799831498e+01	-4.690232621249193490e-03	1.244976542808859392e+02	3.135614105505117877e-01	0.000000000000000000e+00	5.957254947520292276e+00	1.000000000000000000e+00
5.420000000000000000e+02	1.172139644647287753e+02	1.189027514844340949e+01	-4.190745307617657102e-03	1.110529253380652364e+02	2.784768871256015910e-01	0.000000000000000000e+00	6.744933564484701272e+00	1.000000000000000000e+00
5.420000000000000000e+02	1.247700796926150275e+02	2.361078643653074138e+01	4.975083562719804717e-03	-1.321650035661668596e+02	2.125529540367091519e-01	0.000000000000000000e+00	1.394508021458740465e+01	1.000000000000000000e+00
5.430000000000000000e+02	1.129395723139098493e+02	5.230624116290294268e+01	-3.741245732060268121e-03	9.895371923542504078e+01	1.270651372432332060e-01	0.000000000000000000e+00	7.832761893609212045e+00	1.000000000000000000e+00
5.430000000000000000e+02	1.211619524904728138e+02	6.421498380472898226e+00	-4.523861559113182516e-03	1.200194347679917399e+02	1.535505311437885823e-01	0.000000000000000000e+00	6.744933564484701272e+00	1.000000000000000000e+00
5.430000000000000000e+02	1.340138155529837718e+02	1.316093184478391009e+01	-4.109864909030837114e-03	1.088758629660882349e+02	7.704504654669785957e-02	0.000000000000000000e+00	1.395156312550387412e+01	1.000000000000000000e+00
5.450000000000000000e+02	4.530364362048040761e+01	2.552993850715814261e+01	-3.266901360545192146e-02	8.776041220872816666e+02	5.926993729760243745e-03	0.000000000000000000e+00	1.043175115449855284e+01	1.000000000000000000e+00
5.450000000000000000e+02	1.774947908878743519e+01	2.791589810013544337e+01	2.324856905471644856e-03	-6.082869917701452067e+01	2.997105419560205375e-01	0.000000000000000000e+00	8.823672235059692781e+00	1.000000000000000000e+00
5.450000000000000000e+02	5.470413090794988875e+01	3.005235720819706557e+01	-1.643323940312911569e-02	4.405848477837570272e+02	1.216378421869768189e-02	0.000000000000000000e+00	1.043175115449855284e+01	1.000000000000000000e+00
5.450000000000000000e+02	8.798586299331552141e+01	4.108268800197485149e+01	-1.723447370521550420e-02	4.621517178868648443e+02	1.453809245115011972e-02	0.000000000000000000e+00	9.996499797198252324e+00	1.000000000000000000e+00
5.450000000000000000e+02	9.502645940585695428e+01	4.841310437424321833e+01	-1.711253279761554627e-02	4.588694274162557463e+02	1.076911893674822318e-01	0.000000000000000000e+00	6.405937080885863111e+00	1.000000000000000000e+00
5.470000000000000000e+02	5.939730246666928082e+01	4.853692897725358080e+01	-1.503377339420615411e-02	4.029153401883346532e+02	2.228212644462151948e-01	0.000000000000000000e+00	1.907105798756256121e+01	1.000000000000000000e+00
5.480000000000000000e+02	6.319978918483315766e+01	5.257736254091924799e+00	-1.923789448252599676e-02	5.160779109537513705e+02	6.027397719186489145e-02	0.000000000000000000e+00	7.129252134083094994e+00	1.000000000000000000e+00
5.480000000000000000e+02	9.033531272457942407e+00	9.849364882013821543e+00	-3.937942813758458886e-03	1.042482259728411265e+02	1.281432899101935252e-01	0.000000000000000000e+00	1.560254984058709304e+01	1.000000000000000000e+00
5.480000000000000000e+02	7.327287835336254496e+00	2.821174513951956442e+01	-9.961419913247256466e-03	2.663825078370153392e+02	1.715243449783905305e-01	0.000000000000000000e+00	9.477985055160793593e+00	1.000000000000000000e+00
5.480000000000000000e+02	1.051442123037389251e+02	5.307078102046730805e+01	-1.579802330558911783e-02	4.234866993053720989e+02	1.081567065797262028e-02	0.000000000000000000e+00	7.832761893609212045e+00	1.000000000000000000e+00
5.480000000000000000e+02	7.618737020780844205e+01	2.598029043304866903e+01	1.220801725321645501e-03	-3.111078196483926206e+01	4.989242797410263774e-01	0.000000000000000000e+00	1.149403141816655705e+01	1.000000000000000000e+00
5.480000000000000000e+02	1.794748071603579120e+01	3.673734849490445242e+01	-4.746822133950727614e-03	1.260208774709741846e+02	2.017981267009758550e-01	0.000000000000000000e+00	6.867755447293466986e+00	1.000000000000000000e+00
5.490000000000000000e+02	8.916998023334912205e+01	5.100880882318390519e+01	-4.668982741050323876e-02	1.255003179124656754e+03	4.618234865408021861e-03	0.000000000000000000e+00	6.405937080885863111e+00	1.000000000000000000e+00
5.500000000000000000e+02	6.055024428740586018e+01	1.356602365855276204e+01	-1.547289882914869991e-02	4.147353049473515512e+02	2.490720486077434570e-01	0.000000000000000000e+00	5.137714655854322743e+00	1.000000000000000000e+00
5.500000000000000000e+02	1.298866351172007967e+02	2.018985294795147567e+01	-2.929782852028205847e-02	7.868617379481241869e+02	2.102195792702832300e-02	0.000000000000000000e+00	7.295175434095836131e+00	1.000000000000000000e+00
5.500000000000000000e+02	1.225926652438415658e+02	2.005723281085571941e+01	-1.612822446523295289e-02	4.323747430391342164e+02	1.169000080407073261e-01	0.000000000000000000e+00	7.295175434095836131e+00	1.000000000000000000e+00
5.500000000000000000e+02	1.015787522499318669e+02	2.259263054690321226e+01	-4.032408559634025232e-03	1.067909659244213145e+02	1.949347409893220640e-01	0.000000000000000000e+00	1.461132630010566835e+01	1.000000000000000000e+00
5.510000000000000000e+02	6.791289965716173072e+01	1.800245267158220486e+01	-1.739564596657656309e-02	4.664900009782735992e+02	1.092813255856787125e-01	0.000000000000000000e+00	6.467186007017842186e+00	1.000000000000000000e+00
5.510000000000000000e+02	2.269392812520110780e+01	2.427926192951925799e+01	-1.702764615608140172e-02	4.565845287708922342e+02	5.434126312867393338e-02	0.000000000000000000e+00	6.472642458423672807e+00	1.000000000000000000e+00
5.510000000000000000e+02	2.312436513474773392e+01	4.752905307234113508e+01	-3.083783121605649866e-02	8.283140796810200754e+02	9.037991016212054696e-03	0.000000000000000000e+00	1.196916956064080217e+01	1.000000000000000000e+00
5.520000000000000000e+02	9.084615495854541223e+01	3.250737772618538202e+01	-4.450997061942488404e-03	1.180581368785771303e+02	8.653592485321137673e-02	0.000000000000000000e+00	1.070449045049392645e+01	1.000000000000000000e+00
5.520000000000000000e+02	6.545057389954827443e+01	1.202236515443325438e+01	-1.700064975998198322e-02	4.558578652139125893e+02	1.992943795837217591e-01	0.000000000000000000e+00	5.137714655854322743e+00	1.000000000000000000e+00
5.520000000000000000e+02	2.061678062854561588e+01	3.040956034572435129e+01	-1.702347728515465897e-02	4.564723150307669925e+02	1.809686490913748891e-01	0.000000000000000000e+00	6.472642458423672807e+00	1.000000000000000000e+00
5.530000000000000000e+02	1.577748183233062740e+01	2.391914428234548495e+01	-1.716892844797563225e-02	4.603874324024740190e+02	9.386357319217597528e-02	0.000000000000000000e+00	6.925815045319055230e+00	1.000000000000000000e+00
5.530000000000000000e+02	7.399177166963923469e+01	5.024651708062071265e+01	-4.278295008519062727e-03	1.134095057066163719e+02	7.441609074895805254e-02	0.000000000000000000e+00	1.519733871124336666e+01	1.000000000000000000e+00
5.540000000000000000e+02	4.285292987585209801e+01	2.790574349142600141e+01	-1.672094842590727756e-02	4.483291282090847858e+02	1.043752702647793296e-02	0.000000000000000000e+00	1.712317340186273285e+01	1.000000000000000000e+00
5.550000000000000000e+02	9.708049097297738683e+01	4.120905401664069245e+01	-1.591291178546791474e-02	4.265791591706542931e+02	7.919587330832977834e-03	0.000000000000000000e+00	1.070449045049392645e+01	1.000000000000000000e+00
5.560000000000000000e+02	8.268727917440648412e+01	8.885565748572675560e+00	-1.632102424712862654e-02	4.375643459321007072e+02	9.078179496238458768e-03	0.000000000000000000e+00	1.583956464502990080e+01	1.000000000000000000e+00
5.560000000000000000e+02	1.423866160428021033e+02	3.041494079217400071e+01	-1.588512308426666755e-02	4.258311690913719758e+02	1.550637056380999024e-02	0.000000000000000000e+00	4.627273615741700930e+00	1.000000000000000000e+00
5.560000000000000000e+02	1.308706190843269894e+02	2.678669617856142082e+01	-4.116570572225057220e-03	1.090563596905649035e+02	9.624973981452311644e-02	0.000000000000000000e+00	8.996136716661533583e+00	1.000000000000000000e+00
5.560000000000000000e+02	9.343275101477894395e+01	5.306028083285222863e+01	-1.534701064918598916e-02	4.113467655179953226e+02	1.818618349969391979e-02	0.000000000000000000e+00	1.239990257429182385e+01	1.000000000000000000e+00
5.570000000000000000e+02	5.198835809512780770e+01	6.748569671863177355e+00	-4.169189932391404764e-03	1.104727180549798931e+02	9.153935685436964675e-02	0.000000000000000000e+00	1.445835997465704104e+01	1.000000000000000000e+00
5.570000000000000000e+02	6.241531302831945283e+01	2.033889133396497328e+01	-1.657931043463950829e-02	4.445166501968694206e+02	2.170877258009495936e-02	0.000000000000000000e+00	8.184749584287276392e+00	1.000000000000000000e+00
5.570000000000000000e+02	2.526198208425750380e+01	9.117217863978245518e+00	3.710991763644596198e-03	-9.813937141578566070e+01	2.159560348080243886e-01	0.000000000000000000e+00	1.549939018985541139e+01	1.000000000000000000e+00
5.570000000000000000e+02	1.197363112296338841e+02	3.002303665834428870e+01	-4.083493515695059244e-03	1.081660226446870183e+02	1.042501754224443022e-01	0.000000000000000000e+00	1.027412747398422965e+01	1.000000000000000000e+00
5.580000000000000000e+02	1.066228102615814635e+02	2.643377515741647699e+01	-3.174881442287533911e-02	8.528350674075990128e+02	1.390417603456040041e-02	0.000000000000000000e+00	1.359583413259938034e+01	1.000000000000000000e+00
5.580000000000000000e+02	6.772487491936477255e+00	4.023365734140834604e+01	-1.667612907787864238e-02	4.471227232230245363e+02	1.167554274471349629e-02	0.000000000000000000e+00	1.149329037280456411e+01	1.000000000000000000e+00
5.580000000000000000e+02	1.255840494608986972e+02	4.552557430868311172e+01	-1.750505020300421877e-02	4.694348411450274057e+02	1.514190044940861846e-01	0.000000000000000000e+00	6.495368430894511214e+00	1.000000000000000000e+00
5.580000000000000000e+02	1.402463849639033810e+02	5.073699191492352156e+01	-1.632547150456179277e-02	4.376840530179387656e+02	1.051049359031319685e-02	0.000000000000000000e+00	1.475451410416205889e+01	1.000000000000000000e+00
5.590000000000000000e+02	7.048786878660671107e+01	1.898834726329049971e+01	-1.593743448357220344e-02	4.272392380554645683e+02	2.984269141717976748e-02	0.000000000000000000e+00	8.184749584287276392e+00	1.000000000000000000e+00
5.590000000000000000e+02	1.296553001570642607e+02	4.046447474218252438e+01	-1.758177762111270623e-02	4.715001175009992949e+02	1.425448492812654289e-01	0.000000000000000000e+00	6.495368430894511214e+00	1.000000000000000000e+00
5.600000000000000000e+02	1.413749139017224934e+02	1.467590848714007912e+01	-2.026675811863455287e-02	5.437718930211491397e+02	8.476479355612687172e-03	0.000000000000000000e+00	1.577151480109524684e+01	1.000000000000000000e+00
5.600000000000000000e+02	4.089940477659777684e+01	3.264476625955017397e+01	-4.779237037197558817e-03	1.268933912985884120e+02	2.020082691707433264e-01	0.000000000000000000e+00	1.200326696690107475e+01	1.000000000000000000e+00
5.610000000000000000e+02	1.380956229739468597e+02	3.214671433336682327e+01	-1.610807289921491886e-02	4.318323221697911549e+02	1.085423185027489801e-02	0.000000000000000000e+00	4.627273615741700930e+00	1.000000000000000000e+00
5.610000000000000000e+02	1.117967400487584371e+02	5.335426308841465470e+01	-3.877650315391111078e-03	1.026253293031722933e+02	1.224155391621706279e-01	0.000000000000000000e+00	1.452451971532220476e+01	1.000000000000000000e+00
5.620000000000000000e+02	2.060718127588473081e+01	2.390112552371957477e+01	-5.498014995357283427e-03	1.462407792177547208e+02	6.957189705675104197e-02	0.000000000000000000e+00	1.549939018985541139e+01	1.000000000000000000e+00
5.620000000000000000e+02	5.086514616191978178e+01	5.225190195905985746e+01	-1.587268882930091204e-02	4.254964755304783921e+02	1.063715946965920756e-01	0.000000000000000000e+00	5.624115597615333861e+00	1.000000000000000000e+00
5.620000000000000000e+02	4.984361423353265508e+01	2.301303439881952428e+01	-4.116634343956613283e-03	1.090580762379557740e+02	8.549538747482188228e-02	0.000000000000000000e+00	8.439085018494228763e+00	1.000000000000000000e+00
5.620000000000000000e+02	8.898432127122366353e+01	2.788298696259803222e+01	-4.768423801227725592e-03	1.266023307998699039e+02	9.442915153965880659e-02	0.000000000000000000e+00	1.409551160011716142e+01	1.000000000000000000e+00
5.620000000000000000e+02	1.151709166752112026e+02	3.922710466733494883e+01	-1.587753035952423758e-02	4.256267952798385750e+02	1.067830303001893189e-02	0.000000000000000000e+00	1.027412747398422965e+01	1.000000000000000000e+00
5.620000000000000000e+02	1.819305960879705353e+01	4.152449277522196525e+01	-2.236900025783536330e-03	5.846115875348483826e+01	2.170324824514864304e-01	0.000000000000000000e+00	9.529759368796424823e+00	1.000000000000000000e+00
5.630000000000000000e+02	1.270171170497100377e+02	2.127256546049075325e+01	-1.596099023817485613e-02	4.278732896660524148e+02	9.244986856632220196e-03	0.000000000000000000e+00	1.375878796729473841e+01	1.000000000000000000e+00
5.630000000000000000e+02	9.572584181260938863e+01	4.291532160033717958e+01	-1.637247075472262475e-02	4.389491345559140996e+02	1.267157163366627870e-02	0.000000000000000000e+00	1.420912931779495558e+01	1.000000000000000000e+00
5.630000000000000000e+02	3.480492775529656058e+01	9.724695767458960916e+00	4.808630156026168050e-03	-1.276845675800470730e+02	3.308855269079835626e-01	0.000000000000000000e+00	4.052305552002495759e+00	1.000000000000000000e+00
5.630000000000000000e+02	3.341329370612923810e+01	1.353055111941184485e+01	-4.487508745958422064e-03	1.190409239913690840e+02	2.507287986849906503e-01	0.000000000000000000e+00	4.052305552002495759e+00	1.000000000000000000e+00
5.630000000000000000e+02	5.438686917368996632e+01	1.590128422758108684e+01	-3.678861210795213166e-03	9.727451146428427364e+01	2.010046717416994477e-01	0.000000000000000000e+00	8.439085018494228763e+00	1.000000000000000000e+00
5.640000000000000000e+02	7.491618707815618450e+01	2.700489380416716045e+01	-3.186023392788711606e-02	8.558341526755216364e+02	6.252012734685341577e-03	0.000000000000000000e+00	9.158330706701587332e+00	1.000000000000000000e+00
5.640000000000000000e+02	6.128568465681249222e+01	3.908220869574472545e+01	-2.074609031640945248e-02	5.566741055434156351e+02	1.311282577663385185e-01	0.000000000000000000e+00	7.199915104274228206e+00	1.000000000000000000e+00
5.640000000000000000e+02	6.405279102498202803e+01	4.652090085211290926e+01	-1.628134209979553021e-02	4.364962192746214100e+02	3.545475121674235286e-02	0.000000000000000000e+00	7.936688141156734488e+00	1.000000000000000000e+00
5.640000000000000000e+02	4.063817463294686405e+01	9.285205210822221389e+00	4.315638146293641376e-03	-1.144146731083734210e+02	1.619265262217373103e-01	0.000000000000000000e+00	5.849779575760943651e+00	1.000000000000000000e+00
5.640000000000000000e+02	2.757614447861603679e+01	4.319003531533834206e+01	-3.871265952514161331e-03	1.024534810379398522e+02	1.094160658820416687e-01	0.000000000000000000e+00	9.529759368796424823e+00	1.000000000000000000e+00
5.650000000000000000e+02	1.012562668216131243e+02	1.039502847443253941e+01	-3.317704275951324083e-02	8.912787722435488149e+02	3.861892538999045499e-03	0.000000000000000000e+00	1.149151687873381356e+01	1.000000000000000000e+00
5.650000000000000000e+02	5.107074096271847452e+01	4.663154547274827877e+01	-1.481405803825570910e-02	3.970012492300440954e+02	8.668563669793483140e-02	0.000000000000000000e+00	3.582421604569605567e+00	1.000000000000000000e+00
5.650000000000000000e+02	1.291967615740067288e+02	3.781393301766197368e+01	-1.608739857762754924e-02	4.312758302585193633e+02	7.048714522996935017e-03	0.000000000000000000e+00	1.055021809400016508e+01	1.000000000000000000e+00
5.650000000000000000e+02	6.665075719807035171e+01	6.697437921973920183e+00	-4.440140184605530921e-03	1.177659016826527676e+02	1.019532007759758052e-01	0.000000000000000000e+00	1.533341893681182100e+01	1.000000000000000000e+00
5.670000000000000000e+02	5.454705066685236403e+01	3.654654518137413532e+01	-1.644604810976955239e-02	4.409296204820598746e+02	5.552576669603481729e-02	0.000000000000000000e+00	7.199915104274228206e+00	1.000000000000000000e+00
5.670000000000000000e+02	1.197437878635189321e+02	9.593399014280857173e+00	-2.659061188715424687e-03	6.982449522050906410e+01	2.683935775468805351e-01	0.000000000000000000e+00	7.212008841984694385e+00	1.000000000000000000e+00
5.670000000000000000e+02	1.061943776519001261e+02	5.252308478181212337e+01	2.489628681572893416e-03	-6.526387061510759224e+01	3.166773173824456444e-01	0.000000000000000000e+00	1.049574432054014395e+01	1.000000000000000000e+00
5.680000000000000000e+02	1.162778785617922779e+02	4.961041277103664981e+01	-1.588666403290750137e-02	4.258726468951628021e+02	9.746088296766819425e-03	0.000000000000000000e+00	1.049574432054014395e+01	1.000000000000000000e+00
5.680000000000000000e+02	1.388055470942266538e+02	4.265455817469348432e+01	-1.239997038015234034e-03	3.162746330807826567e+01	4.253736282977635952e-01	0.000000000000000000e+00	1.075920122892375552e+01	1.000000000000000000e+00
5.690000000000000000e+02	8.997677365972434416e+01	8.197758762920456022e+00	-1.625160229175307003e-02	4.356957111395191760e+02	2.678978029617706813e-02	0.000000000000000000e+00	8.893585019966275595e+00	1.000000000000000000e+00
5.690000000000000000e+02	9.314999325485614179e+01	3.648420532566382946e+01	-3.792926211336848045e-03	1.003448056885661543e+02	9.902305731589622351e-02	0.000000000000000000e+00	1.615620751409930023e+01	1.000000000000000000e+00
5.710000000000000000e+02	1.131064599851932115e+02	6.772237875234453419e+00	-1.589215284741615775e-02	4.260203896331109377e+02	1.226853045419362687e-02	0.000000000000000000e+00	7.212008841984694385e+00	1.000000000000000000e+00
5.710000000000000000e+02	8.071732123966924632e+01	2.616666163535520440e+01	-4.653480625556203482e-02	1.250830465720918482e+03	4.400047243777960304e-03	0.000000000000000000e+00	1.551544227838422785e+01	1.000000000000000000e+00
5.710000000000000000e+02	2.490092961806753635e+01	1.040924778591270616e+01	4.126729299309916249e-03	-1.093298027357285491e+02	2.096471221989807399e-01	0.000000000000000000e+00	6.062358642675513387e+00	1.000000000000000000e+00
5.720000000000000000e+02	8.143305885654423548e+01	1.066773687401569859e+01	-3.176774856930119489e-02	8.533447189232872461e+02	5.417947241640130862e-03	0.000000000000000000e+00	8.893585019966275595e+00	1.000000000000000000e+00
5.720000000000000000e+02	1.397980427710476761e+02	2.196875697059709154e+01	-1.581884980302809829e-02	4.240472873428532807e+02	1.001754735733328960e-02	0.000000000000000000e+00	1.386479873866935719e+01	1.000000000000000000e+00
5.720000000000000000e+02	1.418280709120257654e+02	7.704401213680218241e+00	-1.676384865331233959e-02	4.494838761141974715e+02	2.083915387134926966e-02	0.000000000000000000e+00	1.244208354487637003e+01	1.000000000000000000e+00
5.720000000000000000e+02	5.655909163182146315e+00	3.450323861348277177e+01	-1.759549913448464273e-02	4.718694602709481387e+02	1.273065505447956713e-02	0.000000000000000000e+00	1.605493545872179695e+01	1.000000000000000000e+00
5.740000000000000000e+02	5.173602052704808330e+01	1.138321154563305804e+01	-1.579855913580097831e-02	4.235011222782109144e+02	1.606390844603011736e-02	0.000000000000000000e+00	3.083472949805361907e+00	1.000000000000000000e+00
5.740000000000000000e+02	4.488840715993877239e+01	2.373924453638779042e+01	-1.550335912664568654e-02	4.155552065388197320e+02	4.437741017862484316e-02	0.000000000000000000e+00	1.412661884861460670e+01	1.000000000000000000e+00
5.760000000000000000e+02	5.987128808434230365e+01	3.133520242343220374e+01	-4.527909867994251228e-03	1.201284033325525940e+02	1.414322039866628966e-01	0.000000000000000000e+00	7.092292931983386950e+00	1.000000000000000000e+00
5.760000000000000000e+02	1.300631516181916822e+02	1.175311915239290173e+01	4.989523301755661305e-03	-1.325536788578988308e+02	3.185520674315195366e-01	0.000000000000000000e+00	3.256563503121501668e+00	1.000000000000000000e+00
5.760000000000000000e+02	5.705233691554131070e+01	3.784320775079457633e+01	-3.217753609752510482e-03	8.486285146751669117e+01	2.909738180153362830e-01	0.000000000000000000e+00	6.573598772437536653e+00	1.000000000000000000e+00
5.770000000000000000e+02	1.119083034712505942e+01	1.943255183181079460e+01	-1.611737114618271363e-02	4.320826036218195441e+02	1.362405879209216408e-02	0.000000000000000000e+00	4.094559161498239952e+00	1.000000000000000000e+00
5.770000000000000000e+02	1.060208621623739162e+02	4.701646193603822610e+01	-4.264974082816895204e-03	1.130509455781699302e+02	7.151547012519698931e-02	0.000000000000000000e+00	1.086008508633280556e+01	1.000000000000000000e+00
5.770000000000000000e+02	1.167897131719238644e+02	4.842120248735126609e+01	-4.102117970922914726e-03	1.086673381844665442e+02	5.828544561976523042e-02	0.000000000000000000e+00	1.086008508633280556e+01	1.000000000000000000e+00
5.770000000000000000e+02	6.338523979356008908e+01	5.099791707313821121e+01	-2.447976823390288388e-03	6.414272513663998154e+01	3.356009553862085992e-01	0.000000000000000000e+00	9.568932399608639727e+00	1.000000000000000000e+00
5.780000000000000000e+02	1.049883129211506656e+02	5.600288926450494920e+00	-3.678336894036263790e-03	9.726039839972413859e+01	1.310096658812360815e-01	0.000000000000000000e+00	1.590477321542193501e+01	1.000000000000000000e+00
5.790000000000000000e+02	5.188901034472662843e+01	8.303536311477991205e+00	-1.577675592018463330e-02	4.229142438609947590e+02	2.771046116437203555e-02	0.000000000000000000e+00	3.083472949805361907e+00	1.000000000000000000e+00
5.790000000000000000e+02	6.383938197525232994e+01	1.265728130786980365e+01	-1.363630612799948162e-03	3.495531539931000964e+01	3.937076470157181429e-01	0.000000000000000000e+00	1.217023467747942789e+01	1.000000000000000000e+00
5.800000000000000000e+02	9.821541179883803352e+01	1.999089771904086632e+01	-1.621259035846699115e-02	4.346456246723508912e+02	2.749518911268955534e-02	0.000000000000000000e+00	1.458151526892170402e+01	1.000000000000000000e+00
5.810000000000000000e+02	5.091411540689778548e+01	3.549066922149940240e+01	-1.595897878216724283e-02	4.278191471882262817e+02	1.395742325463522615e-02	0.000000000000000000e+00	6.573598772437536653e+00	1.000000000000000000e+00
5.810000000000000000e+02	1.292050869234629999e+02	4.492898044854872808e+01	-1.529884955905494968e-02	4.100504106662677941e+02	2.167986331200510985e-02	0.000000000000000000e+00	9.617273377149100355e+00	1.000000000000000000e+00
5.810000000000000000e+02	7.292399005724641370e+01	5.175733176571667116e+01	-4.073569617668963694e-03	1.078989005068954015e+02	1.205681058027803232e-01	0.000000000000000000e+00	9.568932399608639727e+00	1.000000000000000000e+00
5.810000000000000000e+02	7.706756100294305689e+00	2.158351472539587235e+01	4.598053661897910996e-03	-1.220164678945916421e+02	3.047114043453402754e-01	0.000000000000000000e+00	4.051629030339650051e+00	1.000000000000000000e+00
5.810000000000000000e+02	1.232845873724824912e+02	2.792424816973888824e+01	-1.606674340681333094e-02	4.307198538297172377e+02	1.651660200034121839e-02	0.000000000000000000e+00	1.753437614883564777e+01	1.000000000000000000e+00
5.820000000000000000e+02	4.928276691158982459e+01	4.662237689505704452e+01	-3.998740534779851238e-03	1.058847217499427700e+02	1.235043521937234656e-01	0.000000000000000000e+00	6.507253755836847731e+00	1.000000000000000000e+00
5.830000000000000000e+02	7.353744516895352490e+01	2.227431298629967671e+01	-1.598710821334747151e-02	4.285763087160821101e+02	1.389062570527331841e-01	0.000000000000000000e+00	5.994151674948583697e+00	1.000000000000000000e+00
5.830000000000000000e+02	4.087547444493608140e+01	3.138493638988328271e+01	2.024332316545721273e-03	-5.273946141562815626e+01	3.833059565654958201e-01	0.000000000000000000e+00	1.084579893082044499e+01	1.000000000000000000e+00
5.830000000000000000e+02	6.070462719686894815e+01	3.273080323313455864e+01	-1.637154946399469249e-02	4.389243361200449840e+02	1.130454203209574349e-02	0.000000000000000000e+00	1.017206868750390392e+01	1.000000000000000000e+00
5.830000000000000000e+02	1.385509704890498881e+02	4.266041094568711856e+01	-1.620726506817155368e-02	4.345022835251185143e+02	3.937547590524947960e-02	0.000000000000000000e+00	4.789099955204511261e+00	1.000000000000000000e+00
5.830000000000000000e+02	2.018449678312244089e+01	9.893010386293335401e+00	-5.534787201151050891e-03	1.472305788103255964e+02	2.000663223293909221e-01	0.000000000000000000e+00	1.654493890792683075e+01	1.000000000000000000e+00
5.840000000000000000e+02	3.839044424866167304e+01	1.381069416030788943e+01	-2.153318749250466343e-03	5.621139669343975953e+01	2.417565180182009721e-01	0.000000000000000000e+00	1.198185733181864698e+01	1.000000000000000000e+00
5.840000000000000000e+02	6.809400959983997836e+01	2.478406666090569033e+01	-1.699071286473170100e-02	4.555903932290848388e+02	1.321052072882811235e-01	0.000000000000000000e+00	5.994151674948583697e+00	1.000000000000000000e+00
5.850000000000000000e+02	1.640041905893538754e+01	2.599939915734758600e+01	-1.663471874017144816e-02	4.460080787651783112e+02	1.329452813293452440e-02	0.000000000000000000e+00	9.750887700860957352e+00	1.000000000000000000e+00
5.850000000000000000e+02	8.773401524581132094e+01	3.012800351093218509e+01	-4.278651119540385038e-03	1.134190911675972018e+02	1.449983855968864921e-01	0.000000000000000000e+00	9.157956590810242048e+00	1.000000000000000000e+00
5.850000000000000000e+02	4.973475170499030895e+01	5.311391455491757085e+01	-4.266354152024856225e-03	1.130880929809507194e+02	7.685014379565346943e-02	0.000000000000000000e+00	6.507253755836847731e+00	1.000000000000000000e+00
5.850000000000000000e+02	4.921783806466355315e+01	8.679178957830114172e+00	-4.200348690182041309e-03	1.113114201426151766e+02	2.733188513315761847e-01	0.000000000000000000e+00	1.198185733181864698e+01	1.000000000000000000e+00
5.860000000000000000e+02	4.776807576933050470e+00	1.878510456068730861e+01	-3.606882524265561142e-03	9.533705699118566201e+01	2.228255328412562797e-01	0.000000000000000000e+00	4.051629030339650051e+00	1.000000000000000000e+00
5.870000000000000000e+02	7.221063889717663642e+01	3.553088307985726857e+01	-1.580223982430462373e-02	4.236001955837864443e+02	1.762318265393403305e-02	0.000000000000000000e+00	1.150828831383441297e+01	1.000000000000000000e+00
5.880000000000000000e+02	1.363433741403178487e+02	3.841047015292249256e+01	-1.469278776353193441e-02	3.937370102233947478e+02	2.056009272750780603e-02	0.000000000000000000e+00	4.789099955204511261e+00	1.000000000000000000e+00
5.890000000000000000e+02	9.565580491730644042e+01	1.247256179449226821e+01	-1.664768831410840672e-02	4.463571815378161887e+02	1.692292586303296709e-01	0.000000000000000000e+00	5.146221997354998301e+00	1.000000000000000000e+00
5.890000000000000000e+02	2.219036997643887688e+01	6.308108560566435763e+00	-1.571972618997033791e-02	4.213791713106257362e+02	1.884903484701538900e-02	0.000000000000000000e+00	3.489291426279317321e+00	1.000000000000000000e+00
5.900000000000000000e+02	7.987728572851395370e+01	2.542269053396741896e+01	-1.530872614206273824e-02	4.103162592229719507e+02	1.818700204323386860e-02	0.000000000000000000e+00	9.157956590810242048e+00	1.000000000000000000e+00
5.900000000000000000e+02	4.301907626771296123e+01	4.616964141502530339e+01	-4.035532116407096297e-03	1.068750428829452943e+02	3.251459709549118227e-01	0.000000000000000000e+00	5.879060756177787894e+00	1.000000000000000000e+00
5.910000000000000000e+02	5.547114418993646012e+01	3.574867375553234439e+01	-1.602808907936724078e-02	4.296793930596503515e+02	3.526357663194101821e-02	0.000000000000000000e+00	1.329636429011360477e+01	1.000000000000000000e+00
5.910000000000000000e+02	1.006791122772648350e+02	1.359058863381603466e+01	-1.705537419971591903e-02	4.573308861269387080e+02	2.815937346778517592e-01	0.000000000000000000e+00	5.146221997354998301e+00	1.000000000000000000e+00
5.920000000000000000e+02	8.453637186590580654e+01	4.109239639925684884e+01	-1.612173842170104912e-02	4.322001578298248319e+02	5.926279440205184379e-03	0.000000000000000000e+00	1.035314977315785612e+01	1.000000000000000000e+00
5.930000000000000000e+02	8.737710848808713138e+01	5.104819499448949927e+01	-1.533146026067235164e-02	4.109281948099600186e+02	1.327168209973639268e-02	0.000000000000000000e+00	1.035314977315785612e+01	1.000000000000000000e+00
5.930000000000000000e+02	4.879814961114408334e+01	4.724930185519784942e+01	-1.592831251661685002e-02	4.269937015427383926e+02	5.237881531342658548e-02	0.000000000000000000e+00	5.879060756177787894e+00	1.000000000000000000e+00
5.940000000000000000e+02	1.393633032921356119e+02	1.606012697552712964e+01	-1.590988537382607287e-02	4.264976970732525956e+02	5.819270830950684648e-02	0.000000000000000000e+00	1.708576073872670875e+01	1.000000000000000000e+00
5.940000000000000000e+02	3.264199314651103379e+01	3.550332506741077054e+01	-4.262399295936294616e-03	1.129816398906169894e+02	1.202651727249723912e-01	0.000000000000000000e+00	1.323814342806573663e+01	1.000000000000000000e+00
5.940000000000000000e+02	1.092642522683236592e+02	4.306705083592781591e+01	-1.866014437646732263e-02	5.005265778955210862e+02	1.940985431361363922e-01	0.000000000000000000e+00	4.316074312871394980e+00	1.000000000000000000e+00
5.940000000000000000e+02	5.608913687114338131e+01	5.348753652105254730e+01	-1.774509358564430386e-02	4.758961027747762955e+02	1.209960513212249289e-02	0.000000000000000000e+00	9.595523277640639392e+00	1.000000000000000000e+00
5.950000000000000000e+02	6.533380284298637264e+01	1.658794658661726018e+01	-4.655750523229069612e-03	1.235694976518622639e+02	7.558448125624639413e-02	0.000000000000000000e+00	8.999791553564943314e+00	1.000000000000000000e+00
[truncated: 4,272 more rows]
