# Supplementary material for: Layered entrenchment maintains essentiality in the evolution of Form I Rubisco complexes
Source: EMBO J. 2024 Nov 18;44(1):269–80. doi: 10.1038/s44318-024-00311-1 (PMC11696622; doi:10.1038/s44318-024-00311-1)
Supplement: Supplementary file 6 — Appendix Figure Source Data [file 44318_2024_311_MOESM6_ESM.zip › source data extended/Appendix Figure S2/AncL7_E271R.csv]

frame_indices	x_coords	y_coords	contrasts	masses_kDa	fit_errors	diffblur_errors	neareast_neighbour_distances	selections
5.000000000000000000e+00	9.121156928261713404e+01	2.003224689693327321e+01	-4.126541170322432436e-03	1.093247388568792218e+02	1.391636875776766091e-01	0.000000000000000000e+00	1.445947590077956590e+01	1.000000000000000000e+00
5.000000000000000000e+00	1.246120369625398325e+02	2.225116842667370776e+01	-5.061748340180340956e-03	1.344977643992204150e+02	8.738633454508359932e-02	0.000000000000000000e+00	1.151992699984007196e+01	1.000000000000000000e+00
5.000000000000000000e+00	5.595969187078300422e+01	2.375101576406692416e+01	-4.245942995481454159e-03	1.125386846984053193e+02	1.897404861099952766e-01	0.000000000000000000e+00	5.691207722450682738e+00	1.000000000000000000e+00
5.000000000000000000e+00	1.356026313544930986e+02	2.590142340044126357e+01	-4.414737894438324796e-03	1.170821467673539473e+02	2.285814056614102752e-01	0.000000000000000000e+00	6.597892714393257307e+00	1.000000000000000000e+00
5.000000000000000000e+00	1.434981097411399276e+02	2.645705977921626939e+01	-4.042599874724264394e-03	1.070652861428127238e+02	1.742235232184621285e-01	0.000000000000000000e+00	7.103717965768155729e+00	1.000000000000000000e+00
5.000000000000000000e+00	6.549323876851427428e+01	3.287383432938992911e+01	-3.699297388023924452e-03	9.782459323006492014e+01	2.586687243842308304e-01	0.000000000000000000e+00	7.380993447563866106e+00	1.000000000000000000e+00
5.000000000000000000e+00	1.473317359529164428e+01	3.643558076643578403e+01	-4.300708314070843426e-03	1.140128059499506890e+02	1.332662733034278846e-01	0.000000000000000000e+00	9.515288158689218179e+00	1.000000000000000000e+00
5.000000000000000000e+00	1.101111228166034977e+02	3.901541388412471179e+01	-3.639830029231367475e-03	9.622390689010877907e+01	1.306570871986258986e-01	0.000000000000000000e+00	8.141009568038834132e+00	1.000000000000000000e+00
5.000000000000000000e+00	4.160482624451493905e+01	4.041775467312094605e+01	-3.043426626570416762e-03	8.017048196715360575e+01	3.072493835623271163e-01	0.000000000000000000e+00	3.559503720940553784e+00	1.000000000000000000e+00
5.000000000000000000e+00	5.982982104064060991e+01	4.564405811738379981e+01	-4.579694302605762969e-03	1.215222879574633907e+02	3.643761984847376789e-01	0.000000000000000000e+00	6.166174230994431404e+00	1.000000000000000000e+00
5.000000000000000000e+00	6.666641651226335341e+01	4.757502373807491125e+01	-8.164571644200884284e-03	2.180166389362366033e+02	9.144240906316913886e-02	0.000000000000000000e+00	7.104059816112446413e+00	1.000000000000000000e+00
5.000000000000000000e+00	7.957425713598237849e+01	4.989195422476362296e+01	-4.280785556133992649e-03	1.134765439209775622e+02	3.682647695309412272e-01	0.000000000000000000e+00	5.799910450762299163e+00	1.000000000000000000e+00
5.000000000000000000e+00	2.254204989483791621e+01	5.069757454036682986e+01	-3.739161808597436798e-03	9.889762614691063902e+01	2.015882568263734909e-01	0.000000000000000000e+00	4.858648281261789492e+00	1.000000000000000000e+00
6.000000000000000000e+00	6.779773227678784053e+01	3.988585072578445789e+01	-4.237939795415997420e-03	1.123232620988343342e+02	3.169462419788713348e-01	0.000000000000000000e+00	3.071588355831215811e+00	1.000000000000000000e+00
6.000000000000000000e+00	1.295813614902558299e+02	4.288600496426035136e+01	-4.753198543107546060e-03	1.261925116454613089e+02	2.236691337218577047e-01	0.000000000000000000e+00	1.092913484515471723e+01	1.000000000000000000e+00
6.000000000000000000e+00	4.607991112424820557e+01	1.637285157038712313e+01	-2.922246302690490165e-03	7.690866417257655030e+01	3.149741124900606870e-01	0.000000000000000000e+00	4.840384514931628246e+00	1.000000000000000000e+00
6.000000000000000000e+00	1.314687087945315227e+02	3.150831536674201416e+01	-4.457069301433734879e-03	1.182215837005637411e+02	1.697896337036558512e-01	0.000000000000000000e+00	6.966100290228900427e+00	1.000000000000000000e+00
7.000000000000000000e+00	1.334783873630829021e+02	1.303684026157799281e+01	-5.036812511062892413e-03	1.338265652430074226e+02	2.283977058855651832e-01	0.000000000000000000e+00	9.656511717638652570e+00	1.000000000000000000e+00
7.000000000000000000e+00	7.300380429612009436e+01	3.513706831690447530e+01	-4.455446736205129037e-03	1.181779090183540006e+02	2.161928250016367237e-01	0.000000000000000000e+00	4.200193644502529189e+00	1.000000000000000000e+00
7.000000000000000000e+00	1.431400626307526807e+02	3.698030768802222212e+01	-4.071993247846672319e-03	1.078564692691122815e+02	2.228554078702555952e-01	0.000000000000000000e+00	5.180724852586527263e+00	1.000000000000000000e+00
7.000000000000000000e+00	1.529410026760157137e+01	4.992951295803064937e+01	-4.394139568846911446e-03	1.165277004447055731e+02	3.475769183556816078e-01	0.000000000000000000e+00	5.282819898510912715e+00	1.000000000000000000e+00
7.000000000000000000e+00	5.663284533489036932e+01	5.091672831224925488e+01	-5.051387865901044508e-03	1.342188909131423316e+02	1.742961096106115937e-01	0.000000000000000000e+00	6.166174230994431404e+00	1.000000000000000000e+00
7.000000000000000000e+00	1.117707717142028372e+02	5.102895372683135378e+01	-4.181082498587508113e-03	1.107928309478953395e+02	1.215200559734346264e-01	0.000000000000000000e+00	9.873802084539022417e+00	1.000000000000000000e+00
7.000000000000000000e+00	9.088056900707606189e+01	5.576560052552036240e+00	-4.055301774490725764e-03	1.074071839143043405e+02	3.921580571984121244e-01	0.000000000000000000e+00	5.802414265331620413e+00	1.000000000000000000e+00
7.000000000000000000e+00	2.199936404062724193e+01	3.029203251196549473e+01	-4.795412659754030686e-03	1.273287914675576076e+02	1.724289656118503933e-01	0.000000000000000000e+00	6.589336814212444438e+00	1.000000000000000000e+00
7.000000000000000000e+00	5.150164374294338643e+01	4.463253221331211762e+01	-4.064838335610354916e-03	1.076638800821566377e+02	2.256449438527625695e-01	0.000000000000000000e+00	5.915069901805873442e+00	1.000000000000000000e+00
7.000000000000000000e+00	8.207265297385316671e+01	4.465774182229353784e+01	-3.651805268796813522e-03	9.654624510689386341e+01	2.626435906254945829e-01	0.000000000000000000e+00	5.799910450762299163e+00	1.000000000000000000e+00
8.000000000000000000e+00	8.003342707002190082e+00	2.315516081969042261e+01	-1.261151685960348601e-01	3.392899686779028798e+03	4.648261702943634610e-03	0.000000000000000000e+00	8.134479825658200269e+00	1.000000000000000000e+00
8.000000000000000000e+00	6.820889376859740594e+01	2.123283243387048458e+01	-3.894081024504746514e-03	1.030675956517709295e+02	6.736181198767543510e-02	0.000000000000000000e+00	8.923461137455692693e+00	1.000000000000000000e+00
8.000000000000000000e+00	9.073031917240093946e+00	4.548161342870252355e+01	-4.721815837011026327e-03	1.253477815283092980e+02	1.268951040940610175e-01	0.000000000000000000e+00	7.647581424402530637e+00	1.000000000000000000e+00
9.000000000000000000e+00	1.127265206044408501e+02	5.517080420222355563e+00	-5.435927986916245895e-03	1.445695796165249192e+02	1.207934524433700307e-01	0.000000000000000000e+00	6.152806706030729877e+00	1.000000000000000000e+00
9.000000000000000000e+00	1.105699697143113553e+02	2.593790720185144494e+01	-4.368736854929211426e-03	1.158439341232901825e+02	1.388810090620299365e-01	0.000000000000000000e+00	8.558210375386863689e+00	1.000000000000000000e+00
9.000000000000000000e+00	2.788397109798204099e+01	2.732711102368532607e+01	-4.190823837670146559e-03	1.110550391360352194e+02	2.113656144080842125e-01	0.000000000000000000e+00	5.284798509576027925e+00	1.000000000000000000e+00
9.000000000000000000e+00	7.805470553480215301e+01	3.709701399107654396e+01	-4.216766124205151636e-03	1.117533291648334881e+02	2.881265427849859506e-01	0.000000000000000000e+00	5.417840009508010368e+00	1.000000000000000000e+00
9.000000000000000000e+00	3.788790015090821583e+01	9.979396350047748498e+00	-4.704188670161697609e-03	1.248733100575605448e+02	1.725476087130036751e-01	0.000000000000000000e+00	6.492676916011295596e+00	1.000000000000000000e+00
9.000000000000000000e+00	1.395054012414944111e+02	2.058159488067115817e+01	-3.108919876611240980e-03	8.193336757075638843e+01	3.031515860021996023e-01	0.000000000000000000e+00	6.597892714393257307e+00	1.000000000000000000e+00
9.000000000000000000e+00	8.900878445763898128e+01	3.813052665373209038e+01	-4.404460249196628409e-03	1.168055027952769933e+02	2.547642151655664655e-01	0.000000000000000000e+00	5.781559541636312360e+00	1.000000000000000000e+00
9.000000000000000000e+00	1.404063898659869096e+02	4.138109661881469492e+01	-4.162764669788522609e-03	1.102997688894563026e+02	3.014082486816488382e-01	0.000000000000000000e+00	3.317035443399216188e+00	1.000000000000000000e+00
9.000000000000000000e+00	9.402816245229944059e+01	4.329470546960267541e+01	-3.902251849146005924e-03	1.032875302117547562e+02	3.294218099191412730e-01	0.000000000000000000e+00	7.201589983855521737e+00	1.000000000000000000e+00
9.000000000000000000e+00	1.958245739465036550e+01	4.684435830534422962e+01	-7.770809788248276596e-03	2.074177282595780127e+02	1.461878054582631536e-01	0.000000000000000000e+00	4.858648281261789492e+00	1.000000000000000000e+00
9.000000000000000000e+00	9.323717515242537957e+01	5.144909760052092196e+01	-6.390379054448004983e-03	1.702605942668320438e+02	4.694076308529043784e-01	0.000000000000000000e+00	8.192665740364578397e+00	1.000000000000000000e+00
1.000000000000000000e+01	1.172950600081861268e+02	4.284517669849007859e+01	-4.102107926044308746e-03	1.086670678058874699e+02	9.433534897635642569e-02	0.000000000000000000e+00	8.141009568038834132e+00	1.000000000000000000e+00
1.000000000000000000e+01	5.697755527436587641e+01	8.531054511927864681e+00	-3.905700753159813826e-03	1.033803645607962238e+02	1.796189478927455729e-01	0.000000000000000000e+00	1.067259023458784561e+01	1.000000000000000000e+00
1.000000000000000000e+01	5.403798821293616328e+01	2.910796455899677326e+01	-4.293085719943221662e-03	1.138076281424466316e+02	2.098170249252384600e-01	0.000000000000000000e+00	5.691207722450682738e+00	1.000000000000000000e+00
1.000000000000000000e+01	8.330431358328634417e+01	3.345164045578034262e+01	-4.256061181011816866e-03	1.128110364841991213e+02	2.639415582779984781e-01	0.000000000000000000e+00	5.752290314771183688e+00	1.000000000000000000e+00
1.000000000000000000e+01	1.691668976310748462e+01	9.470082865722575960e+00	-4.209867647284607807e-03	1.115676424621208724e+02	2.436462538656571919e-01	0.000000000000000000e+00	1.025207029025608207e+01	1.000000000000000000e+00
1.000000000000000000e+01	4.406772523385807006e+01	1.197053056949398631e+01	-4.646447271177726705e-03	1.233190814777103128e+02	2.061234089108924250e-01	0.000000000000000000e+00	4.840384514931628246e+00	1.000000000000000000e+00
1.000000000000000000e+01	4.465634609057322990e+01	3.858518997617242263e+01	-3.995029397195175823e-03	1.057848288446901535e+02	1.531385142657478715e-01	0.000000000000000000e+00	3.559503720940553784e+00	1.000000000000000000e+00
1.100000000000000000e+01	9.535656999320603688e+01	9.268907067485407936e+00	-8.831474084631167273e-03	2.359676905409328072e+02	9.288311644579494430e-02	0.000000000000000000e+00	5.034596337782557107e+00	1.000000000000000000e+00
1.100000000000000000e+01	1.188096262441059281e+02	6.440582525499674027e+00	-3.864012730767860723e-03	1.022582456482115703e+02	3.279151838477205594e-01	0.000000000000000000e+00	6.152806706030729877e+00	1.000000000000000000e+00
1.100000000000000000e+01	9.955887676510228346e+01	1.637455412186746173e+01	-4.161567151421327430e-03	1.102675352182266266e+02	2.340539893999463716e-01	0.000000000000000000e+00	7.624638566597253586e+00	1.000000000000000000e+00
1.100000000000000000e+01	4.143767436820245820e+01	4.805393242845304513e+01	-4.028806740257791057e-03	1.066940155437151674e+02	9.006423316380474109e-02	0.000000000000000000e+00	4.046357685434705864e+00	1.000000000000000000e+00
1.100000000000000000e+01	8.145503779316939585e+01	1.818197954350512546e+01	-5.222873692999392518e-03	1.388347848506878393e+02	1.413287335706547854e-01	0.000000000000000000e+00	7.055977963231360839e+00	1.000000000000000000e+00
1.100000000000000000e+01	6.937325424276546926e+01	3.724911305161209185e+01	-3.744416182886246922e-03	9.903905844388643231e+01	2.051535824360863902e-01	0.000000000000000000e+00	3.071588355831215811e+00	1.000000000000000000e+00
1.100000000000000000e+01	9.950716672466229795e+01	3.738438866050132248e+01	-4.022362113568643885e-03	1.065205451539603416e+02	3.402795289494956466e-01	0.000000000000000000e+00	6.656866377584907291e+00	1.000000000000000000e+00
1.200000000000000000e+01	1.333000086200443377e+02	2.731654522436522115e+01	-4.034189267193843964e-03	1.068388973329172131e+02	2.475549183502157025e-01	0.000000000000000000e+00	6.431115007753496648e+00	1.000000000000000000e+00
1.200000000000000000e+01	1.379293003877405397e+02	3.178072465316201090e+01	-3.859977484699167634e-03	1.021496286961278059e+02	2.571150272997945185e-01	0.000000000000000000e+00	6.431115007753496648e+00	1.000000000000000000e+00
1.200000000000000000e+01	7.221424259506667909e+01	4.346120459489925025e+01	-4.224968118930630054e-03	1.119741027317790696e+02	2.340295519217321374e-01	0.000000000000000000e+00	5.511930207408437532e+00	1.000000000000000000e+00
1.200000000000000000e+01	1.053061234326010691e+02	4.065332901916073638e+01	-4.208244368690237068e-03	1.115239485782035445e+02	2.686979416906964957e-01	0.000000000000000000e+00	3.289298312827696691e+00	1.000000000000000000e+00
1.200000000000000000e+01	4.824896504092245664e+01	4.957299101838975730e+01	-4.262159756789749530e-03	1.129751922015394001e+02	1.523533304846306224e-01	0.000000000000000000e+00	5.915069901805873442e+00	1.000000000000000000e+00
1.300000000000000000e+01	8.300691582782182110e+00	1.502611747621435079e+01	-4.481554822172272544e-03	1.188806618800674073e+02	1.604389043261132963e-01	0.000000000000000000e+00	8.134479825658200269e+00	1.000000000000000000e+00
1.300000000000000000e+01	4.894539518371642828e+01	1.555875588532144960e+01	-4.095673281673435639e-03	1.084938661107716484e+02	3.426465954584532181e-01	0.000000000000000000e+00	3.004629465544285782e+00	1.000000000000000000e+00
1.300000000000000000e+01	1.021987080764854596e+02	2.415887841612484621e+01	-4.463541145151732337e-03	1.183957866926600673e+02	9.282165710614287413e-02	0.000000000000000000e+00	4.691953267125140492e+00	1.000000000000000000e+00
1.300000000000000000e+01	6.125524221913425293e+01	2.682522805652905262e+01	-4.960188612745487086e-03	1.317640753352462752e+02	1.118918824173961157e-01	0.000000000000000000e+00	6.698665951971313426e+00	1.000000000000000000e+00
1.300000000000000000e+01	2.940219898463665160e+01	4.266041559115800652e+01	-4.113675879668257304e-03	1.089784430834022118e+02	2.309506592247343448e-01	0.000000000000000000e+00	1.067392624715471605e+01	1.000000000000000000e+00
1.300000000000000000e+01	7.262103848918113158e+01	5.182325950330814379e+01	-4.282109525536930035e-03	1.135121812820581937e+02	2.320280402438463785e-01	0.000000000000000000e+00	8.084541664209735856e+00	1.000000000000000000e+00
1.300000000000000000e+01	1.069666300045394536e+02	5.324421758935802984e+01	-4.025230753642432616e-03	1.065977605049293118e+02	1.389425718161003687e-01	0.000000000000000000e+00	1.269991169506998752e+01	1.000000000000000000e+00
1.300000000000000000e+01	8.838751469290099294e+01	1.949635736296738386e+01	-4.563942510208509641e-03	1.210982960494309140e+02	1.373843313410344491e-01	0.000000000000000000e+00	7.055977963231360839e+00	1.000000000000000000e+00
1.300000000000000000e+01	3.019649547663041034e+01	2.257512972269370977e+01	-4.471814939983467969e-03	1.186184929072232137e+02	1.762175511922117188e-01	0.000000000000000000e+00	5.284798509576027925e+00	1.000000000000000000e+00
1.300000000000000000e+01	1.400510882075892880e+02	4.467904823524367686e+01	-4.180584652131962356e-03	1.107794303860246288e+02	1.210498608660125486e-01	0.000000000000000000e+00	3.317035443399216188e+00	1.000000000000000000e+00
1.300000000000000000e+01	6.215552639477229491e+01	4.828265924072996995e+01	-4.983286146522832895e-03	1.323857929893469816e+02	3.012833018620562076e-01	0.000000000000000000e+00	4.576209148268117310e+00	1.000000000000000000e+00
1.400000000000000000e+01	4.351823526127114405e+01	1.851690619858648645e+01	-4.378036109290595751e-03	1.160942426913900363e+02	2.085578555149234514e-01	0.000000000000000000e+00	5.003313441207454026e+00	1.000000000000000000e+00
1.400000000000000000e+01	7.492242274844765859e+01	3.155452432206283220e+01	-3.603715014857114193e-03	9.525179695703027960e+01	1.748823581548937245e-01	0.000000000000000000e+00	6.366348025737864624e+00	1.000000000000000000e+00
1.400000000000000000e+01	2.808989051480429566e+01	1.391551652155138541e+01	-3.055998004412261229e-03	8.050886647244269057e+01	2.475483601664107969e-01	0.000000000000000000e+00	6.812089826723014774e+00	1.000000000000000000e+00
1.400000000000000000e+01	1.315453466106179690e+02	1.958747419620727115e+01	-3.672237829002835199e-03	9.709622951306533878e+01	1.929810639463178656e-01	0.000000000000000000e+00	4.049944136693748753e+00	1.000000000000000000e+00
1.400000000000000000e+01	5.835847392768535968e+01	2.078528939775477724e+01	-4.576949253107283691e-03	1.214483993011663046e+02	1.752015416692151994e-01	0.000000000000000000e+00	6.698665951971313426e+00	1.000000000000000000e+00
1.400000000000000000e+01	1.229539101576570772e+02	2.399331691695753932e+01	-3.409489623726430236e-03	9.002382085773800213e+01	4.029407426072415532e-01	0.000000000000000000e+00	5.651428984794173438e+00	1.000000000000000000e+00
1.400000000000000000e+01	8.332773379007599601e+01	3.920388309316311393e+01	-3.523625170263388739e-03	9.309601397266082756e+01	2.757197194055104328e-01	0.000000000000000000e+00	4.964324657133102114e+00	1.000000000000000000e+00
1.500000000000000000e+01	1.399339736710597215e+01	3.624661664657721616e+01	-7.239816985819624330e-03	1.931249642505438544e+02	6.090724589752294360e-02	0.000000000000000000e+00	1.278440650768031617e+01	1.000000000000000000e+00
1.500000000000000000e+01	9.119188392560336354e+01	1.209778497979087142e+01	-5.290573941192037305e-03	1.406570763513349505e+02	1.382624957657433429e-01	0.000000000000000000e+00	5.034596337782557107e+00	1.000000000000000000e+00
1.500000000000000000e+01	1.309429716203013356e+02	5.258057978565239665e+01	-4.063312348954488916e-03	1.076228050109815229e+02	2.161010315780690361e-01	0.000000000000000000e+00	1.205786003442295673e+01	1.000000000000000000e+00
1.500000000000000000e+01	6.722468535852190996e+01	4.580336026747640688e+01	-4.450402914867679013e-03	1.180421441873616004e+02	2.944186232327589137e-01	0.000000000000000000e+00	5.511930207408437532e+00	1.000000000000000000e+00
1.600000000000000000e+01	1.015331080841440610e+02	9.009941167328928913e+00	-5.337941290903030524e-03	1.419320660462161356e+02	1.425967310475549921e-01	0.000000000000000000e+00	3.556683775892843347e+00	1.000000000000000000e+00
1.600000000000000000e+01	8.682530369206649823e+01	2.864146797010738510e+01	-3.891583542016074058e-03	1.030003707710116743e+02	2.363877863621858255e-01	0.000000000000000000e+00	9.277583264404199781e+00	1.000000000000000000e+00
1.600000000000000000e+01	4.397007592039680191e+01	5.425341338967860416e+00	-3.337044350175097634e-03	8.807380723476003936e+01	1.827818336427255996e-01	0.000000000000000000e+00	1.128892785609908422e+01	1.000000000000000000e+00
1.600000000000000000e+01	3.839878758803117620e+01	5.072566925227696544e+01	-4.194897775898947037e-03	1.111646975672329773e+02	1.300541359097077132e-01	0.000000000000000000e+00	4.046357685434705864e+00	1.000000000000000000e+00
1.700000000000000000e+01	2.185721090682602252e+01	1.116628522687372715e+01	-6.306167285367359626e-03	1.679938612023764790e+02	1.703880497189659282e-01	0.000000000000000000e+00	6.812089826723014774e+00	1.000000000000000000e+00
1.700000000000000000e+01	1.187222029760381474e+02	1.933687828294917210e+01	-6.968108557213306513e-03	1.858113727450216857e+02	1.555725055059317130e-01	0.000000000000000000e+00	6.292039925433637215e+00	1.000000000000000000e+00
1.700000000000000000e+01	9.899111272530721806e+01	3.236665544391998139e+01	-4.273003980164148674e-03	1.132670867900208833e+02	1.178424235418302768e-01	0.000000000000000000e+00	8.133388118398814370e+00	1.000000000000000000e+00
1.700000000000000000e+01	1.329851988693999374e+02	3.703854108113777244e+01	-4.068862806011903401e-03	1.077722069849839244e+02	8.292433869945925462e-02	0.000000000000000000e+00	6.276759142900667499e+00	1.000000000000000000e+00
1.700000000000000000e+01	1.300818489047482842e+02	6.402083980943273467e+00	-4.238096893295779585e-03	1.123274907115608698e+02	8.790808398035543370e-02	0.000000000000000000e+00	9.486060961520145440e+00	1.000000000000000000e+00
1.700000000000000000e+01	7.051332964594692498e+00	2.551121765143015452e+01	-2.933476189671540158e-03	7.721093969068932950e+01	2.921456815607839097e-01	0.000000000000000000e+00	1.055927188025527741e+01	1.000000000000000000e+00
1.700000000000000000e+01	1.021093770455016454e+02	3.987854135319159354e+01	-3.961925934568217775e-03	1.048937810243714068e+02	2.780702106974183296e-01	0.000000000000000000e+00	3.289298312827696691e+00	1.000000000000000000e+00
1.700000000000000000e+01	5.911770561220104980e+01	4.486018425007320332e+01	-4.393932395465981709e-03	1.165221239468151424e+02	9.503041821224167407e-02	0.000000000000000000e+00	4.576209148268117310e+00	1.000000000000000000e+00
1.800000000000000000e+01	6.412880282028109491e+01	1.142303037533929455e+01	-4.309821497073843162e-03	1.142581060245228315e+02	1.888172723362606664e-01	0.000000000000000000e+00	5.662065729981969220e+00	1.000000000000000000e+00
1.800000000000000000e+01	1.281780949303936552e+02	2.183773276632018323e+01	-6.382983386145069972e-03	1.700615246348907590e+02	1.264871155039519746e-01	0.000000000000000000e+00	4.049944136693748753e+00	1.000000000000000000e+00
1.800000000000000000e+01	4.852152172497815030e+01	1.853333644671059943e+01	-4.187689782564221405e-03	1.109706795932779215e+02	1.318308863238857320e-01	0.000000000000000000e+00	3.004629465544285782e+00	1.000000000000000000e+00
1.800000000000000000e+01	1.063083161218831521e+02	2.642284554797301865e+01	-3.887516166265817669e-03	1.028908889824288764e+02	1.526779227869974331e-01	0.000000000000000000e+00	4.691953267125140492e+00	1.000000000000000000e+00
1.800000000000000000e+01	4.536449890731796586e+01	3.363809826531912250e+01	2.195151498242057641e-03	-5.733741122028697390e+01	3.338510689635233453e-01	0.000000000000000000e+00	3.671037370492783225e+00	1.000000000000000000e+00
1.800000000000000000e+01	8.987420638133053785e+01	5.133128532151006596e+01	-3.849925228481126515e-03	1.018790515334512747e+02	2.406605804597721221e-01	0.000000000000000000e+00	6.139430825425328031e+00	1.000000000000000000e+00
1.900000000000000000e+01	6.957173626292060931e+01	1.298298674320110457e+01	-3.675804684253609032e-03	9.719223876238194748e+01	2.007575189372770019e-01	0.000000000000000000e+00	5.662065729981969220e+00	1.000000000000000000e+00
1.900000000000000000e+01	1.234268957242186815e+02	1.316203595789070135e+01	-3.484205244492996796e-03	9.203494554816828099e+01	3.809579951496743222e-01	0.000000000000000000e+00	5.267064978520018315e+00	1.000000000000000000e+00
1.900000000000000000e+01	7.969801143043218872e+01	3.581719815161311971e+01	-3.983945993223317848e-03	1.054864962182176100e+02	2.051211910255988924e-01	0.000000000000000000e+00	4.964324657133102114e+00	1.000000000000000000e+00
1.900000000000000000e+01	1.132276159406889207e+02	3.625761022427675329e+01	-3.804000913932136657e-03	1.006429040995817417e+02	2.970699576157178612e-01	0.000000000000000000e+00	4.365649489985512055e+00	1.000000000000000000e+00
1.900000000000000000e+01	1.428667000568061098e+02	3.551043720874172038e+01	-3.841133210491984567e-03	1.016423962761535478e+02	1.904685774282355304e-01	0.000000000000000000e+00	7.974688767788803645e+00	1.000000000000000000e+00
1.900000000000000000e+01	2.774956933672466164e+01	4.499330781996673778e+01	-4.138431066449741250e-03	1.096447798793983281e+02	1.612855438269203967e-01	0.000000000000000000e+00	1.079963291194430397e+01	1.000000000000000000e+00
1.900000000000000000e+01	9.063506070001740511e+01	4.523918292858213164e+01	-3.508173897694366605e-03	9.268011117424583745e+01	2.734503584404941456e-01	0.000000000000000000e+00	6.139430825425328031e+00	1.000000000000000000e+00
2.000000000000000000e+01	1.279546433123055849e+01	9.251799783391469134e+00	-3.032092316263828181e-03	7.986539568034089598e+01	2.864011405179571756e-01	0.000000000000000000e+00	8.351927409715816708e+00	1.000000000000000000e+00
2.000000000000000000e+01	8.544569949998866321e+01	9.395520880636004435e+00	-4.597744479138386048e-03	1.220081456043509007e+02	2.099497855782387346e-01	0.000000000000000000e+00	6.349871393560518662e+00	1.000000000000000000e+00
2.000000000000000000e+01	5.247725571598409999e+01	1.333408373256758495e+01	-4.751488493098145541e-03	1.261464821303412975e+02	1.808077899158900825e-01	0.000000000000000000e+00	6.532997795279237074e+00	1.000000000000000000e+00
2.000000000000000000e+01	9.945450457386642995e+01	6.123869974728011201e+00	-3.443447075996787510e-03	9.093785556673667259e+01	2.707936189822529593e-01	0.000000000000000000e+00	3.556683775892843347e+00	1.000000000000000000e+00
2.000000000000000000e+01	1.181479542192523695e+02	1.130599807834414072e+01	-3.300940868560021686e-03	8.710200772962809879e+01	4.354248732533317900e-01	0.000000000000000000e+00	5.595721581991699445e+00	1.000000000000000000e+00
2.000000000000000000e+01	3.792058712120810782e+01	2.348040188892921165e+01	-4.126137255552074501e-03	1.093138666596176307e+02	1.311177396447660293e-01	0.000000000000000000e+00	8.950672379143718160e+00	1.000000000000000000e+00
2.000000000000000000e+01	3.305360468356411019e+01	3.558590222266052194e+01	-3.750454568456667442e-03	9.920159401792592746e+01	2.366687319830914626e-01	0.000000000000000000e+00	1.062133675018849210e+01	1.000000000000000000e+00
2.100000000000000000e+01	1.111117155702629731e+02	1.852252753295072552e+01	-4.948007141099901654e-03	1.314361859576186191e+02	1.356406031856328687e-01	0.000000000000000000e+00	7.653932694862529473e+00	1.000000000000000000e+00
2.100000000000000000e+01	2.317460387340307904e+01	3.168485911167823943e+01	-4.686163778053142014e-03	1.243881329929797062e+02	1.294764443110433261e-01	0.000000000000000000e+00	1.035103497646145776e+01	1.000000000000000000e+00
2.100000000000000000e+01	9.344434518719329219e+01	1.301622197986343821e+01	-7.806689813646744934e-03	2.083835129807887370e+02	1.324101441273662916e-01	0.000000000000000000e+00	8.502822377331277437e+00	1.000000000000000000e+00
2.100000000000000000e+01	1.294480237371101055e+02	3.185336052290283959e+01	-4.259519243710728487e-03	1.129041173580978352e+02	2.272416666756156278e-01	0.000000000000000000e+00	6.276759142900667499e+00	1.000000000000000000e+00
2.200000000000000000e+01	8.282333569021562880e+01	1.519060106836471036e+01	-4.127184615265876329e-03	1.093420585016792757e+02	1.948326831261443237e-01	0.000000000000000000e+00	6.360797617674462501e+00	1.000000000000000000e+00
2.200000000000000000e+01	1.527818512551205465e+01	4.781835288239670234e+01	-1.154863650310558251e-02	3.091057086907918574e+02	8.263341372932841988e-02	0.000000000000000000e+00	1.278734936366575603e+01	1.000000000000000000e+00
2.200000000000000000e+01	1.062695500780895799e+02	1.245835292520484394e+01	-3.796939853711436656e-03	1.004528411327647888e+02	3.254354512386877785e-01	0.000000000000000000e+00	7.760204915259952152e+00	1.000000000000000000e+00
2.300000000000000000e+01	4.350425449611619655e+01	1.648488942127158552e+01	-4.245497126840681174e-03	1.125266832263845060e+02	1.621342359147526224e-01	0.000000000000000000e+00	5.419327048798775692e+00	1.000000000000000000e+00
2.300000000000000000e+01	4.392933734951461133e+01	3.917238926899599250e+01	-6.087099885798905909e-03	1.620972113235386018e+02	2.369381003832449206e-01	0.000000000000000000e+00	5.717347777630401140e+00	1.000000000000000000e+00
2.300000000000000000e+01	1.145982067846026098e+02	4.636303450617888444e+01	-4.456333401471194652e-03	1.182017754386612438e+02	2.084253599862554429e-01	0.000000000000000000e+00	6.377150670045595326e+00	1.000000000000000000e+00
2.300000000000000000e+01	6.714189422802164131e+01	4.923003558680020575e+01	-4.354379372968523489e-03	1.154574729500134396e+02	1.301294475690735197e-01	0.000000000000000000e+00	8.337903193809342639e+00	1.000000000000000000e+00
2.300000000000000000e+01	4.879998317784827577e+01	3.493191556404927667e+01	-5.081419228287078690e-03	1.350272468333923825e+02	3.368656765170138234e-01	0.000000000000000000e+00	3.671037370492783225e+00	1.000000000000000000e+00
2.300000000000000000e+01	1.229130036996011057e+02	3.548483044682076581e+01	-4.073802048512029095e-03	1.079051568613566303e+02	2.272369581297227770e-01	0.000000000000000000e+00	7.476233055420664186e+00	1.000000000000000000e+00
2.300000000000000000e+01	5.958200226435323543e+01	4.489866415594109128e+01	-3.735570641494975318e-03	9.880096249407442599e+01	1.307218516159727173e-01	0.000000000000000000e+00	8.712792030939375820e+00	1.000000000000000000e+00
2.400000000000000000e+01	1.276151843251035132e+02	1.635581304523575596e+01	-4.215981276357244970e-03	1.117322033698663546e+02	2.024637233543032933e-01	0.000000000000000000e+00	5.267064978520018315e+00	1.000000000000000000e+00
2.400000000000000000e+01	1.154112235232063597e+02	4.003792150709237774e+01	-4.376066961502072042e-03	1.160412390263468296e+02	1.639645942101373155e-01	0.000000000000000000e+00	4.365649489985512055e+00	1.000000000000000000e+00
2.400000000000000000e+01	1.440126871946210656e+02	2.761851891069405340e+01	-3.567185729064020153e-03	9.426853605618330789e+01	2.138886717717942698e-01	0.000000000000000000e+00	7.974688767788803645e+00	1.000000000000000000e+00
2.400000000000000000e+01	1.405681666136076728e+02	4.659370510180892211e+01	-4.190156032348337119e-03	1.110370637815201604e+02	2.246773906768607665e-01	0.000000000000000000e+00	1.131910257834056210e+01	1.000000000000000000e+00
2.500000000000000000e+01	3.329512559416031081e+01	4.774984835031610686e+01	-4.913142579206818475e-03	1.304977345263806967e+02	1.840714114951524927e-01	0.000000000000000000e+00	7.287606852098680754e+00	1.000000000000000000e+00
2.500000000000000000e+01	2.804842503618750982e+01	6.053028909390301138e+00	-3.741934317403637807e-03	9.897225392698365454e+01	2.507169815219293385e-01	0.000000000000000000e+00	7.499892676582852857e+00	1.000000000000000000e+00
2.500000000000000000e+01	6.450234242432169651e+01	9.674672294525542782e+00	-2.972654540763330737e-03	7.826550563557006512e+01	2.492566508423026406e-01	0.000000000000000000e+00	8.360747387766130245e+00	1.000000000000000000e+00
2.500000000000000000e+01	1.195252056597333912e+01	1.756107997278069988e+01	-4.390499471393320176e-03	1.164297197307747922e+02	1.805899916534551286e-01	0.000000000000000000e+00	7.848280498236549718e+00	1.000000000000000000e+00
2.500000000000000000e+01	9.231407493229048100e+01	2.144358678336681123e+01	-4.349590397077487611e-03	1.153285678086584909e+02	2.128493971056016898e-01	0.000000000000000000e+00	6.536755381489521177e+00	1.000000000000000000e+00
2.500000000000000000e+01	7.389401201451480006e+01	2.946840489199975366e+01	-3.849671084153936679e-03	1.018722107158805841e+02	2.982428903395550890e-01	0.000000000000000000e+00	5.561211828274727154e+00	1.000000000000000000e+00
2.500000000000000000e+01	1.366320284634200561e+02	9.137102986984665165e+00	-3.611116527255289060e-03	9.545102389482153171e+01	1.433561012887184516e-01	0.000000000000000000e+00	8.427658515071062340e+00	1.000000000000000000e+00
2.500000000000000000e+01	2.341152502970479077e+01	2.133653589244967108e+01	-4.440373678765327861e-03	1.177721866584720232e+02	4.099606226645390317e-01	0.000000000000000000e+00	6.160222981371666684e+00	1.000000000000000000e+00
2.500000000000000000e+01	1.025613126082148341e+02	2.565219717656183462e+01	-3.663121890362662156e-03	9.685085526484785134e+01	1.520471139351939893e-01	0.000000000000000000e+00	1.036685514895871307e+01	1.000000000000000000e+00
2.500000000000000000e+01	7.006367248759185884e+01	3.350022533783243972e+01	-3.824402202728782729e-03	1.011920467714163578e+02	3.738578798358858091e-01	0.000000000000000000e+00	5.561211828274727154e+00	1.000000000000000000e+00
2.600000000000000000e+01	1.293091828806111891e+02	4.965609175771895423e+00	-7.033508057572784161e-03	1.875717348830232822e+02	1.291396705318546001e-01	0.000000000000000000e+00	7.855824164980073299e+00	1.000000000000000000e+00
2.600000000000000000e+01	1.419057453897694643e+02	1.744014890677606644e+01	-4.381330370603097810e-03	1.161829145138861747e+02	1.330183568421101636e-01	0.000000000000000000e+00	9.836293090663213334e+00	1.000000000000000000e+00
2.600000000000000000e+01	6.458812010433966577e+01	2.996258011545385358e+01	-3.917870669149906872e-03	1.037079428941758721e+02	3.151064997284138691e-01	0.000000000000000000e+00	3.036306560499380858e+00	1.000000000000000000e+00
2.600000000000000000e+01	3.719298861826533198e+01	3.142386716115250778e+01	-4.067882151819345385e-03	1.077458106593000480e+02	1.608368020335689819e-01	0.000000000000000000e+00	5.845451887448112060e+00	1.000000000000000000e+00
2.600000000000000000e+01	8.247036437569431655e+01	4.825352872070758536e+01	-4.701888703473217600e-03	1.248114017210318138e+02	1.816481423532334549e-01	0.000000000000000000e+00	7.065340572774373662e+00	1.000000000000000000e+00
2.600000000000000000e+01	1.088232303653074595e+01	9.786108331226300194e+00	-3.948268308382215167e-03	1.045261579095056135e+02	2.760663633396386318e-01	0.000000000000000000e+00	7.848280498236549718e+00	1.000000000000000000e+00
2.600000000000000000e+01	8.373415502030830737e+01	2.451201412685581715e+01	-3.191073044596420740e-03	8.414468915032617247e+01	4.043969461018368516e-01	0.000000000000000000e+00	7.180770321442123461e+00	1.000000000000000000e+00
2.700000000000000000e+01	2.765618636326166069e+01	1.687209893538253880e+01	-6.551349329114026544e-03	1.745934404706748637e+02	1.786486053597502455e-01	0.000000000000000000e+00	5.094190385119750530e+00	1.000000000000000000e+00
2.700000000000000000e+01	9.701035738562516997e+01	1.689670850965715232e+01	-5.524956265986989516e-03	1.469659589592741895e+02	2.259898961122133176e-01	0.000000000000000000e+00	6.536755381489521177e+00	1.000000000000000000e+00
2.700000000000000000e+01	3.659052321177706091e+01	2.256726980563016483e+01	-5.532343425941116909e-03	1.471647995714979515e+02	9.417266447602867796e-02	0.000000000000000000e+00	5.019650527321324773e+00	1.000000000000000000e+00
2.700000000000000000e+01	7.547966069923757004e+01	4.927778431247452318e+01	-4.095589454616496532e-03	1.084916097330261806e+02	1.028209347256270334e-01	0.000000000000000000e+00	7.065340572774373662e+00	1.000000000000000000e+00
2.700000000000000000e+01	9.496215506542084483e+01	5.260283973952478043e+00	-3.344710006337177181e-03	8.828014414553902611e+01	2.057814101466191037e-01	0.000000000000000000e+00	5.894604036462464336e+00	1.000000000000000000e+00
2.800000000000000000e+01	1.149332693997503299e+02	3.056255754538712566e+01	-3.502311691141205170e-03	9.252231782101520707e+01	1.867356846429516493e-01	0.000000000000000000e+00	9.375762902953706401e+00	1.000000000000000000e+00
2.800000000000000000e+01	1.239485981687290064e+02	5.049516890371081956e+01	-4.560466473906438396e-03	1.210047313790152259e+02	1.653379161341259618e-01	0.000000000000000000e+00	7.148531818286034678e+00	1.000000000000000000e+00
2.800000000000000000e+01	1.095786655535707013e+02	5.165810348721552003e+01	-4.137909073497614623e-03	1.096307293648809917e+02	1.475355854172708536e-01	0.000000000000000000e+00	7.296132515515715511e+00	1.000000000000000000e+00
2.800000000000000000e+01	7.801681741825551519e+00	5.299271246637806598e+01	-3.830882909566682686e-03	1.013664883326243000e+02	2.394072846544472721e-01	0.000000000000000000e+00	6.033424448863446088e+00	1.000000000000000000e+00
2.900000000000000000e+01	8.879916837801744123e+01	2.960211256357902698e+01	-4.001173176726205080e-03	1.059502013140699717e+02	2.792898845970820387e-01	0.000000000000000000e+00	7.180770321442123461e+00	1.000000000000000000e+00
2.900000000000000000e+01	8.303726059794377079e+01	1.539156502689871964e+01	-4.595750767428801939e-03	1.219544807508221851e+02	2.447569082276829233e-01	0.000000000000000000e+00	5.128057499696843990e+00	1.000000000000000000e+00
2.900000000000000000e+01	6.342389784799259900e+01	2.715834330891312831e+01	-3.166100501627420842e-03	8.347250176524511289e+01	3.785075856537725159e-01	0.000000000000000000e+00	3.036306560499380858e+00	1.000000000000000000e+00
2.900000000000000000e+01	6.703935469954505066e+00	3.092703506426671822e+01	-4.450286335454033820e-03	1.180390062125342183e+02	4.077353932428743333e-01	0.000000000000000000e+00	4.750097064083622200e+00	1.000000000000000000e+00
2.900000000000000000e+01	1.375735491131085375e+01	5.202722415551352242e+01	-3.565718337009346050e-03	9.422903817928127523e+01	2.011844138741401000e-01	0.000000000000000000e+00	6.033424448863446088e+00	1.000000000000000000e+00
3.000000000000000000e+01	3.336329717559762997e+01	1.134458107316826059e+01	-5.237851369768747704e-03	1.392379398435406017e+02	4.179506175952552027e-01	0.000000000000000000e+00	6.650161313004570474e+00	1.000000000000000000e+00
3.000000000000000000e+01	7.980690475762750680e+01	3.072278069210582885e+01	-5.905192660533526393e-03	1.572008040081011586e+02	1.919593075062652199e-01	0.000000000000000000e+00	6.044481718017406635e+00	1.000000000000000000e+00
3.000000000000000000e+01	8.983871811933515517e+01	8.175202601661272439e+00	-4.508934490989264902e-03	1.196176420109786278e+02	2.589811517644757810e-01	0.000000000000000000e+00	5.894604036462464336e+00	1.000000000000000000e+00
3.000000000000000000e+01	3.139337204945026016e+01	3.215445283251240483e+01	-3.894921360025504608e-03	1.030902150116411065e+02	2.971281460276180564e-01	0.000000000000000000e+00	5.845451887448112060e+00	1.000000000000000000e+00
3.000000000000000000e+01	4.054627559249320967e+01	4.847788497881253278e+01	-3.658530663774994286e-03	9.672727295294191663e+01	2.787220150914270222e-01	0.000000000000000000e+00	7.287606852098680754e+00	1.000000000000000000e+00
3.100000000000000000e+01	3.746687036727603726e+01	5.945452328717204971e+00	-8.188058309087014458e-03	2.186488308549243129e+02	1.315179119344871417e-01	0.000000000000000000e+00	6.781585665507686933e+00	1.000000000000000000e+00
3.100000000000000000e+01	8.895884983361278842e+01	1.519502715029930329e+01	-4.771323773911417647e-03	1.266803895325138853e+02	2.332359456443943158e-01	0.000000000000000000e+00	5.924849889484913312e+00	1.000000000000000000e+00
3.100000000000000000e+01	9.613198887312293550e+01	4.268984629186621760e+01	-3.450826587021998872e-03	9.113649029229792120e+01	2.132787269300124855e-01	0.000000000000000000e+00	6.707107857621888769e+00	1.000000000000000000e+00
3.100000000000000000e+01	1.240756356432648602e+02	1.082427426481303989e+01	-4.326315471102202236e-03	1.147020752784943056e+02	1.600152218457359110e-01	0.000000000000000000e+00	7.855824164980073299e+00	1.000000000000000000e+00
3.100000000000000000e+01	1.323726305778158974e+02	2.883905989392074432e+01	-5.928127987430583529e-03	1.578181555302128629e+02	1.736801688864746396e-01	0.000000000000000000e+00	3.754879918561005780e+00	1.000000000000000000e+00
3.100000000000000000e+01	6.138759842019711144e+00	3.685959037019453888e+01	-4.533069301048290277e-03	1.202672800908146797e+02	2.363733010419841740e-01	0.000000000000000000e+00	5.959415738837476439e+00	1.000000000000000000e+00
3.200000000000000000e+01	2.282749938393683919e+01	1.849523101119936541e+01	-4.416425441515677182e-03	1.171275705697490395e+02	2.264036006635502529e-01	0.000000000000000000e+00	5.094190385119750530e+00	1.000000000000000000e+00
3.200000000000000000e+01	1.222494565061034777e+01	5.776775705082629386e+00	-4.053170538654509922e-03	1.073498173158960185e+02	1.943900598675479818e-01	0.000000000000000000e+00	1.524767958266438228e+01	1.000000000000000000e+00
3.200000000000000000e+01	2.711041578934400675e+01	9.080487466793815798e+00	-3.416696820182806103e-03	9.021781738207238277e+01	3.226273967388914032e-01	0.000000000000000000e+00	6.650161313004570474e+00	1.000000000000000000e+00
3.200000000000000000e+01	8.356643371772140938e+01	1.029088374598125277e+01	-4.419297278578956760e-03	1.172048719742692384e+02	2.573175217629618539e-01	0.000000000000000000e+00	5.128057499696843990e+00	1.000000000000000000e+00
3.200000000000000000e+01	1.320373970471212601e+02	1.504313238135360997e+01	-4.341910341591764463e-03	1.151218433104512258e+02	8.200401506531129758e-02	0.000000000000000000e+00	9.010461056984691908e+00	1.000000000000000000e+00
3.200000000000000000e+01	3.770600031838387167e+01	1.767313022434793979e+01	-4.974795608967319885e-03	1.321572526983378566e+02	1.873608507142293655e-01	0.000000000000000000e+00	5.019650527321324773e+00	1.000000000000000000e+00
3.200000000000000000e+01	1.227053091043564450e+02	1.930053238108743940e+01	-4.310729645455407127e-03	1.142825507070938755e+02	2.400137071791929033e-01	0.000000000000000000e+00	8.586311575813233787e+00	1.000000000000000000e+00
3.200000000000000000e+01	7.570923057858465199e+01	2.513287132844574856e+01	-4.160778804686437668e-03	1.102463152435159799e+02	3.882974054226462357e-01	0.000000000000000000e+00	6.180270328551616288e+00	1.000000000000000000e+00
3.300000000000000000e+01	1.240186905153369281e+02	4.334698072627768539e+01	-6.302474886131657385e-03	1.678944726783481940e+02	1.715870048357167610e-01	0.000000000000000000e+00	7.148531818286034678e+00	1.000000000000000000e+00
3.300000000000000000e+01	1.060332658439700424e+02	5.324574691661688064e+00	-5.865610029427831100e-03	1.561353560346771303e+02	9.669420350894419869e-02	0.000000000000000000e+00	9.667019593590181259e+00	1.000000000000000000e+00
3.300000000000000000e+01	1.075711415574107548e+02	1.923544961454642888e+01	-4.355593774588054773e-03	1.154901610687238360e+02	8.397771909423801251e-02	0.000000000000000000e+00	9.913755748924266697e+00	1.000000000000000000e+00
3.300000000000000000e+01	1.127467248750047091e+01	2.963405972240947506e+01	-5.256796085436239024e-03	1.397478758521178293e+02	2.442673474682409696e-01	0.000000000000000000e+00	4.750097064083622200e+00	1.000000000000000000e+00
3.300000000000000000e+01	8.998401855422352469e+01	4.537084550329936405e+01	-4.327245985076889380e-03	1.147271219770304924e+02	9.341694115821308486e-02	0.000000000000000000e+00	6.707107857621888769e+00	1.000000000000000000e+00
3.300000000000000000e+01	9.997869140462670146e+01	1.286071403361302501e+01	-3.967377674273641491e-03	1.050405258176942453e+02	1.660179890249583456e-01	0.000000000000000000e+00	4.280533926426808300e+00	1.000000000000000000e+00
3.300000000000000000e+01	8.150010496994816833e+01	2.297381711017661843e+01	-3.626812195646372024e-03	9.587350510973017492e+01	3.777478512293701574e-01	0.000000000000000000e+00	6.180270328551616288e+00	1.000000000000000000e+00
3.500000000000000000e+01	1.721298892081259879e+01	3.451417310022515039e+01	-4.134299388858599100e-03	1.095335672744411397e+02	3.054512779594710237e-01	0.000000000000000000e+00	7.686293556876447219e+00	1.000000000000000000e+00
3.500000000000000000e+01	2.840551311474350982e+01	1.913868889123152428e+01	-5.156791145987701941e-03	1.370560371063982075e+02	1.918017530227857925e-01	0.000000000000000000e+00	5.615004472344010011e+00	1.000000000000000000e+00
3.500000000000000000e+01	5.983327295558633807e+01	2.123422232742822047e+01	-4.288261530830182570e-03	1.136777751647560706e+02	2.236397834748345970e-01	0.000000000000000000e+00	7.301434989896527838e+00	1.000000000000000000e+00
3.500000000000000000e+01	3.362746305424275306e+01	2.329519717879865226e+01	-4.446514400234296595e-03	1.179374768138182930e+02	3.076172492110166301e-01	0.000000000000000000e+00	6.674228218696928394e+00	1.000000000000000000e+00
3.500000000000000000e+01	1.103491953350485630e+02	4.341299480700674707e+01	-3.825234080586101867e-03	1.012144384758700113e+02	2.752374811236161234e-01	0.000000000000000000e+00	5.252943759035050064e+00	1.000000000000000000e+00
3.500000000000000000e+01	1.135251893268397367e+02	2.856429637369605601e+01	-3.746438684548297326e-03	9.909349823823271208e+01	2.190696396211169183e-01	0.000000000000000000e+00	3.911456160618636435e+00	1.000000000000000000e+00
3.500000000000000000e+01	6.698231385476503874e+01	4.036579830583665540e+01	-4.106381417738761211e-03	1.087820976292749293e+02	1.163248492394933775e-01	0.000000000000000000e+00	1.051359860926155143e+01	1.000000000000000000e+00
3.600000000000000000e+01	7.455607195116554919e+01	3.307375167859446918e+01	-4.262795884215997942e-03	1.129923148803054005e+02	2.525550234346433109e-01	0.000000000000000000e+00	8.024173200733468292e+00	1.000000000000000000e+00
3.600000000000000000e+01	6.741116676893959436e+01	1.642172258929497630e+01	-4.458717197141245231e-03	1.182659402047408577e+02	2.026097007850186094e-01	0.000000000000000000e+00	7.808542598650893396e+00	1.000000000000000000e+00
3.600000000000000000e+01	3.626476836767943723e+01	4.724474068260288107e+01	-3.780885532420831269e-03	1.000207060369926211e+02	1.245826414867919896e-01	0.000000000000000000e+00	9.513486039826792862e+00	1.000000000000000000e+00
3.700000000000000000e+01	9.645986666126987075e+01	1.930315813487514021e+01	-4.363178930377033769e-03	1.156943311462988504e+02	1.547504931878325163e-01	0.000000000000000000e+00	5.489327856893714497e+00	1.000000000000000000e+00
3.700000000000000000e+01	2.844915858482806570e+01	2.755281803148227837e+01	-3.192997287744228987e-03	8.419648411455511905e+01	1.749043202762510241e-01	0.000000000000000000e+00	6.703892339765501696e+00	1.000000000000000000e+00
3.700000000000000000e+01	7.234884997190322053e+01	1.021826754511881852e+01	-3.840078305551976757e-03	1.016140013388012306e+02	3.948920118820786751e-01	0.000000000000000000e+00	4.757110968412246343e+00	1.000000000000000000e+00
3.700000000000000000e+01	9.957048149377298785e+01	4.290982150755295521e+01	-4.058193570360564204e-03	1.074850225511763568e+02	1.933329056403385593e-01	0.000000000000000000e+00	7.808758373519159690e+00	1.000000000000000000e+00
3.700000000000000000e+01	6.071533398425664529e+01	5.229269189628390535e+01	-3.714334848969675067e-03	9.822935743705539835e+01	2.090087552052294351e-01	0.000000000000000000e+00	1.347315209649208612e+01	1.000000000000000000e+00
3.800000000000000000e+01	1.413400089063455027e+02	2.615441778900585135e+01	-3.186115566714731780e-03	8.401124843113204577e+01	1.168853785647175902e-01	0.000000000000000000e+00	1.073572376683118179e+01	1.000000000000000000e+00
3.800000000000000000e+01	1.893408161763164443e+01	6.638174333708109387e+00	-4.200120127661606875e-03	1.113052679120181949e+02	2.035315697864833462e-01	0.000000000000000000e+00	1.298281230594073854e+01	1.000000000000000000e+00
3.800000000000000000e+01	9.623661688925160718e+01	1.078228938579171015e+01	-4.162821404529057530e-03	1.103012960217523926e+02	1.539030145902017255e-01	0.000000000000000000e+00	4.280533926426808300e+00	1.000000000000000000e+00
3.800000000000000000e+01	8.473203691368232171e+01	1.553624399740061790e+01	-4.105138566291252102e-03	1.087486437248975335e+02	7.234509127283506036e-02	0.000000000000000000e+00	8.109431416370552981e+00	1.000000000000000000e+00
3.800000000000000000e+01	8.314484306221230270e+01	4.658367642126094665e+01	-3.757223428808232485e-03	9.938379182394614020e+01	1.101602975011768404e-01	0.000000000000000000e+00	6.945882251096002769e+00	1.000000000000000000e+00
3.800000000000000000e+01	6.000920172491528604e+01	1.393490715545436487e+01	-4.477475541270947192e-03	1.187708596398439482e+02	1.121424850610582835e-01	0.000000000000000000e+00	7.301434989896527838e+00	1.000000000000000000e+00
3.800000000000000000e+01	1.364494768917336671e+02	5.099130219531080854e+01	-2.968652350929283038e-03	7.815777846006831453e+01	2.175019306961194498e-01	0.000000000000000000e+00	7.647675824129322564e+00	1.000000000000000000e+00
3.800000000000000000e+01	1.193965682112596767e+02	5.323031065330776102e+01	-4.012399124428531541e-03	1.062523707983892507e+02	2.100867777767642108e-01	0.000000000000000000e+00	1.091073897774008294e+01	1.000000000000000000e+00
3.900000000000000000e+01	8.568327282475530637e+01	6.583861295758208776e+00	-5.328300255583679444e-03	1.416725577402805527e+02	9.386892795228374275e-02	0.000000000000000000e+00	5.625765948869824840e+00	1.000000000000000000e+00
3.900000000000000000e+01	7.572933697494157457e+01	1.528027349858894901e+01	-4.877454625363255789e-03	1.295371198063348857e+02	1.095795466119803274e-01	0.000000000000000000e+00	6.087002271289068567e+00	1.000000000000000000e+00
3.900000000000000000e+01	1.063383185558255519e+02	4.680508643275551606e+01	-4.956721096053780251e-03	1.316707399876760576e+02	2.219444133481613957e-01	0.000000000000000000e+00	5.252943759035050064e+00	1.000000000000000000e+00
3.900000000000000000e+01	6.798164650859435199e+01	8.332097172153765996e+00	-3.759501860833181809e-03	9.944512051068969072e+01	2.043682488325421209e-01	0.000000000000000000e+00	4.757110968412246343e+00	1.000000000000000000e+00
3.900000000000000000e+01	3.433098454681979916e+01	1.006206519657926890e+01	-4.222256558993401666e-03	1.119011155159413136e+02	8.165246688076810422e-02	0.000000000000000000e+00	5.598662057468388298e+00	1.000000000000000000e+00
3.900000000000000000e+01	5.302163129982785961e+01	1.613643913858222234e+01	-4.573082424139426720e-03	1.213443156419375981e+02	7.621430193000244824e-02	0.000000000000000000e+00	7.326177961139856976e+00	1.000000000000000000e+00
3.900000000000000000e+01	1.375668138395325002e+02	1.430818703191542340e+01	-4.331215500379305069e-03	1.148339696502723513e+02	8.618520187326517146e-02	0.000000000000000000e+00	1.243262579515917210e+01	1.000000000000000000e+00
3.900000000000000000e+01	5.028364490219902194e+01	3.010483638036772547e+01	-4.700581565227253573e-03	1.247762174051780164e+02	1.470701553788906768e-01	0.000000000000000000e+00	4.082600920615442774e+00	1.000000000000000000e+00
3.900000000000000000e+01	1.235899939503820235e+02	3.163430667122431927e+01	-4.287405782936673168e-03	1.136547409491561211e+02	2.479309226680309619e-01	0.000000000000000000e+00	5.762415006128895456e+00	1.000000000000000000e+00
3.900000000000000000e+01	1.360888640198372457e+02	3.551824404639668842e+01	-4.062679685023541827e-03	1.076057755593190990e+02	2.615200469110660064e-01	0.000000000000000000e+00	8.878637775847719737e+00	1.000000000000000000e+00
3.900000000000000000e+01	1.305845246852848049e+02	4.248476808962003304e+01	-3.914594480947178323e-03	1.036197575466219973e+02	3.174947302892464629e-01	0.000000000000000000e+00	8.878637775847719737e+00	1.000000000000000000e+00
4.000000000000000000e+01	1.134320918881756910e+02	2.465394828645936087e+01	-3.640415209117479119e-03	9.623965821098690299e+01	1.119047905362334783e-01	0.000000000000000000e+00	3.911456160618636435e+00	1.000000000000000000e+00
4.000000000000000000e+01	9.710530121916482926e+01	3.221535389571500474e+01	-4.231206530640753936e-03	1.121420224210030625e+02	3.182720506015416229e-01	0.000000000000000000e+00	6.989300790063995628e+00	1.000000000000000000e+00
4.000000000000000000e+01	2.811685659647068292e+01	4.233373768946827198e+01	-3.839433398480823160e-03	1.015966423378249459e+02	2.175305166751052566e-01	0.000000000000000000e+00	8.531157603099634557e+00	1.000000000000000000e+00
4.000000000000000000e+01	5.117493360685065795e+01	3.656822403478419403e+01	-4.609300801070944156e-03	1.223192077909549766e+02	2.179282048492469093e-01	0.000000000000000000e+00	6.524551749070798046e+00	1.000000000000000000e+00
4.100000000000000000e+01	6.287299464604852517e+01	3.002542407095866039e+01	-4.381065067909627533e-03	1.161757733459242274e+02	1.044086143595890359e-01	0.000000000000000000e+00	1.207421204554628957e+01	1.000000000000000000e+00
4.200000000000000000e+01	1.576230078349952102e+01	1.922758344261859875e+01	-3.807517190417834558e-03	1.007375519173501459e+02	2.496387784952118771e-01	0.000000000000000000e+00	7.937023549916114362e+00	1.000000000000000000e+00
4.200000000000000000e+01	3.128946831481159307e+01	1.667659617360839164e+01	-4.618699296241553405e-03	1.225721876296630768e+02	1.509914546065573848e-01	0.000000000000000000e+00	5.651889972623080460e+00	1.000000000000000000e+00
4.200000000000000000e+01	1.023806154738657028e+02	2.593835136872208480e+01	-4.113793231309425744e-03	1.089816018443225545e+02	2.433755161899846531e-01	0.000000000000000000e+00	8.199372000935543525e+00	1.000000000000000000e+00
4.200000000000000000e+01	9.181472903485015991e+01	2.222812253672504923e+01	-3.915357093984488113e-03	1.036402848459048300e+02	1.597745294543482242e-01	0.000000000000000000e+00	4.434232417979966812e+00	1.000000000000000000e+00
4.200000000000000000e+01	9.514596703552426149e+00	2.412273783868573673e+01	-3.843263781803460920e-03	1.016997449875109822e+02	3.531625238471587380e-01	0.000000000000000000e+00	7.937023549916114362e+00	1.000000000000000000e+00
4.200000000000000000e+01	1.407417590704959593e+02	4.421106599340428289e+01	-4.017313765942529674e-03	1.063846584885938853e+02	2.422821403788254502e-01	0.000000000000000000e+00	8.024667547990022243e+00	1.000000000000000000e+00
4.300000000000000000e+01	1.070470883794027230e+02	1.706635734313375252e+01	-4.331629440716184935e-03	1.148451117062885203e+02	1.188893361737199950e-01	0.000000000000000000e+00	5.641245979682014244e+00	1.000000000000000000e+00
4.300000000000000000e+01	2.865198303203650099e+01	5.084809554821976718e+01	-4.506232775611926020e-03	1.195449197817294475e+02	2.262993038851053296e-01	0.000000000000000000e+00	8.531157603099634557e+00	1.000000000000000000e+00
4.300000000000000000e+01	6.681156936875305519e+01	4.225971563987644686e+01	-3.045450485340883695e-03	8.022495829086570041e+01	2.655270545487894429e-01	0.000000000000000000e+00	1.126047256989096645e+01	1.000000000000000000e+00
4.300000000000000000e+01	5.619390666227685927e+01	5.086404654984093554e+01	-5.147642279721164650e-03	1.368097765433552695e+02	1.047372014186164213e-01	0.000000000000000000e+00	1.018782096199093523e+01	1.000000000000000000e+00
4.300000000000000000e+01	1.284279666136789899e+02	2.408979954502378362e+01	-3.669479742393743065e-03	9.702198993610699063e+01	3.069940222562870247e-01	0.000000000000000000e+00	6.288562779064784891e+00	1.000000000000000000e+00
4.300000000000000000e+01	1.439121619641572920e+02	5.266321039278987826e+01	-3.841844517820864387e-03	1.016615425767118239e+02	1.024233186182996747e-01	0.000000000000000000e+00	7.647675824129322564e+00	1.000000000000000000e+00
4.400000000000000000e+01	9.015702750525275633e+01	3.297154033472837398e+01	-5.635144833471624100e-03	1.499319110105037964e+02	6.407680068744758817e-02	0.000000000000000000e+00	3.098138698993385898e+00	1.000000000000000000e+00
4.400000000000000000e+01	2.315308702342683134e+01	2.225904856539469989e+01	-4.355893689556420215e-03	1.154982338972932894e+02	1.820537755674918046e-01	0.000000000000000000e+00	5.345417129972759973e+00	1.000000000000000000e+00
4.400000000000000000e+01	2.958751994542546981e+01	2.450268462841913220e+01	-4.420238298675397727e-03	1.172302014666930035e+02	1.114381942569214745e-01	0.000000000000000000e+00	4.163775843496088314e+00	1.000000000000000000e+00
4.400000000000000000e+01	3.198179668262845610e+01	4.980103644926965778e+00	-3.661729807091109075e-03	9.681338447882168907e+01	2.830212647742774701e-01	0.000000000000000000e+00	5.598662057468388298e+00	1.000000000000000000e+00
4.400000000000000000e+01	8.923977460223864000e+01	1.094282190790201348e+01	-3.844712041596915712e-03	1.017387278802299448e+02	3.017923459014154597e-01	0.000000000000000000e+00	5.625765948869824840e+00	1.000000000000000000e+00
4.400000000000000000e+01	1.180059993341447466e+02	3.021148172461543169e+01	-4.183937347289938546e-03	1.108696750757228955e+02	2.531622036861441716e-01	0.000000000000000000e+00	5.024831112220349283e+00	1.000000000000000000e+00
4.500000000000000000e+01	4.531336364025160179e+01	1.783322532611431654e+01	-7.883019273629231910e-03	2.104380774748400142e+02	1.098304127036004996e-01	0.000000000000000000e+00	3.600397770696944555e+00	1.000000000000000000e+00
4.500000000000000000e+01	5.939843519293901153e+01	7.451641653460149506e+00	-4.422540527148196600e-03	1.172921706838012028e+02	1.551245721418398338e-01	0.000000000000000000e+00	8.234036922569544004e+00	1.000000000000000000e+00
4.500000000000000000e+01	9.764681681979299199e+00	9.919051964383825748e+00	-3.497308663243610827e-03	9.238765102940546114e+01	2.108435167203375205e-01	0.000000000000000000e+00	4.137527005436687944e+00	1.000000000000000000e+00
4.600000000000000000e+01	7.155116532645446625e+01	1.433281629021689874e+01	-3.592084365268021721e-03	9.493873408859148810e+01	2.958627656591006350e-01	0.000000000000000000e+00	6.786555379806638477e+00	1.000000000000000000e+00
4.600000000000000000e+01	1.209888145362659486e+02	3.425521034759846373e+01	-4.455427883620198364e-03	1.181774015622337970e+02	3.413974223543649877e-01	0.000000000000000000e+00	5.024831112220349283e+00	1.000000000000000000e+00
4.600000000000000000e+01	2.469425999377694225e+01	3.527033012371891374e+01	-4.140562901427100040e-03	1.097021626049234868e+02	2.988862759947152892e-01	0.000000000000000000e+00	8.644870980272235883e+00	1.000000000000000000e+00
4.600000000000000000e+01	2.080333868275863907e+01	7.792002354525173757e+00	-4.257362341726515786e-03	1.128460599024977427e+02	3.087466436233040623e-01	0.000000000000000000e+00	1.025756393472274119e+01	1.000000000000000000e+00
4.600000000000000000e+01	9.541476606693868234e+01	1.963927134280606879e+01	-3.846317698830472361e-03	1.017819474489579221e+02	3.091535645352214701e-01	0.000000000000000000e+00	4.434232417979966812e+00	1.000000000000000000e+00
4.600000000000000000e+01	1.041390403071574013e+02	3.404250954184285405e+01	-4.618697275917463090e-03	1.225721332484825581e+02	1.358992143124334584e-01	0.000000000000000000e+00	8.292734023788360886e+00	1.000000000000000000e+00
4.600000000000000000e+01	9.411294186647050708e+01	4.294528554803483189e+01	-4.818484535158097139e-03	1.279498184737390574e+02	9.945687311338524683e-02	0.000000000000000000e+00	7.451140172973828690e+00	1.000000000000000000e+00
4.700000000000000000e+01	1.342142032097818003e+02	2.655262066726542258e+01	-3.915884914876756502e-03	1.036544922314244133e+02	3.201485588239759705e-01	0.000000000000000000e+00	6.288562779064784891e+00	1.000000000000000000e+00
4.700000000000000000e+01	1.688587269355134524e+01	4.606340307866186379e+01	-4.598847470387515922e-03	1.220378348836702003e+02	1.442203471988307006e-01	0.000000000000000000e+00	1.024137020285734856e+01	1.000000000000000000e+00
4.700000000000000000e+01	2.563987627519092172e+01	1.683774842612778144e+01	-4.134980040189975385e-03	1.095518884057395326e+02	1.662989788553160819e-01	0.000000000000000000e+00	5.651889972623080460e+00	1.000000000000000000e+00
4.700000000000000000e+01	5.785321821823955446e+01	3.518925495882568555e+01	-7.247394238990116644e-03	1.933289216128794976e+02	1.481393115112838998e-01	0.000000000000000000e+00	5.921640328080391313e+00	1.000000000000000000e+00
4.700000000000000000e+01	5.566101894493870361e+01	4.069017183888188782e+01	-4.939524513554693387e-03	1.312078585808149001e+02	3.290355936823035066e-01	0.000000000000000000e+00	5.921640328080391313e+00	1.000000000000000000e+00
4.800000000000000000e+01	1.308909022359143819e+02	5.060554266077742724e+00	-4.499069508199888927e-03	1.193521056980251558e+02	2.723282976812635425e-01	0.000000000000000000e+00	6.218333837425310762e+00	1.000000000000000000e+00
4.800000000000000000e+01	9.739335117765538996e+01	5.969968013991607592e+00	-4.814550428155214314e-03	1.278439238877459729e+02	2.427077834408735146e-01	0.000000000000000000e+00	9.347296981766634261e+00	1.000000000000000000e+00
4.800000000000000000e+01	9.016312614267988579e+01	1.835590762147651844e+01	-4.242095630322267885e-03	1.124351249476416257e+02	2.106685573748147133e-01	0.000000000000000000e+00	5.406176498718273216e+00	1.000000000000000000e+00
4.800000000000000000e+01	1.097905448529618866e+02	2.199556648669469539e+01	-4.125896880723266442e-03	1.093073964764321886e+02	2.125399268506668049e-01	0.000000000000000000e+00	5.641245979682014244e+00	1.000000000000000000e+00
4.800000000000000000e+01	3.739725953673863756e+01	2.802855361719660010e+01	-3.706623363569210364e-03	9.802178693801315035e+01	1.844432345942977891e-01	0.000000000000000000e+00	4.108897314835094683e+00	1.000000000000000000e+00
4.800000000000000000e+01	6.851516047954918065e+01	2.201361821710363031e+01	-3.710513282591595442e-03	9.812649211357657464e+01	1.860596013631975465e-01	0.000000000000000000e+00	7.442617461077780661e+00	1.000000000000000000e+00
4.800000000000000000e+01	2.607347905252211717e+01	2.673618991784303844e+01	-3.653989908176222007e-03	9.660504917156652027e+01	1.499542763867733886e-01	0.000000000000000000e+00	4.163775843496088314e+00	1.000000000000000000e+00
4.800000000000000000e+01	5.105389552006476350e+01	3.327238044312316845e+01	-5.558545027440938216e-03	1.478700695962192810e+02	1.879883057697560034e-01	0.000000000000000000e+00	7.064361051281614401e+00	1.000000000000000000e+00
4.800000000000000000e+01	8.141702783857675740e+01	3.687376212563702182e+01	-6.973701324494247997e-03	1.859619135857606409e+02	1.847348550881261486e-01	0.000000000000000000e+00	3.619151697569230386e+00	1.000000000000000000e+00
4.800000000000000000e+01	6.903051444226226074e+00	4.835009141247503095e+01	-4.370308742837248142e-03	1.158862447211277811e+02	1.173212321536373226e-01	0.000000000000000000e+00	1.024137020285734856e+01	1.000000000000000000e+00
4.900000000000000000e+01	1.182961959451135101e+02	1.645667670448877473e+01	-4.157660610530741069e-03	1.101623826308743901e+02	1.139867834734341612e-01	0.000000000000000000e+00	7.155158602164439330e+00	1.000000000000000000e+00
4.900000000000000000e+01	7.699819992076614028e+01	1.838092054425412414e+01	-1.136006003357469679e-02	3.040297849412906999e+02	6.347338581245953737e-02	0.000000000000000000e+00	6.786555379806638477e+00	1.000000000000000000e+00
4.900000000000000000e+01	1.389548602822529517e+02	4.410743244128317997e+01	-3.686889473251989732e-03	9.749060866969360006e+01	2.187672988630783300e-01	0.000000000000000000e+00	6.688467370087724184e+00	1.000000000000000000e+00
4.900000000000000000e+01	9.217956015653871304e+01	5.014122364122363251e+01	-4.177088641150172692e-03	1.106853280559983688e+02	2.253093371004931678e-01	0.000000000000000000e+00	6.269579489955704688e+00	1.000000000000000000e+00
4.900000000000000000e+01	5.780974098908976622e+00	8.801374187336302057e+00	-3.527802926560671092e-03	9.320846688081930154e+01	3.132050405130070159e-01	0.000000000000000000e+00	4.137527005436687944e+00	1.000000000000000000e+00
4.900000000000000000e+01	9.667830835505954212e+01	1.528987545061337805e+01	-4.301451760735700534e-03	1.140328173468764277e+02	1.167080104905210414e-01	0.000000000000000000e+00	4.529214472829957927e+00	1.000000000000000000e+00
4.900000000000000000e+01	3.504649763730112255e+01	1.927364852026731867e+01	-4.052380678507878746e-03	1.073285566045938992e+02	1.223479296978787767e-01	0.000000000000000000e+00	5.403264153461279307e+00	1.000000000000000000e+00
4.900000000000000000e+01	8.706444355179226591e+01	3.278610061676290144e+01	-6.039453062467755977e-03	1.608146990210412923e+02	2.688866885033271981e-01	0.000000000000000000e+00	3.098138698993385898e+00	1.000000000000000000e+00
4.900000000000000000e+01	9.844734753448699394e+01	4.999132912596224543e+01	-4.283055774440963637e-03	1.135376515185986932e+02	3.282391383712096600e-01	0.000000000000000000e+00	5.164768980278434007e+00	1.000000000000000000e+00
5.000000000000000000e+01	5.249537996792616212e+01	1.194020407395307792e+01	-7.498426244188042059e-03	2.000859646322915637e+02	1.071587254169041881e-01	0.000000000000000000e+00	3.299096573448668135e+00	1.000000000000000000e+00
5.000000000000000000e+01	1.391555262874790628e+02	2.191620759498774973e+01	-3.583409451422919952e-03	9.470523093031957274e+01	2.064418567637569257e-01	0.000000000000000000e+00	6.775913217786281528e+00	1.000000000000000000e+00
5.000000000000000000e+01	1.235430448661040828e+02	5.165967749615639804e+01	-3.891643302648816784e-03	1.030019793514235289e+02	2.860266341811908974e-01	0.000000000000000000e+00	4.838166295150058360e+00	1.000000000000000000e+00
5.100000000000000000e+01	1.321161774002452489e+02	1.560374502215505110e+01	-6.926588033006346803e-03	1.846937623907811599e+02	1.021674529075812243e-01	0.000000000000000000e+00	6.789743434291010793e+00	1.000000000000000000e+00
5.100000000000000000e+01	9.453542642045901800e+01	3.223767427462117041e+01	-4.002350878361655984e-03	1.059819015771838338e+02	2.876388892148860066e-01	0.000000000000000000e+00	7.491085133454769007e+00	1.000000000000000000e+00
5.100000000000000000e+01	7.273901080911882389e+01	4.665003684410655893e+01	-3.318076739056442879e-03	8.756325494799813214e+01	2.413763090122290622e-01	0.000000000000000000e+00	5.368446141377732239e+00	1.000000000000000000e+00
5.100000000000000000e+01	3.502047179542045541e+01	2.467684999417462066e+01	-2.856219808793759949e-03	7.513142521322794209e+01	3.403425001412156981e-01	0.000000000000000000e+00	4.108897314835094683e+00	1.000000000000000000e+00
5.100000000000000000e+01	1.234645180497209083e+02	2.515773186376585002e+01	-3.485749316233370011e-03	9.207650741661025506e+01	1.875616793769114832e-01	0.000000000000000000e+00	5.290998432285451081e+00	1.000000000000000000e+00
5.100000000000000000e+01	1.420402337457656472e+02	3.113258860686580576e+01	-4.526526286943890857e-03	1.200911614013065929e+02	1.793334425025077117e-01	0.000000000000000000e+00	9.067682188846221791e+00	1.000000000000000000e+00
5.100000000000000000e+01	1.032977737232912574e+02	5.176564713765239389e+01	-3.752159052358148769e-03	9.924747370979677896e+01	3.327480418819659391e-01	0.000000000000000000e+00	5.164768980278434007e+00	1.000000000000000000e+00
5.200000000000000000e+01	6.482861261288482169e+00	2.699250166952772290e+01	-4.347262955096827322e-03	1.152659199180992431e+02	2.444338785383260992e-01	0.000000000000000000e+00	7.974809070354986318e+00	1.000000000000000000e+00
5.200000000000000000e+01	4.229128211352550437e+01	3.043056984779518004e+01	-4.225499605728742086e-03	1.119884087926985075e+02	1.142342070773592067e-01	0.000000000000000000e+00	5.451709727613767598e+00	1.000000000000000000e+00
5.200000000000000000e+01	1.630927198027348268e+01	1.131676571142791232e+01	-4.727693339095500637e-03	1.255059865922419391e+02	2.463679330351048469e-01	0.000000000000000000e+00	5.511377317542644150e+00	1.000000000000000000e+00
5.200000000000000000e+01	9.895692278640665052e+01	2.208676082341444413e+01	-4.714027642707546012e-03	1.251381462512829046e+02	1.233205753156532136e-01	0.000000000000000000e+00	7.168663368978933192e+00	1.000000000000000000e+00
5.300000000000000000e+01	5.989613446746059999e+00	1.903296108592207858e+01	-1.014988340768584185e-02	2.714553906294154331e+02	1.355576439884528250e-01	0.000000000000000000e+00	7.974809070354986318e+00	1.000000000000000000e+00
5.300000000000000000e+01	1.069000921489295450e+02	3.125279921782049541e+01	-7.800839184497203489e-03	2.082260312572016971e+02	4.545509907574118991e-02	0.000000000000000000e+00	6.506969552750738295e+00	1.000000000000000000e+00
5.300000000000000000e+01	1.009404013305697561e+02	4.139290146468182030e+01	-3.735413673745731442e-03	9.879673738407913675e+01	2.581524370439812754e-01	0.000000000000000000e+00	8.952556923942736944e+00	1.000000000000000000e+00
5.300000000000000000e+01	2.918738659821662296e+01	4.017999782028637412e+01	-4.326326764698639610e-03	1.147023792688835471e+02	8.700681610306271185e-02	0.000000000000000000e+00	1.039187407537848351e+01	1.000000000000000000e+00
5.300000000000000000e+01	7.073594490316415317e+01	4.166927977823038276e+01	-3.814145694403607654e-03	1.009159717429452883e+02	2.219746464544961606e-01	0.000000000000000000e+00	5.368446141377732239e+00	1.000000000000000000e+00
5.300000000000000000e+01	1.202075931489134319e+02	4.815502131589905588e+01	-4.468928767943885182e-03	1.185408056473158211e+02	1.338248431281479078e-01	0.000000000000000000e+00	4.838166295150058360e+00	1.000000000000000000e+00
5.400000000000000000e+01	5.867896618584834556e+01	1.154696263145591217e+01	-4.353104917769851437e-03	1.154231683656360445e+02	1.633774549423169242e-01	0.000000000000000000e+00	6.196077577514214951e+00	1.000000000000000000e+00
5.400000000000000000e+01	8.405969982194800139e+01	1.293017621626836799e+01	-3.368988998657153344e-03	8.893366318764167033e+01	3.689871272177825956e-01	0.000000000000000000e+00	6.643814747989486236e+00	1.000000000000000000e+00
5.400000000000000000e+01	6.581043369470172877e+01	1.546062633171252365e+01	-4.185740707744693007e-03	1.109182162335034576e+02	1.652285209021884249e-01	0.000000000000000000e+00	4.043423278378244667e+00	1.000000000000000000e+00
5.400000000000000000e+01	7.669429776359989148e+01	2.636202486696917546e+01	-3.941586531844111681e-03	1.043463041435347520e+02	2.114780519732525343e-01	0.000000000000000000e+00	4.851590949722836221e+00	1.000000000000000000e+00
5.400000000000000000e+01	1.458025133567997855e+01	3.255804249472307532e+01	-4.051982736738467088e-03	1.073178451829446374e+02	2.442715874605946302e-01	0.000000000000000000e+00	6.177944062081038190e+00	1.000000000000000000e+00
5.400000000000000000e+01	2.531515131514638739e+01	5.040598062922509115e+01	-3.616628218431901676e-03	9.559938240536571641e+01	1.014480599673938110e-01	0.000000000000000000e+00	8.805741870459950604e+00	1.000000000000000000e+00
5.400000000000000000e+01	4.989774901291294640e+01	5.292996113736433017e+01	-4.532945992029266055e-03	1.202639609748096490e+02	2.467002300226966982e-01	0.000000000000000000e+00	8.870791459467822548e+00	1.000000000000000000e+00
5.500000000000000000e+01	4.103277584459839034e+01	5.260872626623383042e+01	-3.623998586956010074e-03	9.579777104169539825e+01	2.692372899798293195e-01	0.000000000000000000e+00	6.813019347324530628e+00	1.000000000000000000e+00
5.500000000000000000e+01	1.977451081414546508e+01	7.031045263177805538e+00	-5.710167404874414744e-03	1.519512979089826672e+02	1.840514640057420159e-01	0.000000000000000000e+00	5.511377317542644150e+00	1.000000000000000000e+00
5.500000000000000000e+01	7.862215050448067188e+01	9.112672866471124067e+00	-3.711070829609548934e-03	9.814149963894244877e+01	3.015489247261315953e-01	0.000000000000000000e+00	6.643814747989486236e+00	1.000000000000000000e+00
5.500000000000000000e+01	9.479639527872637927e+01	1.430152579555588765e+01	-3.569487586572301675e-03	9.433049528801811334e+01	2.144198112958055624e-01	0.000000000000000000e+00	4.703083139078366948e+00	1.000000000000000000e+00
5.500000000000000000e+01	2.416620583283753021e+01	1.949573963676379407e+01	-3.861959053720677090e-03	1.022029667042185110e+02	1.156352127215440895e-01	0.000000000000000000e+00	1.134138545482390192e+01	1.000000000000000000e+00
5.500000000000000000e+01	4.790759337569601684e+01	2.030660592015114574e+01	2.760595613138219686e-03	-7.255750320184250768e+01	3.867968233190619554e-01	0.000000000000000000e+00	6.206910023529412790e+00	1.000000000000000000e+00
5.500000000000000000e+01	8.876042074804611559e+01	2.667754897015033322e+01	-4.081743076547969008e-03	1.081189059728091593e+02	1.159524055869903814e-01	0.000000000000000000e+00	8.016588047156853136e+00	1.000000000000000000e+00
5.500000000000000000e+01	1.961176809348123484e+01	3.614284820077849503e+01	-4.200012915631979454e-03	1.113023820796088188e+02	2.062309280267307088e-01	0.000000000000000000e+00	6.177944062081038190e+00	1.000000000000000000e+00
5.600000000000000000e+01	1.379838307692735668e+02	5.108243032391462179e+01	-3.470281654394390212e-03	9.166016346726682684e+01	2.964975945542112079e-01	0.000000000000000000e+00	6.056912100477431338e+00	1.000000000000000000e+00
5.600000000000000000e+01	1.131041414491323849e+02	2.929054922327907562e+01	-6.816870822860924412e-03	1.817404978923441092e+02	9.696642772383778919e-02	0.000000000000000000e+00	6.506969552750738295e+00	1.000000000000000000e+00
5.700000000000000000e+01	5.676996679260565770e+01	3.335921704527908105e+01	-3.483419744754018624e-03	9.201380220621143735e+01	3.238045504251649831e-01	0.000000000000000000e+00	5.187810362595576485e+00	1.000000000000000000e+00
5.700000000000000000e+01	8.426754262105987436e+01	3.554613068154645106e+01	-4.819980993815081195e-03	1.279900987380585065e+02	1.543346137376725435e-01	0.000000000000000000e+00	7.649253040611944776e+00	1.000000000000000000e+00
5.800000000000000000e+01	6.980054264185288559e+01	1.611507449466766673e+01	-4.982881506886206388e-03	1.323749012808180510e+02	1.708924162802675228e-01	0.000000000000000000e+00	4.043423278378244667e+00	1.000000000000000000e+00
5.800000000000000000e+01	9.673026980235212591e+01	1.858861342469930378e+01	-3.858515328796862862e-03	1.021102717610422985e+02	1.970554720137407401e-01	0.000000000000000000e+00	4.703083139078366948e+00	1.000000000000000000e+00
5.800000000000000000e+01	5.426352057250697669e+01	4.214869732560204341e+01	-4.004945722876240843e-03	1.060517471572321284e+02	1.033840641068902721e-01	0.000000000000000000e+00	8.649153344052635362e+00	1.000000000000000000e+00
5.800000000000000000e+01	1.399952300542421426e+02	4.536924757615152970e+01	-4.180473570331352112e-03	1.107764403907656430e+02	1.165676423033511488e-01	0.000000000000000000e+00	3.801646460780659265e+00	1.000000000000000000e+00
5.800000000000000000e+01	1.366274809521760574e+02	9.974821062444684472e+00	-4.170142219086057402e-03	1.104983508110800869e+02	1.004440689964232192e-01	0.000000000000000000e+00	9.397224574598350699e+00	1.000000000000000000e+00
5.800000000000000000e+01	1.386686593042635423e+02	3.260526451287906724e+01	-3.679657200875867396e-03	9.729593717537544251e+01	3.176625172091647187e-01	0.000000000000000000e+00	6.304741583655722792e+00	1.000000000000000000e+00
5.900000000000000000e+01	2.838400613915499804e+01	8.527589114760498745e+00	-4.079784094424859786e-03	1.080661759375705344e+02	1.722360511929073024e-01	0.000000000000000000e+00	8.738595610913172607e+00	1.000000000000000000e+00
5.900000000000000000e+01	7.252522921892256136e+01	2.388073443390524631e+01	-3.992214604254497139e-03	1.057090629001210260e+02	1.585326034085576818e-01	0.000000000000000000e+00	4.851590949722836221e+00	1.000000000000000000e+00
5.900000000000000000e+01	5.161315798872715277e+01	3.279291384160176648e+01	-4.112065496484591971e-03	1.089350963060015118e+02	2.327949723263975645e-01	0.000000000000000000e+00	3.532588729982059750e+00	1.000000000000000000e+00
5.900000000000000000e+01	7.991247828731518155e+01	4.183457140467137947e+01	-4.192069729491610872e-03	1.110885748783344127e+02	2.169229175433765588e-01	0.000000000000000000e+00	7.649253040611944776e+00	1.000000000000000000e+00
5.900000000000000000e+01	1.018856397529200706e+02	5.619846758961567268e+00	-3.980682481020754622e-03	1.053986520712941513e+02	2.425646847076948776e-01	0.000000000000000000e+00	4.212872055096130275e+00	1.000000000000000000e+00
5.900000000000000000e+01	4.816906217949010482e+01	1.286404706888902183e+01	-4.326321941722671358e-03	1.147022494485601527e+02	1.260845586303761534e-01	0.000000000000000000e+00	7.447150340221264209e+00	1.000000000000000000e+00
5.900000000000000000e+01	1.277258986748194616e+02	1.298640912605599596e+01	-3.599657962349466639e-03	9.514259303976652404e+01	1.578934959733688803e-01	0.000000000000000000e+00	7.685502337990765653e+00	1.000000000000000000e+00
5.900000000000000000e+01	6.173777799064845340e+01	3.779630377534788721e+01	-3.766345771645981857e-03	9.962933845432061730e+01	2.191807751058639786e-01	0.000000000000000000e+00	6.660847299672324695e+00	1.000000000000000000e+00
5.900000000000000000e+01	3.409146075001577003e+01	4.968661799981335037e+01	-3.787199253145563313e-03	1.001906528233234326e+02	8.396410097562079233e-02	0.000000000000000000e+00	5.421921419236886308e+00	1.000000000000000000e+00
6.000000000000000000e+01	4.176429991836689481e+01	1.942022138885160842e+01	-7.566581770244609588e-03	2.019205108735638134e+02	5.817750421227374513e-02	0.000000000000000000e+00	6.206910023529412790e+00	1.000000000000000000e+00
6.000000000000000000e+01	3.909248032370902592e+01	9.989222657985534326e+00	-3.846968682541496501e-03	1.017994700152014502e+02	8.583796280592359551e-02	0.000000000000000000e+00	9.520974402771015477e+00	1.000000000000000000e+00
6.000000000000000000e+01	1.348275898298435322e+02	2.501590195649355053e+01	-4.000803403716854910e-03	1.059402481125663371e+02	2.962866300643869355e-01	0.000000000000000000e+00	5.830328155335394058e+00	1.000000000000000000e+00
6.000000000000000000e+01	1.219416190462142708e+02	3.494986529560407718e+01	-3.795980237906584637e-03	1.004270110985809765e+02	2.113895912784929942e-01	0.000000000000000000e+00	5.972852911795672348e+00	1.000000000000000000e+00
6.000000000000000000e+01	9.476403860549493174e+01	4.219229961307787846e+01	-4.259716173498972330e-03	1.129094181286108096e+02	1.211657007523350149e-01	0.000000000000000000e+00	1.047982738330026820e+01	1.000000000000000000e+00
6.000000000000000000e+01	1.078559258538975882e+02	5.125714826657081602e+01	-8.977686250038585669e-03	2.399032918633234033e+02	1.317218518162964758e-01	0.000000000000000000e+00	1.094548666854695185e+01	1.000000000000000000e+00
6.000000000000000000e+01	5.764269926685608425e+01	5.231763402871863633e+01	-4.269215559265958013e-03	1.131651136453434532e+02	1.163232046899443928e-01	0.000000000000000000e+00	1.052816168404673292e+01	1.000000000000000000e+00
6.000000000000000000e+01	1.312944372622016154e+01	2.339558220740089212e+01	-3.536213600856601743e-03	9.343485748784590328e+01	1.131222163600620334e-01	0.000000000000000000e+00	9.359762689815969594e+00	1.000000000000000000e+00
6.000000000000000000e+01	1.407093692204600188e+02	2.663992550536113413e+01	-4.784410300445585303e-03	1.270326403249828644e+02	2.968552356524288838e-01	0.000000000000000000e+00	6.101867032897169807e+00	1.000000000000000000e+00
6.000000000000000000e+01	3.332551781191669704e+01	3.569867522961244788e+01	-3.828735304931166466e-03	1.013086811342974158e+02	1.853771740262309953e-01	0.000000000000000000e+00	9.084928746645896780e+00	1.000000000000000000e+00
6.000000000000000000e+01	1.051306993959025391e+02	4.065635493946633972e+01	-3.951089757825955277e-03	1.046021030275530848e+02	1.969289489660720482e-01	0.000000000000000000e+00	1.047982738330026820e+01	1.000000000000000000e+00
6.000000000000000000e+01	4.735650550282022664e+01	5.007344012129004795e+01	-3.320328297445702178e-03	8.762386027553374390e+01	1.358707843621811406e-01	0.000000000000000000e+00	6.813019347324530628e+00	1.000000000000000000e+00
6.000000000000000000e+01	8.901621519978090191e+01	5.110742675907687271e+01	-3.931030212305467765e-03	1.040621590792707849e+02	3.606238020395245991e-01	0.000000000000000000e+00	1.060740146937986950e+01	1.000000000000000000e+00
6.100000000000000000e+01	6.286473614338733285e+01	1.351786963406020803e+01	-3.328689961485723197e-03	8.784893167066420006e+01	2.177606731200834034e-01	0.000000000000000000e+00	7.406138323858121986e+00	1.000000000000000000e+00
6.100000000000000000e+01	1.168488605646959400e+02	2.229848396615221873e+01	-4.034273670622936202e-03	1.068411692249053004e+02	2.085088390771758782e-01	0.000000000000000000e+00	7.931702075493478610e+00	1.000000000000000000e+00
6.100000000000000000e+01	7.070653729361700357e+01	4.104639193082092419e+01	-4.704046406411723641e-03	1.248694807359649985e+02	1.332090687240774507e-01	0.000000000000000000e+00	9.239619930627654298e+00	1.000000000000000000e+00
6.100000000000000000e+01	1.468004544528929856e+01	4.934324242096214164e+01	-4.356064204087706573e-03	1.155028236468052256e+02	2.021056820817019872e-01	0.000000000000000000e+00	1.702484354202509564e+01	1.000000000000000000e+00
6.100000000000000000e+01	6.463209071425566776e+01	2.903574427236269528e+01	-4.311719751850835378e-03	1.143092014582697260e+02	1.824535801952027469e-01	0.000000000000000000e+00	5.220500776553470779e+00	1.000000000000000000e+00
6.200000000000000000e+01	9.778843404944369411e+01	6.600252989057307396e+00	-5.919285175016185396e-03	1.575801330364293733e+02	1.641660815722956190e-01	0.000000000000000000e+00	4.212872055096130275e+00	1.000000000000000000e+00
6.200000000000000000e+01	6.566781831638698996e+00	1.672200547021718720e+01	-3.586818966852714074e-03	9.479700505456442272e+01	3.718413701985836539e-01	0.000000000000000000e+00	9.359762689815969594e+00	1.000000000000000000e+00
6.300000000000000000e+01	1.295573203237225641e+02	2.252251355278504263e+01	-4.405147840011091817e-03	1.168240107170434499e+02	1.995988225283963358e-01	0.000000000000000000e+00	5.830328155335394058e+00	1.000000000000000000e+00
6.300000000000000000e+01	1.390568141321258508e+02	4.905325237662135862e+01	-4.491299041556526261e-03	1.191429475974526468e+02	1.872608414274300470e-01	0.000000000000000000e+00	3.801646460780659265e+00	1.000000000000000000e+00
6.300000000000000000e+01	1.268689806289722952e+02	3.832567330831842156e+01	-3.805879895176057272e-03	1.006934807465229653e+02	1.405474499432550761e-01	0.000000000000000000e+00	5.972852911795672348e+00	1.000000000000000000e+00
6.400000000000000000e+01	1.088982883022908794e+02	6.969188195851757861e+00	-3.910261910597754263e-03	1.035031374996578393e+02	2.615104823776094323e-01	0.000000000000000000e+00	7.141285737897720587e+00	1.000000000000000000e+00
6.400000000000000000e+01	5.511337466959142262e+01	3.327005776349093225e+01	-3.852503592486907803e-03	1.019484535066898303e+02	1.239540641186379633e-01	0.000000000000000000e+00	3.532588729982059750e+00	1.000000000000000000e+00
6.400000000000000000e+01	1.412042705935172364e+02	4.294711177896046905e+01	-3.898067990378275335e-03	1.031749130430458905e+02	3.703117105066533465e-01	0.000000000000000000e+00	6.472752293420017899e+00	1.000000000000000000e+00
6.400000000000000000e+01	3.117216874866329590e+01	4.511770499044020255e+01	-3.716832680974973234e-03	9.829659172577390791e+01	2.637104994362836630e-01	0.000000000000000000e+00	5.421921419236886308e+00	1.000000000000000000e+00
6.500000000000000000e+01	1.207976726206504310e+02	1.100495731583810866e+01	-5.656558238655208341e-03	1.505082968777301460e+02	2.233664549162935886e-01	0.000000000000000000e+00	4.806283902689098220e+00	1.000000000000000000e+00
6.500000000000000000e+01	8.659666484675594234e+01	3.059482705294244198e+01	-4.276839059730996352e-03	1.133703158487842302e+02	1.090039257405397422e-01	0.000000000000000000e+00	7.500175408189090120e+00	1.000000000000000000e+00
6.500000000000000000e+01	1.436380312032980839e+02	1.455156063128353239e+01	-4.568989253237005881e-03	1.212341395237503718e+02	1.809610596928922233e-01	0.000000000000000000e+00	1.243807164871444826e+01	1.000000000000000000e+00
6.500000000000000000e+01	4.203217118252581486e+01	3.829292221394024409e+01	-4.757718385483326005e-03	1.263141725044024923e+02	3.096830853984997578e-01	0.000000000000000000e+00	9.084928746645896780e+00	1.000000000000000000e+00
6.500000000000000000e+01	2.554272131637502596e+01	2.098437325254276686e+01	-4.026698807643494180e-03	1.066372761994805671e+02	1.459282897338277651e-01	0.000000000000000000e+00	1.124271840727659999e+01	1.000000000000000000e+00
6.500000000000000000e+01	8.027108172307620748e+01	2.656498471123445526e+01	-4.848537339183052290e-03	1.287587515398254823e+02	9.027315749472419881e-02	0.000000000000000000e+00	7.500175408189090120e+00	1.000000000000000000e+00
6.600000000000000000e+01	5.133259144103390526e+01	5.024938281673573215e+01	-5.135671581906255459e-03	1.364875605771323706e+02	2.618144325120405069e-01	0.000000000000000000e+00	6.007388466311958553e+00	1.000000000000000000e+00
6.600000000000000000e+01	4.088765249855612183e+01	4.558600194033897601e+00	-4.122490878358922410e-03	1.092157169135734733e+02	2.873855268808884755e-01	0.000000000000000000e+00	1.123717289030362032e+01	1.000000000000000000e+00
6.600000000000000000e+01	9.181187368479264421e+01	1.029416324799301563e+01	-4.288288371220134836e-03	1.136784976290865501e+02	1.689354578123472006e-01	0.000000000000000000e+00	7.025969455768247052e+00	1.000000000000000000e+00
6.600000000000000000e+01	4.488955441193743212e+01	1.692739955788875506e+01	-4.788662788162269777e-03	1.271471047830845436e+02	1.835873551638118606e-01	0.000000000000000000e+00	7.727926439904823752e+00	1.000000000000000000e+00
6.600000000000000000e+01	6.973391390200896467e+01	2.792893420785380343e+01	-4.700120447094886626e-03	1.247638054617089836e+02	2.429915396250812432e-01	0.000000000000000000e+00	5.220500776553470779e+00	1.000000000000000000e+00
6.700000000000000000e+01	4.835902114550172826e+01	3.041557959467412076e+01	-4.754215699178601304e-03	1.262198904943222715e+02	1.269412272665171315e-01	0.000000000000000000e+00	7.332757813035601480e+00	1.000000000000000000e+00
6.700000000000000000e+01	1.206366734884666556e+02	3.202662961641195238e+01	-4.738931563580825283e-03	1.258084865314400389e+02	1.718879485034817689e-01	0.000000000000000000e+00	7.200576259347039709e+00	1.000000000000000000e+00
6.700000000000000000e+01	1.304321356326216517e+02	4.925247648522110211e+01	-6.170029105036035910e-03	1.643294219195928179e+02	1.479441657798182819e-01	0.000000000000000000e+00	4.879190215587134283e+00	1.000000000000000000e+00
6.800000000000000000e+01	3.331551246338266736e+01	1.286141597268983539e+01	-5.117419557480372416e-03	1.359962697788143942e+02	2.682733067611393629e-01	0.000000000000000000e+00	8.001819414179053069e+00	1.000000000000000000e+00
6.800000000000000000e+01	5.689225517357322737e+00	2.711666144420529179e+01	-1.949905044415021493e-01	5.246821089818211476e+03	5.442390494675763968e-03	0.000000000000000000e+00	2.077898587292501276e+01	1.000000000000000000e+00
6.800000000000000000e+01	6.432240272147248561e+01	3.543193626137431096e+01	-3.879619409529193493e-03	1.026783315241034700e+02	4.477029488673870405e-01	0.000000000000000000e+00	9.250918498841304682e+00	1.000000000000000000e+00
6.900000000000000000e+01	1.162703962204595030e+02	1.261869005378532549e+01	-4.893454152994838359e-03	1.299677800180143947e+02	1.922242227864685571e-01	0.000000000000000000e+00	4.806283902689098220e+00	1.000000000000000000e+00
6.900000000000000000e+01	5.185580481773352091e+01	2.027287446353755840e+01	-4.224929854621826096e-03	1.119730727691633803e+02	2.230672785813005987e-01	0.000000000000000000e+00	3.900908042123755415e+00	1.000000000000000000e+00
6.900000000000000000e+01	5.514584867337978125e+01	4.560742358973472221e+01	-4.426797391109417099e-03	1.174067529375304559e+02	2.523324410325651357e-01	0.000000000000000000e+00	6.007388466311958553e+00	1.000000000000000000e+00
6.900000000000000000e+01	7.887911228460902180e+01	4.899599826449524897e+01	-4.504683757635899108e-03	1.195032247751759797e+02	1.399435375587833041e-01	0.000000000000000000e+00	5.812833056543007970e+00	1.000000000000000000e+00
6.900000000000000000e+01	1.398974785338891991e+02	4.940209609062315366e+01	-4.427691167212598894e-03	1.174308107606520934e+02	2.019060229731602929e-01	0.000000000000000000e+00	6.585934098586037067e+00	1.000000000000000000e+00
7.100000000000000000e+01	2.723519489653909886e+01	6.746464324180239558e+00	-4.559424360880724031e-03	1.209766807623606297e+02	3.105868095588723010e-01	0.000000000000000000e+00	8.623392335808263809e+00	1.000000000000000000e+00
7.100000000000000000e+01	5.710951730879590826e+01	2.215783089497979574e+01	-3.939865212958854404e-03	1.042999713034308087e+02	2.720912220240342405e-01	0.000000000000000000e+00	5.581626616603838187e+00	1.000000000000000000e+00
7.100000000000000000e+01	5.479835351498215346e+01	3.674818262205815245e+01	-4.161126795163673855e-03	1.102556821233414297e+02	3.062484930659357119e-01	0.000000000000000000e+00	6.223647586898175987e+00	1.000000000000000000e+00
7.100000000000000000e+01	1.082692273453141496e+02	1.524461544851114247e+01	-4.184690058286131588e-03	1.108899358411916296e+02	2.701285893055094256e-01	0.000000000000000000e+00	3.352229786280320312e+00	1.000000000000000000e+00
7.100000000000000000e+01	2.899236178560346033e+01	1.959487586745047594e+01	-4.591854441677018124e-03	1.218496031249525799e+02	2.938262353492101520e-01	0.000000000000000000e+00	8.001819414179053069e+00	1.000000000000000000e+00
7.100000000000000000e+01	1.333306703965623967e+02	1.988160451141992624e+01	-4.975621688292347980e-03	1.321794883233620794e+02	2.073252730516289555e-01	0.000000000000000000e+00	1.057284317902925430e+01	1.000000000000000000e+00
7.100000000000000000e+01	1.385392150409180090e+02	3.618719224454413563e+01	-4.486000283220354691e-03	1.190003206125040549e+02	1.446444493703846756e-01	0.000000000000000000e+00	1.029278017614539564e+01	1.000000000000000000e+00
7.100000000000000000e+01	1.222929588148606683e+02	4.596242277361051976e+01	-5.978967025010994973e-03	1.591865928484962467e+02	2.534698224715716819e-01	0.000000000000000000e+00	5.643984450640481043e+00	1.000000000000000000e+00
7.100000000000000000e+01	8.447603309288892603e+01	5.056555412813392536e+01	-3.926030829975775231e-03	1.039275904156233565e+02	2.517671749612003795e-01	0.000000000000000000e+00	5.812833056543007970e+00	1.000000000000000000e+00
7.200000000000000000e+01	7.298234180716698916e+01	9.160926302002176058e+00	-4.773619559490794619e-03	1.267421853258867799e+02	7.779907736967006660e-02	0.000000000000000000e+00	8.312389566610455915e+00	1.000000000000000000e+00
7.200000000000000000e+01	1.113619004168830173e+02	2.402276612697227165e+01	-4.598037990602070989e-03	1.220160460694141022e+02	2.469497768579965724e-01	0.000000000000000000e+00	5.665258672361388470e+00	1.000000000000000000e+00
7.200000000000000000e+01	1.166626784893975213e+02	2.602199289017732298e+01	-4.125575360016627002e-03	1.092987420849545686e+02	2.378591582657187953e-01	0.000000000000000000e+00	5.665258672361388470e+00	1.000000000000000000e+00
7.200000000000000000e+01	6.918892713461947608e+01	4.352580840335412660e+01	-4.523635993486974788e-03	1.200133632049701902e+02	9.287085365724734309e-02	0.000000000000000000e+00	8.695966741900257091e+00	1.000000000000000000e+00
7.200000000000000000e+01	1.033141820130035597e+02	3.938060692611271918e+01	-4.659569158736231315e-03	1.236722840849188856e+02	1.311321195285097829e-01	0.000000000000000000e+00	1.068078888582010677e+01	1.000000000000000000e+00
7.200000000000000000e+01	4.359486291772417133e+01	4.903300772222843307e+01	-3.445473788386155950e-03	9.099240870147397686e+01	2.151932263250970756e-01	0.000000000000000000e+00	5.714407134731304794e+00	1.000000000000000000e+00
7.200000000000000000e+01	1.337535244314668716e+02	5.282667200404582530e+01	-4.052807444807077740e-03	1.073400438977804754e+02	2.527781550344051498e-01	0.000000000000000000e+00	4.879190215587134283e+00	1.000000000000000000e+00
7.300000000000000000e+01	5.430322757988764693e+01	8.964663991430532164e+00	-4.269401624751274944e-03	1.131701219807854670e+02	9.726719811279704864e-02	0.000000000000000000e+00	7.670578634807974971e+00	1.000000000000000000e+00
7.300000000000000000e+01	4.876600129247097470e+01	3.521700139520486772e+01	-4.457794335094064642e-03	1.182410994735804337e+02	1.421062313576484382e-01	0.000000000000000000e+00	5.312488192420666167e+00	1.000000000000000000e+00
7.300000000000000000e+01	1.007485895703046452e+02	8.790784004034405186e+00	-3.616673584926025954e-03	9.560060353791492105e+01	3.134168703639612641e-01	0.000000000000000000e+00	4.926202222894589866e+00	1.000000000000000000e+00
7.300000000000000000e+01	1.109586478135653635e+02	3.192129101595719831e+01	-3.930405861400742065e-03	1.040453533898165119e+02	1.951359206806140278e-01	0.000000000000000000e+00	7.908812052640826984e+00	1.000000000000000000e+00
7.400000000000000000e+01	8.201600167263509888e+01	1.250525474795004577e+01	-7.076861364715255655e-03	1.887386783616625792e+02	5.192084429165255699e-02	0.000000000000000000e+00	8.729264703834765271e+00	1.000000000000000000e+00
7.400000000000000000e+01	9.037723462490473025e+01	1.501321124428244858e+01	-4.615265768660359660e-03	1.224797671689486265e+02	1.525873535066675224e-01	0.000000000000000000e+00	8.567440820230784126e+00	1.000000000000000000e+00
7.400000000000000000e+01	7.724613191670782442e+01	3.180834969251156252e+01	-4.526896543396182956e-03	1.201011276156718850e+02	1.194660056214403854e-01	0.000000000000000000e+00	6.012229628528725556e+00	1.000000000000000000e+00
7.400000000000000000e+01	4.929308691595185365e+01	4.860324945588540402e+01	-3.839666814102620212e-03	1.016029251996323239e+02	2.169851666230864229e-01	0.000000000000000000e+00	5.714407134731304794e+00	1.000000000000000000e+00
7.400000000000000000e+01	6.626426753085793564e+01	5.171520421613303853e+01	-5.333979123063894122e-03	1.418254161450688002e+02	1.400235818649426811e-01	0.000000000000000000e+00	8.695966741900257091e+00	1.000000000000000000e+00
7.400000000000000000e+01	5.259582075686376612e+01	1.644280136202383247e+01	-3.931194051302329406e-03	1.040665691430360766e+02	1.487153224711561528e-01	0.000000000000000000e+00	3.900908042123755415e+00	1.000000000000000000e+00
7.400000000000000000e+01	5.361413336390101314e+00	2.552560045700532498e+01	-9.796970771194355235e-03	2.619560207582831026e+02	1.117433303444838044e-01	0.000000000000000000e+00	1.075719911590609357e+01	1.000000000000000000e+00
7.400000000000000000e+01	3.001403766411258900e+01	3.421663397287998976e+01	-3.394900309047281864e-03	8.963111942975467628e+01	2.722658201313252757e-01	0.000000000000000000e+00	1.172534483390970728e+01	1.000000000000000000e+00
7.400000000000000000e+01	7.859014366776814597e+01	3.885613424599780785e+01	-4.342363928165636489e-03	1.151340525265241581e+02	1.406378047156073841e-01	0.000000000000000000e+00	7.174791613653148659e+00	1.000000000000000000e+00
7.500000000000000000e+01	9.237903408338956979e+01	2.334350782580741424e+01	-4.444197604639055395e-03	1.178751154926318350e+02	3.163819720926073220e-01	0.000000000000000000e+00	8.107978897299176424e+00	1.000000000000000000e+00
7.500000000000000000e+01	3.128534943250170031e+01	5.005921711318442391e+01	-4.034321891747324855e-03	1.068424671957026248e+02	8.896693636744590350e-02	0.000000000000000000e+00	1.235221550803579937e+01	1.000000000000000000e+00
7.500000000000000000e+01	1.241055255634783094e+02	5.130743561371457417e+01	-8.330381300014361862e-03	2.224797470426400707e+02	1.369230551478292091e-01	0.000000000000000000e+00	5.643984450640481043e+00	1.000000000000000000e+00
7.500000000000000000e+01	1.050498882084920069e+02	1.617912069844303247e+01	-3.956550268941594339e-03	1.047490839214325717e+02	1.813575401177103252e-01	0.000000000000000000e+00	3.352229786280320312e+00	1.000000000000000000e+00
7.600000000000000000e+01	6.517996929187913224e+01	6.294080746382725522e+00	-7.250236635244136987e-03	1.934054305574321404e+02	1.132872368686449471e-01	0.000000000000000000e+00	8.312389566610455915e+00	1.000000000000000000e+00
7.600000000000000000e+01	1.346030550826239676e+02	9.385602887038315245e+00	-3.847882317483666478e-03	1.018240623798420188e+02	1.321880444439735847e-01	0.000000000000000000e+00	7.731796392606642421e+00	1.000000000000000000e+00
7.600000000000000000e+01	5.623806381615685979e+01	2.843093056142725317e+01	-2.701603440234921338e-03	7.096960746798221464e+01	3.560294468083047281e-01	0.000000000000000000e+00	5.065000323301492635e+00	1.000000000000000000e+00
7.600000000000000000e+01	9.426466507609589485e+00	3.548515243158777821e+01	-3.997613407317143243e-03	1.058543827947650300e+02	1.959253098793261039e-01	0.000000000000000000e+00	4.277854149331971279e+00	1.000000000000000000e+00
7.600000000000000000e+01	1.393677092289877066e+02	4.644657434751633929e+01	-4.561915725803289585e-03	1.210437409762387659e+02	8.397391656968877793e-02	0.000000000000000000e+00	8.498512637371735678e+00	1.000000000000000000e+00
7.700000000000000000e+01	1.336801380862503947e+02	3.408684061694862066e+01	-4.716137660253178106e-03	1.251949417157349700e+02	1.515609034921530096e-01	0.000000000000000000e+00	1.102927337060736868e+01	1.000000000000000000e+00
7.700000000000000000e+01	5.483458787660534028e+01	3.329760124703401658e+01	-3.843141532149822910e-03	1.016964543865053798e+02	3.256682992314076097e-01	0.000000000000000000e+00	5.065000323301492635e+00	1.000000000000000000e+00
7.700000000000000000e+01	7.753521269468973287e+01	5.328849264236863803e+01	-3.686221061335766703e-03	9.747261698744158309e+01	1.277950938163173733e-01	0.000000000000000000e+00	4.415000193837792075e+00	1.000000000000000000e+00
7.700000000000000000e+01	1.107035698632401761e+02	4.515258840538538543e+00	-4.286717831122752002e-03	1.136362233103463524e+02	1.575331314720280762e-01	0.000000000000000000e+00	1.083428576586482528e+01	1.000000000000000000e+00
7.700000000000000000e+01	9.593649224100862227e+01	7.736655153165745702e+00	-4.683534262489838507e-03	1.243173541703054923e+02	2.527701102622675888e-01	0.000000000000000000e+00	4.926202222894589866e+00	1.000000000000000000e+00
7.700000000000000000e+01	6.751648003145159294e+01	2.802805799289578559e+01	-4.220503395256161583e-03	1.118539255061126170e+02	1.825545635083678508e-01	0.000000000000000000e+00	4.850203904459855941e+00	1.000000000000000000e+00
7.700000000000000000e+01	4.354281399701774546e+01	3.424702960632388482e+01	-3.597076913331891286e-03	9.507311879391004084e+01	1.909131309888428829e-01	0.000000000000000000e+00	5.312488192420666167e+00	1.000000000000000000e+00
7.800000000000000000e+01	1.423224486839033602e+02	2.002589553518246390e+01	-5.818295373765729542e-03	1.548617847085610890e+02	1.970356746582927476e-01	0.000000000000000000e+00	1.216741536366538412e+01	1.000000000000000000e+00
7.800000000000000000e+01	7.174098495073492643e+01	3.422501309257332025e+01	-3.897021804737365366e-03	1.031467528035722552e+02	3.911944738974793001e-01	0.000000000000000000e+00	6.012229628528725556e+00	1.000000000000000000e+00
7.900000000000000000e+01	1.963661313615777715e+01	2.875835845393676493e+01	-4.949778669053613890e-03	1.314838702781254369e+02	2.531194563190029001e-01	0.000000000000000000e+00	7.291670694106966444e+00	1.000000000000000000e+00
7.900000000000000000e+01	5.922520883909562173e+01	4.473178254573213763e+01	-3.550568609110038056e-03	9.382125207620131846e+01	2.773151534936021401e-01	0.000000000000000000e+00	6.156732899041094775e+00	1.000000000000000000e+00
7.900000000000000000e+01	1.002078585149956069e+02	2.123428289277224934e+01	-4.853950608205690777e-03	1.289044608155522269e+02	2.588483961392685773e-01	0.000000000000000000e+00	5.634309236840511659e+00	1.000000000000000000e+00
7.900000000000000000e+01	1.122095891588652563e+02	2.304138135598384451e+01	-3.673105044560080745e-03	9.711957240443408068e+01	2.750743424811860072e-01	0.000000000000000000e+00	3.308688446276265793e+00	1.000000000000000000e+00
8.000000000000000000e+01	1.126062519315924391e+02	5.293709700984042854e+01	-6.693945331267111588e-03	1.784317053173619740e+02	1.990222321675760853e-01	0.000000000000000000e+00	5.503266538437745936e+00	1.000000000000000000e+00
8.000000000000000000e+01	6.670011182480278933e+01	2.262991818803476463e+01	-4.778211150828066273e-03	1.268657774557789111e+02	3.143204896644244961e-01	0.000000000000000000e+00	5.459521078048143572e+00	1.000000000000000000e+00
8.000000000000000000e+01	8.526385946757308432e+01	3.510077692476513533e+01	-4.919960328832286185e-03	1.306812482878173967e+02	2.585757079712384110e-01	0.000000000000000000e+00	9.790521762186351395e+00	1.000000000000000000e+00
8.000000000000000000e+01	6.221041456077198717e+01	1.761267241208975776e+01	-5.125215406192989639e-03	1.362061110900147298e+02	2.596162506663994840e-01	0.000000000000000000e+00	6.732765902575529537e+00	1.000000000000000000e+00
8.100000000000000000e+01	7.962975406556384428e+01	4.322325410418305580e+01	-4.394253530524125373e-03	1.165307679577698678e+02	1.467936341677514855e-01	0.000000000000000000e+00	6.790218547536284177e+00	1.000000000000000000e+00
8.100000000000000000e+01	8.607981981407338168e+00	4.678145006646409598e+01	-4.495548184570207460e-03	1.192573220259899074e+02	2.551334991186873236e-01	0.000000000000000000e+00	6.261586528476295044e+00	1.000000000000000000e+00
8.100000000000000000e+01	2.195925331950668635e+01	2.184649878449965144e+01	-4.080397117590014479e-03	1.080826767176028795e+02	1.473801013678918137e-01	0.000000000000000000e+00	7.291670694106966444e+00	1.000000000000000000e+00
8.100000000000000000e+01	5.863499840601713231e+01	5.304469398750146070e+01	-3.572189328419302524e-03	9.440321822975272426e+01	2.476405494020113007e-01	0.000000000000000000e+00	8.333837351065476184e+00	1.000000000000000000e+00
8.200000000000000000e+01	6.125301873010311482e+01	3.891857800468361717e+01	-3.804071683059932849e-03	1.006448089962923831e+02	1.152295883283095401e-01	0.000000000000000000e+00	6.156732899041094775e+00	1.000000000000000000e+00
8.200000000000000000e+01	2.401094991074272400e+01	4.341834500910320571e+01	-4.591667267371976786e-03	1.218445649433458300e+02	8.464028153237557195e-02	0.000000000000000000e+00	7.325353579709538820e+00	1.000000000000000000e+00
8.200000000000000000e+01	9.503613399833669462e+01	4.425606270297171818e+01	-9.765669784536043160e-03	2.611134902879811079e+02	1.279914364401334437e-01	0.000000000000000000e+00	6.739806536218746480e+00	1.000000000000000000e+00
8.200000000000000000e+01	1.372268968797236539e+02	4.453027746237977169e+01	-4.836841237706258900e-03	1.284439268991355902e+02	8.107378911438944957e-02	0.000000000000000000e+00	9.065996934492403625e+00	1.000000000000000000e+00
8.200000000000000000e+01	8.830441402610752277e+01	4.618579934904656881e+01	-7.570023509263865830e-03	2.020131523620320593e+02	8.320769287942730852e-02	0.000000000000000000e+00	7.002852083809377071e+00	1.000000000000000000e+00
8.200000000000000000e+01	8.044129400996133938e+01	4.996480220843574926e+01	-3.600150585140400854e-03	9.515585299595443303e+01	2.335640759140964473e-01	0.000000000000000000e+00	4.415000193837792075e+00	1.000000000000000000e+00
8.200000000000000000e+01	7.406231174186235933e+01	2.224646378952837367e+01	-4.376254859977001498e-03	1.160462967004763897e+02	2.092157775817103937e-01	0.000000000000000000e+00	7.334876768649610135e+00	1.000000000000000000e+00
8.200000000000000000e+01	6.266655651351226197e+01	2.808020955065408231e+01	-3.840336951971048182e-03	1.016209633394397684e+02	1.832725085685112942e-01	0.000000000000000000e+00	4.850203904459855941e+00	1.000000000000000000e+00
8.200000000000000000e+01	2.527777042537679364e+01	3.620336262163574759e+01	-3.620575722227306181e-03	9.570563759359883704e+01	1.676009732272842889e-01	0.000000000000000000e+00	5.018165176956089546e+00	1.000000000000000000e+00
8.200000000000000000e+01	9.801994926228644545e+01	5.029939279624623794e+01	-7.271257103912865880e-03	1.939712397297359701e+02	2.468889264485601975e-01	0.000000000000000000e+00	6.289226507124782373e+00	1.000000000000000000e+00
8.200000000000000000e+01	2.318314426769344649e+01	5.169810020809970297e+01	-3.812718363647066983e-03	1.008775521983247927e+02	2.084275025059046937e-01	0.000000000000000000e+00	8.321034090662877247e+00	1.000000000000000000e+00
8.300000000000000000e+01	1.464308347380070607e+01	4.845028673615563974e+01	-7.946569003240156956e-03	2.121486492264955928e+02	1.072237325091004445e-01	0.000000000000000000e+00	6.261586528476295044e+00	1.000000000000000000e+00
8.300000000000000000e+01	1.190539489013636967e+02	7.209128677537828267e+00	-3.111383591675815664e-03	8.199968353180597092e+01	3.089004735114023736e-01	0.000000000000000000e+00	6.302494987340533150e+00	1.000000000000000000e+00
8.300000000000000000e+01	1.962449721557447191e+01	1.239063348869231262e+01	-4.474819746892733964e-03	1.186993734687871864e+02	1.145819801917556946e-01	0.000000000000000000e+00	9.739839555008201089e+00	1.000000000000000000e+00
8.300000000000000000e+01	1.277902984452054369e+02	1.025415203505555972e+01	-4.566534910018248822e-03	1.211680758252173149e+02	2.666135827701118233e-01	0.000000000000000000e+00	6.429281062730130891e+00	1.000000000000000000e+00
8.300000000000000000e+01	7.745803286027276613e+01	1.228321338609298330e+01	-4.194240032626763391e-03	1.111469930534903199e+02	2.650813355777513758e-01	0.000000000000000000e+00	6.677310453087154762e+00	1.000000000000000000e+00
8.400000000000000000e+01	1.138652901545177940e+02	2.590600584228518954e+01	-4.724789737318838868e-03	1.254278301750923532e+02	2.163929990535886638e-01	0.000000000000000000e+00	3.308688446276265793e+00	1.000000000000000000e+00
8.400000000000000000e+01	3.923876552133751971e+01	8.069940128453353623e+00	-4.068722636767095092e-03	1.077684340413051984e+02	1.337159244974418515e-01	0.000000000000000000e+00	9.695380439785196813e+00	1.000000000000000000e+00
8.400000000000000000e+01	1.160421404354414534e+02	1.274541378851717965e+01	-4.828866325278651471e-03	1.282292657195505399e+02	1.505937373896087950e-01	0.000000000000000000e+00	6.302494987340533150e+00	1.000000000000000000e+00
8.400000000000000000e+01	7.373895491371081334e+01	6.737500256629513018e+00	-4.191147251173856121e-03	1.110637444760411796e+02	2.429927688523344509e-01	0.000000000000000000e+00	6.677310453087154762e+00	1.000000000000000000e+00
8.400000000000000000e+01	9.622833590794587622e+01	1.724569412024550275e+01	-3.701767076476707250e-03	9.789106997715077796e+01	1.988551326983767353e-01	0.000000000000000000e+00	5.634309236840511659e+00	1.000000000000000000e+00
8.400000000000000000e+01	7.945102572801835095e+01	2.722262483863867644e+01	-4.286624934171570991e-03	1.136337227977324034e+02	2.623679560555267631e-01	0.000000000000000000e+00	3.108860469717686037e+00	1.000000000000000000e+00
8.400000000000000000e+01	1.030156120346785258e+02	4.385534359804722015e+01	-3.511005251679077087e-03	9.275632289339610281e+01	4.284855090994490467e-01	0.000000000000000000e+00	4.717045977548312230e+00	1.000000000000000000e+00
8.500000000000000000e+01	3.943497574946802331e+01	2.519996328978288958e+01	-3.659823378897461999e-03	9.676206904074543047e+01	2.071763149958570915e-01	0.000000000000000000e+00	7.476974189994498587e+00	1.000000000000000000e+00
8.500000000000000000e+01	1.086403994027763247e+02	2.879969634104352849e+01	-3.824778142934824165e-03	1.012021659757104288e+02	2.810371949094053745e-01	0.000000000000000000e+00	5.972681815586514453e+00	1.000000000000000000e+00
8.500000000000000000e+01	1.150754442264179289e+02	4.801886236677356834e+01	-4.105241851949202082e-03	1.087514238709331238e+02	1.712281567614499789e-01	0.000000000000000000e+00	5.503266538437745936e+00	1.000000000000000000e+00
8.500000000000000000e+01	1.071119354531350751e+02	1.712573459896004380e+01	-3.614967856843824372e-03	9.555469035635957198e+01	2.518024701722404446e-01	0.000000000000000000e+00	4.162324310820075368e+00	1.000000000000000000e+00
8.500000000000000000e+01	3.192080667915054093e+01	1.764109937348201029e+01	-4.433120456337473481e-03	1.175769512503983236e+02	1.336497702550959454e-01	0.000000000000000000e+00	4.250473204092960700e+00	1.000000000000000000e+00
8.500000000000000000e+01	8.362107076040724962e+01	2.250964621738882698e+01	-4.257714028268461473e-03	1.128555262695109889e+02	2.232976667794462911e-01	0.000000000000000000e+00	6.292967746342696067e+00	1.000000000000000000e+00
8.500000000000000000e+01	1.287785342673192588e+02	4.781926964624905452e+01	-5.293640226990431290e-03	1.407396117437173757e+02	1.134975075498292352e-01	0.000000000000000000e+00	7.814099233689074886e+00	1.000000000000000000e+00
8.500000000000000000e+01	1.211908829768218254e+02	4.968680672158459544e+01	-3.857004821824259935e-03	1.020696133573978983e+02	2.744361327135957929e-01	0.000000000000000000e+00	6.338819249725262672e+00	1.000000000000000000e+00
8.600000000000000000e+01	9.638911981094052805e+01	3.155487086779087846e+01	-3.958605816280335449e-03	1.048044132081717663e+02	4.552861601573534589e-01	0.000000000000000000e+00	1.033256579787661167e+01	1.000000000000000000e+00
8.600000000000000000e+01	1.164402798436228039e+02	3.920600950407798990e+01	-3.525761827226167426e-03	9.315352649184673339e+01	1.269396736549347482e-01	0.000000000000000000e+00	8.917911854325129895e+00	1.000000000000000000e+00
8.600000000000000000e+01	3.176822252157571924e+01	5.318428144749777431e+01	-4.332730745241367663e-03	1.148747555839616723e+02	2.630927382372285628e-01	0.000000000000000000e+00	6.908606058041359077e+00	1.000000000000000000e+00
8.700000000000000000e+01	4.994467396949657001e+01	1.107239895728287848e+01	-3.895605823430345945e-03	1.031086387527416832e+02	1.378560507528376888e-01	0.000000000000000000e+00	1.111895834685874185e+01	1.000000000000000000e+00
8.700000000000000000e+01	1.640193170759936692e+01	2.917191905092478876e+01	-2.923503128697829776e-03	7.694249423099007856e+01	2.147074097048637942e-01	0.000000000000000000e+00	5.167498740171439842e+00	1.000000000000000000e+00
8.700000000000000000e+01	2.806509786223534064e+01	3.203049939563009474e+01	-2.646801536412116389e-03	6.949450144959058662e+01	3.312825414533767665e-01	0.000000000000000000e+00	5.018165176956089546e+00	1.000000000000000000e+00
8.700000000000000000e+01	1.076694511751332755e+02	1.145021571193429644e+01	-3.754250189022002252e-03	9.930376095646076351e+01	1.812625948937052200e-01	0.000000000000000000e+00	5.702835997752447206e+00	1.000000000000000000e+00
8.700000000000000000e+01	1.040344991285539606e+02	4.846103484304386910e+01	-3.619890919426130890e-03	9.568720471694747687e+01	1.170969202789744479e-01	0.000000000000000000e+00	4.717045977548312230e+00	1.000000000000000000e+00
8.800000000000000000e+01	3.876018086770578464e+01	1.775350138459655014e+01	-4.392019311560996231e-03	1.164706293565713935e+02	9.028713416743927578e-02	0.000000000000000000e+00	6.840297764218914445e+00	1.000000000000000000e+00
8.900000000000000000e+01	1.245684966146573203e+02	1.026667900555346513e+01	-3.836889532311732465e-03	1.015281689448541300e+02	2.947216024403889190e-01	0.000000000000000000e+00	8.879351092232289133e+00	1.000000000000000000e+00
8.900000000000000000e+01	1.021308560819594931e+02	1.443216073268872712e+01	-3.743507407776853601e-03	9.901459689164612143e+01	2.078153941499095714e-01	0.000000000000000000e+00	5.662728306656672039e+00	1.000000000000000000e+00
8.900000000000000000e+01	7.257565577573254245e+01	2.360805678999679458e+01	-3.835266368269626969e-03	1.014844781443467525e+02	2.785708300116510605e-01	0.000000000000000000e+00	3.727078936317343327e+00	1.000000000000000000e+00
8.900000000000000000e+01	2.998900945369861759e+01	2.705258928505558202e+01	-4.058636499131417635e-03	1.074969448905483063e+02	2.732891223902422784e-01	0.000000000000000000e+00	5.336761647359447025e+00	1.000000000000000000e+00
8.900000000000000000e+01	7.815065140756507844e+01	3.004645911969678451e+01	-3.983030798502621914e-03	1.054618618689281391e+02	1.135559387616030813e-01	0.000000000000000000e+00	3.108860469717686037e+00	1.000000000000000000e+00
8.900000000000000000e+01	3.027695680150930713e+01	3.823746834345769230e+01	-3.659584947048694255e-03	9.675565115686623585e+01	2.115573928850449370e-01	0.000000000000000000e+00	6.349536562972804887e+00	1.000000000000000000e+00
9.000000000000000000e+01	3.456347967059316062e+01	4.686641985230018292e+01	-5.548204661240303988e-03	1.475917373604588647e+02	3.396507577115798204e-01	0.000000000000000000e+00	5.929618791437497372e+00	1.000000000000000000e+00
9.000000000000000000e+01	2.913384549777779142e+01	4.448325981546584273e+01	-4.996388264169498820e-03	1.327384634486938353e+02	3.973007493905948984e-01	0.000000000000000000e+00	5.929618791437497372e+00	1.000000000000000000e+00
9.000000000000000000e+01	4.062745844758396885e+01	4.984715595028731627e+01	-3.557926599729822111e-03	9.401930753576357347e+01	3.949989995324248993e-01	0.000000000000000000e+00	6.756968720782900562e+00	1.000000000000000000e+00
9.000000000000000000e+01	2.868229404567690111e+01	1.488818121604544942e+01	-5.577407068050665301e-03	1.483777802354795483e+02	1.987229722254819642e-01	0.000000000000000000e+00	4.250473204092960700e+00	1.000000000000000000e+00
9.000000000000000000e+01	7.616807650285285547e+01	4.288599603807778493e+01	-3.714770473063524602e-03	9.824108315601347385e+01	1.167235014811123239e-01	0.000000000000000000e+00	1.081734358640965787e+01	1.000000000000000000e+00
9.000000000000000000e+01	1.098588153475615599e+02	2.025296892245410518e+01	-4.104330040776504353e-03	1.087268805968010383e+02	2.706361936856952477e-01	0.000000000000000000e+00	4.162324310820075368e+00	1.000000000000000000e+00
9.000000000000000000e+01	1.428878795544501088e+02	2.140280940518262298e+01	-4.988127600900220393e-03	1.325161106971576999e+02	2.150877830528524770e-01	0.000000000000000000e+00	2.143859117508227641e+01	1.000000000000000000e+00
9.100000000000000000e+01	9.187647689270224305e+01	2.225982004168328743e+01	-3.961356857769749405e-03	1.048784631512358061e+02	2.449446676589883687e-01	0.000000000000000000e+00	1.033256579787661167e+01	1.000000000000000000e+00
9.100000000000000000e+01	1.203033996419609082e+02	5.265611093987511282e+01	-4.029794666970414399e-03	1.067206076242427457e+02	3.576011208589388035e-01	0.000000000000000000e+00	1.399388878080512910e+01	1.000000000000000000e+00
9.100000000000000000e+01	2.520745003937361162e+01	2.363681133376287491e+01	-4.528843082980780511e-03	1.201535227343809282e+02	3.275870042016947314e-01	0.000000000000000000e+00	5.876295554620912576e+00	1.000000000000000000e+00
9.100000000000000000e+01	2.026897404237016076e+01	3.259960439394620835e+01	-2.573168864844375611e-03	6.751252656545109687e+01	4.914540769072069937e-01	0.000000000000000000e+00	5.167498740171439842e+00	1.000000000000000000e+00
9.200000000000000000e+01	7.418323324750221559e+01	1.226388458639599577e+01	-4.243600834225338264e-03	1.124756406082563416e+02	2.266351582515978569e-01	0.000000000000000000e+00	9.016242030240968930e+00	1.000000000000000000e+00
9.200000000000000000e+01	6.047538276388905132e+01	2.264746944857824218e+01	-4.587761238145048048e-03	1.217394261284738803e+02	1.774230783183239346e-01	0.000000000000000000e+00	5.999385038524631675e+00	1.000000000000000000e+00
9.200000000000000000e+01	8.309013587067995843e+01	1.366377958571317563e+01	-4.123883250469037934e-03	1.092531954742839417e+02	1.552416155892240024e-01	0.000000000000000000e+00	3.057427964711440627e+00	1.000000000000000000e+00
9.200000000000000000e+01	1.138037633800690571e+02	3.697983743228454045e+01	-3.485617468268472057e-03	9.207295845730470774e+01	3.648896397784354706e-01	0.000000000000000000e+00	9.837412905627420656e+00	1.000000000000000000e+00
9.300000000000000000e+01	4.826501258346832657e+01	1.387849168461101357e+01	-3.472319464473997211e-03	9.171501531917486716e+01	1.363886416209871832e-01	0.000000000000000000e+00	9.151073984958348007e+00	1.000000000000000000e+00
9.300000000000000000e+01	9.350837647071687186e+00	2.333227853613112757e+01	-3.878888713956398383e-03	1.026586633490610865e+02	2.019537904193375866e-01	0.000000000000000000e+00	1.432092981971733359e+01	1.000000000000000000e+00
9.300000000000000000e+01	1.056565150294367186e+02	5.130135765547381510e+01	-3.732141109346292455e-03	9.870864957864822031e+01	2.733771493312832090e-01	0.000000000000000000e+00	7.137819903205538274e+00	1.000000000000000000e+00
9.400000000000000000e+01	6.608876630630194882e+01	5.116465288967406266e+00	-3.759994012831287258e-03	9.945836779451975929e+01	2.920741715632618751e-01	0.000000000000000000e+00	9.364478210605614805e+00	1.000000000000000000e+00
9.400000000000000000e+01	5.092185095208441936e+01	3.076988623626456842e+01	-3.936100619517891516e-03	1.041986395237992440e+02	1.307249716889490321e-01	0.000000000000000000e+00	7.961424578060902313e+00	1.000000000000000000e+00
9.400000000000000000e+01	5.874649008831676866e+01	3.223934317673383276e+01	-4.028252886128022049e-03	1.066791074200343701e+02	1.061469070125541370e-01	0.000000000000000000e+00	7.961424578060902313e+00	1.000000000000000000e+00
9.400000000000000000e+01	1.228118548965275778e+02	3.302648696629838554e+01	-5.962260619837686862e-03	1.587369055730957825e+02	1.196824289394339269e-01	0.000000000000000000e+00	9.837412905627420656e+00	1.000000000000000000e+00
9.400000000000000000e+01	9.637525397046574938e+01	7.694272888322106319e+00	-3.693787630788348229e-03	9.767628677552359306e+01	2.228341536207010254e-01	0.000000000000000000e+00	8.861494697233347040e+00	1.000000000000000000e+00
9.400000000000000000e+01	7.629017464121719172e+01	2.330233306586166719e+01	-4.147788931621949199e-03	1.098966660780868807e+02	1.592738195592975359e-01	0.000000000000000000e+00	3.727078936317343327e+00	1.000000000000000000e+00
9.500000000000000000e+01	6.915284526543308630e+01	5.117997274420445564e+01	-4.091888798909024995e-03	1.083919989690691921e+02	2.316026128738796208e-01	0.000000000000000000e+00	6.666822428746876916e+00	1.000000000000000000e+00
9.500000000000000000e+01	5.619736295486289634e+01	1.844138250772062193e+01	-3.943387426859732044e-03	1.043947789389473826e+02	2.858722577482235572e-01	0.000000000000000000e+00	5.999385038524631675e+00	1.000000000000000000e+00
9.500000000000000000e+01	1.011559346637417178e+02	4.576120879984567580e+01	-4.471179609783946032e-03	1.186013916874551768e+02	1.723719151796285765e-01	0.000000000000000000e+00	7.137819903205538274e+00	1.000000000000000000e+00
9.500000000000000000e+01	3.067196105675614248e+01	3.121263085098975765e+01	-4.101573217885010232e-03	1.086526750354024387e+02	3.456073657399041377e-01	0.000000000000000000e+00	7.181418239465961584e+00	1.000000000000000000e+00
9.600000000000000000e+01	1.432636776518390036e+02	4.479239063278738797e+01	-3.140388859677142441e-03	8.278042001008894601e+01	4.485792520877888157e-01	0.000000000000000000e+00	5.336757548554205144e+00	1.000000000000000000e+00
9.700000000000000000e+01	6.615426963829719398e+01	4.190537502986748564e+01	-4.171019198795357548e-03	1.105219565246950424e+02	9.951641598033589275e-02	0.000000000000000000e+00	8.095172838222680411e+00	1.000000000000000000e+00
9.700000000000000000e+01	8.024874049009694943e+01	4.508172448607223259e+01	-4.055255502592049373e-03	1.074059384109283855e+02	2.761865701775411130e-01	0.000000000000000000e+00	6.811400990640581021e+00	1.000000000000000000e+00
9.700000000000000000e+01	8.247261080544336664e+01	1.665819581483097878e+01	-3.951958136865790609e-03	1.046254772364500525e+02	1.301195832954534781e-01	0.000000000000000000e+00	3.057427964711440627e+00	1.000000000000000000e+00
9.700000000000000000e+01	7.320371045991160486e+01	4.588497392715029832e+01	-4.068247577661718468e-03	1.077556468478584435e+02	1.975249820349640473e-01	0.000000000000000000e+00	6.666822428746876916e+00	1.000000000000000000e+00
9.800000000000000000e+01	9.575605372444805141e+01	2.004439794896165949e+01	-3.065071582719575225e-03	8.075310050512781856e+01	2.968188969460978655e-01	0.000000000000000000e+00	1.236563779018718812e+01	1.000000000000000000e+00
9.800000000000000000e+01	1.248627941822089582e+02	1.376326502614339731e+01	-3.427941655222499408e-03	9.052049525794518559e+01	3.306268767662019492e-01	0.000000000000000000e+00	7.716979599718668759e+00	1.000000000000000000e+00
9.800000000000000000e+01	1.311158727054074404e+02	4.436081017140299565e+01	-3.036382912683626388e-03	7.998088591261088709e+01	2.969163085199342245e-01	0.000000000000000000e+00	4.085733268144377206e+00	1.000000000000000000e+00
9.800000000000000000e+01	8.588272341539325794e+01	4.890970304567377980e+01	-3.840143891234272435e-03	1.016157667124091972e+02	1.913900800137011693e-01	0.000000000000000000e+00	6.811400990640581021e+00	1.000000000000000000e+00
9.800000000000000000e+01	3.881935012688983022e+01	5.244601020854096163e+01	-4.193928672943486070e-03	1.111386121668668920e+02	1.330224519712198683e-01	0.000000000000000000e+00	5.137314201144064896e+00	1.000000000000000000e+00
9.900000000000000000e+01	3.476172997210897364e+01	2.530953351576411237e+01	-5.807277541213425216e-03	1.545652170717854403e+02	1.062992089834555731e-01	0.000000000000000000e+00	7.139530164290579961e+00	1.000000000000000000e+00
9.900000000000000000e+01	7.527925109586054475e+01	6.913251723076768940e+00	-4.282824700212224320e-03	1.135314316802038235e+02	1.225225840216883633e-01	0.000000000000000000e+00	9.364478210605614805e+00	1.000000000000000000e+00
9.900000000000000000e+01	4.809921040871394382e+01	1.632497262821411610e+01	-3.151981995082996351e-03	8.309247310708532552e+01	3.983560181546672574e-01	0.000000000000000000e+00	8.370141303393360488e+00	1.000000000000000000e+00
9.900000000000000000e+01	3.286434601517305509e+01	4.143696144545748439e+01	-7.878035839008132313e-03	2.103039380765881958e+02	6.248148736737113573e-02	0.000000000000000000e+00	3.557042032717039781e+00	1.000000000000000000e+00
9.900000000000000000e+01	1.293334933816779930e+01	1.062860922799224284e+01	-3.712599956185669292e-03	9.818265922753286645e+01	3.938455230373227867e-01	0.000000000000000000e+00	5.052015489300040407e+00	1.000000000000000000e+00
9.900000000000000000e+01	1.431354494334532035e+02	1.604377495472553505e+01	-4.414772746077750762e-03	1.170830848709503869e+02	1.573073104894354701e-01	0.000000000000000000e+00	8.388726527211245454e+00	1.000000000000000000e+00
9.900000000000000000e+01	4.178717865344347615e+01	2.403832865707674671e+01	-3.360030091698503786e-03	8.869251577028833822e+01	3.778944930969477811e-01	0.000000000000000000e+00	7.139530164290579961e+00	1.000000000000000000e+00
9.900000000000000000e+01	1.074767848136073951e+02	5.286680159403677948e+01	-2.865665023621937185e-03	7.538566260766401683e+01	2.572899450191604709e-01	0.000000000000000000e+00	6.346807391664252229e+00	1.000000000000000000e+00
1.000000000000000000e+02	3.331057848086089024e+01	7.873738678641389654e+00	-3.493860317150027702e-03	9.229483169793499542e+01	1.158277321246816705e-01	0.000000000000000000e+00	1.703311449993586280e+01	1.000000000000000000e+00
1.000000000000000000e+02	1.210830486402778376e+02	2.648387296925981360e+01	-4.199787895019511594e-03	1.112963251867536627e+02	2.110769763654700704e-01	0.000000000000000000e+00	4.263745358713707745e+00	1.000000000000000000e+00
1.000000000000000000e+02	1.406713295043957146e+02	4.012755277767413276e+01	-5.192964722189962780e-03	1.380297233515920823e+02	1.999350794772402073e-01	0.000000000000000000e+00	5.336757548554205144e+00	1.000000000000000000e+00
1.010000000000000000e+02	4.835730585633972112e+01	4.378042135444962213e+01	-5.043103552160759992e-03	1.339959015605087131e+02	1.082530631731998261e-01	0.000000000000000000e+00	5.502121965150497118e+00	1.000000000000000000e+00
1.010000000000000000e+02	1.067657181953202326e+02	7.690140741480327335e+00	-6.143004070177018362e-03	1.636019874914627508e+02	1.254374646694550455e-01	0.000000000000000000e+00	1.004736115071289504e+01	1.000000000000000000e+00
1.010000000000000000e+02	8.101861797727023529e+00	9.152266228993340746e+00	-4.673890076222577718e-03	1.240577610501225649e+02	2.996657357863063975e-01	0.000000000000000000e+00	5.052015489300040407e+00	1.000000000000000000e+00
1.010000000000000000e+02	7.116546358087487079e+01	1.611894094786556764e+01	-4.154447485615241076e-03	1.100758947614743875e+02	1.286474221103325322e-01	0.000000000000000000e+00	1.008305319939573685e+01	1.000000000000000000e+00
1.010000000000000000e+02	1.442620025066978826e+02	2.435651282629953229e+01	-3.304596282891714316e-03	8.720040072885363713e+01	2.964519675452935710e-01	0.000000000000000000e+00	8.388726527211245454e+00	1.000000000000000000e+00
1.010000000000000000e+02	1.033577807505267998e+02	4.803816104050522284e+01	-4.003588205945871233e-03	1.060152067954131070e+02	2.197274112323988060e-01	0.000000000000000000e+00	5.532128918144478824e+00	1.000000000000000000e+00
1.020000000000000000e+02	1.170726079515018938e+02	3.245475052047507347e+01	-4.645333633405349626e-03	1.232891056253082951e+02	1.498112302075600422e-01	0.000000000000000000e+00	6.219069052290405075e+00	1.000000000000000000e+00
1.020000000000000000e+02	1.119784289712595893e+02	4.130010290160961262e+01	-3.469172238170869713e-03	9.163030124653981545e+01	2.611261581520902819e-01	0.000000000000000000e+00	4.981474757856280355e+00	1.000000000000000000e+00
1.030000000000000000e+02	2.839994355919337465e+01	3.418161542685715659e+01	-5.041449633087744485e-03	1.339513829250535082e+02	1.076405053574458481e-01	0.000000000000000000e+00	7.909582335682259213e+00	1.000000000000000000e+00
1.030000000000000000e+02	1.263900159443894324e+02	2.402536693745266305e+01	-4.582779606128521872e-03	1.216053352510337504e+02	1.848085547689503061e-01	0.000000000000000000e+00	5.848773706969831565e+00	1.000000000000000000e+00
1.030000000000000000e+02	8.307345292761111466e+01	3.329204317421915960e+01	-4.276211739432118214e-03	1.133534302319756222e+02	7.147934141475154046e-02	0.000000000000000000e+00	7.391646283370968185e+00	1.000000000000000000e+00
1.030000000000000000e+02	1.389928336389347940e+01	3.765789158451898544e+01	-4.461995695279405948e-03	1.183541877289605111e+02	1.884386910253463832e-01	0.000000000000000000e+00	6.455163901160807960e+00	1.000000000000000000e+00
1.030000000000000000e+02	1.278952881398713828e+02	6.667086157258045986e+00	-3.365524876232596843e-03	8.884041920375689472e+01	3.982176693789353239e-01	0.000000000000000000e+00	7.716979599718668759e+00	1.000000000000000000e+00
1.030000000000000000e+02	6.131760436143284920e+00	1.658280390238393665e+01	2.367069513833971756e-03	-6.196493840053881286e+01	2.934497518226386603e-01	0.000000000000000000e+00	7.687274516406385594e+00	1.000000000000000000e+00
1.030000000000000000e+02	1.372916994315353634e+02	3.573824246474712396e+01	-3.576354200811424685e-03	9.451532434108996483e+01	2.401070955095402359e-01	0.000000000000000000e+00	5.539670067120375130e+00	1.000000000000000000e+00
1.040000000000000000e+02	1.036597997285535371e+02	1.724538728830748724e+01	-4.669563519931350416e-03	1.239413028839111348e+02	2.501612350106540150e-01	0.000000000000000000e+00	6.112622180081054957e+00	1.000000000000000000e+00
1.040000000000000000e+02	1.103473234988510256e+02	1.980004364631400549e+01	-3.968317918425211602e-03	1.050658344239649864e+02	1.416931481288320471e-01	0.000000000000000000e+00	7.158857680230629406e+00	1.000000000000000000e+00
1.040000000000000000e+02	1.063016797000595091e+02	3.202025688788491209e+01	-3.869162408040040333e-03	1.023968598095284506e+02	7.890196500184565309e-02	0.000000000000000000e+00	1.077968831249220649e+01	1.000000000000000000e+00
1.040000000000000000e+02	7.989767713057283061e+01	4.955710309552271298e+01	-4.333814644783007437e-03	1.149039309706849963e+02	2.253299595132420841e-01	0.000000000000000000e+00	6.261484741840620316e+00	1.000000000000000000e+00
1.040000000000000000e+02	1.176723146186308071e+02	4.969790094104197209e+01	-4.229277550870279116e-03	1.120900999608275299e+02	5.581986897973434392e-02	0.000000000000000000e+00	1.014610002298587332e+01	1.000000000000000000e+00
1.040000000000000000e+02	1.217888556469072370e+02	3.702842681098302080e+01	-3.079247076445000304e-03	8.113466309053832504e+01	4.543408346791103503e-01	0.000000000000000000e+00	6.569741786004282602e+00	1.000000000000000000e+00
1.040000000000000000e+02	4.003401253754858402e+01	4.232602016161605718e+01	-3.854876530567465098e-03	1.020123260184043659e+02	2.526547297282925042e-01	0.000000000000000000e+00	5.539710878894439361e+00	1.000000000000000000e+00
1.050000000000000000e+02	1.069745262057786483e+01	4.326301610427843514e+01	-4.813050236636267146e-03	1.278035431457649196e+02	2.466514020693715281e-01	0.000000000000000000e+00	6.455163901160807960e+00	1.000000000000000000e+00
1.050000000000000000e+02	1.083379503352149555e+02	4.470039789817415965e+01	-3.603538140013304650e-03	9.524703600661787561e+01	1.871502008531807926e-01	0.000000000000000000e+00	4.981474757856280355e+00	1.000000000000000000e+00
1.050000000000000000e+02	8.574472953307001433e+01	4.731697600654878499e+01	-3.964279622525901728e-03	1.049571353794139270e+02	3.041343626254063848e-01	0.000000000000000000e+00	6.261484741840620316e+00	1.000000000000000000e+00
1.050000000000000000e+02	1.630967854581132315e+01	1.932383883959609250e+01	-3.293316639977340778e-03	8.689678592740257557e+01	2.168801660052500635e-01	0.000000000000000000e+00	3.559905948019087774e+00	1.000000000000000000e+00
1.050000000000000000e+02	1.229183329610733892e+02	3.033241242544247029e+01	-4.901297511980719744e-03	1.301789001659911946e+02	2.058056959742611269e-01	0.000000000000000000e+00	4.263745358713707745e+00	1.000000000000000000e+00
1.050000000000000000e+02	7.628294595689474988e+01	3.621188047433098234e+01	-3.989037825012499254e-03	1.056235533493192094e+02	2.855732375592343608e-01	0.000000000000000000e+00	7.391646283370968185e+00	1.000000000000000000e+00
1.050000000000000000e+02	5.093144354303233001e+01	3.891758665755313018e+01	-4.799686314910623676e-03	1.274438256908649691e+02	2.532847719263547903e-01	0.000000000000000000e+00	5.502121965150497118e+00	1.000000000000000000e+00
1.050000000000000000e+02	1.010836376180162119e+02	4.299507434882270474e+01	-3.750257759708746762e-03	9.919629650546232824e+01	1.790397713242012356e-01	0.000000000000000000e+00	5.532128918144478824e+00	1.000000000000000000e+00
1.060000000000000000e+02	1.165147379841645687e+02	1.015691285212844797e+01	-4.044332053231155036e-03	1.071119112919809879e+02	2.656897679119840650e-01	0.000000000000000000e+00	1.005625931890928548e+01	1.000000000000000000e+00
1.060000000000000000e+02	9.976507585362104180e+01	2.195657353536349632e+01	-3.766341334851667534e-03	9.962921902887114811e+01	2.991901956181582944e-01	0.000000000000000000e+00	6.112622180081054957e+00	1.000000000000000000e+00
1.060000000000000000e+02	7.637339682685545483e+01	2.636728350022681866e+01	-4.054712641928169721e-03	1.073913261990054906e+02	2.302896308968067629e-01	0.000000000000000000e+00	7.890754401798566242e+00	1.000000000000000000e+00
1.070000000000000000e+02	7.279721533378109655e+01	7.145739909461729766e+00	-8.375389201490402932e-03	2.236912273327619971e+02	5.987364832634289868e-02	0.000000000000000000e+00	3.933232732715306046e+00	1.000000000000000000e+00
1.070000000000000000e+02	5.693473335459171381e+01	1.771968091789405264e+01	-4.306275936525910675e-03	1.141626699659556294e+02	1.140423980082729827e-01	0.000000000000000000e+00	8.986922319811437632e+00	1.000000000000000000e+00
1.070000000000000000e+02	6.910740377526288114e+01	3.804021990116211072e+01	-4.279075602715002279e-03	1.134305170057872090e+02	1.557147267601135532e-01	0.000000000000000000e+00	5.540567339220891618e+00	1.000000000000000000e+00
1.070000000000000000e+02	1.296759904208510648e+02	1.697835486073027411e+01	-3.658324007413867388e-03	9.672171037170345187e+01	2.071395299323883776e-01	0.000000000000000000e+00	7.775474742382519011e+00	1.000000000000000000e+00
1.080000000000000000e+02	5.024418342175709284e+01	1.171957138734616066e+01	-7.098392115344187570e-03	1.893182228230360238e+02	5.530462536577751553e-02	0.000000000000000000e+00	7.116163513713420485e+00	1.000000000000000000e+00
1.080000000000000000e+02	5.013888040976808469e+01	2.826527014440630836e+01	-4.012260925222890622e-03	1.062486508823688638e+02	1.443179155584409790e-01	0.000000000000000000e+00	3.385420529007195256e+00	1.000000000000000000e+00
1.080000000000000000e+02	2.358371792611962547e+01	1.067616678561446797e+01	-3.894661095120395718e-03	1.030832094461201791e+02	2.585233173988668032e-01	0.000000000000000000e+00	6.511876868115258787e+00	1.000000000000000000e+00
1.080000000000000000e+02	1.713371008330526024e+01	1.586061745135694956e+01	-4.628767257691766140e-03	1.228431875309833572e+02	3.443351696719554322e-01	0.000000000000000000e+00	3.559905948019087774e+00	1.000000000000000000e+00
1.080000000000000000e+02	1.942069480680279625e+01	3.271470352435741091e+01	-4.722881211164061017e-03	1.253764582660748630e+02	2.225556706895512882e-01	0.000000000000000000e+00	4.805427690198820656e+00	1.000000000000000000e+00
1.080000000000000000e+02	1.441802102007231952e+02	3.778057219271934031e+01	-3.853893651744108497e-03	1.019858698122044700e+02	1.607544983267737981e-01	0.000000000000000000e+00	7.184893272344120341e+00	1.000000000000000000e+00
1.080000000000000000e+02	7.212309480189607314e+01	4.793096485555438591e+01	-4.809205986320922062e-03	1.277000672374332453e+02	3.892086317167988696e-01	0.000000000000000000e+00	5.320805764183556441e+00	1.000000000000000000e+00
1.090000000000000000e+02	3.596165451404243640e+01	1.840029666312562284e+01	-3.985500635188106433e-03	1.055283426060022123e+02	2.599530020502139882e-01	0.000000000000000000e+00	3.684493957188287538e+00	1.000000000000000000e+00
1.090000000000000000e+02	7.768417264556673274e+01	1.858616071604038567e+01	-4.697908094930133838e-03	1.247042554503885583e+02	1.291272410268676785e-01	0.000000000000000000e+00	7.890754401798566242e+00	1.000000000000000000e+00
1.090000000000000000e+02	5.223712532436783818e+01	4.888175795907732102e+00	-4.424021855143072876e-03	1.173320436752125886e+02	1.529111708220791677e-01	0.000000000000000000e+00	7.116163513713420485e+00	1.000000000000000000e+00
1.090000000000000000e+02	1.037678519176030676e+02	5.680588124736294375e+00	-4.022735217827420537e-03	1.065305880228976889e+02	1.975465023861761038e-01	0.000000000000000000e+00	1.156530392896336146e+01	1.000000000000000000e+00
1.100000000000000000e+02	1.088563445067575515e+02	2.415329021151267597e+01	-4.119421583481444431e-03	1.091331005256351006e+02	2.831584601663184042e-01	0.000000000000000000e+00	7.575786443187046970e+00	1.000000000000000000e+00
1.100000000000000000e+02	1.303507297976839041e+01	3.130977184284932946e+01	-4.452417286393083040e-03	1.180963651423490006e+02	1.468384459884716220e-01	0.000000000000000000e+00	3.376477692942516207e+00	1.000000000000000000e+00
1.100000000000000000e+02	9.038879078177689053e+01	4.070092879390611529e+01	-3.894812078533638894e-03	1.030872734753968274e+02	2.378763142158105692e-01	0.000000000000000000e+00	6.014433496478768681e+00	1.000000000000000000e+00
1.110000000000000000e+02	2.984635397976576598e+01	8.891809757140041626e+00	-4.794805775469183733e-03	1.273124559281219774e+02	1.677619530228386946e-01	0.000000000000000000e+00	6.511876868115258787e+00	1.000000000000000000e+00
1.110000000000000000e+02	1.066631979505022940e+02	3.693787634146745091e+01	-3.945247746925679110e-03	1.044448532818805404e+02	1.571657893007590845e-01	0.000000000000000000e+00	7.516865501800008786e+00	1.000000000000000000e+00
1.110000000000000000e+02	7.882976010612574669e+01	6.228339905658067721e+00	-5.190241647827176404e-03	1.379564262012948745e+02	2.951128302483007060e-01	0.000000000000000000e+00	4.476928028440309681e+00	1.000000000000000000e+00
1.110000000000000000e+02	3.559631826993900461e+01	1.229294795653273376e+01	-4.294203751728949831e-03	1.138377222687604444e+02	2.098398545475762544e-01	0.000000000000000000e+00	6.118265995784870626e+00	1.000000000000000000e+00
1.110000000000000000e+02	4.252037391728837434e+01	1.870217485491082599e+01	-4.103900949327528649e-03	1.087153307174232850e+02	1.441338175064321714e-01	0.000000000000000000e+00	6.565663001798847986e+00	1.000000000000000000e+00
1.110000000000000000e+02	4.941653614561445806e+01	2.495781025466195757e+01	-3.173753810872382338e-03	8.367850633334110455e+01	2.498761661000378220e-01	0.000000000000000000e+00	3.385420529007195256e+00	1.000000000000000000e+00
1.110000000000000000e+02	1.651921415970135598e+01	5.030177642647726088e+01	-4.511748499661247594e-03	1.196933868453418484e+02	1.223377551917965711e-01	0.000000000000000000e+00	1.293461995906389461e+01	1.000000000000000000e+00
1.120000000000000000e+02	1.258715600465332471e+02	2.692511462402477562e+01	-4.198260817280779177e-03	1.112552207468378498e+02	1.092873202655757492e-01	0.000000000000000000e+00	9.052736865357612572e+00	1.000000000000000000e+00
1.120000000000000000e+02	6.905957839547016874e+01	4.358058082564067348e+01	-3.528968340720436622e-03	9.323983640123864802e+01	1.756252863195041369e-01	0.000000000000000000e+00	5.113497670529237205e+00	1.000000000000000000e+00
1.120000000000000000e+02	9.746355163459183757e+01	4.422697310362640621e+01	-7.298986437434286205e-03	1.947176318057428830e+02	1.215272707796141161e-01	0.000000000000000000e+00	7.904759933017176721e+00	1.000000000000000000e+00
1.120000000000000000e+02	1.155363763145351896e+02	2.772676405076988715e+01	-3.749267432020606926e-03	9.916963979773775861e+01	4.008256270187817716e-01	0.000000000000000000e+00	3.522476237380567810e+00	1.000000000000000000e+00
1.120000000000000000e+02	8.872804081423848288e+01	3.492033022378493712e+01	-3.915271023620562653e-03	1.036379680849353093e+02	2.083700340131194872e-01	0.000000000000000000e+00	6.014433496478768681e+00	1.000000000000000000e+00
1.130000000000000000e+02	1.201123746289729723e+02	9.250377908828150808e+00	-3.755893094076159788e-03	9.934798312693260414e+01	3.237946208383143398e-01	0.000000000000000000e+00	1.339636901278897341e+01	1.000000000000000000e+00
1.130000000000000000e+02	1.404770032221651093e+02	2.635985403125626902e+01	-4.250692783468922042e-03	1.126665350166908439e+02	1.933879965487644847e-01	0.000000000000000000e+00	1.200610449936255364e+01	1.000000000000000000e+00
1.130000000000000000e+02	2.513102055776181487e+01	2.691078730723264911e+01	-4.281786365167756375e-03	1.135034827556891912e+02	1.222729797025853271e-01	0.000000000000000000e+00	8.142067528427254786e+00	1.000000000000000000e+00
1.130000000000000000e+02	6.007966721843791902e+01	3.051368711971778680e+01	-3.804633555952473267e-03	1.006599329614750076e+02	1.254527745794938864e-01	0.000000000000000000e+00	5.876728332925456044e+00	1.000000000000000000e+00
1.130000000000000000e+02	3.856356733482758159e+01	5.677484225935776507e+00	-4.212519950610831010e-03	1.116390346643290741e+02	1.758357283193685561e-01	0.000000000000000000e+00	7.250443254307004537e+00	1.000000000000000000e+00
1.130000000000000000e+02	9.223042449361247463e+01	1.450546115011295001e+01	-4.044317302500460842e-03	1.071115142457087899e+02	1.598714392802983442e-01	0.000000000000000000e+00	6.219480097754065184e+00	1.000000000000000000e+00
1.130000000000000000e+02	2.277758881695068993e+01	3.615322033984090666e+01	-4.140955594311715275e-03	1.097127327420367635e+02	1.747102830576818810e-01	0.000000000000000000e+00	4.805427690198820656e+00	1.000000000000000000e+00
1.140000000000000000e+02	3.361476888382613737e+01	2.124065290121288996e+01	-3.989050728423238455e-03	1.056239006711732173e+02	2.188926166970326381e-01	0.000000000000000000e+00	3.684493957188287538e+00	1.000000000000000000e+00
1.140000000000000000e+02	6.475805482638440935e+01	6.117741433458334654e+00	-4.955536838358538809e-03	1.316388632547212012e+02	7.036996447502008589e-02	0.000000000000000000e+00	1.258115683280015951e+01	1.000000000000000000e+00
1.150000000000000000e+02	1.179869598304608189e+02	2.247706739112409480e+01	-4.393483030301631106e-03	1.165100283586667302e+02	2.867909451394836662e-01	0.000000000000000000e+00	4.499403777441958852e+00	1.000000000000000000e+00
1.150000000000000000e+02	4.125846246628692171e+01	2.602235784839014343e+01	-4.032825003935700155e-03	1.068021753798028612e+02	2.503717196445112148e-01	0.000000000000000000e+00	6.586578676126870313e+00	1.000000000000000000e+00
1.150000000000000000e+02	1.635426417663075682e+01	3.192910326431104551e+01	-3.943194778109373501e-03	1.043895934013790452e+02	1.127034219259696046e-01	0.000000000000000000e+00	3.376477692942516207e+00	1.000000000000000000e+00
1.160000000000000000e+02	4.640105719370741610e+01	1.339444686926848327e+01	-3.920129978574661035e-03	1.037687568567827157e+02	1.138249382606841831e-01	0.000000000000000000e+00	3.668226075638270967e+00	1.000000000000000000e+00
1.160000000000000000e+02	1.131172085646596912e+02	2.516639957654496129e+01	-3.991505930491225963e-03	1.056899874874007423e+02	2.517076252574014239e-01	0.000000000000000000e+00	3.522476237380567810e+00	1.000000000000000000e+00
1.160000000000000000e+02	6.653873859516441769e+01	3.913162306817630309e+01	-4.511711598434822376e-03	1.196923935728934794e+02	2.236407569510194815e-01	0.000000000000000000e+00	5.113497670529237205e+00	1.000000000000000000e+00
1.160000000000000000e+02	1.127026640565749602e+02	4.141315467088458036e+01	-3.975047827590832451e-03	1.052469837786577500e+02	1.242928683994967143e-01	0.000000000000000000e+00	6.460442612967217890e+00	1.000000000000000000e+00
1.170000000000000000e+02	8.858951927711119367e+01	9.463066690056033181e+00	-4.321869823057897762e-03	1.145824115126695233e+02	1.124989884925492456e-01	0.000000000000000000e+00	6.219480097754065184e+00	1.000000000000000000e+00
1.170000000000000000e+02	7.609191183807675785e+00	5.893805028933686962e+00	-4.361017519450332593e-03	1.156361523232327215e+02	8.545463162744348917e-02	0.000000000000000000e+00	1.570237067732036351e+01	1.000000000000000000e+00
1.170000000000000000e+02	3.639712079706708181e+01	3.046649734124093101e+01	-3.978062174454421486e-03	1.053281211277246285e+02	1.546811616904604225e-01	0.000000000000000000e+00	6.586578676126870313e+00	1.000000000000000000e+00
1.170000000000000000e+02	9.562212686956146968e+01	3.160539384179430300e+01	-4.090333953817949786e-03	1.083501471137225707e+02	2.509307859021399079e-01	0.000000000000000000e+00	6.008995433829595889e+00	1.000000000000000000e+00
1.170000000000000000e+02	6.841377794967225157e+01	3.349320839605053379e+01	-4.161553602577950338e-03	1.102671705232249337e+02	1.612105890457354862e-01	0.000000000000000000e+00	5.942010820908718571e+00	1.000000000000000000e+00
1.170000000000000000e+02	6.088896343218711138e+01	3.633442380311277020e+01	-4.128638493773429709e-03	1.093811926336509828e+02	2.397901620143894075e-01	0.000000000000000000e+00	5.876728332925456044e+00	1.000000000000000000e+00
1.170000000000000000e+02	2.912520652565843449e+01	3.781080027902908824e+01	-5.281181253722714089e-03	1.404042528388586391e+02	1.989398706629266211e-01	0.000000000000000000e+00	6.349373986644438084e+00	1.000000000000000000e+00
1.170000000000000000e+02	1.417398001476441394e+01	4.235071514354525135e+01	-4.447062890387703561e-03	1.179522405550367523e+02	7.506924967479799982e-02	0.000000000000000000e+00	1.060334976613520652e+01	1.000000000000000000e+00
1.180000000000000000e+02	9.359726986783223879e+01	2.594783427548543031e+01	-4.315138983662136600e-03	1.144012371189182034e+02	2.107376390604666083e-01	0.000000000000000000e+00	6.008995433829595889e+00	1.000000000000000000e+00
1.180000000000000000e+02	3.554335240417727704e+01	5.100981631093543456e+01	-4.203429555920228967e-03	1.113943479840812643e+02	1.801051302578967617e-01	0.000000000000000000e+00	8.336225677575509252e+00	1.000000000000000000e+00
1.180000000000000000e+02	7.949235761114627508e+01	5.938129687288972391e+00	-3.443548414529071927e-03	9.094058330187796457e+01	3.435370733257919751e-01	0.000000000000000000e+00	9.756204756470522099e+00	1.000000000000000000e+00
1.180000000000000000e+02	1.402126930761691597e+02	1.161236157626744792e+01	-5.520736842892086903e-03	1.468523845035115585e+02	2.253380429597663381e-01	0.000000000000000000e+00	1.474986079809665895e+01	1.000000000000000000e+00
1.180000000000000000e+02	6.133283666984925731e+01	4.603301171977250306e+01	-3.275875144977057844e-03	8.642731219656553776e+01	2.198616740968047933e-01	0.000000000000000000e+00	8.644685082545281674e+00	1.000000000000000000e+00
1.190000000000000000e+02	9.493283404796808611e+01	1.233959857645170288e+01	-3.818934323164102206e-03	1.010448675405673669e+02	1.723902021268147733e-01	0.000000000000000000e+00	5.666187388541998438e+00	1.000000000000000000e+00
1.190000000000000000e+02	1.204293734287693525e+02	1.825030627362886548e+01	-4.636836775020712620e-03	1.230603951961756621e+02	7.464978887860851398e-02	0.000000000000000000e+00	4.881689638800479791e+00	1.000000000000000000e+00
1.190000000000000000e+02	5.584259845800232824e+01	2.680423225673022003e+01	-2.255912842491703246e-03	5.897292784171718694e+01	2.739339419948116916e-01	0.000000000000000000e+00	6.462922742120224662e+00	1.000000000000000000e+00
1.190000000000000000e+02	2.440649135116428070e+01	3.356247388805161336e+01	-3.731154658408828741e-03	9.868209722164607456e+01	2.400715086706777246e-01	0.000000000000000000e+00	4.431340939834316650e+00	1.000000000000000000e+00
1.190000000000000000e+02	3.239495080148142847e+01	4.329099347998436542e+01	-5.340715844738975170e-03	1.420067488724731675e+02	1.952514416745125825e-01	0.000000000000000000e+00	6.381515897423877703e+00	1.000000000000000000e+00
1.190000000000000000e+02	1.291642852023386752e+02	4.393211827638972267e+01	-3.206010172865321906e-03	8.454675269684432237e+01	3.476645736756811544e-01	0.000000000000000000e+00	1.665323237069952711e+01	1.000000000000000000e+00
1.200000000000000000e+02	9.164756564202411937e+01	3.809061878703874982e+01	-4.813165980480183480e-03	1.278066586295135210e+02	1.188610096243946090e-01	0.000000000000000000e+00	7.606265807994356365e+00	1.000000000000000000e+00
1.200000000000000000e+02	4.479370116117916467e+01	1.009713142686877418e+01	-4.232332756842747436e-03	1.121723371168939565e+02	1.271518225152961090e-01	0.000000000000000000e+00	3.668226075638270967e+00	1.000000000000000000e+00
1.210000000000000000e+02	1.948253821158273524e+01	1.616941086245978454e+01	-5.234550193987274301e-03	1.391490819038828022e+02	2.053988556983464830e-01	0.000000000000000000e+00	8.597210826166865161e+00	1.000000000000000000e+00
1.210000000000000000e+02	4.938407569654549434e+01	2.656579125698647559e+01	-4.483760968597537075e-03	1.189400448511386941e+02	2.118731653058795183e-01	0.000000000000000000e+00	6.332873511951492951e+00	1.000000000000000000e+00
1.210000000000000000e+02	1.094503284957056195e+02	4.699523601702666298e+01	-4.645831799864981980e-03	1.233025148007475451e+02	9.909702709668211096e-02	0.000000000000000000e+00	6.460442612967217890e+00	1.000000000000000000e+00
1.220000000000000000e+02	7.650941624324454438e+01	3.300636908436804617e+01	-4.645260435617393734e-03	1.232871353562115218e+02	1.132770566744993879e-01	0.000000000000000000e+00	8.110263367841612947e+00	1.000000000000000000e+00
1.220000000000000000e+02	5.099579740445889797e+01	1.539802084932137838e+01	-3.166782507698125658e-03	8.349085936214045489e+01	3.600306534055063290e-01	0.000000000000000000e+00	4.816422072383545583e+00	1.000000000000000000e+00
1.220000000000000000e+02	4.935272827491819925e+01	2.023299532963067904e+01	-4.077335548167751282e-03	1.080002682761898427e+02	3.649319563035812175e-01	0.000000000000000000e+00	5.106530562886295144e+00	1.000000000000000000e+00
1.230000000000000000e+02	1.320868752358780114e+02	2.601601719370887622e+01	-4.523226782872189801e-03	1.200023484591575169e+02	1.107969941539070913e-01	0.000000000000000000e+00	7.759181101942891345e+00	1.000000000000000000e+00
1.230000000000000000e+02	3.694150119684375966e+01	3.229446672989833900e+01	-4.546338378647678778e-03	1.206244446208764600e+02	1.566289552714805744e-01	0.000000000000000000e+00	3.681629825763014008e+00	1.000000000000000000e+00
1.230000000000000000e+02	9.791983643664700310e+01	3.238979630525498266e+01	-3.985381206320725775e-03	1.055251279322636435e+02	2.532613923067812411e-01	0.000000000000000000e+00	3.365632773402414735e+00	1.000000000000000000e+00
1.230000000000000000e+02	9.588667992925756778e+00	3.439021829756267579e+01	-4.504528957298169385e-03	1.194990580055219027e+02	4.392505431927488102e-01	0.000000000000000000e+00	9.065384514790812531e+00	1.000000000000000000e+00
1.230000000000000000e+02	2.199441508179923233e+01	3.727982114057157048e+01	-4.422666854788895492e-03	1.172955710522206374e+02	1.406334077067747934e-01	0.000000000000000000e+00	4.431340939834316650e+00	1.000000000000000000e+00
1.230000000000000000e+02	5.205715773111098343e+00	5.014626880966772404e+01	-3.499755187218814897e-03	9.245350425690705265e+01	1.293264292860276665e-01	0.000000000000000000e+00	8.121415563288538308e+00	1.000000000000000000e+00
1.230000000000000000e+02	4.681781432202607895e+00	2.103478929597746827e+01	-3.974492785086380930e-03	1.052320436674268223e+02	2.324306402408502503e-01	0.000000000000000000e+00	1.422831752303091868e+01	1.000000000000000000e+00
1.240000000000000000e+02	1.003841098619047614e+02	1.388532543539587927e+01	-4.409035194485888716e-03	1.169286468625309396e+02	9.244516806647729013e-02	0.000000000000000000e+00	5.666187388541998438e+00	1.000000000000000000e+00
1.240000000000000000e+02	6.517472434356604083e+01	2.328051483835496782e+01	-4.890182031567105563e-03	1.298797041360785727e+02	2.891447160201323641e-01	0.000000000000000000e+00	3.705700674537191208e+00	1.000000000000000000e+00
1.240000000000000000e+02	2.668940595841045393e+01	1.082725143919367561e+01	-3.817241478383462915e-03	1.009993011395861515e+02	8.588000993950484219e-02	0.000000000000000000e+00	8.970931391101848007e+00	1.000000000000000000e+00
1.250000000000000000e+02	2.403616843040558493e+01	2.346163177379976617e+01	-3.662544220339857253e-03	9.683530608739519607e+01	3.028180211740426619e-01	0.000000000000000000e+00	8.597210826166865161e+00	1.000000000000000000e+00
1.250000000000000000e+02	3.342521217930651289e+01	2.671993114290604154e+01	-3.850882459597125031e-03	1.019048173788271328e+02	2.285000973756623477e-01	0.000000000000000000e+00	5.534845261408394279e+00	1.000000000000000000e+00
1.250000000000000000e+02	4.723058964204654764e+00	4.203920811195233398e+01	-4.212429212141185000e-03	1.116365922516875884e+02	1.838001097015309337e-01	0.000000000000000000e+00	8.121415563288538308e+00	1.000000000000000000e+00
1.250000000000000000e+02	6.212690920258061311e+01	4.159042419315092332e+01	-3.927853943951020027e-03	1.039766632800587303e+02	2.863388623629139484e-01	0.000000000000000000e+00	5.198750459289487758e+00	1.000000000000000000e+00
1.250000000000000000e+02	6.571930233378324715e+01	4.950866464314574245e+01	-4.300914571325112519e-03	1.140183577884067603e+02	3.245198237955820852e-01	0.000000000000000000e+00	6.542118310238160817e+00	1.000000000000000000e+00
1.260000000000000000e+02	1.256122374770298649e+02	3.029199161650954863e+01	-4.599654927304182989e-03	1.220595692482502841e+02	1.067388530847477313e-01	0.000000000000000000e+00	7.759181101942891345e+00	1.000000000000000000e+00
1.260000000000000000e+02	4.683981515944640961e+01	1.296373796549617197e+01	-3.810432711295929590e-03	1.008160291616431579e+02	1.711722811395839372e-01	0.000000000000000000e+00	4.816422072383545583e+00	1.000000000000000000e+00
1.270000000000000000e+02	7.571274700366758736e+01	6.960691951956630596e+00	-5.218856859860251593e-03	1.387266635204950092e+02	1.928694388425975514e-01	0.000000000000000000e+00	1.491195770206011950e+01	1.000000000000000000e+00
1.270000000000000000e+02	5.999919017938356092e+01	4.633382150902991725e+01	-4.227394732046445801e-03	1.120394200175256003e+02	2.766152262642554982e-01	0.000000000000000000e+00	5.198750459289487758e+00	1.000000000000000000e+00
1.270000000000000000e+02	6.151975418004336404e+01	1.866853379560834725e+01	-4.269345524784863913e-03	1.131686119347412358e+02	3.353837170938300805e-01	0.000000000000000000e+00	5.884655982714298794e+00	1.000000000000000000e+00
1.270000000000000000e+02	3.326011269836257611e+01	3.225231347144471528e+01	-3.623271338767790253e-03	9.577819566010325048e+01	2.976669919394121511e-01	0.000000000000000000e+00	3.681629825763014008e+00	1.000000000000000000e+00
1.270000000000000000e+02	8.053204167561352733e+01	4.694705976678434212e+01	-4.234898301718242365e-03	1.122413940368603420e+02	2.610130049728850432e-01	0.000000000000000000e+00	3.170804652698823833e+00	1.000000000000000000e+00
1.280000000000000000e+02	1.283308351268878482e+02	1.483002893391795496e+01	-7.065850103620176063e-03	1.884422876091815624e+02	6.113910994459414994e-02	0.000000000000000000e+00	1.179975299099617381e+01	1.000000000000000000e+00
1.280000000000000000e+02	9.943536920260963541e+01	2.938469324534271365e+01	-3.814095574489465967e-03	1.009146226623142439e+02	1.416177793982681399e-01	0.000000000000000000e+00	3.365632773402414735e+00	1.000000000000000000e+00
1.280000000000000000e+02	9.108222885567731453e+01	2.890451732230724957e+01	-3.908461025349238560e-03	1.034546629671469304e+02	1.071293468394934889e-01	0.000000000000000000e+00	7.368389157656853428e+00	1.000000000000000000e+00
1.280000000000000000e+02	2.320764984470162062e+01	4.163391597762612406e+01	-4.146594282641261932e-03	1.098645096422999927e+02	2.561975327097769650e-01	0.000000000000000000e+00	4.519964650302028097e+00	1.000000000000000000e+00
1.280000000000000000e+02	1.436734022641587671e+02	4.444555224915785629e+01	-4.171578538257958609e-03	1.105370122973972968e+02	1.889367044989893607e-01	0.000000000000000000e+00	1.140464326157953145e+01	1.000000000000000000e+00
1.290000000000000000e+02	4.384314596546244758e+01	3.030950379844450993e+01	-3.747342176899772035e-03	9.911781759417225146e+01	1.023063912386100727e-01	0.000000000000000000e+00	4.976147833027273037e+00	1.000000000000000000e+00
1.290000000000000000e+02	5.966077892228716451e+01	6.358164542328930580e+00	-4.097643106822170672e-03	1.085468880083588772e+02	2.990350757688959860e-01	0.000000000000000000e+00	4.113754283115318877e+00	1.000000000000000000e+00
1.290000000000000000e+02	2.864227658698080248e+01	3.688532396819472581e+01	-4.738773510140743828e-03	1.258042321978415998e+02	3.181523692221106536e-01	0.000000000000000000e+00	6.541345168585534608e+00	1.000000000000000000e+00
1.300000000000000000e+02	3.306889534712685474e+01	4.245466969540582625e+01	-4.805576524477292097e-03	1.276023728028316242e+02	2.819819698902797933e-01	0.000000000000000000e+00	7.114250872501019174e+00	1.000000000000000000e+00
1.300000000000000000e+02	8.949972457613746712e+01	1.904828898718388785e+01	-4.086047549519937136e-03	1.082347697210374093e+02	1.405287307569060840e-01	0.000000000000000000e+00	8.787484971651293719e+00	1.000000000000000000e+00
1.300000000000000000e+02	1.172677768614667002e+02	3.670858979081573636e+01	-4.440132099361991137e-03	1.177656840516842465e+02	9.067660082708584035e-02	0.000000000000000000e+00	6.594455971178111220e+00	1.000000000000000000e+00
1.300000000000000000e+02	1.100267215103718570e+02	5.068449348292621437e+01	-1.561967678782181200e-02	4.186861357598359064e+02	2.788511412426175617e-02	0.000000000000000000e+00	3.564230669222237857e+00	1.000000000000000000e+00
1.300000000000000000e+02	6.155544013690941796e+01	1.164440253102448253e+01	-5.163946643386927056e-03	1.372486420442177462e+02	2.163816231308003379e-01	0.000000000000000000e+00	3.645327602419029311e+00	1.000000000000000000e+00
1.300000000000000000e+02	1.354413177634484278e+01	4.488084460774115314e+01	-3.681491672300478152e-03	9.734531574893303230e+01	2.045506006503605700e-01	0.000000000000000000e+00	6.588200196674835141e+00	1.000000000000000000e+00
1.310000000000000000e+02	1.123276015589413745e+01	2.434921439513923147e+01	-4.102854270422822552e-03	1.086871572007394917e+02	3.555022463813899414e-01	0.000000000000000000e+00	6.385095261932995925e+00	1.000000000000000000e+00
1.310000000000000000e+02	4.552850292660080100e+01	2.105543433142444698e+01	-4.209918881335144615e-03	1.115690215320257863e+02	1.347503104396037266e-01	0.000000000000000000e+00	6.440833370389449364e+00	1.000000000000000000e+00
1.310000000000000000e+02	5.217957728224691039e+01	3.902897676597275733e+01	-4.229891972646445536e-03	1.121066383873534420e+02	2.626463089857682398e-01	0.000000000000000000e+00	5.784570059207103654e+00	1.000000000000000000e+00
1.310000000000000000e+02	7.038686306914542890e+00	1.953473767868658229e+01	-4.042957349165521817e-03	1.070749083030468825e+02	3.331555066354335848e-01	0.000000000000000000e+00	6.385095261932995925e+00	1.000000000000000000e+00
1.310000000000000000e+02	1.338044858226031977e+02	5.016135282243589444e+01	-4.184328946689228057e-03	1.108802157794283403e+02	2.424190662894765147e-01	0.000000000000000000e+00	5.670060048494138805e+00	1.000000000000000000e+00
1.310000000000000000e+02	1.191598521255540106e+02	5.058142768746760964e+01	-4.140673025163071376e-03	1.097051268119011240e+02	2.208501273572243129e-01	0.000000000000000000e+00	6.090297148056908583e+00	1.000000000000000000e+00
1.320000000000000000e+02	5.733541785192733897e+01	2.404831949318559481e+01	-3.997881626532963535e-03	1.058616024669279483e+02	2.962383958985780330e-01	0.000000000000000000e+00	6.815479781985139596e+00	1.000000000000000000e+00
1.320000000000000000e+02	8.410821362045419392e+01	3.128280878416613575e+01	-3.982059732544830817e-03	1.054357236303146692e+02	1.973097279914266533e-01	0.000000000000000000e+00	7.368389157656853428e+00	1.000000000000000000e+00
1.320000000000000000e+02	9.605323422791809662e+01	1.167077224767299093e+01	-4.094793030398902363e-03	1.084701723362458665e+02	1.424102998335134984e-01	0.000000000000000000e+00	5.978882968753350013e+00	1.000000000000000000e+00
1.320000000000000000e+02	6.127986848214017357e+01	3.233762786131399025e+01	-3.797415210750922955e-03	1.004656363457212223e+02	2.604703329867473771e-01	0.000000000000000000e+00	5.703594715775363255e+00	1.000000000000000000e+00
1.330000000000000000e+02	1.106736645375980999e+02	1.983792398224117903e+01	-5.058989172559430134e-03	1.344234957246043507e+02	2.280916825263491488e-01	0.000000000000000000e+00	6.602252505172704566e+00	1.000000000000000000e+00
1.330000000000000000e+02	2.412215951194593089e+01	2.964720767672392654e+01	-4.340725241488001609e-03	1.150899439023374242e+02	1.174077058179796573e-01	0.000000000000000000e+00	4.681347358549729165e+00	1.000000000000000000e+00
1.330000000000000000e+02	5.523166635753466380e+01	3.153259222919794524e+01	-4.455658542569971084e-03	1.181836102225406790e+02	3.207370254679295929e-01	0.000000000000000000e+00	5.415935551540713710e+00	1.000000000000000000e+00
1.330000000000000000e+02	1.157225766608200956e+02	4.311945602680353318e+01	-3.939104397315114532e-03	1.042794923846947626e+02	2.374488120607499697e-01	0.000000000000000000e+00	6.594455971178111220e+00	1.000000000000000000e+00
1.330000000000000000e+02	1.072513699178429114e+01	5.083547727786336168e+01	-7.324311696142951460e-03	1.953993132608118231e+02	1.457803386681114644e-01	0.000000000000000000e+00	6.588200196674835141e+00	1.000000000000000000e+00
1.330000000000000000e+02	8.636958259106742730e+01	5.181376420272927774e+00	-4.654588884980860597e-03	1.235382297678729060e+02	2.195938519087118346e-01	0.000000000000000000e+00	9.046923650968722086e+00	1.000000000000000000e+00
1.340000000000000000e+02	1.157519644020542131e+02	1.561884723149057486e+01	-4.217538554936712744e-03	1.117741207275609412e+02	3.736637518480098175e-01	0.000000000000000000e+00	6.602252505172704566e+00	1.000000000000000000e+00
1.340000000000000000e+02	7.296199696849576810e+01	4.459693068264797944e+01	-4.629587776313848387e-03	1.228652734782444185e+02	1.704982635639870070e-01	0.000000000000000000e+00	7.837671510857413537e+00	1.000000000000000000e+00
1.340000000000000000e+02	4.138241787217481260e+01	2.598436050520588836e+01	-4.243646810371776851e-03	1.124768781508521869e+02	2.913106453217988445e-01	0.000000000000000000e+00	4.976147833027273037e+00	1.000000000000000000e+00
1.340000000000000000e+02	1.294406322852887570e+02	2.602864114237261361e+01	-3.606124579649907982e-03	9.531665535207888240e+01	8.109136503328862045e-02	0.000000000000000000e+00	1.044381804032849104e+01	1.000000000000000000e+00
1.340000000000000000e+02	4.493426218995736576e+01	5.163938015103138923e+01	-3.886464531805765722e-03	1.028625820767748991e+02	1.502954790509263283e-01	0.000000000000000000e+00	1.145119186016142265e+01	1.000000000000000000e+00
1.340000000000000000e+02	1.234125037995447940e+02	1.741872224145254933e+01	-3.965704084539576312e-03	1.049954777059165849e+02	2.279694788375392633e-01	0.000000000000000000e+00	7.666156294504594015e+00	1.000000000000000000e+00
1.340000000000000000e+02	1.718268773449317166e+01	1.915880715457381100e+01	-3.449151006309454388e-03	9.109138858923725479e+01	1.915898101834204725e-01	0.000000000000000000e+00	7.895692845690446937e+00	1.000000000000000000e+00
1.340000000000000000e+02	7.985151374790468992e+01	2.119892955815516800e+01	-3.283502953555769710e-03	8.663263036175152365e+01	3.758167156203828796e-01	0.000000000000000000e+00	5.537593110068556257e+00	1.000000000000000000e+00
1.350000000000000000e+02	6.442761933393649088e+01	7.864877774847864877e+00	-4.864393865300806544e-03	1.291855625714770781e+02	2.169992338708293111e-01	0.000000000000000000e+00	4.747022300599293310e+00	1.000000000000000000e+00
1.350000000000000000e+02	5.738337011800976484e+01	3.650275609225114692e+01	-4.951646507375827636e-03	1.315341469903978577e+02	1.931921501607114511e-01	0.000000000000000000e+00	5.415935551540713710e+00	1.000000000000000000e+00
1.350000000000000000e+02	1.374637981841591454e+02	4.583018508219618070e+01	-4.311841560818618392e-03	1.143124801973086448e+02	2.489111616650886427e-01	0.000000000000000000e+00	5.670060048494138805e+00	1.000000000000000000e+00
1.350000000000000000e+02	1.132752795346383721e+02	5.215098965625843164e+01	-3.826174779989627468e-03	1.012397593361840080e+02	1.430175137253349993e-01	0.000000000000000000e+00	3.564230669222237857e+00	1.000000000000000000e+00
1.360000000000000000e+02	1.447796435006565829e+01	1.067450616922256046e+01	-4.597863103336916925e-03	1.220113386187714468e+02	2.043996228077299415e-01	0.000000000000000000e+00	8.904992520844766446e+00	1.000000000000000000e+00
1.360000000000000000e+02	1.012420266916477374e+02	8.700338891680743814e+00	-4.432452627562559998e-03	1.175589752645947073e+02	1.198704244854770229e-01	0.000000000000000000e+00	5.978882968753350013e+00	1.000000000000000000e+00
1.360000000000000000e+02	1.118395854192593220e+02	9.415082513723689317e+00	-7.787818983780168611e-03	2.078755657605929343e+02	1.239740587360971258e-01	0.000000000000000000e+00	7.334398815064833599e+00	1.000000000000000000e+00
1.360000000000000000e+02	1.516024923893431442e+01	3.166166119633693299e+01	-4.843283705798108636e-03	1.286173391858019670e+02	6.901045638855274333e-02	0.000000000000000000e+00	8.300424610689882243e+00	1.000000000000000000e+00
1.360000000000000000e+02	8.120716378398442714e+01	1.261079494440608961e+01	-3.656590176621208471e-03	9.667504074786349122e+01	2.402773402135123249e-01	0.000000000000000000e+00	6.605176663825212735e+00	1.000000000000000000e+00
1.370000000000000000e+02	1.414072739093908240e+02	1.682107526861218361e+01	-5.488033572631002312e-03	1.459721086842773445e+02	1.227152529969831596e-01	0.000000000000000000e+00	5.165829488045898366e+00	1.000000000000000000e+00
1.370000000000000000e+02	3.584694780359418331e+01	2.119476510947929171e+01	-3.693373590855409967e-03	9.766514203867454569e+01	1.572288172347626745e-01	0.000000000000000000e+00	7.319948970786438913e+00	1.000000000000000000e+00
1.370000000000000000e+02	1.295170513401307630e+02	5.231962512568953372e+01	-4.085285144689762907e-03	1.082142480260781099e+02	1.377337801677956941e-01	0.000000000000000000e+00	1.025980591829933530e+01	1.000000000000000000e+00
1.370000000000000000e+02	7.702462256807328345e+01	2.596061242349491494e+01	-3.835219884306213280e-03	1.014832269328119736e+02	2.239387680175293216e-01	0.000000000000000000e+00	5.537593110068556257e+00	1.000000000000000000e+00
1.370000000000000000e+02	9.888733338574022014e+01	2.987448781422908795e+01	-3.964455968757565028e-03	1.049618821011425780e+02	1.663724787231459779e-01	0.000000000000000000e+00	3.226333149142496026e+00	1.000000000000000000e+00
1.370000000000000000e+02	4.987904232635710855e+01	3.489241622837185730e+01	-4.716942915160777031e-03	1.252166168087094746e+02	3.883974593909496065e-01	0.000000000000000000e+00	6.319731111729710804e+00	1.000000000000000000e+00
1.370000000000000000e+02	3.356569661549543326e+01	5.026624075629164423e+01	-3.880279267403768766e-03	1.026960929567211451e+02	2.087663372488682834e-01	0.000000000000000000e+00	1.145119186016142265e+01	1.000000000000000000e+00
1.380000000000000000e+02	7.555132486965889882e+01	9.199073247734128600e+00	-4.013702077197493258e-03	1.062874424535162348e+02	1.761977816879203296e-01	0.000000000000000000e+00	5.318556819212671982e+00	1.000000000000000000e+00
1.380000000000000000e+02	6.429910277841516120e+01	3.433295635582776129e+01	-4.114282570459227087e-03	1.089947734145519433e+02	8.639943720264187110e-02	0.000000000000000000e+00	5.161357261992020717e+00	1.000000000000000000e+00
1.380000000000000000e+02	1.223681388934777345e+02	3.371324734453289551e+01	-3.881207499834379848e-03	1.027210782428033156e+02	1.492928635024374229e-01	0.000000000000000000e+00	4.495410142641890872e+00	1.000000000000000000e+00
1.380000000000000000e+02	2.146027855158850883e+01	5.064902152158238913e+00	-4.696016096518155353e-03	1.246533284195810012e+02	1.710830622158058256e-01	0.000000000000000000e+00	8.911618915257667695e+00	1.000000000000000000e+00
1.380000000000000000e+02	9.090898808794538866e+01	1.980583809722602595e+01	-4.486074021787737898e-03	1.190023054377919891e+02	1.301618995581310667e-01	0.000000000000000000e+00	7.379259903764046946e+00	1.000000000000000000e+00
1.380000000000000000e+02	2.861367404281317306e+01	3.096679485096022688e+01	-3.558162734818443203e-03	9.402566359761691217e+01	1.061861292254735467e-01	0.000000000000000000e+00	4.681347358549729165e+00	1.000000000000000000e+00
1.390000000000000000e+02	1.190820909373059777e+02	2.374465907122954533e+01	-4.438126753305896531e-03	1.177117060357768565e+02	1.151607732809625251e-01	0.000000000000000000e+00	7.515841164618611181e+00	1.000000000000000000e+00
1.390000000000000000e+02	5.656986161581868089e+01	2.555211183521112162e+01	-4.269045888733944034e-03	1.131605466138088048e+02	2.456240971845754517e-01	0.000000000000000000e+00	5.820701856851249190e+00	1.000000000000000000e+00
1.390000000000000000e+02	6.514168413925061429e+01	4.407558438233542120e+01	-3.458065943723926446e-03	9.133135247582397653e+01	1.060296403136655741e-01	0.000000000000000000e+00	7.837671510857413537e+00	1.000000000000000000e+00
1.390000000000000000e+02	3.319134848707932406e+01	7.497780326740709711e+00	-3.257818688273171094e-03	8.594128550594449223e+01	2.783693624105122444e-01	0.000000000000000000e+00	1.198068854631219438e+01	1.000000000000000000e+00
1.390000000000000000e+02	1.171616541520890564e+02	4.629741142698802747e+01	-3.787486260919170015e-03	1.001983782281842110e+02	2.889141726000169497e-01	0.000000000000000000e+00	7.026256880683583006e+00	1.000000000000000000e+00
1.400000000000000000e+02	4.621411630881894439e+01	5.867578799558433644e+00	-4.567153798085708642e-03	1.211847344711645889e+02	1.735820730142983992e-01	0.000000000000000000e+00	9.374222525547299512e+00	1.000000000000000000e+00
1.400000000000000000e+02	5.486173058735226959e+01	9.486254696649099927e+00	-3.925821603860304987e-03	1.039219586641584243e+02	1.969213358318177010e-01	0.000000000000000000e+00	5.323855576380453591e+00	1.000000000000000000e+00
1.400000000000000000e+02	5.486309903171688518e+01	1.481011009715701299e+01	-3.471570039634177662e-03	9.169484300736750981e+01	3.017983149090386341e-01	0.000000000000000000e+00	5.323855576380453591e+00	1.000000000000000000e+00
1.400000000000000000e+02	1.405100971690108054e+02	2.190839953546264951e+01	-3.810576203545331612e-03	1.008198915508289417e+02	3.506278160310121184e-01	0.000000000000000000e+00	5.165829488045898366e+00	1.000000000000000000e+00
1.400000000000000000e+02	2.208303144076421631e+01	4.520566784857538067e+01	-4.483311949112759112e-03	1.189279585676673605e+02	2.018127023884778160e-01	0.000000000000000000e+00	5.998116501486151719e+00	1.000000000000000000e+00
1.400000000000000000e+02	1.632307995095917263e+01	4.687909558842348190e+01	-4.287682812350528117e-03	1.136621977659296903e+02	2.313418218277107918e-01	0.000000000000000000e+00	5.998116501486151719e+00	1.000000000000000000e+00
1.410000000000000000e+02	9.742689216117324236e+01	4.993090031120235039e+01	-3.810441069300149301e-03	1.008162541345266874e+02	1.014472971133620893e-01	0.000000000000000000e+00	2.006646636330882671e+01	1.000000000000000000e+00
1.410000000000000000e+02	7.839001740223498871e+01	4.701421488794763626e+00	-3.854303197456787795e-03	1.019968935778665724e+02	1.728834873247709902e-01	0.000000000000000000e+00	5.318556819212671982e+00	1.000000000000000000e+00
1.410000000000000000e+02	1.187837383069059598e+02	1.623474201977624531e+01	-5.275174606304481109e-03	1.402425715624993074e+02	1.460502757757143888e-01	0.000000000000000000e+00	7.515841164618611181e+00	1.000000000000000000e+00
1.410000000000000000e+02	6.059595410234406643e+01	2.134840520935157926e+01	-4.164536831121733000e-03	1.103474702586757275e+02	2.141930371777845954e-01	0.000000000000000000e+00	5.820701856851249190e+00	1.000000000000000000e+00
1.420000000000000000e+02	9.769870172465397218e+01	1.097619420085757547e+01	-4.290197893877171868e-03	1.137298963610130613e+02	1.426078091352553923e-01	0.000000000000000000e+00	6.540834034675804709e+00	1.000000000000000000e+00
1.420000000000000000e+02	1.905860128649818108e+01	1.364679576633958114e+01	-4.029596498032090267e-03	1.067152734994553072e+02	1.436015971278976622e-01	0.000000000000000000e+00	5.897014333091895821e+00	1.000000000000000000e+00
1.420000000000000000e+02	1.004668485203012125e+02	1.690239645752425801e+01	-3.614932034840479414e-03	9.555372613342133548e+01	2.177578340152490632e-01	0.000000000000000000e+00	6.540834034675804709e+00	1.000000000000000000e+00
1.420000000000000000e+02	1.345535218458109910e+02	2.685997082659453383e+01	-4.000689816243760931e-03	1.059371906719760119e+02	1.691910838315076049e-01	0.000000000000000000e+00	7.745892319940579362e+00	1.000000000000000000e+00
1.420000000000000000e+02	1.179270767964966069e+02	3.301634003267200512e+01	-3.621064355715001085e-03	9.571879016948044239e+01	1.535493852817109151e-01	0.000000000000000000e+00	4.495410142641890872e+00	1.000000000000000000e+00
1.420000000000000000e+02	7.634053574779773044e+01	3.750020847674856839e+01	-3.762303572280985449e-03	9.952053433995764919e+01	1.035098731556521878e-01	0.000000000000000000e+00	7.438869943539433649e+00	1.000000000000000000e+00
1.420000000000000000e+02	9.705171674568678952e+01	2.722123751694941163e+01	-3.582958496072157981e-03	9.469309253903146839e+01	1.400281005680636959e-01	0.000000000000000000e+00	3.226333149142496026e+00	1.000000000000000000e+00
1.430000000000000000e+02	1.329105632667157408e+02	1.776503755783325289e+01	-4.518251142364365994e-03	1.198684188555040464e+02	6.500969697781189272e-02	0.000000000000000000e+00	8.655655030660419413e+00	1.000000000000000000e+00
1.430000000000000000e+02	6.896356305241366158e+01	3.654257603762994933e+01	-4.109091704219546004e-03	1.088550505674118654e+02	7.845138041009547258e-02	0.000000000000000000e+00	5.161357261992020717e+00	1.000000000000000000e+00
1.430000000000000000e+02	2.673527674259812414e+01	3.849933294059509592e+01	-3.684244705464780056e-03	9.741941930202536071e+01	1.346884913498559433e-01	0.000000000000000000e+00	7.763214958331071891e+00	1.000000000000000000e+00
1.440000000000000000e+02	9.094245148720244032e+00	3.358439828824940321e+01	-3.606130660001895510e-03	9.531681901726540218e+01	1.423146239902427501e-01	0.000000000000000000e+00	8.318832896173651292e+00	1.000000000000000000e+00
1.440000000000000000e+02	1.284164546763855128e+02	3.275482978740295437e+01	-6.450428317965126689e-03	1.718769437699533000e+02	2.052582418209281112e-01	0.000000000000000000e+00	8.042198823720791978e+00	1.000000000000000000e+00
1.440000000000000000e+02	7.136571789686297507e+01	2.126128868502792457e+01	-4.474664265303381419e-03	1.186951883618437336e+02	8.017930958280627962e-02	0.000000000000000000e+00	6.866473485625257389e+00	1.000000000000000000e+00
1.440000000000000000e+02	8.124306833578035025e+01	2.532965620749858715e+01	-4.153084973613257319e-03	1.100392199470234971e+02	1.725832508735479776e-01	0.000000000000000000e+00	4.052271118190273747e+00	1.000000000000000000e+00
1.440000000000000000e+02	1.317596459617745275e+01	1.405833387439719395e+01	-4.630832139923664326e-03	1.228987680855821765e+02	1.270903810537812317e-01	0.000000000000000000e+00	5.897014333091895821e+00	1.000000000000000000e+00
1.450000000000000000e+02	1.404325761125436713e+02	4.063858551205773040e+01	-4.119939899030694054e-03	1.091470520552862666e+02	9.397062151911994565e-02	0.000000000000000000e+00	1.277289404285533969e+01	1.000000000000000000e+00
1.450000000000000000e+02	6.846770451856732720e+00	4.159388255637922782e+01	2.005402190876950409e-03	-5.222991812689129176e+01	3.186299514302081137e-01	0.000000000000000000e+00	8.318832896173651292e+00	1.000000000000000000e+00
1.460000000000000000e+02	3.410526614866577688e+01	2.489477715463136320e+01	-4.189734509146646364e-03	1.110257176170928091e+02	1.213618582735722651e-01	0.000000000000000000e+00	5.422366432049696705e+00	1.000000000000000000e+00
1.460000000000000000e+02	8.560046665158721169e+01	3.181869900410529439e+01	-6.573019167961664799e-03	1.751767287776848434e+02	2.031669829625548651e-01	0.000000000000000000e+00	7.816303250180987483e+00	1.000000000000000000e+00
1.460000000000000000e+02	1.397122681352656315e+01	5.033673636376574478e+01	-4.451762626411361751e-03	1.180787436217142528e+02	1.239292744561175663e-01	0.000000000000000000e+00	3.323378004297548038e+00	1.000000000000000000e+00
1.460000000000000000e+02	6.921461382051573707e+01	5.058469590244202152e+01	-3.272777660068260791e-02	8.791858490324582363e+02	2.649922090668899166e-02	0.000000000000000000e+00	1.404436387971752964e+01	1.000000000000000000e+00
1.470000000000000000e+02	4.405719601418101661e+01	4.226656045432778797e+01	-3.842210926932731075e-03	1.016714052319921109e+02	2.412070394591434574e-01	0.000000000000000000e+00	7.945315940802532673e+00	1.000000000000000000e+00
1.470000000000000000e+02	1.281360133595863715e+02	8.543228585296551714e+00	-4.301198716787834816e-03	1.140260061482797340e+02	1.220181839980293281e-01	0.000000000000000000e+00	8.205767298428234824e+00	1.000000000000000000e+00
1.470000000000000000e+02	5.518235761022514652e+01	2.350949625020321321e+01	-4.668692512587961987e-03	1.239178579288152378e+02	1.413123162523773901e-01	0.000000000000000000e+00	8.031874205694780500e+00	1.000000000000000000e+00
1.470000000000000000e+02	1.004504974138947233e+02	3.773580615456071286e+01	-4.110963052743295439e-03	1.089054217639822610e+02	1.005161077394364222e-01	0.000000000000000000e+00	1.105024269713670826e+01	1.000000000000000000e+00
1.470000000000000000e+02	6.662374911188202020e+01	1.629518456096236889e+01	-2.641226827325285961e-03	6.934444668230814557e+01	2.659688495136194319e-01	0.000000000000000000e+00	6.866473485625257389e+00	1.000000000000000000e+00
1.470000000000000000e+02	4.740175647477911269e+01	2.064602626723253564e+01	-3.226644891053963120e-03	8.510217860113951360e+01	1.865936246370339946e-01	0.000000000000000000e+00	6.949714849306313447e+00	1.000000000000000000e+00
1.480000000000000000e+02	4.316588679913609639e+01	5.016172437171081100e+01	-4.082582090198487099e-03	1.081414897518215383e+02	1.879131717987849726e-01	0.000000000000000000e+00	7.945315940802532673e+00	1.000000000000000000e+00
1.480000000000000000e+02	9.475362775827628070e+01	2.663270877260914560e+01	-3.668769518514770206e-02	9.857752068615656071e+02	7.456506579731181361e-03	0.000000000000000000e+00	1.052021163884923638e+01	1.000000000000000000e+00
1.480000000000000000e+02	1.354599825442857650e+02	2.887337682564126240e+01	-3.986437413028088954e-03	1.055535579093632492e+02	1.003946106410766870e-01	0.000000000000000000e+00	8.042198823720791978e+00	1.000000000000000000e+00
1.480000000000000000e+02	5.889602540945138287e+01	3.063127094006074458e+01	-5.496912783744630458e-03	1.462111109239556015e+02	1.177219856425114619e-01	0.000000000000000000e+00	8.031874205694780500e+00	1.000000000000000000e+00
1.480000000000000000e+02	8.379601675611417022e+01	5.035597937993095030e+01	-4.616259114039419562e-03	1.225065051040344315e+02	9.780476147441485857e-02	0.000000000000000000e+00	1.182932463210514840e+01	1.000000000000000000e+00
1.480000000000000000e+02	8.095365327211798956e+01	2.128773338089187916e+01	3.132217144523454042e-03	-8.256046148013051322e+01	4.532361699901266139e-01	0.000000000000000000e+00	3.904660707911253859e+00	1.000000000000000000e+00
1.480000000000000000e+02	8.123269585259726000e+01	3.880771945917566512e+01	-8.270811449629223919e-03	2.208763019305518469e+02	1.223631714540105442e-01	0.000000000000000000e+00	8.241591392073582156e+00	1.000000000000000000e+00
1.490000000000000000e+02	8.653328127903556322e+01	1.313346786119627829e+01	-4.337035993977230754e-03	1.149906402134716075e+02	1.796660739808686458e-01	0.000000000000000000e+00	5.995729966360925367e+00	1.000000000000000000e+00
1.490000000000000000e+02	1.998792349838884874e+01	4.990286702551322406e+01	-3.931820872579176382e-03	1.040834413276397754e+02	1.101124534039175096e-01	0.000000000000000000e+00	6.032319752823824821e+00	1.000000000000000000e+00
1.490000000000000000e+02	3.086846832096174253e+01	2.054446710292357636e+01	-3.175134114724610917e-03	8.371566005205522742e+01	3.796905932096364955e-01	0.000000000000000000e+00	5.422366432049696705e+00	1.000000000000000000e+00
1.500000000000000000e+02	1.332585793605935294e+02	1.495368368000548642e+01	-4.136893604562119110e-03	1.096033959287455986e+02	1.350240715601709329e-01	0.000000000000000000e+00	7.777592661702267485e+00	1.000000000000000000e+00
1.500000000000000000e+02	1.261071519485290935e+02	2.724125497721350797e+01	-5.039628443339765063e-03	1.339023618551548509e+02	2.048067475788153402e-01	0.000000000000000000e+00	6.036140165978034489e+00	1.000000000000000000e+00
1.500000000000000000e+02	5.208519254729802128e+01	4.579745681273389835e+01	-5.048550881292418989e-03	1.341425276341621213e+02	1.511953925796124532e-01	0.000000000000000000e+00	4.975560116943515077e+00	1.000000000000000000e+00
1.500000000000000000e+02	1.286432513315229187e+02	2.121385099369927829e+01	-4.272990178717654339e-03	1.132667152956864527e+02	2.206865873333251349e-01	0.000000000000000000e+00	6.539220049891643072e+00	1.000000000000000000e+00
1.510000000000000000e+02	9.699155857935386038e+00	2.259513144824855857e+01	-6.971705672704186542e-03	1.859081965109733972e+02	5.418447036357743052e-02	0.000000000000000000e+00	1.390069577256603317e+01	1.000000000000000000e+00
1.510000000000000000e+02	4.321135790542310673e+01	2.619031128124541752e+01	-4.467227307952480186e-03	1.184950073502075867e+02	2.698893315324562003e-01	0.000000000000000000e+00	6.363716938086438013e+00	1.000000000000000000e+00
1.510000000000000000e+02	1.078810457961898663e+02	2.894413664323023738e+01	-3.640709605594853130e-03	9.624758249801480758e+01	1.303697043558280644e-01	0.000000000000000000e+00	1.091729272876969148e+01	1.000000000000000000e+00
1.510000000000000000e+02	1.786144130130608687e+01	4.023937898845473171e+01	-3.656111347140798828e-03	9.666215206701365048e+01	1.761476500812001467e-01	0.000000000000000000e+00	9.894691888931284041e+00	1.000000000000000000e+00
1.510000000000000000e+02	1.401975831920770474e+02	8.043724348121982004e+00	-3.654232143578178306e-03	9.661156943590712842e+01	1.882027816106854878e-01	0.000000000000000000e+00	9.792717301220681847e+00	1.000000000000000000e+00
1.510000000000000000e+02	1.187557913202421744e+01	8.865873467809860742e+00	-3.480796372748258885e-03	9.194318875003135361e+01	2.828524277662823883e-01	0.000000000000000000e+00	1.390069577256603317e+01	1.000000000000000000e+00
1.510000000000000000e+02	1.082701601392355606e+01	4.926027001170982800e+01	-3.579342091047818270e-03	9.459574955559070020e+01	2.265240566766613117e-01	0.000000000000000000e+00	3.323378004297548038e+00	1.000000000000000000e+00
1.510000000000000000e+02	1.329932432510472893e+02	4.899048743207126932e+01	-3.760100600621934294e-03	9.946123682425235302e+01	1.551990768869486725e-01	0.000000000000000000e+00	1.310797306902525428e+01	1.000000000000000000e+00
1.520000000000000000e+02	5.268662054044660437e+01	1.093477732372365274e+01	-4.837454513813572131e-03	1.284604344876266566e+02	2.488918090446654574e-01	0.000000000000000000e+00	6.409598751654623783e+00	1.000000000000000000e+00
1.520000000000000000e+02	1.058963644648462861e+02	5.208650997281260686e+01	-7.893503680795102215e-03	2.107202868696020914e+02	6.671033588816488447e-02	0.000000000000000000e+00	1.018093000526794256e+01	1.000000000000000000e+00
1.520000000000000000e+02	8.289888610511776790e+01	1.790211017838902663e+01	-3.827463984547412913e-03	1.012744609299146958e+02	3.402087801210108564e-01	0.000000000000000000e+00	3.904660707911253859e+00	1.000000000000000000e+00
1.520000000000000000e+02	1.123790007993420517e+02	3.889178366728903313e+01	-4.180204511424481621e-03	1.107691981165900899e+02	2.387317828433735967e-01	0.000000000000000000e+00	5.212565151892832205e+00	1.000000000000000000e+00
1.520000000000000000e+02	8.443701366986051937e+01	2.310313701853165114e+01	-4.082150752595641724e-03	1.081298794125900287e+02	2.581702584489068419e-01	0.000000000000000000e+00	3.928038954506015479e+00	1.000000000000000000e+00
1.520000000000000000e+02	3.530746734783260621e+01	3.789941406406818203e+01	-2.696289548245676439e-03	7.082657312961755736e+01	2.960362744088608222e-01	0.000000000000000000e+00	5.692593741268693108e+00	1.000000000000000000e+00
1.530000000000000000e+02	4.817928053433045932e+01	1.549184241284377883e+01	-4.830500696434386447e-03	1.282732581825844136e+02	2.716774461761792825e-01	0.000000000000000000e+00	6.409598751654623783e+00	1.000000000000000000e+00
1.530000000000000000e+02	7.094047630440087460e+01	1.969494008467425061e+01	-3.966532400925773527e-03	1.050177735460458450e+02	2.174676117998810554e-01	0.000000000000000000e+00	5.644133112663946683e+00	1.000000000000000000e+00
1.530000000000000000e+02	9.829687233414729519e+01	3.664912814112628325e+01	-4.490894053569872112e-03	1.191320465123658607e+02	9.026162290404016186e-02	0.000000000000000000e+00	4.707988558009762237e+00	1.000000000000000000e+00
1.530000000000000000e+02	5.558147187425591795e+01	4.225736792328411440e+01	-4.387267611153329583e-03	1.163427275615606504e+02	2.958149008310988481e-01	0.000000000000000000e+00	4.975560116943515077e+00	1.000000000000000000e+00
1.530000000000000000e+02	4.801084734525350939e+01	2.201158008804278765e+01	-4.012987950880273803e-03	1.062682202740855928e+02	3.498931061653351993e-01	0.000000000000000000e+00	6.363716938086438013e+00	1.000000000000000000e+00
1.530000000000000000e+02	2.762536856716204525e+01	3.128965266645614918e+01	-4.346844004605251825e-03	1.152546430034590230e+02	1.329331384846266229e-01	0.000000000000000000e+00	9.371405495318308354e+00	1.000000000000000000e+00
1.530000000000000000e+02	6.899290387518620093e+01	4.010429334644350519e+01	-4.124921792147301022e-03	1.092811499607723960e+02	1.275380878707537136e-01	0.000000000000000000e+00	1.003221669017228912e+01	1.000000000000000000e+00
1.530000000000000000e+02	1.214468026394809925e+02	4.278575801155147929e+01	-4.078925623710527408e-03	1.080430684316448549e+02	2.961167566301081688e-01	0.000000000000000000e+00	5.457195343021437495e+00	1.000000000000000000e+00
1.530000000000000000e+02	6.077584047633570208e+01	4.585974648393345632e+01	-3.790290391861619087e-03	1.002738571831296355e+02	2.995074546320319886e-01	0.000000000000000000e+00	6.321281236307898510e+00	1.000000000000000000e+00
1.540000000000000000e+02	2.403434787486851221e+01	2.243354443993229452e+01	-4.715740807647044244e-03	1.251842596111567190e+02	7.256505190586215459e-02	0.000000000000000000e+00	6.422079061279129419e+00	1.000000000000000000e+00
1.540000000000000000e+02	4.982509323399618495e+01	3.163117669770540274e+01	-4.009160799156376818e-03	1.061652046095299937e+02	2.896018987648615317e-01	0.000000000000000000e+00	8.564141023853235168e+00	1.000000000000000000e+00
1.540000000000000000e+02	1.320138405164699691e+02	3.550845116835525772e+01	-6.202200962811558506e-03	1.651953936781827679e+02	5.163430488417586339e-02	0.000000000000000000e+00	5.805469505280981046e+00	1.000000000000000000e+00
1.540000000000000000e+02	8.522606056827474674e+01	4.616117787459659638e+01	-3.442098604785226879e-03	9.090155868905459613e+01	1.350328622614165308e-01	0.000000000000000000e+00	6.504530585459176173e+00	1.000000000000000000e+00
1.540000000000000000e+02	1.160476002650621297e+02	4.357922806893523671e+01	-4.101154602977463183e-03	1.086414071536969601e+02	3.060279465483333183e-01	0.000000000000000000e+00	5.457195343021437495e+00	1.000000000000000000e+00
1.540000000000000000e+02	9.435476212748754676e+01	4.844621702339281910e+01	-3.833502891365415423e-03	1.014370105344055304e+02	1.515800489006480234e-01	0.000000000000000000e+00	7.284047382043756791e+00	1.000000000000000000e+00
1.550000000000000000e+02	7.345956034228726139e+01	9.273742759786024692e+00	-4.347900931238695560e-03	1.152830923588506238e+02	1.673321160076732816e-01	0.000000000000000000e+00	1.072134031146253186e+01	1.000000000000000000e+00
1.550000000000000000e+02	6.597163189386004944e+01	2.237203250319603498e+01	-4.447968272043308947e-03	1.179766107654849776e+02	2.037472544370609873e-01	0.000000000000000000e+00	5.644133112663946683e+00	1.000000000000000000e+00
1.550000000000000000e+02	3.740703391990712134e+01	3.260815299391120448e+01	-4.502239140867992512e-03	1.194374228840836594e+02	8.896079885394370113e-02	0.000000000000000000e+00	5.692593741268693108e+00	1.000000000000000000e+00
1.560000000000000000e+02	3.659885436188422858e+01	5.835779737551321844e+00	-6.725193114287815292e-03	1.792728037022698118e+02	8.952867360064808988e-02	0.000000000000000000e+00	5.872036979364237297e+00	1.000000000000000000e+00
1.560000000000000000e+02	8.292244330022160170e+01	3.204844708632965933e+01	-4.168605372241196774e-03	1.104569834155689705e+02	1.186498624963203685e-01	0.000000000000000000e+00	9.072623414075808412e+00	1.000000000000000000e+00
1.560000000000000000e+02	1.080144667214646432e+02	4.212834856607324241e+01	-3.540585825099760824e-03	9.355254490096380948e+01	1.459718343138026730e-01	0.000000000000000000e+00	5.433646111129729839e+00	1.000000000000000000e+00
1.570000000000000000e+02	4.245766917753114456e+01	6.229616306418752636e+00	-3.991333533620664703e-03	1.056853470708535525e+02	3.923259669931720151e-01	0.000000000000000000e+00	5.872036979364237297e+00	1.000000000000000000e+00
1.570000000000000000e+02	1.126537948488299179e+02	2.325023027769200823e+01	-4.107428694475161179e-03	1.088102872378290442e+02	8.438233539282347095e-02	0.000000000000000000e+00	1.073413937706166266e+01	1.000000000000000000e+00
1.570000000000000000e+02	1.110204431570791144e+02	3.385937305254618224e+01	-3.690439579200123846e-03	9.758616707706121929e+01	1.480334739457582760e-01	0.000000000000000000e+00	5.212565151892832205e+00	1.000000000000000000e+00
1.570000000000000000e+02	9.332530789012556838e+00	4.042326788024313089e+01	-3.960654117185399489e-03	1.048595474422360780e+02	2.387033405944595232e-01	0.000000000000000000e+00	7.593482599244190112e+00	1.000000000000000000e+00
1.580000000000000000e+02	8.801700716697952487e+01	5.203651064988278563e+01	-3.989509544912701357e-03	1.056362506611869350e+02	9.848806007365129567e-02	0.000000000000000000e+00	6.504530585459176173e+00	1.000000000000000000e+00
1.580000000000000000e+02	1.198050827698601921e+02	1.214896620830965901e+01	-4.068128550247636366e-03	1.077524429800615593e+02	7.523217171053808716e-02	0.000000000000000000e+00	1.118149695955874456e+01	1.000000000000000000e+00
1.580000000000000000e+02	1.308377322372847971e+02	1.396735010219924256e+01	-4.059214216418218640e-03	1.075124953402086874e+02	6.893005227278603542e-02	0.000000000000000000e+00	1.118149695955874456e+01	1.000000000000000000e+00
1.580000000000000000e+02	6.065429273277197808e+01	1.698127169069849174e+01	-4.119728748664968146e-03	1.091413685086657921e+02	2.223999853182476727e-01	0.000000000000000000e+00	6.625027473232287356e+00	1.000000000000000000e+00
1.580000000000000000e+02	3.455990655285005886e+01	2.476441998413485379e+01	-3.729155470636958715e-03	9.862828496863173200e+01	1.553865562089087327e-01	0.000000000000000000e+00	6.173202425788086423e+00	1.000000000000000000e+00
1.580000000000000000e+02	1.937218673992016349e+01	2.685025736031742483e+01	-4.549199441484604381e-03	1.207014560149220443e+02	1.896871792689411862e-01	0.000000000000000000e+00	6.422079061279129419e+00	1.000000000000000000e+00
1.580000000000000000e+02	9.491772427834175119e+01	3.992731585376515113e+01	-3.982592394416836941e-03	1.054500613207661672e+02	1.854086014275100336e-01	0.000000000000000000e+00	4.707988558009762237e+00	1.000000000000000000e+00
1.580000000000000000e+02	1.269453962767997268e+02	3.833941375484433678e+01	-4.075193853892155292e-03	1.079426201673631596e+02	2.051132742968562184e-01	0.000000000000000000e+00	5.805469505280981046e+00	1.000000000000000000e+00
1.580000000000000000e+02	1.314771846052209696e+02	5.177725136743227097e+01	-5.055580651662065945e-03	1.343317483702465154e+02	1.237018582818673051e-01	0.000000000000000000e+00	7.836198532053704646e+00	1.000000000000000000e+00
1.590000000000000000e+02	1.685237502594979020e+01	3.936831734243286007e+01	-4.414058377441292848e-03	1.170638561689987824e+02	1.406176794862292745e-01	0.000000000000000000e+00	7.593482599244190112e+00	1.000000000000000000e+00
1.590000000000000000e+02	1.379033829210323461e+02	4.729283583811034219e+01	-4.188460065135861735e-03	1.109914133338604216e+02	4.183942058905048000e-01	0.000000000000000000e+00	5.589132687263945520e+00	1.000000000000000000e+00
1.590000000000000000e+02	7.426234111902368795e+01	5.337152904175966484e+01	-4.222263407379494259e-03	1.119012998543463056e+02	2.111904906509868285e-01	0.000000000000000000e+00	1.249869869298401426e+01	1.000000000000000000e+00
1.600000000000000000e+02	4.366315386755938022e+01	2.528293859826369427e+01	-4.445649687914042872e-03	1.179142013022246118e+02	1.374750601037085795e-01	0.000000000000000000e+00	7.080602110616656120e+00	1.000000000000000000e+00
1.600000000000000000e+02	6.940050688931428624e+01	2.807102077616974256e+01	-4.227904773059462142e-03	1.120531488210058484e+02	9.620352798850972942e-02	0.000000000000000000e+00	6.650988728748766121e+00	1.000000000000000000e+00
1.610000000000000000e+02	7.993613099282318046e+01	1.116315435768472142e+01	-6.232902591889146436e-03	1.660217912057798344e+02	9.500588378841745563e-02	0.000000000000000000e+00	8.825157694619649718e+00	1.000000000000000000e+00
1.610000000000000000e+02	1.112742125750503988e+02	4.813768484264926428e+01	-3.528265454013232005e-03	9.322091675904158592e+01	9.032013008058958903e-02	0.000000000000000000e+00	6.836524373900973117e+00	1.000000000000000000e+00
1.610000000000000000e+02	1.425794276375796983e+02	5.035437303446969537e+01	-7.929206879615461473e-03	2.116813119395710885e+02	8.586811440784736238e-02	0.000000000000000000e+00	5.589132687263945520e+00	1.000000000000000000e+00
1.610000000000000000e+02	6.631015169506396489e+01	2.043123522959915661e+01	-4.892795465508631772e-03	1.299500500888082115e+02	1.518347143334656257e-01	0.000000000000000000e+00	5.700127470761080950e+00	1.000000000000000000e+00
1.620000000000000000e+02	8.834534774730508389e+01	2.593560848459545198e+01	-5.137581232010861483e-03	1.365389627395724688e+02	1.509164508316438447e-01	0.000000000000000000e+00	6.173228107229794759e+00	1.000000000000000000e+00
1.620000000000000000e+02	5.011824141467496219e+01	2.819271024015286287e+01	-4.762416021957337209e-03	1.264406190573805731e+02	1.209469950533862415e-01	0.000000000000000000e+00	5.642014681892091765e+00	1.000000000000000000e+00
1.620000000000000000e+02	9.735084917326288689e+01	3.437512011741343798e+01	-5.287008302211578838e-03	1.405610998404368388e+02	7.627132956890358972e-02	0.000000000000000000e+00	6.061928261621637226e+00	1.000000000000000000e+00
1.620000000000000000e+02	3.392143119154500397e+01	1.862432410517968151e+01	-4.348261166944963896e-03	1.152927888442149680e+02	7.521389971035863375e-02	0.000000000000000000e+00	6.173202425788086423e+00	1.000000000000000000e+00
1.620000000000000000e+02	9.071884773169949767e+01	2.023690309758239181e+01	-4.356101722463977775e-03	1.155038335311117379e+02	1.940818588551714852e-01	0.000000000000000000e+00	6.173228107229794759e+00	1.000000000000000000e+00
1.620000000000000000e+02	1.440339857412699018e+02	2.583721452311291600e+01	-6.404724277740231515e-03	1.706467254728199805e+02	2.334517801924913538e-01	0.000000000000000000e+00	1.042044259717341426e+01	1.000000000000000000e+00
1.620000000000000000e+02	7.526490930377529764e+01	4.091310514252890584e+01	-3.377375729491809576e-03	8.915940930713476575e+01	3.567003812864262269e-01	0.000000000000000000e+00	1.249869869298401426e+01	1.000000000000000000e+00
1.620000000000000000e+02	3.932772440156265503e+01	4.501652630192635485e+01	-4.106898770374465928e-03	1.087960232401264449e+02	1.373745862013823205e-01	0.000000000000000000e+00	9.115385602745558202e+00	1.000000000000000000e+00
1.630000000000000000e+02	1.324648123573715850e+02	3.488265742921971935e+01	-3.949982459927024736e-03	1.045722978258917237e+02	1.951281226517116441e-01	0.000000000000000000e+00	6.512535463644018918e+00	1.000000000000000000e+00
1.630000000000000000e+02	1.190206824629439808e+02	3.700230197097148732e+01	-3.941204287695899457e-03	1.043360152556642504e+02	1.549006589772832232e-01	0.000000000000000000e+00	8.036725511928830556e+00	1.000000000000000000e+00
1.630000000000000000e+02	7.104848005040647507e+00	4.870289154569864820e+01	-2.748263270267993236e-03	7.222555281472530453e+01	2.635863580059935041e-01	0.000000000000000000e+00	1.349624238740654114e+01	1.000000000000000000e+00
1.630000000000000000e+02	9.231815840600749823e+01	8.166324863310110871e+00	-4.175925096967941959e-03	1.106540088698725981e+02	2.783887203399207921e-01	0.000000000000000000e+00	8.328979457152035693e+00	1.000000000000000000e+00
1.630000000000000000e+02	7.066960307749658909e+01	1.675881956315678067e+01	-4.089938449005364567e-03	1.083395012877813173e+02	2.570529016435756375e-01	0.000000000000000000e+00	5.700127470761080950e+00	1.000000000000000000e+00
1.630000000000000000e+02	2.699057431929328743e+01	3.344434302429110062e+01	-4.237427147595406590e-03	1.123094631277636637e+02	1.740721753445457765e-01	0.000000000000000000e+00	5.824299494793350185e+00	1.000000000000000000e+00
1.630000000000000000e+02	1.104097102857220420e+02	3.985883512026141062e+01	-4.043362236221767839e-03	1.070858066713840344e+02	1.899188043333943643e-01	0.000000000000000000e+00	7.742496085948253892e+00	1.000000000000000000e+00
1.630000000000000000e+02	1.035411897593403410e+02	4.343230282259163744e+01	-4.150512165526333390e-03	1.099699675227745246e+02	1.478457362894654015e-01	0.000000000000000000e+00	7.742496085948253892e+00	1.000000000000000000e+00
1.630000000000000000e+02	5.229063225394924785e+01	4.541897397223872446e+01	-4.230655750877910029e-03	1.121271970502347983e+02	3.088792386248592203e-01	0.000000000000000000e+00	6.720317366224271893e+00	1.000000000000000000e+00
1.630000000000000000e+02	4.713213473738210979e+01	4.972624327823135104e+01	-4.362506314091530932e-03	1.156762262947954980e+02	2.258633767441214912e-01	0.000000000000000000e+00	6.720317366224271893e+00	1.000000000000000000e+00
1.640000000000000000e+02	1.208711065586554838e+02	1.476045753479149170e+01	-3.899673112109154627e-03	1.032181181976172866e+02	1.060772811332683085e-01	0.000000000000000000e+00	4.287498707718421009e+00	1.000000000000000000e+00
1.640000000000000000e+02	1.035210823392149848e+02	1.288953085917266606e+01	-3.944592372152613650e-03	1.044272125211657993e+02	3.509626849535895099e-01	0.000000000000000000e+00	3.688425167024980578e+00	1.000000000000000000e+00
1.640000000000000000e+02	1.374099182675940938e+02	4.030896959035795390e+01	-4.682180881828457673e-03	1.242809251446783350e+02	1.698127241941256305e-01	0.000000000000000000e+00	6.482551502035621027e+00	1.000000000000000000e+00
1.650000000000000000e+02	2.627684833187404578e+01	2.154915544244418513e+01	-3.943916032815777441e-03	1.044090074560741073e+02	9.705487629548059658e-02	0.000000000000000000e+00	8.185003692718744617e+00	1.000000000000000000e+00
1.650000000000000000e+02	3.041454204765421920e+01	3.815591490639084782e+01	-4.650847538409735686e-03	1.234375237255828495e+02	3.352936803394822585e-01	0.000000000000000000e+00	5.824299494793350185e+00	1.000000000000000000e+00
1.650000000000000000e+02	2.564607295673980758e+01	4.182044018011700359e+01	-5.016891012575285316e-03	1.332903371147024814e+02	2.656797620120932013e-01	0.000000000000000000e+00	6.013904135649642768e+00	1.000000000000000000e+00
1.660000000000000000e+02	5.410537031172719935e+01	6.222848236750187390e+00	-4.239380847012154049e-03	1.123620509680892638e+02	1.527375426329091734e-01	0.000000000000000000e+00	8.520593788771817501e+00	1.000000000000000000e+00
1.660000000000000000e+02	7.219042306735815373e+01	6.933802508016420951e+00	-4.381388781768936862e-03	1.161844867706192446e+02	5.667776267054680517e-02	0.000000000000000000e+00	8.825157694619649718e+00	1.000000000000000000e+00
1.660000000000000000e+02	1.299165222109519107e+02	1.049627461012290297e+01	-4.241980741514932152e-03	1.124320324789621566e+02	1.217224287251202908e-01	0.000000000000000000e+00	6.528825697518522375e+00	1.000000000000000000e+00
1.660000000000000000e+02	4.808946346517650738e+01	1.479371797547864453e+01	-6.554323463525624921e-03	1.746734954188430891e+02	3.961898525731299969e-02	0.000000000000000000e+00	1.001443796360078942e+01	1.000000000000000000e+00
1.660000000000000000e+02	5.731114257096528775e+01	2.376068732191283317e+01	-3.886908448427285005e-03	1.028745310061804190e+02	1.062987435312673368e-01	0.000000000000000000e+00	8.448707249749370263e+00	1.000000000000000000e+00
1.660000000000000000e+02	4.237599395435927008e+00	1.503059957877785102e+01	-3.232434787570050150e-03	8.525802558091525896e+01	3.124765499588276763e-01	0.000000000000000000e+00	1.242211095006422283e+01	1.000000000000000000e+00
1.660000000000000000e+02	1.140593051969824927e+02	2.247582159032765858e+01	-3.925224705882688833e-03	1.039058919267327639e+02	9.773013217995563107e-02	0.000000000000000000e+00	5.951089540241619069e+00	1.000000000000000000e+00
1.660000000000000000e+02	1.440276723486132084e+02	3.711245819735378859e+01	-3.413452902888035149e-03	9.013050067241657359e+01	2.142742932428189917e-01	0.000000000000000000e+00	7.089019840245199156e+00	1.000000000000000000e+00
1.670000000000000000e+02	1.004105601247874660e+02	6.195301469347564094e+00	-3.957736698895925401e-03	1.047810191252111167e+02	2.150325212410405529e-01	0.000000000000000000e+00	5.419504020361712193e+00	1.000000000000000000e+00
1.670000000000000000e+02	8.245826839597995672e+01	1.596721618618956740e+01	-4.040437677216198939e-03	1.070070861472904653e+02	9.350653903141181722e-02	0.000000000000000000e+00	8.623382613719906331e+00	1.000000000000000000e+00
1.670000000000000000e+02	4.581313481072406546e+01	2.454601491434014804e+01	-3.900988493959679781e-03	1.032535244070523959e+02	2.682520825448320156e-01	0.000000000000000000e+00	5.642014681892091765e+00	1.000000000000000000e+00
1.670000000000000000e+02	6.643609180206922815e+00	2.721747601908410630e+01	-5.681589638360201415e-03	1.511820685129819140e+02	1.244038595586227647e-01	0.000000000000000000e+00	1.242211095006422283e+01	1.000000000000000000e+00
1.680000000000000000e+02	1.119473402098125376e+02	4.751875737594418325e+01	-3.217472767850592438e-03	8.485529202978118235e+01	1.758147633054233383e-01	0.000000000000000000e+00	7.812727740460613468e+00	1.000000000000000000e+00
1.680000000000000000e+02	1.000640373723912404e+02	1.160371582189013751e+01	-3.918743730024032250e-03	1.037314431242775328e+02	2.509579152227640053e-01	0.000000000000000000e+00	3.688425167024980578e+00	1.000000000000000000e+00
1.680000000000000000e+02	1.426873179034164423e+02	4.407361128119207905e+01	-3.247866006878145917e-03	8.567338860454475480e+01	2.067184458769625310e-01	0.000000000000000000e+00	6.482551502035621027e+00	1.000000000000000000e+00
1.680000000000000000e+02	4.451322973918596659e+01	3.843998671913201548e+01	-4.116131931386507285e-03	1.090445527697150396e+02	8.689440158093408861e-02	0.000000000000000000e+00	1.044960539712730707e+01	1.000000000000000000e+00
1.690000000000000000e+02	6.262595584583954178e+01	6.210987834886408265e+00	-3.965945226687765147e-03	1.050019685430822278e+02	1.403864108665503485e-01	0.000000000000000000e+00	8.520593788771817501e+00	1.000000000000000000e+00
1.690000000000000000e+02	8.609967925282916212e+01	8.150384687799219208e+00	-4.030978031676926004e-03	1.067524603205682467e+02	1.308569405622245219e-01	0.000000000000000000e+00	8.623382613719906331e+00	1.000000000000000000e+00
1.690000000000000000e+02	1.234409514412185302e+02	1.132846941589427558e+01	-4.096426328757613380e-03	1.085141359227401239e+02	1.254970632218792570e-01	0.000000000000000000e+00	4.287498707718421009e+00	1.000000000000000000e+00
1.690000000000000000e+02	6.873821238768471176e+01	3.210491174859966890e+01	-3.884248791635776764e-03	1.028029408703213505e+02	7.989076187281030084e-02	0.000000000000000000e+00	8.490808135905709264e+00	1.000000000000000000e+00
1.700000000000000000e+02	1.422678904612782844e+02	2.437402730322895650e+01	-3.576662247061199607e-03	9.452361603983194982e+01	9.246590207283611473e-02	0.000000000000000000e+00	8.184545294090433742e+00	1.000000000000000000e+00
1.710000000000000000e+02	3.402071156835355481e+01	1.040893420377481782e+01	-4.046833895010129058e-03	1.071792535120097085e+02	1.517143413459879353e-01	0.000000000000000000e+00	1.153004517754109415e+01	1.000000000000000000e+00
1.710000000000000000e+02	2.316227040476379528e+01	1.428658778461440804e+01	-4.070355595283804348e-03	1.078123884802526220e+02	1.543053039614510347e-01	0.000000000000000000e+00	4.260444699237875277e+00	1.000000000000000000e+00
1.710000000000000000e+02	1.167343693611760926e+02	1.715985522160217513e+01	-4.483533503154816906e-03	1.189339221506460689e+02	1.574060043860603386e-01	0.000000000000000000e+00	3.978794534259343152e+00	1.000000000000000000e+00
1.710000000000000000e+02	9.711226836245256777e+01	1.906863581677001562e+01	-3.737088244817982682e-03	9.884181191059356308e+01	2.359162837129977763e-01	0.000000000000000000e+00	3.703712139260914249e+00	1.000000000000000000e+00
1.710000000000000000e+02	6.032732282821753245e+01	3.326713359455188623e+01	-4.226611560187673068e-03	1.120183393352550354e+02	9.411250463769738062e-02	0.000000000000000000e+00	5.331686511210873114e+00	1.000000000000000000e+00
1.710000000000000000e+02	1.306544605340090186e+02	1.964530324280760354e+01	-4.177902173466074669e-03	1.107072259524514379e+02	5.610097770835797970e-02	0.000000000000000000e+00	9.178740539437903578e+00	1.000000000000000000e+00
1.710000000000000000e+02	2.378971559203761288e+01	2.368445448081128291e+01	-3.223367427969754239e-03	8.501395893752700772e+01	2.448681639867010817e-01	0.000000000000000000e+00	5.822940911574026046e+00	1.000000000000000000e+00
1.710000000000000000e+02	1.033888958376043732e+01	4.700365483109916198e+01	-4.247763790461171231e-03	1.125876951423038008e+02	1.499192587972862922e-01	0.000000000000000000e+00	7.118489744483803783e+00	1.000000000000000000e+00
1.720000000000000000e+02	2.947806257245438388e+01	4.413961427054441344e+01	-5.113218951111214196e-03	1.358832018139481477e+02	1.828752837960868627e-01	0.000000000000000000e+00	8.928429600347726591e+00	1.000000000000000000e+00
1.720000000000000000e+02	5.185529806419233978e+01	1.018399311939930740e+01	-3.885692008912605515e-03	1.028417880333283279e+02	9.583759711332762166e-02	0.000000000000000000e+00	1.001063293281544730e+01	1.000000000000000000e+00
1.730000000000000000e+02	1.050550698967219034e+02	1.807428938682248543e+01	-3.947997076807449254e-03	1.045188571535025233e+02	3.761983255321708075e-01	0.000000000000000000e+00	4.959452892756867293e+00	1.000000000000000000e+00
1.730000000000000000e+02	1.200978162423551368e+02	2.276717165084974681e+01	-4.528734964779556997e-03	1.201506125104982203e+02	1.421495765860112392e-01	0.000000000000000000e+00	4.577988470836940493e+00	1.000000000000000000e+00
1.730000000000000000e+02	1.077268277404889858e+02	2.406994748239804949e+01	-5.997151176867029747e-03	1.596760567169216074e+02	1.922503451517550976e-01	0.000000000000000000e+00	6.564008377110112313e+00	1.000000000000000000e+00
1.730000000000000000e+02	2.270640753017960023e+01	4.687990506330684148e+00	-3.669671466021332852e-03	9.702715057209219651e+01	2.218185247696619067e-01	0.000000000000000000e+00	5.298871428109348969e+00	1.000000000000000000e+00
1.730000000000000000e+02	1.232096855488655649e+02	4.978834986013775676e+01	-3.793521280966492045e-03	1.003608232122435879e+02	2.961611914150634739e-01	0.000000000000000000e+00	6.203962613316958752e+00	1.000000000000000000e+00
1.740000000000000000e+02	7.476551035932734735e+00	1.717983148911689284e+01	-3.946000427997452438e-03	1.044651132418719328e+02	1.723773827172200290e-01	0.000000000000000000e+00	9.512347227550058903e+00	1.000000000000000000e+00
1.740000000000000000e+02	3.284615951542615875e+01	2.874105922532647384e+01	-3.863848976507293451e-03	1.022538378652980242e+02	8.876550811688133091e-02	0.000000000000000000e+00	6.729381641992118190e+00	1.000000000000000000e+00
1.740000000000000000e+02	3.642294803874128917e+01	4.975080139881971064e+01	-3.457134109471003604e-03	9.130627023928208530e+01	2.649052968858400803e-01	0.000000000000000000e+00	6.496863085892857548e+00	1.000000000000000000e+00
1.740000000000000000e+02	5.723163581246004838e+01	5.263806411019487541e+01	-3.714039092803505908e-03	9.822139655120545854e+01	1.999375411440071915e-01	0.000000000000000000e+00	5.058448932844162194e+00	1.000000000000000000e+00
1.740000000000000000e+02	1.126108965724811952e+02	2.997285235164571304e+01	-4.726703950675365321e-03	1.254793551668486202e+02	2.791205793914945943e-01	0.000000000000000000e+00	6.999653858046560373e+00	1.000000000000000000e+00
1.740000000000000000e+02	9.657688670285814680e+01	4.147626397541372256e+01	-3.195418466044262860e-03	8.426165511105055828e+01	2.476694446224991797e-01	0.000000000000000000e+00	6.689344643683497793e+00	1.000000000000000000e+00
1.750000000000000000e+02	4.768853336654800046e+00	3.884206644031843325e+01	-7.055298661162487384e-03	1.881582738215880681e+02	1.393578421075183371e-01	0.000000000000000000e+00	9.881134998298394478e+00	1.000000000000000000e+00
1.750000000000000000e+02	4.727338587205807130e+00	5.138353972175414697e+01	-4.438525201409102526e-03	1.177224310864421710e+02	8.680966041607340866e-02	0.000000000000000000e+00	7.118489744483803783e+00	1.000000000000000000e+00
1.750000000000000000e+02	1.046190199427785643e+02	1.313404309406131709e+01	-3.310186253820643441e-03	8.735086630002355434e+01	2.073137821317606599e-01	0.000000000000000000e+00	4.959452892756867293e+00	1.000000000000000000e+00
1.750000000000000000e+02	6.233743976713396506e+01	2.832888380887789737e+01	-4.132845049662212285e-03	1.094944207420814308e+02	1.864483421052185452e-01	0.000000000000000000e+00	5.331686511210873114e+00	1.000000000000000000e+00
1.750000000000000000e+02	1.412738308792845601e+02	4.287330554751118683e+01	-3.682984601051601109e-03	9.738550099857202724e+01	4.147107197558173031e-01	0.000000000000000000e+00	1.254758133379415597e+01	1.000000000000000000e+00
1.750000000000000000e+02	1.838108553940118384e+01	3.763401652879466042e+01	-4.156814558376328676e-03	1.101396093960451310e+02	9.392964041141027565e-02	0.000000000000000000e+00	7.589604289944373861e+00	1.000000000000000000e+00
1.750000000000000000e+02	1.205549870654564160e+02	4.418105745919951488e+01	-4.114954489510605322e-03	1.090128594985639978e+02	2.153205907010578013e-01	0.000000000000000000e+00	6.203962613316958752e+00	1.000000000000000000e+00
1.760000000000000000e+02	7.015707781578599622e+01	1.163671741045266650e+01	-5.708062035331824997e-03	1.518946275550976281e+02	1.121378776380776987e-01	0.000000000000000000e+00	9.516382720065653444e+00	1.000000000000000000e+00
1.760000000000000000e+02	8.630231292229181861e+01	2.076289585731902321e+01	-4.398643856962018532e-03	1.166489426287115947e+02	8.564623531217119279e-02	0.000000000000000000e+00	7.612847621715227220e+00	1.000000000000000000e+00
1.760000000000000000e+02	1.139944773148961730e+02	1.162489564442831025e+01	-3.818788333645563044e-03	1.010409379322436223e+02	1.103663855858719733e-01	0.000000000000000000e+00	6.175984613502259357e+00	1.000000000000000000e+00
1.760000000000000000e+02	2.045147643164546380e+01	4.636066101435525155e+01	-4.210508794538881695e-03	1.115849002598884994e+02	1.180821702870181733e-01	0.000000000000000000e+00	8.968881893750923595e+00	1.000000000000000000e+00
1.760000000000000000e+02	1.300257125870953132e+02	4.843402782191918021e+01	-4.206582163093896404e-03	1.114792068939201926e+02	1.376154856867461973e-01	0.000000000000000000e+00	6.949274262042297146e+00	1.000000000000000000e+00
1.760000000000000000e+02	6.707754773334809784e+01	5.125361116542561746e+01	-4.522822742413125895e-03	1.199914728787257445e+02	2.215979776320694539e-01	0.000000000000000000e+00	9.942770816536286915e+00	1.000000000000000000e+00
1.760000000000000000e+02	1.158577791706292288e+02	2.104088544355214552e+01	-3.520515836385045526e-03	9.301231985261779300e+01	2.161799820267434891e-01	0.000000000000000000e+00	3.978794534259343152e+00	1.000000000000000000e+00
1.760000000000000000e+02	5.592244152299126192e+00	2.698102202146905171e+01	6.896412845205783168e-03	-1.838815351135202718e+02	2.018888494116438670e-01	0.000000000000000000e+00	3.932805740343506606e+00	1.000000000000000000e+00
1.760000000000000000e+02	1.057974136651699411e+02	3.157647475241326163e+01	-3.448162192193235127e-03	9.106477262241570259e+01	1.515443672865376401e-01	0.000000000000000000e+00	6.999653858046560373e+00	1.000000000000000000e+00
1.770000000000000000e+02	1.743287753813629948e+01	9.148886502405794374e+00	-4.277279820469152838e-03	1.133821798310945468e+02	1.236137171394443568e-01	0.000000000000000000e+00	6.907221703751745601e+00	1.000000000000000000e+00
1.770000000000000000e+02	4.083565547923620187e+01	4.498244287607437286e+01	-4.181944567069903126e-03	1.108160352951523038e+02	1.554125943707307389e-01	0.000000000000000000e+00	6.496863085892857548e+00	1.000000000000000000e+00
1.770000000000000000e+02	8.773867574040048467e+00	7.756365058050641359e+00	-3.262642139814381920e-03	8.607111863037144417e+01	3.270634800326641667e-01	0.000000000000000000e+00	8.770266217812725529e+00	1.000000000000000000e+00
1.770000000000000000e+02	6.153125743891524024e+01	7.617169811440382077e+00	-4.291790387367987701e-03	1.137727616005154516e+02	1.128040879179801337e-01	0.000000000000000000e+00	9.516382720065653444e+00	1.000000000000000000e+00
1.770000000000000000e+02	2.530078811226855251e+01	9.308296535904201363e+00	-5.195224022761428181e-03	1.380905370758944457e+02	2.324798921097287474e-01	0.000000000000000000e+00	5.298871428109348969e+00	1.000000000000000000e+00
1.770000000000000000e+02	5.302187059945426739e+01	2.182059381088414085e+01	-3.727674934413604049e-03	9.858843328938024797e+01	8.844979630889937550e-02	0.000000000000000000e+00	3.325445471293249078e+00	1.000000000000000000e+00
1.770000000000000000e+02	5.127669103325214905e+01	4.633358944749120667e+01	-4.060462405160257700e-03	1.075460929088519890e+02	1.366002109961327315e-01	0.000000000000000000e+00	8.672241238347094594e+00	1.000000000000000000e+00
1.780000000000000000e+02	1.224798670006031500e+02	5.808835865041634072e+00	-3.949868695599348563e-03	1.045692356248963790e+02	1.283452129342257386e-01	0.000000000000000000e+00	8.662957890892684532e+00	1.000000000000000000e+00
1.780000000000000000e+02	1.417571053064251601e+02	2.537607645072895579e+01	-4.429149799218799928e-03	1.174700728428221339e+02	1.027653921693796324e-01	0.000000000000000000e+00	6.615839806452280314e+00	1.000000000000000000e+00
1.780000000000000000e+02	6.987342225011938979e+01	3.099210889301557259e+01	-7.950215962189496541e-03	2.122468146317047513e+02	2.486972307460544318e-02	0.000000000000000000e+00	7.992734190040557962e+00	1.000000000000000000e+00
1.780000000000000000e+02	8.858241321309117211e+01	5.020972997965902351e+01	-4.075672940385653698e-03	1.079555157662491922e+02	2.454896789514932065e-01	0.000000000000000000e+00	5.245159742791279278e+00	1.000000000000000000e+00
1.780000000000000000e+02	1.311425289667024856e+02	5.880439499557084559e+00	-3.977354819780768228e-03	1.053090812210159584e+02	2.538476231886683809e-01	0.000000000000000000e+00	8.662957890892684532e+00	1.000000000000000000e+00
1.780000000000000000e+02	9.281902648729173677e+01	1.005509208956058131e+01	-4.237107302621773500e-03	1.123008538420884008e+02	2.381743785861426543e-01	0.000000000000000000e+00	4.838981677449466723e+00	1.000000000000000000e+00
1.780000000000000000e+02	6.524441663110114575e+01	2.318611647212546600e+01	-3.815335069208931115e-03	1.009479862134485160e+02	2.968866100677022279e-01	0.000000000000000000e+00	5.907501194888424401e+00	1.000000000000000000e+00
1.780000000000000000e+02	1.776502730231623772e+01	3.006945669186681513e+01	-3.836846344650866967e-03	1.015270064600859143e+02	1.208751553780282872e-01	0.000000000000000000e+00	7.589604289944373861e+00	1.000000000000000000e+00
1.790000000000000000e+02	2.794483636775445845e+01	2.413002802984773254e+01	-3.626575198855967221e-03	9.586712585340004011e+01	1.779631129102766662e-01	0.000000000000000000e+00	6.729381641992118190e+00	1.000000000000000000e+00
1.790000000000000000e+02	1.264525916364606672e+02	2.610092532482399363e+01	-3.689591382958476874e-03	9.756333612971171476e+01	1.857186062557641959e-01	0.000000000000000000e+00	1.152175710730985436e+01	1.000000000000000000e+00
1.790000000000000000e+02	9.517981310776306714e+00	2.721670985278486299e+01	-4.704949616189104886e-03	1.248937924858413027e+02	2.179312144843572607e-01	0.000000000000000000e+00	3.932805740343506606e+00	1.000000000000000000e+00
1.790000000000000000e+02	3.851227909453390197e+01	2.092799810062656363e+01	-4.890023486920591807e-03	1.298754365806481417e+02	1.060623807333888058e-01	0.000000000000000000e+00	9.651364422870225113e+00	1.000000000000000000e+00
1.790000000000000000e+02	5.886239667605590853e+01	4.180263654471858104e+01	-3.673555096732672009e-03	9.713168648482307788e+01	1.442677018983191672e-01	0.000000000000000000e+00	8.835862397435152005e+00	1.000000000000000000e+00
1.790000000000000000e+02	9.263695904855192964e+01	4.688221457089738919e+01	-4.089117780496021731e-03	1.083174113059961883e+02	2.654680877898604185e-01	0.000000000000000000e+00	5.245159742791279278e+00	1.000000000000000000e+00
1.800000000000000000e+02	7.872224265496981843e+01	2.005721628845212479e+01	-4.408085938555952529e-03	1.169030956857001087e+02	6.259203681001013209e-02	0.000000000000000000e+00	7.612847621715227220e+00	1.000000000000000000e+00
1.800000000000000000e+02	7.892141908264873962e+01	5.196453345863114492e+01	-3.629379722044588467e-03	9.594261536645838362e+01	2.292117951344672111e-01	0.000000000000000000e+00	9.819070365276735046e+00	1.000000000000000000e+00
1.810000000000000000e+02	1.187576699017414512e+02	3.467641751690200635e+01	-4.237566853244786359e-03	1.123132235928173941e+02	6.692977017595636013e-02	0.000000000000000000e+00	1.152175710730985436e+01	1.000000000000000000e+00
1.810000000000000000e+02	1.221044677292574754e+01	3.837021236456759254e+01	-4.543580249063836583e-03	1.205502038871642867e+02	2.524289227026456084e-01	0.000000000000000000e+00	6.830232836424027454e+00	1.000000000000000000e+00
1.810000000000000000e+02	9.866407703234369819e+01	1.316308594799270715e+01	-3.822917380449666457e-03	1.011520797241537508e+02	1.430782829761689801e-01	0.000000000000000000e+00	6.619988043664735144e+00	1.000000000000000000e+00
1.810000000000000000e+02	6.005500665682414763e+01	3.026543572104812441e+01	-4.562494890248426464e-03	1.210593303791438586e+02	1.151717766118496300e-01	0.000000000000000000e+00	7.584043279806203408e+00	1.000000000000000000e+00
1.810000000000000000e+02	7.199066005321498984e+00	3.372929183068088577e+01	-4.308798024667548354e-03	1.142305571585005026e+02	2.667618323778770950e-01	0.000000000000000000e+00	6.830232836424027454e+00	1.000000000000000000e+00
1.820000000000000000e+02	1.001406955684962128e+02	3.770297908280573296e+01	-6.073252569410015136e-03	1.617244823064980324e+02	5.437129816811114846e-02	0.000000000000000000e+00	1.137761082958978065e+01	1.000000000000000000e+00
1.820000000000000000e+02	9.882633666999917921e+01	2.034085343736227713e+01	-4.563136385089408033e-03	1.210765975329230173e+02	1.567841256501605329e-01	0.000000000000000000e+00	7.179601264796174220e+00	1.000000000000000000e+00
1.820000000000000000e+02	4.994279473700640182e+01	2.056445710819780004e+01	-3.426705917949159335e-03	9.048723284620582774e+01	1.704434592110741775e-01	0.000000000000000000e+00	3.218820283933173432e+00	1.000000000000000000e+00
1.830000000000000000e+02	8.590537941134786593e+01	5.942269081644525386e+00	-3.864120455590944712e-03	1.022611452835121071e+02	4.118780940105687405e-01	0.000000000000000000e+00	5.664573597847327946e+00	1.000000000000000000e+00
1.830000000000000000e+02	1.635048160730957179e+01	1.185746804919311437e+01	-5.860215588497350893e-03	1.559901535557972068e+02	1.369711439296552591e-01	0.000000000000000000e+00	8.663991685872769466e+00	1.000000000000000000e+00
1.830000000000000000e+02	9.154271762303228854e+01	5.387461067542623105e+00	-3.665686716080022566e-03	9.691989282719308108e+01	2.910171362266451567e-01	0.000000000000000000e+00	4.838981677449466723e+00	1.000000000000000000e+00
1.830000000000000000e+02	1.428801622645094653e+02	1.885625441224224730e+01	-3.456250010426550803e-03	9.128247289411058318e+01	3.420138090728572777e-01	0.000000000000000000e+00	6.615839806452280314e+00	1.000000000000000000e+00
1.830000000000000000e+02	1.208372016807206677e+02	4.733313704507187225e+01	-4.577865565308291904e-03	1.214730637297380440e+02	1.395632200661895972e-01	0.000000000000000000e+00	5.738505856338430355e+00	1.000000000000000000e+00
1.840000000000000000e+02	1.380021053929437471e+02	4.828508791508104991e+01	-5.903194193208675250e-03	1.571470111474009457e+02	5.365888730808077156e-02	0.000000000000000000e+00	6.800448988287906005e+00	1.000000000000000000e+00
1.840000000000000000e+02	9.503718040825066282e+01	2.753419541912488455e+01	-5.454577680264261971e-03	1.450715744922461568e+02	1.656729681759872008e-01	0.000000000000000000e+00	8.130305900920111739e+00	1.000000000000000000e+00
1.840000000000000000e+02	1.058294525842747049e+02	1.652641559331402021e+01	-4.661559985935669927e-03	1.237258712959209817e+02	1.376871201755069940e-01	0.000000000000000000e+00	7.915465438198045156e+00	1.000000000000000000e+00
1.850000000000000000e+02	6.905459128667017410e+01	1.634757536454250015e+01	-5.120529267401445137e-03	1.360799740208213393e+02	2.506706582082652846e-01	0.000000000000000000e+00	8.647272273667176989e+00	1.000000000000000000e+00
1.850000000000000000e+02	2.921231241168748483e+01	2.590780807005197772e+01	-3.958299449798212757e-03	1.047961667238329397e+02	1.454745639319109385e-01	0.000000000000000000e+00	3.627373415998966788e+00	1.000000000000000000e+00
1.850000000000000000e+02	7.249797260730174742e+01	2.961857026453707675e+01	-4.203665175105520888e-03	1.114006901593348147e+02	2.067927432798419840e-01	0.000000000000000000e+00	5.900942097430448285e+00	1.000000000000000000e+00
1.850000000000000000e+02	4.182283071935334107e+01	1.220005627529567427e+01	-7.761492493153161580e-03	2.071669340880036998e+02	7.345917000292967458e-02	0.000000000000000000e+00	8.753017865035957357e+00	1.000000000000000000e+00
1.850000000000000000e+02	9.961401074597942440e+00	2.337245969045302729e+01	-3.817144893766444280e-03	1.009967013658573194e+02	3.069131946842321712e-01	0.000000000000000000e+00	8.301915079834850886e+00	1.000000000000000000e+00
1.850000000000000000e+02	6.957371557553356922e+01	4.385697842680003333e+01	-3.324272434880975926e-03	8.773002485125628880e+01	2.327362475989089852e-01	0.000000000000000000e+00	7.096871421171000449e+00	1.000000000000000000e+00
1.860000000000000000e+02	6.127341743993254397e+01	1.257548690564079763e+01	-3.775332941172838182e-03	9.987124661685884064e+01	3.151373382696696090e-01	0.000000000000000000e+00	8.647272273667176989e+00	1.000000000000000000e+00
1.860000000000000000e+02	8.491140379841070285e+01	1.203371690966809382e+01	-4.466495636352946913e-03	1.184753129033969827e+02	2.215008083630726210e-01	0.000000000000000000e+00	6.172011354546170558e+00	1.000000000000000000e+00
1.860000000000000000e+02	4.700163862869538178e+01	1.925663266783724126e+01	-3.558294365581915041e-03	9.402920671049909629e+01	2.588177545778860278e-01	0.000000000000000000e+00	3.218820283933173432e+00	1.000000000000000000e+00
1.860000000000000000e+02	5.302417521049189730e+01	3.310887055294408299e+01	-3.811210857033190281e-03	1.008369745555099541e+02	2.923848863620532867e-01	0.000000000000000000e+00	5.486203628736133986e+00	1.000000000000000000e+00
1.860000000000000000e+02	1.235683064415230348e+02	2.123981747565202483e+01	-4.056449037032530854e-03	1.074380648465720185e+02	1.063277607082497855e-01	0.000000000000000000e+00	6.199291981162346588e+00	1.000000000000000000e+00
1.860000000000000000e+02	1.174374333272796633e+02	2.215830314497493347e+01	-3.780386664417690733e-03	1.000072779780661421e+02	1.307365195523301216e-01	0.000000000000000000e+00	6.199291981162346588e+00	1.000000000000000000e+00
1.860000000000000000e+02	1.191692037976387724e+02	5.282387766226230497e+01	-4.130487999080608569e-03	1.094309758750961663e+02	1.752529953578805255e-01	0.000000000000000000e+00	5.738505856338430355e+00	1.000000000000000000e+00
1.870000000000000000e+02	5.511744714350429319e+01	2.360359039131213876e+01	-3.960162124377286826e-03	1.048463044433322722e+02	1.848412304988694688e-01	0.000000000000000000e+00	6.001113116798229896e+00	1.000000000000000000e+00
1.870000000000000000e+02	3.555069829029513073e+01	4.224575112014265699e+01	-3.891323032041314831e-03	1.029933586089367736e+02	2.973404080313384323e-01	0.000000000000000000e+00	5.955517625285286165e+00	1.000000000000000000e+00
1.870000000000000000e+02	2.344456040059801083e+01	6.883656833687672894e+00	-6.049888229513144394e-03	1.610955830166292060e+02	1.394219968329850623e-01	0.000000000000000000e+00	8.361223171904358153e+00	1.000000000000000000e+00
1.870000000000000000e+02	1.811025867268101308e+01	2.495925326207887096e+01	-4.121962698774540683e-03	1.092014998731175126e+02	1.070408216067444407e-01	0.000000000000000000e+00	8.301915079834850886e+00	1.000000000000000000e+00
1.870000000000000000e+02	7.592203817397044929e+01	2.481264760261453972e+01	-4.348332115740422346e-03	1.152946985770504682e+02	2.005353553777585729e-01	0.000000000000000000e+00	5.900942097430448285e+00	1.000000000000000000e+00
1.870000000000000000e+02	8.298359617396391741e+01	4.800684202433671999e+01	-3.410620392173669899e-03	9.005425781750720660e+01	3.695248130416864951e-01	0.000000000000000000e+00	5.033947699988259750e+00	1.000000000000000000e+00
1.870000000000000000e+02	2.606109950449132384e+01	5.274443576936262446e+01	-4.076001937959261578e-03	1.079643714129879299e+02	8.128495667588064855e-02	0.000000000000000000e+00	5.868829698524361760e+00	1.000000000000000000e+00
1.880000000000000000e+02	5.379347323352476451e+01	4.023246623294671309e+01	-5.528371025786791779e-03	1.470578742465302184e+02	2.356014638533475702e-01	0.000000000000000000e+00	3.616827877829160709e+00	1.000000000000000000e+00
1.880000000000000000e+02	8.608067403141630791e+01	3.047495357589468412e+01	-3.487157670137692577e-03	9.211441616020077561e+01	8.314898767560141568e-02	0.000000000000000000e+00	9.426932959074365570e+00	1.000000000000000000e+00
1.880000000000000000e+02	3.081076156002146149e+01	3.864003482818536384e+01	-4.394262222262066732e-03	1.165310019137833137e+02	2.474505926156213009e-01	0.000000000000000000e+00	5.955517625285286165e+00	1.000000000000000000e+00
1.880000000000000000e+02	4.330426991762120537e+01	3.964160526620219116e+01	-5.172004816317916920e-03	1.374655443515933655e+02	1.043895788801376678e-01	0.000000000000000000e+00	6.503952167569188703e+00	1.000000000000000000e+00
1.880000000000000000e+02	1.939297011645917834e+01	4.002598105341873236e+01	-4.564153941641457997e-03	1.211039871615540875e+02	1.810577344381053555e-01	0.000000000000000000e+00	6.384700008586335684e+00	1.000000000000000000e+00
1.880000000000000000e+02	3.278131328731724636e+01	2.364422053165457527e+01	-3.964572564254870667e-03	1.049650205088947814e+02	3.191378404104550093e-01	0.000000000000000000e+00	4.226298119422483346e+00	1.000000000000000000e+00
1.880000000000000000e+02	4.931102287427025743e+01	3.714754979051288331e+01	-4.553969657756657893e-03	1.208298562025266136e+02	4.233687435202017069e-01	0.000000000000000000e+00	5.441421751709698995e+00	1.000000000000000000e+00
1.880000000000000000e+02	7.837586761514060640e+01	5.003402405228121097e+01	-3.485742639824194068e-03	9.207632770731787275e+01	3.290773337973559309e-01	0.000000000000000000e+00	5.033947699988259750e+00	1.000000000000000000e+00
1.890000000000000000e+02	1.207043639707516576e+02	3.417829824467874289e+01	-3.645004135758543162e-03	9.636317861509691340e+01	2.681745919421768543e-01	0.000000000000000000e+00	1.207725538315331093e+01	1.000000000000000000e+00
1.890000000000000000e+02	1.814077224540917044e+01	1.334739291549585083e+01	-4.405376723327463807e-03	1.168301715825232634e+02	1.679150904784946219e-01	0.000000000000000000e+00	8.361223171904358153e+00	1.000000000000000000e+00
1.890000000000000000e+02	9.398075539633666153e+01	1.692631590229897043e+01	-4.133072821061088697e-03	1.095005516780136361e+02	2.691976169527974250e-01	0.000000000000000000e+00	5.654624790326843176e+00	1.000000000000000000e+00
1.890000000000000000e+02	2.309598876142428381e+01	3.378430752373760981e+01	-5.630373620379518738e-03	1.498034839914361669e+02	8.530622679001931274e-02	0.000000000000000000e+00	7.257467570446402227e+00	1.000000000000000000e+00
1.890000000000000000e+02	1.039907194051025101e+02	4.255977612463361481e+01	-4.480164478333001701e-03	1.188432379144407065e+02	3.452807705361244928e-01	0.000000000000000000e+00	6.944659185080042541e+00	1.000000000000000000e+00
1.890000000000000000e+02	1.410957481263104114e+02	4.222905942434608306e+01	1.605311161302514856e-03	-4.146064471737596335e+01	3.524255052568588953e-01	0.000000000000000000e+00	3.420241642547580341e+00	1.000000000000000000e+00
1.900000000000000000e+02	5.096379207978805681e+01	5.202234983526954792e+00	-4.453001716490059825e-03	1.181120962811095723e+02	8.843284506103255005e-02	0.000000000000000000e+00	1.075980306429506506e+01	1.000000000000000000e+00
1.900000000000000000e+02	1.413064646265914632e+02	1.427709896155861991e+01	-4.793561423431559783e-03	1.272789616322735782e+02	1.634016310884455203e-01	0.000000000000000000e+00	9.906020209524273312e+00	1.000000000000000000e+00
1.900000000000000000e+02	1.038698879352857034e+02	1.237274005441163993e+01	-4.572428705636196952e-03	1.213267194631339123e+02	3.453616015491145497e-01	0.000000000000000000e+00	6.022437470201592369e+00	1.000000000000000000e+00
1.900000000000000000e+02	2.655375688193587536e+01	2.344003166317813935e+01	-5.009719156567819624e-03	1.330972918512777596e+02	1.195588026837265394e-01	0.000000000000000000e+00	3.627373415998966788e+00	1.000000000000000000e+00
1.900000000000000000e+02	7.032194127002968287e+01	5.255587342921104010e+01	-4.610360716472756970e-03	1.223477375951978132e+02	1.042483423215085914e-01	0.000000000000000000e+00	8.439517394519260307e+00	1.000000000000000000e+00
1.910000000000000000e+02	9.962854351537239950e+01	1.664833949708145511e+01	-6.122048346339199233e-03	1.630379210595214658e+02	1.845988219819751919e-01	0.000000000000000000e+00	5.654624790326843176e+00	1.000000000000000000e+00
1.910000000000000000e+02	5.518872099434912570e+01	5.224312519772550445e+01	-3.820258984310230532e-03	1.010805235213395150e+02	1.278683188479532440e-01	0.000000000000000000e+00	3.684957285128713345e+00	1.000000000000000000e+00
1.910000000000000000e+02	3.643042467039073529e+01	3.300286534156094120e+01	-3.542211544103934188e-03	9.359630447353310956e+01	1.685013307418614659e-01	0.000000000000000000e+00	7.888625554268371864e+00	1.000000000000000000e+00
1.910000000000000000e+02	1.351193209555725616e+02	6.540918406163465981e+00	-4.999949180917646376e-03	1.328343128509914095e+02	9.786232550871731828e-02	0.000000000000000000e+00	9.906020209524273312e+00	1.000000000000000000e+00
1.910000000000000000e+02	4.645165026835717725e+01	1.589585746558904589e+01	-4.375032213992312638e-03	1.160133866677116856e+02	2.341428367124653853e-01	0.000000000000000000e+00	3.405480458988702885e+00	1.000000000000000000e+00
1.910000000000000000e+02	1.315049026892479489e+01	4.136607043579942200e+01	-3.825059835993150584e-03	1.012097483240722653e+02	1.699709682946043410e-01	0.000000000000000000e+00	6.384700008586335684e+00	1.000000000000000000e+00
1.910000000000000000e+02	2.023736986787749004e+01	5.347061422532731001e+01	-3.826180205241678459e-03	1.012399053680075980e+02	1.666265785169941394e-01	0.000000000000000000e+00	5.868829698524361760e+00	1.000000000000000000e+00
1.920000000000000000e+02	9.911366368329449017e+01	4.750372380672899197e+01	-5.983520221344454035e-03	1.593091514978475800e+02	1.380362082812763846e-01	0.000000000000000000e+00	6.944659185080042541e+00	1.000000000000000000e+00
1.920000000000000000e+02	3.152202059284290669e+01	1.542487883359800982e+01	-3.469406545955027680e-03	9.163660812273312217e+01	2.015892841631996557e-01	0.000000000000000000e+00	7.194059680881788488e+00	1.000000000000000000e+00
1.920000000000000000e+02	1.285858808931056103e+02	2.417316682717730458e+01	-4.352078361734597681e-03	1.153955364973944739e+02	7.936793228286953550e-02	0.000000000000000000e+00	8.584943834247884098e+00	1.000000000000000000e+00
1.920000000000000000e+02	4.502087224338133353e+00	4.201769875543083543e+01	-3.910915369220119807e-03	1.035207266832332493e+02	2.104301260635996762e-01	0.000000000000000000e+00	8.672917311295057274e+00	1.000000000000000000e+00
1.930000000000000000e+02	7.870282332645064827e+00	1.538797330231382077e+01	-1.398881398614120614e-02	3.747881072951936403e+02	1.267330051410153757e-02	0.000000000000000000e+00	9.603361381903491534e+00	1.000000000000000000e+00
1.930000000000000000e+02	4.032803758512393699e+01	6.831372274133692635e+00	-7.126016304029461970e-03	1.900617847094002002e+02	7.570073524166298640e-02	0.000000000000000000e+00	8.024873017253341345e+00	1.000000000000000000e+00
1.930000000000000000e+02	3.243669319145728025e+01	8.289203061154799101e+00	-4.402851762447917462e-03	1.167622070643257643e+02	1.748074829098970051e-01	0.000000000000000000e+00	7.194059680881788488e+00	1.000000000000000000e+00
1.930000000000000000e+02	7.412512394023083573e+01	2.853695811572179153e+01	-4.203499062286331772e-03	1.113962188909622739e+02	1.358108450399723166e-01	0.000000000000000000e+00	9.245183260271888415e+00	1.000000000000000000e+00
1.930000000000000000e+02	1.388695760270416883e+02	4.482563614723606094e+01	-4.571857888253830215e-03	1.213113547386007269e+02	7.861119406838390500e-02	0.000000000000000000e+00	3.420241642547580341e+00	1.000000000000000000e+00
1.930000000000000000e+02	5.225202234639942134e+01	4.350437287287742549e+01	-4.287967692481927003e-03	1.136698659009219625e+02	6.186338038932581718e-02	0.000000000000000000e+00	3.616827877829160709e+00	1.000000000000000000e+00
1.940000000000000000e+02	7.830459113270563876e+01	2.029041535508334704e+01	-3.929691876871484191e-03	1.040261350269006471e+02	8.107564375832876369e-02	0.000000000000000000e+00	9.245183260271888415e+00	1.000000000000000000e+00
1.940000000000000000e+02	1.202526636134729898e+02	2.210949282006691163e+01	-4.470896638255164243e-03	1.185937749264300720e+02	1.009693190556882891e-01	0.000000000000000000e+00	4.443217494994932792e+00	1.000000000000000000e+00
1.940000000000000000e+02	5.163664787052476868e+01	5.322378146585815273e+01	-3.348481065352240053e-03	8.838164995940299207e+01	1.829506273428360696e-01	0.000000000000000000e+00	3.684957285128713345e+00	1.000000000000000000e+00
1.950000000000000000e+02	1.192562652705203732e+02	1.448284337296817448e+01	-3.776701439012808675e-03	9.990808255245742941e+01	1.619267309078189498e-01	0.000000000000000000e+00	6.385883510405356844e+00	1.000000000000000000e+00
1.950000000000000000e+02	4.115849852332985392e+01	3.931758867489941878e+01	-4.557183339899116038e-03	1.209163590708369043e+02	9.369163069830854784e-02	0.000000000000000000e+00	7.575179017799161585e+00	1.000000000000000000e+00
1.950000000000000000e+02	7.706175053336087899e+01	4.533011845438689846e+01	-4.647552226659036265e-03	1.233488236283809272e+02	1.411518013472184974e-01	0.000000000000000000e+00	7.529177766271738292e+00	1.000000000000000000e+00
1.950000000000000000e+02	1.069875169062199376e+02	4.989276729166119395e+01	-4.656474291667090509e-03	1.235889793688168083e+02	8.277440764512822291e-02	0.000000000000000000e+00	7.430817250133854301e+00	1.000000000000000000e+00
1.950000000000000000e+02	1.526887577262665019e+01	9.265444009505431566e+00	-4.050822500414662762e-03	1.072866150346356591e+02	2.108282899719846615e-01	0.000000000000000000e+00	7.681277937250470700e+00	1.000000000000000000e+00
1.950000000000000000e+02	6.839290565474547634e+01	1.392107549748051909e+01	-2.705366428736342282e-03	7.107089604736317767e+01	4.528652118749162403e-01	0.000000000000000000e+00	6.377506733081623302e+00	1.000000000000000000e+00
1.950000000000000000e+02	1.307338785949670239e+02	4.780496687438442649e+01	-4.234355677464254376e-03	1.122267881883961849e+02	1.133756840288497880e-01	0.000000000000000000e+00	4.943525038337671873e+00	1.000000000000000000e+00
1.960000000000000000e+02	1.118565438162377177e+02	3.928406498706452510e+01	-4.172547650967726313e-03	1.105630979603206185e+02	1.448787906962037964e-01	0.000000000000000000e+00	7.638591475634469496e+00	1.000000000000000000e+00
1.970000000000000000e+02	8.977096049801919264e+01	9.303696483418343988e+00	-3.325282396561851216e-03	8.775721004830019467e+01	3.028894511394945033e-01	0.000000000000000000e+00	6.880838791264454635e+00	1.000000000000000000e+00
1.970000000000000000e+02	1.365924734443294994e+02	1.136792639246914760e+01	-4.222312001791526763e-03	1.119026078729487494e+02	1.675217744267378794e-01	0.000000000000000000e+00	6.697249181176062827e+00	1.000000000000000000e+00
1.970000000000000000e+02	1.128407167079105164e+02	2.668001911860266873e+01	-3.912132267415816510e-03	1.035534820024288365e+02	9.750247250912369434e-02	0.000000000000000000e+00	6.488029576007976473e+00	1.000000000000000000e+00
1.980000000000000000e+02	1.388123880347671673e+02	2.331695573912524821e+01	-3.442654971518325276e-03	9.091653444462470191e+01	1.821778582553239545e-01	0.000000000000000000e+00	8.670004949212399836e+00	1.000000000000000000e+00
1.980000000000000000e+02	1.241636745821550392e+02	2.421808830300756910e+01	-4.425314078295360283e-03	1.173668265206262618e+02	1.117156893148989472e-01	0.000000000000000000e+00	4.443217494994932792e+00	1.000000000000000000e+00
1.980000000000000000e+02	6.178403565169308820e+01	2.507118593623836844e+01	-5.423790879199160905e-03	1.442428843853295177e+02	1.533177887687732222e-01	0.000000000000000000e+00	6.514349192875902084e+00	1.000000000000000000e+00
1.980000000000000000e+02	5.544458360037186395e+01	2.657055016674476278e+01	-6.866449873598019608e-03	1.830750200718089502e+02	1.259974381830170076e-01	0.000000000000000000e+00	6.514349192875902084e+00	1.000000000000000000e+00
1.980000000000000000e+02	1.106527111413258524e+02	2.057206042360899900e+01	-4.238188993152588319e-03	1.123299697687394456e+02	1.752889252483217364e-01	0.000000000000000000e+00	6.488029576007976473e+00	1.000000000000000000e+00
1.980000000000000000e+02	6.971766547461071184e+01	4.367092211701050530e+01	-4.336799169493024339e-03	1.149842655951173782e+02	8.152606025735165129e-02	0.000000000000000000e+00	7.529177766271738292e+00	1.000000000000000000e+00
1.990000000000000000e+02	1.103895838052618217e+02	7.042628716341983619e+00	-4.774647228868351273e-03	1.267698471620275882e+02	7.666816453339697635e-02	0.000000000000000000e+00	7.143797165728130061e+00	1.000000000000000000e+00
1.990000000000000000e+02	7.643394159952960898e+00	1.018959817633384901e+01	-4.432719685837231520e-03	1.175661636876375127e+02	1.302416981191029111e-01	0.000000000000000000e+00	7.681277937250470700e+00	1.000000000000000000e+00
1.990000000000000000e+02	1.022910343563148530e+02	2.294674649656027654e+01	-3.585406655046567952e-03	9.475898977590134109e+01	1.286637033776029115e-01	0.000000000000000000e+00	8.692339880726054346e+00	1.000000000000000000e+00
1.990000000000000000e+02	1.226592963862189123e+02	3.425422361788738357e+01	-4.063914624941602008e-03	1.076390165086002213e+02	7.395795396531534838e-02	0.000000000000000000e+00	1.010461007577586479e+01	1.000000000000000000e+00
1.990000000000000000e+02	2.389146865029835709e+01	3.674612765373845491e+01	-3.626818179281398723e-03	9.587366617158066617e+01	3.204286276620609275e-01	0.000000000000000000e+00	6.486074550197821864e+00	1.000000000000000000e+00
1.990000000000000000e+02	4.551275107939829923e+01	4.551628384643964154e+01	-4.619217160382211966e-03	1.225861270087230537e+02	5.399246726627449089e-02	0.000000000000000000e+00	7.575179017799161585e+00	1.000000000000000000e+00
1.990000000000000000e+02	5.907673472814245486e+01	1.122840826349983701e+01	-4.164916740990663203e-03	1.103576963146156373e+02	1.610199448990170534e-01	0.000000000000000000e+00	8.167333363573202831e+00	1.000000000000000000e+00
1.990000000000000000e+02	5.267446924568197630e+01	1.784126609490719773e+01	-4.344708196468344275e-03	1.151971533321682415e+02	1.749287186169278252e-01	0.000000000000000000e+00	9.158271340427514673e+00	1.000000000000000000e+00
1.990000000000000000e+02	1.136963946222811046e+02	4.669777045350551958e+01	-4.350611461521939477e-03	1.153560518594324691e+02	1.017146571940261701e-01	0.000000000000000000e+00	7.430817250133854301e+00	1.000000000000000000e+00
2.000000000000000000e+02	7.795491559225840206e+01	2.862148979102222413e+01	-4.176826538682901040e-03	1.106782730287103078e+02	7.329304785238155429e-02	0.000000000000000000e+00	9.781355578524797423e+00	1.000000000000000000e+00
2.000000000000000000e+02	2.718986495764455924e+01	5.091074495278415668e+01	-3.926697960788797306e-03	1.039455476143463244e+02	8.757676692262039708e-02	0.000000000000000000e+00	1.454358282641316080e+01	1.000000000000000000e+00
2.000000000000000000e+02	1.350466505876538577e+02	4.538868097578560423e+01	-3.817095419426680403e-03	1.009953696621891908e+02	1.040014058044117506e-01	0.000000000000000000e+00	4.060522159775771911e+00	1.000000000000000000e+00
2.010000000000000000e+02	1.431230355334439253e+02	9.883034007484676309e+00	-5.912896543008971072e-03	1.574081698587704068e+02	1.637685002777730103e-01	0.000000000000000000e+00	6.697249181176062827e+00	1.000000000000000000e+00
2.010000000000000000e+02	3.831637577450322851e+01	7.340811201433859345e+00	-4.256634044181863488e-03	1.128264562753177387e+02	2.136343649950680490e-01	0.000000000000000000e+00	1.096057196843226933e+01	1.000000000000000000e+00
2.010000000000000000e+02	7.686181128658589046e+01	1.890140543282561580e+01	-4.164359359767541569e-03	1.103426932519588490e+02	2.218844625696041462e-01	0.000000000000000000e+00	9.513964150080315818e+00	1.000000000000000000e+00
2.020000000000000000e+02	8.289259780569554437e+01	9.488274770927615620e+00	-3.887205784480892920e-03	1.028825344179520300e+02	2.263646657908234827e-01	0.000000000000000000e+00	6.849470755667035782e+00	1.000000000000000000e+00
2.030000000000000000e+02	1.344575959988241038e+02	1.581997153592364569e+01	-3.799466313249082530e-03	1.005208459904291232e+02	2.980394279883807895e-01	0.000000000000000000e+00	6.464025654824371081e+00	1.000000000000000000e+00
2.030000000000000000e+02	9.830321511326457085e+01	7.886523204976913171e+00	-3.824305672131138572e-03	1.011894484517301578e+02	3.286043140046671640e-01	0.000000000000000000e+00	5.664513686321121178e+00	1.000000000000000000e+00
2.030000000000000000e+02	4.317996938457724099e+01	1.716321391519134565e+01	-4.583990091308196707e-03	1.216379179507057415e+02	5.952793327121008726e-02	0.000000000000000000e+00	7.313687865905411201e+00	1.000000000000000000e+00
2.030000000000000000e+02	6.594271020680919548e+01	3.142133373865649304e+01	-3.428623425455894040e-03	9.053884650679400181e+01	3.316664076465917210e-01	0.000000000000000000e+00	7.001664101059429157e+00	1.000000000000000000e+00
2.030000000000000000e+02	1.325983863536875447e+02	3.607566134727466789e+01	-3.914052506267483127e-03	1.036051691827866961e+02	2.695183709130922756e-01	0.000000000000000000e+00	9.462454721405393343e+00	1.000000000000000000e+00
2.030000000000000000e+02	4.835372740560021043e+01	2.721331366306906574e+01	-1.531858833278722807e-03	3.948352415085135902e+01	3.857806071224162414e-01	0.000000000000000000e+00	7.119928825988261600e+00	1.000000000000000000e+00
2.030000000000000000e+02	3.524032613458135899e+01	2.974040790065969375e+01	-3.799365739047745171e-03	1.005181388288281710e+02	1.165613684991694265e-01	0.000000000000000000e+00	1.333704148067494799e+01	1.000000000000000000e+00
2.030000000000000000e+02	1.812105461586828170e+01	3.378445837071978985e+01	-4.363034990468210063e-03	1.156904567074385000e+02	1.589419147209631955e-01	0.000000000000000000e+00	6.486074550197821864e+00	1.000000000000000000e+00
2.040000000000000000e+02	9.505703335691056566e+01	5.044169028357872975e+01	-3.817282229924963584e-03	1.010003980511883555e+02	2.714714643862320420e-01	0.000000000000000000e+00	8.484238857245911092e+00	1.000000000000000000e+00
2.040000000000000000e+02	4.704697646799014876e+01	3.793403768627430850e+01	-4.599869760442729105e-03	1.220653519242800087e+02	1.942956626685323762e-01	0.000000000000000000e+00	7.735910054824948645e+00	1.000000000000000000e+00
2.040000000000000000e+02	9.270026662098136683e+01	8.719399843706007402e+00	-4.480704674442672134e-03	1.188577784044036747e+02	1.883092224895462907e-01	0.000000000000000000e+00	5.664513686321121178e+00	1.000000000000000000e+00
2.040000000000000000e+02	1.189439805356464319e+02	1.405301316183948046e+01	-3.850459234364827111e-03	1.018934254007433680e+02	2.393934796329173498e-01	0.000000000000000000e+00	8.583433204043277698e+00	1.000000000000000000e+00
2.040000000000000000e+02	6.718164244120488604e+01	1.953280431077658008e+01	-3.827178405318693195e-03	1.012667739772793567e+02	1.528680056605217219e-01	0.000000000000000000e+00	7.269806749162305515e+00	1.000000000000000000e+00
2.040000000000000000e+02	1.110910098474512466e+02	2.903636071931427409e+01	-4.013451866371419395e-03	1.062807075142228541e+02	1.086293560979997297e-01	0.000000000000000000e+00	5.358672664983733291e+00	1.000000000000000000e+00
2.040000000000000000e+02	8.828305880260971605e+01	4.533330720040201811e+01	-3.860729446657788257e-03	1.021698692997088358e+02	2.080309837840373932e-01	0.000000000000000000e+00	7.107939949299243665e+00	1.000000000000000000e+00
2.040000000000000000e+02	1.514817095242184486e+01	6.231683459013479975e+00	-3.500004522004761601e-03	9.246021561577759940e+01	1.511480948701657834e-01	0.000000000000000000e+00	8.484501376884839630e+00	1.000000000000000000e+00
2.040000000000000000e+02	1.288839463961001002e+02	1.254612704171164950e+01	-4.105962114116958397e-03	1.087708112094079382e+02	2.033444238522236214e-01	0.000000000000000000e+00	6.464025654824371081e+00	1.000000000000000000e+00
2.040000000000000000e+02	8.581489940066376221e+01	1.568306314671448831e+01	-5.067879993494794205e-03	1.346628104665265084e+02	3.622442539285898322e-01	0.000000000000000000e+00	6.846349571422577718e+00	1.000000000000000000e+00
2.050000000000000000e+02	1.368796745569818256e+02	2.763714129486142212e+01	-4.361870180627711036e-03	1.156591034535158258e+02	1.192390307801537430e-01	0.000000000000000000e+00	9.462454721405393343e+00	1.000000000000000000e+00
2.060000000000000000e+02	5.406306124117628542e+01	4.869464272991509191e+00	-4.457383934583340930e-03	1.182300526992698764e+02	2.141188237857689636e-01	0.000000000000000000e+00	6.929581129479785773e+00	1.000000000000000000e+00
2.060000000000000000e+02	1.887137366952996587e+01	1.826628161838824127e+01	-4.676272327160247225e-03	1.241218842365512387e+02	2.689645495147376941e-01	0.000000000000000000e+00	1.259737239785772545e+01	1.000000000000000000e+00
2.060000000000000000e+02	5.812391152155090879e+01	3.404353719828884550e+01	-4.465820292335715216e-03	1.184571346293807323e+02	2.226712928601572994e-01	0.000000000000000000e+00	6.624119268128533022e+00	1.000000000000000000e+00
2.060000000000000000e+02	2.958098220004938739e+01	4.686687232551044957e+01	-4.207482925900800710e-03	1.115034527785504821e+02	7.884620227832472850e-02	0.000000000000000000e+00	8.826479270788011533e+00	1.000000000000000000e+00
2.060000000000000000e+02	8.286597433987934380e+01	4.993526398491111706e+01	-3.824350899130491647e-03	1.011906658294905270e+02	1.915447075420954048e-01	0.000000000000000000e+00	7.107939949299243665e+00	1.000000000000000000e+00
2.060000000000000000e+02	7.033348861709667688e+01	5.146859156056156337e+01	-4.047476676426971232e-03	1.071965552966258031e+02	6.446160003361645074e-02	0.000000000000000000e+00	9.497971327684670229e+00	1.000000000000000000e+00
2.060000000000000000e+02	1.422058678716630027e+02	4.185362954459444040e+01	-3.574945651139943559e-03	9.447741032802349537e+01	4.712623742393817761e-01	0.000000000000000000e+00	4.951855782812673468e+00	1.000000000000000000e+00
2.070000000000000000e+02	7.517719345434225886e+01	3.442164461261538833e+01	-4.074261178534561295e-03	1.079175152907581179e+02	1.299895814901274038e-01	0.000000000000000000e+00	5.196625009990007094e+00	1.000000000000000000e+00
2.070000000000000000e+02	1.301492108342525000e+02	5.848890965670394237e+00	-3.728407029869544760e-03	9.860813914515830447e+01	2.292108233783617388e-01	0.000000000000000000e+00	3.622729066406358722e+00	1.000000000000000000e+00
2.070000000000000000e+02	6.266875268181899372e+01	2.523227061822991502e+01	-3.623244150611023943e-03	9.577746383491330562e+01	1.247390042424473267e-01	0.000000000000000000e+00	4.758630078371765215e+00	1.000000000000000000e+00
2.070000000000000000e+02	4.955297825917151044e+01	1.357506842145300929e+01	-3.680174164797943553e-03	9.730985232319970635e+01	9.776900536380339624e-02	0.000000000000000000e+00	7.313687865905411201e+00	1.000000000000000000e+00
2.080000000000000000e+02	1.061012980969850759e+02	4.980758408273079141e+01	-5.353845971892401065e-03	1.423601732653353338e+02	1.020007276111826178e-01	0.000000000000000000e+00	6.326442259395081535e+00	1.000000000000000000e+00
2.080000000000000000e+02	8.370813384609317609e+01	5.265542595052806973e+00	-4.145722355333768608e-03	1.098410399244770019e+02	9.148053573200953803e-02	0.000000000000000000e+00	9.632631090999625556e+00	1.000000000000000000e+00
2.090000000000000000e+02	1.140559039325252257e+02	4.412282773737647545e+01	-4.404712859417279393e-03	1.168123023192131313e+02	1.298926496442190937e-01	0.000000000000000000e+00	9.777126812354207885e+00	1.000000000000000000e+00
2.090000000000000000e+02	7.836355190123141767e+01	2.334373198526465742e+01	-3.968165487673262076e-03	1.050617314365885733e+02	1.348248113009817839e-01	0.000000000000000000e+00	5.653237380507088794e+00	1.000000000000000000e+00
2.090000000000000000e+02	9.321691151383380713e+01	2.421678176335336374e+01	-9.340163934608947810e-03	2.496601246874395770e+02	6.186250630455458754e-02	0.000000000000000000e+00	4.415309363217484240e+00	1.000000000000000000e+00
2.090000000000000000e+02	3.730865516425622985e+01	3.224956677624984991e+01	-4.584301526438357144e-03	1.216463008681372884e+02	2.516598048129111698e-01	0.000000000000000000e+00	5.752827827474321865e+00	1.000000000000000000e+00
2.090000000000000000e+02	1.391027278350075278e+02	3.799469217704347557e+01	-4.436758135557885944e-03	1.176748668726066143e+02	1.699986646314765038e-01	0.000000000000000000e+00	4.951855782812673468e+00	1.000000000000000000e+00
2.090000000000000000e+02	4.600846460646842218e+00	4.857205099071592258e+01	-4.796764221900120910e-03	1.273651715441033900e+02	1.188391180150322191e-01	0.000000000000000000e+00	2.503826702947407057e+01	1.000000000000000000e+00
2.090000000000000000e+02	1.218169664520890336e+02	2.297141617888406628e+01	-3.332961830871707543e-03	8.796391782628067801e+01	3.183435411951027749e-01	0.000000000000000000e+00	7.914622189145797293e+00	1.000000000000000000e+00
2.090000000000000000e+02	1.140676280206369455e+02	2.458045262090105609e+01	-3.261825676354167432e-03	8.604914183613719558e+01	2.082366636169570295e-01	0.000000000000000000e+00	3.848971369810165299e+00	1.000000000000000000e+00
2.090000000000000000e+02	6.244630178706329104e+01	4.617673524640601102e+01	-3.926099961767375544e-03	1.039294512400607857e+02	3.003048372896561791e-01	0.000000000000000000e+00	3.623137840396736031e+00	1.000000000000000000e+00
2.100000000000000000e+02	7.665807995486801474e+01	1.521144795056084575e+01	-4.540270809081510886e-03	1.204611234995335991e+02	1.159872259077791012e-01	0.000000000000000000e+00	8.309192390415031326e+00	1.000000000000000000e+00
2.100000000000000000e+02	6.007687369758121321e+01	8.312305304644187487e+00	-3.923486644954006335e-03	1.038591084400765254e+02	8.492882145137847782e-02	0.000000000000000000e+00	6.929581129479785773e+00	1.000000000000000000e+00
2.100000000000000000e+02	5.992838967491925928e+01	4.041714015677379024e+01	-4.144411880551679937e-03	1.098057657988871370e+02	2.280180956906424639e-01	0.000000000000000000e+00	6.058662568516312241e+00	1.000000000000000000e+00
2.100000000000000000e+02	3.665676262763484772e+01	5.214324112026399405e+01	-3.256845258005951638e-03	8.591508362707723734e+01	2.777768834367740913e-01	0.000000000000000000e+00	8.826479270788011533e+00	1.000000000000000000e+00
2.100000000000000000e+02	3.240718577630986630e+01	4.973600525542859252e+00	-3.892136552433314405e-03	1.030152561844334826e+02	1.280765568534679710e-01	0.000000000000000000e+00	5.195064811040737141e+00	1.000000000000000000e+00
2.100000000000000000e+02	1.030410491827970674e+02	6.276113358607068093e+00	-1.723668079625346496e-03	4.464646474108911889e+01	4.760139016391132794e-01	0.000000000000000000e+00	1.058494805443965703e+01	1.000000000000000000e+00
2.100000000000000000e+02	1.337120550868151270e+02	6.504868648649734020e+00	-3.153016985886251348e-03	8.312033201446558905e+01	2.052335159991346414e-01	0.000000000000000000e+00	3.622729066406358722e+00	1.000000000000000000e+00
2.100000000000000000e+02	9.954124050987746841e+01	5.140441187146296897e+01	-4.787224967006036523e-03	1.271084028677680919e+02	2.849065720885729514e-01	0.000000000000000000e+00	6.117636245565332587e+00	1.000000000000000000e+00
2.110000000000000000e+02	9.864057913050861259e+01	1.829799050930724036e+01	-4.108627510711564297e-03	1.088425558438793246e+02	1.732331938852111897e-01	0.000000000000000000e+00	8.020860237260361458e+00	1.000000000000000000e+00
2.110000000000000000e+02	7.177452451151717128e+01	3.049395374392584301e+01	-4.017172643413893622e-03	1.063808598853191825e+02	2.307195212374544280e-01	0.000000000000000000e+00	5.196625009990007094e+00	1.000000000000000000e+00
2.120000000000000000e+02	1.352048664537649643e+02	1.609225376860640111e+01	-4.852320400606577669e-03	1.288605804232130367e+02	7.855742431859424890e-02	0.000000000000000000e+00	9.702908801780070647e+00	1.000000000000000000e+00
2.120000000000000000e+02	7.978160812498671817e+01	4.088897514038401226e+01	-4.192205200054669074e-03	1.110922213473244113e+02	1.205645958265501028e-01	0.000000000000000000e+00	5.009032687999112277e+00	1.000000000000000000e+00
2.120000000000000000e+02	2.109321909232725289e+01	2.101168566460731313e+01	-4.723140607043014617e-03	1.253834404399684530e+02	1.035740459717335860e-01	0.000000000000000000e+00	6.636471533538762735e+00	1.000000000000000000e+00
2.120000000000000000e+02	2.772623859401792856e+01	2.079766065284111320e+01	-4.607606384679381432e-03	1.222735990868315241e+02	2.086227101382690519e-01	0.000000000000000000e+00	5.216599404692559894e+00	1.000000000000000000e+00
2.120000000000000000e+02	6.703608501785136298e+01	2.334256998335926880e+01	-4.094297887768566339e-03	1.084568445533948733e+02	1.020552435746685527e-01	0.000000000000000000e+00	4.758630078371765215e+00	1.000000000000000000e+00
2.120000000000000000e+02	4.031226228088581820e+01	2.734310447623214557e+01	-4.045879452991220544e-03	1.071535627409217284e+02	2.085657953930606379e-01	0.000000000000000000e+00	5.536718075178439058e+00	1.000000000000000000e+00
2.120000000000000000e+02	1.400535767184560711e+02	3.105797781276973524e+01	-3.116823366877446294e-03	8.214610627588741920e+01	1.927840546350666484e-01	0.000000000000000000e+00	7.001579805349432029e+00	1.000000000000000000e+00
2.120000000000000000e+02	1.013987365423577813e+02	4.557558851486906804e+01	-4.528922193881392173e-03	1.201556521670734412e+02	3.595837295765563768e-01	0.000000000000000000e+00	6.117636245565332587e+00	1.000000000000000000e+00
2.120000000000000000e+02	1.278860358352781788e+02	5.251959356645229349e+01	-4.101214904075884196e-03	1.086430302818547631e+02	7.576600963997259797e-02	0.000000000000000000e+00	1.603423939772798335e+01	1.000000000000000000e+00
2.120000000000000000e+02	1.844177871618526154e+01	6.641593451118438907e+00	-2.734552788153021916e-03	7.185650697375893969e+01	1.846241686859971809e-01	0.000000000000000000e+00	1.406466475799364169e+01	1.000000000000000000e+00
2.120000000000000000e+02	1.123291721228714977e+02	1.135271631385667312e+01	-3.980064502834552813e-03	1.053820179166733908e+02	2.355736527613799813e-01	0.000000000000000000e+00	3.265057555808709822e+00	1.000000000000000000e+00
2.120000000000000000e+02	1.067471502950630224e+02	2.964516253885573249e+01	-4.048884917676735806e-03	1.072344610078870772e+02	1.347206337018865829e-01	0.000000000000000000e+00	5.358062909211898983e+00	1.000000000000000000e+00
2.120000000000000000e+02	6.504871782067093022e+01	4.365591026268806019e+01	-3.361917207575520865e-03	8.874331137761963362e+01	2.931368952054443922e-01	0.000000000000000000e+00	3.623137840396736031e+00	1.000000000000000000e+00
2.130000000000000000e+02	8.460394460213687751e+01	2.370848131435356265e+01	-3.991972971681820824e-03	1.057025588621710597e+02	2.769047894515564989e-01	0.000000000000000000e+00	5.778745037595340861e+00	1.000000000000000000e+00
2.130000000000000000e+02	3.106023547447405520e+01	2.996129613519440582e+01	-4.400696386303300928e-03	1.167041906798384332e+02	2.348644565603803525e-01	0.000000000000000000e+00	6.555711927077465973e+00	1.000000000000000000e+00
2.130000000000000000e+02	3.671021574888739281e+01	7.884379020381170555e+00	-2.966919447931539236e-03	7.811113380973780806e+01	2.762876240802730754e-01	0.000000000000000000e+00	5.195064811040737141e+00	1.000000000000000000e+00
2.130000000000000000e+02	4.776737011755307805e+01	2.883292120833946015e+01	-4.563443862250792828e-03	1.210848739134798535e+02	2.240028687994518597e-01	0.000000000000000000e+00	6.596407537039445934e+00	1.000000000000000000e+00
2.130000000000000000e+02	7.762873057123485410e+01	2.894900900726318937e+01	-5.208498023261189623e-03	1.384478341159506272e+02	1.423468236302090073e-01	0.000000000000000000e+00	5.653237380507088794e+00	1.000000000000000000e+00
2.130000000000000000e+02	4.571575354832805260e+01	3.861217383471473141e+01	-5.335075724936168273e-03	1.418549334411613074e+02	1.429069266534969129e-01	0.000000000000000000e+00	9.992142536892991700e+00	1.000000000000000000e+00
2.130000000000000000e+02	9.061250154894472075e+01	1.580101859076954973e+01	-4.280848198170773486e-03	1.134782300603087464e+02	2.783499031260980860e-01	0.000000000000000000e+00	6.019998498480019222e+00	1.000000000000000000e+00
2.130000000000000000e+02	4.397804161489121100e+01	1.864732733473622872e+01	-4.031455107997727709e-03	1.067653018115194072e+02	3.568375051049604840e-01	0.000000000000000000e+00	5.726283155186422391e+00	1.000000000000000000e+00
2.130000000000000000e+02	1.122061116758604982e+02	2.121157483983679271e+01	-3.560413132615284325e-03	9.408623768541920640e+01	2.652565820276403530e-01	0.000000000000000000e+00	3.848971369810165299e+00	1.000000000000000000e+00
2.130000000000000000e+02	4.841413198001917095e+01	2.226829696258325697e+01	-4.371565695506130118e-03	1.159200781888973779e+02	3.117540188722310868e-01	0.000000000000000000e+00	5.726283155186422391e+00	1.000000000000000000e+00
2.140000000000000000e+02	8.498623385527756113e+01	1.794239519494241364e+01	-4.662871046579301904e-03	1.237611611911799372e+02	2.825614985494869780e-01	0.000000000000000000e+00	5.778745037595340861e+00	1.000000000000000000e+00
2.140000000000000000e+02	3.218648200935290760e+01	2.350305120228119904e+01	-4.947238656618430271e-03	1.314155006163333042e+02	2.664996848971925569e-01	0.000000000000000000e+00	5.216599404692559894e+00	1.000000000000000000e+00
2.140000000000000000e+02	1.014246719510870207e+02	2.902867051378261465e+01	-3.931058498047662435e-03	1.040629204482312673e+02	2.314205397192709013e-01	0.000000000000000000e+00	5.358062909211898983e+00	1.000000000000000000e+00
2.150000000000000000e+02	9.511628495716023224e+01	2.861101180678279121e+01	-4.171236255191445273e-03	1.105277990442767475e+02	8.823227876088679533e-02	0.000000000000000000e+00	6.322197818850453288e+00	1.000000000000000000e+00
2.150000000000000000e+02	1.105709284147742366e+01	4.195377502683199111e+01	-3.666108906786699068e-03	9.693125695889078486e+01	9.414964363577171813e-02	0.000000000000000000e+00	4.453024744032478388e+00	1.000000000000000000e+00
2.150000000000000000e+02	5.010321902341708977e+01	1.270392015910190153e+01	-3.641694951165111525e-03	9.627410510178388847e+01	2.445221813593952964e-01	0.000000000000000000e+00	6.535181643233535453e+00	1.000000000000000000e+00
2.150000000000000000e+02	1.515927634879215091e+01	2.825225417634652914e+01	-3.984080939697938473e-03	1.054901285802887827e+02	1.081055513175405158e-01	0.000000000000000000e+00	5.766891861583162360e+00	1.000000000000000000e+00
2.150000000000000000e+02	2.636975711031677250e+01	3.519351011126222062e+01	-3.749518942452916351e-03	9.917640971860743093e+01	3.885893469188606009e-01	0.000000000000000000e+00	5.355988141599428154e+00	1.000000000000000000e+00
2.150000000000000000e+02	1.429497859519216831e+02	4.702593672542417380e+01	-4.021878384184729600e-03	1.065075245821241623e+02	1.084294217773438262e-01	0.000000000000000000e+00	1.603423939772798335e+01	1.000000000000000000e+00
2.160000000000000000e+02	1.193514680669200629e+02	8.990749354630553469e+00	-5.026246239320047993e-03	1.335421522946867299e+02	9.889731515037303300e-02	0.000000000000000000e+00	7.158148455728467141e+00	1.000000000000000000e+00
2.160000000000000000e+02	1.190350490773704024e+02	1.614190089387933469e+01	-4.383917931468949043e-03	1.162525640395397630e+02	1.997218990772227087e-01	0.000000000000000000e+00	4.336327941213088621e+00	1.000000000000000000e+00
2.160000000000000000e+02	7.323044148586754432e+01	2.124069371346117308e+01	-4.336868568006585142e-03	1.149861335989252780e+02	1.712342887198646801e-01	0.000000000000000000e+00	6.541248803310773852e+00	1.000000000000000000e+00
2.160000000000000000e+02	7.506355856755945410e+01	3.920659086706712060e+01	-3.938935133205195317e-03	1.042749362928471726e+02	1.562615938777217606e-01	0.000000000000000000e+00	5.009032687999112277e+00	1.000000000000000000e+00
2.160000000000000000e+02	6.738484876516527322e+01	1.660237451567511258e+01	-3.810506904322343100e-03	1.008180262196311219e+02	1.611469432133280089e-01	0.000000000000000000e+00	6.749212627709285428e+00	1.000000000000000000e+00
2.160000000000000000e+02	3.925159494365489365e+01	2.190893187649452756e+01	-4.506645643013822838e-03	1.195560329574925476e+02	2.650793951963037465e-01	0.000000000000000000e+00	4.277281444606269467e+00	1.000000000000000000e+00
2.170000000000000000e+02	6.744238291838276211e+01	4.678229788716873827e+01	-8.324832013070333769e-03	2.223303765646474517e+02	3.424715574972991838e-02	0.000000000000000000e+00	3.937503292507795738e+00	1.000000000000000000e+00
2.170000000000000000e+02	1.090670372769948244e+02	1.121459647436676477e+01	-3.563970110486519745e-03	9.418198106473884934e+01	1.790679271076377477e-01	0.000000000000000000e+00	3.265057555808709822e+00	1.000000000000000000e+00
2.170000000000000000e+02	2.711650645955963412e+01	4.049718566528690644e+01	-4.013142821782313997e-03	1.062723889431233033e+02	3.684319827318532914e-01	0.000000000000000000e+00	5.355988141599428154e+00	1.000000000000000000e+00
2.180000000000000000e+02	9.729393466304091476e+01	1.841965223497684434e+01	-4.152510335387096449e-03	1.100237523766166561e+02	1.518308063607315406e-01	0.000000000000000000e+00	7.176265785261548125e+00	1.000000000000000000e+00
2.190000000000000000e+02	2.092520540131852513e+01	2.814687911085943028e+01	-4.609985209281547425e-03	1.223376300463890516e+02	1.755970335902520274e-01	0.000000000000000000e+00	5.766891861583162360e+00	1.000000000000000000e+00
2.190000000000000000e+02	3.935343846305079296e+01	4.027221198875728447e+01	-6.991364021370583166e-03	1.864373414203036248e+02	4.846610931131034583e-02	0.000000000000000000e+00	7.515701240148603191e+00	1.000000000000000000e+00
2.190000000000000000e+02	8.179563703457885993e+01	3.607714814284541660e+01	-3.290218065990415958e-03	8.681338143197987733e+01	3.290523067675551472e-01	0.000000000000000000e+00	7.423900070063613299e+00	1.000000000000000000e+00
2.200000000000000000e+02	1.284811326704935368e+02	2.229348819712474139e+01	-1.675264155865156465e-02	4.491822140982894211e+02	3.298479604842918800e-02	0.000000000000000000e+00	5.141403675346325919e+00	1.000000000000000000e+00
2.200000000000000000e+02	4.434445130420289871e+01	9.614390507813027398e+00	-5.282507119188861559e-03	1.404399412363824808e+02	1.243186999037734219e-01	0.000000000000000000e+00	6.535181643233535453e+00	1.000000000000000000e+00
2.200000000000000000e+02	8.698743013855239781e+01	9.990702963218144106e+00	-4.063560040615973173e-03	1.076294721417757785e+02	2.189895719252791251e-01	0.000000000000000000e+00	6.536979085342178308e+00	1.000000000000000000e+00
2.200000000000000000e+02	8.722781221979029453e+01	1.765713020289485158e+01	-4.770263080889593915e-03	1.266518387970281765e+02	1.653497053001610206e-01	0.000000000000000000e+00	3.643731830767835689e+00	1.000000000000000000e+00
2.200000000000000000e+02	2.081571709886550536e+01	4.075948054973729739e+01	-4.160321894019062584e-03	1.102340165526257607e+02	1.634871363734501371e-01	0.000000000000000000e+00	6.306246520256337362e+00	1.000000000000000000e+00
2.200000000000000000e+02	1.344723605558716706e+01	4.571098739599754879e+01	-3.972971753193894895e-03	1.051911019639045008e+02	1.314279415647573446e-01	0.000000000000000000e+00	4.453024744032478388e+00	1.000000000000000000e+00
2.200000000000000000e+02	3.799511260657299516e+01	1.623273542543121906e+01	-4.041321456764480034e-03	1.070308748925650093e+02	2.572952199614763069e-01	0.000000000000000000e+00	5.007695572159629904e+00	1.000000000000000000e+00
2.200000000000000000e+02	3.513820273085677570e+01	2.308159596312159678e+01	-4.751364266232368724e-03	1.261431383086020759e+02	1.123713966602167824e-01	0.000000000000000000e+00	4.277281444606269467e+00	1.000000000000000000e+00
2.210000000000000000e+02	5.147000664928193459e+01	3.149632784757469750e+01	-3.839431895950547614e-03	1.015966018941305293e+02	8.461149862376904363e-02	0.000000000000000000e+00	7.615794346283030869e+00	1.000000000000000000e+00
2.210000000000000000e+02	1.176809356439785432e+02	2.026138105808125189e+01	-4.236258214400735571e-03	1.122779988852779951e+02	7.613711523433308592e-02	0.000000000000000000e+00	4.336327941213088621e+00	1.000000000000000000e+00
2.220000000000000000e+02	8.084698265909274539e+01	4.849509914041926351e+01	-4.101876798349218291e-03	1.086608465283357390e+02	1.421232221855469602e-01	0.000000000000000000e+00	1.245413393625884524e+01	1.000000000000000000e+00
2.220000000000000000e+02	3.501741767507802905e+01	1.220652780058419040e+01	-3.673191543038313231e-03	9.712190068898118511e+01	2.451707067432248310e-01	0.000000000000000000e+00	5.007695572159629904e+00	1.000000000000000000e+00
2.220000000000000000e+02	1.098447554608268639e+01	1.841152486581545844e+01	-3.122503677282526934e-03	8.229900351996784025e+01	2.922187351222715890e-01	0.000000000000000000e+00	6.652401526787083519e+00	1.000000000000000000e+00
2.220000000000000000e+02	1.173315623315876763e+02	4.163020616378605609e+01	-2.614230459116291365e-03	6.861778387605664875e+01	2.221571364376525581e-01	0.000000000000000000e+00	1.109899685734642460e+01	1.000000000000000000e+00
2.230000000000000000e+02	1.041209044533691923e+02	1.497406543133922696e+01	-3.603526995798189692e-03	9.524673603713435455e+01	2.575060044811502413e-01	0.000000000000000000e+00	6.527977755171649576e+00	1.000000000000000000e+00
2.230000000000000000e+02	8.691448945006253268e+01	2.875872070976645034e+01	-4.274367774103528077e-03	1.133037961104548828e+02	1.994021409110238174e-01	0.000000000000000000e+00	3.517707868920509906e+00	1.000000000000000000e+00
2.230000000000000000e+02	1.024225194168880222e+02	3.151928565516493563e+01	-3.719183437013090683e-03	9.835986716216767434e+01	1.090110321494632828e-01	0.000000000000000000e+00	1.406779219780779044e+01	1.000000000000000000e+00
2.230000000000000000e+02	9.328997461722585172e+01	8.255759547269418519e+00	-3.573237765615230443e-03	9.443143907446314245e+01	3.040976456973309983e-01	0.000000000000000000e+00	6.299903564695084945e+00	1.000000000000000000e+00
2.230000000000000000e+02	3.194150973193718102e+01	4.151683145512594564e+01	-3.531520638215929556e-03	9.330853674071045134e+01	1.840580655024189882e-01	0.000000000000000000e+00	7.515701240148603191e+00	1.000000000000000000e+00
2.240000000000000000e+02	2.674661190479451278e+01	9.479141402947840689e+00	-4.165586249084059570e-03	1.103757175027321011e+02	2.527890260082321650e-01	0.000000000000000000e+00	8.708895719422002912e+00	1.000000000000000000e+00
2.240000000000000000e+02	7.257396638836829084e+01	2.035850614950222592e+01	-4.316534582348242020e-03	1.144388025295614284e+02	8.993234890882129129e-02	0.000000000000000000e+00	8.467608672360670496e+00	1.000000000000000000e+00
2.240000000000000000e+02	1.014125304150083551e+01	2.501026882821965458e+01	-4.284794630326704649e-03	1.135844564031601038e+02	3.167298349452514206e-01	0.000000000000000000e+00	4.569336953325345618e+00	1.000000000000000000e+00
2.240000000000000000e+02	8.048918435976727892e+01	2.466282336466591829e+01	-4.124915266646086119e-03	1.092809743134783531e+02	9.526173367355139643e-02	0.000000000000000000e+00	7.619771687194813126e+00	1.000000000000000000e+00
2.240000000000000000e+02	1.189515270891915151e+02	2.693557752900480295e+01	-4.501453857038056720e-03	1.194162853537630014e+02	1.636816312977298349e-01	0.000000000000000000e+00	6.794063670082638673e+00	1.000000000000000000e+00
2.240000000000000000e+02	6.855354693975931468e+01	2.781079600467320745e+01	-3.997455462506039996e-03	1.058501313851390790e+02	1.120417126778994188e-01	0.000000000000000000e+00	8.467608672360670496e+00	1.000000000000000000e+00
2.250000000000000000e+02	5.759733023348440639e+01	1.506619284632019529e+01	-3.540789545992724906e-03	9.355802846803577211e+01	2.150847610958915856e-01	0.000000000000000000e+00	4.134186190123713800e+00	1.000000000000000000e+00
2.250000000000000000e+02	2.056450680459608193e+01	1.788035232065143987e+01	-4.326170646435758063e-03	1.146981770245618577e+02	2.729445465865483200e-01	0.000000000000000000e+00	9.594745603028242087e+00	1.000000000000000000e+00
2.250000000000000000e+02	9.016205307439497574e+01	1.981745709059483929e+01	-4.154081158097524228e-03	1.100660343024685517e+02	9.120981557469454160e-02	0.000000000000000000e+00	3.643731830767835689e+00	1.000000000000000000e+00
2.260000000000000000e+02	6.940923219205831174e+01	8.177154053870271611e+00	-4.171573869532212327e-03	1.105368866290360472e+02	1.050680351704139648e-01	0.000000000000000000e+00	1.258574119434571692e+01	1.000000000000000000e+00
2.260000000000000000e+02	9.899067155845196453e+01	1.093733358293449420e+01	-4.134533969170351743e-03	1.095398814862754904e+02	2.204153518208006313e-01	0.000000000000000000e+00	6.299903564695084945e+00	1.000000000000000000e+00
2.260000000000000000e+02	4.901093579548563639e+01	1.984580966876225006e+01	-4.212408758420012507e-03	1.116360416976904588e+02	1.532591820250215342e-01	0.000000000000000000e+00	5.618546386614836408e+00	1.000000000000000000e+00
2.260000000000000000e+02	5.314167189774484967e+01	3.892639237097945681e+01	-3.938156975909945685e-03	1.042539905878733180e+02	2.144628929377278004e-01	0.000000000000000000e+00	6.148707053950143830e+00	1.000000000000000000e+00
2.260000000000000000e+02	1.410102340615830485e+02	4.389543438386981222e+01	-4.319137241876548107e-03	1.145088584667865632e+02	1.695458980793590475e-01	0.000000000000000000e+00	1.122097670132875535e+01	1.000000000000000000e+00
2.260000000000000000e+02	1.210824583665908989e+02	5.207618673881982829e+01	-4.491377377243717557e-03	1.191450561636806356e+02	1.156591754699248797e-01	0.000000000000000000e+00	1.109899685734642460e+01	1.000000000000000000e+00
2.260000000000000000e+02	8.745216594565201262e+01	3.223509419907335882e+01	2.590750725136120591e-03	-6.798577851696597918e+01	4.862981144831074465e-01	0.000000000000000000e+00	3.517707868920509906e+00	1.000000000000000000e+00
2.270000000000000000e+02	8.824646033190387584e+01	1.368011830279800556e+01	-4.010069023667907698e-03	1.061896513412957717e+02	2.232597153015464242e-01	0.000000000000000000e+00	4.174733054460094017e+00	1.000000000000000000e+00
2.270000000000000000e+02	5.612310249213343205e+00	2.440403671325730883e+01	-5.481797188819009965e-03	1.458042435801047816e+02	2.775596652800750297e-01	0.000000000000000000e+00	4.569336953325345618e+00	1.000000000000000000e+00
2.280000000000000000e+02	1.304044296758518726e+02	4.023111569366721341e+01	-3.923507045070336041e-03	1.038596575511889881e+02	1.560491307039262310e-01	0.000000000000000000e+00	1.122097670132875535e+01	1.000000000000000000e+00
2.290000000000000000e+02	1.066308446632023674e+02	5.648132371454143374e+00	-3.639894636984651079e-03	9.622564594074489719e+01	1.218129588187182311e-01	0.000000000000000000e+00	7.449079731400876092e+00	1.000000000000000000e+00
2.290000000000000000e+02	1.238326620255575250e+02	1.892846868290456896e+01	-3.766732541455812110e-03	9.963974915968694290e+01	1.730624914068051856e-01	0.000000000000000000e+00	4.631317471739842873e+00	1.000000000000000000e+00
2.290000000000000000e+02	4.608202243101258944e+01	5.316679838388102297e+01	-3.912621776570879457e-03	1.035666581486997018e+02	8.767551472718859706e-02	0.000000000000000000e+00	8.060805153409550172e+00	1.000000000000000000e+00
2.290000000000000000e+02	5.365170561200898192e+01	1.630051120112844387e+01	-2.822275269854223993e-03	7.421773809310272441e+01	2.398718146234289916e-01	0.000000000000000000e+00	4.107037835874328024e+00	1.000000000000000000e+00
2.300000000000000000e+02	2.870544794921026011e+01	2.399142034575138638e+01	-3.737287826966784274e-03	9.884718407484925251e+01	1.098108762296478025e-01	0.000000000000000000e+00	8.655689942636492162e+00	1.000000000000000000e+00
2.300000000000000000e+02	1.071881957058229204e+02	5.098732084364446138e+01	-7.179352388364534931e-03	1.914974351797652332e+02	1.097544030604649112e-01	0.000000000000000000e+00	7.986871495376994368e+00	1.000000000000000000e+00
2.300000000000000000e+02	1.251694533241165885e+02	7.326419502208609380e+00	-4.502336983472471008e-03	1.194400565191337904e+02	1.503446816856244261e-01	0.000000000000000000e+00	1.167880799427711480e+01	1.000000000000000000e+00
2.300000000000000000e+02	6.732155546910118460e+01	5.240286052327859778e+01	-3.753481165725412912e-03	9.928306111185773375e+01	1.930902234975172549e-01	0.000000000000000000e+00	5.043902075956989250e+00	1.000000000000000000e+00
2.300000000000000000e+02	9.210897550329549688e+01	2.823604642884862770e+01	-3.238374181671829517e-03	8.541789659586143557e+01	1.428373270713011456e-01	0.000000000000000000e+00	6.138261832530370832e+00	1.000000000000000000e+00
2.310000000000000000e+02	8.739720311182873047e+01	9.592679220664555473e+00	-3.882378352197435410e-03	1.027525941436555144e+02	2.955730457044570825e-01	0.000000000000000000e+00	4.174733054460094017e+00	1.000000000000000000e+00
2.310000000000000000e+02	4.410606687731930009e+01	2.258630677588504909e+01	-3.804612609107185014e-03	1.006593691340275001e+02	1.289526906264053530e-01	0.000000000000000000e+00	4.374826750120301533e+00	1.000000000000000000e+00
2.310000000000000000e+02	9.923116968626541734e+01	5.167714198549967364e+01	-3.763514906401805964e-03	9.955313989062761948e+01	1.984119299899937960e-01	0.000000000000000000e+00	7.986871495376994368e+00	1.000000000000000000e+00
2.310000000000000000e+02	7.547538806211196061e+01	2.244267439673439668e+01	-4.127564837533145500e-03	1.093522929664633665e+02	7.783330905729413107e-02	0.000000000000000000e+00	8.145460494046984579e+00	1.000000000000000000e+00
2.320000000000000000e+02	9.092990777371576883e+01	4.643811408145960051e+00	-5.115616707128047870e-03	1.359477423514904615e+02	1.830106026885027770e-01	0.000000000000000000e+00	6.080402524002913367e+00	1.000000000000000000e+00
2.320000000000000000e+02	9.118329319473303940e+01	1.876456303647518098e+01	-4.326462248101920621e-03	1.147060260834945495e+02	1.287746845205376411e-01	0.000000000000000000e+00	5.871674847435857103e+00	1.000000000000000000e+00
2.320000000000000000e+02	1.268909868443601425e+02	2.240636327974597819e+01	-3.483131815590840511e-03	9.200605200025421482e+01	3.483532358488035108e-01	0.000000000000000000e+00	4.631317471739842873e+00	1.000000000000000000e+00
2.320000000000000000e+02	8.197085707300038848e+01	4.232343235676650295e+01	-4.361623153614869325e-03	1.156524542131075748e+02	2.746970985565740930e-01	0.000000000000000000e+00	4.333466373733904753e+00	1.000000000000000000e+00
2.320000000000000000e+02	6.335667568197518307e+00	4.415840527062710663e+01	-5.192135786730878860e-03	1.380074108478420953e+02	2.666049146614520859e-01	0.000000000000000000e+00	9.638366069513240930e+00	1.000000000000000000e+00
2.320000000000000000e+02	4.510947796288770206e+01	1.061761939326191673e+01	-4.483346375329888729e-03	1.189288852201472224e+02	1.130992968974792179e-01	0.000000000000000000e+00	1.025986902983310678e+01	1.000000000000000000e+00
2.320000000000000000e+02	1.153722832107471241e+01	2.854148630164987210e+01	-4.577191183457537775e-03	1.214549113544125731e+02	1.141560110587619414e-01	0.000000000000000000e+00	7.226558188706380115e+00	1.000000000000000000e+00
2.320000000000000000e+02	7.585349705420270539e+01	3.394407395659784044e+01	-4.333754559007951465e-03	1.149023136383986667e+02	2.146625193528237663e-01	0.000000000000000000e+00	6.268580041696392158e+00	1.000000000000000000e+00
2.320000000000000000e+02	6.440204908231510217e+01	4.294601059581083291e+01	3.673883524524017286e-03	-9.714052679469966733e+01	3.122374452793863497e-01	0.000000000000000000e+00	6.540825358199083617e+00	1.000000000000000000e+00
2.320000000000000000e+02	3.945446739582163076e+01	4.857854229068516361e+01	-3.542238443978789567e-03	9.359702853902217612e+01	1.005125154775251550e-01	0.000000000000000000e+00	8.060805153409550172e+00	1.000000000000000000e+00
2.320000000000000000e+02	7.235768930490854700e+01	5.268268929177720139e+01	-3.428247134199537485e-03	9.052871785325827148e+01	3.310680706686870423e-01	0.000000000000000000e+00	5.043902075956989250e+00	1.000000000000000000e+00
2.330000000000000000e+02	5.763073175211992094e+01	1.005676242505995965e+01	-6.121306417326353999e-03	1.630179505133228020e+02	9.612268448787919528e-02	0.000000000000000000e+00	3.600976419002527074e+00	1.000000000000000000e+00
2.330000000000000000e+02	1.021157791461162105e+02	1.157290850403390969e+01	-4.297018212501656567e-03	1.139134792723450431e+02	9.270691124168994879e-02	0.000000000000000000e+00	7.449079731400876092e+00	1.000000000000000000e+00
2.330000000000000000e+02	7.142357581985081083e+01	2.950888584372229673e+01	-3.525842594087571624e-03	9.315570049813179310e+01	3.600101900072774086e-01	0.000000000000000000e+00	6.268580041696392158e+00	1.000000000000000000e+00
2.330000000000000000e+02	3.417541089986359992e+01	1.051754969117278371e+01	-3.431190312682048417e-03	9.060793955889079143e+01	3.011777795313301809e-01	0.000000000000000000e+00	9.097969253559138991e+00	1.000000000000000000e+00
2.330000000000000000e+02	1.066366124896720038e+02	3.239509601843257514e+01	-3.610117981996080732e-03	9.542414599426068378e+01	1.400457405095009156e-01	0.000000000000000000e+00	3.509812135773129782e+00	1.000000000000000000e+00
2.340000000000000000e+02	1.279526887680319049e+02	4.637646677740939793e+01	-5.637356190212592690e-03	1.499914342279445805e+02	6.948728599522890903e-02	0.000000000000000000e+00	1.844653426142212282e+01	1.000000000000000000e+00
2.340000000000000000e+02	7.467746138647063958e+01	1.350222941545294297e+01	-4.393514444438438582e-03	1.165108739348061562e+02	1.823159199251177531e-01	0.000000000000000000e+00	4.729955490191072087e+00	1.000000000000000000e+00
2.340000000000000000e+02	1.320886817469512664e+02	2.753870445313576454e+01	-4.206875288637210164e-03	1.114870969711424067e+02	1.416386671319939117e-01	0.000000000000000000e+00	6.313756160278415130e+00	1.000000000000000000e+00
2.340000000000000000e+02	6.755047686632327952e+01	9.619498323875824042e+00	-3.469900848315805343e-03	9.164991328799975179e+01	1.806229936319976304e-01	0.000000000000000000e+00	6.529749577885029410e+00	1.000000000000000000e+00
2.340000000000000000e+02	1.021439277058464334e+01	2.063472727903683790e+01	-3.392041266033431982e-03	8.955416240340377954e+01	1.242922463663100885e-01	0.000000000000000000e+00	4.860731584279613493e+00	1.000000000000000000e+00
2.350000000000000000e+02	2.223636741478432555e+01	8.982862441983979096e+00	-3.820430486907742083e-03	1.010851398666872427e+02	3.154613280721367818e-01	0.000000000000000000e+00	5.086340890961301930e+00	1.000000000000000000e+00
2.350000000000000000e+02	6.249233034245003182e+01	2.715616273891288657e+01	-3.833079724800927696e-03	1.014256201354866107e+02	1.528092874415217794e-01	0.000000000000000000e+00	8.788843549041571279e+00	1.000000000000000000e+00
2.350000000000000000e+02	1.116032198947740461e+01	3.581449670178668754e+01	-6.982411322722661094e-03	1.861963611124096474e+02	1.411325484217503812e-01	0.000000000000000000e+00	6.093706052677563711e+00	1.000000000000000000e+00
2.350000000000000000e+02	4.877624975052398071e+01	3.187959294530303467e+01	-4.819521078093558751e-03	1.279777191599517892e+02	2.281482883295911090e-01	0.000000000000000000e+00	9.891320969884317194e+00	1.000000000000000000e+00
2.350000000000000000e+02	8.790962214699258936e+01	4.618480093704103240e+01	-3.617215714291552135e-03	9.561519606543768646e+01	2.911841714431226968e-01	0.000000000000000000e+00	7.083720626676416998e+00	1.000000000000000000e+00
2.360000000000000000e+02	4.844060770702376573e+01	2.199396828381055968e+01	-5.125904015459149289e-03	1.362246464255044600e+02	1.329926941140319174e-01	0.000000000000000000e+00	4.374826750120301533e+00	1.000000000000000000e+00
2.360000000000000000e+02	1.095923920533369653e+02	4.219699719530387938e+01	-3.882502093842878262e-03	1.027559249046909144e+02	1.083801146326492937e-01	0.000000000000000000e+00	5.838922343211396360e+00	1.000000000000000000e+00
2.360000000000000000e+02	1.201058911019788980e+02	5.800639922961836170e+00	-4.039381994427966062e-03	1.069786702725524350e+02	9.173407007041989303e-02	0.000000000000000000e+00	1.793843840570651693e+01	1.000000000000000000e+00
2.360000000000000000e+02	3.901181329586104596e+01	2.314484266810944391e+01	-3.282107484616798767e-03	8.659506844351945176e+01	3.941738230443495583e-01	0.000000000000000000e+00	5.124781155825402834e+00	1.000000000000000000e+00
2.360000000000000000e+02	3.186593591927340796e+01	2.695265869653241353e+01	-3.692233939062230814e-03	9.763446596536832089e+01	3.203369923156725863e-01	0.000000000000000000e+00	8.097099875112192535e+00	1.000000000000000000e+00
2.370000000000000000e+02	5.407141528567042599e+01	2.106370861648260373e+01	-4.423876629867128270e-03	1.173281346380510115e+02	2.401837601264861233e-01	0.000000000000000000e+00	5.707133872304186895e+00	1.000000000000000000e+00
2.370000000000000000e+02	8.128270202794944055e+01	3.804495442106864544e+01	-4.134749880893556946e-03	1.095456931946309282e+02	1.332118471547809602e-01	0.000000000000000000e+00	4.333466373733904753e+00	1.000000000000000000e+00
2.380000000000000000e+02	3.940492999087064163e+01	1.796235825926238405e+01	-4.259465262380341885e-03	1.129026643395021381e+02	2.100786210855253300e-01	0.000000000000000000e+00	5.197372930994862195e+00	1.000000000000000000e+00
2.380000000000000000e+02	9.272676759631919197e+01	7.806895168831121445e+00	-4.796109865788855328e-03	1.273475582027672885e+02	1.437184105445273863e-01	0.000000000000000000e+00	1.011614523042977254e+01	1.000000000000000000e+00
2.380000000000000000e+02	8.356216396466587071e+01	2.972221718404146529e+01	-4.279950435412778996e-03	1.134540649281686768e+02	1.628397917354584834e-01	0.000000000000000000e+00	7.991275200410421498e+00	1.000000000000000000e+00
2.380000000000000000e+02	1.040922078231668308e+02	2.997749677093785436e+01	-4.365034153263017136e-03	1.157442682881437861e+02	2.091741065890379003e-01	0.000000000000000000e+00	3.509812135773129782e+00	1.000000000000000000e+00
2.380000000000000000e+02	9.644615965862763574e+01	3.130230698388400512e+01	-7.229612549399834498e-03	1.928502908445651656e+02	1.954385172840379381e-01	0.000000000000000000e+00	7.759972592398740154e+00	1.000000000000000000e+00
2.380000000000000000e+02	1.785355738256386005e+01	4.572484944347992553e+01	-4.970200395317026648e-03	1.320335630664363862e+02	2.324484504257674500e-01	0.000000000000000000e+00	5.195553958425798591e+00	1.000000000000000000e+00
2.380000000000000000e+02	6.716996216429457434e+01	5.064076814387197345e+01	-4.667323226334740144e-03	1.238810007714515109e+02	1.395724749812488064e-01	0.000000000000000000e+00	5.631451126634816617e+00	1.000000000000000000e+00
2.380000000000000000e+02	9.693252811067867469e+01	5.338163681288158813e+01	-4.060986734447166215e-03	1.075602063106279331e+02	1.096182798741903719e-01	0.000000000000000000e+00	4.695542522291844989e+00	1.000000000000000000e+00
2.380000000000000000e+02	8.587305319040153151e+00	2.521504363922855063e+01	-3.621788484266633221e-03	9.573828157963392016e+01	2.284356869705791437e-01	0.000000000000000000e+00	4.860731584279613493e+00	1.000000000000000000e+00
2.380000000000000000e+02	1.375855221520073997e+02	3.064486967939079420e+01	-4.552515367867093592e-03	1.207907109973615007e+02	1.431719393894111958e-01	0.000000000000000000e+00	6.313756160278415130e+00	1.000000000000000000e+00
2.380000000000000000e+02	8.445915408140965752e+00	4.127025057889996873e+01	-3.582242578020916526e-03	9.467382213139241287e+01	3.962767718810339401e-01	0.000000000000000000e+00	5.356455064440208247e+00	1.000000000000000000e+00
2.380000000000000000e+02	8.034729848969898569e+01	4.559987998836504630e+01	-3.718654703968048408e-03	9.834563522417906256e+01	2.204639065750612081e-01	0.000000000000000000e+00	7.584910784832114672e+00	1.000000000000000000e+00
2.390000000000000000e+02	8.939312009383909796e+00	1.115715770024344522e+01	-4.067203527906258775e-03	1.077275441001371519e+02	2.023281241274741404e-01	0.000000000000000000e+00	9.051547521179530875e+00	1.000000000000000000e+00
2.390000000000000000e+02	4.872698191157704883e+01	1.273451667928890174e+01	-5.448754692667263921e-03	1.449148367979294676e+02	1.389574603169860811e-01	0.000000000000000000e+00	3.590643706206609664e+00	1.000000000000000000e+00
2.390000000000000000e+02	3.213825440566843383e+01	1.585664736070915382e+01	-5.110063605231751627e-03	1.357982691862067384e+02	1.547091746967200754e-01	0.000000000000000000e+00	6.382094919319733606e+00	1.000000000000000000e+00
2.390000000000000000e+02	1.731067006450777512e+01	7.714647447377946499e+00	-4.113717573718638811e-03	1.089795653645705329e+02	1.037641578846915102e-01	0.000000000000000000e+00	5.086340890961301930e+00	1.000000000000000000e+00
2.390000000000000000e+02	3.117441290499096951e+01	9.547753232513739974e+00	-5.495167843845381178e-03	1.461641422756503061e+02	2.570824515817107248e-01	0.000000000000000000e+00	6.382094919319733606e+00	1.000000000000000000e+00
2.390000000000000000e+02	7.403068890779552191e+01	8.816702305295846642e+00	-3.929214223696062859e-03	1.040132780087202917e+02	9.269723987171651913e-02	0.000000000000000000e+00	4.729955490191072087e+00	1.000000000000000000e+00
2.390000000000000000e+02	6.755056007429308806e+01	1.996880697274765737e+01	-4.036473105033222195e-03	1.069003715282807576e+02	2.065750045998610007e-01	0.000000000000000000e+00	5.142591963537781474e+00	1.000000000000000000e+00
2.390000000000000000e+02	1.303413502058442930e+01	5.051554745462344442e+01	-3.775202901923650853e-03	9.986774634285880836e+01	2.701299028449322126e-01	0.000000000000000000e+00	6.795411638533891185e+00	1.000000000000000000e+00
2.400000000000000000e+02	1.078674948568253456e+02	2.345325700091204268e+01	-4.381956093289470985e-03	1.161997571276664871e+02	1.203988280729322291e-01	0.000000000000000000e+00	7.537804505510644404e+00	1.000000000000000000e+00
2.400000000000000000e+02	1.053397705515341158e+02	5.113284617132224241e+01	-4.061757830679918989e-03	1.075809619525737020e+02	1.004810111543451567e-01	0.000000000000000000e+00	7.658860685435700866e+00	1.000000000000000000e+00
2.400000000000000000e+02	1.324617974604428241e+02	3.577175760597334175e+01	-3.767866175576253546e-03	9.967026325494764194e+01	1.705323038611800124e-01	0.000000000000000000e+00	7.248278038726605033e+00	1.000000000000000000e+00
2.400000000000000000e+02	2.288187904540137296e+01	3.583060092571153632e+01	-3.550862448130987295e-03	9.382916135814235759e+01	2.634009505045565858e-01	0.000000000000000000e+00	4.771870006533855957e+00	1.000000000000000000e+00
2.410000000000000000e+02	7.217603395961550916e+01	2.764072812408672775e+01	-7.453774519886962290e-03	1.988840715838117887e+02	4.306964011362302003e-02	0.000000000000000000e+00	7.366421466139309260e+00	1.000000000000000000e+00
2.410000000000000000e+02	1.220178189977297052e+02	2.905616630617205942e+01	-4.220019815657107161e-03	1.118409089660441822e+02	6.954696919050074033e-02	0.000000000000000000e+00	1.002569752617508669e+01	1.000000000000000000e+00
2.410000000000000000e+02	1.120729321077337630e+02	4.748282117729442575e+01	-4.285144237409582724e-03	1.135938667972532272e+02	9.015004392190406612e-02	0.000000000000000000e+00	5.838922343211396360e+00	1.000000000000000000e+00
2.420000000000000000e+02	6.453266155251301939e+01	4.566503832054221590e+01	-4.462498023311333405e-03	1.183677089216821940e+02	1.245189345001105341e-01	0.000000000000000000e+00	5.631451126634816617e+00	1.000000000000000000e+00
2.420000000000000000e+02	2.408479198009915123e+01	2.143712317394438571e+01	-3.878274969652311267e-03	1.026421431580903629e+02	1.149244094754727774e-01	0.000000000000000000e+00	9.797957304569136383e+00	1.000000000000000000e+00
2.420000000000000000e+02	5.710816803813674625e+01	3.653128569767778799e+01	-4.053865891847414742e-03	1.073685341780524567e+02	1.310493443555430515e-01	0.000000000000000000e+00	9.310643111358352542e+00	1.000000000000000000e+00
2.420000000000000000e+02	2.277430894387216753e+01	4.739217814736402801e+01	-3.832885656989640927e-03	1.014203964009731038e+02	1.968733955553777504e-01	0.000000000000000000e+00	5.195553958425798591e+00	1.000000000000000000e+00
2.420000000000000000e+02	1.366054539187444838e+01	4.004581397779932672e+01	-4.042147828254940602e-03	1.070531183818231113e+02	2.664730081456782029e-01	0.000000000000000000e+00	5.112157399665373525e+00	1.000000000000000000e+00
2.420000000000000000e+02	8.820079002309023508e+01	5.124576003885668030e+01	-3.249016791071030266e-03	8.570436432929844273e+01	3.708060695051071942e-01	0.000000000000000000e+00	4.891572451338177530e+00	1.000000000000000000e+00
2.430000000000000000e+02	1.333892408418809339e+02	1.538130922175114534e+01	-4.572360650678381107e-03	1.213248876238938010e+02	8.050729959106439626e-02	0.000000000000000000e+00	8.104502072218551234e+00	1.000000000000000000e+00
2.430000000000000000e+02	1.330969624309591666e+02	2.348053925732266478e+01	-4.490266276008895996e-03	1.191151485874068783e+02	8.677403523308080402e-02	0.000000000000000000e+00	8.104502072218551234e+00	1.000000000000000000e+00
2.430000000000000000e+02	4.582197528148827814e+01	1.062414735046007763e+01	-4.160826098807251724e-03	1.102475882621044008e+02	2.237888856050797015e-01	0.000000000000000000e+00	3.590643706206609664e+00	1.000000000000000000e+00
2.430000000000000000e+02	1.354943591683387751e+02	4.790159250922685175e+01	-3.616206421673888796e-03	9.558802887760700173e+01	8.479561487024334099e-02	0.000000000000000000e+00	1.028147927333875522e+01	1.000000000000000000e+00
2.430000000000000000e+02	9.306405171509754837e+01	5.072024432858271581e+01	-3.844644806587524995e-03	1.017369181115890768e+02	3.249878498935694360e-01	0.000000000000000000e+00	4.695542522291844989e+00	1.000000000000000000e+00
2.440000000000000000e+02	2.558638128766594022e+01	3.189913669710111321e+01	-7.027622088394885891e-03	1.874133019098466661e+02	1.335045497588537300e-01	0.000000000000000000e+00	4.771870006533855957e+00	1.000000000000000000e+00
2.440000000000000000e+02	4.456525050736618709e+01	4.263482931464572800e+01	-3.908630541680499677e-03	1.034592258480509912e+02	1.145025382240233425e-01	0.000000000000000000e+00	6.678834999891095414e+00	1.000000000000000000e+00
2.440000000000000000e+02	1.180018328335563638e+02	6.063520121273337615e+00	-3.951969589022641047e-03	1.046257854948191124e+02	1.134967541871694241e-01	0.000000000000000000e+00	1.469053056042808159e+01	1.000000000000000000e+00
2.440000000000000000e+02	6.393835055868562733e+01	2.362916139804560700e+01	-3.599539781516197801e-03	9.513941195943441187e+01	2.566853044848579346e-01	0.000000000000000000e+00	5.142591963537781474e+00	1.000000000000000000e+00
2.450000000000000000e+02	1.054524725806330849e+02	1.370061678094845092e+01	-4.246458225616937289e-03	1.125525531777954740e+02	8.632730218085404861e-02	0.000000000000000000e+00	1.004720477817369506e+01	1.000000000000000000e+00
2.450000000000000000e+02	2.179509681406161903e+01	5.654782975714838678e+00	-3.654551349710166881e-03	9.662016152584484985e+01	1.110401389206469025e-01	0.000000000000000000e+00	1.178489899560366538e+01	1.000000000000000000e+00
2.450000000000000000e+02	9.388575083651213049e+01	1.090801678223830962e+01	-4.528098685618357593e-03	1.201334857474737703e+02	6.219068469116861841e-02	0.000000000000000000e+00	7.516991333829344590e+00	1.000000000000000000e+00
2.450000000000000000e+02	6.191456960201459481e+01	1.605670848272669815e+01	-4.383495182181068248e-03	1.162411848724794368e+02	1.018405510899161870e-01	0.000000000000000000e+00	7.838222535454461237e+00	1.000000000000000000e+00
2.450000000000000000e+02	1.436315595364740147e+02	1.599159011696979960e+01	-3.896428843263348429e-03	1.031307920252419024e+02	1.131544707515602655e-01	0.000000000000000000e+00	1.026048415098818722e+01	1.000000000000000000e+00
2.450000000000000000e+02	1.101439323523391067e+02	3.076903986383755907e+01	-4.303770101341117087e-03	1.140952202551912364e+02	7.290735374710477501e-02	0.000000000000000000e+00	7.661778290217985621e+00	1.000000000000000000e+00
2.450000000000000000e+02	1.181541865583066482e+02	3.830748811764262740e+01	-3.804026836919018311e-03	1.006436018701206621e+02	3.018618304265718866e-01	0.000000000000000000e+00	5.022760473604027887e+00	1.000000000000000000e+00
2.460000000000000000e+02	1.028641725198423451e+01	9.317086513898699351e+00	-3.821742892798291394e-03	1.011204659720353618e+02	1.656239378952615304e-01	0.000000000000000000e+00	1.207734128309586730e+01	1.000000000000000000e+00
2.460000000000000000e+02	4.780118325385983979e+01	3.679226342148368900e+01	-4.945684548644505366e-03	1.313736686020116906e+02	1.563622837294434964e-01	0.000000000000000000e+00	6.245131565031434739e+00	1.000000000000000000e+00
2.460000000000000000e+02	2.845060899254750453e+01	4.572989443234467188e+01	-7.677256578180860318e-03	2.048995510871843351e+02	7.751910633720426880e-02	0.000000000000000000e+00	5.914690980246574803e+00	1.000000000000000000e+00
2.460000000000000000e+02	8.571566554472388688e+00	3.955955512551238940e+01	-4.863209494846120091e-03	1.291536828033697191e+02	3.859952204144292409e-01	0.000000000000000000e+00	5.112157399665373525e+00	1.000000000000000000e+00
2.470000000000000000e+02	5.875035525588641860e+01	2.652021582052991988e+01	-4.665415773081684619e-03	1.238296577417918058e+02	2.118348414540331959e-01	0.000000000000000000e+00	5.939149007697378302e+00	1.000000000000000000e+00
2.470000000000000000e+02	1.206346880577990675e+02	4.267500859111665790e+01	-3.219304462085923867e-03	8.490459584957413597e+01	3.825675003610141678e-01	0.000000000000000000e+00	3.448854060601414417e+00	1.000000000000000000e+00
2.480000000000000000e+02	1.320690402508409136e+02	3.820747025078974701e+01	-5.645473504769034541e-03	1.502099284538769552e+02	1.419532046083850085e-01	0.000000000000000000e+00	5.611422623433685253e+00	1.000000000000000000e+00
2.480000000000000000e+02	1.241284061675912085e+02	2.000478656254095000e+01	-3.723734005963290870e-03	9.848235509009168709e+01	1.164247361399193270e-01	0.000000000000000000e+00	7.996322458394399924e+00	1.000000000000000000e+00
2.480000000000000000e+02	1.378939507900915373e+02	3.501982822114511151e+01	-4.476017935355150641e-03	1.187316251770087234e+02	2.398255679308228805e-01	0.000000000000000000e+00	5.908764691402481617e+00	1.000000000000000000e+00
2.480000000000000000e+02	3.257585851889321304e+01	1.049183774185574869e+01	-5.781678751570077171e-03	1.538761729687094260e+02	1.605180237664519671e-01	0.000000000000000000e+00	1.181617204288300371e+01	1.000000000000000000e+00
2.480000000000000000e+02	2.026625737094121149e+01	2.700665294852165843e+01	-3.280311959125654497e-03	8.654673817990804707e+01	2.224071725633195440e-01	0.000000000000000000e+00	7.227732405078410416e+00	1.000000000000000000e+00
2.480000000000000000e+02	2.310538678495067444e+01	4.257915813296098406e+01	-4.287686371986259258e-03	1.136622935808507719e+02	3.732706885406267272e-01	0.000000000000000000e+00	4.490953899136544969e+00	1.000000000000000000e+00
2.480000000000000000e+02	1.364298299372879875e+01	4.415115323505867906e+01	-6.078204104418069055e-03	1.618577630610184315e+02	1.136390271432773380e-01	0.000000000000000000e+00	6.653500015398011058e+00	1.000000000000000000e+00
2.480000000000000000e+02	1.383702572613644861e+02	4.915349393793481347e+00	-4.041709359866446638e-03	1.070413161028213977e+02	1.042208638480405236e-01	0.000000000000000000e+00	6.354430136361626680e+00	1.000000000000000000e+00
2.480000000000000000e+02	1.128128249042840423e+02	4.022061499388926364e+01	-3.407774360162983771e-03	8.997765100908185332e+01	3.506854937378814929e-01	0.000000000000000000e+00	3.548707183140625609e+00	1.000000000000000000e+00
2.490000000000000000e+02	1.171988518951192617e+02	2.399508109346074747e+01	-4.575274718230828812e-03	1.214033257489362114e+02	1.147979546089885616e-01	0.000000000000000000e+00	4.681504515241328157e+00	1.000000000000000000e+00
2.490000000000000000e+02	4.455278825952628097e+01	3.145844694307531952e+01	-4.266879251989636954e-03	1.131022271271075823e+02	1.911660918972000189e-01	0.000000000000000000e+00	5.422546675837550012e+00	1.000000000000000000e+00
2.490000000000000000e+02	8.270998225332660070e+01	4.287184420734968171e+01	-4.303052759359316665e-03	1.140759115195308766e+02	7.950367726752727293e-02	0.000000000000000000e+00	1.102205508530982847e+01	1.000000000000000000e+00
2.490000000000000000e+02	5.380211236261993690e+01	4.895549924898629257e+01	-4.533300125141646701e-03	1.202734931963009615e+02	1.017743836179826333e-01	0.000000000000000000e+00	8.467574246321184717e+00	1.000000000000000000e+00
2.490000000000000000e+02	9.196489482806781268e+01	1.817544211090105577e+01	-3.721765296767289705e-03	9.842936323066881243e+01	3.014288348089044778e-01	0.000000000000000000e+00	4.817750437895313986e+00	1.000000000000000000e+00
2.500000000000000000e+02	2.272963530828767276e+01	1.740256924119438864e+01	-3.640129693997941340e-03	9.623197298398211785e+01	2.191214316135940976e-01	0.000000000000000000e+00	4.292574442177887306e+00	1.000000000000000000e+00
2.500000000000000000e+02	5.412998071528770794e+01	2.232719322786761751e+01	-4.300008348097633312e-03	1.139939649253196876e+02	1.699949703123495581e-01	0.000000000000000000e+00	6.239334849003476791e+00	1.000000000000000000e+00
2.500000000000000000e+02	9.971542748269726530e+01	3.934906185051296035e+01	-3.978207797225412519e-03	1.053320408642833854e+02	8.633783350781765176e-02	0.000000000000000000e+00	8.813610906474885098e+00	1.000000000000000000e+00
2.500000000000000000e+02	7.311070457268677103e+01	4.845163888330078095e+01	-4.172165493840937142e-03	1.105528114148108045e+02	3.183350213123592454e-01	0.000000000000000000e+00	3.981651429752686155e+00	1.000000000000000000e+00
2.500000000000000000e+02	9.243069404002869760e+01	2.297062202160066491e+01	-3.428817410716269824e-03	9.054406801927984816e+01	3.556971125916860155e-01	0.000000000000000000e+00	4.817750437895313986e+00	1.000000000000000000e+00
2.500000000000000000e+02	6.933542763555004740e+01	4.252423171332908680e+01	-3.293910084752001144e-03	8.691275971476433426e+01	3.591480433758245105e-01	0.000000000000000000e+00	7.027579363529684819e+00	1.000000000000000000e+00
2.500000000000000000e+02	1.187230329518787926e+02	4.554557806202932113e+01	-3.304831185373892713e-03	8.720672361256798411e+01	1.680384950276276879e-01	0.000000000000000000e+00	3.448854060601414417e+00	1.000000000000000000e+00
2.510000000000000000e+02	8.323151238783331962e+01	7.947997994391164056e+00	-4.264919084709367821e-03	1.130494651909250621e+02	2.278601583034011169e-01	0.000000000000000000e+00	8.713336794565252674e+00	1.000000000000000000e+00
2.510000000000000000e+02	4.008181354344073810e+01	3.452673596788388011e+01	-4.087271026772624008e-03	1.082677021290909494e+02	2.022281545730644226e-01	0.000000000000000000e+00	5.422546675837550012e+00	1.000000000000000000e+00
2.510000000000000000e+02	1.099001972823550659e+02	3.819332048946958480e+01	-5.452772923195881548e-03	1.450229957417357696e+02	8.023313784012298111e-02	0.000000000000000000e+00	3.548707183140625609e+00	1.000000000000000000e+00
2.510000000000000000e+02	1.301521423537547264e+02	5.284603509879116245e+01	-4.058324501448086485e-03	1.074885468308404910e+02	1.299939416415725191e-01	0.000000000000000000e+00	7.427558552135295145e+00	1.000000000000000000e+00
2.520000000000000000e+02	5.228672708011755788e+01	4.521537816878006488e+00	-4.761339756210561901e-03	1.264116491499556361e+02	1.399805012265975535e-01	0.000000000000000000e+00	1.010668190575584013e+01	1.000000000000000000e+00
2.520000000000000000e+02	1.337733256960687811e+02	2.241429581413455452e+01	-4.202602109168596632e-03	1.113720755519559447e+02	8.800480216389827692e-02	0.000000000000000000e+00	9.941338317566867033e+00	1.000000000000000000e+00
2.520000000000000000e+02	1.315576931679029258e+02	3.261939473058118466e+01	-4.186267360934048734e-03	1.109323921878961272e+02	3.370734243130217855e-01	0.000000000000000000e+00	5.611422623433685253e+00	1.000000000000000000e+00
2.520000000000000000e+02	1.864875431804145833e+01	1.607117685534944940e+01	-3.706644559558082419e-03	9.802235747167293312e+01	2.570171715045612704e-01	0.000000000000000000e+00	4.292574442177887306e+00	1.000000000000000000e+00
2.520000000000000000e+02	2.618303801381559026e+01	3.930857258330232895e+01	-4.156261098060916662e-03	1.101247118726881951e+02	1.291924142106761764e-01	0.000000000000000000e+00	4.490953899136544969e+00	1.000000000000000000e+00
2.520000000000000000e+02	1.440808627213513482e+01	5.076051624735216450e+01	-4.002637294842853986e-03	1.059896110661926087e+02	1.884650721965378528e-01	0.000000000000000000e+00	6.653500015398011058e+00	1.000000000000000000e+00
2.530000000000000000e+02	1.028573254356658424e+02	1.278017432342494786e+01	-3.955771648052610993e-03	1.047281257378793384e+02	1.182791349470423414e-01	0.000000000000000000e+00	8.444541509284256620e+00	1.000000000000000000e+00
2.530000000000000000e+02	1.186505319721408114e+02	2.937594262778677745e+01	-6.999689647388415356e-03	1.866614427779041137e+02	5.701418104574318413e-02	0.000000000000000000e+00	5.573243750062505164e+00	1.000000000000000000e+00
2.530000000000000000e+02	7.575847274982389479e+01	5.142533553699489346e+01	-3.749711018766709297e-03	9.918157984786758163e+01	3.854609920099522080e-01	0.000000000000000000e+00	3.981651429752686155e+00	1.000000000000000000e+00
2.530000000000000000e+02	6.277917304817226807e+01	7.459285068811101205e+00	-4.722840724742318960e-03	1.253753684907165393e+02	1.033226410110591464e-01	0.000000000000000000e+00	9.343960866061291171e+00	1.000000000000000000e+00
2.530000000000000000e+02	9.251836884949274520e+01	9.158220536621113794e+00	-3.893155402449506586e-03	1.030426806293137645e+02	2.729914086146620900e-01	0.000000000000000000e+00	9.034191630248493254e+00	1.000000000000000000e+00
2.530000000000000000e+02	1.374717948850128550e+02	1.120594139424792424e+01	-4.802240152770153453e-03	1.275125674924047416e+02	2.208536718715751190e-01	0.000000000000000000e+00	6.354430136361626680e+00	1.000000000000000000e+00
2.530000000000000000e+02	4.463883521908218199e+01	1.112871340301474454e+01	-3.833688061747703331e-03	1.014419947763074816e+02	2.909321388290295740e-01	0.000000000000000000e+00	7.721514413906058749e+00	1.000000000000000000e+00
2.540000000000000000e+02	2.101860439673629699e+01	5.872208183055204422e+00	-4.914561800329533131e-03	1.305359357835179424e+02	1.095954587613886533e-01	0.000000000000000000e+00	8.979340275743515676e+00	1.000000000000000000e+00
2.540000000000000000e+02	1.276053073407158962e+02	9.570657088508419008e+00	-4.496880535994582893e-03	1.192931850064269383e+02	8.504328046551068443e-02	0.000000000000000000e+00	1.000108650209390859e+01	1.000000000000000000e+00
2.540000000000000000e+02	9.310709403176910826e+01	2.840707924676405227e+01	-3.377098324482948142e-03	8.915194238044865926e+01	1.292907005950344468e-01	0.000000000000000000e+00	4.410655208284314455e+00	1.000000000000000000e+00
2.540000000000000000e+02	1.386515894344655386e+01	3.734355362130293798e+01	-4.615337279677288011e-03	1.224816920351319851e+02	9.724007942681456296e-02	0.000000000000000000e+00	5.927610946026177885e+00	1.000000000000000000e+00
2.540000000000000000e+02	4.783782443034935739e+01	4.294491832215955895e+01	-3.683784330967407403e-03	9.740702737502252262e+01	1.507912802247388662e-01	0.000000000000000000e+00	4.564564970816434197e+00	1.000000000000000000e+00
2.540000000000000000e+02	8.716169652247691602e+01	5.324530560033079496e+01	-3.820438631087810268e-03	1.010853590840537208e+02	2.054704555012214495e-01	0.000000000000000000e+00	5.984710827113082665e+00	1.000000000000000000e+00
2.550000000000000000e+02	1.370195822669864185e+02	4.041880361354768070e+01	-4.107279286184689800e-03	1.088062656062232350e+02	1.802916861598879983e-01	0.000000000000000000e+00	8.581030238062906434e+00	1.000000000000000000e+00
2.550000000000000000e+02	1.062878447201864276e+02	3.347683323889638274e+01	-4.253140804842709712e-03	1.127324285497568042e+02	1.932216336995400408e-01	0.000000000000000000e+00	5.940904225639888736e+00	1.000000000000000000e+00
2.550000000000000000e+02	1.199885719138659539e+02	4.927748430303169869e+01	-4.344595676833850825e-03	1.151941246346513594e+02	2.484189336526126946e-01	0.000000000000000000e+00	3.940648811546143993e+00	1.000000000000000000e+00
2.550000000000000000e+02	1.030754490331751470e+02	4.338450364526835301e+00	-3.974941676155449403e-03	1.052441264943250587e+02	1.154676623834176574e-01	0.000000000000000000e+00	5.767646968485893311e+00	1.000000000000000000e+00
2.550000000000000000e+02	7.230847732002695238e+01	1.007700292078799187e+01	-3.374514649466545113e-03	8.908239745042968138e+01	1.826473548344890174e-01	0.000000000000000000e+00	9.882311807373133306e+00	1.000000000000000000e+00
2.550000000000000000e+02	2.335915138360350696e+01	3.076383334664421199e+01	-3.913899980242306793e-03	1.036010636309353146e+02	1.623358625103521469e-01	0.000000000000000000e+00	4.251111789800222418e+00	1.000000000000000000e+00
2.550000000000000000e+02	2.076618957607227856e+01	4.626272416613817740e+01	-4.532701093360347322e-03	1.202573690231579917e+02	1.177860963080826773e-01	0.000000000000000000e+00	7.788171237804653479e+00	1.000000000000000000e+00
2.560000000000000000e+02	1.041064980390056718e+02	2.169288922769028005e+01	-3.871626122206369564e-03	1.024631757463999122e+02	9.008400723531539978e-02	0.000000000000000000e+00	8.456670346151522466e+00	1.000000000000000000e+00
2.560000000000000000e+02	5.899114156066695358e+01	3.078056362645187960e+01	-4.186845511880390308e-03	1.109479543103954597e+02	8.312046253687499497e-02	0.000000000000000000e+00	3.671655866269600832e+00	1.000000000000000000e+00
2.560000000000000000e+02	1.182373624425592240e+01	6.710747150650636428e+00	-3.657443822781923128e-03	9.669801839100010454e+01	1.275762209535133973e-01	0.000000000000000000e+00	9.233024853300994650e+00	1.000000000000000000e+00
2.560000000000000000e+02	2.261043049030094565e+01	2.201703675787731029e+01	-3.750847147630317121e-03	9.921216109427454910e+01	3.725773809098769096e-01	0.000000000000000000e+00	7.144797273144788186e+00	1.000000000000000000e+00
2.560000000000000000e+02	7.504902199737092872e+01	2.430090157099046522e+01	-7.075637343095549439e-03	1.887057313008504593e+02	2.213575931782111317e-01	0.000000000000000000e+00	8.169829695986948082e+00	1.000000000000000000e+00
2.560000000000000000e+02	6.896801734374297155e+01	4.091665638596187904e+01	-3.888531965485672072e-03	1.029182313088474956e+02	2.469744513957948806e-01	0.000000000000000000e+00	1.251169940980559225e+01	1.000000000000000000e+00
2.570000000000000000e+02	4.294215674263293181e+01	3.658481933952329967e+01	-3.941604845337801089e-03	1.043467970889047933e+02	1.455838520141959913e-01	0.000000000000000000e+00	5.323327619977197500e+00	1.000000000000000000e+00
2.570000000000000000e+02	1.046325426205389988e+02	5.293176700653288691e+01	-4.244177331520843782e-03	1.124911582193403774e+02	6.007881539252346581e-02	0.000000000000000000e+00	7.361681226132270162e+00	1.000000000000000000e+00
2.580000000000000000e+02	5.651891392414455595e+01	1.439605379542384966e+01	-4.631448202122438393e-03	1.229153506674584122e+02	9.811245388499301168e-02	0.000000000000000000e+00	5.306231690325937222e+00	1.000000000000000000e+00
2.580000000000000000e+02	1.319097758637865070e+01	3.145440673697143552e+01	-4.929990377287686749e-03	1.309512276828610311e+02	9.025756696398845591e-02	0.000000000000000000e+00	5.927610946026177885e+00	1.000000000000000000e+00
2.580000000000000000e+02	5.179465356903466500e+01	4.066923017567390275e+01	-3.765778439755086519e-03	9.961406754896317750e+01	1.306850612720190652e-01	0.000000000000000000e+00	4.564564970816434197e+00	1.000000000000000000e+00
2.580000000000000000e+02	9.750248861956930568e+01	2.804049258047313842e+01	-3.863203468859723131e-03	1.022364626985715574e+02	8.541515505982277823e-02	0.000000000000000000e+00	4.410655208284314455e+00	1.000000000000000000e+00
2.580000000000000000e+02	1.052052886009229837e+02	4.559239969612102072e+01	-3.859431149999370102e-03	1.021349229733789485e+02	9.726139446441106617e-02	0.000000000000000000e+00	7.361681226132270162e+00	1.000000000000000000e+00
2.580000000000000000e+02	8.791528445541196390e+01	4.730822981241135494e+01	-4.248614921932430087e-03	1.126106050973987180e+02	2.301669283843541525e-01	0.000000000000000000e+00	5.657109905695574703e+00	1.000000000000000000e+00
2.580000000000000000e+02	3.449038854812918231e+01	5.234031211210363921e+01	-3.823090954266378499e-03	1.011567518206286280e+02	2.451842774227230848e-01	0.000000000000000000e+00	4.440419291103844479e+00	1.000000000000000000e+00
2.590000000000000000e+02	7.913938311351138566e+01	1.722876871017708922e+01	-5.277230712989673320e-03	1.402979159051993179e+02	1.136207284638649506e-01	0.000000000000000000e+00	8.169829695986948082e+00	1.000000000000000000e+00
2.590000000000000000e+02	9.760108375547645210e+01	6.154235693086191894e+00	-4.202160845785375687e-03	1.113601980399193252e+02	2.081346927576821493e-01	0.000000000000000000e+00	5.105681633880744030e+00	1.000000000000000000e+00
2.590000000000000000e+02	2.946320180365001917e+01	8.924637776466926908e+00	-6.230142367297103467e-03	1.659474940806105963e+02	5.568219846681099483e-02	0.000000000000000000e+00	6.128993593247003879e+00	1.000000000000000000e+00
2.590000000000000000e+02	5.092574383937417792e+01	2.739514106763210677e+01	-4.605821876881970207e-03	1.222255653871202981e+02	2.149302555360554923e-01	0.000000000000000000e+00	5.105134759699341274e+00	1.000000000000000000e+00
2.590000000000000000e+02	1.181945203019851220e+02	1.703547914635425897e+01	-4.341406704027832471e-03	1.151082868689807555e+02	2.882492668062565100e-01	0.000000000000000000e+00	6.712820667465345892e+00	1.000000000000000000e+00
2.590000000000000000e+02	5.449723909230080920e+01	2.084405724259316983e+01	-4.579337963795754307e-03	1.215126963650813110e+02	2.103803801607639912e-01	0.000000000000000000e+00	3.528171031686087922e+00	1.000000000000000000e+00
2.590000000000000000e+02	8.358926210160959158e+00	1.561043470633838481e+01	-4.504158312227768239e-03	1.194890813307004720e+02	1.697027621739651826e-01	0.000000000000000000e+00	5.805917524576124755e+00	1.000000000000000000e+00
2.600000000000000000e+02	1.945399032762252389e+01	2.908405104639577132e+01	-4.177281871267193511e-03	1.106905292422468108e+02	1.894536405167991377e-01	0.000000000000000000e+00	4.251111789800222418e+00	1.000000000000000000e+00
2.600000000000000000e+02	1.410310619065705566e+02	5.316485460558570253e+01	-4.093726256465000934e-03	1.084414579204976548e+02	8.869166368926673094e-02	0.000000000000000000e+00	1.336240190947838258e+01	1.000000000000000000e+00
2.600000000000000000e+02	1.179211513799450159e+02	4.098279397294783166e+01	-3.318361483818226942e-03	8.757091943923863653e+01	1.322655629775264519e-01	0.000000000000000000e+00	8.548456897947415811e+00	1.000000000000000000e+00
2.610000000000000000e+02	1.138711001260636237e+02	1.190030638431549725e+01	-3.742131726355946413e-03	9.897756759518351544e+01	1.814497220923481091e-01	0.000000000000000000e+00	6.712820667465345892e+00	1.000000000000000000e+00
2.610000000000000000e+02	1.175250323434114250e+02	3.025857478900964637e+01	-3.144044449300869432e-03	8.287881772766031929e+01	1.735885204546938620e-01	0.000000000000000000e+00	7.998849923909361337e+00	1.000000000000000000e+00
2.610000000000000000e+02	1.125410787079857613e+02	2.108205186640178042e+01	-3.839474862932719477e-03	1.015977584388775625e+02	1.370556553646983255e-01	0.000000000000000000e+00	4.993444936855245153e+00	1.000000000000000000e+00
2.610000000000000000e+02	5.548386313417585569e+01	2.969426033575351198e+01	-3.881225908676347140e-03	1.027215737546684835e+02	4.395594793382850973e-01	0.000000000000000000e+00	3.671655866269600832e+00	1.000000000000000000e+00
2.610000000000000000e+02	8.094670814173976225e+01	3.334340184606104174e+01	-3.962729713788592373e-03	1.049154163961874389e+02	2.975490785844547847e-01	0.000000000000000000e+00	5.041516208788790365e+00	1.000000000000000000e+00
2.620000000000000000e+02	5.372688749558244048e+00	2.058949728187137396e+01	-4.003604063964079710e-03	1.060156336466074407e+02	2.826053424270764669e-01	0.000000000000000000e+00	5.805917524576124755e+00	1.000000000000000000e+00
2.620000000000000000e+02	4.522814702388034647e+01	3.177731838958533217e+01	-4.025783194006700254e-03	1.066126305742022424e+02	2.258380381446509766e-01	0.000000000000000000e+00	5.323327619977197500e+00	1.000000000000000000e+00
2.620000000000000000e+02	1.052034877665198707e+02	3.686825728852979722e+01	-3.976642289074915765e-03	1.052899019907488878e+02	7.280166947422928025e-02	0.000000000000000000e+00	7.033035022318053997e+00	1.000000000000000000e+00
2.620000000000000000e+02	7.352733609359233924e+01	3.893385390418634273e+01	-4.433269678555227730e-03	1.175809678734740231e+02	1.290495491212833024e-01	0.000000000000000000e+00	9.289792021516342757e+00	1.000000000000000000e+00
2.620000000000000000e+02	1.016803850966156801e+02	9.224624188818749460e+00	3.641953183529462752e-03	-9.628105595728754906e+01	4.306656079473618615e-01	0.000000000000000000e+00	5.105681633880744030e+00	1.000000000000000000e+00
2.620000000000000000e+02	6.970960704379716333e+01	1.513393880228951360e+01	-1.631362112936786792e-03	4.216185969094322417e+01	4.223195576700750076e-01	0.000000000000000000e+00	6.998489734954000951e+00	1.000000000000000000e+00
2.620000000000000000e+02	5.254105132388307453e+01	1.790784876165696105e+01	-4.059907483283633350e-03	1.075311560445672683e+02	3.168061905270790346e-01	0.000000000000000000e+00	3.528171031686087922e+00	1.000000000000000000e+00
2.620000000000000000e+02	8.821164091761032466e+01	3.055950732583938745e+01	-3.241271404091600455e-03	8.549588129949219706e+01	3.490405594840163550e-01	0.000000000000000000e+00	7.780058928930969842e+00	1.000000000000000000e+00
2.630000000000000000e+02	4.845018372342701696e+01	1.274363884023664539e+01	-4.662387299348150042e-03	1.237481401389486138e+02	2.342947007206857002e-01	0.000000000000000000e+00	6.588191089893880914e+00	1.000000000000000000e+00
2.630000000000000000e+02	3.929806541063042147e+01	1.855383834930965747e+01	-4.016216727249937758e-03	1.063551294345835885e+02	7.342771312062945643e-02	0.000000000000000000e+00	1.084064979356215019e+01	1.000000000000000000e+00
2.630000000000000000e+02	5.991642587893622363e+01	2.497734651034721054e+01	-8.744751939358695256e-03	2.336333855351635975e+02	1.318052722919166309e-01	0.000000000000000000e+00	5.767894304257639604e+00	1.000000000000000000e+00
2.630000000000000000e+02	7.796785035685867626e+01	2.927605726010161646e+01	-4.104156029749868664e-03	1.087221967319213292e+02	3.320965151091115342e-01	0.000000000000000000e+00	5.041516208788790365e+00	1.000000000000000000e+00
2.630000000000000000e+02	2.308675010377301362e+01	3.698004914378385166e+01	-4.330131951258011681e-03	1.148048036958337832e+02	1.575861750376404968e-01	0.000000000000000000e+00	8.691589586788664334e+00	1.000000000000000000e+00
2.630000000000000000e+02	2.951951468165429304e+01	5.296322161309979748e+01	-4.216364823293072828e-03	1.117425273249465363e+02	1.984089730468773238e-01	0.000000000000000000e+00	5.009750816441302490e+00	1.000000000000000000e+00
2.640000000000000000e+02	7.181203814766946891e+01	4.600156832643565785e+00	-3.817228447022490406e-03	1.009989503736883023e+02	5.898778278974847744e-02	0.000000000000000000e+00	7.687991444774277205e+00	1.000000000000000000e+00
2.640000000000000000e+02	2.341991838979082630e+01	7.903223048828248665e+00	-7.032282972429403436e-03	1.875387591952828359e+02	8.697913774570209533e-02	0.000000000000000000e+00	6.128993593247003879e+00	1.000000000000000000e+00
2.640000000000000000e+02	6.502647318234876650e+01	2.033462296939790903e+01	-3.605336322215965065e-03	9.529543778108698859e+01	4.578140053167051304e-01	0.000000000000000000e+00	6.904162897904323692e+00	1.000000000000000000e+00
2.640000000000000000e+02	2.178126713894127775e+01	4.960528435306807893e+01	-4.149638332062409452e-03	1.099464464968285284e+02	1.230407265705383280e-01	0.000000000000000000e+00	8.348812755501933580e+00	1.000000000000000000e+00
2.640000000000000000e+02	1.362406711919259408e+02	2.356227028511126065e+01	-3.764084602895567677e-03	9.956847444413732262e+01	1.809892458878349375e-01	0.000000000000000000e+00	6.695649232609776291e+00	1.000000000000000000e+00
2.640000000000000000e+02	4.177408242924308723e+01	4.871619639579226657e+01	-4.298051019320477291e-03	1.139412793932898182e+02	2.724215580275799464e-01	0.000000000000000000e+00	5.473810324363007851e+00	1.000000000000000000e+00
2.640000000000000000e+02	4.684351409315416959e+01	5.078101165920901394e+01	-3.889403290510767396e-03	1.029416848150002863e+02	3.074673063218422708e-01	0.000000000000000000e+00	5.473810324363007851e+00	1.000000000000000000e+00
2.650000000000000000e+02	1.279923310264822618e+02	4.865014010695831104e+01	-3.607947853283958485e-03	9.536573251405958729e+01	3.677108252403478161e-01	0.000000000000000000e+00	7.255785431293071852e+00	1.000000000000000000e+00
2.650000000000000000e+02	1.625779052973744143e+01	6.965422684583350232e+00	-1.027239689095681835e-02	2.747530931525153051e+02	3.542192485168560445e-02	0.000000000000000000e+00	7.223264151817428314e+00	1.000000000000000000e+00
2.650000000000000000e+02	7.857412596453374931e+01	2.225981467541983250e+01	-3.919542931034208748e-03	1.037529552641445605e+02	2.544434409531863839e-01	0.000000000000000000e+00	5.100644727041525606e+00	1.000000000000000000e+00
2.650000000000000000e+02	9.285240725932627015e+01	4.286207416286890748e+01	-3.467803978153604326e-03	9.159347171242876584e+01	1.062373799370334160e-01	0.000000000000000000e+00	3.758204213437827068e+00	1.000000000000000000e+00
2.650000000000000000e+02	6.310955746593950089e+00	4.584521272518075108e+01	-4.114796059788428106e-03	1.090085950365586029e+02	9.820105542173362956e-02	0.000000000000000000e+00	9.097386670074955717e+00	1.000000000000000000e+00
2.650000000000000000e+02	5.342986049341123334e+01	4.728942343214848876e+01	-4.447796831829078229e-03	1.179719960993116246e+02	1.898135395125342129e-01	0.000000000000000000e+00	7.454605774387190742e+00	1.000000000000000000e+00
2.660000000000000000e+02	3.471502107041630580e+01	7.348003336613746050e+00	-4.220939774336237432e-03	1.118656715470786764e+02	7.048309188284074267e-02	0.000000000000000000e+00	1.130874057951213452e+01	1.000000000000000000e+00
2.660000000000000000e+02	1.173934004457441631e+02	2.226080802892334631e+01	-4.039356256405023972e-03	1.069779774806985841e+02	1.012851957132009373e-01	0.000000000000000000e+00	4.993444936855245153e+00	1.000000000000000000e+00
2.660000000000000000e+02	1.123254642824337992e+02	4.633312258585048227e+01	-4.563280157245668163e-03	1.210804674563779031e+02	6.548533383432131316e-02	0.000000000000000000e+00	7.736758482161356199e+00	1.000000000000000000e+00
2.660000000000000000e+02	1.220517689576836204e+02	5.281621074146699613e+01	-6.433432486406934041e-03	1.714194659877922504e+02	1.598677317079781890e-01	0.000000000000000000e+00	7.255785431293071852e+00	1.000000000000000000e+00
2.660000000000000000e+02	5.739309664196023419e+01	1.979068917956952589e+01	-4.792112230516698893e-03	1.272399536226716918e+02	2.801494202322704075e-01	0.000000000000000000e+00	5.204558752478412487e+00	1.000000000000000000e+00
2.670000000000000000e+02	1.881487158235119495e+01	1.795224501563193442e+01	-5.876402404450328451e-03	1.564258550180682903e+02	1.408536546891160368e-01	0.000000000000000000e+00	8.885189861631156205e+00	1.000000000000000000e+00
2.670000000000000000e+02	1.312458347407283554e+02	3.915495259622358049e+01	-3.050455857867738312e-03	8.035968819299699817e+01	3.482955904271292091e-01	0.000000000000000000e+00	6.708744888065514722e+00	1.000000000000000000e+00
2.670000000000000000e+02	7.349576532116395811e+01	2.273608120517946674e+01	-5.869802038915165714e-03	1.562481925967775283e+02	9.901147577781599374e-02	0.000000000000000000e+00	5.100644727041525606e+00	1.000000000000000000e+00
2.670000000000000000e+02	3.216986759799966222e+01	3.356666241321069322e+01	-4.553683758841850678e-03	1.208221606448823451e+02	1.392854294747363220e-01	0.000000000000000000e+00	9.417744343438446464e+00	1.000000000000000000e+00
2.670000000000000000e+02	1.121970949149175425e+02	3.761192433703558180e+01	-3.186691231790877901e-03	8.402674364131938489e+01	2.709282258809292410e-01	0.000000000000000000e+00	4.301140174265524863e+00	1.000000000000000000e+00
2.670000000000000000e+02	4.845505011332873835e+01	4.142663311335371645e+01	-3.740661179644762333e-03	9.893798480420954888e+01	3.186608866925479955e-01	0.000000000000000000e+00	7.689021305727423261e+00	1.000000000000000000e+00
2.680000000000000000e+02	3.300998748679005246e+01	4.315061790239824546e+01	-4.293312802705186691e-03	1.138137405422992146e+02	1.220228053387553135e-01	0.000000000000000000e+00	9.620707055423181941e+00	1.000000000000000000e+00
2.680000000000000000e+02	2.798965775176752402e+01	1.675520654916520513e+01	-3.805791717748667133e-03	1.006911072696041600e+02	8.815448521222957190e-02	0.000000000000000000e+00	9.252545722379013071e+00	1.000000000000000000e+00
2.680000000000000000e+02	9.174667047476866344e+01	2.091890479313877549e+01	-3.661933465282893839e-03	9.681886635816238140e+01	7.579815233140474451e-02	0.000000000000000000e+00	4.119264622366975992e+00	1.000000000000000000e+00
2.680000000000000000e+02	7.990095648930476102e+01	3.412654589458716003e+01	-4.026424700823884838e-03	1.066298980503455454e+02	2.331298960051456648e-01	0.000000000000000000e+00	5.221507379346896904e+00	1.000000000000000000e+00
2.680000000000000000e+02	1.528622360626120802e+01	4.435961147582700903e+01	-3.594975386780992904e-03	9.501655188205486979e+01	1.541464017275931964e-01	0.000000000000000000e+00	8.348812755501933580e+00	1.000000000000000000e+00
2.690000000000000000e+02	4.323533219002568018e+01	1.978894906016356003e+01	-3.862637126544861757e-03	1.022212184296895288e+02	1.068769194875828221e-01	0.000000000000000000e+00	8.235955374694441389e+00	1.000000000000000000e+00
2.690000000000000000e+02	6.483141208742540584e+01	7.821347957361862946e+00	-4.253617981776486832e-03	1.127452727489132371e+02	9.541257805570679817e-02	0.000000000000000000e+00	7.687991444774277205e+00	1.000000000000000000e+00
2.690000000000000000e+02	8.180756976830294036e+01	1.436862455696630470e+01	-4.677145079590208296e-03	1.241453761642434586e+02	7.681675944561405789e-02	0.000000000000000000e+00	4.847863408313931366e+00	1.000000000000000000e+00
2.690000000000000000e+02	8.656527527995012861e+01	3.366813201416822920e+01	-3.832025483351260246e-03	1.013972430573421946e+02	1.001224081798128829e-01	0.000000000000000000e+00	6.680066483883949857e+00	1.000000000000000000e+00
2.690000000000000000e+02	7.226815550353376238e+01	5.232950451586036422e+01	-3.628281866836848522e-03	9.591306433426257172e+01	1.692914017469532295e-01	0.000000000000000000e+00	6.184098626749656269e+00	1.000000000000000000e+00
2.690000000000000000e+02	2.638971940483567025e+01	2.613135506358284488e+01	-4.241767846206264368e-03	1.124263019636114791e+02	1.573431321861028520e-01	0.000000000000000000e+00	9.417744343438446464e+00	1.000000000000000000e+00
2.690000000000000000e+02	1.230547379293680450e+02	3.106376126712504160e+01	-4.346566931211943985e-03	1.152471850028879885e+02	6.008472790249919093e-02	0.000000000000000000e+00	6.825601296352526326e+00	1.000000000000000000e+00
2.700000000000000000e+02	6.242142092080451476e+01	2.526174905259985337e+01	-1.107191280263030569e-02	2.962737092413790947e+02	2.742670647820832919e-02	0.000000000000000000e+00	7.430783349519582970e+00	1.000000000000000000e+00
2.700000000000000000e+02	9.147918737636737774e+01	4.636041177707200234e+01	-4.458174346840990468e-03	1.182513282717762451e+02	6.945830669554120540e-02	0.000000000000000000e+00	3.758204213437827068e+00	1.000000000000000000e+00
2.700000000000000000e+02	1.023727464119788344e+01	2.026987949767401176e+01	-4.510725689354005453e-03	1.196658558010780666e+02	9.728801390291919038e-02	0.000000000000000000e+00	8.885189861631156205e+00	1.000000000000000000e+00
2.700000000000000000e+02	1.080433899320457982e+02	3.649543801201976834e+01	-3.089320165531229349e-03	8.140580101273415892e+01	3.660945619527499195e-01	0.000000000000000000e+00	3.455744998314940641e+00	1.000000000000000000e+00
2.710000000000000000e+02	6.447551340945493337e+01	3.827186682120258610e+01	-5.340198396954340052e-03	1.419928207004923877e+02	1.213134202603094458e-01	0.000000000000000000e+00	7.767459006588550707e+00	1.000000000000000000e+00
2.720000000000000000e+02	1.344329203757140192e+02	3.325158549528760688e+01	-4.707915811391260620e-03	1.249736337338492547e+02	1.552075429307725463e-01	0.000000000000000000e+00	5.493241979402991859e+00	1.000000000000000000e+00
2.720000000000000000e+02	9.274656498459604848e+01	1.029275658739138599e+01	-4.964982041649693839e-03	1.318931003386145733e+02	7.844118789763143695e-02	0.000000000000000000e+00	7.007832488995002329e+00	1.000000000000000000e+00
2.720000000000000000e+02	1.072569598528814794e+02	1.422852739759741603e+01	-4.198922391822321014e-03	1.112730283870796626e+02	2.578188688387382799e-01	0.000000000000000000e+00	5.098432661740559979e+00	1.000000000000000000e+00
2.720000000000000000e+02	6.875330473134313536e+01	1.913603780509651742e+01	-4.443186209140450628e-03	1.178478917014330847e+02	1.686608918406213853e-01	0.000000000000000000e+00	5.954094803451190465e+00	1.000000000000000000e+00
2.720000000000000000e+02	5.476858907809089061e+01	1.589291271642312964e+01	-3.296212546456403318e-03	8.697473520978110173e+01	3.116754282605456172e-01	0.000000000000000000e+00	6.288356582930024530e+00	1.000000000000000000e+00
2.730000000000000000e+02	2.200282593328795500e+01	5.332755470705799894e+01	-6.475921357107150209e-03	1.725631413806619321e+02	1.236533902900197601e-01	0.000000000000000000e+00	1.120431848074673553e+01	1.000000000000000000e+00
2.730000000000000000e+02	9.361320502324930715e+01	1.724679507141036439e+01	-3.793348913389363915e-03	1.003561835841894236e+02	1.728348234645856740e-01	0.000000000000000000e+00	4.119264622366975992e+00	1.000000000000000000e+00
2.730000000000000000e+02	3.544405015052151242e+01	3.200711390915750343e+01	-4.558091117160190629e-03	1.209407937639362558e+02	2.153404109627961027e-01	0.000000000000000000e+00	8.599962681196950953e+00	1.000000000000000000e+00
2.730000000000000000e+02	7.145913899705811900e+01	4.167221872522776493e+01	-5.752554223169835911e-03	1.530922263513633368e+02	2.047670684058310320e-01	0.000000000000000000e+00	6.705720147219733640e+00	1.000000000000000000e+00
2.730000000000000000e+02	5.681582694751399742e+01	4.386259508847859934e+01	-3.996418928333850609e-03	1.058222309348078483e+02	2.175926632857168030e-01	0.000000000000000000e+00	7.175271052252414350e+00	1.000000000000000000e+00
2.730000000000000000e+02	7.547544932789234906e+01	4.704212878213401439e+01	-4.692797852526589542e-03	1.245667027597141328e+02	3.028398758352542908e-01	0.000000000000000000e+00	5.485820412570459936e+00	1.000000000000000000e+00
2.730000000000000000e+02	1.033711942062638940e+02	1.092779400244573473e+01	-3.704664658487206910e-03	9.796906435990601381e+01	2.664432125779787608e-01	0.000000000000000000e+00	5.098432661740559979e+00	1.000000000000000000e+00
2.740000000000000000e+02	1.637770993306100920e+01	6.731011946601528351e+00	-4.393311335573994378e-03	1.165054068417413049e+02	9.372884544429249676e-02	0.000000000000000000e+00	1.486626651648091446e+01	1.000000000000000000e+00
2.740000000000000000e+02	7.208637734763095750e+01	1.104019813423750485e+01	-7.686262928529191164e-03	2.051419755410048253e+02	4.423604292202809596e-02	0.000000000000000000e+00	6.813180824464443397e+00	1.000000000000000000e+00
2.740000000000000000e+02	7.914972605432629393e+01	1.031428781494005875e+01	-4.259192238672307798e-03	1.128953153445441018e+02	1.811472827251630058e-01	0.000000000000000000e+00	4.847863408313931366e+00	1.000000000000000000e+00
2.740000000000000000e+02	3.780388794924260765e+01	1.359779614707680295e+01	-4.630388593392484493e-03	1.228868291179197456e+02	1.341232662321237834e-01	0.000000000000000000e+00	6.447069037616650178e+00	1.000000000000000000e+00
2.740000000000000000e+02	4.415596816668670499e+01	3.624520058476581852e+01	-4.204374700263353686e-03	1.114197884890918147e+02	2.448538851366122149e-01	0.000000000000000000e+00	9.688080005364964720e+00	1.000000000000000000e+00
2.740000000000000000e+02	9.149662446882166478e+01	2.367883551970496825e+01	-3.617722635618047643e-03	9.562884089613521610e+01	1.233835954290373182e-01	0.000000000000000000e+00	6.771340899104037803e+00	1.000000000000000000e+00
2.740000000000000000e+02	1.252036902091832786e+02	3.754225161255631349e+01	-3.908682556591407641e-03	1.034606259364197172e+02	7.127039240068622217e-02	0.000000000000000000e+00	6.825601296352526326e+00	1.000000000000000000e+00
2.750000000000000000e+02	2.098918953645529228e+01	2.409544036652870602e+01	-4.202014370873902345e-03	1.113562553662458612e+02	2.194487325770383412e-01	0.000000000000000000e+00	6.334358297408247296e+00	1.000000000000000000e+00
2.750000000000000000e+02	1.113410844858971132e+02	3.271811889231049264e+01	-4.076564786281169049e-03	1.079795216338593065e+02	2.829078360971761796e-01	0.000000000000000000e+00	5.014272539723172883e+00	1.000000000000000000e+00
2.750000000000000000e+02	2.819628050767844485e+01	3.667764762370134690e+01	-1.141731682158455587e-02	3.055709692194903937e+02	3.513685977853830966e-02	0.000000000000000000e+00	8.622299575774912128e+00	1.000000000000000000e+00
2.750000000000000000e+02	1.245134156293828731e+01	3.799891666323625117e+01	-3.643235975813019674e-03	9.631558495146154542e+01	2.171871077124770677e-01	0.000000000000000000e+00	7.173473315434004682e+00	1.000000000000000000e+00
2.750000000000000000e+02	5.322312381215715504e+01	5.007363355676138639e+01	-7.061887174294150492e-03	1.883356172110475484e+02	1.126575127784906760e-01	0.000000000000000000e+00	7.175271052252414350e+00	1.000000000000000000e+00
2.750000000000000000e+02	1.141470117585359390e+02	2.756870409633586405e+01	-4.816959034924728905e-03	1.279087564956264913e+02	2.938777617372573259e-01	0.000000000000000000e+00	5.864273237183000198e+00	1.000000000000000000e+00
2.760000000000000000e+02	1.396354238426733332e+02	1.454261800204887223e+01	-6.837384662004443621e-03	1.822926700883824935e+02	2.008806797399725896e-01	0.000000000000000000e+00	5.541396672552995284e+00	1.000000000000000000e+00
2.760000000000000000e+02	5.425398306191553388e+01	2.475916767260446605e+01	-4.514714274177778104e-03	1.197732167697304675e+02	1.118193728763777761e-01	0.000000000000000000e+00	8.881176515523941717e+00	1.000000000000000000e+00
2.760000000000000000e+02	1.399257875821448636e+02	3.318741932981146903e+01	-4.396490217208400865e-03	1.165909729827613148e+02	2.454075590809497998e-01	0.000000000000000000e+00	5.493241979402991859e+00	1.000000000000000000e+00
2.760000000000000000e+02	1.492430701320357933e+01	2.226751941115326971e+01	-3.653665612944332827e-03	9.659632009803209485e+01	3.162183963953876242e-01	0.000000000000000000e+00	6.334358297408247296e+00	1.000000000000000000e+00
2.760000000000000000e+02	3.929082944102798081e+01	2.431545302166962585e+01	-3.586933128293509979e-03	9.480007794467661597e+01	1.110889379384107922e-01	0.000000000000000000e+00	7.663082648111714690e+00	1.000000000000000000e+00
2.760000000000000000e+02	1.191590616821224700e+02	3.142682265358622828e+01	-3.849006461082053916e-03	1.018543210181710634e+02	2.872558097078555805e-01	0.000000000000000000e+00	6.325007765870599208e+00	1.000000000000000000e+00
2.770000000000000000e+02	6.105689642977390719e+01	1.586802969312010170e+01	-5.515897818933970624e-03	1.467221322154370569e+02	2.094828470000017484e-01	0.000000000000000000e+00	6.162664335907132696e+00	1.000000000000000000e+00
2.770000000000000000e+02	1.127473470670788629e+02	4.106637886244284630e+01	-4.518432520179607031e-03	1.198733010126591978e+02	2.332390599792028008e-01	0.000000000000000000e+00	8.465873786925138589e+00	1.000000000000000000e+00
2.770000000000000000e+02	7.222045921746956765e+01	5.145792598988989397e+01	-4.626525148505694109e-03	1.227828365481970678e+02	1.780694048487992953e-01	0.000000000000000000e+00	5.485820412570459936e+00	1.000000000000000000e+00
2.770000000000000000e+02	4.367970642732499442e+01	1.094459875743145894e+01	-5.384130516609669098e-03	1.431753441090552315e+02	1.022825564245622987e-01	0.000000000000000000e+00	6.447069037616650178e+00	1.000000000000000000e+00
2.780000000000000000e+02	5.653890303449452404e+01	8.738952870424940400e+00	-5.412874376858635254e-03	1.439490442597316360e+02	1.246035861861251037e-01	0.000000000000000000e+00	8.440142218213948055e+00	1.000000000000000000e+00
2.780000000000000000e+02	6.528175000803727812e+01	1.138148938244675534e+01	-4.540783266756011002e-03	1.204749173524309498e+02	3.177629233523877605e-01	0.000000000000000000e+00	6.162664335907132696e+00	1.000000000000000000e+00
2.780000000000000000e+02	8.297842061379871836e+01	3.376988818654149327e+01	-4.131502309628050200e-03	1.094582781308332500e+02	1.292865678459585999e-01	0.000000000000000000e+00	7.784241639203647978e+00	1.000000000000000000e+00
2.780000000000000000e+02	1.333536619505887870e+02	3.774573296474641637e+01	-3.587070915524044525e-03	9.480378677153920819e+01	2.751141312346000456e-01	0.000000000000000000e+00	6.959312343064515183e+00	1.000000000000000000e+00
2.790000000000000000e+02	8.195357487971288890e+01	1.584446750399941450e+01	-4.120152741249870701e-03	1.091527811416240468e+02	9.891807059879653696e-02	0.000000000000000000e+00	6.200359314499960028e+00	1.000000000000000000e+00
2.790000000000000000e+02	8.666814968905549676e+01	4.084537881463739950e+01	-3.956605877686307504e-03	1.047505807452339184e+02	8.620690271432984719e-02	0.000000000000000000e+00	7.794619216701854647e+00	1.000000000000000000e+00
2.790000000000000000e+02	1.566795966254741757e+01	4.441078748293549694e+01	-4.270414158345742922e-03	1.131973764061764740e+02	1.110507208342678132e-01	0.000000000000000000e+00	7.173473315434004682e+00	1.000000000000000000e+00
2.790000000000000000e+02	1.258535911731883630e+02	6.704293886416685666e+00	-3.964866916680395703e-03	1.049729436101765145e+02	2.421498251639492283e-01	0.000000000000000000e+00	5.672067905495781659e+00	1.000000000000000000e+00
2.790000000000000000e+02	1.109884655940011982e+02	1.287225992138409225e+01	-4.305605427318916906e-03	1.141446218308064999e+02	2.319864391996608877e-01	0.000000000000000000e+00	5.472656973576002670e+00	1.000000000000000000e+00
2.800000000000000000e+02	3.284289082541275917e+01	4.498002561970206870e+01	-6.469923299745646526e-03	1.724016913233569710e+02	1.388533626939039145e-01	0.000000000000000000e+00	3.428116559511524386e+00	1.000000000000000000e+00
2.800000000000000000e+02	1.156521072038278959e+02	1.573589769273770855e+01	-4.161646404045177272e-03	1.102696684656917654e+02	3.808039881004542382e-01	0.000000000000000000e+00	5.472656973576002670e+00	1.000000000000000000e+00
2.800000000000000000e+02	1.286233881792137481e+02	4.285029350765032774e+01	-4.491245641033808980e-03	1.191415102124906156e+02	1.919701221208992559e-01	0.000000000000000000e+00	6.959312343064515183e+00	1.000000000000000000e+00
2.810000000000000000e+02	6.717553632115949824e+01	3.475656686764445169e+01	-6.002980472313063434e-03	1.598329641999760327e+02	4.800060073062695221e-02	0.000000000000000000e+00	1.299654447754634035e+01	1.000000000000000000e+00
2.810000000000000000e+02	7.385255533043908827e+01	5.255111323785349065e+00	-4.033669401552151916e-03	1.068249040793380260e+02	8.541584240242350301e-02	0.000000000000000000e+00	1.053523668420216808e+01	1.000000000000000000e+00
2.810000000000000000e+02	4.235937786165165164e+01	1.729356963741445696e+01	-3.987327351380122627e-03	1.055775124315150180e+02	1.177800269841449143e-01	0.000000000000000000e+00	6.484805221146207721e+00	1.000000000000000000e+00
2.810000000000000000e+02	7.888672675700301795e+01	4.039200712837364904e+01	-4.450976355628108276e-03	1.180575795255140008e+02	1.331953140392564405e-01	0.000000000000000000e+00	7.784241639203647978e+00	1.000000000000000000e+00
2.810000000000000000e+02	1.425400988926069772e+02	9.823514280273476729e+00	-4.271110998298099405e-03	1.132161332875231494e+02	2.249012640162972865e-01	0.000000000000000000e+00	5.541396672552995284e+00	1.000000000000000000e+00
2.810000000000000000e+02	2.150005928102618924e+01	4.897528012492541194e+01	-4.055532874672620504e-03	1.074134044512817781e+02	1.042084931873688003e-01	0.000000000000000000e+00	7.405942143889615359e+00	1.000000000000000000e+00
2.820000000000000000e+02	1.825425339218432796e+01	2.325408000280560117e+01	-3.834810928039411072e-03	1.014722190332986855e+02	2.453733937468901560e-01	0.000000000000000000e+00	6.172664898792443289e+00	1.000000000000000000e+00
2.820000000000000000e+02	1.017937666354044666e+02	3.311608819713810448e+01	-4.322958560488046609e-03	1.146117171211179766e+02	2.266494479075311652e-01	0.000000000000000000e+00	5.664902165943398238e+00	1.000000000000000000e+00
2.820000000000000000e+02	1.201815430197083430e+02	6.719262826232181851e+00	-3.653543115111803751e-03	9.659302281678093038e+01	2.018691375771781704e-01	0.000000000000000000e+00	5.672067905495781659e+00	1.000000000000000000e+00
2.820000000000000000e+02	1.227769738974853624e+02	1.537911141851522068e+01	-3.649054278262575841e-03	9.647219653539325179e+01	3.465912728180394753e-01	0.000000000000000000e+00	7.133794351385736476e+00	1.000000000000000000e+00
2.820000000000000000e+02	9.757116165159993670e+01	1.656583625097830392e+01	-3.824361405529869314e-03	1.011909486308509258e+02	1.367393925581772418e-01	0.000000000000000000e+00	1.391641301432646749e+01	1.000000000000000000e+00
2.820000000000000000e+02	7.000000476404006911e+00	2.561585236012363609e+01	-4.791054950507214055e-03	1.272114947554367319e+02	2.607083480113346896e-01	0.000000000000000000e+00	8.127877890163468066e+00	1.000000000000000000e+00
2.820000000000000000e+02	1.388892671135673709e+02	3.033467874245089746e+01	-5.405984367791326871e-03	1.437635854867148737e+02	1.683926587560211630e-01	0.000000000000000000e+00	9.250224278697213975e+00	1.000000000000000000e+00
2.820000000000000000e+02	3.169207399299626360e+01	3.491395902905573223e+01	-5.286030516881925871e-03	1.405347807361019079e+02	2.150611339932008148e-01	0.000000000000000000e+00	6.690171691400531806e+00	1.000000000000000000e+00
2.830000000000000000e+02	2.442501584623657607e+01	2.310083938011239368e+01	-5.513070510105131869e-03	1.466460293799816270e+02	1.252579751718431167e-01	0.000000000000000000e+00	6.172664898792443289e+00	1.000000000000000000e+00
2.830000000000000000e+02	1.122952430000908635e+02	5.162629080391942438e+01	-5.231338896185770866e-03	1.390626432150160383e+02	2.201206122705976487e-01	0.000000000000000000e+00	1.537091602094496956e+01	1.000000000000000000e+00
2.840000000000000000e+02	2.675377061872643480e+01	1.608488064748302904e+01	-4.299593293645760476e-03	1.139827928806057429e+02	1.283741526311475978e-01	0.000000000000000000e+00	6.511770334737519761e+00	1.000000000000000000e+00
2.840000000000000000e+02	1.191307125726218885e+01	3.209073726255130055e+01	-3.673843627933317309e-03	9.713945289585765863e+01	3.259197898452581565e-01	0.000000000000000000e+00	8.127877890163468066e+00	1.000000000000000000e+00
2.840000000000000000e+02	1.161460915681873871e+02	3.674556418763715016e+01	-6.146245604690520579e-03	1.636892400636571949e+02	9.935399769212538423e-02	0.000000000000000000e+00	1.389066775897251382e+01	1.000000000000000000e+00
2.840000000000000000e+02	4.189631058436029321e+01	5.017495628621575321e+01	-4.700400701552948091e-03	1.247713490871841913e+02	1.945594569127971907e-01	0.000000000000000000e+00	6.417650625881651472e+00	1.000000000000000000e+00
2.850000000000000000e+02	1.402673308449424212e+02	4.265432472512630824e+01	-3.982095408024513214e-03	1.054366839092670034e+02	8.252742403394641713e-02	0.000000000000000000e+00	8.534011469227339219e+00	1.000000000000000000e+00
2.850000000000000000e+02	1.066981472766407109e+02	5.932994416861656184e+00	-4.097889965539861998e-03	1.085535327187568271e+02	1.155755410665684213e-01	0.000000000000000000e+00	1.231554993716631330e+01	1.000000000000000000e+00
2.860000000000000000e+02	2.835426136169748546e+01	7.875042226437789950e+00	-4.438791761644310212e-03	1.177296061037278889e+02	1.049037268077633867e-01	0.000000000000000000e+00	8.364389847323391081e+00	1.000000000000000000e+00
2.860000000000000000e+02	1.326255858984104918e+02	1.376384039171517415e+01	-3.842761679789258398e-03	1.016862298785214875e+02	2.167140429969514059e-01	0.000000000000000000e+00	5.564415246726198028e+00	1.000000000000000000e+00
2.860000000000000000e+02	1.141432422357874401e+02	1.994721715384037708e+01	-4.731389384554671867e-03	1.256054732618784726e+02	3.183186179774394331e-01	0.000000000000000000e+00	3.726943431328281431e+00	1.000000000000000000e+00
2.860000000000000000e+02	3.722421173173591313e+01	3.115179883841663511e+01	-8.122138167805763309e-03	2.168744545950846998e+02	1.020466838759038763e-01	0.000000000000000000e+00	6.146855190182488826e+00	1.000000000000000000e+00
2.860000000000000000e+02	1.008176401265875342e+02	4.047535536023895730e+01	-3.920408025593091240e-03	1.037762410644775457e+02	1.165086353335053060e-01	0.000000000000000000e+00	7.423721178702066936e+00	1.000000000000000000e+00
2.860000000000000000e+02	7.807614304410465422e+01	4.886932189148897976e+01	-4.386508802341010371e-03	1.163223026608221744e+02	9.160919386473442838e-02	0.000000000000000000e+00	8.515979776194237516e+00	1.000000000000000000e+00
2.860000000000000000e+02	3.809087806165440071e+01	3.832702667784893436e+01	-4.445962139622769427e-03	1.179226115829602861e+02	2.813462976278905403e-01	0.000000000000000000e+00	6.399173176460208445e+00	1.000000000000000000e+00
2.860000000000000000e+02	3.118279257402041438e+01	4.375391795209426249e+01	-3.332781582728403663e-03	8.795906607657046550e+01	3.606848539625179262e-01	0.000000000000000000e+00	8.784804722185882042e+00	1.000000000000000000e+00
2.870000000000000000e+02	1.336577429908072361e+02	8.295991749459787457e+00	-3.967297505427772389e-03	1.050383679082279684e+02	2.023396911177123281e-01	0.000000000000000000e+00	5.564415246726198028e+00	1.000000000000000000e+00
2.870000000000000000e+02	5.203418175717707328e+01	7.167040093495304909e+00	-4.400699177401521528e-03	1.167042658079908506e+02	8.827382448672116411e-02	0.000000000000000000e+00	6.842971726409527555e+00	1.000000000000000000e+00
2.870000000000000000e+02	2.081517651062216601e+01	3.453671328671536145e+01	-4.762619091792263948e-03	1.264460850998856500e+02	1.646629912131700735e-01	0.000000000000000000e+00	9.232024515385816699e+00	1.000000000000000000e+00
2.880000000000000000e+02	5.384466903524398163e+01	4.418998301636042214e+01	-3.567812319543710135e-03	9.428540202840657969e+01	1.085550885514138253e-01	0.000000000000000000e+00	8.613774735126416005e+00	1.000000000000000000e+00
2.880000000000000000e+02	8.432357757547920585e+01	1.898447858689654666e+01	-4.222086425773869181e-03	1.118965360302199343e+02	1.953719764264355563e-01	0.000000000000000000e+00	1.146151130769761650e+01	1.000000000000000000e+00
2.880000000000000000e+02	7.042423417468049252e+01	2.869344317143283618e+01	-3.925623463556017836e-03	1.039166253101150090e+02	1.143346339647000054e-01	0.000000000000000000e+00	6.766519369682786333e+00	1.000000000000000000e+00
2.880000000000000000e+02	5.090306211859264351e+00	2.616078965281621649e+01	2.949330529881447754e-03	-7.763769188413284894e+01	2.661177501654677924e-01	0.000000000000000000e+00	9.039601845157497095e+00	1.000000000000000000e+00
2.890000000000000000e+02	2.111904623769335032e+01	1.934877924305227737e+01	-6.828950217412912624e-03	1.820656396549328520e+02	7.486917335719789346e-02	0.000000000000000000e+00	6.511770334737519761e+00	1.000000000000000000e+00
2.890000000000000000e+02	1.804180737467215323e+01	5.308692445290705564e+01	-3.945802363427648209e-03	1.044597819263779854e+02	8.853817471292402264e-02	0.000000000000000000e+00	1.611801794122664333e+01	1.000000000000000000e+00
2.890000000000000000e+02	1.398250893561148018e+02	3.413177966965940868e+01	-6.462510313166461816e-03	1.722021555343710872e+02	5.014469436516200140e-02	0.000000000000000000e+00	8.534011469227339219e+00	1.000000000000000000e+00
2.890000000000000000e+02	4.145147522241069993e+01	4.377274096207690235e+01	-6.961290794635632655e-03	1.856278586349497175e+02	1.582438943498057915e-01	0.000000000000000000e+00	6.399173176460208445e+00	1.000000000000000000e+00
2.890000000000000000e+02	4.532895412029418480e+01	3.735179136169609393e+01	-6.260656978277837070e-03	1.667688576312657176e+02	1.984889428865285188e-01	0.000000000000000000e+00	7.303480605336482689e+00	1.000000000000000000e+00
2.900000000000000000e+02	4.921142703327154777e+01	1.340068411742779375e+01	-4.800174181443558896e-03	1.274569576225809016e+02	1.536790572692902090e-01	0.000000000000000000e+00	5.645313245057499429e+00	1.000000000000000000e+00
2.900000000000000000e+02	1.412863530125968055e+02	1.893575551879799690e+01	-3.605019991592522607e-03	9.528692309137930749e+01	1.141085783084664351e-01	0.000000000000000000e+00	5.708426867570290497e+00	1.000000000000000000e+00
2.900000000000000000e+02	4.329607635375288766e+01	3.019456911626417650e+01	-4.500682977432141942e-03	1.193955355427743825e+02	1.843835744210811090e-01	0.000000000000000000e+00	6.146855190182488826e+00	1.000000000000000000e+00
2.900000000000000000e+02	1.011271221070899031e+02	2.110388139714708089e+01	-3.900700813000765668e-03	1.032457808820237233e+02	2.460170320698479296e-01	0.000000000000000000e+00	6.991413349828480506e+00	1.000000000000000000e+00
2.910000000000000000e+02	5.778913713534031160e+01	5.184754702816108107e+01	-5.011631664349089528e-03	1.331487709339660910e+02	2.758395059032703323e-01	0.000000000000000000e+00	8.613774735126416005e+00	1.000000000000000000e+00
2.910000000000000000e+02	7.303425908367820796e+01	2.096375356707498483e+01	-4.282114524348765855e-03	1.135123158353658255e+02	1.028389580738389153e-01	0.000000000000000000e+00	5.226557020588864511e+00	1.000000000000000000e+00
2.910000000000000000e+02	6.568384680650532914e+01	3.352195349863911389e+01	-3.891247974023411861e-03	1.029913382679227993e+02	1.881248902951362378e-01	0.000000000000000000e+00	3.407102119578790056e+00	1.000000000000000000e+00
2.910000000000000000e+02	8.731320997199362921e+01	4.213160239476352587e+01	-4.504834763794777520e-03	1.195072894166982138e+02	3.451784325385000018e-01	0.000000000000000000e+00	5.907428400880776032e+00	1.000000000000000000e+00
2.920000000000000000e+02	8.940200636180652083e+00	1.473919480885868083e+01	-3.735998771944843908e-03	9.881248650618357487e+01	2.993062008394145046e-01	0.000000000000000000e+00	8.422158221645400289e+00	1.000000000000000000e+00
2.920000000000000000e+02	9.149591507519277300e+00	3.743174509446410525e+01	-4.269434837393694220e-03	1.131710159674045855e+02	1.753962844306062863e-01	0.000000000000000000e+00	1.197965916373140161e+01	1.000000000000000000e+00
2.920000000000000000e+02	1.064083325932243582e+02	4.277986929964426110e+01	-9.620798559504670222e-02	2.587886310226609567e+03	3.491792807734483972e-03	0.000000000000000000e+00	1.323657364754859067e+01	1.000000000000000000e+00
2.920000000000000000e+02	4.572700604892970233e+01	2.029439119239632561e+01	-4.987660458722598632e-03	1.325035366041137479e+02	1.247411781418752419e-01	0.000000000000000000e+00	5.761547881279295957e+00	1.000000000000000000e+00
2.920000000000000000e+02	1.335104190669848094e+02	2.519414794569036076e+01	-4.373693004306796785e-03	1.159773390830624322e+02	1.770460268480807953e-01	0.000000000000000000e+00	6.518857388350490112e+00	1.000000000000000000e+00
2.920000000000000000e+02	1.392740339338540991e+02	4.297621004319244520e+01	-3.949303280443744110e-03	1.045540163124137507e+02	1.191358765300665201e-01	0.000000000000000000e+00	8.861580598892990324e+00	1.000000000000000000e+00
2.930000000000000000e+02	7.414816890924389270e+01	4.965082688883141415e+00	-4.534458178345586454e-03	1.203046645814461186e+02	1.054909505671489667e-01	0.000000000000000000e+00	7.422950745339154111e+00	1.000000000000000000e+00
2.930000000000000000e+02	6.437659281843211545e+01	2.265960496184235495e+01	-3.889618847449151720e-03	1.029474869735921629e+02	1.038935292882664507e-01	0.000000000000000000e+00	8.542901703362844046e+00	1.000000000000000000e+00
2.930000000000000000e+02	1.131845075067455895e+02	2.837835889865554506e+01	-4.149389900454852030e-03	1.099397594488629721e+02	3.134118091736554090e-01	0.000000000000000000e+00	6.395081545546402957e+00	1.000000000000000000e+00
2.940000000000000000e+02	1.078841703585831908e+02	1.930884391699481384e+01	-4.199332553023607008e-03	1.112840687198842318e+02	9.152823932985620914e-02	0.000000000000000000e+00	6.991413349828480506e+00	1.000000000000000000e+00
2.940000000000000000e+02	1.181470229670149621e+02	2.434468708741759713e+01	-5.795421260380797905e-03	1.542460808740997038e+02	1.948077635738063584e-01	0.000000000000000000e+00	6.395081545546402957e+00	1.000000000000000000e+00
2.940000000000000000e+02	8.146227264019485403e+01	2.236760088030679583e+01	-3.995932438320822129e-03	1.058091360549579463e+02	1.395775870459337042e-01	0.000000000000000000e+00	8.544132477185529595e+00	1.000000000000000000e+00
2.940000000000000000e+02	1.355784355017194116e+02	1.901201160981751315e+01	-4.490088154001211675e-03	1.191103540670122527e+02	1.089034928084380294e-01	0.000000000000000000e+00	5.708426867570290497e+00	1.000000000000000000e+00
2.950000000000000000e+02	5.424039105252457915e+01	2.286487625504679499e+01	-4.143923302337687749e-03	1.097926147108109802e+02	2.096874251499394326e-01	0.000000000000000000e+00	8.892981371662898482e+00	1.000000000000000000e+00
2.950000000000000000e+02	9.661528537886491463e+00	2.313040659075585026e+01	-3.843142678968335894e-03	1.016964852554856975e+02	1.327236594914033008e-01	0.000000000000000000e+00	8.422158221645400289e+00	1.000000000000000000e+00
2.950000000000000000e+02	2.982904069374339784e+01	3.007767048885706274e+01	-4.229464652214745372e-03	1.120951361785502485e+02	1.363189434374610931e-01	0.000000000000000000e+00	6.955627726971716385e+00	1.000000000000000000e+00
2.950000000000000000e+02	7.009599263568259175e+01	1.309791276393861104e+01	-3.514338699626365619e-03	9.284604950480982666e+01	3.790367510177228283e-01	0.000000000000000000e+00	4.120856629181147923e+00	1.000000000000000000e+00
2.950000000000000000e+02	7.325678393501934238e+01	1.574193578205008492e+01	-3.403530590503455258e-03	8.986342121542945449e+01	4.593725893048030695e-01	0.000000000000000000e+00	4.120856629181147923e+00	1.000000000000000000e+00
2.960000000000000000e+02	7.838584784980716336e+01	1.105952892824219091e+01	-4.471958180646964237e-03	1.186223485244566120e+02	2.317724457968415308e-01	0.000000000000000000e+00	6.944942806572687033e+00	1.000000000000000000e+00
2.960000000000000000e+02	4.025625102672124456e+01	3.780612642602628171e+01	-6.090232010141223909e-03	1.621815188958200906e+02	9.925009884674262928e-02	0.000000000000000000e+00	6.961205586970964809e+00	1.000000000000000000e+00
2.960000000000000000e+02	1.261629202982382196e+02	5.202501475996339053e+01	-3.750947773487144695e-03	9.921486964628931560e+01	9.811312590117537979e-02	0.000000000000000000e+00	1.086522506513054331e+01	1.000000000000000000e+00
2.960000000000000000e+02	1.246610645626743690e+02	2.608746388452886578e+01	-3.856280521263098348e-03	1.020501173172539495e+02	2.217209622733180563e-01	0.000000000000000000e+00	5.429340107324962972e+00	1.000000000000000000e+00
2.970000000000000000e+02	5.802403965069785841e+01	1.067416270444882720e+01	-4.548539875564905181e-03	1.206837024408706611e+02	1.720481985161781413e-01	0.000000000000000000e+00	5.860654518248161970e+00	1.000000000000000000e+00
2.970000000000000000e+02	5.218780159787404926e+01	1.120857525392156084e+01	-4.231466898171293983e-03	1.121490307488986531e+02	2.140825865150908225e-01	0.000000000000000000e+00	5.860654518248161970e+00	1.000000000000000000e+00
2.970000000000000000e+02	1.379024677476620298e+02	3.323131633943398811e+01	-4.572011635581223893e-03	1.213154931643146170e+02	9.702440414144519742e-02	0.000000000000000000e+00	6.726207194962173119e+00	1.000000000000000000e+00
2.970000000000000000e+02	8.768473740287284102e+01	3.516865744594814203e+01	-3.897774780925492791e-03	1.031670207072276355e+02	1.611583391908042451e-01	0.000000000000000000e+00	4.774102174121347630e+00	1.000000000000000000e+00
2.980000000000000000e+02	9.196603697142231582e+00	4.311442858599142625e+01	-3.807004394620823982e-03	1.007237489631896068e+02	9.514971064048771687e-02	0.000000000000000000e+00	8.607207807086608042e+00	1.000000000000000000e+00
2.980000000000000000e+02	2.116372049789293897e+01	5.187013068153049744e+01	-4.209776483457622169e-03	1.115651886001112558e+02	8.669784314234707523e-02	0.000000000000000000e+00	5.366472514291611873e+00	1.000000000000000000e+00
2.980000000000000000e+02	9.242383056498218252e+01	1.624898503383879955e+01	-4.381884753104497987e-03	1.161978368597767570e+02	1.305873106820435448e-01	0.000000000000000000e+00	9.068215989947150391e+00	1.000000000000000000e+00
2.980000000000000000e+02	1.367077985435825269e+02	3.985057828638736055e+01	-4.532618618889000354e-03	1.202551490530372291e+02	1.113091624809648961e-01	0.000000000000000000e+00	6.726207194962173119e+00	1.000000000000000000e+00
2.990000000000000000e+02	1.362059403324994662e+02	6.933844630233293671e+00	-4.342981630811785718e-03	1.151506792644173771e+02	2.674593722400593343e-01	0.000000000000000000e+00	6.672332126137821007e+00	1.000000000000000000e+00
2.990000000000000000e+02	1.319895538557523480e+02	1.286918009129554363e+01	-6.077074109280353013e-03	1.618273469164664391e+02	1.441019449574088007e-01	0.000000000000000000e+00	7.114383355829666300e+00	1.000000000000000000e+00
2.990000000000000000e+02	3.354499315636538626e+01	3.595750504195048336e+01	-3.654043210718481340e-03	9.660648391918289235e+01	2.041971351680395008e-01	0.000000000000000000e+00	6.955627726971716385e+00	1.000000000000000000e+00
2.990000000000000000e+02	2.752534160638850835e+01	4.055754755959329572e+01	-5.451861189808088204e-03	1.449984545613444595e+02	1.598934891672060266e-01	0.000000000000000000e+00	5.920739113820874699e+00	1.000000000000000000e+00
2.990000000000000000e+02	1.368540158929770314e+02	5.008759619390767170e+01	-4.264283639509156357e-03	1.130323608756768010e+02	2.107152667568584770e-01	0.000000000000000000e+00	5.777896441348339351e+00	1.000000000000000000e+00
2.990000000000000000e+02	1.425955463809512196e+02	5.073483258241552107e+01	-3.695458631344880011e-03	9.772126519425965796e+01	2.021636264087371959e-01	0.000000000000000000e+00	5.777896441348339351e+00	1.000000000000000000e+00
2.990000000000000000e+02	4.593719486731482782e+00	3.531470252331138227e+01	-4.569124506122868370e-03	1.212377801335106824e+02	1.328912511522405415e-01	0.000000000000000000e+00	7.017623178114910765e+00	1.000000000000000000e+00
3.000000000000000000e+02	2.287811953481034521e+01	8.801487872793416045e+00	-3.526434932097658771e-03	9.317164449464743825e+01	1.640409408702636629e-01	0.000000000000000000e+00	7.745168758859036551e+00	1.000000000000000000e+00
3.000000000000000000e+02	8.426939447185279164e+01	2.652656038441516984e+01	-5.059803014020361998e-03	1.344454019423320972e+02	1.317421983465536517e-01	0.000000000000000000e+00	5.066340607775645211e+00	1.000000000000000000e+00
3.000000000000000000e+02	1.003060377413114423e+02	2.832441460025934887e+01	-4.209519572392487682e-03	1.115582733100951032e+02	1.049973195832670791e-01	0.000000000000000000e+00	6.990052325694273705e+00	1.000000000000000000e+00
3.000000000000000000e+02	1.067525673849003596e+02	4.868008831759063071e+01	-4.672650623478656270e-03	1.240243986288464413e+02	1.121247760371284485e-01	0.000000000000000000e+00	7.595007076059292039e+00	1.000000000000000000e+00
3.000000000000000000e+02	4.873682103509941754e+01	4.103264546495524456e+01	-3.974451291366347221e-03	1.052309267785620648e+02	9.872032203917979754e-02	0.000000000000000000e+00	7.572313083763060781e+00	1.000000000000000000e+00
3.010000000000000000e+02	9.992487000599312807e+01	2.134476255495678743e+01	-4.474683982204900011e-03	1.186957190828235724e+02	7.539414143421641068e-02	0.000000000000000000e+00	6.990052325694273705e+00	1.000000000000000000e+00
3.010000000000000000e+02	4.184167666780019346e+01	2.807440100835761498e+01	-3.697441012691201484e-03	9.777462506774436690e+01	5.759036994444965973e-02	0.000000000000000000e+00	9.860023025748418490e+00	1.000000000000000000e+00
3.010000000000000000e+02	2.161457429957339826e+01	3.282558395368133830e+01	-4.828562536685559493e-03	1.282210886244000108e+02	8.030598634283703241e-02	0.000000000000000000e+00	9.732442209356364060e+00	1.000000000000000000e+00
3.010000000000000000e+02	8.595977910938353261e+01	3.962023811517931193e+01	-4.307679415259212455e-03	1.142004474842855046e+02	1.473669406378881330e-01	0.000000000000000000e+00	4.774102174121347630e+00	1.000000000000000000e+00
3.010000000000000000e+02	1.298539888166341996e+02	4.891119014398461751e+00	-3.803248789651024215e-03	1.006226591267568153e+02	1.755301893040465133e-01	0.000000000000000000e+00	6.672332126137821007e+00	1.000000000000000000e+00
3.010000000000000000e+02	6.802498737720979705e+01	1.751300906961325055e+01	-3.350708392113635817e-03	8.844160304280832463e+01	1.707222229199573116e-01	0.000000000000000000e+00	1.058079405705877640e+01	1.000000000000000000e+00
3.010000000000000000e+02	1.387497029776069439e+02	1.749922526226897190e+01	-3.959852751590254259e-03	1.048379770381101110e+02	2.150575526304859819e-01	0.000000000000000000e+00	8.193713104262672076e+00	1.000000000000000000e+00
3.010000000000000000e+02	1.294902985347481206e+02	2.360628810599639493e+01	-3.750368068861894069e-03	9.919926570332482640e+01	2.602148449834917887e-01	0.000000000000000000e+00	5.429340107324962972e+00	1.000000000000000000e+00
3.010000000000000000e+02	6.019679134943450549e+01	5.040421168041352473e+01	-3.041112191792267293e-03	8.010818419221750730e+01	1.922899587508515307e-01	0.000000000000000000e+00	6.298346627466715475e+00	1.000000000000000000e+00
3.010000000000000000e+02	8.107415590245034309e+01	5.289805566357965461e+01	-3.797599211411080509e-03	1.004705891021448707e+02	3.351681236124068874e-01	0.000000000000000000e+00	7.508366756350811855e+00	1.000000000000000000e+00
3.020000000000000000e+02	1.128287090753147055e+02	2.627388182895099789e+01	-3.894168801978212507e-03	1.030699583631067924e+02	2.225231051313553143e-01	0.000000000000000000e+00	8.827594379411562997e+00	1.000000000000000000e+00
3.020000000000000000e+02	2.993011166991026784e+01	5.598825538157610637e+00	-4.210000036152519547e-03	1.115712059809441712e+02	1.521770150744544692e-01	0.000000000000000000e+00	7.745168758859036551e+00	1.000000000000000000e+00
3.020000000000000000e+02	5.410602625656680154e+00	1.659746649741282809e+01	-4.551101156567390234e-03	1.207526445899203367e+02	1.784540320015970405e-01	0.000000000000000000e+00	5.779981924288892792e+00	1.000000000000000000e+00
3.020000000000000000e+02	5.600037017186919819e+00	5.529523066206257553e+00	-3.749764217766475040e-03	9.918301180842466636e+01	1.777565407686012566e-01	0.000000000000000000e+00	5.877232099430335310e+00	1.000000000000000000e+00
3.020000000000000000e+02	1.140658097449618680e+02	4.663054723032433913e+01	-4.094215694715891592e-03	1.084546321582368051e+02	1.326438857813109218e-01	0.000000000000000000e+00	4.287097943284938317e+00	1.000000000000000000e+00
3.030000000000000000e+02	1.589809142124321184e+01	5.083467055492577202e+01	-3.738324520604600128e-03	9.887508881752599166e+01	2.104241855717173815e-01	0.000000000000000000e+00	5.366472514291611873e+00	1.000000000000000000e+00
3.030000000000000000e+02	5.428608910657808906e+01	3.588040815390321825e+01	-3.014042672791151980e-03	7.937955238185884355e+01	2.553844010543111498e-01	0.000000000000000000e+00	7.572313083763060781e+00	1.000000000000000000e+00
3.040000000000000000e+02	5.716058166299272614e+01	4.741301060772658005e+00	-5.330476593693543770e-03	1.417311383592002301e+02	2.256449911655992180e-01	0.000000000000000000e+00	6.271038989930619145e+00	1.000000000000000000e+00
3.040000000000000000e+02	1.097864323867360383e+02	5.927446056778864047e+00	-3.410750963881674716e-03	9.005777242373207514e+01	1.558066827689962297e-01	0.000000000000000000e+00	1.703649309376962862e+01	1.000000000000000000e+00
3.040000000000000000e+02	8.167543446191966439e+01	3.330295231924862520e+01	-3.924736237762635818e-03	1.038927438020615313e+02	1.474828240352005215e-01	0.000000000000000000e+00	7.255902162213060613e+00	1.000000000000000000e+00
3.040000000000000000e+02	1.320207649414753064e+02	3.554556814848142210e+01	-3.843559606241078036e-03	1.017077077110274246e+02	1.635121169432199872e-01	0.000000000000000000e+00	1.220449376944640285e+01	1.000000000000000000e+00
3.040000000000000000e+02	1.160972754995074041e+01	3.546525459688722037e+01	-3.711187762979641612e-03	9.814464714123603528e+01	1.447248253457658063e-01	0.000000000000000000e+00	7.017623178114910765e+00	1.000000000000000000e+00
3.040000000000000000e+02	6.629308492589350976e+01	4.882168999988398639e+01	-4.221971327295206272e-03	1.118934379178052154e+02	1.445608225747826436e-01	0.000000000000000000e+00	6.298346627466715475e+00	1.000000000000000000e+00
3.040000000000000000e+02	1.227892734325160404e+02	1.693508984063374712e+01	-3.883124478013104310e-03	1.027726776554387840e+02	3.633100844273516872e-01	0.000000000000000000e+00	4.865161662366286777e+00	1.000000000000000000e+00
3.050000000000000000e+02	5.652296861865131916e+01	1.740649591205625413e+01	-3.425396741467620198e-03	9.045199366704703436e+01	9.451829378152420968e-02	0.000000000000000000e+00	7.287259654327606029e+00	1.000000000000000000e+00
3.050000000000000000e+02	7.331356209439216620e+00	1.114596241913380048e+01	-4.233634132332003870e-03	1.122073663162917825e+02	1.556781038330670164e-01	0.000000000000000000e+00	5.779981924288892792e+00	1.000000000000000000e+00
3.050000000000000000e+02	9.272794727413436533e+01	2.072700551441019456e+01	-3.925400007010319305e-03	1.039106105173356411e+02	1.267329027197100499e-01	0.000000000000000000e+00	6.154415483122780195e+00	1.000000000000000000e+00
3.050000000000000000e+02	9.450413700687256835e+01	4.488690117976333482e+01	-6.659527490162292854e-03	1.775052782954482495e+02	1.590555710852686877e-01	0.000000000000000000e+00	4.815523419027504914e+00	1.000000000000000000e+00
3.050000000000000000e+02	2.906621552366876671e+01	4.608235046593748763e+01	-5.654011453507682382e-03	1.504397449144477719e+02	1.217179869724691610e-01	0.000000000000000000e+00	9.289512928330195152e+00	1.000000000000000000e+00
3.050000000000000000e+02	6.180895855812594419e+01	8.950638568507301329e+00	-3.990860654567356634e-03	1.056726185579945536e+02	4.435944412215868660e-01	0.000000000000000000e+00	6.271038989930619145e+00	1.000000000000000000e+00
3.050000000000000000e+02	1.195962779775707077e+02	2.060586333210078891e+01	-4.432918036721050781e-03	1.175715027098623722e+02	2.369689821947638109e-01	0.000000000000000000e+00	4.865161662366286777e+00	1.000000000000000000e+00
3.050000000000000000e+02	9.672689146792050963e+01	3.952477498881073359e+01	-4.167944308465136062e-03	1.104391895236311854e+02	4.412699673442723736e-01	0.000000000000000000e+00	5.804570154783933233e+00	1.000000000000000000e+00
3.060000000000000000e+02	2.086971486511939133e+01	1.797049141089797430e+01	-4.614919428351214187e-03	1.224704447067932307e+02	1.110708645422762153e-01	0.000000000000000000e+00	1.487375507502234839e+01	1.000000000000000000e+00
3.060000000000000000e+02	1.153990270046041786e+02	5.070507057838725018e+01	-4.714111491771938271e-03	1.251404032214042701e+02	1.800890223171975890e-01	0.000000000000000000e+00	4.287097943284938317e+00	1.000000000000000000e+00
3.060000000000000000e+02	1.189693400085592430e+02	3.284690430568454644e+01	-3.842241341520407152e-03	1.016722239032096837e+02	1.519162922092692769e-01	0.000000000000000000e+00	8.995108267161885607e+00	1.000000000000000000e+00
3.060000000000000000e+02	8.740405747334287412e+01	1.387283974675169418e+01	-3.754944924258237296e-03	9.932246118504173182e+01	2.507266283447822097e-01	0.000000000000000000e+00	4.046611797315731174e+00	1.000000000000000000e+00
3.070000000000000000e+02	7.510365862470405318e+01	3.728327053474273356e+01	-4.333788987249378478e-03	1.149032403453666547e+02	2.051277851984006917e-01	0.000000000000000000e+00	5.782471263593343735e+00	1.000000000000000000e+00
3.080000000000000000e+02	7.211375495555805060e+01	2.006834320072557887e+01	-4.375452465706233286e-03	1.160246986074291016e+02	8.821508532268207414e-02	0.000000000000000000e+00	8.701747783849601348e+00	1.000000000000000000e+00
3.080000000000000000e+02	4.491125701688931571e+01	1.297275704397598162e+01	-3.043724661711765499e-03	8.017850419631041348e+01	3.986159826363626646e-01	0.000000000000000000e+00	1.242939607031733651e+01	1.000000000000000000e+00
3.080000000000000000e+02	1.257988822266992486e+02	2.136603009586542967e+01	-4.265316735707849576e-03	1.130601687858763711e+02	1.231816221079640172e-01	0.000000000000000000e+00	5.356395862840750866e+00	1.000000000000000000e+00
3.080000000000000000e+02	6.973398566675489008e+01	3.513767359240890187e+01	-4.244147238645843735e-03	1.124903482076815351e+02	2.814430920139476822e-01	0.000000000000000000e+00	5.352801572307618549e+00	1.000000000000000000e+00
3.080000000000000000e+02	9.931329680557098527e+01	4.513438416864408964e+01	-4.034171221350381191e-03	1.068384115919038209e+02	2.845736707361431472e-01	0.000000000000000000e+00	4.815523419027504914e+00	1.000000000000000000e+00
3.090000000000000000e+02	1.364317723852974780e+02	6.545860222778594029e+00	-4.446394184115709872e-03	1.179342409495934163e+02	1.604707174595171315e-01	0.000000000000000000e+00	9.208042177360596270e+00	1.000000000000000000e+00
3.090000000000000000e+02	3.723480410285539222e+01	2.307654099387045932e+01	-5.589006483250701270e-03	1.486900023660595309e+02	5.990739213363327487e-02	0.000000000000000000e+00	1.149558141941257539e+01	1.000000000000000000e+00
3.090000000000000000e+02	9.474267692960124165e+00	5.103826808588225816e+01	-3.914776085009742321e-03	1.036246457936894387e+02	1.600528984687580314e-01	0.000000000000000000e+00	6.085895006950222452e+00	1.000000000000000000e+00
3.100000000000000000e+02	6.014279879950085217e+01	2.373112892365477222e+01	-4.883634930240038190e-03	1.297034754305612694e+02	5.882619052539128646e-02	0.000000000000000000e+00	7.287259654327606029e+00	1.000000000000000000e+00
3.100000000000000000e+02	9.513145535702568623e+01	2.639268983621788678e+01	-4.009855858969057010e-03	1.061839135747539444e+02	1.326819814452502300e-01	0.000000000000000000e+00	6.154415483122780195e+00	1.000000000000000000e+00
3.100000000000000000e+02	6.064556528321178774e+01	3.748400452206035283e+01	-4.411280330787340290e-03	1.169890793263571851e+02	1.898178738230004159e-01	0.000000000000000000e+00	4.039909202994969917e+00	1.000000000000000000e+00
3.100000000000000000e+02	4.057177742507519724e+01	4.233708147315540771e+01	-3.627864570542676213e-03	9.590183194574963466e+01	1.233488316132232976e-01	0.000000000000000000e+00	5.714517591184709033e+00	1.000000000000000000e+00
3.100000000000000000e+02	8.461058794955704343e+01	1.094511109507397784e+01	-3.259345098253479001e-03	8.598237197176811719e+01	1.916691376497430266e-01	0.000000000000000000e+00	4.046611797315731174e+00	1.000000000000000000e+00
3.100000000000000000e+02	6.570510660202805298e+01	3.161338385484408064e+01	-3.652908008708604434e-03	9.657592762095146099e+01	3.400187079879203322e-01	0.000000000000000000e+00	5.218972224135224103e+00	1.000000000000000000e+00
3.100000000000000000e+02	4.596742622051014138e+01	3.377795307135249914e+01	-2.967406435394267638e-03	7.812424207947009336e+01	1.921602394972725669e-01	0.000000000000000000e+00	7.820537548790307270e+00	1.000000000000000000e+00
3.100000000000000000e+02	2.199244957996591410e+01	4.006098136752444105e+01	-4.753790004282287124e-03	1.262084320401491766e+02	3.293857124857533236e-01	0.000000000000000000e+00	6.137842339317156615e+00	1.000000000000000000e+00
3.110000000000000000e+02	8.287264803055343521e+01	3.567336082290101729e+01	-4.166166076421051571e-03	1.103913247487356415e+02	1.464167144533427001e-01	0.000000000000000000e+00	4.570458643018966427e+00	1.000000000000000000e+00
3.110000000000000000e+02	7.869175061834695839e+01	2.576486736499116859e+01	-3.537176564905932744e-03	9.346077764692023493e+01	3.328163476440935131e-01	0.000000000000000000e+00	6.275830967191670773e+00	1.000000000000000000e+00
3.110000000000000000e+02	6.944121500678558334e+01	4.817435510850543778e+01	-2.918363642987563140e-03	7.680415439653532417e+01	3.935173462291133850e-01	0.000000000000000000e+00	1.121518503440932868e+01	1.000000000000000000e+00
3.120000000000000000e+02	1.963973040547499238e+01	3.439195842981312268e+01	-3.904016075891329849e-03	1.033350180052126177e+02	2.938131614929907487e-01	0.000000000000000000e+00	6.137842339317156615e+00	1.000000000000000000e+00
3.120000000000000000e+02	8.314176080707672156e+01	2.133954662532006097e+01	-4.255195824801419682e-03	1.127877436409771548e+02	2.036424487843241371e-01	0.000000000000000000e+00	6.275830967191670773e+00	1.000000000000000000e+00
3.120000000000000000e+02	7.358043864699013170e+00	4.533215603437805186e+01	-3.651884641706236966e-03	9.654838159209273840e+01	2.197589106505004608e-01	0.000000000000000000e+00	5.486691727344410019e+00	1.000000000000000000e+00
3.120000000000000000e+02	2.913678384154870571e+01	1.491746874159753133e+01	-3.373285916769828627e-03	8.904932358128488090e+01	1.077758265906606505e-01	0.000000000000000000e+00	9.309532586174100288e+00	1.000000000000000000e+00
3.120000000000000000e+02	5.368813198847477963e+01	3.253235682996579925e+01	-3.640139533496246013e-03	9.623223783432773359e+01	1.102112810888814520e-01	0.000000000000000000e+00	7.434982797525013787e+00	1.000000000000000000e+00
3.120000000000000000e+02	4.055694341304261741e+01	4.805157981089656971e+01	-4.164156457551518829e-03	1.103372317212615172e+02	1.626497182044438494e-01	0.000000000000000000e+00	3.811019231791549000e+00	1.000000000000000000e+00
3.130000000000000000e+02	1.032375118082992174e+02	2.843020402839034233e+01	-3.902981759188806684e-03	1.033071772426407904e+02	1.570612595865936711e-01	0.000000000000000000e+00	5.915711902364636288e+00	1.000000000000000000e+00
3.130000000000000000e+02	7.605149331983214722e+01	3.911430014288269774e+01	-4.551710412669351426e-03	1.207690439716945718e+02	3.137943996596653795e-01	0.000000000000000000e+00	7.464881892476453729e+00	1.000000000000000000e+00
3.130000000000000000e+02	3.179266695105744489e+01	4.875020255891307386e+01	-3.594258234437418612e-03	9.499724825089762703e+01	2.836076890363707914e-01	0.000000000000000000e+00	4.992612099638969347e+00	1.000000000000000000e+00
3.140000000000000000e+02	1.327875749383379969e+02	1.500209258167375914e+01	-4.000942472160687671e-03	1.059439914259214675e+02	1.946098946706837918e-01	0.000000000000000000e+00	6.657164458110313099e+00	1.000000000000000000e+00
3.140000000000000000e+02	1.761779005437528056e+01	2.325710371204651494e+01	-4.615679448340169813e-03	1.224909022088433659e+02	8.737070175441596920e-02	0.000000000000000000e+00	7.666406500180375616e+00	1.000000000000000000e+00
3.140000000000000000e+02	6.492036083765569288e+01	6.961412108835650869e+00	-3.692446675085894140e-03	9.764019219323530763e+01	3.525971450923337525e-01	0.000000000000000000e+00	1.335964434888656882e+01	1.000000000000000000e+00
3.150000000000000000e+02	9.234706717938810527e+01	2.045895888873806356e+01	-5.229912632969548059e-03	1.390242524054400803e+02	7.025727327319009063e-02	0.000000000000000000e+00	6.072849774723952265e+00	1.000000000000000000e+00
3.150000000000000000e+02	1.027478343763393269e+02	4.375699412045771908e+01	-3.520845054166410817e-03	9.302118142670148870e+01	1.966492111666058307e-01	0.000000000000000000e+00	5.875038698157138306e+00	1.000000000000000000e+00
3.150000000000000000e+02	7.476168366407307531e+01	1.599625921075015889e+01	-4.476008027435741249e-03	1.187313584849682826e+02	1.676508006336279166e-01	0.000000000000000000e+00	8.130553239920972786e+00	1.000000000000000000e+00
3.150000000000000000e+02	1.027994700668547239e+02	1.597037568166852139e+01	-4.053365968576816587e-03	1.073550777144307204e+02	2.325781828708558541e-01	0.000000000000000000e+00	5.548762947898550735e+00	1.000000000000000000e+00
3.150000000000000000e+02	6.770685320408361463e+01	2.679356211359119655e+01	-4.486145749323649547e-03	1.190042361320293622e+02	1.550837241292931656e-01	0.000000000000000000e+00	5.218972224135224103e+00	1.000000000000000000e+00
3.150000000000000000e+02	1.175748773848005442e+02	3.473900605314366885e+01	-4.014351402335255593e-03	1.063049203758472316e+02	8.342895202944300426e-02	0.000000000000000000e+00	6.012089483357311082e+00	1.000000000000000000e+00
3.150000000000000000e+02	8.595241662370794700e+01	3.905035913799770242e+01	-4.089034614809267804e-03	1.083151727303902874e+02	1.664928369318069423e-01	0.000000000000000000e+00	3.911492465855597178e+00	1.000000000000000000e+00
3.150000000000000000e+02	8.476106599178794454e+01	4.686387332726590671e+01	-4.556352684043396203e-03	1.208940002590710492e+02	8.055937081573028014e-02	0.000000000000000000e+00	7.903816819364664070e+00	1.000000000000000000e+00
3.150000000000000000e+02	1.067762617702748713e+02	3.317076264720267886e+01	-3.727087195519593159e-03	9.857261308753832907e+01	2.088632724487983205e-01	0.000000000000000000e+00	5.915711902364636288e+00	1.000000000000000000e+00
3.150000000000000000e+02	6.008966672023205291e+01	4.148548464273076775e+01	-4.115111797635954971e-03	1.090170937704826457e+02	1.856708816631439385e-01	0.000000000000000000e+00	4.039909202994969917e+00	1.000000000000000000e+00
3.150000000000000000e+02	7.767811032772098834e+00	5.080352487397193784e+01	-3.835172134870405616e-03	1.014819416584835068e+02	1.924764671498656599e-01	0.000000000000000000e+00	5.486691727344410019e+00	1.000000000000000000e+00
3.160000000000000000e+02	1.967474657082432188e+01	9.660818573906130524e+00	-4.536388172986496360e-03	1.203566143589479225e+02	3.643266409625884883e-01	0.000000000000000000e+00	1.082416372280405703e+01	1.000000000000000000e+00
3.160000000000000000e+02	1.036656491366003507e+02	2.145111505433590082e+01	-3.746548776612789854e-03	9.909646159270731403e+01	2.816882284529393932e-01	0.000000000000000000e+00	5.548762947898550735e+00	1.000000000000000000e+00
3.160000000000000000e+02	4.799822402956504419e+01	5.942737745251402082e+00	-4.120343116209898744e-03	1.091579054754463982e+02	1.383131096719393271e-01	0.000000000000000000e+00	4.278716819582457198e+00	1.000000000000000000e+00
3.160000000000000000e+02	2.528301157463008764e+01	2.339189121677342698e+01	-3.329384715815250292e-03	8.786763241318043072e+01	1.994405154987854978e-01	0.000000000000000000e+00	3.964193087295553752e+00	1.000000000000000000e+00
3.160000000000000000e+02	5.174715779439568308e+01	3.970951423226734534e+01	-4.292209156609242023e-03	1.137840336364302800e+02	1.384100119371999282e-01	0.000000000000000000e+00	7.434982797525013787e+00	1.000000000000000000e+00
3.170000000000000000e+02	4.993983372996228809e+01	1.756654127807627574e+01	-4.721850096344970722e-03	1.253487036887847950e+02	8.145571105025617431e-02	0.000000000000000000e+00	7.510842010318041773e+00	1.000000000000000000e+00
3.170000000000000000e+02	7.934804486321408490e+01	2.904051232506583702e+01	-4.084774433013284300e-03	1.082005011703106021e+02	3.778315154435971657e-01	0.000000000000000000e+00	5.381030809126841952e+00	1.000000000000000000e+00
3.170000000000000000e+02	4.790022157087769017e+00	4.035668353135979203e+01	-4.662665733141310546e-03	1.237556347574812605e+02	2.081625563295916859e-01	0.000000000000000000e+00	5.599112618893583360e+00	1.000000000000000000e+00
3.180000000000000000e+02	1.269747665921152304e+02	1.824694970524794257e+01	-3.434915708092581722e-03	9.070821624286759288e+01	1.533300912303120489e-01	0.000000000000000000e+00	4.027864715984750710e+00	1.000000000000000000e+00
3.180000000000000000e+02	1.401923593574281881e+02	3.968559987926991539e+01	-3.705801217763112984e-03	9.799965719174574019e+01	9.557319995666546664e-02	0.000000000000000000e+00	9.482890598572220497e+00	1.000000000000000000e+00
3.180000000000000000e+02	1.191550799998969836e+02	7.129019468366367462e+00	-3.504175524958642526e-03	9.257248674380068110e+01	2.678813109341459109e-01	0.000000000000000000e+00	1.359249319119503596e+01	1.000000000000000000e+00
3.180000000000000000e+02	9.312730880520312837e+00	1.832096039946408084e+01	-3.509508517433084819e-03	9.271603521103136814e+01	2.895947162933659724e-01	0.000000000000000000e+00	9.661237947777957302e+00	1.000000000000000000e+00
3.180000000000000000e+02	1.409114967644887706e+01	3.955594971812300287e+01	-3.934482903720093114e-03	1.041550953739993588e+02	1.708435066200347796e-01	0.000000000000000000e+00	9.335531466985543148e+00	1.000000000000000000e+00
3.190000000000000000e+02	7.901355484231450532e+01	9.066072527057627894e+00	-5.467892717474388299e-03	1.454299761198113572e+02	1.697303110435601781e-01	0.000000000000000000e+00	8.130553239920972786e+00	1.000000000000000000e+00
3.190000000000000000e+02	7.138449129287128869e+01	3.413220516753634826e+01	-3.780187372176928556e-03	1.000019136172819429e+02	3.443918814130702000e-01	0.000000000000000000e+00	7.540091655830140738e+00	1.000000000000000000e+00
3.190000000000000000e+02	8.457860407362184674e+01	3.030413525742770275e+01	-4.125415311130698794e-03	1.092944340398247363e+02	2.427672284078605802e-01	0.000000000000000000e+00	5.381030809126841952e+00	1.000000000000000000e+00
3.190000000000000000e+02	1.065080853168882555e+02	4.827103804679968846e+01	-3.836024551543268032e-03	1.015048862074244056e+02	1.582753792911111290e-01	0.000000000000000000e+00	5.875038698157138306e+00	1.000000000000000000e+00
3.200000000000000000e+02	8.627428609617668087e+01	2.043007460660678021e+01	-4.000266095349024401e-03	1.059257853521176997e+02	2.433274559851823504e-01	0.000000000000000000e+00	6.072849774723952265e+00	1.000000000000000000e+00
3.200000000000000000e+02	2.299092026241137532e+01	2.662626043654617192e+01	-3.837971424366341897e-03	1.015572902959328161e+02	2.222513127565303170e-01	0.000000000000000000e+00	3.964193087295553752e+00	1.000000000000000000e+00
3.200000000000000000e+02	8.380030597266097914e+01	3.578413914294297626e+01	-3.642844755032435995e-03	9.630505443905772722e+01	2.949941399707043388e-01	0.000000000000000000e+00	3.911492465855597178e+00	1.000000000000000000e+00
3.200000000000000000e+02	1.124444384785196576e+02	3.787330287776238436e+01	-3.181328959721015960e-03	8.388240705352340854e+01	3.274265379960287214e-01	0.000000000000000000e+00	6.012089483357311082e+00	1.000000000000000000e+00
3.210000000000000000e+02	2.509715139285979291e+01	4.334489022887211007e+01	-3.985474850233382098e-03	1.055276485508828728e+02	2.110074255305826041e-01	0.000000000000000000e+00	7.857035662262027209e+00	1.000000000000000000e+00
3.210000000000000000e+02	4.886070395984097559e+01	1.013362619426183109e+01	-4.253510264520760607e-03	1.127423733173037022e+02	1.807721657176082353e-01	0.000000000000000000e+00	4.278716819582457198e+00	1.000000000000000000e+00
3.210000000000000000e+02	3.704223058429654003e+01	4.423158376384326829e+01	-4.559290894617195125e-03	1.209730882432171200e+02	1.088824692710885778e-01	0.000000000000000000e+00	8.141124876699960211e+00	1.000000000000000000e+00
3.210000000000000000e+02	1.208087468406730736e+01	4.971341010863812926e+01	-4.092456766451057527e-03	1.084072869842850935e+02	1.087862588923844687e-01	0.000000000000000000e+00	1.035447763674626032e+01	1.000000000000000000e+00
3.210000000000000000e+02	5.494758021822777749e+01	7.696293708619696972e+00	-3.554885157300262909e-03	9.393744085377856834e+01	2.845825656123505132e-01	0.000000000000000000e+00	6.556725724817179746e+00	1.000000000000000000e+00
3.210000000000000000e+02	4.517914265600573032e+01	4.449345433358374180e+01	-3.941296113926121523e-03	1.043384869476201544e+02	1.710533066163917315e-01	0.000000000000000000e+00	8.125571103073477630e+00	1.000000000000000000e+00
3.220000000000000000e+02	5.752547871754862285e+01	1.605282478750641317e+01	-3.556592333362710613e-03	9.398339301070204499e+01	3.111925087733701245e-01	0.000000000000000000e+00	5.495384021234192673e+00	1.000000000000000000e+00
3.220000000000000000e+02	5.961302650142039994e+01	3.998618609721170003e+01	-3.627384244809795689e-03	9.588890299018540020e+01	1.480381563990558202e-01	0.000000000000000000e+00	7.245386318266688441e+00	1.000000000000000000e+00
3.220000000000000000e+02	6.149377729242927160e+01	4.698321399218579586e+01	-4.325195564345929791e-03	1.146719306834897907e+02	1.577271479973764157e-01	0.000000000000000000e+00	6.114283083916838279e+00	1.000000000000000000e+00
3.220000000000000000e+02	1.171099150481102100e+02	5.227906629777232439e+01	-4.057243931732067675e-03	1.074594610732262083e+02	9.097004439530875786e-02	0.000000000000000000e+00	1.133415564170602607e+01	1.000000000000000000e+00
3.220000000000000000e+02	1.294405580476152977e+02	2.143184635478898770e+01	-3.818056628690381232e-03	1.010212425875971007e+02	2.485606686477999094e-01	0.000000000000000000e+00	4.027864715984750710e+00	1.000000000000000000e+00
3.220000000000000000e+02	1.323019167973213257e+02	2.780741869296969426e+01	-4.782759823373940351e-03	1.269882143380778672e+02	1.022707380002736421e-01	0.000000000000000000e+00	6.988225564039432847e+00	1.000000000000000000e+00
3.220000000000000000e+02	8.765088145468638459e+01	3.873216585183268990e+01	-3.726725864595636147e-03	9.856288712213603276e+01	2.343649622437310454e-01	0.000000000000000000e+00	4.849514719959338471e+00	1.000000000000000000e+00
3.230000000000000000e+02	1.386746495096083152e+02	9.541971969988527036e+00	-4.181260150083790025e-03	1.107976128035073202e+02	1.676489438641276530e-01	0.000000000000000000e+00	9.342103668945881623e+00	1.000000000000000000e+00
3.230000000000000000e+02	1.419161256462203937e+02	4.901050437669577065e+01	-3.843763516744909490e-03	1.017131963818660836e+02	1.047083661779826258e-01	0.000000000000000000e+00	9.482890598572220497e+00	1.000000000000000000e+00
3.230000000000000000e+02	1.043074581160804968e+02	2.575176614218809235e+01	-3.521876213678617942e-03	9.304893720699877235e+01	8.558832847330211102e-02	0.000000000000000000e+00	9.079944607340348028e+00	1.000000000000000000e+00
3.230000000000000000e+02	6.335342575489872985e+01	5.280783116641335084e+01	-4.098271061124598123e-03	1.085637906906777346e+02	1.799961874178868104e-01	0.000000000000000000e+00	6.114283083916838279e+00	1.000000000000000000e+00
3.240000000000000000e+02	1.250213792038052958e+02	1.604165452228557953e+01	-4.135632294925404608e-03	1.095694451842205694e+02	2.243688619520056715e-01	0.000000000000000000e+00	6.372908188667357088e+00	1.000000000000000000e+00
3.240000000000000000e+02	1.426607636909295422e+02	1.827462574359755010e+01	-5.479191115093068332e-03	1.457340957427242074e+02	9.357944260141382031e-02	0.000000000000000000e+00	9.599393116039060203e+00	1.000000000000000000e+00
3.240000000000000000e+02	6.577535573069863517e+01	2.909329849808022672e+01	-4.387214065744558626e-03	1.163412862766923297e+02	8.431850607725110969e-02	0.000000000000000000e+00	6.940063330808095898e+00	1.000000000000000000e+00
3.240000000000000000e+02	9.487048040154218143e+01	7.438178767220174237e+00	-4.076150524285706601e-03	1.079683709197404369e+02	9.014287004750221044e-02	0.000000000000000000e+00	6.764683104077599651e+00	1.000000000000000000e+00
3.240000000000000000e+02	1.049924741351251924e+02	1.548193730051657724e+01	-3.602984127905323967e-03	9.523212363062842201e+01	2.640809337873307738e-01	0.000000000000000000e+00	4.798097996414327326e+00	1.000000000000000000e+00
3.240000000000000000e+02	2.789320882347772468e+01	1.617123746185894717e+01	-2.166582596967392849e-03	5.656842045045249279e+01	2.924004042106446155e-01	0.000000000000000000e+00	5.352189391745669766e+00	1.000000000000000000e+00
3.240000000000000000e+02	5.341835959826303082e+01	4.806224821474123132e+01	-4.032817350805688490e-03	1.068019693800592052e+02	1.549540221568852516e-01	0.000000000000000000e+00	8.147188827362418451e+00	1.000000000000000000e+00
3.250000000000000000e+02	1.188962828340166737e+02	8.785733115881985356e+00	-3.626231599766334412e-03	9.585787717680898368e+01	1.206225701187371158e-01	0.000000000000000000e+00	8.205202342271348925e+00	1.000000000000000000e+00
3.250000000000000000e+02	4.853705412250320705e+01	1.494066782818555872e+01	-4.011346292099472917e-03	1.062240316496258572e+02	1.201010162907087953e-01	0.000000000000000000e+00	4.817924707535897966e+00	1.000000000000000000e+00
3.250000000000000000e+02	9.529343611651789558e+01	2.273086398473456526e+01	-3.978065835687810865e-03	1.053282196773557615e+02	1.058806626546853202e-01	0.000000000000000000e+00	6.093244063315041537e+00	1.000000000000000000e+00
3.250000000000000000e+02	6.852511605320879085e+01	1.232391330436902344e+01	-5.379564053053734890e-03	1.430524283451083249e+02	1.732222921184815023e-01	0.000000000000000000e+00	5.810416641108750113e+00	1.000000000000000000e+00
3.260000000000000000e+02	1.097984166572926590e+01	1.932962215645815007e+01	-6.458357524653229355e-03	1.720903746855016152e+02	3.134382695136723740e-01	0.000000000000000000e+00	5.497870859784177888e+00	1.000000000000000000e+00
3.260000000000000000e+02	1.020404291926173244e+02	1.169945464482482933e+01	-3.467927564845594331e-03	9.159679830257309163e+01	2.693795316713152310e-01	0.000000000000000000e+00	4.798097996414327326e+00	1.000000000000000000e+00
3.260000000000000000e+02	5.448852873466544899e+00	1.914759070433235166e+01	-4.732937979579982662e-03	1.256471568838430244e+02	2.248279001887336648e-01	0.000000000000000000e+00	5.533983417909640323e+00	1.000000000000000000e+00
3.260000000000000000e+02	6.700745578727946850e+01	3.592311610078387929e+01	-4.073114889327418206e-03	1.078866605577959064e+02	9.659216574588613824e-02	0.000000000000000000e+00	6.940063330808095898e+00	1.000000000000000000e+00
3.260000000000000000e+02	1.288994823585457894e+01	3.734166806532176963e+01	-3.457581786422903730e-03	9.131832038571819510e+01	3.091557140471564713e-01	0.000000000000000000e+00	3.923896510579662156e+00	1.000000000000000000e+00
3.260000000000000000e+02	1.295533611667676723e+02	1.156113019263763775e+01	-3.263152360532396538e-03	8.608485227098154269e+01	2.558442569803810462e-01	0.000000000000000000e+00	6.372908188667357088e+00	1.000000000000000000e+00
3.260000000000000000e+02	5.471204987856391710e+01	2.077340353473701740e+01	-4.923335746289757460e-03	1.307721045949668337e+02	1.280969657820685281e-01	0.000000000000000000e+00	5.495384021234192673e+00	1.000000000000000000e+00
3.260000000000000000e+02	2.188502021118684482e+01	3.617444933100664883e+01	-4.114712983789185936e-03	1.090063588750766570e+02	1.438886030748478539e-01	0.000000000000000000e+00	7.857035662262027209e+00	1.000000000000000000e+00
3.270000000000000000e+02	1.108203722034249239e+02	1.023659939652620920e+01	-4.059173189924118220e-03	1.075113910276914311e+02	8.611541514432008437e-02	0.000000000000000000e+00	7.840788584162297958e+00	1.000000000000000000e+00
3.270000000000000000e+02	1.128223085242169077e+02	3.818375253440133577e+01	-4.284390485968160578e-03	1.135735780260600194e+02	8.586403856229340992e-02	0.000000000000000000e+00	8.630461127866430715e+00	1.000000000000000000e+00
3.270000000000000000e+02	7.003463473657348004e+01	4.720176090894884879e+01	-3.249787528185025306e-03	8.572511030482381500e+01	1.420310454384891008e-01	0.000000000000000000e+00	6.086244458072656016e+00	1.000000000000000000e+00
3.270000000000000000e+02	1.142635636739022686e+02	2.874969915429684519e+01	-3.678059434445962294e-03	9.725293000386625408e+01	2.541721785718358273e-01	0.000000000000000000e+00	5.689473653760699356e+00	1.000000000000000000e+00
3.270000000000000000e+02	3.248589190764308654e+01	4.281909886624013239e+01	3.247649713574567946e-03	-8.566756662516831966e+01	4.218332608787744853e-01	0.000000000000000000e+00	3.860561400558247147e+00	1.000000000000000000e+00
3.280000000000000000e+02	8.814597119345420140e+01	8.174326448689669178e+00	-3.911051909059554653e-03	1.035244019339973818e+02	2.141396202298299078e-01	0.000000000000000000e+00	3.645554707276921658e+00	1.000000000000000000e+00
3.280000000000000000e+02	1.647771233916428102e+01	1.932819070711280318e+01	-8.308168859643522489e-03	2.218818534990118394e+02	2.193529672992002855e-01	0.000000000000000000e+00	5.497870859784177888e+00	1.000000000000000000e+00
3.280000000000000000e+02	7.995558003950256420e+01	2.223049339814245329e+01	-4.998632394994919834e-03	1.327988688480635631e+02	1.819342520653911555e-01	0.000000000000000000e+00	1.076290949703305522e+01	1.000000000000000000e+00
3.280000000000000000e+02	4.957105662646279853e+01	2.622778721941854840e+01	-3.655880934920281190e-03	9.665595004793243561e+01	2.751071294990639071e-01	0.000000000000000000e+00	4.217969430402699338e+00	1.000000000000000000e+00
3.280000000000000000e+02	1.617358080565071532e+01	2.962226384656421274e+01	-4.485129185850143460e-03	1.189768732341509434e+02	9.015385433724576458e-02	0.000000000000000000e+00	8.388768941030498638e+00	1.000000000000000000e+00
3.280000000000000000e+02	1.029738780096406430e+02	3.794940431282788751e+01	-4.095406144374139600e-03	1.084866755606184512e+02	1.234831127873864398e-01	0.000000000000000000e+00	7.295386621477461198e+00	1.000000000000000000e+00
3.280000000000000000e+02	9.993794414592844788e+00	4.968400458631482763e+01	-4.376534800653274215e-03	1.160538318798690227e+02	1.027576740098103958e-01	0.000000000000000000e+00	6.784055705323463137e+00	1.000000000000000000e+00
3.280000000000000000e+02	1.331201656984333965e+02	5.304550053730213932e+01	-3.845020469865366008e-03	1.017470298617907360e+02	1.060867131981281242e-01	0.000000000000000000e+00	9.179019655982042281e+00	1.000000000000000000e+00
3.280000000000000000e+02	9.932428834159156850e+01	1.816141614558128126e+01	-3.479337737954002908e-03	9.190392659281508259e+01	1.940459845767645852e-01	0.000000000000000000e+00	6.093244063315041537e+00	1.000000000000000000e+00
3.290000000000000000e+02	2.896889215412919683e+01	2.141421721170286929e+01	-3.955272885036499944e-03	1.047147005048948074e+02	1.173915213006718750e-01	0.000000000000000000e+00	5.352189391745669766e+00	1.000000000000000000e+00
3.290000000000000000e+02	1.204742520946472979e+02	4.217532100739068568e+01	-4.341747260853650280e-03	1.151174536567805546e+02	1.659300747745030558e-01	0.000000000000000000e+00	8.630461127866430715e+00	1.000000000000000000e+00
3.290000000000000000e+02	1.348181694632479264e+02	4.402490271567300084e+01	-3.605841710988123665e-03	9.530904135993068849e+01	8.671476783730469595e-02	0.000000000000000000e+00	9.179019655982042281e+00	1.000000000000000000e+00
3.290000000000000000e+02	1.637299006612468233e+01	5.199252676563412479e+01	-4.052488360221755993e-03	1.073314550795214188e+02	1.507199316133400746e-01	0.000000000000000000e+00	6.784055705323463137e+00	1.000000000000000000e+00
3.290000000000000000e+02	1.086109947196407290e+02	2.810272568176824137e+01	-3.593440830648880237e-03	9.497524614579143076e+01	2.497767769788558079e-01	0.000000000000000000e+00	5.406615466698075245e+00	1.000000000000000000e+00
3.290000000000000000e+02	1.416228884129668586e+02	3.507923287216434005e+01	-3.737420254336526210e-03	9.885074863002853363e+01	3.075493979702524916e-01	0.000000000000000000e+00	6.383143787411914793e+00	1.000000000000000000e+00
3.290000000000000000e+02	9.002229617799383021e+00	3.681005940045046998e+01	-3.031751673967299568e-03	7.985622659192102901e+01	2.298368090810760656e-01	0.000000000000000000e+00	3.923896510579662156e+00	1.000000000000000000e+00
3.300000000000000000e+02	7.428586370068450151e+01	1.308202153237908760e+01	-4.003560919332750309e-03	1.060144723200677532e+02	2.328721358338057268e-01	0.000000000000000000e+00	5.810416641108750113e+00	1.000000000000000000e+00
3.300000000000000000e+02	9.888181284731184917e+01	3.190972976331055833e+01	-3.904338873067366919e-03	1.033437067554909135e+02	1.053011307204080316e-01	0.000000000000000000e+00	4.267023778380210963e+00	1.000000000000000000e+00
3.300000000000000000e+02	3.640832051191766539e+01	4.157290709738758494e+01	-3.969844072973394838e-03	1.051069140143073213e+02	1.421965761717652876e-01	0.000000000000000000e+00	4.115633618337189326e+00	1.000000000000000000e+00
3.300000000000000000e+02	2.882033515140173208e+01	4.160764189455124296e+01	-3.734325320863715516e-03	9.876744212653504462e+01	1.549734540443898911e-01	0.000000000000000000e+00	3.860561400558247147e+00	1.000000000000000000e+00
3.300000000000000000e+02	1.362379681347393046e+02	3.165182011500931480e+01	-3.891239946572533359e-03	1.029911221925626990e+02	2.040030658110187911e-01	0.000000000000000000e+00	6.383143787411914793e+00	1.000000000000000000e+00
3.300000000000000000e+02	5.436709727169520079e+01	3.466787660787348813e+01	-3.691034843153989057e-03	9.760218983137495741e+01	2.014683572062129224e-01	0.000000000000000000e+00	5.525421341698309341e+00	1.000000000000000000e+00
3.310000000000000000e+02	3.044031278790010830e+01	1.385284739865963388e+01	-4.781654217217969939e-03	1.269584546731597356e+02	1.163509328407301702e-01	0.000000000000000000e+00	7.703206613553104098e+00	1.000000000000000000e+00
3.310000000000000000e+02	5.549038541683680137e+01	6.807001775388706655e+00	-4.066060737167357352e-03	1.076967835356471568e+02	1.720057119882842933e-01	0.000000000000000000e+00	8.989112239008740346e+00	1.000000000000000000e+00
3.310000000000000000e+02	1.188092036558720963e+02	2.484995226516990385e+01	-4.328794312487716650e-03	1.147687983956004842e+02	1.731190901386926440e-01	0.000000000000000000e+00	3.839140622362906985e+00	1.000000000000000000e+00
3.310000000000000000e+02	4.812423528739352641e+00	2.622205666276075320e+01	-1.696551318545162388e-03	4.391656131295270882e+01	3.442721224555266302e-01	0.000000000000000000e+00	7.103035330602837760e+00	1.000000000000000000e+00
3.310000000000000000e+02	7.058189743502603619e+01	2.765923424313823276e+01	-3.782932719016078582e-03	1.000758102771150817e+02	1.116756429280991725e-01	0.000000000000000000e+00	9.003797890349941824e+00	1.000000000000000000e+00
3.310000000000000000e+02	9.041762187272352946e+01	4.555181379869600988e+01	-4.297276577552486786e-03	1.139204336993783357e+02	5.475241783207629442e-02	0.000000000000000000e+00	1.121072176928666408e+01	1.000000000000000000e+00
3.310000000000000000e+02	7.338338013701405771e+01	5.228391358733703242e+01	-3.827895925238359448e-03	1.012860875025035483e+02	1.606643677069928833e-01	0.000000000000000000e+00	6.086244458072656016e+00	1.000000000000000000e+00
3.310000000000000000e+02	4.468045300009796961e+01	5.351771828977462775e+01	-4.407567557286675396e-03	1.168891423870591666e+02	1.537707428609066396e-01	0.000000000000000000e+00	1.275956666248308302e+01	1.000000000000000000e+00
3.310000000000000000e+02	6.104409878970283643e+01	1.658546355170877717e+01	-3.442729247377310318e-03	9.091853373222178902e+01	3.504990285745960277e-01	0.000000000000000000e+00	7.591685235473224935e+00	1.000000000000000000e+00
3.310000000000000000e+02	6.247479454641221963e+01	4.628618290585145445e+01	-4.261590245100465961e-03	1.129598626224225342e+02	1.576953582235330886e-01	0.000000000000000000e+00	4.515652294299465019e+00	1.000000000000000000e+00
3.320000000000000000e+02	4.793048681501120001e+01	1.167034136620611484e+01	-3.950461274850177937e-03	1.045851861149030526e+02	1.447632327580442579e-01	0.000000000000000000e+00	5.522017160536042191e+00	1.000000000000000000e+00
3.320000000000000000e+02	5.200441800043714835e+01	2.967307654536221051e+01	-3.594747393038489908e-03	9.501041496128640063e+01	2.476798644130753235e-01	0.000000000000000000e+00	4.217969430402699338e+00	1.000000000000000000e+00
3.320000000000000000e+02	4.983171089397123410e+01	4.184419767578854277e+01	-2.371343861563612702e-03	6.207999126587500172e+01	2.007634393788700899e-01	0.000000000000000000e+00	8.489364738603565996e+00	1.000000000000000000e+00
3.320000000000000000e+02	1.301549261776903847e+02	1.773242261779619966e+01	-4.201728994068699811e-03	1.113485738622560604e+02	1.295554049225465798e-01	0.000000000000000000e+00	7.000511318565536989e+00	1.000000000000000000e+00
3.320000000000000000e+02	1.080743559477702860e+02	5.264699811936086604e+01	-3.775009617758611370e-03	9.986254370179671014e+01	2.058969934329432094e-01	0.000000000000000000e+00	9.286777832774136598e+00	1.000000000000000000e+00
3.330000000000000000e+02	8.886429515218695840e+00	1.685079823085601092e+01	-6.410656469948702169e-03	1.708064026339869486e+02	8.450596570751811587e-02	0.000000000000000000e+00	7.985302022750611961e+00	1.000000000000000000e+00
3.330000000000000000e+02	9.150441171537406149e+01	9.592404861357875845e+00	-4.092044419256865746e-03	1.083961878109829087e+02	6.869046397530564896e-02	0.000000000000000000e+00	3.645554707276921658e+00	1.000000000000000000e+00
3.330000000000000000e+02	7.265499537605833780e+01	4.613732256208994187e+00	-1.249127800102558042e-03	3.187323655988103965e+01	4.931353723446640913e-01	0.000000000000000000e+00	8.623900205659058571e+00	1.000000000000000000e+00
3.330000000000000000e+02	1.044663916419658420e+02	2.463087370720672453e+01	-3.570236477070493422e-03	9.435065321692093221e+01	2.429992851799919196e-01	0.000000000000000000e+00	5.316162395370742644e+00	1.000000000000000000e+00
3.330000000000000000e+02	1.150128032532902296e+02	2.542121814158235793e+01	-3.258996523869522096e-03	8.597298937489165382e+01	3.715353791153271912e-01	0.000000000000000000e+00	3.839140622362906985e+00	1.000000000000000000e+00
3.340000000000000000e+02	4.151230708603336694e+01	1.842732792675646181e+01	-3.541081542622845271e-03	9.356588815823619143e+01	1.649723309118690251e-01	0.000000000000000000e+00	9.319329289864157317e+00	1.000000000000000000e+00
3.340000000000000000e+02	7.480905428557548476e+01	3.614032200774534687e+01	-3.325625701648785536e-03	8.776645081120359748e+01	4.182500751233930725e-01	0.000000000000000000e+00	4.929397275971682646e+00	1.000000000000000000e+00
3.340000000000000000e+02	1.009073095761006300e+02	1.059419437465292901e+01	-3.832807580224314916e-03	1.014182948041599417e+02	9.630583623290767115e-02	0.000000000000000000e+00	9.456112859320377595e+00	1.000000000000000000e+00
3.340000000000000000e+02	7.205457053222201580e+01	4.022832601420972765e+01	-3.863146342155068629e-03	1.022349250157545697e+02	3.506880038094339902e-01	0.000000000000000000e+00	4.929397275971682646e+00	1.000000000000000000e+00
3.350000000000000000e+02	9.324389933192226465e+01	1.874344226797457225e+01	-6.301476031287546638e-03	1.678675864446725825e+02	1.098112715409038653e-01	0.000000000000000000e+00	9.314896820975667069e+00	1.000000000000000000e+00
3.350000000000000000e+02	2.004619624618447915e+01	1.883020715117787347e+01	-3.970309247677884269e-03	1.051194351487630598e+02	7.696892419225076498e-02	0.000000000000000000e+00	1.038449341327537212e+01	1.000000000000000000e+00
3.350000000000000000e+02	1.635410588675500065e+01	4.095939201372701177e+01	-4.082579537810706802e-03	1.081414210490518713e+02	2.206794048273938991e-01	0.000000000000000000e+00	6.140353813819137585e+00	1.000000000000000000e+00
[truncated: 10,603 more rows]
