# Supplementary material for: Layered entrenchment maintains essentiality in the evolution of Form I Rubisco complexes
Source: EMBO J. 2024 Nov 18;44(1):269–80. doi: 10.1038/s44318-024-00311-1 (PMC11696622; doi:10.1038/s44318-024-00311-1)
Supplement: Supplementary file 6 — Appendix Figure Source Data [file 44318_2024_311_MOESM6_ESM.zip › source data extended/Appendix Figure S2/AncL7_R269W_L273N.csv]

frame_indices	x_coords	y_coords	contrasts	masses_kDa	fit_errors	diffblur_errors	neareast_neighbour_distances	selections
5.000000000000000000e+00	9.975322070918896600e+01	6.113197958323141279e+00	-4.067660873741518225e-03	1.077398545044665070e+02	2.458329686164608674e-01	0.000000000000000000e+00	1.450483647724640157e+01	1.000000000000000000e+00
5.000000000000000000e+00	6.551316917184870192e+01	1.179240384607749625e+01	-5.878604583247099870e-03	1.564851311922536752e+02	1.979679567540629792e-01	0.000000000000000000e+00	5.836571757725216081e+00	1.000000000000000000e+00
5.000000000000000000e+00	2.293292262231604539e+01	1.390831367105883842e+01	-3.958460108719668268e-03	1.048004911893243900e+02	1.975418781275668501e-01	0.000000000000000000e+00	6.759288826889618740e+00	1.000000000000000000e+00
5.000000000000000000e+00	9.042108207238854334e+00	3.113004809324359456e+01	-8.445540931172265675e-03	2.255795055026024443e+02	8.153541237576245049e-02	0.000000000000000000e+00	7.489346483186874792e+00	1.000000000000000000e+00
5.000000000000000000e+00	1.799747346726810804e+01	4.735023663757262824e+01	-1.699887555433412731e-02	4.558101088177574525e+02	3.260514662528801733e-02	0.000000000000000000e+00	5.858298571986682468e+00	1.000000000000000000e+00
5.000000000000000000e+00	6.134738867086140601e+01	5.202908679463025265e+01	-3.976923363521769374e-03	1.052974676879098865e+02	1.544348679274986091e-01	0.000000000000000000e+00	1.257420265593619924e+01	1.000000000000000000e+00
6.000000000000000000e+00	4.508021412475103062e+01	3.562950168302857890e+01	-4.710308358383168484e-03	1.250380340597660194e+02	9.714510824191757710e-02	0.000000000000000000e+00	1.014798328547883344e+01	1.000000000000000000e+00
6.000000000000000000e+00	6.520766119778373593e+01	4.006209600953972227e+01	-1.645373365208751409e-02	4.411364926696481916e+02	1.841089795344597047e-02	0.000000000000000000e+00	1.144958599381954656e+01	1.000000000000000000e+00
6.000000000000000000e+00	9.842686915868092967e+01	2.981864665746525134e+01	-4.389915803901839504e-03	1.164140091191105313e+02	2.013913772230808696e-01	0.000000000000000000e+00	1.109694904680210925e+01	1.000000000000000000e+00
6.000000000000000000e+00	1.301991164212583669e+02	3.382901360414825831e+01	-3.667641268202021486e-03	9.697250361983529388e+01	2.415753095836221664e-01	0.000000000000000000e+00	1.228871166529823888e+01	1.000000000000000000e+00
6.000000000000000000e+00	1.174568593632969993e+02	4.962954537741327243e+01	-4.039576118930713819e-03	1.069838955330332766e+02	2.035192516094929127e-01	0.000000000000000000e+00	1.682793155680824526e+01	1.000000000000000000e+00
7.000000000000000000e+00	3.292333324348562940e+01	8.578147969712869525e+00	-5.863300646854468536e-03	1.560731942502298182e+02	1.114796963971603772e-01	0.000000000000000000e+00	6.578719076217792505e+00	1.000000000000000000e+00
7.000000000000000000e+00	1.631814743181317340e+01	2.935534700638993755e+01	-1.658848607083099336e-02	4.447636313275321527e+02	1.505440427339466147e-02	0.000000000000000000e+00	7.489346483186874792e+00	1.000000000000000000e+00
7.000000000000000000e+00	1.010224641206145435e+02	4.268799480603879459e+01	-4.674707855637488980e-03	1.240797732659855939e+02	1.695479965776124365e-01	0.000000000000000000e+00	5.682440227643069441e+00	1.000000000000000000e+00
7.000000000000000000e+00	1.243985347358267433e+02	1.179470120511912512e+01	-1.843314367789007299e-02	4.944163869479018558e+02	2.032877244955840768e-01	0.000000000000000000e+00	6.030970143385056659e+00	1.000000000000000000e+00
7.000000000000000000e+00	2.636318999697408927e+01	8.084118346065741534e+00	-4.565266594854973554e-03	1.211339365125282228e+02	1.716187028383795443e-01	0.000000000000000000e+00	6.578719076217792505e+00	1.000000000000000000e+00
7.000000000000000000e+00	5.354974490893486205e+01	2.129756987145551150e+01	-4.263009080236457131e-03	1.129980534899327864e+02	2.483241704558252216e-01	0.000000000000000000e+00	1.002870208888881365e+01	1.000000000000000000e+00
8.000000000000000000e+00	4.395314560360716882e+01	9.341093129244935511e+00	-1.727313711505600036e-02	4.631924231282678761e+02	4.164752724413556262e-02	0.000000000000000000e+00	1.105616778164763936e+01	1.000000000000000000e+00
8.000000000000000000e+00	1.205746013744432759e+02	1.645840515349540567e+01	-1.749718766387515362e-02	4.692232047240260044e+02	2.570036836426382587e-01	0.000000000000000000e+00	6.030970143385056659e+00	1.000000000000000000e+00
8.000000000000000000e+00	9.040900778677725214e+01	1.720715875202940737e+01	-4.284839156289738452e-03	1.135856549110852711e+02	8.372793819289781059e-02	0.000000000000000000e+00	1.010492446216297502e+01	1.000000000000000000e+00
8.000000000000000000e+00	6.833321054855362320e+01	2.904738036701083104e+01	-4.301561203081224333e-03	1.140357632128279306e+02	4.271472831021890793e-01	0.000000000000000000e+00	5.887035115541652708e+00	1.000000000000000000e+00
8.000000000000000000e+00	5.425883744066256753e+01	3.130117189118474741e+01	-3.257059856344317588e-03	8.592085998297692129e+01	3.086927032689347206e-01	0.000000000000000000e+00	1.002870208888881365e+01	1.000000000000000000e+00
9.000000000000000000e+00	1.279189719228627098e+01	5.003754715254618191e+01	-4.522606721515918388e-03	1.199856582317273563e+02	2.311390220643751992e-01	0.000000000000000000e+00	5.858298571986682468e+00	1.000000000000000000e+00
9.000000000000000000e+00	8.770856948890548210e+01	2.694456761606542017e+01	-4.675515014394338031e-03	1.241014996049806030e+02	8.027180608984629817e-02	0.000000000000000000e+00	1.010492446216297502e+01	1.000000000000000000e+00
9.000000000000000000e+00	7.129497040984861655e+01	1.099469191352397424e+01	-4.616148359716815835e-03	1.225035239235199072e+02	4.171986078874729831e-01	0.000000000000000000e+00	5.836571757725216081e+00	1.000000000000000000e+00
9.000000000000000000e+00	1.141040364278511632e+01	1.622108453047830068e+01	-4.194951054596408706e-03	1.111661316730175599e+02	1.977303212858556591e-01	0.000000000000000000e+00	8.258070776664380830e+00	1.000000000000000000e+00
9.000000000000000000e+00	1.080370445955794594e+02	1.932281644763204653e+01	-4.723593864694044554e-03	1.253956408024061915e+02	1.248545391175897024e-01	0.000000000000000000e+00	1.187273307603240013e+01	1.000000000000000000e+00
9.000000000000000000e+00	4.000089184025512168e+01	4.700582548250987713e+01	-4.457881721160068637e-03	1.182434516493789829e+02	2.188531076062832925e-01	0.000000000000000000e+00	6.181798562297289301e+00	1.000000000000000000e+00
1.100000000000000000e+01	6.361340950758548018e+01	6.798305776129399902e+00	-1.662564742677764482e-02	4.457639056973012543e+02	1.807028847043024022e-02	0.000000000000000000e+00	8.753058580250391074e+00	1.000000000000000000e+00
1.100000000000000000e+01	1.415726003351563911e+01	8.433240610554049610e+00	-3.893583123703217314e-03	1.030541936270662404e+02	3.182737917075616485e-01	0.000000000000000000e+00	8.258070776664380830e+00	1.000000000000000000e+00
1.100000000000000000e+01	1.179528169227600358e+02	3.280892390911328960e+01	-1.632908368006840902e-02	4.377812821552060427e+02	4.284768659119908563e-02	0.000000000000000000e+00	6.574915203001236108e+00	1.000000000000000000e+00
1.100000000000000000e+01	3.470724005196377959e+01	4.381335242715910283e+01	-4.082239675620061292e-03	1.081322729587872260e+02	1.639904795000619586e-01	0.000000000000000000e+00	6.181798562297289301e+00	1.000000000000000000e+00
1.100000000000000000e+01	5.761157333496158373e+01	4.893378655348927708e+01	-1.596163653435789254e-02	4.278906860578336477e+02	3.638599071906267746e-02	0.000000000000000000e+00	1.025881839311252186e+01	1.000000000000000000e+00
1.100000000000000000e+01	1.139138596566904909e+02	8.855316055639162798e+00	-1.673541754315350377e-02	4.487185942758063106e+02	2.518122836001335241e-02	0.000000000000000000e+00	1.010803858622199591e+01	1.000000000000000000e+00
1.200000000000000000e+01	1.216176932388433301e+02	2.496374188938266769e+01	-1.434282997315516894e-02	3.843171761162267330e+02	8.451223593772805298e-02	0.000000000000000000e+00	8.569060253517356784e+00	1.000000000000000000e+00
1.200000000000000000e+01	1.026548261160885005e+02	5.230633435466662817e+00	-4.215679896574609647e-03	1.117240911128063772e+02	1.839654502255129165e-01	0.000000000000000000e+00	1.182810890909367529e+01	1.000000000000000000e+00
1.200000000000000000e+01	6.563311908020433805e+01	1.568245712880650622e+01	-1.643475005255436855e-02	4.406255100218076564e+02	5.290641787987360178e-02	0.000000000000000000e+00	7.350626040862612953e+00	1.000000000000000000e+00
1.200000000000000000e+01	1.877189613701543180e+01	4.637763317654071926e+01	6.835516797499404870e-03	-1.822423926713454705e+02	2.064264549058960618e-01	0.000000000000000000e+00	7.011088195902401843e+00	1.000000000000000000e+00
1.200000000000000000e+01	6.771363823321624409e+01	4.714727049861743780e+01	-4.814962879833367508e-03	1.278550258734489944e+02	4.555255683246133280e-01	0.000000000000000000e+00	6.264424906796613790e+00	1.000000000000000000e+00
1.300000000000000000e+01	1.117613935165565238e+02	3.059628156752889083e+01	-4.024705317509554188e-03	1.065836173101163098e+02	4.392893550479874953e-01	0.000000000000000000e+00	6.574915203001236108e+00	1.000000000000000000e+00
1.300000000000000000e+01	8.529109667326795829e+01	5.184253521883824334e+01	-1.655482729197855357e-02	4.438576360282176552e+02	2.928088335842626844e-02	0.000000000000000000e+00	3.689535840383304954e+00	1.000000000000000000e+00
1.400000000000000000e+01	6.662027688512142731e+01	4.097899842490132727e+01	-1.650839256694540055e-02	4.426077498457917159e+02	4.075430227915011194e-02	0.000000000000000000e+00	5.501648425848388868e+00	1.000000000000000000e+00
1.400000000000000000e+01	1.084495572620642889e+02	4.886364582454687877e+01	-4.639328442556007320e-03	1.231274635554981387e+02	1.260436663697234172e-01	0.000000000000000000e+00	1.067907512403621517e+01	1.000000000000000000e+00
1.400000000000000000e+01	2.634734299331630680e+01	6.029564933513831271e+00	-3.911594300775417601e-03	1.035390015232193548e+02	4.044313174473880279e-01	0.000000000000000000e+00	1.242480500157718204e+01	1.000000000000000000e+00
1.500000000000000000e+01	2.694372829713248763e+01	2.248637636463807610e+01	-1.916928870187969633e-02	5.142312451836162381e+02	2.500074729608303681e-02	0.000000000000000000e+00	3.740869971993195264e+00	1.000000000000000000e+00
1.500000000000000000e+01	1.022016510234573303e+02	1.759348443134883411e+01	-3.960203005477990271e-03	1.048474048422870482e+02	2.549847524530843845e-01	0.000000000000000000e+00	1.237115404523628470e+01	1.000000000000000000e+00
1.500000000000000000e+01	5.724796542335684357e+00	3.705045463626971269e+01	-4.646295992305059935e-02	1.248896573828591954e+03	3.022322470133920191e-02	0.000000000000000000e+00	1.176934186875015875e+01	1.000000000000000000e+00
1.600000000000000000e+01	4.043366059579906135e+01	4.101458761330745517e+01	-1.478974666983031913e-02	3.963468587184373746e+02	1.456492125045449892e-02	0.000000000000000000e+00	4.006114709366911164e+00	1.000000000000000000e+00
1.700000000000000000e+01	4.342575111563900236e+01	2.587629449296838757e+01	-2.030579592597970065e-02	5.448226759418636220e+02	3.234858943383323027e-02	0.000000000000000000e+00	6.524082400357934297e+00	1.000000000000000000e+00
1.700000000000000000e+01	1.403870362933843197e+01	1.277060424471653022e+01	-1.521568947380733811e-02	4.078119858364416359e+02	5.154066338037932571e-02	0.000000000000000000e+00	9.038745189235759980e+00	1.000000000000000000e+00
1.700000000000000000e+01	1.009508643159542061e+02	3.603118378360730389e+01	-6.436358396012842840e-03	1.714982228660733767e+02	1.543583876852486769e-01	0.000000000000000000e+00	3.219495450959132476e+00	1.000000000000000000e+00
1.700000000000000000e+01	6.091861538471271587e+01	5.249519455501169318e+01	-1.621566994778701754e-02	4.347285181563954097e+02	1.092304344119088277e-02	0.000000000000000000e+00	8.518433296423292944e+00	1.000000000000000000e+00
1.700000000000000000e+01	1.431553126460295857e+02	6.352019155888393165e+00	-3.873377496168226627e-03	1.025103175807409741e+02	2.908662843281305532e-01	0.000000000000000000e+00	1.271754838328935655e+01	1.000000000000000000e+00
1.700000000000000000e+01	7.553722224588746315e+01	9.557943149690126816e+00	-3.659498066917387174e-03	9.675331259934122841e+01	2.136580542979332753e-01	0.000000000000000000e+00	5.568806672499926336e+00	1.000000000000000000e+00
1.700000000000000000e+01	1.183686323655677484e+02	4.346464991824290536e+01	-4.018344725857115815e-03	1.064124088963104526e+02	2.147342073359759240e-01	0.000000000000000000e+00	1.129323725533246758e+01	1.000000000000000000e+00
1.800000000000000000e+01	5.911475205321731607e+01	2.284141804508914220e+01	-5.284889402310402953e-03	1.405040652891062791e+02	1.047786599649389583e-01	0.000000000000000000e+00	6.187047645124962081e+00	1.000000000000000000e+00
1.800000000000000000e+01	4.984019698268675569e+01	2.706731732456069039e+01	-1.732179104117069143e-02	4.645020436747041117e+02	6.813756183981256598e-02	0.000000000000000000e+00	4.122834207945054175e+00	1.000000000000000000e+00
1.800000000000000000e+01	1.894925277788968287e+01	4.296868958411145201e+01	-6.094485767460888423e-03	1.622960175278986981e+02	1.354937046630659836e-01	0.000000000000000000e+00	9.492315060944546801e+00	1.000000000000000000e+00
1.800000000000000000e+01	9.966230278751197602e+01	4.279513659210194021e+01	-5.424867386438118368e-03	1.442718607930135022e+02	1.690327448331814253e-01	0.000000000000000000e+00	5.929713088558262513e+00	1.000000000000000000e+00
1.800000000000000000e+01	6.353726283082364645e+00	8.012449372976471196e+00	-7.430439222591167341e-03	1.982559540353177852e+02	1.249275130256656263e-01	0.000000000000000000e+00	9.038745189235759980e+00	1.000000000000000000e+00
1.900000000000000000e+01	5.569141247732722633e+01	9.141835472774161531e+00	-2.623257450496881919e-03	6.886076392573764338e+01	3.106271296154169415e-01	0.000000000000000000e+00	9.595590378031408463e+00	1.000000000000000000e+00
1.900000000000000000e+01	6.996848166671584579e+01	9.585074636325813913e+00	-4.438936544830626892e-03	1.177335032411373561e+02	1.644359028602172534e-01	0.000000000000000000e+00	5.568806672499926336e+00	1.000000000000000000e+00
1.900000000000000000e+01	1.700076213444669904e+01	3.367851039161737958e+01	-2.165504099277635111e-02	5.811403835301302934e+02	7.845479648526243466e-02	0.000000000000000000e+00	5.258341434430993999e+00	1.000000000000000000e+00
1.900000000000000000e+01	7.210304210320872187e+01	4.052356350641984051e+01	-8.410649044992883627e-03	2.246403185819680459e+02	5.366101546120194410e-02	0.000000000000000000e+00	3.248815999444080838e+00	1.000000000000000000e+00
1.900000000000000000e+01	2.845263504282659284e+01	4.172075505663899264e+01	-4.606821026478483995e-03	1.222524595546634032e+02	1.229587865759586007e-01	0.000000000000000000e+00	9.584968182439380868e+00	1.000000000000000000e+00
1.900000000000000000e+01	5.609716415972010140e+01	4.547256585126903872e+01	-4.138993020074632594e-03	1.096599060176583151e+02	1.543939768268849377e-01	0.000000000000000000e+00	7.472067313912386766e+00	1.000000000000000000e+00
1.900000000000000000e+01	7.825924161904717380e+01	5.323074653628547281e+01	-4.106433635344716553e-03	1.087835031735979783e+02	2.200523700728825860e-01	0.000000000000000000e+00	4.679996653422242581e+00	1.000000000000000000e+00
2.000000000000000000e+01	1.353045039546354360e+02	2.585055338641396006e+01	-1.693680051057276301e-02	4.541392312705032168e+02	7.115169978298507836e-02	0.000000000000000000e+00	6.896221491161368178e+00	1.000000000000000000e+00
2.000000000000000000e+01	1.371561690954331425e+02	1.920757159647124368e+01	-1.663648315033782257e-02	4.460555714957911846e+02	5.804242024400341204e-02	0.000000000000000000e+00	3.714506910996506761e+00	1.000000000000000000e+00
2.000000000000000000e+01	8.181767226923763303e+01	3.435960181383096312e+01	-4.359611943137403460e-03	1.155983183442305631e+02	1.422826913721481068e-01	0.000000000000000000e+00	5.910147110661263525e+00	1.000000000000000000e+00
2.000000000000000000e+01	1.409540682386955552e+02	4.081023161497353158e+01	-4.953665734894564798e-03	1.315884986544389790e+02	1.945406933629928448e-01	0.000000000000000000e+00	5.929016214766659409e+00	1.000000000000000000e+00
2.000000000000000000e+01	3.997120284168786242e+01	8.853444463637980988e+00	-5.157921301809654732e-03	1.370864575760971036e+02	2.976278184619757239e-01	0.000000000000000000e+00	6.381339350056918214e+00	1.000000000000000000e+00
2.000000000000000000e+01	5.720535531083212533e+01	3.808313405198738621e+01	-3.611597439261912679e-03	9.546396863115005260e+01	1.998152755633300082e-01	0.000000000000000000e+00	7.472067313912386766e+00	1.000000000000000000e+00
2.100000000000000000e+01	1.057239085613519620e+02	1.721360007905286693e+01	-1.635869014189754098e-02	4.385782010025629347e+02	1.826541857025676396e-02	0.000000000000000000e+00	9.228143529145548030e+00	1.000000000000000000e+00
2.100000000000000000e+01	1.127751959342055343e+01	3.086311415274090919e+01	-1.698480899272715797e-02	4.554314783644869067e+02	1.213453984954460108e-01	0.000000000000000000e+00	6.378241228214184488e+00	1.000000000000000000e+00
2.100000000000000000e+01	9.576820609329161016e+01	3.640577664350712439e+01	-3.587568843752316893e-03	9.481718953449113485e+01	2.104120000906185561e-01	0.000000000000000000e+00	5.196178024627346126e+00	1.000000000000000000e+00
2.100000000000000000e+01	1.054669651779333037e+02	4.120754035310998376e+01	-3.372868915880234287e-03	8.903809914419407789e+01	3.999562223822960005e-01	0.000000000000000000e+00	6.017854043164660105e+00	1.000000000000000000e+00
2.200000000000000000e+01	1.357716414068100264e+01	2.361320497072552982e+01	-2.056420704092478541e-02	5.517783428856123464e+02	3.451529540754172398e-02	0.000000000000000000e+00	7.605889046733171455e+00	1.000000000000000000e+00
2.200000000000000000e+01	9.385083944766473962e+01	4.441405752527730044e+01	-5.992888606679506146e-03	1.595613208683685400e+02	2.219109077586992607e-01	0.000000000000000000e+00	6.032744909099155173e+00	1.000000000000000000e+00
2.200000000000000000e+01	4.767461162201552582e+01	1.441499948968493250e+01	-4.639595837315034846e-03	1.231346610357098399e+02	3.105581537726975760e-01	0.000000000000000000e+00	6.251764626835484506e+00	1.000000000000000000e+00
2.200000000000000000e+01	7.110844745375420928e+01	2.909151964744973284e+01	-4.599160297745646421e-03	1.220462552757826415e+02	2.363086064443754575e-01	0.000000000000000000e+00	6.040180526481966794e+00	1.000000000000000000e+00
2.300000000000000000e+01	1.289028265172464955e+02	3.420749852390423484e+01	-6.028948569915723241e-03	1.605319489867768823e+02	3.158936544347543673e-01	0.000000000000000000e+00	7.026114489217948567e+00	1.000000000000000000e+00
2.300000000000000000e+01	5.321170196012389653e+01	2.469440432714200995e+01	-1.593445259602343025e-02	4.271589744156541997e+02	4.632260057445225510e-02	0.000000000000000000e+00	4.122834207945054175e+00	1.000000000000000000e+00
2.300000000000000000e+01	1.111472071627757998e+02	2.907121302536506136e+01	-4.272053497320411897e-03	1.132415025882802411e+02	1.233109384308600509e-01	0.000000000000000000e+00	5.979943962239429034e+00	1.000000000000000000e+00
2.300000000000000000e+01	7.638720957591540639e+01	3.202723953363236831e+01	-4.611797741851004183e-03	1.223864180905121373e+02	2.796631687375245034e-01	0.000000000000000000e+00	5.910147110661263525e+00	1.000000000000000000e+00
2.300000000000000000e+01	9.827464186242964672e+01	4.856019465508958177e+01	-4.288476198018372799e-03	1.136835533738904473e+02	3.536875802644280364e-01	0.000000000000000000e+00	5.929713088558262513e+00	1.000000000000000000e+00
2.300000000000000000e+01	1.287286498806831503e+02	4.691375212199898925e+01	-4.003140438577255759e-03	1.060031542152250097e+02	1.223591367623894088e-01	0.000000000000000000e+00	6.347643519280210533e+00	1.000000000000000000e+00
2.300000000000000000e+01	1.413298848885804659e+02	4.672732508395264261e+01	-4.050061105069450301e-03	1.072661205120415246e+02	1.687581664663106995e-01	0.000000000000000000e+00	5.929016214766659409e+00	1.000000000000000000e+00
2.300000000000000000e+01	7.687747366747765909e+01	4.875938365635067839e+01	-4.634349034169057621e-03	1.229934325316240660e+02	3.427913129788313640e-01	0.000000000000000000e+00	4.679996653422242581e+00	1.000000000000000000e+00
2.400000000000000000e+01	8.791596292683740899e+01	5.018316407986702643e+01	-4.323154479083159488e-03	1.146169906732869066e+02	3.029645918909473767e-01	0.000000000000000000e+00	5.586228348761333784e+00	1.000000000000000000e+00
2.400000000000000000e+01	1.091682808418435684e+02	5.314443687436666153e+01	-3.933883829275151151e-03	1.041389700524766653e+02	2.104444334741106815e-01	0.000000000000000000e+00	3.508757833471439103e+00	1.000000000000000000e+00
2.400000000000000000e+01	4.914804554837004247e+01	3.699979131469088145e+01	-4.352939162151392254e-03	1.154187067120562347e+02	9.035962244817508093e-02	0.000000000000000000e+00	8.129813779830376674e+00	1.000000000000000000e+00
2.400000000000000000e+01	6.547455355152399648e+01	5.334137407864034230e+01	-4.572383847402021993e-03	1.213255120114472021e+02	2.050921661339057955e-01	0.000000000000000000e+00	1.026916319614134920e+01	1.000000000000000000e+00
2.400000000000000000e+01	1.363544772284151918e+02	1.558060981804042022e+01	-1.480738606018918921e-02	3.968216592101002220e+02	7.156467958004897323e-02	0.000000000000000000e+00	3.714506910996506761e+00	1.000000000000000000e+00
2.400000000000000000e+01	1.167381963600332995e+02	2.312356742228899975e+01	-3.123331184595419703e-03	8.232127758222411273e+01	3.308482594674385657e-01	0.000000000000000000e+00	5.779922078871459590e+00	1.000000000000000000e+00
2.400000000000000000e+01	6.755885841524957414e+01	3.418541415280930096e+01	-4.125341667530848556e-03	1.092924517707833871e+02	4.621772643169473893e-01	0.000000000000000000e+00	5.141084847133283731e+00	1.000000000000000000e+00
2.400000000000000000e+01	6.920459996416043680e+01	3.905596732053182762e+01	-5.664271955395424468e-03	1.507159274378736882e+02	2.263055155894044823e-01	0.000000000000000000e+00	3.248815999444080838e+00	1.000000000000000000e+00
2.400000000000000000e+01	4.050292507298720324e+01	4.837193549021619532e+01	-4.055074412470040419e-03	1.074010639976286114e+02	1.241556682709046289e-01	0.000000000000000000e+00	6.638767913820184496e+00	1.000000000000000000e+00
2.500000000000000000e+01	1.504759458144270745e+01	4.358314749812230104e+01	-4.910827135475421233e-03	1.304354095933915971e+02	9.188018730576663629e-02	0.000000000000000000e+00	7.807643309771480133e+00	1.000000000000000000e+00
2.500000000000000000e+01	8.341624591689978274e+01	1.499958267973336490e+01	-3.708477322031937095e-03	9.807169004530408074e+01	1.426497670299924359e-01	0.000000000000000000e+00	1.344631189765771495e+01	1.000000000000000000e+00
2.600000000000000000e+01	9.685809399882562332e+01	1.465313817982320899e+01	-3.884764186361106854e-03	1.028168137799859494e+02	8.756690770025565840e-02	0.000000000000000000e+00	9.228143529145548030e+00	1.000000000000000000e+00
2.600000000000000000e+01	1.342629022150433400e+02	2.950468872769445383e+01	-1.738350941431746760e-02	4.661633206983730702e+02	4.705332102188697352e-02	0.000000000000000000e+00	7.130696422190403005e+00	1.000000000000000000e+00
2.600000000000000000e+01	8.364839078048873944e+01	4.657847614050059804e+01	-4.464105840110950754e-03	1.184109866195748708e+02	2.819849685333454259e-01	0.000000000000000000e+00	5.586228348761333784e+00	1.000000000000000000e+00
2.600000000000000000e+01	1.351752341505883237e+02	4.696673083518658842e+01	-4.043417946080865230e-03	1.070873062168871144e+02	1.039231053693817630e-01	0.000000000000000000e+00	6.159305222213874664e+00	1.000000000000000000e+00
2.600000000000000000e+01	4.713483399257923878e+01	4.867363649419863236e+01	-4.912950036655611835e-03	1.304925518473810939e+02	1.270407928350877347e-01	0.000000000000000000e+00	6.638767913820184496e+00	1.000000000000000000e+00
2.700000000000000000e+01	1.028902198987482421e+02	4.258298123417684167e+01	-4.089666694278440776e-03	1.083321864500613003e+02	1.846018359769274753e-01	0.000000000000000000e+00	7.551863405046863598e+00	1.000000000000000000e+00
2.700000000000000000e+01	1.164658362944252019e+02	5.086846403306978459e+01	-4.365287820074751843e-03	1.157510962524033147e+02	9.944621796740871211e-02	0.000000000000000000e+00	7.644237565501540210e+00	1.000000000000000000e+00
2.700000000000000000e+01	6.491756971194993753e+01	6.800143623298164464e+00	-4.163625075340012666e-03	1.103229284755057904e+02	1.828819155522755091e-01	0.000000000000000000e+00	1.225645791393061579e+01	1.000000000000000000e+00
2.700000000000000000e+01	5.287979087863952543e+01	1.787775415263214285e+01	-7.618014867197734838e-03	2.033049385223803256e+02	2.329320142554420769e-01	0.000000000000000000e+00	6.251764626835484506e+00	1.000000000000000000e+00
2.800000000000000000e+01	1.338430089138900030e+02	9.722836808105022044e+00	-1.864591293575279182e-02	5.001435093817653410e+02	3.159781733556321637e-02	0.000000000000000000e+00	6.373458851423738913e+00	1.000000000000000000e+00
2.800000000000000000e+01	1.109583486243196546e+02	2.309425207150431092e+01	-4.517659134883430204e-03	1.198524837558607032e+02	7.399461357108816362e-02	0.000000000000000000e+00	5.779922078871459590e+00	1.000000000000000000e+00
2.800000000000000000e+01	1.213147466853649625e+01	3.209244583019491159e+01	-1.540396033909914239e-02	4.128796836189440569e+02	3.310104396549184980e-02	0.000000000000000000e+00	1.002042576852867306e+01	1.000000000000000000e+00
2.800000000000000000e+01	6.287412029284508819e+00	1.641086563517056618e+01	-3.451798454933689090e-03	9.116265011715091759e+01	3.064625193386800728e-01	0.000000000000000000e+00	6.017359176999427461e+00	1.000000000000000000e+00
2.800000000000000000e+01	4.706643621747360839e+01	2.895532388175384497e+01	-3.598928995180936726e-03	9.512297138828184018e+01	2.457564958632252328e-01	0.000000000000000000e+00	7.477949351170059877e+00	1.000000000000000000e+00
2.800000000000000000e+01	1.267296556206558336e+02	4.088908613986870222e+01	-4.182032085128556571e-03	1.108183910238046366e+02	2.172453727092413800e-01	0.000000000000000000e+00	5.898120911114597575e+00	1.000000000000000000e+00
2.800000000000000000e+01	1.302394809544134269e+01	5.112397961084790410e+01	-3.549017227344098638e-03	9.377949344337790194e+01	2.541635470346913506e-01	0.000000000000000000e+00	7.807643309771480133e+00	1.000000000000000000e+00
2.900000000000000000e+01	6.121057159943860881e+01	4.072222393556968711e+01	-1.791600003618449427e-02	4.804964015999581761e+02	3.629279954447284240e-02	0.000000000000000000e+00	7.138451048420477285e+00	1.000000000000000000e+00
2.900000000000000000e+01	7.015617719066300140e+01	4.420145543291712897e+01	-6.057860356298102114e-03	1.613101692149097630e+02	2.034101786378674781e-01	0.000000000000000000e+00	5.232738014911196167e+00	1.000000000000000000e+00
2.900000000000000000e+01	1.063033074640559619e+02	5.111877424734421993e+01	-1.531068577289516723e-02	4.103690067195569213e+02	1.849639885938469952e-02	0.000000000000000000e+00	3.508757833471439103e+00	1.000000000000000000e+00
2.900000000000000000e+01	3.631122728214545958e+01	4.090813546441443549e+01	-4.235596800732824123e-03	1.122601955752810028e+02	1.382782110926967789e-01	0.000000000000000000e+00	8.560294457254721934e+00	1.000000000000000000e+00
3.000000000000000000e+01	1.212376126747879965e+02	3.159386069833772837e+01	-4.037438653263844893e-03	1.069263612459125454e+02	1.154464288819120332e-01	0.000000000000000000e+00	9.193153642462176478e+00	1.000000000000000000e+00
3.000000000000000000e+01	2.606048978751096001e+01	4.164319987954942803e+01	-4.165897771581382122e-03	1.103841027718306123e+02	1.382262896108373829e-01	0.000000000000000000e+00	9.585526091348270938e+00	1.000000000000000000e+00
3.000000000000000000e+01	1.985637319774352605e+01	2.298331229703307343e+01	-3.869717177146287605e-03	1.024117925616840949e+02	2.840171765533825443e-01	0.000000000000000000e+00	7.552050866304609755e+00	1.000000000000000000e+00
3.000000000000000000e+01	3.400864602970212758e+01	3.078904514185395414e+01	-1.708346142542597687e-02	4.580869116077101921e+02	2.621355052609253278e-02	0.000000000000000000e+00	1.037775839862543137e+01	1.000000000000000000e+00
3.000000000000000000e+01	1.294776014863457476e+02	3.567021425014339542e+01	-4.185459873716033431e-03	1.109106570076929046e+02	2.900730397927608895e-01	0.000000000000000000e+00	5.898120911114597575e+00	1.000000000000000000e+00
3.100000000000000000e+01	4.075819795065019235e+01	2.109991573933369580e+01	-1.691384257763728013e-02	4.535212712603462251e+02	1.448007025223974065e-02	0.000000000000000000e+00	1.007478571062511818e+01	1.000000000000000000e+00
3.100000000000000000e+01	6.559999371927531797e+01	3.438812766804449694e+01	-7.027006621322108917e-03	1.873967353470113721e+02	1.511881621207811222e-01	0.000000000000000000e+00	7.084701567624625440e+00	1.000000000000000000e+00
3.100000000000000000e+01	7.903183353583879978e+01	2.768625304496549333e+01	-4.131763603773795819e-03	1.094653114004839978e+02	9.185058130042200730e-02	0.000000000000000000e+00	1.077722538730238000e+01	1.000000000000000000e+00
3.200000000000000000e+01	1.163726535722221556e+01	1.916544016394503203e+01	-5.637102300306956991e-03	1.499846002586535860e+02	2.097859077692350027e-01	0.000000000000000000e+00	6.017359176999427461e+00	1.000000000000000000e+00
3.200000000000000000e+01	1.052151391857227196e+02	1.269612086299923348e+01	-1.663636659879028437e-02	4.460524342710374412e+02	1.249041224505154091e-02	0.000000000000000000e+00	3.020731477347994076e+00	1.000000000000000000e+00
3.200000000000000000e+01	6.539391866149736643e+01	1.904734135478831547e+01	-1.595295544591463638e-02	4.276570166975457141e+02	1.281870335962942420e-02	0.000000000000000000e+00	1.001597091304958731e+01	1.000000000000000000e+00
3.200000000000000000e+01	6.638270365197699086e+00	7.030264694903997302e+00	-4.286163132088296850e-03	1.136212924443172056e+02	2.605240489748589239e-01	0.000000000000000000e+00	5.591292707591051681e+00	1.000000000000000000e+00
3.200000000000000000e+01	9.451801169209797138e+01	1.479489889657237711e+01	-1.095964646148559450e-02	2.932518296362319461e+02	1.776915199099204923e-02	0.000000000000000000e+00	1.048089281144815388e+01	1.000000000000000000e+00
3.300000000000000000e+01	1.176851929200871538e+01	9.253573061036613367e+00	-3.745711417441811245e-03	9.907392234741649872e+01	3.501446812735995451e-01	0.000000000000000000e+00	5.591292707591051681e+00	1.000000000000000000e+00
3.300000000000000000e+01	1.376246971907273746e+02	2.402337870180467760e+01	-5.399069497018441424e-03	1.435774575097295553e+02	2.319855579328334860e-01	0.000000000000000000e+00	6.646616634798587775e+00	1.000000000000000000e+00
3.300000000000000000e+01	1.338177010471320614e+02	4.015719699272873555e+01	-3.889233717512175729e-03	1.029371204087784122e+02	1.812533283639536918e-01	0.000000000000000000e+00	6.242553830748775567e+00	1.000000000000000000e+00
3.300000000000000000e+01	8.234091472095967390e+01	4.129994729459954073e+01	-4.517246618333956021e-03	1.198413800240125653e+02	9.422505897016830723e-02	0.000000000000000000e+00	3.836262348659706056e+00	1.000000000000000000e+00
3.300000000000000000e+01	1.420975939207149565e+02	8.558239224506538179e+00	-1.555019277948712503e-02	4.168158306841604599e+02	1.905951190709709309e-02	0.000000000000000000e+00	8.336333796497278570e+00	1.000000000000000000e+00
3.400000000000000000e+01	7.224095628138472058e+00	5.064038510666135551e+01	-1.518951978152986715e-02	4.071075747141059651e+02	2.877250638109229985e-02	0.000000000000000000e+00	8.746692759217722823e+00	1.000000000000000000e+00
3.400000000000000000e+01	3.377159415614606530e+01	1.095285566289811463e+01	-4.191761721640205503e-03	1.110802842131635657e+02	1.044955495090320596e-01	0.000000000000000000e+00	1.231971837243742840e+01	1.000000000000000000e+00
3.400000000000000000e+01	7.516544637732096135e+01	3.774605609418883745e+01	-5.697183772654179114e-03	1.516018167287196547e+02	2.394083715988785110e-01	0.000000000000000000e+00	6.882961572637606551e+00	1.000000000000000000e+00
3.400000000000000000e+01	1.143277440085961132e+02	4.058735644193198766e+01	-3.753327849535548558e-03	9.927893429109768419e+01	2.027675445452044034e-01	0.000000000000000000e+00	5.086474069152243871e+00	1.000000000000000000e+00
3.500000000000000000e+01	1.501323479589855481e+01	4.134078732285085067e+01	-4.261218629375095220e-03	1.129498598204250754e+02	1.298171191652789380e-01	0.000000000000000000e+00	7.153497827444173396e+00	1.000000000000000000e+00
3.500000000000000000e+01	1.048251815664629163e+02	2.815541666202361881e+01	-3.896885419695266493e-03	1.031430817194969762e+02	1.325201630407027986e-01	0.000000000000000000e+00	7.097585777732803081e+00	1.000000000000000000e+00
3.500000000000000000e+01	1.430275599077084792e+02	2.789463006944238899e+01	-3.748491911893449269e-03	9.914876507757013258e+01	3.027982034447024295e-01	0.000000000000000000e+00	6.646616634798587775e+00	1.000000000000000000e+00
3.500000000000000000e+01	1.312929412475384368e+02	2.928465393480864165e+01	-1.639209219635346521e-02	4.394772860364312237e+02	3.726023352816965062e-02	0.000000000000000000e+00	6.638587122976184141e+00	1.000000000000000000e+00
3.500000000000000000e+01	1.347252873649122762e+02	1.702173395207842432e+01	-5.843799043006717327e-03	1.555482684502590303e+02	1.556852991239691120e-01	0.000000000000000000e+00	7.578232415240531594e+00	1.000000000000000000e+00
3.500000000000000000e+01	5.757180232544863685e+01	3.098237972635613247e+01	-3.999484717239507568e-03	1.059047529522997166e+02	1.475741200122581143e-01	0.000000000000000000e+00	8.720721076735989286e+00	1.000000000000000000e+00
3.500000000000000000e+01	7.317091650855797980e+01	4.433369684130143895e+01	-4.668918182014765439e-03	1.239239322858434349e+02	3.809912359696664419e-01	0.000000000000000000e+00	5.657893625878866573e+00	1.000000000000000000e+00
3.500000000000000000e+01	9.120208097864964714e+01	4.701359725521542288e+01	-3.234828345079226401e-03	8.532245310698385765e+01	1.606269092513608054e-01	0.000000000000000000e+00	8.307849533919849705e+00	1.000000000000000000e+00
3.600000000000000000e+01	8.481669771300940397e+01	4.703886464889080798e+00	-6.846593754395752240e-03	1.825405517615131998e+02	5.453400657961260389e-02	0.000000000000000000e+00	1.026375618503354481e+01	1.000000000000000000e+00
3.600000000000000000e+01	1.000148691003298609e+02	4.777447172596392733e+01	-3.338627143064674084e-03	8.811641136261718543e+01	1.943118916927586426e-01	0.000000000000000000e+00	8.317998728324029756e+00	1.000000000000000000e+00
3.600000000000000000e+01	7.472991425176941505e+01	6.601645783630469388e+00	-3.999316365182823373e-03	1.059002214102418549e+02	2.286225674734356783e-01	0.000000000000000000e+00	7.814466208534248892e+00	1.000000000000000000e+00
3.600000000000000000e+01	6.884656232819857280e+01	4.068517368739809115e+01	-5.817675303582697625e-03	1.548450942435405011e+02	2.770136368796074500e-01	0.000000000000000000e+00	5.657893625878866573e+00	1.000000000000000000e+00
3.600000000000000000e+01	1.188061563656280981e+02	4.299900343445419537e+01	-3.646091798361452210e-03	9.639245529235832066e+01	4.006461253739215245e-01	0.000000000000000000e+00	5.086474069152243871e+00	1.000000000000000000e+00
3.700000000000000000e+01	5.414417361128538886e+01	1.643710997379037053e+01	-7.616119258232933488e-03	2.032539143061133586e+02	1.857207737603141506e-01	0.000000000000000000e+00	3.811589762553890814e+00	1.000000000000000000e+00
3.700000000000000000e+01	4.560910706250086832e+01	3.480785993282043478e+01	-1.545727105567014890e-02	4.143146512637348451e+02	4.626244417105984663e-02	0.000000000000000000e+00	8.093520928156111793e+00	1.000000000000000000e+00
3.700000000000000000e+01	4.888785265756745702e+01	4.787683637219652155e+01	-4.861757197551952632e-03	1.291145912330102874e+02	1.360799975448085952e-01	0.000000000000000000e+00	5.395566861847711060e+00	1.000000000000000000e+00
3.700000000000000000e+01	1.038409060650311915e+02	1.000608331897955594e+01	-4.653528427348604078e-03	1.235096853683818097e+02	1.212843911421328524e-01	0.000000000000000000e+00	3.020731477347994076e+00	1.000000000000000000e+00
3.800000000000000000e+01	1.091618899912857046e+02	3.607691416356803416e+01	-4.570734911756369964e-03	1.212811275151949104e+02	1.939371460864813823e-01	0.000000000000000000e+00	6.857852234819229231e+00	1.000000000000000000e+00
3.800000000000000000e+01	8.384503656689447837e+01	3.777085020322818565e+01	-6.395142993690640550e-03	1.703888254952723003e+02	6.403769966066041874e-02	0.000000000000000000e+00	3.836262348659706056e+00	1.000000000000000000e+00
3.800000000000000000e+01	1.301528245344036065e+02	5.178365580557285597e+01	-4.406519419991637189e-03	1.168609296147983514e+02	1.463364443353663003e-01	0.000000000000000000e+00	1.219040050122674934e+01	1.000000000000000000e+00
3.800000000000000000e+01	1.196489027595872727e+02	5.902021514336434294e+00	-3.170147879518634901e-03	8.358144527029813275e+01	2.137978082365037391e-01	0.000000000000000000e+00	7.417313479059561843e+00	1.000000000000000000e+00
3.800000000000000000e+01	5.770029050688603611e+00	1.236291848210355404e+01	-5.031044475035086061e-03	1.336713066832605250e+02	2.297699470882504924e-01	0.000000000000000000e+00	6.756472017460189328e+00	1.000000000000000000e+00
3.800000000000000000e+01	1.082982317113250730e+02	2.196561484261551200e+01	-3.229666740676066447e-03	8.518351790239175614e+01	1.403704165811837656e-01	0.000000000000000000e+00	7.097585777732803081e+00	1.000000000000000000e+00
3.900000000000000000e+01	1.362728761481813820e+02	9.536493421680809490e+00	-4.502629203831656594e-03	1.194479222314624138e+02	2.103598828832207168e-01	0.000000000000000000e+00	7.429188317685300191e+00	1.000000000000000000e+00
3.900000000000000000e+01	7.883107389930524178e+00	4.191855400751872907e+01	-1.659590631177387463e-02	4.449633623826458120e+02	5.092046226620705607e-02	0.000000000000000000e+00	7.153497827444173396e+00	1.000000000000000000e+00
3.900000000000000000e+01	8.354858869877485006e+01	5.024538001402659404e+01	-4.056904594663705496e-03	1.074503271177084827e+02	1.385488216420216467e-01	0.000000000000000000e+00	8.041614713845886442e+00	1.000000000000000000e+00
3.900000000000000000e+01	2.827574115020007639e+01	5.299256274490694807e+01	-4.542002907553438495e-03	1.205077464943961303e+02	1.278926435568016329e-01	0.000000000000000000e+00	1.284380940371019086e+01	1.000000000000000000e+00
3.900000000000000000e+01	1.272170421178445849e+02	1.874763787956952399e+01	-4.828559455931275869e-03	1.282210056995585887e+02	2.133916105094934013e-01	0.000000000000000000e+00	6.237215004233674698e+00	1.000000000000000000e+00
3.900000000000000000e+01	7.536107902491441735e+01	2.443664378448723440e+01	-3.847790120562040190e-03	1.018215807099641239e+02	2.020886315938870137e-01	0.000000000000000000e+00	8.137162876845573933e+00	1.000000000000000000e+00
4.000000000000000000e+01	8.082886210967829754e+01	1.841030428008792441e+01	-4.689395991764612991e-03	1.244751346766061459e+02	8.849773157570561821e-02	0.000000000000000000e+00	8.137162876845573933e+00	1.000000000000000000e+00
4.000000000000000000e+01	4.685872282759802943e+01	5.492728055053246017e+00	-4.593173245241673197e-03	1.218851014368650425e+02	1.199207189665567608e-01	0.000000000000000000e+00	1.314752024926034757e+01	1.000000000000000000e+00
4.000000000000000000e+01	1.118810147585502364e+02	1.345150120517288350e+01	-3.958898170364046412e-03	1.048122825199711770e+02	1.874059878610420116e-01	0.000000000000000000e+00	7.199273806513314611e+00	1.000000000000000000e+00
4.000000000000000000e+01	6.841295873675307782e+00	2.969316726530644956e+01	-4.517903634900294861e-03	1.198590649769719221e+02	2.567723879939334264e-01	0.000000000000000000e+00	1.226969650122046751e+01	1.000000000000000000e+00
4.000000000000000000e+01	3.083035291130472189e+01	3.890803308124458937e+01	-3.447053057373378020e-03	9.103491797624739945e+01	1.670778032170783245e-01	0.000000000000000000e+00	7.353341374705577138e+00	1.000000000000000000e+00
4.100000000000000000e+01	7.054724950595853272e+01	3.425112194289107492e+01	-1.654486376047818383e-02	4.435894470739041822e+02	2.176625909180329721e-02	0.000000000000000000e+00	6.655025073400619107e+00	1.000000000000000000e+00
4.100000000000000000e+01	1.388277971836295421e+02	4.202606184838752768e+01	-4.519710221083251232e-03	1.199076929618652656e+02	2.425851624513560845e-01	0.000000000000000000e+00	9.760576929783171707e+00	1.000000000000000000e+00
4.100000000000000000e+01	4.788029898739723222e+01	4.257617817133168359e+01	-4.383519373854993621e-03	1.162418360411672609e+02	1.352602779049943971e-01	0.000000000000000000e+00	5.395566861847711060e+00	1.000000000000000000e+00
4.100000000000000000e+01	9.308938637420978068e+01	4.316721746180478902e+01	-4.273200579588468800e-03	1.132723786681089990e+02	2.115160003513182341e-01	0.000000000000000000e+00	5.352154778945997116e+00	1.000000000000000000e+00
4.200000000000000000e+01	8.744250551794682735e+01	3.254748494944709591e+01	-4.182748528109023547e-03	1.108376755609940432e+02	2.518293284606274440e-01	0.000000000000000000e+00	6.342344001092441452e+00	1.000000000000000000e+00
4.200000000000000000e+01	1.026055639671742341e+02	5.191948649802294824e+01	-4.002673760045684370e-03	1.059905926021686327e+02	1.247398524406183595e-01	0.000000000000000000e+00	9.915098267444006908e+00	1.000000000000000000e+00
4.300000000000000000e+01	1.426775994227217268e+02	1.330111276979463319e+01	-9.090587641189286361e-03	2.429422651462530780e+02	5.199955098262620812e-02	0.000000000000000000e+00	7.429188317685300191e+00	1.000000000000000000e+00
4.300000000000000000e+01	1.436726082407087972e+02	2.813723917789774376e+01	-4.904819491221281899e-03	1.302737014851424533e+02	1.430541274938981200e-01	0.000000000000000000e+00	6.180038317716356033e+00	1.000000000000000000e+00
4.300000000000000000e+01	1.132788013595129506e+01	1.645092219725573557e+01	-4.316099497900725314e-03	1.144270913362949358e+02	2.323902686083704205e-01	0.000000000000000000e+00	5.671282429310026352e+00	1.000000000000000000e+00
4.300000000000000000e+01	1.378121684819843153e+02	2.617557675974222775e+01	-4.056551676657352799e-03	1.074408276032964835e+02	3.675672535794611839e-01	0.000000000000000000e+00	6.180038317716356033e+00	1.000000000000000000e+00
4.300000000000000000e+01	5.641878609347589446e+01	2.946276722146982863e+01	-4.125000807890427494e-03	1.092832768321053862e+02	1.373931988344774258e-01	0.000000000000000000e+00	5.024510623120789887e+00	1.000000000000000000e+00
4.300000000000000000e+01	8.774160099968506188e+01	4.338344041575277288e+01	-3.289877863528549960e-03	8.680422418261510131e+01	4.475387965112923583e-01	0.000000000000000000e+00	5.352154778945997116e+00	1.000000000000000000e+00
4.400000000000000000e+01	3.862322509341403531e+01	4.538381672182511295e+01	-4.858363336190106227e-03	1.290232384702188142e+02	2.841632411407438719e-01	0.000000000000000000e+00	3.177583527666871355e+00	1.000000000000000000e+00
4.400000000000000000e+01	1.063056617839846609e+02	4.272065777915303642e+01	-1.354180085678561652e-03	3.470093501357002452e+01	3.894152078495798364e-01	0.000000000000000000e+00	9.915098267444006908e+00	1.000000000000000000e+00
4.500000000000000000e+01	2.947399977173093077e+01	1.128358539736704991e+01	-4.840281491851439015e-03	1.285365284191623516e+02	1.565940428152782227e-01	0.000000000000000000e+00	6.595265424956624045e+00	1.000000000000000000e+00
4.500000000000000000e+01	1.331545244076696690e+02	3.408359132519588997e+01	-1.661090068315270590e-02	4.453669667452683711e+02	1.550042178917565572e-02	0.000000000000000000e+00	8.928839634421459337e+00	1.000000000000000000e+00
4.500000000000000000e+01	8.011560252321059750e+01	3.609237504802553076e+01	-1.673224628868015193e-02	4.486332334355221292e+02	3.487433034987608149e-02	0.000000000000000000e+00	6.418439809126168072e+00	1.000000000000000000e+00
4.500000000000000000e+01	2.607050528643564746e+01	4.451298446024736677e+01	-4.084008201905588685e-03	1.081798764832176971e+02	1.937769996486711221e-01	0.000000000000000000e+00	7.353341374705577138e+00	1.000000000000000000e+00
4.500000000000000000e+01	3.215782798959561717e+01	4.966313227017453613e+01	-3.924622352097409395e-03	1.038896783350163133e+02	2.074476050658284887e-01	0.000000000000000000e+00	7.753315501926173248e+00	1.000000000000000000e+00
4.500000000000000000e+01	5.435972241976930519e+01	5.303044039672537480e+01	-4.104172599989657465e-03	1.087226427540251876e+02	9.370445674793048685e-02	0.000000000000000000e+00	1.229937098770769488e+01	1.000000000000000000e+00
4.500000000000000000e+01	1.181299891044322123e+02	5.019009260163893593e+00	-3.749763494930363327e-03	9.918299235180317908e+01	2.575239724013450582e-01	0.000000000000000000e+00	8.332548857049326685e+00	1.000000000000000000e+00
4.500000000000000000e+01	8.219984777725005642e+01	6.782872665565684578e+00	-1.870595023588773149e-03	4.860130579925959893e+01	4.594418315659142271e-01	0.000000000000000000e+00	6.647465075832527326e+00	1.000000000000000000e+00
4.500000000000000000e+01	7.550301998721467100e+01	1.032064895641289404e+01	-1.673899792254519544e-03	4.330684886819674517e+01	4.339189183481388934e-01	0.000000000000000000e+00	7.573860543571611537e+00	1.000000000000000000e+00
4.600000000000000000e+01	1.341244749250346899e+02	8.737959803299530037e+00	-4.912601550272652912e-03	1.304831716192325644e+02	1.418809333764201597e-01	0.000000000000000000e+00	9.694240747400860059e+00	1.000000000000000000e+00
4.600000000000000000e+01	7.027268329572353878e+01	4.269703256564262972e+01	-5.149721202514452589e-03	1.368657350285580208e+02	1.673781404327130407e-01	0.000000000000000000e+00	8.450372349861890342e+00	1.000000000000000000e+00
4.600000000000000000e+01	4.519094360187356330e+01	2.394995094150627679e+01	-3.549848020562255003e-03	9.380185595253641395e+01	1.134510503424061012e-01	0.000000000000000000e+00	7.438656452942367991e+00	1.000000000000000000e+00
4.600000000000000000e+01	8.205268290495679295e+00	3.971885188572991865e+01	-4.323544884946392552e-03	1.146274992505132104e+02	1.544545089335432886e-01	0.000000000000000000e+00	1.476169939580797497e+01	1.000000000000000000e+00
4.700000000000000000e+01	1.685419422081588792e+01	1.517683545435796511e+01	-3.659623051899052633e-03	9.675667682732972708e+01	2.046110571507726572e-01	0.000000000000000000e+00	5.671282429310026352e+00	1.000000000000000000e+00
4.700000000000000000e+01	6.961001227789978429e+01	1.865315296356303776e+01	-3.918437592143607894e-03	1.037232027932238481e+02	1.927440228748081852e-01	0.000000000000000000e+00	4.908847533061907242e+00	1.000000000000000000e+00
4.700000000000000000e+01	2.841626726831661642e+01	2.588955714866622770e+01	-3.999754828966074066e-03	1.059120235652839739e+02	2.498914317692858544e-01	0.000000000000000000e+00	5.971128010998365099e+00	1.000000000000000000e+00
4.700000000000000000e+01	8.882527298101919655e+01	4.915538967659416159e+01	-3.852121192530230057e-03	1.019381604249138462e+02	1.343032234195635777e-01	0.000000000000000000e+00	5.872796883330471118e+00	1.000000000000000000e+00
4.700000000000000000e+01	1.298928901344272901e+02	2.577179735007678829e+01	-3.706264553550537785e-03	9.801212882796437498e+01	2.613002957844241525e-01	0.000000000000000000e+00	7.929565395263179717e+00	1.000000000000000000e+00
4.700000000000000000e+01	4.047648650663828107e+01	3.568545964850248708e+01	-2.732618660982186979e-03	7.180444596070985597e+01	3.105247497112415545e-01	0.000000000000000000e+00	5.312298095131063214e+00	1.000000000000000000e+00
4.800000000000000000e+01	1.060527235033042928e+02	7.488148240293625690e+00	-4.255731835527443684e-03	1.128021714727261582e+02	1.621344904135069154e-01	0.000000000000000000e+00	6.106820046834689819e+00	1.000000000000000000e+00
4.800000000000000000e+01	5.774521002144861370e+01	3.430903450311609504e+01	-4.159977901128518625e-03	1.102247572760727792e+02	1.484872189455592739e-01	0.000000000000000000e+00	4.849178995391220326e+00	1.000000000000000000e+00
4.800000000000000000e+01	1.152114760918858849e+02	3.358557750347305415e+01	-3.337158651552435493e-03	8.807688389155222808e+01	1.606702105435426908e-01	0.000000000000000000e+00	7.458112792701493632e+00	1.000000000000000000e+00
4.900000000000000000e+01	8.815810752822115148e+01	9.730402593212053475e+00	-4.783692763337960528e-03	1.270133263371094046e+02	1.075126683394281857e-01	0.000000000000000000e+00	6.513684828139953531e+00	1.000000000000000000e+00
4.900000000000000000e+01	7.390997663626224323e+01	3.445329697343237285e+01	-1.610463536353037503e-02	4.317397938227268810e+02	7.138569498759217424e-02	0.000000000000000000e+00	6.362298290962268510e+00	1.000000000000000000e+00
4.900000000000000000e+01	1.398960640250229517e+02	1.936267504647125293e+01	-4.410122313046473119e-03	1.169579088957735848e+02	1.678241354084157866e-01	0.000000000000000000e+00	4.561517903350659431e+00	1.000000000000000000e+00
4.900000000000000000e+01	9.477265933467181469e+01	3.572988310810172408e+01	-3.959782173955735465e-03	1.048360772958351106e+02	1.581492268005677548e-01	0.000000000000000000e+00	1.260063183398840714e+01	1.000000000000000000e+00
5.000000000000000000e+01	2.720098202230548168e+01	1.747478207785016480e+01	-4.785630576016460143e-03	1.270654865531816853e+02	3.523579327060903932e-01	0.000000000000000000e+00	6.595265424956624045e+00	1.000000000000000000e+00
5.000000000000000000e+01	6.729216046814393337e+01	2.298031682582426427e+01	-3.796331613464841437e-03	1.004364690948282686e+02	1.954984927357427127e-01	0.000000000000000000e+00	4.908847533061907242e+00	1.000000000000000000e+00
5.000000000000000000e+01	3.349061389399990674e+01	3.063317586137242898e+01	-4.294324682815568381e-03	1.138409773778212184e+02	1.491542580090385872e-01	0.000000000000000000e+00	6.946287653784562366e+00	1.000000000000000000e+00
5.100000000000000000e+01	4.169122103546195746e+01	3.051390948670219316e+01	-4.049451204285040191e-03	1.072497037773124902e+02	1.510308549010531687e-01	0.000000000000000000e+00	5.312298095131063214e+00	1.000000000000000000e+00
5.100000000000000000e+01	2.295825380347112699e+01	4.022598846115522520e+01	-3.995734553926597217e-03	1.058038095892604957e+02	2.081283354808503017e-01	0.000000000000000000e+00	9.672884545523201538e+00	1.000000000000000000e+00
5.200000000000000000e+01	7.382239248099041617e+01	8.456009761387168311e+00	-2.685752484562771436e-02	7.211759426366144226e+02	9.447454575924441045e-03	0.000000000000000000e+00	1.103294504930897446e+01	1.000000000000000000e+00
5.200000000000000000e+01	1.415470186520773268e+02	7.833562689272246082e+00	-3.707304076769694576e-03	9.804010973464590961e+01	1.510584127150614853e-01	0.000000000000000000e+00	1.164671983545200185e+01	1.000000000000000000e+00
5.200000000000000000e+01	1.117559439948592228e+02	4.153078184997447408e+01	-3.541372686224528252e-03	9.357372488742076655e+01	1.383234739212296782e-01	0.000000000000000000e+00	7.300055775504827871e+00	1.000000000000000000e+00
5.200000000000000000e+01	1.426986851600178454e+02	4.292840560424241403e+01	-1.617602353792236408e-02	4.336613534464235045e+02	3.082952020455609343e-02	0.000000000000000000e+00	8.800832093311868221e+00	1.000000000000000000e+00
5.200000000000000000e+01	1.006951266786057602e+02	1.041891731144239941e+01	-4.168357411583264137e-03	1.104503090441817363e+02	2.414316834941970802e-01	0.000000000000000000e+00	6.106820046834689819e+00	1.000000000000000000e+00
5.200000000000000000e+01	8.580710243686453964e+01	1.580501081932473895e+01	-4.054060132176967243e-03	1.073737625562501137e+02	1.181815666446440760e-01	0.000000000000000000e+00	6.513684828139953531e+00	1.000000000000000000e+00
5.200000000000000000e+01	2.496763332566653304e+01	3.076411288773938324e+01	-6.957125719371677446e-03	1.855157470628995782e+02	1.578630581608935213e-01	0.000000000000000000e+00	5.971128010998365099e+00	1.000000000000000000e+00
5.200000000000000000e+01	5.828826316285628906e+01	3.912770965454004823e+01	-4.041005903377498099e-03	1.070223811237761424e+02	1.341930873578768280e-01	0.000000000000000000e+00	3.683901081956475476e+00	1.000000000000000000e+00
5.300000000000000000e+01	4.021714652346849306e+01	1.231931808635407499e+01	-2.794176849660535283e-02	7.503605917709109008e+02	1.969757901548985224e-02	0.000000000000000000e+00	8.340282034905403208e+00	1.000000000000000000e+00
5.300000000000000000e+01	1.156053021461313222e+02	2.266386145969248744e+01	-5.959953128513013204e-03	1.586747946954989175e+02	1.671628514616632089e-01	0.000000000000000000e+00	1.092881422213665310e+01	1.000000000000000000e+00
5.300000000000000000e+01	1.273217544453837569e+01	7.916940739788482340e+00	-4.433220599764783713e-03	1.175796468168298361e+02	1.596942448585064733e-01	0.000000000000000000e+00	1.734066592805470464e+01	1.000000000000000000e+00
5.300000000000000000e+01	7.134642400956434471e+01	4.142912119444854113e+01	-1.790786942994908662e-02	4.802775496011335008e+02	2.966622691294051872e-02	0.000000000000000000e+00	3.623548846130598911e+00	1.000000000000000000e+00
5.300000000000000000e+01	5.084705214611757640e+01	4.175891823733299191e+01	-4.396284520048511502e-03	1.165854362203980941e+02	8.362717807972408490e-02	0.000000000000000000e+00	6.588145619040488121e+00	1.000000000000000000e+00
5.300000000000000000e+01	3.972324585104880867e+01	5.342890715353154718e+01	-4.284813041654425732e-03	1.135849519819344380e+02	1.602442820769401921e-01	0.000000000000000000e+00	1.301028319751620010e+01	1.000000000000000000e+00
5.300000000000000000e+01	1.404996003960600319e+02	2.388408958524382442e+01	-3.365094177129304177e-03	8.882882605105480422e+01	2.549781244180090445e-01	0.000000000000000000e+00	4.561517903350659431e+00	1.000000000000000000e+00
5.300000000000000000e+01	1.354080529750139590e+02	3.156259265983527840e+01	-4.131825846182260106e-03	1.094669867829966563e+02	1.169777026363580941e-01	0.000000000000000000e+00	9.213211416616429617e+00	1.000000000000000000e+00
5.300000000000000000e+01	1.293883426291594105e+02	3.912475010445604795e+01	-4.740990568256955862e-03	1.258639088795299301e+02	1.664810939368650544e-01	0.000000000000000000e+00	9.627366149552248231e+00	1.000000000000000000e+00
5.400000000000000000e+01	3.329856072688679802e+01	4.211560127350939808e+01	-4.579415495173687518e-03	1.215147832816704465e+02	1.021967483826324852e-01	0.000000000000000000e+00	7.225600304128902529e+00	1.000000000000000000e+00
5.400000000000000000e+01	3.893175078936990730e+01	2.107921025945472238e+01	-1.680753675622139245e-02	4.506598313098716062e+02	5.065538882498676898e-02	0.000000000000000000e+00	8.853697141736260434e+00	1.000000000000000000e+00
5.400000000000000000e+01	9.216268777881832364e+01	2.340251635386918139e+01	-3.789196649132417407e-03	1.002444168467567494e+02	1.019495736694596699e-01	0.000000000000000000e+00	9.905329645513633707e+00	1.000000000000000000e+00
5.400000000000000000e+01	8.188421079069949826e+01	4.123488930203092906e+01	-7.234661048878130579e-03	1.929861815973455919e+02	4.972766423223440313e-02	0.000000000000000000e+00	7.283193574356118916e+00	1.000000000000000000e+00
5.400000000000000000e+01	1.195083656546721613e+02	4.971519305597229987e+01	-4.094184095719495542e-03	1.084537816062211419e+02	1.530837583892630249e-01	0.000000000000000000e+00	6.690678097758235410e+00	1.000000000000000000e+00
5.400000000000000000e+01	1.409150182562428313e+02	5.154659438791649961e+01	-1.667488147763120793e-02	4.470891414949244904e+02	2.044906615667385630e-02	0.000000000000000000e+00	8.800832093311868221e+00	1.000000000000000000e+00
5.400000000000000000e+01	9.512663447203624401e+01	4.853860932693667252e+00	-6.761811162398447504e-03	1.802584538235575735e+02	1.146519800646983445e-01	0.000000000000000000e+00	4.989418525442148145e+00	1.000000000000000000e+00
5.400000000000000000e+01	1.188956065818147749e+02	4.305263350828698776e+01	-3.400600189922466359e-03	8.978454345331206810e+01	3.836036558779369887e-01	0.000000000000000000e+00	6.690678097758235410e+00	1.000000000000000000e+00
5.500000000000000000e+01	6.936158345705496231e+01	3.000373958560687271e+01	-1.896525411434333772e-02	5.087392343766908311e+02	9.626870996155667548e-03	0.000000000000000000e+00	7.321951841528719029e+00	1.000000000000000000e+00
5.500000000000000000e+01	1.226309653262646862e+02	8.158258431711729486e+00	-4.556756610264691559e-03	1.209048727645581920e+02	1.422641063222119806e-01	0.000000000000000000e+00	1.230726505247576874e+01	1.000000000000000000e+00
5.500000000000000000e+01	9.006666385729303670e+01	3.919929488789582450e+01	-4.558352335373670565e-03	1.209478249897138085e+02	3.564708041878356104e-01	0.000000000000000000e+00	6.390320804663242704e+00	1.000000000000000000e+00
5.500000000000000000e+01	1.235080608618847577e+02	3.150185922795769855e+01	-3.390274556122594568e-03	8.950660777043601968e+01	3.474283805568380012e-01	0.000000000000000000e+00	9.627366149552248231e+00	1.000000000000000000e+00
5.600000000000000000e+01	8.128862089708492533e+01	2.576558356184369103e+01	-4.330583584896333452e-03	1.148169603446274181e+02	6.274054887741165043e-02	0.000000000000000000e+00	4.568399462043241321e+00	1.000000000000000000e+00
5.700000000000000000e+01	5.533048406101551109e+01	3.693165183053949363e+01	-3.947918692440400071e-03	1.045167472769559680e+02	1.425954949287117079e-01	0.000000000000000000e+00	3.683901081956475476e+00	1.000000000000000000e+00
5.700000000000000000e+01	6.057832670045664258e+01	5.177891343553935855e+01	-1.662999836661970335e-02	4.458810201969623108e+02	4.165640645973767153e-02	0.000000000000000000e+00	1.140610170011598790e+01	1.000000000000000000e+00
5.800000000000000000e+01	7.150112138278058183e+01	2.061815902550305069e+01	-1.771546474999926776e-02	4.750985816901211933e+02	1.287137267096016835e-02	0.000000000000000000e+00	9.626356786750481120e+00	1.000000000000000000e+00
5.800000000000000000e+01	1.369390684477786913e+01	3.692118724240998517e+01	-1.669242974001081820e-02	4.475614890894930227e+02	1.767782715069954325e-02	0.000000000000000000e+00	6.896143648089915423e+00	1.000000000000000000e+00
5.800000000000000000e+01	9.422055683755657185e+01	9.760317958116495163e+00	-4.505817149358306607e-03	1.195337323457947747e+02	3.329042104207516894e-01	0.000000000000000000e+00	4.989418525442148145e+00	1.000000000000000000e+00
5.800000000000000000e+01	6.928218798200406070e+01	4.440721384962509433e+01	-4.156687603577060783e-03	1.101361921463621769e+02	8.945392579074451511e-02	0.000000000000000000e+00	3.623548846130598911e+00	1.000000000000000000e+00
5.800000000000000000e+01	8.537771138065401999e+01	4.799059642899135270e+01	-3.867658235614985802e-03	1.023563719132671963e+02	1.645850006567610713e-01	0.000000000000000000e+00	7.605532536073753569e+00	1.000000000000000000e+00
5.900000000000000000e+01	9.485710445311843841e+01	4.342870133376737840e+01	-1.999041602549023189e-02	5.363335768989545613e+02	9.675169812450867823e-03	0.000000000000000000e+00	6.390320804663242704e+00	1.000000000000000000e+00
5.900000000000000000e+01	1.347101969173238274e+02	1.051642238730308598e+01	-1.565763717330185753e-02	4.197079176538214824e+02	4.310973387932803824e-02	0.000000000000000000e+00	1.230726505247576874e+01	1.000000000000000000e+00
5.900000000000000000e+01	3.483236929278906757e+01	3.505467137453769766e+01	-2.400461051797493812e-03	6.286374036137227250e+01	4.154620047680346318e-01	0.000000000000000000e+00	6.839234694182755980e+00	1.000000000000000000e+00
5.900000000000000000e+01	6.802456298073655816e+00	3.666681236664374666e+01	-4.547533065246284374e-03	1.206566020692270342e+02	3.905926407401425493e-01	0.000000000000000000e+00	6.896143648089915423e+00	1.000000000000000000e+00
6.000000000000000000e+01	1.047460945040671909e+01	9.867527419229377372e+00	-7.349574732627057322e-03	1.960793198766594401e+02	9.007497793285623722e-02	0.000000000000000000e+00	1.521848055344428730e+01	1.000000000000000000e+00
6.000000000000000000e+01	4.561064921229317548e+01	1.680127466910474610e+01	-3.353404649694782108e-02	9.008882625156533095e+02	1.231570535899140229e-02	0.000000000000000000e+00	9.804073541787829527e+00	1.000000000000000000e+00
6.000000000000000000e+01	9.377073216871636419e+01	5.281367744690695076e+01	-3.492436654472920107e-03	9.225651088722098336e+01	1.277048867002076316e-01	0.000000000000000000e+00	9.447644224065454566e+00	1.000000000000000000e+00
6.000000000000000000e+01	1.211778688408333835e+02	2.097869690015572175e+01	-4.598177150934894090e-03	1.220197918561504906e+02	1.886581818269017496e-01	0.000000000000000000e+00	6.494209486697894107e+00	1.000000000000000000e+00
6.100000000000000000e+01	7.857557288142260177e+01	2.944113033878827324e+01	-4.183656298957474234e-03	1.108621100814844169e+02	2.113005604346773758e-01	0.000000000000000000e+00	4.568399462043241321e+00	1.000000000000000000e+00
6.100000000000000000e+01	3.166723895321868909e+01	4.707402121264276929e+01	-4.155005070229145225e-03	1.100909032988126484e+02	1.562483300627398597e-01	0.000000000000000000e+00	6.038020981565474621e+00	1.000000000000000000e+00
6.200000000000000000e+01	1.038994420473343610e+02	1.197500700837387555e+01	-4.603797404317568759e-03	1.221710725418813297e+02	1.195927078114954467e-01	0.000000000000000000e+00	5.461730551996845762e+00	1.000000000000000000e+00
6.300000000000000000e+01	2.547557722392715007e+01	1.243133634607307414e+01	-4.173093764817016257e-03	1.105777977384235840e+02	2.935816271843547653e-01	0.000000000000000000e+00	9.911267805628543925e+00	1.000000000000000000e+00
6.300000000000000000e+01	3.071634565849893406e+01	4.111134569607456513e+01	-5.209982800377554318e-03	1.384877999475648096e+02	1.208461816285718582e-01	0.000000000000000000e+00	6.038020981565474621e+00	1.000000000000000000e+00
6.400000000000000000e+01	1.004595372759333429e+02	2.599043777323635851e+01	-3.195572890721340431e-02	8.584045965634905997e+02	9.681431238466875477e-03	0.000000000000000000e+00	9.314344393536419631e+00	1.000000000000000000e+00
6.400000000000000000e+01	3.961149718505372164e+01	3.016232349325501971e+01	-1.897120680049285690e-02	5.088994631744555477e+02	2.155442146547170701e-02	0.000000000000000000e+00	6.839234694182755980e+00	1.000000000000000000e+00
6.400000000000000000e+01	1.268508531659992542e+02	2.413971029834612736e+01	-4.123862919860012653e-03	1.092526482341036029e+02	2.064931570528901750e-01	0.000000000000000000e+00	6.494209486697894107e+00	1.000000000000000000e+00
6.400000000000000000e+01	1.368458029065040762e+02	2.464073085420273657e+01	-3.957925932539719215e-03	1.047861127381583088e+02	2.423684214954512361e-01	0.000000000000000000e+00	1.000749928366763797e+01	1.000000000000000000e+00
6.400000000000000000e+01	7.987731784291308657e+01	3.852286557072027051e+01	-4.923891043243492673e-03	1.307870515552238828e+02	2.657230362630328413e-01	0.000000000000000000e+00	6.279345915987322613e+00	1.000000000000000000e+00
6.400000000000000000e+01	8.615429297304856959e+01	3.869540063465600355e+01	-3.627820674477769559e-03	9.590065039282883674e+01	2.976441691240550025e-01	0.000000000000000000e+00	6.279345915987322613e+00	1.000000000000000000e+00
6.400000000000000000e+01	1.036632355938726704e+02	4.075580917480766630e+01	-4.316940081401055181e-03	1.144497173710455939e+02	3.760170411608567687e-01	0.000000000000000000e+00	8.567405324933615063e+00	1.000000000000000000e+00
6.500000000000000000e+01	3.393095700574026097e+01	7.260284010213871930e+00	-5.691239630805075556e-03	1.514418179183838618e+02	7.994911397296255995e-02	0.000000000000000000e+00	9.911267805628543925e+00	1.000000000000000000e+00
6.500000000000000000e+01	7.088603996158843756e+01	4.493960972829453482e+01	-1.612498542149577024e-02	4.322875575113101831e+02	1.497810293067336485e-02	0.000000000000000000e+00	9.139137391508977970e+00	1.000000000000000000e+00
6.500000000000000000e+01	1.862591846339055479e+01	3.646822961425780107e+01	-1.610032061400190270e-02	4.316236534598321555e+02	4.556008450434367862e-02	0.000000000000000000e+00	9.198095810366149649e+00	1.000000000000000000e+00
6.500000000000000000e+01	1.284894751369749883e+02	7.346909642272655638e+00	-4.230615446145729805e-03	1.121261121654249422e+02	1.514856913369281299e-01	0.000000000000000000e+00	7.409091863697875091e+00	1.000000000000000000e+00
6.500000000000000000e+01	4.626094808038629935e+01	2.658375745186194195e+01	-4.912240635386414499e-03	1.304734568523416556e+02	3.698435196806292291e-01	0.000000000000000000e+00	7.551247057410513719e+00	1.000000000000000000e+00
6.500000000000000000e+01	1.118042502092908705e+02	2.779720040304130535e+01	-4.071452380727411981e-03	1.078419107175453462e+02	1.408391938322202108e-01	0.000000000000000000e+00	7.037964450339634581e+00	1.000000000000000000e+00
6.500000000000000000e+01	1.282121983686834028e+02	4.585424999392867562e+01	-3.870664138639279533e-03	1.024372819790228419e+02	1.650180887723817769e-01	0.000000000000000000e+00	1.047435577353368252e+01	1.000000000000000000e+00
6.600000000000000000e+01	1.011648206715268827e+02	1.670283384039644758e+01	-3.472724323518868329e-03	9.172591293352820685e+01	3.882070967814010842e-01	0.000000000000000000e+00	5.461730551996845762e+00	1.000000000000000000e+00
6.600000000000000000e+01	8.025890501026528057e+01	2.209219453184233117e+01	-3.859244537451810442e-03	1.021298999126308757e+02	9.412751133873753506e-02	0.000000000000000000e+00	7.539261538811757646e+00	1.000000000000000000e+00
6.700000000000000000e+01	3.993144597564456433e+01	4.444338837991368507e+01	-1.932344505066602505e-02	5.183806805500088331e+02	3.784045408124325771e-02	0.000000000000000000e+00	9.799009251040805779e+00	1.000000000000000000e+00
6.700000000000000000e+01	1.063371210253083916e+02	6.241146489646673956e+00	-3.915351537785034461e-03	1.036401352893624050e+02	1.231937038812260798e-01	0.000000000000000000e+00	6.230524476147660806e+00	1.000000000000000000e+00
6.700000000000000000e+01	6.173412433251044007e+01	1.403154965248697472e+01	-1.658239971352361286e-02	4.445998044954712327e+02	4.705161529213919280e-02	0.000000000000000000e+00	5.167068276609821709e+00	1.000000000000000000e+00
6.700000000000000000e+01	1.169246372343595475e+01	1.701699246503461893e+01	-4.775663564531785338e-03	1.267972039279291039e+02	1.420859436936873221e-01	0.000000000000000000e+00	3.098360331148028557e+00	1.000000000000000000e+00
6.700000000000000000e+01	1.019393676490623868e+01	3.263742937736562055e+01	-3.364212789955327385e-03	8.880510170145792870e+01	2.163068261641206691e-01	0.000000000000000000e+00	9.261390058654674462e+00	1.000000000000000000e+00
6.700000000000000000e+01	7.222080798873965257e+00	4.362876396735276074e+01	-3.620285452592397150e-03	9.569782438902851140e+01	3.629756460817570307e-01	0.000000000000000000e+00	5.797021661254484037e+00	1.000000000000000000e+00
6.700000000000000000e+01	8.822895730899832145e+00	4.920037519701126172e+01	-3.679287110719159804e-03	9.728597543719801877e+01	3.825583843462783129e-01	0.000000000000000000e+00	5.797021661254484037e+00	1.000000000000000000e+00
6.800000000000000000e+01	4.911642847350893248e+01	1.711398898323978912e+01	-4.448774251427418773e-03	1.179983053592356583e+02	1.078266894565863554e-01	0.000000000000000000e+00	8.010836473881461473e+00	1.000000000000000000e+00
6.800000000000000000e+01	6.874355110205233643e+01	3.605515286545585951e+01	-4.320016127774978405e-03	1.145325154894047159e+02	3.237949671418905995e-01	0.000000000000000000e+00	4.981224900151357993e+00	1.000000000000000000e+00
6.800000000000000000e+01	1.122759250411361194e+02	2.077505924401806681e+01	-4.167389175710145728e-03	1.104242469831212787e+02	1.257593246172874490e-01	0.000000000000000000e+00	6.242913227505907159e+00	1.000000000000000000e+00
6.800000000000000000e+01	5.522771654204366598e+01	3.034784648351806524e+01	-4.239251166810389590e-03	1.123585603585895001e+02	1.904883434567054001e-01	0.000000000000000000e+00	6.671229709046034628e+00	1.000000000000000000e+00
6.800000000000000000e+01	3.125359824602318781e+01	3.331033164016727710e+01	-4.903732163118144916e-03	1.302444338116307847e+02	7.715015761826660157e-02	0.000000000000000000e+00	7.819492352017782366e+00	1.000000000000000000e+00
6.900000000000000000e+01	1.184241643685778627e+02	4.958339457188972688e+01	-3.352642631554951860e-03	8.849366707784844266e+01	1.301951039144748634e-01	0.000000000000000000e+00	6.330022664726143944e+00	1.000000000000000000e+00
6.900000000000000000e+01	6.010368598660807038e+01	5.035385602334553568e+01	-4.439861834755249106e-03	1.177584093236154530e+02	1.302286127700035268e-01	0.000000000000000000e+00	6.709986242654677469e+00	1.000000000000000000e+00
6.900000000000000000e+01	6.631488969225665642e+01	9.496342479990135033e+00	-5.262780903056770744e-03	1.399089695345484188e+02	4.734030226818740639e-01	0.000000000000000000e+00	6.446046492115741877e+00	1.000000000000000000e+00
7.000000000000000000e+01	2.734680291644319539e+01	2.236661637502155742e+01	-4.154063843797866154e-03	1.100655682524621000e+02	3.240393083087095283e-01	0.000000000000000000e+00	7.174716534619111741e+00	1.000000000000000000e+00
7.000000000000000000e+01	8.826551567530430020e+01	1.119509521277549879e+01	-4.314320549517554684e-03	1.143792072796587291e+02	1.573353767343667053e-01	0.000000000000000000e+00	1.177027940478858703e+01	1.000000000000000000e+00
7.000000000000000000e+01	2.563987486370766788e+01	4.241880791818137197e+01	-4.226553486464727089e-03	1.120167761614918476e+02	2.312758273982890023e-01	0.000000000000000000e+00	9.198095810366149649e+00	1.000000000000000000e+00
7.000000000000000000e+01	1.343304609064297210e+02	1.190514696449945653e+01	-3.333543937232344261e-03	8.797958641689562853e+01	3.777611189332776842e-01	0.000000000000000000e+00	7.409091863697875091e+00	1.000000000000000000e+00
7.100000000000000000e+01	1.342480606372086811e+02	5.122327943330688527e+01	-4.570960305792719919e-03	1.212871944595223255e+02	2.085524222869215016e-01	0.000000000000000000e+00	9.592933822702752522e+00	1.000000000000000000e+00
7.100000000000000000e+01	3.219273521938723803e+01	1.707572822014431324e+01	-4.587389817590408446e-03	1.217294285798982969e+02	3.674562187790394452e-01	0.000000000000000000e+00	7.174716534619111741e+00	1.000000000000000000e+00
7.100000000000000000e+01	5.708423507048741641e+01	1.628479718129302611e+01	-4.398799254871717593e-03	1.166531254832449633e+02	3.000007291783816088e-01	0.000000000000000000e+00	5.167068276609821709e+00	1.000000000000000000e+00
7.100000000000000000e+01	7.055577436315103057e+01	2.992500613242767216e+01	-3.886110189920246975e-03	1.028530442357249370e+02	1.796090023073125819e-01	0.000000000000000000e+00	6.392405816007252106e+00	1.000000000000000000e+00
7.100000000000000000e+01	5.103003823056801025e+01	4.003976563993663973e+01	-2.066754313110315613e-02	5.545598464084105217e+02	2.027522278318150128e-02	0.000000000000000000e+00	6.646619788520229832e+00	1.000000000000000000e+00
7.100000000000000000e+01	7.481897656365595140e+01	4.990273534286436785e+01	-3.914382932035135806e-03	1.036140632723072343e+02	3.630348821207710630e-01	0.000000000000000000e+00	1.472220386475177101e+01	1.000000000000000000e+00
7.200000000000000000e+01	2.046852401118305309e+01	2.011017005732881913e+01	-4.749434566427162413e-03	1.260911964672099828e+02	2.807694993063023503e-01	0.000000000000000000e+00	7.238941268112055738e+00	1.000000000000000000e+00
7.200000000000000000e+01	1.398457990548947407e+02	3.039223931820699676e+01	-5.502711576245741636e-03	1.463671973574753338e+02	2.274785248076155453e-01	0.000000000000000000e+00	1.287909596890235697e+01	1.000000000000000000e+00
7.200000000000000000e+01	1.224407799195745383e+02	3.707035564223883739e+01	-4.179033895323576095e-03	1.107376885752198632e+02	1.104260216720830412e-01	0.000000000000000000e+00	1.314189270004389520e+01	1.000000000000000000e+00
7.200000000000000000e+01	5.753616032522042900e+01	4.415452320805557207e+01	-4.384682954746614222e-03	1.162731562154017979e+02	3.870874425610243419e-01	0.000000000000000000e+00	6.709986242654677469e+00	1.000000000000000000e+00
7.200000000000000000e+01	1.027287984601219151e+01	1.977101104823086075e+01	-4.163243447524480646e-03	1.103126561774977432e+02	4.243842368401870013e-01	0.000000000000000000e+00	3.098360331148028557e+00	1.000000000000000000e+00
7.200000000000000000e+01	9.354867399260365346e+01	2.171306628428644103e+01	-1.569861748636562637e-02	4.208109871134408877e+02	1.715817471907132852e-02	0.000000000000000000e+00	1.102189773409926055e+01	1.000000000000000000e+00
7.200000000000000000e+01	4.222969532523046610e+01	2.666766460557414575e+01	-3.980576918349377873e-03	1.053958106347563159e+02	2.491787371344427182e-01	0.000000000000000000e+00	1.177708840725852646e+01	1.000000000000000000e+00
7.200000000000000000e+01	2.272902038583788098e+01	3.110065192362672803e+01	-1.081612981332442242e-02	2.893887837076370033e+02	2.835844085917704760e-02	0.000000000000000000e+00	8.806310927059765703e+00	1.000000000000000000e+00
7.300000000000000000e+01	1.054625947374426715e+02	4.804265798682317268e+01	-4.260368730794429799e-03	1.129269830511176451e+02	3.019592254919322150e-01	0.000000000000000000e+00	6.634970086732827177e+00	1.000000000000000000e+00
7.300000000000000000e+01	1.167545125979850695e+02	1.642578125085575635e+01	-2.011743365769258843e-02	5.397525178596440583e+02	3.993655448655963891e-02	0.000000000000000000e+00	6.242913227505907159e+00	1.000000000000000000e+00
7.300000000000000000e+01	5.684479949376596153e+01	3.682012186070247139e+01	-8.820801255812971142e-03	2.356804093896448933e+02	2.971127758843269406e-01	0.000000000000000000e+00	6.646619788520229832e+00	1.000000000000000000e+00
7.400000000000000000e+01	7.916976139354565589e+01	1.952456099498291309e+01	-1.604731125667882910e-02	4.301967975193675784e+02	2.117355178604063415e-02	0.000000000000000000e+00	3.809879692521981109e+00	1.000000000000000000e+00
7.400000000000000000e+01	8.975675057476220786e+01	3.206215061354804163e+01	-4.508110084631570917e-03	1.195954514173130008e+02	2.544518500681175466e-01	0.000000000000000000e+00	1.102189773409926055e+01	1.000000000000000000e+00
7.400000000000000000e+01	1.117068089684735526e+02	5.028600742211649077e+01	-4.002886664820187387e-03	1.059963233723117497e+02	3.649863264819995790e-01	0.000000000000000000e+00	6.634970086732827177e+00	1.000000000000000000e+00
7.400000000000000000e+01	1.246778372873229301e+02	5.056357922862600418e+01	-1.501062347242872880e-02	4.022922124034024023e+02	5.486449611618615663e-02	0.000000000000000000e+00	3.837009742736666507e+00	1.000000000000000000e+00
7.500000000000000000e+01	6.993604371439785439e+01	1.972850282406705347e+01	-4.050490756217301792e-03	1.072776854568663225e+02	2.179286788331824543e-01	0.000000000000000000e+00	6.008601246156497488e+00	1.000000000000000000e+00
7.600000000000000000e+01	9.737834648965790052e+01	4.072327271612719102e+01	-1.540266971777888398e-02	4.128449438901358235e+02	1.167178330819538257e-01	0.000000000000000000e+00	8.156521141048683532e+00	1.000000000000000000e+00
7.700000000000000000e+01	3.912484294482381841e+01	1.003570307770734260e+01	-1.636495117438398900e-02	4.387467295765329709e+02	2.471613749057932630e-02	0.000000000000000000e+00	1.121325755116044753e+01	1.000000000000000000e+00
7.700000000000000000e+01	1.299106795423882943e+02	2.219684346148289222e+01	-3.510300876526894088e-03	9.273736318663938505e+01	3.509473712466776307e-01	0.000000000000000000e+00	6.408246198254699877e+00	1.000000000000000000e+00
7.700000000000000000e+01	1.659041782851318203e+01	4.043322839162733118e+01	1.752377855585541926e-03	-4.541924744299109307e+01	3.942890585391694014e-01	0.000000000000000000e+00	7.708267948008627357e+00	1.000000000000000000e+00
7.700000000000000000e+01	7.282030326975448986e+01	4.784852035340686172e+01	-4.338056885254015782e-03	1.150181196030814732e+02	1.548094597596607613e-01	0.000000000000000000e+00	5.756304850000550921e+00	1.000000000000000000e+00
7.800000000000000000e+01	1.002416471300746252e+02	2.215563451193382960e+01	-8.024451700723741338e-03	2.142450223043009885e+02	1.044033882050460216e-01	0.000000000000000000e+00	1.224270137665259739e+01	1.000000000000000000e+00
7.800000000000000000e+01	2.277813652304152470e+01	2.882565894624953629e+01	-3.548582751704960209e-03	9.376779863744178556e+01	3.459488459762408707e-01	0.000000000000000000e+00	8.865585369030601015e+00	1.000000000000000000e+00
7.900000000000000000e+01	1.162539353373346671e+02	7.471088255346886697e+00	-1.804768840892339438e-02	4.840410651541194511e+02	6.471935002425266426e-02	0.000000000000000000e+00	6.565857121487347570e+00	1.000000000000000000e+00
7.900000000000000000e+01	5.297222831951125954e+01	1.857682981093638119e+01	-5.342792542516801302e-03	1.420626474668058847e+02	1.486406521436882677e-01	0.000000000000000000e+00	7.463639328668774553e+00	1.000000000000000000e+00
7.900000000000000000e+01	4.119146133103869545e+01	2.105687512764901115e+01	2.323791584193650017e-03	-6.080002386248946067e+01	4.394916525338686819e-01	0.000000000000000000e+00	1.121325755116044753e+01	1.000000000000000000e+00
7.900000000000000000e+01	6.795231223397622955e+01	3.655264288149427898e+01	-4.697608145614843786e-03	1.246961816973009434e+02	2.512365029642068537e-01	0.000000000000000000e+00	5.642208512564612199e+00	1.000000000000000000e+00
7.900000000000000000e+01	1.235572467930943077e+02	4.128649126656725343e+01	-4.269377962405502928e-03	1.131694850600541997e+02	2.757380074831193850e-01	0.000000000000000000e+00	9.344521609559846453e+00	1.000000000000000000e+00
7.900000000000000000e+01	3.164427976374262030e+01	4.687638944031405686e+01	-3.778189530890897155e-03	9.994813760770487931e+01	4.233976861523477409e-01	0.000000000000000000e+00	1.146725024131325021e+01	1.000000000000000000e+00
8.000000000000000000e+01	1.182231209427167897e+02	1.373469646398685207e+01	-1.629358984784032988e-02	4.368258926179242962e+02	2.339669870524028195e-01	0.000000000000000000e+00	5.978897162564486223e+00	1.000000000000000000e+00
8.000000000000000000e+01	2.343161244543420096e+01	1.998418999847719846e+01	5.508187666995554600e-03	-1.465145976092699982e+02	3.319059284527799969e-01	0.000000000000000000e+00	4.215028320693669173e+00	1.000000000000000000e+00
8.000000000000000000e+01	9.317605099582104344e+01	3.215368873590722387e+01	-7.185406699424244301e-03	1.916603994211220368e+02	9.525426652943502770e-02	0.000000000000000000e+00	9.544477828124714236e+00	1.000000000000000000e+00
8.000000000000000000e+01	8.974379714470950731e+00	4.162207581823563629e+01	-1.523806828032173849e-02	4.084143574671891770e+02	3.170147711222581766e-02	0.000000000000000000e+00	7.708267948008627357e+00	1.000000000000000000e+00
8.000000000000000000e+01	9.998312688673786397e+01	4.845269418266413197e+01	-6.036742895076002355e-03	1.607417492884307251e+02	7.458831737313076360e-02	0.000000000000000000e+00	8.156521141048683532e+00	1.000000000000000000e+00
8.100000000000000000e+01	1.219687933809067459e+02	2.756107540505409048e+01	-1.750360477156190017e-02	4.693959343831998581e+02	6.401852980803879323e-02	0.000000000000000000e+00	3.828152751202660298e+00	1.000000000000000000e+00
8.100000000000000000e+01	6.231269610810033299e+01	3.672365999179940133e+01	-3.808009408192279677e-03	1.007508009716857487e+02	3.290052706137306382e-01	0.000000000000000000e+00	5.642208512564612199e+00	1.000000000000000000e+00
8.100000000000000000e+01	8.171079481131982902e+01	4.359020776382196516e+01	-3.961516834877948888e-03	1.048827692643203591e+02	1.416536019996578188e-01	0.000000000000000000e+00	7.099204054201874392e+00	1.000000000000000000e+00
8.100000000000000000e+01	1.242497140136313334e+02	1.042099407033878933e+01	-1.765416900482816992e-02	4.734486805681447095e+02	1.788763861619372397e-01	0.000000000000000000e+00	6.877532086153004265e+00	1.000000000000000000e+00
8.100000000000000000e+01	1.291047691271009796e+02	2.855421144988636684e+01	-1.735650104397559734e-02	4.654363348300159942e+02	3.667107128051072529e-02	0.000000000000000000e+00	6.408246198254699877e+00	1.000000000000000000e+00
8.100000000000000000e+01	1.110432142999764835e+02	4.145047059728241834e+01	-3.785348344422588551e-03	1.001408318060540097e+02	1.825958566142091843e-01	0.000000000000000000e+00	5.378040136040251440e+00	1.000000000000000000e+00
8.200000000000000000e+01	5.153118398354695984e+01	1.125362673781076417e+01	-1.693525225452091262e-02	4.540975567727069233e+02	2.043253152614643575e-02	0.000000000000000000e+00	7.463639328668774553e+00	1.000000000000000000e+00
8.200000000000000000e+01	1.146045754290223186e+02	1.849424892675509824e+01	-1.718120497897919832e-02	4.607178804983446412e+02	2.192876927366158579e-01	0.000000000000000000e+00	5.978897162564486223e+00	1.000000000000000000e+00
8.300000000000000000e+01	4.593892358806323628e+00	2.997632358666582775e+01	-2.017461900490060550e-02	5.412917791616438308e+02	6.710211459626991282e-02	0.000000000000000000e+00	1.244235566571904528e+01	1.000000000000000000e+00
8.300000000000000000e+01	2.688262822086862514e+01	1.756407556689499927e+01	-5.157776669271442287e-03	1.370825644936913932e+02	3.014088221890335317e-01	0.000000000000000000e+00	4.215028320693669173e+00	1.000000000000000000e+00
8.400000000000000000e+01	2.745336998625460367e+01	3.620239752848209491e+01	-4.936631019170177950e-03	1.311299742249249505e+02	1.106677697334335075e-01	0.000000000000000000e+00	6.138695194226838403e+00	1.000000000000000000e+00
8.400000000000000000e+01	7.268885246875541384e+01	5.604673413315563124e+00	-3.976109768426409549e-03	1.052755681016185179e+02	2.468670320986031674e-01	0.000000000000000000e+00	3.889081681520362377e+00	1.000000000000000000e+00
8.400000000000000000e+01	2.316723527148177553e+01	8.114458268785117667e+00	-4.443751898785402131e-03	1.178631184023613514e+02	2.558557138627457483e-01	0.000000000000000000e+00	1.015378805417421582e+01	1.000000000000000000e+00
8.400000000000000000e+01	8.522300658547112562e+01	1.758576101908288436e+01	-3.823211667801337203e-03	1.011600010738387851e+02	8.712741471690277351e-02	0.000000000000000000e+00	1.512264795681120333e+01	1.000000000000000000e+00
8.400000000000000000e+01	1.122700209795733031e+02	2.681675506858903546e+01	-4.470234409561741305e-03	1.185759496783441875e+02	3.337081912952168938e-01	0.000000000000000000e+00	5.921908671161205895e+00	1.000000000000000000e+00
8.400000000000000000e+01	1.438817600547523057e+02	4.915495233444389811e+01	-3.700189501038308928e-03	9.784860628772911184e+01	1.371198351788858183e-01	0.000000000000000000e+00	7.438458849101626136e+00	1.000000000000000000e+00
8.500000000000000000e+01	8.706893443464309712e+01	4.824735688964663893e+01	-4.249553320707510559e-03	1.126358640315636421e+02	1.858382923743345794e-01	0.000000000000000000e+00	6.033482865301135867e+00	1.000000000000000000e+00
8.500000000000000000e+01	1.009007862079084958e+02	6.770652251653435982e+00	-3.908203659362787311e-03	1.034477354319873683e+02	1.830059372046032307e-01	0.000000000000000000e+00	8.257303362888967158e+00	1.000000000000000000e+00
8.500000000000000000e+01	1.163791170492441580e+02	4.212237650975642111e+01	-3.945566868331137206e-03	1.044534430912293317e+02	2.332569750713731072e-01	0.000000000000000000e+00	5.378040136040251440e+00	1.000000000000000000e+00
8.600000000000000000e+01	1.510570844878780861e+01	4.309919925776851812e+01	-3.266806021743151253e-03	8.618319808134927484e+01	1.296311423282223707e-01	0.000000000000000000e+00	8.130066143039217152e+00	1.000000000000000000e+00
8.600000000000000000e+01	4.605010264554307042e+01	2.734412558363249346e+01	-3.805923265495032327e-03	1.006946481479100868e+02	2.164587497330049404e-01	0.000000000000000000e+00	6.034064708964256951e+00	1.000000000000000000e+00
8.600000000000000000e+01	2.867747578454773816e+01	2.909907673033959696e+01	-4.518811865587426570e-03	1.198835118749667004e+02	1.851891353618249081e-01	0.000000000000000000e+00	7.208023402205256502e+00	1.000000000000000000e+00
8.600000000000000000e+01	4.637574988559168077e+01	3.336939659720662377e+01	-5.065690494768833839e-03	1.346038756025413647e+02	4.242512877780819647e-01	0.000000000000000000e+00	6.034064708964256951e+00	1.000000000000000000e+00
8.700000000000000000e+01	1.402544785976257344e+02	4.523704797195144067e+00	-3.455854641433244150e-03	9.127183072402470998e+01	2.976207160773827187e-01	0.000000000000000000e+00	1.303858229133750513e+01	1.000000000000000000e+00
8.700000000000000000e+01	1.333676579482576017e+02	1.559512428664710448e+01	-4.438004680241102763e-03	1.177084201880233962e+02	1.017180333299524397e-01	0.000000000000000000e+00	1.004094196107089765e+01	1.000000000000000000e+00
8.700000000000000000e+01	3.685631821425803878e+01	4.134073925010345363e+01	-2.024869986208023900e-02	5.432858178838499725e+02	2.236441427948421268e-01	0.000000000000000000e+00	5.855090854584418025e+00	1.000000000000000000e+00
8.700000000000000000e+01	8.658033659529820625e+01	4.223369015151840244e+01	-4.264649310920399367e-03	1.130422036742266982e+02	3.235867462638040148e-01	0.000000000000000000e+00	6.033482865301135867e+00	1.000000000000000000e+00
8.700000000000000000e+01	7.293531824039655476e+01	4.585731883784358587e+01	-1.640353379759588656e-02	4.397852602795763346e+02	1.400121597429448972e-02	0.000000000000000000e+00	1.257196080771132429e+01	1.000000000000000000e+00
8.700000000000000000e+01	1.323713452928747643e+02	2.558651440806255550e+01	-3.321553882642477862e-03	8.765684942324038786e+01	2.194769425968183807e-01	0.000000000000000000e+00	4.891562208829138392e+00	1.000000000000000000e+00
8.700000000000000000e+01	2.261243239882906764e+01	3.997716930466596352e+01	-4.529909509742221889e-03	1.201822278052679280e+02	1.962944264293650098e-01	0.000000000000000000e+00	6.138695194226838403e+00	1.000000000000000000e+00
8.700000000000000000e+01	1.094260813916216222e+02	4.071057237291316255e+01	-4.118971142711411182e-03	1.091209759853462629e+02	1.304308896121835204e-01	0.000000000000000000e+00	7.094920420764294633e+00	1.000000000000000000e+00
8.800000000000000000e+01	9.293939431010520025e+01	4.579922264555645661e+00	-1.567180695840952875e-02	4.200893265800373797e+02	3.216258901462010211e-02	0.000000000000000000e+00	8.257303362888967158e+00	1.000000000000000000e+00
8.800000000000000000e+01	1.139808310569148091e+02	1.397220665704524301e+01	-1.597028469815674548e-02	4.281234691835618946e+02	2.523808520582304649e-02	0.000000000000000000e+00	1.295798190372348735e+01	1.000000000000000000e+00
8.800000000000000000e+01	1.548374596791163604e+01	1.863753551122355034e+01	-4.416105540989273374e-03	1.171189597887566265e+02	1.561413116056381556e-01	0.000000000000000000e+00	4.861902838270281357e+00	1.000000000000000000e+00
8.800000000000000000e+01	1.403500624310966884e+02	4.260836681641669088e+01	-3.502579312158487883e-03	9.252952139143346244e+01	1.797200357437410689e-01	0.000000000000000000e+00	4.243016582460760411e+00	1.000000000000000000e+00
8.800000000000000000e+01	1.267262994755669752e+02	5.319678623190628741e+01	-1.560071116326802038e-02	4.181756369455554818e+02	1.187093885351842015e-02	0.000000000000000000e+00	1.365774984385528157e+01	1.000000000000000000e+00
8.800000000000000000e+01	6.997809547621174886e+01	8.393356409447047639e+00	-3.498480182843636058e-03	9.241918489031381512e+01	2.895686584775132300e-01	0.000000000000000000e+00	3.889081681520362377e+00	1.000000000000000000e+00
8.800000000000000000e+01	1.390820563399869911e+02	3.262127284808074990e+01	-3.849715099640606177e-03	1.018733954832839004e+02	1.324014156400697972e-01	0.000000000000000000e+00	5.503809539333222034e+00	1.000000000000000000e+00
8.800000000000000000e+01	5.723422489451294126e+01	3.782065341835196648e+01	-3.938541794531284779e-03	1.042643487729860539e+02	1.096972224007601859e-01	0.000000000000000000e+00	5.666241248458492308e+00	1.000000000000000000e+00
8.800000000000000000e+01	2.186820096764579446e+01	4.786022431623906925e+01	-4.308796835892260944e-03	1.142305251601672467e+02	1.469163335789234193e-01	0.000000000000000000e+00	7.872611201603914033e+00	1.000000000000000000e+00
8.900000000000000000e+01	1.063378002614765023e+02	2.585505324415208506e+01	-4.067413132208349061e-03	1.077331860312732204e+02	7.447325657349002093e-02	0.000000000000000000e+00	6.009668297613628418e+00	1.000000000000000000e+00
8.900000000000000000e+01	1.215838908874685558e+02	2.942194729608437598e+01	-4.534624675415491885e-03	1.203091461927174493e+02	1.543901446827616875e-01	0.000000000000000000e+00	3.898526772995018597e+00	1.000000000000000000e+00
8.900000000000000000e+01	3.786588934854979271e+01	3.557334338713003064e+01	-1.442256494754841530e-02	3.864634070388618738e+02	3.096850958675895216e-01	0.000000000000000000e+00	5.855090854584418025e+00	1.000000000000000000e+00
9.000000000000000000e+01	1.299951184445258150e+02	3.993598107741043179e+01	-1.630155886533255633e-02	4.370403951231923543e+02	8.474438123987515503e-03	0.000000000000000000e+00	1.069422790588756378e+01	1.000000000000000000e+00
9.000000000000000000e+01	7.364117866609973362e+01	3.330518915360053001e+01	-3.688959340195851425e-03	9.754632339807297114e+01	3.454505337146476229e-01	0.000000000000000000e+00	4.583687561838819313e+00	1.000000000000000000e+00
9.100000000000000000e+01	8.081905277166850965e+01	1.107659966796283157e+01	-3.973169096071068988e-03	1.051964138535561375e+02	1.546075416685541715e-01	0.000000000000000000e+00	8.912265987085502772e+00	1.000000000000000000e+00
9.100000000000000000e+01	8.378051577428587393e+01	2.446608216447177142e+01	-1.660368444423183931e-02	4.451727268243937488e+02	6.203833974609584967e-02	0.000000000000000000e+00	6.662656467649077818e+00	1.000000000000000000e+00
9.100000000000000000e+01	4.093462453115482447e+01	4.963360770935208421e+01	-1.669845227740225993e-02	4.477235980771813502e+02	1.855400604691304078e-02	0.000000000000000000e+00	6.270568034709886440e+00	1.000000000000000000e+00
9.100000000000000000e+01	1.276043445425153777e+02	2.668336658083628166e+01	-2.385867429510621363e-03	6.247092298526239773e+01	2.792467304074350842e-01	0.000000000000000000e+00	4.891562208829138392e+00	1.000000000000000000e+00
9.100000000000000000e+01	6.085945380580439235e+01	3.346588531586142778e+01	-3.558260236742865918e-03	9.402828806256225391e+01	2.592950738295977109e-01	0.000000000000000000e+00	3.343048713550379691e+00	1.000000000000000000e+00
9.100000000000000000e+01	1.393040728184195984e+02	4.672043386951889232e+01	-3.652263056763213264e-03	9.655856741209272798e+01	1.899757722018557971e-01	0.000000000000000000e+00	4.243016582460760411e+00	1.000000000000000000e+00
9.200000000000000000e+01	9.874201351541304916e+01	4.106162084470388862e+01	-1.597144900363639194e-02	4.281548088615742813e+02	8.422262005706393495e-03	0.000000000000000000e+00	1.068983355403528179e+01	1.000000000000000000e+00
9.200000000000000000e+01	1.084911566868330546e+01	1.716841972332413135e+01	-3.649450030466906171e-03	9.648284902039245026e+01	2.988567529167757142e-01	0.000000000000000000e+00	4.861902838270281357e+00	1.000000000000000000e+00
9.200000000000000000e+01	6.193441224129611555e+01	2.506796465631895288e+01	-3.690259406944156745e-03	9.758131737001484396e+01	3.148156604424480198e-01	0.000000000000000000e+00	5.435423382101468803e+00	1.000000000000000000e+00
9.200000000000000000e+01	2.776819053546562799e+01	5.307252997028858488e+01	-4.336402540266902014e-03	1.149735895032718389e+02	3.761010035835627985e-01	0.000000000000000000e+00	7.872611201603914033e+00	1.000000000000000000e+00
9.300000000000000000e+01	5.119380543932984295e+01	5.934478526622663175e+00	-4.755923751756014652e-03	1.262658662444498248e+02	2.069824958975375884e-01	0.000000000000000000e+00	7.689344331289526657e+00	1.000000000000000000e+00
9.300000000000000000e+01	5.203942070573851453e+01	1.461067288534388098e+01	-4.901769664409237962e-03	1.301916091202486427e+02	2.290799653312064477e-01	0.000000000000000000e+00	8.717305416760922299e+00	1.000000000000000000e+00
9.300000000000000000e+01	1.314040395909280221e+02	2.035299466717409089e+01	-1.601771261699268039e-03	4.136536103478465520e+01	4.835851596341862457e-01	0.000000000000000000e+00	6.476469426398863583e+00	1.000000000000000000e+00
9.300000000000000000e+01	1.439793148521384865e+02	3.513300104006631841e+01	-2.502630200694381732e-03	6.561383325812731471e+01	2.936534485888044888e-01	0.000000000000000000e+00	5.503809539333222034e+00	1.000000000000000000e+00
9.400000000000000000e+01	1.008548857411693263e+02	1.521345653905790307e+01	-3.946839507402018568e-03	1.044876987907898354e+02	1.039443245096146606e-01	0.000000000000000000e+00	7.410498072664393199e+00	1.000000000000000000e+00
9.400000000000000000e+01	3.099698145947766292e+01	2.181235568262465918e+01	-1.312619607923869863e-02	3.515689711469571535e+02	2.946573115391025732e-01	0.000000000000000000e+00	3.523614974590564941e+00	1.000000000000000000e+00
9.400000000000000000e+01	7.471542489575840307e+01	2.884916102278492289e+01	-4.479330176940510971e-03	1.188207809755505053e+02	1.589458578471462102e-01	0.000000000000000000e+00	4.583687561838819313e+00	1.000000000000000000e+00
9.400000000000000000e+01	1.095423362985559557e+01	3.941172535854023806e+01	-4.402425335487260109e-03	1.167507289051343662e+02	1.982904004343623017e-01	0.000000000000000000e+00	5.234544849702828628e+00	1.000000000000000000e+00
9.400000000000000000e+01	6.192447076893122926e+01	4.324444432331082311e+01	-3.020749754644951393e-02	8.113473517980150973e+02	1.654113107475885247e-02	0.000000000000000000e+00	9.836385382543610945e+00	1.000000000000000000e+00
9.400000000000000000e+01	4.225364276495350424e+01	1.547555913535984118e+01	-1.571073481717685794e-02	4.211371500085163007e+02	2.606853856397928215e-02	0.000000000000000000e+00	3.590362917088742112e+00	1.000000000000000000e+00
9.400000000000000000e+01	2.463637819279668761e+01	3.215734388820271050e+01	-3.275080570762927464e-03	8.640592459643558243e+01	1.505693783783580431e-01	0.000000000000000000e+00	6.172325988641738093e+00	1.000000000000000000e+00
9.500000000000000000e+01	6.216434695102554997e+01	1.963740691590618681e+01	-4.152806112001374526e-03	1.100317138128695262e+02	1.488153124217315160e-01	0.000000000000000000e+00	5.435423382101468803e+00	1.000000000000000000e+00
9.500000000000000000e+01	1.347897933114153659e+02	2.759367532747297247e+01	-4.171000119862974809e-03	1.105214429759673749e+02	1.241119078050701985e-01	0.000000000000000000e+00	7.242881748633593020e+00	1.000000000000000000e+00
9.500000000000000000e+01	1.426668920826973874e+02	1.160710939820266496e+01	-4.634772216418688202e-03	1.230048233527408854e+02	1.345493981832740493e-01	0.000000000000000000e+00	1.230795987356182231e+01	1.000000000000000000e+00
9.500000000000000000e+01	1.305799602854083332e+02	1.392916796268607094e+01	-3.207299654321366881e-03	8.458146174386149596e+01	4.191384600431959928e-01	0.000000000000000000e+00	6.476469426398863583e+00	1.000000000000000000e+00
9.500000000000000000e+01	4.734062704606586891e+01	3.141823720268735087e+01	-3.937787414396905564e-03	1.042440430792281063e+02	1.190944067210121249e-01	0.000000000000000000e+00	8.437504742037274852e+00	1.000000000000000000e+00
9.600000000000000000e+01	8.924637833338415760e+01	8.176829176800611165e+00	-1.590788809423858419e-02	4.264439361829477662e+02	8.426164024601279223e-03	0.000000000000000000e+00	8.912265987085502772e+00	1.000000000000000000e+00
9.600000000000000000e+01	9.904702352373114138e+00	3.428347576621963810e+01	-4.362875935608507769e-03	1.156861754185701443e+02	2.419632271517685451e-01	0.000000000000000000e+00	5.234544849702828628e+00	1.000000000000000000e+00
9.600000000000000000e+01	6.010887981592301088e+01	3.020818468706135462e+01	-4.988235457557833354e-03	1.325190138810559120e+02	2.174711451224644598e-01	0.000000000000000000e+00	3.343048713550379691e+00	1.000000000000000000e+00
9.700000000000000000e+01	1.219502345443676745e+02	7.215451645471389064e+00	-4.494006505862830833e-03	1.192158245709556752e+02	8.649487699012337050e-02	0.000000000000000000e+00	1.093371634686095284e+01	1.000000000000000000e+00
9.800000000000000000e+01	1.078520503364342886e+02	1.277313497997328007e+01	-4.274562038406326710e-03	1.133090251339417875e+02	2.769318236642936970e-01	0.000000000000000000e+00	7.410498072664393199e+00	1.000000000000000000e+00
9.800000000000000000e+01	2.643180908528002249e+01	7.824696516999668283e+00	-7.523859539108923231e-03	2.007705541043403343e+02	3.549649584454672713e-02	0.000000000000000000e+00	5.292231380313793920e+00	1.000000000000000000e+00
9.800000000000000000e+01	7.505294280838766952e+01	9.441459867204764933e+00	-3.782234237024235078e-03	1.000570091968964448e+02	1.507738090319333812e-01	0.000000000000000000e+00	1.424966325164719194e+01	1.000000000000000000e+00
9.800000000000000000e+01	9.719451756252979635e+01	4.609850270212450596e+01	-3.037073280398499935e-03	7.999946858036648223e+01	3.536370773342719653e-01	0.000000000000000000e+00	4.141771964812310358e+00	1.000000000000000000e+00
9.800000000000000000e+01	5.324355134770082820e+00	2.216333457062358292e+01	-3.687690075087565484e-03	9.751215851565902426e+01	1.239090694345101884e-01	0.000000000000000000e+00	1.295675126082878847e+01	1.000000000000000000e+00
9.800000000000000000e+01	1.913697681686966945e+01	2.255287798543936262e+01	-1.551251395401502184e-02	4.158016275572118161e+02	4.020890832075385557e-02	0.000000000000000000e+00	8.483024070967676522e+00	1.000000000000000000e+00
9.800000000000000000e+01	7.679596088280307242e+01	4.654483653857435854e+01	-4.362058602059780757e-03	1.156641752041130076e+02	2.808686986027606469e-01	0.000000000000000000e+00	3.675617413069695694e+00	1.000000000000000000e+00
9.800000000000000000e+01	1.137734706081023006e+02	5.026763565022024949e+01	-3.903122790080232329e-03	1.033109733793113918e+02	2.763218742550862528e-01	0.000000000000000000e+00	1.331996411239896005e+01	1.000000000000000000e+00
9.900000000000000000e+01	3.910877858599147316e+01	3.326976554496901883e+01	-3.492981336556557400e-03	9.227117212640496291e+01	1.623254950063469648e-01	0.000000000000000000e+00	8.437504742037274852e+00	1.000000000000000000e+00
9.900000000000000000e+01	4.022326691431267420e+01	4.399809781560622923e+01	-5.242272120157236669e-03	1.393569334377221480e+02	1.653736565770252964e-01	0.000000000000000000e+00	6.154275287691947760e+00	1.000000000000000000e+00
9.900000000000000000e+01	2.672343710701770192e+01	2.634857524083579960e+01	-1.639803564723242915e-02	4.396372662478838720e+02	3.034870384672516685e-02	0.000000000000000000e+00	6.172325988641738093e+00	1.000000000000000000e+00
9.900000000000000000e+01	1.416677920401041320e+02	4.363569605750970481e+01	-3.748295759591682534e-03	9.914348523470567898e+01	2.452857436643968159e-01	0.000000000000000000e+00	8.222696753429621808e+00	1.000000000000000000e+00
1.000000000000000000e+02	1.667181157678777481e+01	3.457198061383574128e+01	-6.183913290936157194e-03	1.647031433554020339e+02	1.011334554407945507e-01	0.000000000000000000e+00	6.773256403108919521e+00	1.000000000000000000e+00
1.000000000000000000e+02	8.759555909206584090e+01	2.146943223780928633e+01	-6.067112701301741878e-03	1.615592151211110377e+02	1.422064934659833524e-01	0.000000000000000000e+00	1.118532236725199880e+01	1.000000000000000000e+00
1.000000000000000000e+02	1.239795386653270270e+02	3.086014429582871443e+01	-6.640527630469669762e-03	1.769938579719535312e+02	1.336736548545250924e-01	0.000000000000000000e+00	6.605734737445627225e+00	1.000000000000000000e+00
1.000000000000000000e+02	1.013041836183434583e+02	4.558379898327432755e+01	-3.564412559318976426e-03	9.419389048558119271e+01	2.614402312584993560e-01	0.000000000000000000e+00	4.141771964812310358e+00	1.000000000000000000e+00
1.000000000000000000e+02	4.554602042122902361e+01	4.708733711053071147e+01	-3.717040474206382943e-03	9.830218490821560806e+01	3.234241293394892747e-01	0.000000000000000000e+00	3.595001208270941273e+00	1.000000000000000000e+00
1.010000000000000000e+02	3.385892246275017925e+01	1.862695475146919577e+01	-4.116159482600888382e-03	1.090452943673478359e+02	1.334121735125644026e-01	0.000000000000000000e+00	7.817502990373483840e+00	1.000000000000000000e+00
1.010000000000000000e+02	4.790043339237923448e+01	3.659685681642678645e+01	-3.912215450964342395e-03	1.035557210588210921e+02	8.918207478904260910e-02	0.000000000000000000e+00	9.400145241606189472e+00	1.000000000000000000e+00
1.010000000000000000e+02	1.307371739793657639e+02	4.186837170523433116e+01	-1.685616084692885541e-02	4.519686487749237358e+02	1.289149704160363896e-02	0.000000000000000000e+00	1.107257181308323624e+01	1.000000000000000000e+00
1.010000000000000000e+02	5.937676673838769403e+01	5.127696676185077251e+01	-1.536091893134141316e-02	4.117211355541037392e+02	3.000682055988790342e-02	0.000000000000000000e+00	9.230233112508139826e+00	1.000000000000000000e+00
1.010000000000000000e+02	1.251670504693255310e+02	2.436202555754298871e+01	-4.518047349530656884e-03	1.198629333519988762e+02	2.653327106426063287e-01	0.000000000000000000e+00	6.605734737445627225e+00	1.000000000000000000e+00
1.010000000000000000e+02	1.426844280829191973e+02	5.179530346567042898e+01	-3.856008763774165186e-03	1.020428024051887803e+02	2.572307133246622968e-01	0.000000000000000000e+00	8.222696753429621808e+00	1.000000000000000000e+00
1.020000000000000000e+02	7.795009727479488504e+01	4.054898235665869777e+01	-1.764323292136208560e-02	4.731543133762563684e+02	2.691571790029922973e-02	0.000000000000000000e+00	3.633481466448502228e+00	1.000000000000000000e+00
1.020000000000000000e+02	6.120877035576069147e+01	3.046098858779296847e+01	-3.537431662372466507e-03	9.346764412019783208e+01	2.800230059535288030e-01	0.000000000000000000e+00	8.165589437776514359e+00	1.000000000000000000e+00
1.020000000000000000e+02	4.913189940595791683e+01	4.734327771760432313e+01	-3.025671048978093892e-03	7.969255405700032213e+01	2.347369586553339493e-01	0.000000000000000000e+00	3.595001208270941273e+00	1.000000000000000000e+00
1.030000000000000000e+02	1.159848319059295108e+01	5.231736747113219366e+01	-3.015673175251544491e-02	8.099808859832012331e+02	2.042195413731884290e-02	0.000000000000000000e+00	1.845636517923504272e+01	1.000000000000000000e+00
1.030000000000000000e+02	2.947839243398502163e+01	1.215205632202761166e+01	-3.945519325059862470e-03	1.044521633662435391e+02	1.375947713883399759e-01	0.000000000000000000e+00	5.292231380313793920e+00	1.000000000000000000e+00
1.030000000000000000e+02	1.024066366357038333e+02	3.224954704390659543e+01	-4.078160663209234871e-03	1.080224779455380713e+02	1.542541343692702682e-01	0.000000000000000000e+00	7.035660872989889292e+00	1.000000000000000000e+00
1.030000000000000000e+02	2.816841260789654555e+01	3.273964457469813993e+01	-4.265535483260832379e-03	1.130660568264261343e+02	2.236540743984032353e-01	0.000000000000000000e+00	5.795786961222384903e+00	1.000000000000000000e+00
1.040000000000000000e+02	5.162347533851214365e+01	7.950679079564394236e+00	-1.596725837812713530e-02	4.280420095520919403e+02	1.121989620635899243e-02	0.000000000000000000e+00	1.154887531036559345e+01	1.000000000000000000e+00
1.040000000000000000e+02	9.485898246295956682e+00	2.633193028685248294e+01	-3.248547230048085249e-03	8.569172512805485553e+01	1.508271149456392735e-01	0.000000000000000000e+00	8.962505411223528284e+00	1.000000000000000000e+00
1.040000000000000000e+02	6.132059617597938939e+01	1.422302859134468989e+01	-3.952955572764127977e-03	1.046523252762801093e+02	1.253067803598244545e-01	0.000000000000000000e+00	5.726365503317779826e+00	1.000000000000000000e+00
1.040000000000000000e+02	9.318365894262201721e+01	4.125460929678290256e+01	-3.343094673486723435e-03	8.823666413767078609e+01	1.479757382576591951e-01	0.000000000000000000e+00	9.202434696895410937e+00	1.000000000000000000e+00
1.050000000000000000e+02	1.134494779395261190e+02	4.740844531507712389e+01	-1.150950858516214433e-02	3.080525002578855833e+02	9.601457666805879310e-02	0.000000000000000000e+00	5.268766864840380926e+00	1.000000000000000000e+00
1.050000000000000000e+02	7.374096205780507773e+01	2.464812127348454140e+01	-1.587402936965898181e-02	4.255325589329177660e+02	4.347000154109537107e-02	0.000000000000000000e+00	3.657242700217930853e+00	1.000000000000000000e+00
1.050000000000000000e+02	1.251774018909083139e+02	1.121271062883319480e+01	-4.562835490607745730e-03	1.210684983387374274e+02	1.448652951829515478e-01	0.000000000000000000e+00	5.507363021611925369e+00	1.000000000000000000e+00
1.050000000000000000e+02	6.839968191028361844e+01	4.933166341480897188e+01	-3.885871302678877998e-03	1.028466140940167293e+02	4.237870226387453476e-01	0.000000000000000000e+00	5.899313249023169448e+00	1.000000000000000000e+00
1.050000000000000000e+02	3.199656366962009102e+01	5.123790596790654917e+01	-3.907559812956136122e-03	1.034304049809789205e+02	1.357192410659312509e-01	0.000000000000000000e+00	1.032084614182780591e+01	1.000000000000000000e+00
1.060000000000000000e+02	9.388860553916556384e+00	1.736995020807141543e+01	-4.923226200463739523e-03	1.307691559436248951e+02	1.480797976624411705e-01	0.000000000000000000e+00	5.527238749048700051e+00	1.000000000000000000e+00
1.060000000000000000e+02	7.323631420598402997e+01	5.270936749395623622e+01	-4.620362385999380282e-03	1.226169531129723396e+02	3.436251695246904658e-01	0.000000000000000000e+00	5.899313249023169448e+00	1.000000000000000000e+00
1.060000000000000000e+02	1.130668235006518501e+02	1.778512388265136579e+01	-4.521637807497470157e-03	1.199595779169897867e+02	9.796595295004595361e-02	0.000000000000000000e+00	1.054329715883523733e+01	1.000000000000000000e+00
1.060000000000000000e+02	6.621431187129886098e+01	3.691245392541598136e+01	-4.390978239353802645e-03	1.164426067556891837e+02	2.434496386025930548e-01	0.000000000000000000e+00	5.429641927498895626e+00	1.000000000000000000e+00
1.070000000000000000e+02	8.438340717678887870e+01	3.788335174068998867e+01	-1.596471441275684050e-02	4.279735334889164733e+02	3.983563933161238246e-02	0.000000000000000000e+00	6.886141831377523559e+00	1.000000000000000000e+00
1.070000000000000000e+02	7.438209871338143842e+01	6.656402061909023615e+00	-1.547181807983770072e-02	4.147062143555687612e+02	1.551332436121954927e-02	0.000000000000000000e+00	9.773613035261277560e+00	1.000000000000000000e+00
1.070000000000000000e+02	1.009737846291171621e+02	9.369707670565222912e+00	-1.648371323040829020e-02	4.419434547152153527e+02	1.888307668357913638e-02	0.000000000000000000e+00	6.133809793928795884e+00	1.000000000000000000e+00
1.070000000000000000e+02	1.083272044373190113e+02	3.605052071208669418e+01	-4.555127815718634961e-03	1.208610304074499311e+02	2.018311962767185275e-01	0.000000000000000000e+00	7.035660872989889292e+00	1.000000000000000000e+00
1.070000000000000000e+02	4.228700509322710843e+01	5.202953744188587848e+01	-3.789335352661211877e-03	1.002481503376726550e+02	1.091756470730759210e-01	0.000000000000000000e+00	8.109167023211245606e+00	1.000000000000000000e+00
1.070000000000000000e+02	1.170484045079701474e+02	6.465772726394669156e+00	-4.865095075570197505e-03	1.292044370889004483e+02	1.040599444769186865e-01	0.000000000000000000e+00	9.413501893632519213e+00	1.000000000000000000e+00
1.070000000000000000e+02	1.007493730901823312e+02	1.984162320769947030e+01	-4.271911645417944547e-03	1.132376843524078822e+02	1.461700287174433344e-01	0.000000000000000000e+00	3.883331142101528854e+00	1.000000000000000000e+00
1.070000000000000000e+02	6.281848777260679384e+01	4.114912598631426732e+01	-4.115627276402624921e-03	1.090309689422928585e+02	3.361525065688356628e-01	0.000000000000000000e+00	5.429641927498895626e+00	1.000000000000000000e+00
1.080000000000000000e+02	1.383135539245735686e+02	9.449692276378534928e+00	-1.802293862591618570e-02	4.833748738118284791e+02	2.093254082904993929e-02	0.000000000000000000e+00	1.325393239618565921e+01	1.000000000000000000e+00
1.080000000000000000e+02	1.236124318227928995e+02	1.649304358592229036e+01	-4.466612094603966167e-03	1.184784476168829457e+02	1.527198971604959432e-01	0.000000000000000000e+00	5.507363021611925369e+00	1.000000000000000000e+00
1.080000000000000000e+02	8.037889168601094525e+01	1.890116051662318597e+01	-4.813422224267926638e-03	1.278135559583854786e+02	1.429765264981576189e-01	0.000000000000000000e+00	7.789559928140730172e+00	1.000000000000000000e+00
1.080000000000000000e+02	2.547278137454908631e+01	2.582690028921596692e+01	-4.995564546712175612e-03	1.327162913981993881e+02	1.197815894344783638e-01	0.000000000000000000e+00	6.728250832881281340e+00	1.000000000000000000e+00
1.090000000000000000e+02	8.409733022850141992e+01	7.723073693972363429e+00	-4.396129344970561154e-03	1.165812593638398056e+02	1.095844589311213424e-01	0.000000000000000000e+00	9.773613035261277560e+00	1.000000000000000000e+00
1.090000000000000000e+02	4.154889771204926774e+01	4.395403205186925533e+01	-4.441913572405089064e-03	1.178136360647379064e+02	8.035642213861404759e-02	0.000000000000000000e+00	8.109167023211245606e+00	1.000000000000000000e+00
1.090000000000000000e+02	1.053143686131823955e+02	4.797366364464231481e+01	-3.922087623729793825e-03	1.038214509047768956e+02	2.273307966041370198e-01	0.000000000000000000e+00	5.044857080412873174e+00	1.000000000000000000e+00
1.090000000000000000e+02	6.655398001902491956e+01	1.654745441914343473e+01	-4.271697687860235432e-03	1.132319252444382442e+02	9.273518469160813016e-02	0.000000000000000000e+00	5.726365503317779826e+00	1.000000000000000000e+00
1.090000000000000000e+02	2.730909749676118992e+01	1.935408773442407337e+01	-3.958478321708334968e-03	1.048009814293949091e+02	1.462152331494395163e-01	0.000000000000000000e+00	6.728250832881281340e+00	1.000000000000000000e+00
1.090000000000000000e+02	7.870351800694231770e+01	2.650841803228412630e+01	-3.867458800538131278e-03	1.023510037077556234e+02	2.647856635903491629e-01	0.000000000000000000e+00	5.299779767039160205e+00	1.000000000000000000e+00
1.090000000000000000e+02	1.284685406314384579e+02	3.169885289448759025e+01	-3.401591857381230499e-03	8.981123622372011539e+01	3.365487945271264936e-01	0.000000000000000000e+00	1.081380293951736604e+01	1.000000000000000000e+00
1.090000000000000000e+02	5.934069205526679269e+01	5.349339212327930682e+01	-1.723968370762302832e-02	4.622919558233427892e+02	4.122477121398304689e-02	0.000000000000000000e+00	3.755835514155238641e+00	1.000000000000000000e+00
1.100000000000000000e+02	4.610637348196441820e+01	3.388142585017416053e+01	-5.016274343063594279e-03	1.332737381857492949e+02	9.393186934201580574e-02	0.000000000000000000e+00	6.115779393754621651e+00	1.000000000000000000e+00
1.100000000000000000e+02	1.264686723236454640e+02	4.232612257047679094e+01	-1.897011755103788708e-02	5.088701437838054176e+02	1.422124169212155564e-01	0.000000000000000000e+00	1.081380293951736604e+01	1.000000000000000000e+00
1.100000000000000000e+02	1.121265273162947125e+02	4.230847414608689405e+01	-6.608044861592209454e-03	1.761195174012300413e+02	9.691419617909780015e-02	0.000000000000000000e+00	5.268766864840380926e+00	1.000000000000000000e+00
1.110000000000000000e+02	5.906460452057739019e+01	2.676101415389509341e+01	-4.139779508972988437e-03	1.096810759848754060e+02	1.591892096736892137e-01	0.000000000000000000e+00	6.223904799232189866e+00	1.000000000000000000e+00
1.110000000000000000e+02	1.017045894748389685e+02	2.991620265738449547e+01	-1.604673413665366408e-02	4.301812631462332206e+02	1.094011968977626204e-02	0.000000000000000000e+00	8.469114956861238497e+00	1.000000000000000000e+00
1.110000000000000000e+02	1.421887634783813894e+02	3.371634938089323441e+01	-4.141567151324325111e-03	1.097291940575561426e+02	8.490497236806415771e-02	0.000000000000000000e+00	8.540136107343817784e+00	1.000000000000000000e+00
1.110000000000000000e+02	8.873186287323632371e+01	4.322281635597504135e+01	-4.700591472154469659e-03	1.247764840705115290e+02	2.008569511984220624e-01	0.000000000000000000e+00	6.886141831377523559e+00	1.000000000000000000e+00
1.110000000000000000e+02	1.232177534575575173e+01	1.268504049572942805e+01	-1.483604754857897889e-02	3.975931421526735789e+02	1.337539139736654281e-02	0.000000000000000000e+00	5.527238749048700051e+00	1.000000000000000000e+00
1.110000000000000000e+02	1.143044979735981315e+01	3.312168868996148063e+01	-3.614956500985949239e-03	9.555438469007560798e+01	1.383855370983111399e-01	0.000000000000000000e+00	1.120140969945455822e+01	1.000000000000000000e+00
1.120000000000000000e+02	4.008140710503284510e+01	3.283140787417675455e+01	-4.049957902485902712e-03	1.072633426021244389e+02	1.393072143779627847e-01	0.000000000000000000e+00	6.115779393754621651e+00	1.000000000000000000e+00
1.120000000000000000e+02	1.043350242922356443e+02	4.302477814760146657e+01	-3.754449610438239868e-03	9.930912879426871598e+01	1.965764485330855349e-01	0.000000000000000000e+00	5.044857080412873174e+00	1.000000000000000000e+00
1.120000000000000000e+02	9.509223210406436522e+01	1.111067363322557711e+01	-3.918607671247754595e-03	1.037277808223182518e+02	9.690607266782891305e-02	0.000000000000000000e+00	6.133809793928795884e+00	1.000000000000000000e+00
1.130000000000000000e+02	8.812216368566875246e+01	2.071670998945526065e+01	-4.081040034659687635e-03	1.080999821535940697e+02	1.232211441788918505e-01	0.000000000000000000e+00	7.953268582726566116e+00	1.000000000000000000e+00
1.130000000000000000e+02	1.207312322884154980e+02	1.121574076391700636e+01	-4.353445242040305391e-03	1.154323288937296326e+02	2.237794333431016858e-01	0.000000000000000000e+00	6.012589777462078899e+00	1.000000000000000000e+00
1.130000000000000000e+02	1.387455144117512873e+02	2.590111038281335709e+01	-4.244467941551243254e-03	1.124989805863558274e+02	2.793234662998846929e-01	0.000000000000000000e+00	8.540136107343817784e+00	1.000000000000000000e+00
1.130000000000000000e+02	6.052370503836314697e+01	1.762383083900053649e+01	-3.665726836592339468e-03	9.692097275334620576e+01	2.854518530307695867e-01	0.000000000000000000e+00	6.125585893579465591e+00	1.000000000000000000e+00
1.130000000000000000e+02	1.192914591923519652e+02	2.078333781412609582e+01	-4.020116558372983061e-03	1.064601014147344245e+02	2.629031158550348968e-01	0.000000000000000000e+00	5.271665735294035926e+00	1.000000000000000000e+00
1.140000000000000000e+02	1.432967768264039421e+02	1.450909448366784105e+01	-5.022723268620400867e-03	1.334473242883738351e+02	2.108498912243047529e-01	0.000000000000000000e+00	1.226751873091759926e+01	1.000000000000000000e+00
1.140000000000000000e+02	1.288039652064476570e+02	1.856133048448388223e+01	-1.626793621064861334e-02	4.361353721802129826e+02	4.542659466877874141e-02	0.000000000000000000e+00	7.937394224143725197e+00	1.000000000000000000e+00
1.140000000000000000e+02	9.647818118109444896e+00	4.418034157135565465e+01	-4.124063706930024796e-03	1.092580528312932984e+02	2.953418657430524341e-01	0.000000000000000000e+00	1.120140969945455822e+01	1.000000000000000000e+00
1.140000000000000000e+02	3.574586138962389725e+01	1.142299702352102209e+01	-3.768660274018064815e-03	9.969163804868654211e+01	1.933701515994272757e-01	0.000000000000000000e+00	3.732109320405808894e+00	1.000000000000000000e+00
1.150000000000000000e+02	4.584074761428883704e+01	1.541455044415671871e+01	-6.244678630414746481e-03	1.663387675166410418e+02	8.514830096172332219e-02	0.000000000000000000e+00	7.141548508627033165e+00	1.000000000000000000e+00
1.150000000000000000e+02	9.599567656999920473e+01	2.366046756089225767e+01	-3.418915169655887664e-03	9.027752882328834971e+01	2.589183233812488716e-01	0.000000000000000000e+00	8.405826180638657164e+00	1.000000000000000000e+00
1.150000000000000000e+02	7.999215701311256055e+01	3.916992062685901033e+01	-4.379583739931922418e-03	1.161359003549750497e+02	8.259001101243590437e-02	0.000000000000000000e+00	9.633712799983639385e+00	1.000000000000000000e+00
1.150000000000000000e+02	1.311599118236175343e+02	1.098163770663886041e+01	-1.604797634573415510e-02	4.302146997599803058e+02	3.476630578654660297e-02	0.000000000000000000e+00	7.937394224143725197e+00	1.000000000000000000e+00
1.150000000000000000e+02	1.088584764457455094e+02	1.659349020754431692e+01	-4.236894596082630901e-03	1.122951284078579590e+02	1.305761229036109805e-01	0.000000000000000000e+00	6.268826366617238577e+00	1.000000000000000000e+00
1.150000000000000000e+02	6.459968828570730182e+01	3.736851574665807618e+01	-3.686697930008310444e-03	9.748545288911256534e+01	3.322478748482714517e-01	0.000000000000000000e+00	5.831891127410676390e+00	1.000000000000000000e+00
1.150000000000000000e+02	6.126847266738992204e+01	3.258166327073512036e+01	-3.794165912365751476e-03	1.003781747929435255e+02	3.279313612939458444e-01	0.000000000000000000e+00	5.831891127410676390e+00	1.000000000000000000e+00
1.160000000000000000e+02	5.680019490529133463e+01	5.439878456641381810e+00	-3.809727540866408683e-03	1.007970480483602813e+02	2.676874329163323463e-01	0.000000000000000000e+00	7.133222789760714555e+00	1.000000000000000000e+00
1.160000000000000000e+02	2.092058160818088197e+01	1.677910626122963933e+01	-5.311203309191082043e-03	1.412123582442669658e+02	1.363331626847787970e-01	0.000000000000000000e+00	6.899831310890938596e+00	1.000000000000000000e+00
1.160000000000000000e+02	1.163358009404771565e+02	2.944474366583339986e+01	-1.648382781270913908e-02	4.419465389336419321e+02	1.939936685559451313e-01	0.000000000000000000e+00	5.560883912686214181e+00	1.000000000000000000e+00
1.170000000000000000e+02	2.771429959544177279e+01	1.798453897536958479e+01	-4.498413996690196238e-03	1.193344612567626939e+02	2.410750662906789854e-01	0.000000000000000000e+00	6.899831310890938596e+00	1.000000000000000000e+00
1.170000000000000000e+02	4.085872689938592828e+01	2.620856111961971635e+01	-4.371887193325756094e-03	1.159287319643239300e+02	1.508080417959138941e-01	0.000000000000000000e+00	6.668307521181054298e+00	1.000000000000000000e+00
1.170000000000000000e+02	1.125953386181951856e+02	3.355963995929710109e+01	-1.594117245155901239e-02	4.273398531562050380e+02	2.677340263457824721e-01	0.000000000000000000e+00	5.560883912686214181e+00	1.000000000000000000e+00
1.170000000000000000e+02	4.955037798040535080e+01	3.781910522103602545e+01	-4.004351892946235794e-03	1.060357630026216640e+02	1.663028484379907024e-01	0.000000000000000000e+00	6.439590625365230636e+00	1.000000000000000000e+00
1.170000000000000000e+02	7.582510737918902066e+01	2.808124263380208063e+01	-4.377980622747374567e-03	1.160927491568933192e+02	9.561074564273353005e-02	0.000000000000000000e+00	8.532442338909813628e+00	1.000000000000000000e+00
1.180000000000000000e+02	1.163004176062625561e+02	1.644235522317310227e+01	-3.478198903933281145e-03	9.187327253153743811e+01	1.953750987539786266e-01	0.000000000000000000e+00	5.271665735294035926e+00	1.000000000000000000e+00
1.180000000000000000e+02	4.312624692233129764e+01	3.826505092510784323e+01	-4.216410532462947294e-03	1.117437576813187547e+02	2.231457126636453570e-01	0.000000000000000000e+00	5.736583105172742947e+00	1.000000000000000000e+00
1.180000000000000000e+02	3.202137070695989962e+01	1.166134369165165907e+01	-3.196915314527481577e-03	8.430194586834534221e+01	4.023733670582234634e-01	0.000000000000000000e+00	3.732109320405808894e+00	1.000000000000000000e+00
1.180000000000000000e+02	9.463301584220768348e+01	1.523372762323043617e+01	2.611366737709422577e-03	-6.854070092112998225e+01	3.696129811110687724e-01	0.000000000000000000e+00	8.021533638023589319e+00	1.000000000000000000e+00
1.180000000000000000e+02	1.026200770229528416e+02	1.597659746443932427e+01	-3.718567855960229224e-03	9.834329753132382734e+01	2.421492423525906101e-01	0.000000000000000000e+00	5.092600915469018830e+00	1.000000000000000000e+00
1.190000000000000000e+02	1.133942095068057654e+01	1.783667665985518269e+01	-1.660210422630462035e-02	4.451301920069474818e+02	3.162316250588326216e-02	0.000000000000000000e+00	9.639351362663395761e+00	1.000000000000000000e+00
1.190000000000000000e+02	1.981320490975002002e+01	2.619312360515723626e+01	-1.345126448292474630e-02	3.603188561914016077e+02	2.594952805327286338e-01	0.000000000000000000e+00	3.552852539628345241e+00	1.000000000000000000e+00
1.190000000000000000e+02	5.973774243380312754e+01	1.194016167247866456e+01	-3.775360211308073644e-03	9.987198064866799996e+01	3.159115412624085018e-01	0.000000000000000000e+00	6.370256674969256849e+00	1.000000000000000000e+00
1.190000000000000000e+02	3.286410710394984136e+01	3.171046442972865975e+01	-4.792471509902034195e-03	1.272496243666900995e+02	1.330667674440833004e-01	0.000000000000000000e+00	9.704889783370354905e+00	1.000000000000000000e+00
1.190000000000000000e+02	1.149857303991220761e+02	2.235636489178125075e+01	-4.225834997005465526e-03	1.119974365391142328e+02	3.208578653982872009e-01	0.000000000000000000e+00	6.058375426878851222e+00	1.000000000000000000e+00
1.200000000000000000e+02	3.970388087022598711e+01	1.176207434338775748e+01	-4.628634321721058174e-03	1.228396092857624211e+02	1.164168800096961887e-01	0.000000000000000000e+00	7.141548508627033165e+00	1.000000000000000000e+00
1.200000000000000000e+02	5.786080746382366158e+01	2.780818100938343207e+01	-5.478276463851823944e-03	1.457094760223025958e+02	7.253767643605990578e-02	0.000000000000000000e+00	5.865007675957083499e+00	1.000000000000000000e+00
1.200000000000000000e+02	7.102899735564160721e+01	3.513814711869124352e+01	-3.425404089571142119e-03	9.045219145637500446e+01	2.476883861775980300e-01	0.000000000000000000e+00	6.805186208573442030e+00	1.000000000000000000e+00
1.200000000000000000e+02	3.904574386180251366e+01	4.229715713595702908e+01	-3.837593297297923946e-03	1.015471122277375287e+02	2.033093223515040071e-01	0.000000000000000000e+00	5.736583105172742947e+00	1.000000000000000000e+00
1.210000000000000000e+02	6.398671405105098131e+01	7.193962108531470889e+00	-4.425910139437444143e-03	1.173828707329014520e+02	1.942546829801649055e-01	0.000000000000000000e+00	6.370256674969256849e+00	1.000000000000000000e+00
1.210000000000000000e+02	2.282185942007920687e+01	2.808276886441078801e+01	-1.413998539551554641e-02	3.788571968745968661e+02	2.035168296655286424e-01	0.000000000000000000e+00	3.552852539628345241e+00	1.000000000000000000e+00
1.210000000000000000e+02	9.213470887832083633e+01	3.354408269603884207e+01	-6.637396619330685095e-03	1.769095803638306279e+02	1.095629696846304180e-01	0.000000000000000000e+00	6.797809992441473881e+00	1.000000000000000000e+00
1.210000000000000000e+02	1.282666115584245006e+02	4.329336730714560133e+01	-4.330886611115301529e-03	1.148251169189095009e+02	2.111932772018740856e-01	0.000000000000000000e+00	5.362042642739208276e+00	1.000000000000000000e+00
1.210000000000000000e+02	2.890630371826975065e+01	4.989521356020936338e+01	-4.526459107634273928e-03	1.200893531319397454e+02	3.171252838924627504e-01	0.000000000000000000e+00	1.267038704422267692e+01	1.000000000000000000e+00
1.210000000000000000e+02	1.340385535992778898e+02	2.626102684917966457e+01	-4.163333294743930615e-03	1.103150746003060902e+02	3.749181122334278582e-01	0.000000000000000000e+00	1.158900692883066696e+01	1.000000000000000000e+00
1.210000000000000000e+02	9.784623217356261193e+01	2.985779427253645935e+01	-3.645995500913945270e-03	9.638986324838786857e+01	3.683210886721300925e-01	0.000000000000000000e+00	6.797809992441473881e+00	1.000000000000000000e+00
1.210000000000000000e+02	1.237389975404439610e+02	3.157367464358713249e+01	-3.975403598011086580e-03	1.052565600716599050e+02	2.079546405590173563e-01	0.000000000000000000e+00	7.703224455109659807e+00	1.000000000000000000e+00
1.210000000000000000e+02	1.191398675648627226e+01	3.432771471012852516e+01	-3.827695088611936681e-03	1.012806815714010895e+02	2.728006497064705549e-01	0.000000000000000000e+00	1.078685196214229691e+01	1.000000000000000000e+00
1.210000000000000000e+02	1.038730461987976526e+02	3.716302676646027692e+01	-4.361412002864698337e-03	1.156467706561389690e+02	1.342369181726447147e-01	0.000000000000000000e+00	9.437307959980817174e+00	1.000000000000000000e+00
1.220000000000000000e+02	1.046226508846257133e+02	1.129426022618101122e+01	-3.891256409387049489e-03	1.029915653230942638e+02	2.318355618599422518e-01	0.000000000000000000e+00	5.092600915469018830e+00	1.000000000000000000e+00
1.220000000000000000e+02	1.686345095379273218e+01	4.391202373127108416e+01	-3.932029928476877059e-03	1.040890684973431490e+02	2.721815293461525842e-01	0.000000000000000000e+00	1.078685196214229691e+01	1.000000000000000000e+00
1.220000000000000000e+02	1.674975175404144423e+01	8.674774063410691127e+00	-3.894013893542009035e-03	1.030657886837598483e+02	3.764084746349852795e-01	0.000000000000000000e+00	1.064011929390511035e+01	1.000000000000000000e+00
1.220000000000000000e+02	6.561240519154769402e+01	5.036227850235942327e+01	-3.804378461896378103e-03	1.006530665799963913e+02	2.459768680130574037e-01	0.000000000000000000e+00	1.011362771472091815e+01	1.000000000000000000e+00
1.230000000000000000e+02	1.229075789236511156e+02	1.977124060938505679e+01	-3.882996937763675410e-03	1.027692446471599368e+02	3.890816530500944559e-01	0.000000000000000000e+00	7.398382160211192549e+00	1.000000000000000000e+00
1.230000000000000000e+02	4.259098029381101469e+01	3.162218618068642328e+01	-3.618284692467529321e-03	9.564396981289748112e+01	2.980361732782412787e-01	0.000000000000000000e+00	6.664395124561907302e+00	1.000000000000000000e+00
1.230000000000000000e+02	1.190304496737796711e+02	5.122973370876403010e+01	-1.572403165523012306e-02	4.214950617683226142e+02	4.946096281009992879e-02	0.000000000000000000e+00	3.894261690767677919e+00	1.000000000000000000e+00
1.240000000000000000e+02	7.077863870552513959e+01	9.812197557114782143e+00	-3.660857760901925235e-03	9.678991156105337268e+01	1.108324149658197477e-01	0.000000000000000000e+00	7.279106907874905552e+00	1.000000000000000000e+00
1.240000000000000000e+02	4.831234458329620907e+01	3.853930406562287914e+01	-4.116770099645539714e-03	1.090617303816952557e+02	1.988511487622485197e-01	0.000000000000000000e+00	3.165490992967419537e+00	1.000000000000000000e+00
1.240000000000000000e+02	6.466254466374378751e+01	4.029335450176774458e+01	-2.678007879156405705e-03	7.033448438417866555e+01	3.312641824172826155e-01	0.000000000000000000e+00	7.322622574245435167e+00	1.000000000000000000e+00
1.240000000000000000e+02	1.333878564276420207e+02	4.170454626874420256e+01	-3.954667657222984620e-03	1.046984095527939331e+02	1.554827581711805129e-01	0.000000000000000000e+00	5.362042642739208276e+00	1.000000000000000000e+00
1.250000000000000000e+02	8.887847849788185783e+01	1.641708192578197156e+01	-1.621827884783152637e-02	4.347987420699566314e+02	3.162069316741045188e-02	0.000000000000000000e+00	5.282057154022290923e+00	1.000000000000000000e+00
1.250000000000000000e+02	8.197183808784112102e+01	1.051189803658271948e+01	-1.624223759557743771e-02	4.354436410703160618e+02	2.364806764581661724e-02	0.000000000000000000e+00	4.307842150738276032e+00	1.000000000000000000e+00
1.250000000000000000e+02	2.616548172814147577e+01	1.603660734458538784e+01	-3.571871473578706966e-03	9.439466251260367358e+01	1.304340657690686855e-01	0.000000000000000000e+00	1.195209438571237115e+01	1.000000000000000000e+00
1.250000000000000000e+02	4.996110047066883197e+01	3.273019612475950879e+01	-4.333716844191921706e-03	1.149012984665118040e+02	2.112746052754472803e-01	0.000000000000000000e+00	5.465693966147041394e+00	1.000000000000000000e+00
1.260000000000000000e+02	4.705992868960761655e+01	5.274844772701487727e+01	-4.949091878944327123e-03	1.314653839089865528e+02	1.503414615619952377e-01	0.000000000000000000e+00	5.157274721111735793e+00	1.000000000000000000e+00
1.260000000000000000e+02	1.021878895911068241e+02	2.004178982083766414e+01	-1.535142199151874089e-02	4.114655058749958130e+02	3.049857617108908681e-02	0.000000000000000000e+00	7.679199337148500781e+00	1.000000000000000000e+00
1.260000000000000000e+02	1.457846760244833995e+01	2.084798629848267026e+01	-4.115721172028886932e-03	1.090334963363017806e+02	9.977603505904109049e-02	0.000000000000000000e+00	5.238688122614344245e+00	1.000000000000000000e+00
1.260000000000000000e+02	5.689008344070681744e+01	3.911460379605144055e+01	-4.257620421188486153e-03	1.128530066423191727e+02	2.930534982135966082e-01	0.000000000000000000e+00	5.261656094394074223e+00	1.000000000000000000e+00
1.280000000000000000e+02	5.267999590511738006e+01	1.083851007675939648e+01	-4.193681932409500622e-03	1.111319706376265941e+02	1.632088819370394184e-01	0.000000000000000000e+00	1.004590134531081169e+01	1.000000000000000000e+00
1.280000000000000000e+02	5.143062426624326378e+01	3.799463439924014807e+01	-3.790104470677931828e-03	1.002688527318629355e+02	3.444684413626903918e-01	0.000000000000000000e+00	3.165490992967419537e+00	1.000000000000000000e+00
1.290000000000000000e+02	4.950251759326061318e+01	2.225100309131605059e+01	-4.614588869840670175e-03	1.224615470442245879e+02	1.352329686730049385e-01	0.000000000000000000e+00	1.048922232044024838e+01	1.000000000000000000e+00
1.290000000000000000e+02	7.159093255583788107e+01	3.749146676981661130e+01	-1.641342525897443103e-02	4.400515093182476107e+02	1.408083207097610146e-02	0.000000000000000000e+00	7.473495410166136388e+00	1.000000000000000000e+00
1.290000000000000000e+02	1.640784528136531506e+01	6.499019439424375655e+00	-5.203315943296209396e-03	1.383083477694754038e+02	3.039379835774447258e-01	0.000000000000000000e+00	1.092427295067192716e+01	1.000000000000000000e+00
1.290000000000000000e+02	1.191568306231462202e+02	4.664823398689705414e+01	-1.766782952130919624e-03	4.580699026080094427e+01	4.925020032150975169e-01	0.000000000000000000e+00	5.242627765382344762e+00	1.000000000000000000e+00
1.300000000000000000e+02	4.266419742650042224e+01	1.006139060367188875e+01	-5.906828088558587798e-03	1.572448249189478702e+02	1.545076619280056907e-01	0.000000000000000000e+00	1.004590134531081169e+01	1.000000000000000000e+00
1.300000000000000000e+02	5.588876259684371206e+01	3.394910465043931680e+01	-4.647303521372676133e-03	1.233421292137871887e+02	2.273429129281034911e-01	0.000000000000000000e+00	5.261656094394074223e+00	1.000000000000000000e+00
1.300000000000000000e+02	8.404432639486304879e+01	1.428844357621742134e+01	-4.324671191820550313e-03	1.146578161178614295e+02	1.365950036773000420e-01	0.000000000000000000e+00	4.307842150738276032e+00	1.000000000000000000e+00
1.300000000000000000e+02	1.180263794495244412e+01	1.640516929138156499e+01	-4.321454021575017561e-03	1.145712193600787003e+02	4.305654170985401263e-01	0.000000000000000000e+00	5.238688122614344245e+00	1.000000000000000000e+00
1.300000000000000000e+02	1.898428662364228359e+01	5.229847181480190699e+01	-4.596498949370640338e-03	1.219746196074726186e+02	3.128218914357839830e-01	0.000000000000000000e+00	9.941460059857197606e+00	1.000000000000000000e+00
1.310000000000000000e+02	2.145555069126891823e+01	3.276633447683402522e+01	-1.473660250310846603e-02	3.949163741055799619e+02	9.801402108292434079e-02	0.000000000000000000e+00	8.111689259819906184e+00	1.000000000000000000e+00
1.310000000000000000e+02	1.140844865897022089e+02	3.224233666016738198e+01	-1.679078954766722101e-02	4.502090457275058384e+02	2.640920744765662409e-02	0.000000000000000000e+00	6.876674887664619540e+00	1.000000000000000000e+00
1.310000000000000000e+02	1.068509166544270528e+02	3.277458804390296621e+01	-5.030884463333789962e-03	1.336669996390315589e+02	3.010362691196121210e-01	0.000000000000000000e+00	7.253125225997760772e+00	1.000000000000000000e+00
1.310000000000000000e+02	1.316889725854325661e+02	4.200730184822244695e+01	-8.158306075858328885e-03	2.178479882703650219e+02	7.561607716957463587e-02	0.000000000000000000e+00	7.460766361916950196e+00	1.000000000000000000e+00
1.310000000000000000e+02	1.255166548937779396e+02	4.619842687861688546e+01	-4.832579471428012120e-03	1.283292126894550904e+02	3.370845501583278336e-01	0.000000000000000000e+00	6.375711033914228665e+00	1.000000000000000000e+00
1.310000000000000000e+02	4.888278016020108652e+01	4.792406226716889250e+01	-4.242586465750151567e-03	1.124483367932747910e+02	2.732249255635083030e-01	0.000000000000000000e+00	5.157274721111735793e+00	1.000000000000000000e+00
1.310000000000000000e+02	1.030792599154294891e+02	5.119161892822512527e+01	-4.704532423638390845e-03	1.248825628897970432e+02	2.126046692398804172e-01	0.000000000000000000e+00	1.335295306840422214e+01	1.000000000000000000e+00
1.310000000000000000e+02	3.238613485053449637e+01	2.555744824404091631e+01	-4.171342609590149818e-03	1.105306617917849223e+02	2.088129116427354104e-01	0.000000000000000000e+00	1.309372791760015176e+01	1.000000000000000000e+00
1.310000000000000000e+02	6.052089415908498182e+01	2.773928507210451500e+01	-4.202502397066161521e-03	1.113693915955210656e+02	1.640623662664336679e-01	0.000000000000000000e+00	7.217324183160033435e+00	1.000000000000000000e+00
1.310000000000000000e+02	6.222624523458296864e+01	3.475224065973834087e+01	-4.575039381636407734e-03	1.213969911801974888e+02	1.365599314220817817e-01	0.000000000000000000e+00	6.388169818741459061e+00	1.000000000000000000e+00
1.310000000000000000e+02	8.962584562824143575e+01	3.898322499931165197e+01	-4.111870826065024652e-03	1.089298563510460269e+02	1.947646276158533363e-01	0.000000000000000000e+00	1.219343909958762140e+01	1.000000000000000000e+00
1.310000000000000000e+02	1.309333458424096186e+01	4.429039388116456877e+01	-4.111688359312483040e-03	1.089249448829024942e+02	2.803680001750092909e-01	0.000000000000000000e+00	6.242298834362969728e+00	1.000000000000000000e+00
1.310000000000000000e+02	6.876572115510882988e+00	4.485444985788884509e+01	-6.073937599261320860e-03	1.617429212946709072e+02	2.671926868364012941e-01	0.000000000000000000e+00	6.242298834362969728e+00	1.000000000000000000e+00
1.320000000000000000e+02	5.898846973720021225e+01	4.770754639111199680e+01	-3.777339660143680822e-03	9.992526158759201849e+01	9.065057666301956640e-02	0.000000000000000000e+00	9.199758546332393649e+00	1.000000000000000000e+00
1.320000000000000000e+02	5.158369955376943494e+01	5.316693608606787791e+01	-4.036520055156709100e-03	1.069016352874732121e+02	2.733342485211875950e-01	0.000000000000000000e+00	5.897685262155826891e+00	1.000000000000000000e+00
1.320000000000000000e+02	1.142908302512280585e+02	1.117390661799212381e+01	-4.079923654125763161e-03	1.080699324741206766e+02	1.509351469614571561e-01	0.000000000000000000e+00	7.325285521733125194e+00	1.000000000000000000e+00
1.320000000000000000e+02	4.503148628581858759e+01	3.621622757847187302e+01	-4.048687485898041886e-03	1.072291467252680803e+02	2.888022838502848355e-01	0.000000000000000000e+00	6.641663775942646453e+00	1.000000000000000000e+00
1.330000000000000000e+02	9.781617344562175731e+01	6.633607026737537105e+00	-1.643967071849252587e-02	4.407579598717862268e+02	3.307448548621994000e-02	0.000000000000000000e+00	1.575627791671448108e+01	1.000000000000000000e+00
1.330000000000000000e+02	7.820285515005993204e+01	1.764970599979308474e+01	-4.215749191048404933e-03	1.117259563161698708e+02	1.311943710804591712e-01	0.000000000000000000e+00	6.739500826025872193e+00	1.000000000000000000e+00
1.330000000000000000e+02	1.366050093245363257e+02	2.722025708157771362e+01	-3.904491024963038532e-03	1.033478022368767597e+02	9.958001303356855960e-02	0.000000000000000000e+00	1.473839503623729286e+01	1.000000000000000000e+00
1.330000000000000000e+02	7.166113495440295367e+01	1.366534106515629077e+01	-3.655505706142564860e-03	9.664584999319578174e+01	1.759277965126486709e-01	0.000000000000000000e+00	7.659586610949030039e+00	1.000000000000000000e+00
1.330000000000000000e+02	3.480731371033056831e+01	3.997121727873621921e+01	-3.274812876105191208e-03	8.639871904383298329e+01	3.548130827282022226e-01	0.000000000000000000e+00	1.060282527979373768e+01	1.000000000000000000e+00
1.340000000000000000e+02	5.876582529932458954e+01	1.120279045878515412e+01	-4.542626742941247714e-03	1.205245383076517243e+02	1.569021269305911348e-01	0.000000000000000000e+00	6.353807734365255477e+00	1.000000000000000000e+00
1.340000000000000000e+02	1.128706390760382590e+02	2.547364168076337165e+01	-4.430630929182617639e-03	1.175099405038200473e+02	3.179231471228818329e-01	0.000000000000000000e+00	6.876674887664619540e+00	1.000000000000000000e+00
1.340000000000000000e+02	1.105924975263984891e+02	4.015293167619526571e+01	-3.689163178396133447e-03	9.755181012271280849e+01	2.224804781486937610e-01	0.000000000000000000e+00	4.388423682299936068e+00	1.000000000000000000e+00
1.350000000000000000e+02	7.864438734631011130e+01	3.368345792164171826e+01	-1.592415218882807168e-02	4.268817177587525293e+02	4.998926932274960766e-02	0.000000000000000000e+00	5.625696587220021527e+00	1.000000000000000000e+00
1.350000000000000000e+02	5.309411344887875117e+01	8.338779737647403323e+00	-4.239494684818035514e-03	1.123651151469017151e+02	2.990162149140024317e-01	0.000000000000000000e+00	6.353807734365255477e+00	1.000000000000000000e+00
1.360000000000000000e+02	2.893826332375192933e+01	1.235018608495370707e+01	-1.645669837437152908e-02	4.412162942710333482e+02	2.592671668135393404e-02	0.000000000000000000e+00	1.283729638525142391e+01	1.000000000000000000e+00
1.360000000000000000e+02	1.225014578138956551e+02	2.294122412647099551e+01	-1.572160734718863057e-02	4.214298065283949768e+02	7.665346371915793267e-02	0.000000000000000000e+00	9.958203062337767975e+00	1.000000000000000000e+00
1.360000000000000000e+02	9.388759275588688524e+01	2.668018153624652911e+01	-5.100326514570563755e-03	1.355361753530730482e+02	1.056820665323294772e-01	0.000000000000000000e+00	1.080472299758447008e+01	1.000000000000000000e+00
1.370000000000000000e+02	7.907708477900787791e+00	1.569354090042238958e+01	-1.651270837452839882e-02	4.427239186884013975e+02	4.923995062448260907e-02	0.000000000000000000e+00	6.980218749303866765e+00	1.000000000000000000e+00
1.370000000000000000e+02	8.650895485226950399e+00	3.070193049429230570e+01	-3.993305697953026048e-03	1.057384319323819000e+02	2.383708101689724357e-01	0.000000000000000000e+00	7.625514219772760782e+00	1.000000000000000000e+00
1.370000000000000000e+02	7.209807574122983453e+01	3.997894840112683568e+01	-4.423853737538610206e-03	1.173275184439187484e+02	4.015507566467209077e-01	0.000000000000000000e+00	7.585456182511746803e+00	1.000000000000000000e+00
1.370000000000000000e+02	2.848919415705666935e+01	4.848598499279461294e+01	-5.590125913063789982e-03	1.487201341231567540e+02	2.343200767008789542e-01	0.000000000000000000e+00	1.048311899776310518e+01	1.000000000000000000e+00
1.380000000000000000e+02	1.408810895289625762e+02	8.800171324170014131e+00	-4.413271285357556022e-03	1.170426699658058709e+02	2.142196948099946985e-01	0.000000000000000000e+00	1.890990272912423009e+01	1.000000000000000000e+00
1.380000000000000000e+02	4.478336662116161193e+01	2.446861950494126958e+01	-4.055664073526737273e-03	1.074169359384348468e+02	1.585436307824363844e-01	0.000000000000000000e+00	3.907937761835761137e+00	1.000000000000000000e+00
1.380000000000000000e+02	7.315177644147151170e+01	3.246703384283240013e+01	-1.683634777936055676e-02	4.514353392879523312e+02	2.738387980748353545e-01	0.000000000000000000e+00	5.457260764939735331e+00	1.000000000000000000e+00
1.380000000000000000e+02	1.081654393845430775e+02	4.380911153930707513e+01	-4.985394016961504013e-03	1.324425306599966348e+02	2.817737261381619840e-01	0.000000000000000000e+00	4.388423682299936068e+00	1.000000000000000000e+00
1.390000000000000000e+02	4.039194031473362401e+01	6.552819280183997286e+00	-1.520421779051160140e-02	4.075032018729257288e+02	2.775779625812535567e-02	0.000000000000000000e+00	7.769709426431786525e+00	1.000000000000000000e+00
1.390000000000000000e+02	1.088868791965831946e+02	1.147480994118194531e+01	-4.373686419868130608e-03	1.159771618493455918e+02	1.404324772627421059e-01	0.000000000000000000e+00	4.240247219969191406e+00	1.000000000000000000e+00
1.390000000000000000e+02	1.126823212273314709e+02	4.721688612642628513e+00	-4.182311840905369831e-03	1.108259212262478002e+02	1.724065128007316039e-01	0.000000000000000000e+00	7.746613962677063370e+00	1.000000000000000000e+00
1.400000000000000000e+02	1.063474166603439386e+01	9.268064748497842231e+00	-4.394288884288086866e-03	1.165317195770815033e+02	4.341279266825487371e-01	0.000000000000000000e+00	6.980218749303866765e+00	1.000000000000000000e+00
1.400000000000000000e+02	1.006559438034311711e+02	1.825809965872141660e+01	-4.353221492422796983e-03	1.154263062123194032e+02	9.519854433509644664e-02	0.000000000000000000e+00	7.369715184261450780e+00	1.000000000000000000e+00
1.410000000000000000e+02	5.163757699182213656e+01	4.272495483880107514e+01	-5.911858006341658839e-03	1.573802155071620064e+02	6.053916840327677740e-02	0.000000000000000000e+00	6.917247974995462734e+00	1.000000000000000000e+00
1.410000000000000000e+02	1.108002534667902381e+02	2.838454823406139838e+01	-3.648364535935966473e-03	9.645363070124977867e+01	1.444313163382920928e-01	0.000000000000000000e+00	5.872251968467436356e+00	1.000000000000000000e+00
1.410000000000000000e+02	1.339099473126285886e+02	3.019853653848212716e+01	-4.769750133172222066e-03	1.266380317536184776e+02	2.126295597479033184e-01	0.000000000000000000e+00	6.643173172496378953e+00	1.000000000000000000e+00
1.410000000000000000e+02	5.060029955564331772e+01	5.508444119206480138e+00	-1.636919875970926225e-02	4.388610620766811508e+02	1.011329691667317565e-02	0.000000000000000000e+00	1.026164303941299316e+01	1.000000000000000000e+00
1.420000000000000000e+02	8.569901936184905367e+01	2.645295792275577185e+01	-1.745948554582263737e-02	4.682083746293417335e+02	8.776168948003482129e-03	0.000000000000000000e+00	1.391410845420610798e+01	1.000000000000000000e+00
1.420000000000000000e+02	3.725820450180781052e+01	4.274140132686117965e+01	-3.437271773558296661e-02	9.234628248075539432e+02	4.559445253914384821e-03	0.000000000000000000e+00	1.048311899776310518e+01	1.000000000000000000e+00
1.420000000000000000e+02	9.130885169679999080e+01	1.144753764227786874e+01	-4.354715891123045468e-03	1.154665310286641073e+02	2.007784898278031083e-01	0.000000000000000000e+00	6.655328481915507410e+00	1.000000000000000000e+00
1.430000000000000000e+02	1.002805447481452887e+02	4.996987040454184381e+01	-4.291870489292007665e-03	1.137749177086424339e+02	3.083844255027855530e-01	0.000000000000000000e+00	1.000632366169830689e+01	1.000000000000000000e+00
1.430000000000000000e+02	8.501280372922411743e+01	9.290415208993312746e+00	-4.031896949297193028e-03	1.067771948793610477e+02	2.126517799977858392e-01	0.000000000000000000e+00	6.655328481915507410e+00	1.000000000000000000e+00
1.430000000000000000e+02	6.185638121356624453e+01	1.223475392524984251e+01	-4.376667704298756352e-03	1.160574092549899774e+02	1.071127927018770132e-01	0.000000000000000000e+00	7.905764336559599315e+00	1.000000000000000000e+00
1.430000000000000000e+02	1.744846327588406254e+01	2.660974387286482568e+01	-4.634217258086275812e-03	1.229898855071735966e+02	8.506383446470511256e-02	0.000000000000000000e+00	6.447363838464062802e+00	1.000000000000000000e+00
1.430000000000000000e+02	4.361537611102200174e+01	2.819793254069004007e+01	-5.146228862708818533e-03	1.367717315157929079e+02	1.644893474733647443e-01	0.000000000000000000e+00	3.907937761835761137e+00	1.000000000000000000e+00
1.430000000000000000e+02	1.272884332324810401e+02	2.966253179392909090e+01	-3.763811342185463711e-03	9.956111906978084392e+01	3.603781190008598090e-01	0.000000000000000000e+00	6.643173172496378953e+00	1.000000000000000000e+00
1.430000000000000000e+02	8.688580679028675036e+00	4.843984420753186271e+01	-4.318067995715301095e-03	1.144800775059517406e+02	9.286882959671360904e-02	0.000000000000000000e+00	9.076311669770166901e+00	1.000000000000000000e+00
1.440000000000000000e+02	3.416250993811325287e+01	1.894020500599034662e+01	-4.230665120492822957e-03	1.121274492527019362e+02	9.594973379622384613e-02	0.000000000000000000e+00	8.749352049871863102e+00	1.000000000000000000e+00
1.440000000000000000e+02	3.262271062256836984e+01	6.466479477307479407e+00	-3.307421576652072592e-02	8.885109721191806784e+02	7.833117129934175082e-03	0.000000000000000000e+00	7.769709426431786525e+00	1.000000000000000000e+00
1.440000000000000000e+02	1.046917390894851678e+02	1.209165349369263787e+01	-4.791627167780745586e-03	1.272268971609214532e+02	9.233598222890626595e-02	0.000000000000000000e+00	4.240247219969191406e+00	1.000000000000000000e+00
1.440000000000000000e+02	1.291936278687033166e+02	2.193074934482923766e+01	-1.556487839293768834e-02	4.172111241917499456e+02	4.819131744130455974e-02	0.000000000000000000e+00	7.963053838955168828e+00	1.000000000000000000e+00
1.450000000000000000e+02	7.328492751800976635e+01	7.493662507705168174e+00	-4.268586987986915798e-03	1.131481943558293182e+02	8.183047652097485969e-02	0.000000000000000000e+00	1.186471241518957953e+01	1.000000000000000000e+00
1.450000000000000000e+02	7.784437557989474499e+01	4.275086458996209160e+01	-3.597300180693745447e-03	9.507912849441692060e+01	1.486199023881336068e-01	0.000000000000000000e+00	1.809190953642985988e+01	1.000000000000000000e+00
1.460000000000000000e+02	6.584443750534271089e+01	1.906091805738435951e+01	-6.552047337732801006e-03	1.746122288090832058e+02	6.740518991588362319e-02	0.000000000000000000e+00	7.905764336559599315e+00	1.000000000000000000e+00
1.460000000000000000e+02	1.159652753933091134e+02	2.559064564453739621e+01	-3.640517944125923940e-03	9.624242353515786874e+01	9.798768372351962519e-02	0.000000000000000000e+00	5.872251968467436356e+00	1.000000000000000000e+00
1.460000000000000000e+02	1.271313555024648423e+02	5.003883986828229524e+01	-4.410366263098103833e-03	1.169644753134387685e+02	3.216933600719481534e-01	0.000000000000000000e+00	4.902964782013458311e+00	1.000000000000000000e+00
1.460000000000000000e+02	4.903933288068244423e+01	3.631422577835040499e+01	-3.868706978167627160e-03	1.023846009772819627e+02	1.398123312542077779e-01	0.000000000000000000e+00	6.917247974995462734e+00	1.000000000000000000e+00
1.470000000000000000e+02	5.268144727754670953e+01	4.727475162173328727e+01	-3.601387502471459570e-03	9.518914717137572268e+01	1.623412128767900420e-01	0.000000000000000000e+00	5.049687065132197006e+00	1.000000000000000000e+00
1.470000000000000000e+02	9.849145626873597337e+01	1.046987285395710998e+01	-3.775873703126010443e-03	9.988580233766410288e+01	2.683175537157590496e-01	0.000000000000000000e+00	6.408875057348096149e+00	1.000000000000000000e+00
1.480000000000000000e+02	5.482852107975360667e+01	2.078769307041822145e+01	-4.540566796712755017e-03	1.204690906157423740e+02	9.387685891253727544e-02	0.000000000000000000e+00	6.164814281580582644e+00	1.000000000000000000e+00
1.480000000000000000e+02	1.242521705855578062e+02	4.336746991641044247e+01	-3.991585356259203313e-03	1.056921253953963742e+02	1.204899038167789316e-01	0.000000000000000000e+00	6.504437242622856274e+00	1.000000000000000000e+00
1.490000000000000000e+02	3.136468087406726113e+01	2.723015758854330670e+01	-3.445020623194784432e-03	9.098021082777820823e+01	2.931092317883730036e-01	0.000000000000000000e+00	5.137727798901290832e+00	1.000000000000000000e+00
1.500000000000000000e+02	9.781074737577081635e+01	2.005601501190412961e+01	-4.626573438251313855e-03	1.227841363660760265e+02	8.323521037956871371e-02	0.000000000000000000e+00	4.894978285648277527e+00	1.000000000000000000e+00
1.500000000000000000e+02	2.994424206284839585e+01	2.229268854872277927e+01	3.317513065873035991e-03	-8.754808252428200888e+01	3.132582129177575725e-01	0.000000000000000000e+00	5.137727798901290832e+00	1.000000000000000000e+00
1.500000000000000000e+02	5.589284355819138739e+01	5.117170856073389018e+01	-3.856397578368340323e-03	1.020532681501337038e+02	1.900284913023442268e-01	0.000000000000000000e+00	5.049687065132197006e+00	1.000000000000000000e+00
1.500000000000000000e+02	1.393364646220032057e+02	2.289398528950750134e+01	-3.902322279226252966e-03	1.032894259823028733e+02	2.086669790493627108e-01	0.000000000000000000e+00	8.858438722222089723e+00	1.000000000000000000e+00
1.510000000000000000e+02	7.223814921714983939e+01	3.484578930092802551e+01	-4.387741563006016497e-03	1.163554849510226461e+02	1.026902766758055474e-01	0.000000000000000000e+00	1.007799463854749078e+01	1.000000000000000000e+00
1.510000000000000000e+02	3.206700538407427103e+01	9.807753873859022420e+00	-4.384882114772338003e-03	1.162785170173461609e+02	2.185223517689334205e-01	0.000000000000000000e+00	5.372562279301659416e+00	1.000000000000000000e+00
1.510000000000000000e+02	4.278945482835414538e+01	2.997413164720401113e+01	-4.888486853502293193e-03	1.298340749299521519e+02	1.860473599688657886e-01	0.000000000000000000e+00	6.216750843651183800e+00	1.000000000000000000e+00
1.510000000000000000e+02	3.133607421609173826e+01	4.216370220559358017e+01	-3.461676712500734096e-03	9.142854374806356077e+01	1.498620685940962316e-01	0.000000000000000000e+00	1.052811219255380770e+01	1.000000000000000000e+00
1.510000000000000000e+02	1.217023858408071533e+02	1.869308980437164180e+01	-4.244777100251917804e-03	1.125073022290030877e+02	3.757199452057361500e-01	0.000000000000000000e+00	6.906861061309637506e+00	1.000000000000000000e+00
1.510000000000000000e+02	1.365416441289308978e+02	3.129998998893913864e+01	-4.546847327671897990e-03	1.206381440312310360e+02	1.639586093464526773e-01	0.000000000000000000e+00	8.858438722222089723e+00	1.000000000000000000e+00
1.520000000000000000e+02	6.627831046182465968e+01	9.318658784370086323e+00	-4.138985792592845062e-03	1.096597114751125588e+02	2.521773628875301210e-01	0.000000000000000000e+00	5.726549799332683044e+00	1.000000000000000000e+00
1.520000000000000000e+02	5.886375321036352659e+01	1.612702393621943742e+01	-4.449738772075328107e-03	1.180242674173640580e+02	1.095514965063442148e-01	0.000000000000000000e+00	6.164814281580582644e+00	1.000000000000000000e+00
1.520000000000000000e+02	9.007172280965647815e+01	1.701520186926196843e+01	-4.223200358959357768e-03	1.119265198342737762e+02	3.972450775404106071e-01	0.000000000000000000e+00	3.891004245600958367e+00	1.000000000000000000e+00
1.520000000000000000e+02	8.828028041705879048e+01	2.625036882943977190e+01	-1.691557936718361341e-02	4.535680205251301800e+02	2.271866725467897030e-02	0.000000000000000000e+00	4.048153519663716615e+00	1.000000000000000000e+00
1.520000000000000000e+02	1.307220217329452225e+02	4.403734301922094119e+01	-5.522212953451282637e-03	1.468921170569046240e+02	1.933586064902002022e-01	0.000000000000000000e+00	6.504437242622856274e+00	1.000000000000000000e+00
1.520000000000000000e+02	1.420931561586042058e+01	1.413338332336626380e+01	-4.629887303314893232e-03	1.228733358638750417e+02	1.816500391630674338e-01	0.000000000000000000e+00	3.612723163608524857e+00	1.000000000000000000e+00
1.520000000000000000e+02	3.538907076756072456e+01	1.643751929435372361e+01	-5.909849560075781764e-03	1.573261540427283762e+02	4.759867887261000075e-01	0.000000000000000000e+00	4.042882781856635077e+00	1.000000000000000000e+00
1.530000000000000000e+02	6.176022366392131602e+01	5.800098810339701316e+00	-4.177831582199814306e-03	1.107053258432500655e+02	2.794209894647119441e-01	0.000000000000000000e+00	5.726549799332683044e+00	1.000000000000000000e+00
1.530000000000000000e+02	8.844391951617156167e+01	1.348105834119122193e+01	5.515761824855206809e-03	-1.467184716549445227e+02	3.608513190204126753e-01	0.000000000000000000e+00	3.891004245600958367e+00	1.000000000000000000e+00
1.530000000000000000e+02	1.366116190233122438e+02	5.271555647491575058e+01	-4.083605981393326548e-03	1.081690498903993785e+02	2.409174582523507802e-01	0.000000000000000000e+00	5.933363288852011586e+00	1.000000000000000000e+00
1.540000000000000000e+02	3.883927977830234113e+01	1.076641453315565400e+01	-1.700376912890598502e-02	4.559418294478605844e+02	2.592768620210772479e-02	0.000000000000000000e+00	4.141914353618871836e+00	1.000000000000000000e+00
1.540000000000000000e+02	3.826221869057860658e+01	3.423466260060136079e+01	-4.439995664194697038e-03	1.177620116183861967e+02	1.003840113032258285e-01	0.000000000000000000e+00	6.216750843651183800e+00	1.000000000000000000e+00
1.540000000000000000e+02	8.180313054424283337e+01	3.802023541748982893e+01	-4.108198443836615435e-03	1.088310066259620896e+02	8.886668372243000658e-02	0.000000000000000000e+00	3.315002710677798170e+00	1.000000000000000000e+00
1.540000000000000000e+02	4.634944137607259762e+01	1.008409938073475232e+01	-4.653958032567262829e-03	1.235212490769278730e+02	2.774255320633934874e-01	0.000000000000000000e+00	7.541092838033904400e+00	1.000000000000000000e+00
1.540000000000000000e+02	9.734314135339805318e+01	1.340145693567757945e+01	-4.276483276055134675e-03	1.133607391989801272e+02	1.535606665632078816e-01	0.000000000000000000e+00	6.670966840123797148e+00	1.000000000000000000e+00
1.540000000000000000e+02	7.684923435111362267e+01	1.787325104518351537e+01	-3.986460323108217962e-03	1.055541745813166443e+02	3.510541163050697744e-01	0.000000000000000000e+00	8.061936571388796935e+00	1.000000000000000000e+00
1.540000000000000000e+02	9.054595114183966587e+01	4.930326046042022625e+01	-4.606287674638717862e-03	1.222381032923097592e+02	9.974861264865508836e-02	0.000000000000000000e+00	1.427387705289484110e+01	1.000000000000000000e+00
1.540000000000000000e+02	3.268262764414040333e+01	5.277907359387864261e+01	-4.046788079393452697e-03	1.071780202904027703e+02	1.067372321278425851e-01	0.000000000000000000e+00	1.070043531104275836e+01	1.000000000000000000e+00
1.550000000000000000e+02	1.141983959488311626e+02	2.584209170367706321e+01	-4.205832002904548624e-03	1.114590147886670195e+02	1.862315224724273577e-01	0.000000000000000000e+00	4.738886340821036214e+00	1.000000000000000000e+00
1.550000000000000000e+02	1.273225944717143108e+02	2.606380723640249997e+01	-1.614130810227846699e-02	4.327269160550698643e+02	1.622888999730187631e-02	0.000000000000000000e+00	9.268992421928441416e+00	1.000000000000000000e+00
1.550000000000000000e+02	9.089537110865170177e+01	5.608188668827208012e+00	-1.584230438333955257e-02	4.246786156391867166e+02	4.996629310167055582e-02	0.000000000000000000e+00	8.245707476517855739e+00	1.000000000000000000e+00
1.550000000000000000e+02	1.185063348155115648e+02	1.257018301397034499e+01	-1.630822788964159803e-02	4.372199056366752075e+02	1.334546907810207905e-02	0.000000000000000000e+00	6.624735768167219874e+00	1.000000000000000000e+00
1.550000000000000000e+02	9.390572476653122180e+01	2.300755881782938417e+01	-5.659677050818192647e-03	1.505922461253097140e+02	3.022911719265980457e-01	0.000000000000000000e+00	4.894978285648277527e+00	1.000000000000000000e+00
1.550000000000000000e+02	8.672732226647157816e+00	4.781785596990825127e+01	4.658522191189388983e-03	-1.236441027988379915e+02	2.281213078514017223e-01	0.000000000000000000e+00	3.187642737860047593e+00	1.000000000000000000e+00
1.550000000000000000e+02	1.162395713781076410e+02	4.216381394652403003e+01	-4.472213422032948575e-03	1.186292188716223848e+02	2.654252829005540049e-01	0.000000000000000000e+00	4.246276015332246523e+00	1.000000000000000000e+00
1.560000000000000000e+02	2.425393163723706991e+01	2.086122702379976346e+01	-3.829684560801883964e-03	1.013342323095342579e+02	2.074136639600362431e-01	0.000000000000000000e+00	8.163496544015478307e+00	1.000000000000000000e+00
1.560000000000000000e+02	6.302578169123932383e+01	2.472718364216383335e+01	-4.614673909628851968e-03	1.224638360651271398e+02	1.049988705721942583e-01	0.000000000000000000e+00	7.586050611257384446e+00	1.000000000000000000e+00
1.560000000000000000e+02	9.759435417345309816e+01	3.223354503781580860e+01	-1.521305417088306654e-02	4.077410512350371619e+02	2.328317186981465614e-02	0.000000000000000000e+00	5.645382559341173945e+00	1.000000000000000000e+00
1.560000000000000000e+02	6.259739232536728082e+01	3.795425933743592140e+01	-4.639382869770973181e-03	1.231289285759948768e+02	1.231119078254980792e-01	0.000000000000000000e+00	1.012950045235796992e+01	1.000000000000000000e+00
1.560000000000000000e+02	2.895047956604547323e+01	1.418401852199617252e+01	-3.608556821328089050e-03	9.538212414216449986e+01	1.208745899766451304e-01	0.000000000000000000e+00	5.372562279301659416e+00	1.000000000000000000e+00
1.570000000000000000e+02	1.153318950885272187e+02	4.990855415879852330e+01	-1.654549045908704913e-02	4.436063159566466538e+02	2.231486479733235662e-02	0.000000000000000000e+00	3.552050510303195630e+00	1.000000000000000000e+00
1.570000000000000000e+02	7.187856644781652449e+01	2.422047735879705854e+01	-3.872888581603668983e-03	1.024971574390971654e+02	1.913419300046802496e-01	0.000000000000000000e+00	7.694265420576149594e+00	1.000000000000000000e+00
1.570000000000000000e+02	1.547344768700046380e+01	2.913264056625109077e+01	-4.111105342682035840e-03	1.089092517905023527e+02	1.535967986593680390e-01	0.000000000000000000e+00	4.381397638551178808e+00	1.000000000000000000e+00
1.570000000000000000e+02	1.110388798253530354e+02	3.950335005784513953e+01	-4.769658798625171607e-03	1.266355732963269816e+02	2.245894815984441628e-01	0.000000000000000000e+00	4.658313235954057774e+00	1.000000000000000000e+00
1.570000000000000000e+02	6.639582823287369706e+00	4.536278576157415188e+01	-3.912222295667419289e-03	1.035559052980901384e+02	3.099512708347196277e-01	0.000000000000000000e+00	3.187642737860047593e+00	1.000000000000000000e+00
1.580000000000000000e+02	4.687645326343184138e+01	4.737617232379741949e+01	-4.235441747551853264e-03	1.122560219998307645e+02	1.194140713283271538e-01	0.000000000000000000e+00	5.227767320563255105e+00	1.000000000000000000e+00
1.580000000000000000e+02	1.182082368640144665e+02	1.918820852082262363e+01	-4.086932245770006494e-03	1.082585831412270778e+02	3.146854796716740399e-01	0.000000000000000000e+00	6.624735768167219874e+00	1.000000000000000000e+00
1.580000000000000000e+02	1.322794279385598486e+02	4.866130927935790851e+01	-3.909344238042125434e-03	1.034784364543420025e+02	2.851525242090384715e-01	0.000000000000000000e+00	5.933363288852011586e+00	1.000000000000000000e+00
1.580000000000000000e+02	1.050105310272255821e+02	4.975651955773406598e+01	-3.786376330738731692e-03	1.001685021732490952e+02	3.049227209476907952e-01	0.000000000000000000e+00	5.219762561125898870e+00	1.000000000000000000e+00
1.590000000000000000e+02	8.417324670946182152e+01	1.298269123333464847e+01	-1.632133682456351001e-02	4.375727595970146808e+02	9.168840497001062850e-03	0.000000000000000000e+00	7.496198367929764572e+00	1.000000000000000000e+00
1.590000000000000000e+02	3.478565616647238556e+01	2.143272487706359897e+01	-7.020659506870838111e-03	1.872258896998096986e+02	1.060647332929461895e-01	0.000000000000000000e+00	9.305537586843904307e+00	1.000000000000000000e+00
1.590000000000000000e+02	1.100838767103962681e+02	2.349096959120197425e+01	-3.703406630423835763e-03	9.793520194568068860e+01	2.309033092807218912e-01	0.000000000000000000e+00	4.738886340821036214e+00	1.000000000000000000e+00
1.590000000000000000e+02	7.187716443462642246e+01	4.539367466435918885e+01	-4.411510005473579486e-03	1.169952614931855237e+02	8.695094485466781098e-02	0.000000000000000000e+00	1.030534406133775249e+01	1.000000000000000000e+00
1.590000000000000000e+02	5.465985163686823078e+00	6.212455316190556687e+00	-4.419523839457608315e-03	1.172109703265584528e+02	1.488626674985930043e-01	0.000000000000000000e+00	1.187149292911881027e+01	1.000000000000000000e+00
1.590000000000000000e+02	1.212209936523686480e+02	3.399564583194438683e+01	-4.286945456627604990e-03	1.136423503192406770e+02	1.394082784345426207e-01	0.000000000000000000e+00	9.567316145217491297e+00	1.000000000000000000e+00
1.590000000000000000e+02	7.852606382510853678e+01	3.752015873322677919e+01	-3.599600617933679594e-03	9.514104949680637446e+01	1.446333882198198584e-01	0.000000000000000000e+00	3.315002710677798170e+00	1.000000000000000000e+00
1.590000000000000000e+02	1.057158706663640686e+02	4.458463235981572836e+01	-4.201915779298191593e-03	1.113536015710937193e+02	3.543106933188813201e-01	0.000000000000000000e+00	5.219762561125898870e+00	1.000000000000000000e+00
1.600000000000000000e+02	2.800925701756063546e+01	4.201031407356420289e+01	-5.440414425546654525e-03	1.446903413449177549e+02	1.239367211284929660e-01	0.000000000000000000e+00	9.067539298497358402e+00	1.000000000000000000e+00
1.600000000000000000e+02	1.073824554705810783e+02	1.191200478650263328e+01	-4.316313161792819167e-03	1.144328425396501956e+02	1.441992932198034039e-01	0.000000000000000000e+00	6.758222844541449170e+00	1.000000000000000000e+00
1.600000000000000000e+02	9.642777042239552543e+01	3.775707892411377742e+01	-3.358195919975068798e-03	8.864314526380464088e+01	3.470050764838545909e-01	0.000000000000000000e+00	5.645382559341173945e+00	1.000000000000000000e+00
1.610000000000000000e+02	1.368295580767886861e+02	2.057445870784794550e+01	-4.379131707303287636e-03	1.161237329665360534e+02	1.769317996031618545e-01	0.000000000000000000e+00	5.792439506994932152e+00	1.000000000000000000e+00
1.610000000000000000e+02	1.289705099412487499e+01	2.502074443395217784e+01	-4.082157747700560640e-03	1.081300677002341644e+02	1.450620507209459120e-01	0.000000000000000000e+00	4.852371556453094925e+00	1.000000000000000000e+00
1.610000000000000000e+02	4.454649719128224916e+01	2.983380601600403281e+01	-4.343822458297605382e-03	1.151733118665395921e+02	3.340905736506476487e-01	0.000000000000000000e+00	4.110911474171198066e+00	1.000000000000000000e+00
1.610000000000000000e+02	1.700788131254905622e+01	3.323656048699609045e+01	-3.339047133354420757e-03	8.812771626556498461e+01	1.783408125797655286e-01	0.000000000000000000e+00	4.381397638551178808e+00	1.000000000000000000e+00
1.620000000000000000e+02	1.226684106044135980e+01	1.594285630678169241e+01	-2.195421911211306847e-03	5.734468994183797008e+01	2.819309636096463123e-01	0.000000000000000000e+00	9.099737216531927686e+00	1.000000000000000000e+00
1.620000000000000000e+02	1.348002797193881008e+02	3.245262982165863264e+01	-5.641325479334920699e-03	1.500982758130839159e+02	3.373366056103650479e-01	0.000000000000000000e+00	6.838462130274963968e+00	1.000000000000000000e+00
1.620000000000000000e+02	1.366476412395437592e+02	3.903683969992443537e+01	-1.860501762321388128e-02	4.990427278861952800e+02	3.628482760691609244e-02	0.000000000000000000e+00	6.838462130274963968e+00	1.000000000000000000e+00
1.620000000000000000e+02	7.165779189189321130e+01	4.954357926191653938e+00	-4.022800994280704631e-03	1.065323585314993835e+02	3.013281179718185765e-01	0.000000000000000000e+00	6.313340999262059938e+00	1.000000000000000000e+00
1.620000000000000000e+02	1.068013532410363382e+02	3.756860184387154078e+01	-4.282750681246932228e-03	1.135294393074291435e+02	2.037729149640148396e-01	0.000000000000000000e+00	4.658313235954057774e+00	1.000000000000000000e+00
1.630000000000000000e+02	1.006427059611839638e+02	1.241135693385284533e+01	-5.473813361324453113e-03	1.455893424331464416e+02	1.157604481994563006e-01	0.000000000000000000e+00	6.758222844541449170e+00	1.000000000000000000e+00
1.630000000000000000e+02	3.116251467721036406e+01	8.205832383911904060e+00	-4.630086842167845107e-02	1.244533547500577924e+03	8.281782691680339425e-03	0.000000000000000000e+00	1.117227688392690865e+01	1.000000000000000000e+00
1.630000000000000000e+02	1.033683756946818590e+02	2.495280001789136648e+01	-2.280266064433765592e-03	5.962844492685564290e+01	2.630269148315008687e-01	0.000000000000000000e+00	4.742348083715237195e+00	1.000000000000000000e+00
1.630000000000000000e+02	1.393703225838206947e+02	2.577992421652265875e+01	-4.220288219740437642e-03	1.118481336142965858e+02	2.811261393223358773e-01	0.000000000000000000e+00	5.792439506994932152e+00	1.000000000000000000e+00
1.630000000000000000e+02	8.395505076266381650e+01	4.493517053058690891e+01	-3.579341160459122324e-03	9.459572450688089873e+01	2.380211843857430454e-01	0.000000000000000000e+00	4.427571981636525322e+00	1.000000000000000000e+00
1.640000000000000000e+02	5.422815142846331327e+01	4.460279073739663147e+01	-4.126043363365386636e-03	1.093113393581919155e+02	2.469916126524717148e-01	0.000000000000000000e+00	6.051018093935092601e+00	1.000000000000000000e+00
1.640000000000000000e+02	4.414395984774363058e+01	7.280197906958369991e+00	-1.630813936454170859e-02	4.372175228014356207e+02	1.048834511827256843e-02	0.000000000000000000e+00	6.737096246927555931e+00	1.000000000000000000e+00
1.640000000000000000e+02	2.016693708267917629e+01	1.018498476151482279e+01	-4.462834344406679983e-03	1.183767616960796261e+02	2.092083108260762714e-01	0.000000000000000000e+00	4.178054070885495186e+00	1.000000000000000000e+00
1.640000000000000000e+02	7.106886800772723234e+01	1.124017077988226632e+01	-3.729699319851591775e-03	9.864292378943250128e+01	2.074249445140351478e-01	0.000000000000000000e+00	6.313340999262059938e+00	1.000000000000000000e+00
1.640000000000000000e+02	9.097848302617639149e+01	1.612621610917418735e+01	-1.663076214377267811e-02	4.459015788308138895e+02	1.191446352048408652e-02	0.000000000000000000e+00	7.496198367929764572e+00	1.000000000000000000e+00
1.640000000000000000e+02	5.247214051064218410e+01	2.917672864326009829e+01	-4.082013930833278299e-03	1.081261965732901018e+02	1.588185291152989231e-01	0.000000000000000000e+00	3.951491083598619003e+00	1.000000000000000000e+00
1.640000000000000000e+02	1.016572182203662749e+02	3.513292530321867702e+01	-4.406498397045749589e-03	1.168603637389466030e+02	2.200169185893776636e-01	0.000000000000000000e+00	3.389428740277498520e+00	1.000000000000000000e+00
1.650000000000000000e+02	2.160137875832579368e+01	5.275515459177368172e+01	-5.915603285236901987e-03	1.574810273960480345e+02	9.735393688602278495e-02	0.000000000000000000e+00	1.050831595302268440e+01	1.000000000000000000e+00
1.650000000000000000e+02	1.251939630124483358e+02	6.369594119602685289e+00	-5.331326724548275491e-03	1.417540213806421434e+02	1.196054941533694072e-01	0.000000000000000000e+00	1.815190150801536362e+01	1.000000000000000000e+00
1.650000000000000000e+02	7.422905081435388297e+01	3.551764239180613458e+01	-4.095642257305115615e-03	1.084930310260531741e+02	1.263285930400936952e-01	0.000000000000000000e+00	1.106691625569240678e+01	1.000000000000000000e+00
1.650000000000000000e+02	3.180547176911212404e+01	5.024493747053244874e+01	-4.188585893179047094e-03	1.109948002545846606e+02	1.575898747819960422e-01	0.000000000000000000e+00	8.550906647599569865e+00	1.000000000000000000e+00
1.650000000000000000e+02	7.953720401189396227e+01	4.522846856891145251e+01	-3.520123659840677325e-03	9.300176361386485269e+01	3.576808921436954725e-01	0.000000000000000000e+00	4.427571981636525322e+00	1.000000000000000000e+00
1.650000000000000000e+02	6.339479319272564695e+00	4.912875354714966392e+01	-3.558262794986849758e-03	9.402835692296369530e+01	2.580024329695596030e-01	0.000000000000000000e+00	1.568682118927297076e+01	1.000000000000000000e+00
1.650000000000000000e+02	6.330343823382249724e+01	4.957572433496369513e+01	-4.713463706553236258e-03	1.251229667491637656e+02	2.909662769429549600e-01	0.000000000000000000e+00	7.008969397092408293e+00	1.000000000000000000e+00
1.660000000000000000e+02	1.181610543739018624e+02	3.428493645127418432e+01	-3.212244456539661841e-02	8.628920915881404881e+02	4.598581654649658290e-03	0.000000000000000000e+00	9.072110571150691527e+00	1.000000000000000000e+00
1.660000000000000000e+02	8.979452965426469291e+01	3.164213687529505492e+01	-4.238128569805288751e-03	1.123283433500014894e+02	7.750283306735283873e-02	0.000000000000000000e+00	8.450343658419896542e+00	1.000000000000000000e+00
1.660000000000000000e+02	5.783465953053727304e+01	3.974399260588254634e+01	-3.964953999794872119e-03	1.049752876314112484e+02	2.824616027830308962e-01	0.000000000000000000e+00	4.940482966191245495e+00	1.000000000000000000e+00
1.660000000000000000e+02	3.374439382439135926e+01	4.191675725157018917e+01	-3.970694117666896499e-03	1.051297947165424205e+02	1.081359939926664904e-01	0.000000000000000000e+00	8.550906647599569865e+00	1.000000000000000000e+00
1.660000000000000000e+02	1.284789185438278878e+02	5.181517764852836194e+01	-3.661367569828461333e-03	9.680363411744839652e+01	3.963660324116637934e-01	0.000000000000000000e+00	6.902735352182712170e+00	1.000000000000000000e+00
1.670000000000000000e+02	9.916409912465485377e+01	2.714686562079378263e+01	-4.115167292383273279e-03	1.090185875258095223e+02	1.426203726621901868e-01	0.000000000000000000e+00	4.742348083715237195e+00	1.000000000000000000e+00
1.670000000000000000e+02	1.168740911660275970e+02	4.326529924554714768e+01	-6.053936153716407004e-03	1.612045412267952997e+02	2.314538473432267152e-01	0.000000000000000000e+00	9.072110571150691527e+00	1.000000000000000000e+00
1.670000000000000000e+02	1.350083183816106214e+02	4.957582660399876318e+01	-3.686874549545797030e-03	9.749020696742988434e+01	2.819104672738655948e-01	0.000000000000000000e+00	6.902735352182712170e+00	1.000000000000000000e+00
1.680000000000000000e+02	7.563355127571310277e+01	1.984416062746760545e+01	-4.068064120175411864e-03	1.077507087120767864e+02	1.417605066173939221e-01	0.000000000000000000e+00	9.739865226705232359e+00	1.000000000000000000e+00
1.680000000000000000e+02	5.045203142461780743e+01	9.645932216088938915e+00	-4.910841770370225068e-03	1.304358035217024394e+02	1.996145136975914225e-01	0.000000000000000000e+00	6.737096246927555931e+00	1.000000000000000000e+00
1.680000000000000000e+02	7.187440083391064327e+00	1.717861555087484149e+01	-5.252778980505141103e-03	1.396397472060851612e+02	4.235491469495569206e-01	0.000000000000000000e+00	1.474375169257857365e+01	1.000000000000000000e+00
1.680000000000000000e+02	1.234032314891431952e+02	2.443294953791109236e+01	-4.238307349737372061e-03	1.123331555797852701e+02	1.399502171909974280e-01	0.000000000000000000e+00	6.609696275969342061e+00	1.000000000000000000e+00
1.680000000000000000e+02	2.698354413503671623e+01	2.812379083025256321e+01	-4.232464861552735422e-03	1.121758929870219674e+02	1.191073073619337563e-01	0.000000000000000000e+00	7.516337187236139528e+00	1.000000000000000000e+00
1.680000000000000000e+02	6.176479053228178628e+01	4.273772643646142910e+01	-3.737392575892898878e-03	9.885000360775876516e+01	3.033303046955936333e-01	0.000000000000000000e+00	3.596250672580010743e+00	1.000000000000000000e+00
1.690000000000000000e+02	1.301459532978876723e+02	4.067939514615449781e+01	-5.062518254746000562e-03	1.345184882341646357e+02	9.288789134984298812e-02	0.000000000000000000e+00	7.313034308988439314e+00	1.000000000000000000e+00
1.690000000000000000e+02	2.414260785908829021e+01	8.900392337105660800e+00	-4.877582605033367255e-03	1.295405646425256805e+02	1.439091028257555305e-01	0.000000000000000000e+00	4.178054070885495186e+00	1.000000000000000000e+00
1.690000000000000000e+02	8.780467428003233010e+01	2.312220313334280419e+01	-4.048152789084114196e-03	1.072147542601670551e+02	1.946520031152955132e-01	0.000000000000000000e+00	7.181568062069342950e+00	1.000000000000000000e+00
1.690000000000000000e+02	5.638266674120931299e+01	3.282768858814619506e+01	-5.500319864461668089e-03	1.463028195128962068e+02	2.549969829469019844e-01	0.000000000000000000e+00	3.259367818294419461e+00	1.000000000000000000e+00
1.690000000000000000e+02	9.827138052763609721e+01	3.528890704544095058e+01	-3.571715852419359970e-03	9.439047364884659430e+01	1.436254033886799064e-01	0.000000000000000000e+00	3.389428740277498520e+00	1.000000000000000000e+00
1.700000000000000000e+02	3.580921823814667704e+01	2.073546779773251814e+01	-4.525406201291329138e-03	1.200610119909403011e+02	2.803776504051069818e-01	0.000000000000000000e+00	7.793001028508484751e+00	1.000000000000000000e+00
1.700000000000000000e+02	2.347647468748825261e+01	3.477178215111791104e+01	-4.503062670048400828e-03	1.194595898667174936e+02	1.483278979233878525e-01	0.000000000000000000e+00	7.516337187236139528e+00	1.000000000000000000e+00
1.700000000000000000e+02	1.683087522896580523e+01	5.382963591293647099e+00	-3.751184995090383646e-03	9.922125495391954075e+01	2.218238488937405162e-01	0.000000000000000000e+00	8.113799297262813681e+00	1.000000000000000000e+00
1.710000000000000000e+02	6.888187661339352985e+01	2.706338165106635429e+01	-1.638834553566933389e-02	4.393764369538536698e+02	1.400979259420875866e-02	0.000000000000000000e+00	9.884445504598540211e+00	1.000000000000000000e+00
1.710000000000000000e+02	8.230119800125176255e+01	2.773595092435110843e+01	-4.493801740766740875e-03	1.192103128970077108e+02	1.241187626521941256e-01	0.000000000000000000e+00	7.181568062069342950e+00	1.000000000000000000e+00
1.710000000000000000e+02	1.440296271612530461e+02	5.044227086214478817e+01	-4.778799888744418578e-03	1.268816245483630496e+02	8.655204062059962400e-02	0.000000000000000000e+00	9.062821732227094529e+00	1.000000000000000000e+00
1.710000000000000000e+02	4.113795618836721957e+01	3.553802935682235642e+01	-1.527719695616021464e-03	3.937211074271604616e+01	4.114701845429488136e-01	0.000000000000000000e+00	7.833997814321107533e+00	1.000000000000000000e+00
1.710000000000000000e+02	5.975078742296405920e+01	4.571712408962736873e+01	-3.902961224578439976e-03	1.033066245113445234e+02	1.769861896445814597e-01	0.000000000000000000e+00	3.596250672580010743e+00	1.000000000000000000e+00
1.720000000000000000e+02	1.279187770060825926e+02	1.040278774773767978e+01	3.688996532480007511e-03	-9.754732450493915508e+01	2.654086825709652819e-01	0.000000000000000000e+00	4.839807725253068682e+00	1.000000000000000000e+00
1.720000000000000000e+02	9.680914321153538538e+01	8.003176655548841723e+00	-4.798148850853499112e-03	1.274024416818156027e+02	1.220906645754209485e-01	0.000000000000000000e+00	1.759731293051978085e+01	1.000000000000000000e+00
1.720000000000000000e+02	1.144265845555709404e+02	3.152233226522155363e+01	-3.580115718341696923e-03	9.461657332625536299e+01	1.454024898962311685e-01	0.000000000000000000e+00	1.055206433858713133e+01	1.000000000000000000e+00
1.720000000000000000e+02	1.063442743055514370e+02	2.473835682097708499e+01	-3.392455114017082617e-03	8.956530197354273071e+01	1.831185673777152578e-01	0.000000000000000000e+00	7.573363207133126274e+00	1.000000000000000000e+00
1.720000000000000000e+02	4.636795280959810128e+01	2.482306074843323529e+01	-3.672941353650018004e-03	9.711516632672973515e+01	2.103912637517472151e-01	0.000000000000000000e+00	3.919280554360125901e+00	1.000000000000000000e+00
1.720000000000000000e+02	7.061293322609594725e+01	3.797690393733120118e+01	-3.856835785836840776e-03	1.020650634059368542e+02	1.362678781605294320e-01	0.000000000000000000e+00	1.004763952370513280e+01	1.000000000000000000e+00
1.730000000000000000e+02	1.914351321210736856e+01	5.168448912109371207e+01	-1.539558678686979258e-02	4.126542922287330271e+02	1.346331886142593248e-02	0.000000000000000000e+00	1.745892929705034646e+01	1.000000000000000000e+00
1.730000000000000000e+02	1.401211944859668677e+02	3.525064416104565623e+01	-4.427974953814290890e-03	1.174384494610419267e+02	3.261406533186219647e-01	0.000000000000000000e+00	8.006346735561439942e+00	1.000000000000000000e+00
1.730000000000000000e+02	8.261843815878195585e+01	4.853302519403738557e+01	-4.569623070253724800e-03	1.212512000130892886e+02	2.461860143158951519e-01	0.000000000000000000e+00	1.472290934428531450e+01	1.000000000000000000e+00
1.740000000000000000e+02	1.469877259588941065e+01	1.443900165253310242e+01	-4.958804398307449339e-03	1.317268163550674842e+02	1.186687576204091821e-01	0.000000000000000000e+00	5.363368831658989144e+00	1.000000000000000000e+00
1.740000000000000000e+02	3.200876659664942281e+01	1.393198101880988027e+01	-1.573190335399510253e-02	4.217069447397742010e+02	9.106845243536054735e-02	0.000000000000000000e+00	7.793001028508484751e+00	1.000000000000000000e+00
1.740000000000000000e+02	4.888073011417030500e+01	3.434598334735301961e+01	-4.135941367993020354e-03	1.095777645218778389e+02	1.646454292678554143e-01	0.000000000000000000e+00	7.501415677648592073e+00	1.000000000000000000e+00
1.750000000000000000e+02	1.316785688560326548e+02	7.355214276520230854e+00	-3.897515309047239022e-03	1.031600364876564981e+02	1.202666822726319307e-01	0.000000000000000000e+00	4.839807725253068682e+00	1.000000000000000000e+00
1.750000000000000000e+02	9.733428666442340216e+01	4.807710599170628285e+01	-1.609677945394644150e-02	4.315283358495755124e+02	5.405527071762439295e-02	0.000000000000000000e+00	1.472290934428531450e+01	1.000000000000000000e+00
1.750000000000000000e+02	1.154222551562545220e+02	5.188472755786560953e+01	-1.692756342393321803e-02	4.538905960745717607e+02	1.640487878850915848e-02	0.000000000000000000e+00	1.848438763260922713e+01	1.000000000000000000e+00
1.760000000000000000e+02	1.188972871771952526e+02	7.730454648621869040e+00	-4.787006796928217761e-03	1.271025303711507490e+02	8.748334018522252453e-02	0.000000000000000000e+00	8.053529482608157153e+00	1.000000000000000000e+00
1.760000000000000000e+02	3.871755459558117707e+01	9.869470311288903730e+00	-1.721147265619155098e-02	4.615325973184579880e+02	2.563564700881459935e-02	0.000000000000000000e+00	7.842947766199474202e+00	1.000000000000000000e+00
1.760000000000000000e+02	1.366223453340492426e+02	2.670839183918131354e+01	-3.538025435581585582e-02	9.505827463537287940e+02	9.675095829212221332e-03	0.000000000000000000e+00	5.952834580419078314e+00	1.000000000000000000e+00
1.760000000000000000e+02	6.488396487576576988e+01	1.665367339161106486e+01	-3.937148330429855909e-03	1.042268408190821702e+02	2.630237756358076995e-01	0.000000000000000000e+00	6.008700267245592030e+00	1.000000000000000000e+00
1.760000000000000000e+02	1.781973973858720584e+01	2.778687562239588615e+01	-1.670321596380093879e-02	4.478518224998061896e+02	2.632451295677029623e-02	0.000000000000000000e+00	3.927038472624363674e+00	1.000000000000000000e+00
1.760000000000000000e+02	6.148061804774452099e+01	1.048468604153358541e+01	-4.018601788080176755e-03	1.064193282550532444e+02	1.525040504949476405e-01	0.000000000000000000e+00	7.045507402396101071e+00	1.000000000000000000e+00
1.770000000000000000e+02	4.624456564681481296e+01	4.454943693124080539e+01	-1.866042685214077887e-02	5.005341813095797079e+02	1.080139200675267475e-02	0.000000000000000000e+00	1.053849268811722339e+01	1.000000000000000000e+00
1.780000000000000000e+02	7.126028690483468608e+01	2.587823154034684592e+01	-4.810147886627758919e-03	1.277254204225312009e+02	1.489369386972367870e-01	0.000000000000000000e+00	9.035585213758425382e+00	1.000000000000000000e+00
1.780000000000000000e+02	9.793023265800067989e+00	1.227120352200086195e+01	-5.139701561739604477e-03	1.365960357776544356e+02	2.658148523878866021e-01	0.000000000000000000e+00	5.363368831658989144e+00	1.000000000000000000e+00
1.790000000000000000e+02	9.810648938776445505e+01	2.861304752200663515e+01	-3.830879192839269868e-03	1.013663882892573156e+02	1.096213751637231670e-01	0.000000000000000000e+00	8.384246753689202691e+00	1.000000000000000000e+00
1.790000000000000000e+02	1.398942793444778658e+02	3.517808260125278252e+01	4.696206840360539481e-03	-1.246584626826310824e+02	3.815236192450027763e-01	0.000000000000000000e+00	4.168289530683651378e+00	1.000000000000000000e+00
1.800000000000000000e+02	1.185609233244067013e+02	1.577695677599224844e+01	-3.860987716483452181e-03	1.021768211635608168e+02	1.865398477694092394e-01	0.000000000000000000e+00	8.053529482608157153e+00	1.000000000000000000e+00
1.800000000000000000e+02	7.088944843662578421e+01	1.685025950973075837e+01	-3.985901652096841830e-03	1.055391368013547151e+02	2.722680732202336085e-01	0.000000000000000000e+00	5.619508824441075134e+00	1.000000000000000000e+00
1.800000000000000000e+02	1.062994888934411364e+02	3.039359595626210009e+01	-3.909814863129524622e-03	1.034911042970701232e+02	1.194698262048420334e-01	0.000000000000000000e+00	8.384246753689202691e+00	1.000000000000000000e+00
1.810000000000000000e+02	5.837011355637866217e+01	3.408089976502174068e+01	-4.070754050008731743e-03	1.078231137091551943e+02	7.196859721603909854e-02	0.000000000000000000e+00	1.061749808135837014e+01	1.000000000000000000e+00
1.810000000000000000e+02	7.504081079180099323e+01	1.306277089271746661e+01	-3.964005702145292909e-03	1.049497622486682644e+02	3.400912434596015110e-01	0.000000000000000000e+00	5.619508824441075134e+00	1.000000000000000000e+00
1.810000000000000000e+02	7.053979935560086290e+01	4.182900882753209260e+01	-4.126610350896827394e-03	1.093266009944059789e+02	1.910909530223399155e-01	0.000000000000000000e+00	5.306699602985064601e+00	1.000000000000000000e+00
1.820000000000000000e+02	9.408996293128792843e+01	4.025823158729948403e+01	-3.959607926843002057e-03	1.048313870762122377e+02	1.444760163866483094e-01	0.000000000000000000e+00	1.231839261795654750e+01	1.000000000000000000e+00
1.820000000000000000e+02	1.435496662728259878e+02	5.160333093001498384e+01	-4.534963881861346462e-03	1.203182766322615720e+02	2.346986651639386690e-01	0.000000000000000000e+00	1.105537528515963075e+01	1.000000000000000000e+00
1.820000000000000000e+02	2.408564664489101403e+01	1.259574607468315222e+01	-4.454901785146896109e-03	1.181632405391652583e+02	1.638866397933642638e-01	0.000000000000000000e+00	5.233509682891530623e+00	1.000000000000000000e+00
1.830000000000000000e+02	1.328950882598448970e+02	4.865353601154721019e+01	-1.572048678237345995e-02	4.213996442203811057e+02	1.262905025360316902e-02	0.000000000000000000e+00	1.105537528515963075e+01	1.000000000000000000e+00
1.830000000000000000e+02	1.411805979941143221e+02	7.045826081567346577e+00	-4.587272141151239012e-03	1.217262610763713582e+02	2.506875731014298614e-01	0.000000000000000000e+00	1.974923737276742841e+01	1.000000000000000000e+00
1.830000000000000000e+02	8.126117768558205512e+01	2.276665091187530265e+01	-1.622741581532968075e-02	4.350446823531619316e+02	2.107940860330159705e-02	0.000000000000000000e+00	8.768427060265320705e+00	1.000000000000000000e+00
1.830000000000000000e+02	3.520509375357281101e+01	4.520420785820962806e+01	-1.523738744035579504e-02	4.083960312584032408e+02	2.457599240936458873e-02	0.000000000000000000e+00	1.535776438712106895e+01	1.000000000000000000e+00
1.840000000000000000e+02	1.197853632840682891e+01	2.653846216699928462e+01	-4.561020628627771197e-03	1.210196475937365506e+02	1.517273417642647226e-01	0.000000000000000000e+00	7.745948291018486920e+00	1.000000000000000000e+00
1.840000000000000000e+02	7.220583903453189123e+01	5.647992038299916473e+00	-1.624410210659166590e-02	4.354938282212467584e+02	2.277191049792692823e-02	0.000000000000000000e+00	3.939284687708787480e+00	1.000000000000000000e+00
1.840000000000000000e+02	7.907370618971900456e+01	4.046266053610155211e+01	-1.474249637024474882e-02	3.950750196685597189e+02	2.353790705102387637e-02	0.000000000000000000e+00	8.642596456326273824e+00	1.000000000000000000e+00
1.850000000000000000e+02	5.532253974962402054e+01	8.924546308854372612e+00	-4.318474942260583892e-03	1.144910313096745398e+02	1.087919930506580091e-01	0.000000000000000000e+00	6.265407125255177512e+00	1.000000000000000000e+00
1.850000000000000000e+02	4.975361260249755446e+01	4.028470318062209543e+01	5.553453894807324452e-03	-1.477330312843285753e+02	2.036211535814259621e-01	0.000000000000000000e+00	4.799121534092491537e+00	1.000000000000000000e+00
1.860000000000000000e+02	9.493926409869818883e+01	2.594572138463612632e+01	-1.593856231889008782e-02	4.272695960640211865e+02	2.709524598661550154e-02	0.000000000000000000e+00	5.291437663724557261e+00	1.000000000000000000e+00
1.860000000000000000e+02	1.047634475301703958e+02	1.820774444342737652e+01	-4.788074234370399626e-03	1.271312626465897608e+02	2.906368106839836152e-01	0.000000000000000000e+00	6.251365362303769935e+00	1.000000000000000000e+00
1.860000000000000000e+02	6.720747646471842529e+01	4.595898277747690486e+01	-4.157611107972306735e-03	1.101610501676426708e+02	1.529680893655719354e-01	0.000000000000000000e+00	5.306699602985064601e+00	1.000000000000000000e+00
1.860000000000000000e+02	1.202450444469636324e+02	1.449571832658280002e+01	-3.841122518605772241e-03	1.016421084820332794e+02	7.727534866366303490e-02	0.000000000000000000e+00	7.077092068920867618e+00	1.000000000000000000e+00
1.860000000000000000e+02	2.133681670558068788e+01	1.704923432162740582e+01	-4.500230264589464083e-03	1.193833498449746031e+02	1.670443433773508568e-01	0.000000000000000000e+00	5.233509682891530623e+00	1.000000000000000000e+00
1.860000000000000000e+02	1.182086848728433495e+02	4.090218060394817456e+01	-3.881982021442572078e-03	1.027419260857781325e+02	2.929381352556118534e-01	0.000000000000000000e+00	8.083311896308465805e+00	1.000000000000000000e+00
1.870000000000000000e+02	1.140138041233415152e+02	3.399255639488579561e+01	-4.484668861260784727e-03	1.189644826505250137e+02	1.588146096955548314e-01	0.000000000000000000e+00	6.746522384052784815e+00	1.000000000000000000e+00
1.870000000000000000e+02	8.715298913580704721e+01	1.078361950675961012e+01	-4.406660447129793871e-03	1.168647256504420113e+02	1.350702119671797208e-01	0.000000000000000000e+00	1.222633185631292463e+01	1.000000000000000000e+00
1.870000000000000000e+02	4.990411874185548413e+01	1.464139155666765646e+01	-3.671029635375069530e-03	9.706370849522876654e+01	3.227192413307728991e-01	0.000000000000000000e+00	7.677889077937703810e+00	1.000000000000000000e+00
1.870000000000000000e+02	6.213793948644747900e+01	3.197644506492785510e+01	-3.843169679961348523e-03	1.016972120427780624e+02	1.126494120882568506e-01	0.000000000000000000e+00	6.619590700928452698e+00	1.000000000000000000e+00
1.880000000000000000e+02	4.057953386318620659e+01	7.311254559374204653e+00	-4.492601219822489785e-03	1.191779984052375738e+02	1.454191813434559943e-01	0.000000000000000000e+00	7.699958795220120500e+00	1.000000000000000000e+00
1.880000000000000000e+02	1.348328614766299722e+02	2.574712598051847223e+01	7.369534305586850596e-03	-1.966165728577367986e+02	1.395451630287884992e-01	0.000000000000000000e+00	9.081194435676941623e+00	1.000000000000000000e+00
1.880000000000000000e+02	1.207145007144953297e+02	3.320755354659483771e+01	-4.563217171020711969e-03	1.210787720525136706e+02	1.250497101891663299e-01	0.000000000000000000e+00	5.683369184781871475e+00	1.000000000000000000e+00
1.880000000000000000e+02	1.123569121245202638e+02	5.055389773592525415e+01	-2.729829066760593170e-03	7.172935829152142162e+01	2.899425587852410002e-01	0.000000000000000000e+00	1.128711158329342368e+01	1.000000000000000000e+00
1.890000000000000000e+02	1.269639243143211047e+02	4.252227824741294171e+01	-3.735311714333254280e-03	9.879399293666973847e+01	3.860240837871810049e-01	0.000000000000000000e+00	8.903871857342052110e+00	1.000000000000000000e+00
1.890000000000000000e+02	9.867758494720540341e+01	1.677881284454728572e+01	-1.853423430135606176e-02	4.971374491131834361e+02	7.498520454844115335e-03	0.000000000000000000e+00	6.183537392507052033e+00	1.000000000000000000e+00
1.890000000000000000e+02	1.302204055027679601e+02	1.792450862647676502e+01	-1.642318256033514431e-02	4.403141471639506790e+02	1.470063694327150561e-02	0.000000000000000000e+00	6.545275754516195477e+00	1.000000000000000000e+00
1.890000000000000000e+02	2.313387043139536203e+01	1.100709093990586318e+01	-3.577907153890814550e-03	9.455712526904851245e+01	2.265531866715765341e-01	0.000000000000000000e+00	6.303721023232694343e+00	1.000000000000000000e+00
1.890000000000000000e+02	6.132000829544293907e+01	2.540758141779676649e+01	-4.486536463326567387e-03	1.190147530034693943e+02	3.191983964820427344e-01	0.000000000000000000e+00	5.664572507276066204e+00	1.000000000000000000e+00
1.890000000000000000e+02	2.401350382133334449e+01	4.375184161606792088e+01	-4.262125459636364848e-03	1.129742690230758342e+02	1.219492556294982100e-01	0.000000000000000000e+00	6.377238112131600190e+00	1.000000000000000000e+00
1.900000000000000000e+02	1.260763608051392204e+01	1.957142893328194333e+01	-3.529402150132043142e-03	9.325151327428972081e+01	2.194172377778147442e-01	0.000000000000000000e+00	3.549938658110888934e+00	1.000000000000000000e+00
1.900000000000000000e+02	8.131567221764396436e+01	2.152647396251852996e+01	-1.651766310706865096e-02	4.428572855110811020e+02	1.359986586282625476e-01	0.000000000000000000e+00	7.470693877660322890e+00	1.000000000000000000e+00
1.900000000000000000e+02	2.252320551293800577e+01	2.554713931469771282e+01	-4.248986830808582256e-03	1.126206157901527405e+02	1.261602020618317610e-01	0.000000000000000000e+00	8.580320953989540200e+00	1.000000000000000000e+00
1.900000000000000000e+02	5.035179900195652181e+01	2.568049495156401107e+01	-4.510422285108918287e-03	1.196576890514450469e+02	1.440816475170636490e-01	0.000000000000000000e+00	1.097160411711228001e+01	1.000000000000000000e+00
1.900000000000000000e+02	8.147300679334283302e+01	4.400756920743607026e+01	-1.630867899100638466e-02	4.372320479582313624e+02	2.403626357406873915e-02	0.000000000000000000e+00	3.677387992726425026e+00	1.000000000000000000e+00
1.900000000000000000e+02	5.135509209698996358e+01	4.480873135556868903e+01	-1.550028098025253015e-02	4.154723518941212888e+02	5.101322800570007310e-02	0.000000000000000000e+00	3.945899085822698993e+00	1.000000000000000000e+00
1.900000000000000000e+02	3.089724058056568978e+01	3.055879892321995683e+01	-3.951407598874058513e-03	1.046106583734488140e+02	1.353382044167191767e-01	0.000000000000000000e+00	8.541330587725511236e+00	1.000000000000000000e+00
1.910000000000000000e+02	7.804854163926492561e+01	2.824489079965598748e+01	-1.630563142253387693e-02	4.371500163811934954e+02	7.561717427091918520e-02	0.000000000000000000e+00	5.896764404213716837e+00	1.000000000000000000e+00
1.910000000000000000e+02	2.648911423726000436e+01	3.787472335901546927e+01	-4.613653802942178569e-03	1.224363777943747351e+02	1.459058209331152156e-01	0.000000000000000000e+00	6.377238112131600190e+00	1.000000000000000000e+00
1.920000000000000000e+02	3.368724423858100181e+01	4.839329527444664336e+01	-1.557540079605415802e-02	4.174943563257144206e+02	7.000293576647165228e-02	0.000000000000000000e+00	5.443253086616305580e+00	1.000000000000000000e+00
1.920000000000000000e+02	1.230110835251799983e+02	2.800886210699238177e+01	-4.476330779845000794e-03	1.187400460302566501e+02	1.264067001012820768e-01	0.000000000000000000e+00	5.683369184781871475e+00	1.000000000000000000e+00
1.920000000000000000e+02	1.298167301317060947e+02	1.139169293204181344e+01	-5.110106674336044146e-03	1.357994284797808291e+02	2.276667906807706698e-01	0.000000000000000000e+00	5.377130394271615543e+00	1.000000000000000000e+00
1.920000000000000000e+02	1.238716951977546898e+02	1.329464527210794955e+01	-4.435193627864697334e-03	1.176327549284394109e+02	4.461022976600896861e-01	0.000000000000000000e+00	6.242168531405233090e+00	1.000000000000000000e+00
1.920000000000000000e+02	3.834183244238887767e+01	1.467889039452847122e+01	-3.860061321227950190e-03	1.021518853288274329e+02	2.965239534726303861e-01	0.000000000000000000e+00	5.523433776448751331e+00	1.000000000000000000e+00
1.920000000000000000e+02	6.697824179380216947e+01	2.567549067152519982e+01	-2.677521523035451736e-03	7.032139310830947920e+01	3.555091809218415833e-01	0.000000000000000000e+00	5.664572507276066204e+00	1.000000000000000000e+00
1.930000000000000000e+02	7.104060495785859075e+01	6.278365656141965623e+00	-1.563001487729821781e-02	4.189644067128784855e+02	3.604920262457500524e-02	0.000000000000000000e+00	1.008519551363073852e+01	1.000000000000000000e+00
1.930000000000000000e+02	1.625715473435312575e+01	1.785022575554617319e+01	-3.256295792814408070e-03	8.590029364070079509e+01	2.991079741051738683e-01	0.000000000000000000e+00	3.686754559234914019e+00	1.000000000000000000e+00
1.940000000000000000e+02	1.170652629674481489e+02	1.116496438444973194e+01	-2.113152397545957004e-02	5.670488456618226110e+02	6.581550589249030025e-03	0.000000000000000000e+00	3.797813340264429627e+00	1.000000000000000000e+00
1.940000000000000000e+02	3.454465294999194214e+01	1.869009327961606814e+01	-3.872479018813407281e-03	1.024861332137568013e+02	2.619106665842212411e-01	0.000000000000000000e+00	5.523433776448751331e+00	1.000000000000000000e+00
1.940000000000000000e+02	1.409988974469684031e+01	3.594234957723531210e+01	-4.520069673469580274e-03	1.199173683625614473e+02	2.501269195771325116e-01	0.000000000000000000e+00	7.690991490408700670e+00	1.000000000000000000e+00
1.940000000000000000e+02	1.042494778309070540e+02	1.409736838733997466e+01	-3.825005973762363089e-03	1.012082985112873672e+02	2.853570031038393795e-01	0.000000000000000000e+00	5.496609654326933381e+00	1.000000000000000000e+00
1.940000000000000000e+02	6.992137604851818367e+01	1.630126419881185740e+01	-4.117072228442573284e-03	1.090698628000191661e+02	1.293415512711046933e-01	0.000000000000000000e+00	5.680509771032194344e+00	1.000000000000000000e+00
1.950000000000000000e+02	7.058717218296825990e+01	5.071454791606718970e+01	-1.682175804384168985e-02	4.510426265322020072e+02	1.186356593436599383e-02	0.000000000000000000e+00	7.893391132428708268e+00	1.000000000000000000e+00
1.950000000000000000e+02	4.360969402784723314e+01	3.625734359071589807e+01	-1.649234888710612162e-02	4.421759011865809725e+02	4.248896823919012800e-02	0.000000000000000000e+00	9.642221946471895677e+00	1.000000000000000000e+00
1.950000000000000000e+02	6.297744102705273406e+01	4.861749872632634606e+01	-3.975573184535131574e-03	1.052611248419471792e+02	3.614804899785369896e-01	0.000000000000000000e+00	5.529626735044289809e+00	1.000000000000000000e+00
1.950000000000000000e+02	1.037517901755273897e+02	8.623336537805050384e+00	-3.467158487031263975e-03	9.157609699051288032e+01	3.070675381127629944e-01	0.000000000000000000e+00	5.496609654326933381e+00	1.000000000000000000e+00
1.950000000000000000e+02	5.771332276311682818e+01	4.692462225941773113e+01	3.265133145317480629e-03	-8.613816916973497939e+01	3.641668097352053213e-01	0.000000000000000000e+00	5.529626735044289809e+00	1.000000000000000000e+00
1.960000000000000000e+02	5.176270603072032372e+01	1.384743484939729363e+01	-1.566798986903632229e-02	4.199865817643579362e+02	2.240275717492790086e-02	0.000000000000000000e+00	3.310352882219995241e+00	1.000000000000000000e+00
1.960000000000000000e+02	6.879314894645411904e+00	3.329383132350477581e+01	-1.709609232526825007e-02	4.584268982701312325e+02	2.887765551865117963e-02	0.000000000000000000e+00	7.690991490408700670e+00	1.000000000000000000e+00
1.960000000000000000e+02	3.866010231864212443e+01	4.617977168511475128e+01	-1.963602764110638360e-02	5.267944842363533553e+02	1.126705535610985631e-01	0.000000000000000000e+00	5.443253086616305580e+00	1.000000000000000000e+00
1.960000000000000000e+02	1.409302854824800022e+02	4.827981148111243215e+01	-1.604230954355936184e-02	4.300621661177167425e+02	2.855738143126240747e-02	0.000000000000000000e+00	1.579894674404312305e+01	1.000000000000000000e+00
1.960000000000000000e+02	2.805317511408557252e+01	5.255849691074428165e+01	-4.884171621550818278e-03	1.297179215816495343e+02	3.028722911941843510e-01	0.000000000000000000e+00	7.006542626046687872e+00	1.000000000000000000e+00
1.960000000000000000e+02	7.339755636049656573e+01	3.186982754054981370e+01	-4.861585763942195826e-03	1.291099767446099520e+02	1.508050319571988540e-01	0.000000000000000000e+00	5.896764404213716837e+00	1.000000000000000000e+00
1.970000000000000000e+02	1.309939415875541044e+02	6.145007839031196184e+00	-5.293856870528546379e-03	1.407454431503771275e+02	1.858469996838676419e-01	0.000000000000000000e+00	5.377130394271615543e+00	1.000000000000000000e+00
1.970000000000000000e+02	4.613730712295707548e+01	2.695231182793004976e+01	-4.403624211881423944e-03	1.167829991304545842e+02	2.013807563473906104e-01	0.000000000000000000e+00	5.801121977778921135e+00	1.000000000000000000e+00
1.970000000000000000e+02	1.011876011804653217e+02	2.966147899847940650e+01	-1.946553152793841293e-02	5.222052304859792002e+02	1.843650320114098573e-02	0.000000000000000000e+00	9.765984936542235317e+00	1.000000000000000000e+00
1.970000000000000000e+02	8.169966734385570817e+01	3.273649574434238474e+01	-3.273785309150333347e-03	8.637105996460988422e+01	2.620124341308801563e-01	0.000000000000000000e+00	5.808661339961370906e+00	1.000000000000000000e+00
1.970000000000000000e+02	1.275268430536444413e+02	3.991593383506801729e+01	-4.405424535065634827e-03	1.168314585338480498e+02	1.624165151000821483e-01	0.000000000000000000e+00	1.266002905978717585e+01	1.000000000000000000e+00
1.980000000000000000e+02	1.094484184055117453e+02	1.647554144141155064e+01	-4.890657376986958654e-03	1.298924990362686742e+02	1.377735538260147496e-01	0.000000000000000000e+00	5.717052577454844631e+00	1.000000000000000000e+00
1.980000000000000000e+02	7.124267196357646981e+01	3.847734292086909136e+01	-7.044294078172167080e-03	1.878620628240395263e+02	1.030414217933418586e-01	0.000000000000000000e+00	6.044065095966057122e+00	1.000000000000000000e+00
1.980000000000000000e+02	4.128287190831122189e+01	1.168906312423126970e+01	-4.862044375833264077e-03	1.291223212274368279e+02	2.004007637259905827e-01	0.000000000000000000e+00	6.055101618386418139e+00	1.000000000000000000e+00
1.990000000000000000e+02	6.500958943690496028e+01	1.915477844282209574e+01	-4.154478719075599055e-03	1.100767354743353508e+02	1.033588915319525459e-01	0.000000000000000000e+00	3.390758469850880363e+00	1.000000000000000000e+00
1.990000000000000000e+02	4.716390949855777848e+01	1.024765670302565113e+01	-5.372431217551230064e-03	1.428604333988750170e+02	3.666523008956196206e-01	0.000000000000000000e+00	3.726050548993061984e+00	1.000000000000000000e+00
2.000000000000000000e+02	9.198170653891460802e+01	2.640172967844915064e+01	-3.276570424919625010e-03	8.644602708703840221e+01	2.162297528958219139e-01	0.000000000000000000e+00	7.444002054160685056e+00	1.000000000000000000e+00
2.000000000000000000e+02	1.209748792216222029e+02	5.186339715958354901e+01	-2.085923138820045333e-02	5.597195303240184785e+02	1.231686103074303151e-02	0.000000000000000000e+00	1.166449054816743036e+01	1.000000000000000000e+00
2.000000000000000000e+02	5.441232172108001919e+01	1.186300221052492709e+01	-3.767334810564288219e-03	9.965596047215296949e+01	3.144256302431691630e-01	0.000000000000000000e+00	3.310352882219995241e+00	1.000000000000000000e+00
2.000000000000000000e+02	1.815617716817853022e+01	1.588618441374555879e+01	-1.611603684121335617e-02	4.320466880576990434e+02	1.718644158495052920e-02	0.000000000000000000e+00	6.948296585468614950e+00	1.000000000000000000e+00
2.000000000000000000e+02	8.006446057382298420e+01	2.716274966279175729e+01	-3.706111107615341765e-03	9.800799851484173075e+01	1.691736698734642719e-01	0.000000000000000000e+00	5.808661339961370906e+00	1.000000000000000000e+00
2.000000000000000000e+02	1.700587775565551851e+01	3.293924276876108337e+01	-4.437007775066002455e-03	1.176815864337014546e+02	1.158116166371035982e-01	0.000000000000000000e+00	4.287769496396688140e+00	1.000000000000000000e+00
2.000000000000000000e+02	8.134858416072505705e+00	4.577353241392862060e+01	-4.014518555573354588e-03	1.063094196492358208e+02	7.267661979031680985e-02	0.000000000000000000e+00	1.083093959273607787e+01	1.000000000000000000e+00
2.000000000000000000e+02	4.703033715837715789e+01	5.214601990643895846e+01	-4.305693340598392566e-03	1.141469881976405958e+02	3.600327863357055680e-01	0.000000000000000000e+00	1.027895661586176956e+01	1.000000000000000000e+00
2.010000000000000000e+02	9.538790756518571357e+01	4.725222453102660580e+01	-3.829853040666643046e-03	1.013387672918094609e+02	2.464828676589133627e-01	0.000000000000000000e+00	5.472063699937583792e+00	1.000000000000000000e+00
2.010000000000000000e+02	9.139236970869866639e+01	6.781624639001617716e+00	-4.732203489218294278e-03	1.256273865642482690e+02	1.707265412132241700e-01	0.000000000000000000e+00	1.102499922135058696e+01	1.000000000000000000e+00
2.010000000000000000e+02	4.410136183379289321e+01	3.663976985878752402e+01	-4.752460412190833566e-03	1.261726433328361878e+02	3.002967751256362394e-01	0.000000000000000000e+00	5.176997564513026617e+00	1.000000000000000000e+00
2.020000000000000000e+02	1.266498054203768504e+02	2.728632019155191202e+01	-1.591563543090073612e-02	4.266524716924766949e+02	1.204543300368077219e-02	0.000000000000000000e+00	1.232424301703622582e+01	1.000000000000000000e+00
2.020000000000000000e+02	3.926070970455111109e+01	1.798993828968315611e+01	-6.101166242116825601e-03	1.624758362510318932e+02	8.210901614200249998e-02	0.000000000000000000e+00	6.617413983492666851e+00	1.000000000000000000e+00
2.020000000000000000e+02	8.340321642905198019e+01	1.437925833016439015e+01	-4.080847589037099772e-03	1.080948020836276982e+02	2.490324717482884642e-01	0.000000000000000000e+00	5.879666870697376702e+00	1.000000000000000000e+00
2.030000000000000000e+02	7.779698656880660224e+01	1.615145167866487697e+01	-4.491266791432741226e-03	1.191420795190033459e+02	1.682775228747603879e-01	0.000000000000000000e+00	5.879666870697376702e+00	1.000000000000000000e+00
2.030000000000000000e+02	9.002834111146250962e+01	4.614835471791480614e+01	-3.847164461308413483e-03	1.018047398036067221e+02	1.317180535512290085e-01	0.000000000000000000e+00	5.472063699937583792e+00	1.000000000000000000e+00
2.030000000000000000e+02	7.967870975943641554e+01	5.143029410298156989e+01	-4.076723764553550657e-03	1.079838008612223064e+02	1.824464996260007910e-01	0.000000000000000000e+00	1.026406876509049937e+01	1.000000000000000000e+00
2.030000000000000000e+02	3.159021783010814488e+01	2.688162229511689105e+01	-3.924580362507033501e-03	1.038885480987808450e+02	1.389519557477104650e-01	0.000000000000000000e+00	9.192506054393104975e+00	1.000000000000000000e+00
2.030000000000000000e+02	6.743819740926035422e+01	4.866215347394307855e+01	-3.800700482775140349e-03	1.005540662030241066e+02	2.251111376978133238e-01	0.000000000000000000e+00	3.477743512849457375e+00	1.000000000000000000e+00
2.030000000000000000e+02	1.379082757478153098e+02	5.020222468305011887e+01	-3.542862341197082227e-03	9.361382201657245616e+01	1.366114345169224809e-01	0.000000000000000000e+00	1.701468224534566431e+01	1.000000000000000000e+00
2.040000000000000000e+02	4.941020423689558783e+01	7.274844458337573094e+00	-3.640015875479153933e-03	9.622890932432149214e+01	2.529413896077734591e-01	0.000000000000000000e+00	3.726050548993061984e+00	1.000000000000000000e+00
2.040000000000000000e+02	6.496299738526408873e+01	7.417977439797350137e+00	-4.275615261718345751e-03	1.133373748068161717e+02	1.682001899516366583e-01	0.000000000000000000e+00	7.329240524434067261e+00	1.000000000000000000e+00
2.040000000000000000e+02	9.643967875618156427e+01	2.044021558449412268e+01	-3.816563518851263850e-03	1.009810524636020688e+02	9.833625694710390608e-02	0.000000000000000000e+00	7.444002054160685056e+00	1.000000000000000000e+00
2.040000000000000000e+02	9.886257589889664743e+00	3.508513433959350891e+01	-3.256037201891325093e-03	8.589333313385098734e+01	1.721981193657009523e-01	0.000000000000000000e+00	7.435982916773643758e+00	1.000000000000000000e+00
2.040000000000000000e+02	2.445359646871380832e+01	3.968184932208060900e+01	-5.179329264737160023e-03	1.376626969538014578e+02	5.935827498558676751e-02	0.000000000000000000e+00	6.916197653704793780e+00	1.000000000000000000e+00
2.040000000000000000e+02	3.665200136222387783e+01	4.025322079028023836e+01	-1.881242435229489368e-03	4.888790279490955015e+01	3.616466020461385211e-01	0.000000000000000000e+00	6.998094311495314024e+00	1.000000000000000000e+00
2.040000000000000000e+02	8.262327591385027858e+01	4.159766282865897580e+01	-3.662541015154501846e-03	9.683521981323539762e+01	2.371881496749443929e-01	0.000000000000000000e+00	6.349511595830977129e+00	1.000000000000000000e+00
2.050000000000000000e+02	6.648073544374558708e+01	1.615743563445307274e+01	-1.638457445497857462e-02	4.392749305565437226e+02	2.914910733867248638e-02	0.000000000000000000e+00	8.870268223131599683e+00	1.000000000000000000e+00
2.050000000000000000e+02	1.377738291571892582e+01	2.128108815100181772e+01	-5.428440766493677211e-03	1.443680456708783026e+02	1.992812665445972131e-01	0.000000000000000000e+00	6.948296585468614950e+00	1.000000000000000000e+00
2.050000000000000000e+02	3.807137344203490414e+01	3.340057846110268258e+01	-4.014763985795409898e-03	1.063160259087340194e+02	1.377465744550065985e-01	0.000000000000000000e+00	6.844933959913095833e+00	1.000000000000000000e+00
2.060000000000000000e+02	5.090837153018681960e+01	1.165560095189366763e+01	-3.556939557061041673e-03	9.399273925109531547e+01	3.109383761252000333e-01	0.000000000000000000e+00	4.629852340466320548e+00	1.000000000000000000e+00
2.060000000000000000e+02	2.846349126326997592e+01	5.290506898987175788e+01	-3.569365184416310038e-03	9.432720058209784497e+01	1.713356965197557757e-01	0.000000000000000000e+00	1.381784334279656257e+01	1.000000000000000000e+00
2.060000000000000000e+02	7.193594755179636024e+01	5.160604488762423614e+00	-4.031015583570848534e-03	1.067534711070713342e+02	1.127466823186111800e-01	0.000000000000000000e+00	7.329240524434067261e+00	1.000000000000000000e+00
2.070000000000000000e+02	8.830535652216126152e+01	2.561696502161343858e+01	-3.591748590476722715e-03	9.492969601909173605e+01	1.914379415318907540e-01	0.000000000000000000e+00	8.041628527155619821e+00	1.000000000000000000e+00
2.080000000000000000e+02	6.721225107884276895e+01	3.914367810945223169e+01	-4.186163557853677872e-03	1.109295981143712737e+02	8.772748211218361902e-02	0.000000000000000000e+00	9.521156705392908037e+00	1.000000000000000000e+00
2.080000000000000000e+02	2.273312293800835349e+01	2.300422946069222263e+01	-4.345572759855701600e-03	1.152204248349265328e+02	1.019104489784015133e-01	0.000000000000000000e+00	6.572875547429145371e+00	1.000000000000000000e+00
2.080000000000000000e+02	1.148797097300307399e+02	4.705562666660351567e+01	-4.744420597238789734e-03	1.259562351682428272e+02	6.361932207337250844e-02	0.000000000000000000e+00	1.109500725189885273e+01	1.000000000000000000e+00
2.080000000000000000e+02	5.490825745482879228e+01	5.400546018299174911e+00	-4.459479397582278432e-03	1.182864563981458161e+02	1.107441124275341249e-01	0.000000000000000000e+00	5.808750625526631239e+00	1.000000000000000000e+00
2.080000000000000000e+02	6.303577782291417719e+01	5.167270184604219452e+01	-8.109210254287011962e-03	2.165264731983358217e+02	2.489206697483844488e-01	0.000000000000000000e+00	3.270179107248936123e+00	1.000000000000000000e+00
2.090000000000000000e+02	7.885811252245494529e+01	3.648494905399014243e+01	-3.927793034045485784e-03	1.039750237646046003e+02	3.581189141393531505e-01	0.000000000000000000e+00	3.285793213293531245e+00	1.000000000000000000e+00
2.100000000000000000e+02	1.315465460135808655e+02	3.425406635872955263e+01	-4.306164695268959071e-03	1.141596756786010616e+02	1.013033858826144495e-01	0.000000000000000000e+00	2.046182107781915960e+01	1.000000000000000000e+00
2.100000000000000000e+02	1.123294598483059303e+02	6.129095646546508291e+00	-4.165583149148758928e-03	1.103756340615941127e+02	1.045136412641127777e-01	0.000000000000000000e+00	9.391059958338825453e+00	1.000000000000000000e+00
2.100000000000000000e+02	7.685613396604857428e+01	2.106738922571133443e+01	-6.987793645333987592e-03	1.863412374017912043e+02	6.544510390142421752e-02	0.000000000000000000e+00	1.147852511278852816e+01	1.000000000000000000e+00
2.100000000000000000e+02	1.138910327304554642e+02	2.391148580404848190e+01	-1.549739440810671103e-02	4.153946538645311648e+02	3.344649341280214738e-02	0.000000000000000000e+00	6.252413496394603420e+00	1.000000000000000000e+00
2.100000000000000000e+02	1.043149506944623255e+02	4.366666628913321091e+01	-4.049265231097745783e-03	1.072446979262616793e+02	8.197197826635338469e-02	0.000000000000000000e+00	1.109500725189885273e+01	1.000000000000000000e+00
2.110000000000000000e+02	1.179773897784702399e+02	1.363195474458833445e+01	-4.008254125724215917e-03	1.061407996282574402e+02	1.411476642243230106e-01	0.000000000000000000e+00	8.720054599345806068e+00	1.000000000000000000e+00
2.110000000000000000e+02	9.228959382717951598e+01	3.260220964625357709e+01	-2.507118427646205100e-02	6.730929101019518157e+02	6.229130480874034426e-03	0.000000000000000000e+00	5.677269829076182717e+00	1.000000000000000000e+00
2.120000000000000000e+02	8.387727057514638318e+01	4.234654504160879895e+01	-1.494022078422090581e-02	4.003971791683874244e+02	1.467118743267903369e-02	0.000000000000000000e+00	5.464547689938403785e+00	1.000000000000000000e+00
2.120000000000000000e+02	5.376537574836552125e+01	1.203289978702185969e+01	-4.478902405556300231e-03	1.188092666284324679e+02	2.606563088308130327e-01	0.000000000000000000e+00	6.730103647675747425e+00	1.000000000000000000e+00
2.120000000000000000e+02	5.370236799457032362e+01	2.714658557355153334e+01	-4.486595648095017229e-03	1.190163460833087328e+02	1.866734535871422684e-01	0.000000000000000000e+00	7.684632345629660577e+00	1.000000000000000000e+00
2.130000000000000000e+02	1.241593809137217335e+02	7.481967930029795433e+00	-4.076230038603449561e-03	1.079705112112352481e+02	1.642759387334996601e-01	0.000000000000000000e+00	8.720054599345806068e+00	1.000000000000000000e+00
2.130000000000000000e+02	1.334952639980693050e+02	9.456686255813623987e+00	-4.491950173301063366e-03	1.191604741483228054e+02	2.814605367603684183e-01	0.000000000000000000e+00	9.542443367963658218e+00	1.000000000000000000e+00
2.130000000000000000e+02	5.594524836825428338e+01	1.979654734801549765e+01	-5.063643407186846357e-03	1.345487740275645479e+02	2.885970237153686613e-01	0.000000000000000000e+00	7.684632345629660577e+00	1.000000000000000000e+00
2.130000000000000000e+02	1.076511613261853881e+02	2.430731327665488806e+01	-8.190855414735515386e-03	2.187241207096257369e+02	1.746915003755953322e-01	0.000000000000000000e+00	6.252413496394603420e+00	1.000000000000000000e+00
2.130000000000000000e+02	3.321760833693782189e+01	3.001935919953453791e+01	-4.005853103255339366e-03	1.060761711674363426e+02	3.885322623885160143e-01	0.000000000000000000e+00	5.205602486745654289e+00	1.000000000000000000e+00
2.130000000000000000e+02	7.597087131120056824e+01	4.432935069890370983e+01	-3.589027823595784296e-03	9.485646097941702237e+01	3.209513392860924297e-01	0.000000000000000000e+00	4.224558337186710588e+00	1.000000000000000000e+00
2.140000000000000000e+02	4.454682715933606829e+01	4.240815528819979363e+01	-1.597253194917071586e-02	4.281839585692274568e+02	1.111679262573306293e-02	0.000000000000000000e+00	6.306617969474817009e+00	1.000000000000000000e+00
2.140000000000000000e+02	2.944929353683409445e+01	1.835168372625957645e+01	-4.422163822243178714e-03	1.172820308960605047e+02	2.172224790796367655e-01	0.000000000000000000e+00	3.535876832879079501e+00	1.000000000000000000e+00
2.140000000000000000e+02	7.787093165852544985e+01	3.335095623612708238e+01	-4.050890472400544597e-03	1.072884446405154222e+02	1.492314620890712318e-01	0.000000000000000000e+00	3.285793213293531245e+00	1.000000000000000000e+00
2.160000000000000000e+02	9.471993734281561217e+01	5.935541199756821484e+00	-4.285910234781962515e-03	1.136144851928791013e+02	1.814286961694228095e-01	0.000000000000000000e+00	1.989818449278131851e+01	1.000000000000000000e+00
2.160000000000000000e+02	6.697839422149304767e+01	2.783450171640078352e+01	-4.593204414065338477e-03	1.218859404098964205e+02	2.181752165631940521e-01	0.000000000000000000e+00	6.022759025299498248e+00	1.000000000000000000e+00
2.160000000000000000e+02	1.114018612323438333e+02	2.957936134017558416e+01	-4.679071750891211981e-03	1.241972364872125780e+02	3.776321583849385766e-01	0.000000000000000000e+00	6.470103598098665643e+00	1.000000000000000000e+00
2.160000000000000000e+02	9.611481776453618409e+01	3.679733235497286614e+01	-3.821114318594086463e-03	1.011035466037844657e+02	2.528173833743447840e-01	0.000000000000000000e+00	5.677269829076182717e+00	1.000000000000000000e+00
2.160000000000000000e+02	5.997371130491157487e+01	4.489134131757931101e+01	3.534196385613772549e-03	-9.338055998835191929e+01	3.267581468091682595e-01	0.000000000000000000e+00	9.149976415958875009e+00	1.000000000000000000e+00
2.170000000000000000e+02	1.201815533659798803e+02	4.935529873596789940e+01	-5.050053175764322895e-03	1.341829649814496861e+02	2.098577032859436642e-01	0.000000000000000000e+00	1.444819388152650852e+01	1.000000000000000000e+00
2.170000000000000000e+02	1.123514289011668268e+02	3.721283369365807658e+01	-1.497539437560276368e-02	4.013439487642684185e+02	2.369481398180972587e-02	0.000000000000000000e+00	7.692306476542356108e+00	1.000000000000000000e+00
2.170000000000000000e+02	2.718505740340193810e+01	3.683747319468407966e+01	-6.825671474878133513e-03	1.819773855522752513e+02	1.555817010793424382e-01	0.000000000000000000e+00	9.103754676865952078e+00	1.000000000000000000e+00
2.170000000000000000e+02	6.873056849650387790e+01	4.085165024800380706e+01	-4.652783590047894838e-03	1.234896365396303253e+02	1.560740434179455072e-01	0.000000000000000000e+00	8.032209239972162962e+00	1.000000000000000000e+00
2.170000000000000000e+02	6.917087272079145066e+01	1.232059973914621764e+01	-4.885653066807177196e-03	1.297577977293950369e+02	1.229865541947985363e-01	0.000000000000000000e+00	6.299942590604572956e+00	1.000000000000000000e+00
2.170000000000000000e+02	7.545049681085768611e+01	1.181503279761100877e+01	-3.541388850199795029e-03	9.357415997407896668e+01	3.022196505176550918e-01	0.000000000000000000e+00	6.299942590604572956e+00	1.000000000000000000e+00
2.170000000000000000e+02	7.857958342306308452e+01	4.100647329193914459e+01	-3.289741752331242983e-03	8.680056046963593985e+01	2.914165323610445890e-01	0.000000000000000000e+00	4.224558337186710588e+00	1.000000000000000000e+00
2.180000000000000000e+02	3.772337422781221505e+01	3.262634423720648869e+01	-1.701901875690050789e-02	4.563523045675880212e+02	3.629732273854524571e-02	0.000000000000000000e+00	5.205602486745654289e+00	1.000000000000000000e+00
2.180000000000000000e+02	3.957387334852227667e+01	1.674077639999939748e+01	-5.242854415908774351e-03	1.393726071261829418e+02	2.269598830856959237e-01	0.000000000000000000e+00	1.025193341653381118e+01	1.000000000000000000e+00
2.180000000000000000e+02	7.843551482668212316e+01	4.840336978064433282e+01	-4.612815419847411322e-03	1.224138109880680219e+02	2.205418842245679967e-01	0.000000000000000000e+00	3.851337994706196977e+00	1.000000000000000000e+00
2.190000000000000000e+02	1.241708478614094133e+02	2.980028424667466780e+01	-4.350062124991134656e-03	1.153412653362245806e+02	2.420537464247110027e-01	0.000000000000000000e+00	1.277089763735781958e+01	1.000000000000000000e+00
2.190000000000000000e+02	1.374992125306986281e+02	3.400143119400420488e+01	-5.387728404167819486e-03	1.432721886567863692e+02	4.710998722637299574e-01	0.000000000000000000e+00	6.685227317975303230e+00	1.000000000000000000e+00
2.200000000000000000e+02	7.285235295777687270e+01	2.916500351694879356e+01	-1.661268911800594175e-02	4.454151061497687465e+02	3.287407929944263785e-02	0.000000000000000000e+00	6.022759025299498248e+00	1.000000000000000000e+00
2.200000000000000000e+02	9.530657798788497814e+01	4.997047477360955270e+01	-3.658226322895379370e-03	9.671908099186308050e+01	1.815798958653382922e-01	0.000000000000000000e+00	7.340553511392585939e+00	1.000000000000000000e+00
2.200000000000000000e+02	7.305371359436620082e+01	5.187135549415419433e+01	-4.979679901898474183e-03	1.322887234939808252e+02	3.595426955934475366e-01	0.000000000000000000e+00	5.684198906765845827e+00	1.000000000000000000e+00
2.200000000000000000e+02	6.815684148798696640e+01	4.898504976096461405e+01	-5.541928401512402104e-03	1.474227989139488386e+02	2.393334101731167118e-01	0.000000000000000000e+00	5.684198906765845827e+00	1.000000000000000000e+00
2.210000000000000000e+02	2.117665658200402845e+01	1.541746114722559646e+01	-4.115950446370610777e-03	1.090396677270336312e+02	2.625672156647748112e-01	0.000000000000000000e+00	8.945707632954865929e+00	1.000000000000000000e+00
2.210000000000000000e+02	4.754448580151117199e+01	3.830466449247752792e+01	-1.594925226710229224e-02	4.275573380190288617e+02	3.746589004695854985e-02	0.000000000000000000e+00	7.677683852995804692e+00	1.000000000000000000e+00
2.210000000000000000e+02	9.036258797911690976e+01	4.088748317854481229e+01	-4.161407972663590943e-03	1.102632505943877135e+02	3.115568444199880993e-01	0.000000000000000000e+00	5.538312709342616103e+00	1.000000000000000000e+00
2.210000000000000000e+02	5.461594945075130170e+01	2.575157293188601670e+01	-3.365986582295630615e-03	8.885284697258971676e+01	1.915003062826544644e-01	0.000000000000000000e+00	7.597841434760918666e+00	1.000000000000000000e+00
2.220000000000000000e+02	1.015307361557189836e+02	9.757688288690355094e+00	1.197462521173634246e-03	-3.048255925537792521e+01	4.881552133723250364e-01	0.000000000000000000e+00	3.372544186699336866e+00	1.000000000000000000e+00
2.220000000000000000e+02	1.326693652875312068e+02	8.843026968543766131e+00	-3.314420109345006353e-03	8.746482923432566281e+01	1.924357309316918618e-01	0.000000000000000000e+00	9.884319256415707855e+00	1.000000000000000000e+00
2.230000000000000000e+02	1.120668054034096528e+01	1.557709045083297639e+01	-1.569438721267618631e-02	4.206971205915967857e+02	6.294194896953120288e-02	0.000000000000000000e+00	8.469157132977453983e+00	1.000000000000000000e+00
2.230000000000000000e+02	1.420089912236107637e+02	3.893642465235437555e+01	-1.943769083437327239e-02	5.214558409252273350e+02	2.584900502495646180e-02	0.000000000000000000e+00	6.468528433553490942e+00	1.000000000000000000e+00
2.230000000000000000e+02	8.265778303457055642e+01	1.819127287180677044e+01	-1.629281287537671583e-02	4.368049788051322935e+02	3.150089236282760385e-02	0.000000000000000000e+00	1.385706500473437330e+01	1.000000000000000000e+00
2.230000000000000000e+02	3.084542966638437989e+01	5.169571828483997677e+01	-1.672117399466891904e-02	4.483351998565030385e+02	2.222476779202179342e-01	0.000000000000000000e+00	6.270328119599824390e+00	1.000000000000000000e+00
2.230000000000000000e+02	8.227387127282757717e+01	4.871931936808066865e+01	-3.969152725372353425e-03	1.050883049708990029e+02	1.590909435105392067e-01	0.000000000000000000e+00	3.851337994706196977e+00	1.000000000000000000e+00
2.240000000000000000e+02	3.486207913757143473e+01	4.688078923520102848e+01	-1.711838584922036749e-02	4.590269743452117268e+02	1.986868671961652399e-01	0.000000000000000000e+00	6.270328119599824390e+00	1.000000000000000000e+00
2.250000000000000000e+02	1.249885585663740244e+02	1.506435924346503263e+01	-3.741868159770529029e-03	9.897047315814253921e+01	3.259197086405529742e-01	0.000000000000000000e+00	6.572949869798829781e+00	1.000000000000000000e+00
2.250000000000000000e+02	4.334742903286856830e+01	4.983074327192468189e+01	-3.605100488450219479e-03	9.528908982995893950e+01	3.087349538613877176e-01	0.000000000000000000e+00	6.860916027163244557e+00	1.000000000000000000e+00
2.260000000000000000e+02	4.818103207495800433e+01	2.979125520088729928e+01	-5.251865800774215692e-03	1.396151670943920067e+02	1.421762921353205700e-01	0.000000000000000000e+00	6.142322449045564348e+00	1.000000000000000000e+00
2.260000000000000000e+02	4.073361285750612382e+01	1.403099133079005334e+01	-4.318682477578933768e-03	1.144966175498554719e+02	1.836042328057286843e-01	0.000000000000000000e+00	6.625227666314409625e+00	1.000000000000000000e+00
2.260000000000000000e+02	1.128842713512994322e+02	2.606193266789457752e+01	-1.632739263684756040e-02	4.377357642469140160e+02	3.289562576894011769e-02	0.000000000000000000e+00	7.026209397860013084e+00	1.000000000000000000e+00
2.260000000000000000e+02	8.599044866812448618e+01	4.428708690717858332e+01	-3.698009960569193563e-03	9.778993947072005710e+01	2.279223002581312052e-01	0.000000000000000000e+00	4.762475477697366344e+00	1.000000000000000000e+00
2.270000000000000000e+02	5.331434440523598717e+00	2.869144475626617208e+01	-4.134459979084022241e-03	1.095378898908375049e+02	2.714619902574634258e-01	0.000000000000000000e+00	6.620803408620922426e+00	1.000000000000000000e+00
2.270000000000000000e+02	6.497945717704317303e+01	1.861830344418905980e+01	-3.964347077498637725e-03	1.049589510688208946e+02	1.335081459931933834e-01	0.000000000000000000e+00	7.131410434172184232e+00	1.000000000000000000e+00
2.280000000000000000e+02	4.778687324848284135e+01	9.677730838911061895e+00	-4.139726169441877018e-03	1.096796402416279648e+02	2.795393218509999445e-01	0.000000000000000000e+00	5.853888123098377250e+00	1.000000000000000000e+00
2.280000000000000000e+02	1.118211191652673087e+01	3.179057541620873906e+01	-3.671985098746622430e-03	9.708942675812502898e+01	2.763817239846219076e-01	0.000000000000000000e+00	6.524110512481376745e+00	1.000000000000000000e+00
2.280000000000000000e+02	2.428583125005262744e+01	3.601974519623907867e+01	-4.325873551003513694e-03	1.146901800896094272e+02	1.698687737030971645e-01	0.000000000000000000e+00	1.362749584673428949e+01	1.000000000000000000e+00
2.280000000000000000e+02	1.365312412428798154e+02	4.237679022076306978e+01	-4.222748667194328558e-03	1.119143616208801859e+02	2.815348449891614813e-01	0.000000000000000000e+00	6.468528433553490942e+00	1.000000000000000000e+00
2.280000000000000000e+02	1.960129192102016304e+01	4.881676572163905803e+01	-1.621522188440931503e-02	4.347164576085136787e+02	4.777106354872395766e-02	0.000000000000000000e+00	1.160685148943870360e+01	1.000000000000000000e+00
2.280000000000000000e+02	1.229505192317197952e+02	5.237619989511224361e+01	-3.851099592083886015e-03	1.019106619465459005e+02	2.117942691911092190e-01	0.000000000000000000e+00	3.545800527200218433e+00	1.000000000000000000e+00
2.290000000000000000e+02	5.924783082527888922e+01	2.886124483834627696e+01	-4.196964992617254094e-03	1.112203409593376477e+02	1.305911868191554914e-01	0.000000000000000000e+00	1.110580721309971253e+01	1.000000000000000000e+00
2.290000000000000000e+02	7.086922547856026711e+01	5.831255973120159197e+00	-3.451311910562747907e-03	9.114955377414592874e+01	2.225251004866478644e-01	0.000000000000000000e+00	5.958501364100311726e+00	1.000000000000000000e+00
2.290000000000000000e+02	1.186216512567232542e+02	1.343152082488098742e+01	4.664156966078707514e-03	-1.237957743608040033e+02	2.392092237523588683e-01	0.000000000000000000e+00	6.572949869798829781e+00	1.000000000000000000e+00
2.290000000000000000e+02	1.283432561115904491e+02	4.423238452266502208e+01	-4.921911180206794099e-03	1.307337594672250987e+02	1.209852727025700903e-01	0.000000000000000000e+00	6.721805084916289807e+00	1.000000000000000000e+00
2.300000000000000000e+02	1.554182579714225021e+01	1.090684653281848959e+01	-4.386289558091700271e-03	1.163164012506685907e+02	1.375300894830581155e-01	0.000000000000000000e+00	1.515241921681847259e+01	1.000000000000000000e+00
2.300000000000000000e+02	4.272989725341278699e+01	2.696048600764912706e+01	-4.859357505836817658e-03	1.290499985921647124e+02	1.778553892136385262e-01	0.000000000000000000e+00	6.142322449045564348e+00	1.000000000000000000e+00
2.300000000000000000e+02	1.078472366077214559e+02	3.096049362950000727e+01	-4.103970267066333645e-03	1.087171965470124064e+02	4.673819896230293480e-01	0.000000000000000000e+00	7.026209397860013084e+00	1.000000000000000000e+00
2.300000000000000000e+02	6.172452426168820239e+01	4.035841995239034219e+01	-6.750097598826523999e-03	1.799431591546419327e+02	9.733524138834936945e-02	0.000000000000000000e+00	1.176091178357133771e+01	1.000000000000000000e+00
2.300000000000000000e+02	5.288983868426744550e+01	1.254613630518320022e+01	-4.407146400673345003e-03	1.168778060901119318e+02	2.094005916772079257e-01	0.000000000000000000e+00	5.853888123098377250e+00	1.000000000000000000e+00
2.300000000000000000e+02	4.687453279367966985e+01	1.651750374137725430e+01	-5.118674236998852975e-03	1.360300420600630105e+02	2.822294287477162822e-01	0.000000000000000000e+00	3.447815157558803634e+00	1.000000000000000000e+00
2.300000000000000000e+02	4.556754398907090575e+01	1.970799110623541850e+01	4.834167106683082832e-03	-1.283719471595446180e+02	3.133319762670255804e-01	0.000000000000000000e+00	3.447815157558803634e+00	1.000000000000000000e+00
2.310000000000000000e+02	8.004820922227288804e+01	3.775418451985110124e+01	-3.993837871187971671e-03	1.057527564701613443e+02	1.085867223139033166e-01	0.000000000000000000e+00	6.807380046894978776e+00	1.000000000000000000e+00
2.310000000000000000e+02	8.945022865180790461e+01	4.101430595817323876e+01	3.394030805421052038e-03	-8.960771495030060407e+01	2.199498579126482056e-01	0.000000000000000000e+00	4.088294979026142251e+00	1.000000000000000000e+00
2.310000000000000000e+02	7.727906413510218897e+01	4.737958461262407184e+01	-4.264284703877522370e-03	1.130323895253417419e+02	7.759082295783137351e-02	0.000000000000000000e+00	9.244012253365186282e+00	1.000000000000000000e+00
2.310000000000000000e+02	1.412074246636484816e+02	5.311031952779934073e+01	3.918119744261151262e-03	-1.037146472633674250e+02	2.817371950491049937e-01	0.000000000000000000e+00	1.170791795195363960e+01	1.000000000000000000e+00
2.310000000000000000e+02	7.679450773732418156e+01	6.459562156412093969e+00	-3.860007640094923614e-03	1.021504403906614584e+02	1.994702162285183489e-01	0.000000000000000000e+00	5.958501364100311726e+00	1.000000000000000000e+00
2.310000000000000000e+02	1.361048462091716829e+02	2.712548342981342486e+01	-3.099204576932613163e-03	8.167186028676202625e+01	1.930875947515957591e-01	0.000000000000000000e+00	9.622050208816840922e+00	1.000000000000000000e+00
2.310000000000000000e+02	1.211544328059701172e+02	3.202468962764532989e+01	-7.900845556114328289e-03	2.109179085526861286e+02	5.890685281572793919e-02	0.000000000000000000e+00	7.908134212747046199e+00	1.000000000000000000e+00
2.320000000000000000e+02	3.777971039749403559e+01	5.238054174701107257e+01	-3.888825500322947402e-03	1.029261324030589719e+02	1.346577930848751325e-01	0.000000000000000000e+00	5.694519300464707001e+00	1.000000000000000000e+00
2.320000000000000000e+02	9.617571295241111784e+01	5.259691035534758186e+01	-4.184141700105549651e-03	1.108751756522933363e+02	1.324449330892246701e-01	0.000000000000000000e+00	9.332528166624422639e+00	1.000000000000000000e+00
2.320000000000000000e+02	7.197960327939958347e+01	1.725633085772329167e+01	-4.062674602058182448e-03	1.076056387408462029e+02	2.405394221515060327e-01	0.000000000000000000e+00	7.131410434172184232e+00	1.000000000000000000e+00
2.320000000000000000e+02	1.219174152129701412e+02	2.415344801190078527e+01	-3.559853820738085976e-03	9.407118265523484979e+01	2.499168284369167603e-01	0.000000000000000000e+00	4.980883716080692025e+00	1.000000000000000000e+00
2.320000000000000000e+02	1.041399232534688934e+02	4.773199141857551808e+01	-4.398304913879180246e-03	1.166398192781250174e+02	2.640901147881428157e-01	0.000000000000000000e+00	9.332528166624422639e+00	1.000000000000000000e+00
2.320000000000000000e+02	1.259731747903617247e+02	5.052248612203280942e+01	-3.603895584582047021e-03	9.525665736277181850e+01	1.311675065432401643e-01	0.000000000000000000e+00	3.545800527200218433e+00	1.000000000000000000e+00
2.330000000000000000e+02	1.074791773007354756e+01	2.528092923630615729e+01	-1.080448542147973996e-03	2.733288720648691594e+01	4.180383569439078961e-01	0.000000000000000000e+00	6.524110512481376745e+00	1.000000000000000000e+00
2.330000000000000000e+02	9.414566941619078477e+01	3.142272186281352475e+01	-4.037105202718049846e-03	1.069173857382636044e+02	1.082855654048606731e-01	0.000000000000000000e+00	6.708871223836069930e+00	1.000000000000000000e+00
2.340000000000000000e+02	7.947236371934597798e+01	3.097120397589973706e+01	-3.440105844698915141e-03	9.084791945042461236e+01	1.062570196171319648e-01	0.000000000000000000e+00	6.807380046894978776e+00	1.000000000000000000e+00
2.350000000000000000e+02	3.885911271803593081e+01	3.809234208520165765e+01	-5.726598754219935916e-03	1.523935814907400470e+02	1.318429452753890896e-01	0.000000000000000000e+00	7.491620768727909052e+00	1.000000000000000000e+00
2.350000000000000000e+02	1.265421396847350053e+02	1.045107100401267353e+01	-4.467292737454995818e-03	1.184967685199153635e+02	1.771268795668913265e-01	0.000000000000000000e+00	6.288577096920887399e+00	1.000000000000000000e+00
2.350000000000000000e+02	7.875407353480383676e+01	1.468526698521352181e+01	-1.715912418561431688e-02	4.601235305047985662e+02	7.819758176259572480e-03	0.000000000000000000e+00	7.245951744103868997e+00	1.000000000000000000e+00
2.350000000000000000e+02	6.190453348464532013e+01	1.720173072274703330e+01	-4.250841071257384536e-03	1.126705264876791830e+02	1.979059442686700310e-01	0.000000000000000000e+00	6.221114781571635000e+00	1.000000000000000000e+00
2.350000000000000000e+02	2.893879359306338372e+01	2.606932816012362863e+01	-1.493701537255050921e-02	4.003108989168525227e+02	7.845686343381796934e-02	0.000000000000000000e+00	8.818623202847788889e+00	1.000000000000000000e+00
2.350000000000000000e+02	9.190836964581932023e+01	3.774754935733948003e+01	-4.770173784666736048e-03	1.266494352054269967e+02	2.174109414576795851e-01	0.000000000000000000e+00	4.088294979026142251e+00	1.000000000000000000e+00
2.360000000000000000e+02	2.857905609757745324e+01	1.157264584152109599e+01	-6.935743086922188487e-03	1.849401895071387116e+02	1.751562880434311964e-01	0.000000000000000000e+00	6.107024613798810009e+00	1.000000000000000000e+00
2.360000000000000000e+02	1.053660244353305160e+02	1.088426734947200814e+01	-4.635699765535239436e-03	1.230297902460189476e+02	1.311151344629242210e-01	0.000000000000000000e+00	6.411013734872198278e+00	1.000000000000000000e+00
2.360000000000000000e+02	1.268948046284504301e+02	2.433998808744112452e+01	-3.211605691429609069e-03	8.469736759403640747e+01	2.458143764826188349e-01	0.000000000000000000e+00	4.980883716080692025e+00	1.000000000000000000e+00
2.360000000000000000e+02	6.302343391209277002e+01	4.633427710199868699e+01	-1.788925703736125861e-02	4.797765587521339512e+02	5.591535868484909244e-02	0.000000000000000000e+00	1.429390292561655151e+01	1.000000000000000000e+00
2.360000000000000000e+02	3.268921670074660568e+01	7.055752058211520961e+00	-5.183696174232457245e-03	1.377802413095434417e+02	4.169734090160938100e-01	0.000000000000000000e+00	6.107024613798810009e+00	1.000000000000000000e+00
2.360000000000000000e+02	4.922599014633882319e+01	2.365107564024177833e+01	-2.099921882037939901e-03	5.477411012684280678e+01	4.322232208808315379e-01	0.000000000000000000e+00	8.212814963643202404e+00	1.000000000000000000e+00
2.370000000000000000e+02	6.496831238210073423e+01	1.178734913359061487e+01	-3.817379929779990497e-03	1.010030278438432276e+02	2.082840533092069624e-01	0.000000000000000000e+00	6.221114781571635000e+00	1.000000000000000000e+00
2.370000000000000000e+02	8.728882853009871212e+01	3.975475755405453526e+01	-4.323283247615127001e-03	1.146204567433179449e+02	2.265247079028370747e-01	0.000000000000000000e+00	5.036769288422222601e+00	1.000000000000000000e+00
2.370000000000000000e+02	1.349834035543504456e+02	4.625004187942118250e+01	-3.964691695288373105e-03	1.049682271658216024e+02	1.164254227671865927e-01	0.000000000000000000e+00	9.699488628099933507e+00	1.000000000000000000e+00
2.370000000000000000e+02	3.858411232492549203e+01	4.674312322409567599e+01	-3.429367957343701281e-03	9.055888711472871933e+01	3.490839326732212422e-01	0.000000000000000000e+00	5.694519300464707001e+00	1.000000000000000000e+00
2.380000000000000000e+02	7.382292845094153222e+01	2.540703196728213697e+01	-3.533395723352311148e-03	9.335900851589943272e+01	2.161079995912142948e-01	0.000000000000000000e+00	7.929446953815608268e+00	1.000000000000000000e+00
2.380000000000000000e+02	9.500955374481046078e+01	4.205023272903846276e+01	-4.054511071524117584e-03	1.073859005167680891e+02	1.945704416126554648e-01	0.000000000000000000e+00	5.303812497904730527e+00	1.000000000000000000e+00
2.380000000000000000e+02	1.202882632005832306e+02	4.984734955635057929e+01	-3.442077621071363159e-03	9.090099386921350799e+01	1.365710559563511062e-01	0.000000000000000000e+00	7.646526245119710019e+00	1.000000000000000000e+00
2.390000000000000000e+02	1.013130821835036954e+02	1.585163649340291947e+01	-4.260588109450342935e-03	1.129328880791015450e+02	1.303752238361585158e-01	0.000000000000000000e+00	6.411013734872198278e+00	1.000000000000000000e+00
2.390000000000000000e+02	1.312089553923690914e+02	1.466616685759627892e+01	-3.659391589754023948e-03	9.675044654736963423e+01	2.083805413475643409e-01	0.000000000000000000e+00	5.864173996964280100e+00	1.000000000000000000e+00
2.390000000000000000e+02	2.962808369230955563e+01	4.068031548074243631e+01	-3.427350193432573792e-03	9.050457484669836106e+01	2.621536823819695661e-01	0.000000000000000000e+00	5.038602599442940644e+00	1.000000000000000000e+00
2.400000000000000000e+02	1.625171020623730556e+01	4.914319263635571389e+01	-3.359447586955148328e-03	8.867683645638268786e+01	1.692029722341537035e-01	0.000000000000000000e+00	1.582869727393564574e+01	1.000000000000000000e+00
2.400000000000000000e+02	1.207608945012720341e+02	1.688923966266932908e+01	-3.865123816536730848e-03	1.022881528081874194e+02	1.320187588543185742e-01	0.000000000000000000e+00	8.652907693291465918e+00	1.000000000000000000e+00
2.400000000000000000e+02	3.618602487749580376e+01	3.109384345055208954e+01	-3.335115101378782580e-03	8.802187753320038155e+01	2.954493324671356724e-01	0.000000000000000000e+00	6.514447947250725512e+00	1.000000000000000000e+00
2.400000000000000000e+02	4.812054667176162326e+01	3.178915430486258487e+01	-4.880651866491680230e-03	1.296231801309184561e+02	1.845560041073984747e-01	0.000000000000000000e+00	6.040248500103157170e+00	1.000000000000000000e+00
2.410000000000000000e+02	8.192248951124173573e+01	2.084104617270527982e+01	-1.670420273066213282e-02	4.478783833605456834e+02	9.105285832663012613e-03	0.000000000000000000e+00	4.325657865911181510e+00	1.000000000000000000e+00
2.410000000000000000e+02	7.143101984721447195e+01	5.766442245318359028e+00	-3.550230743180832985e-03	9.381215771942146375e+01	1.657124099380976601e-01	0.000000000000000000e+00	8.832774622783100327e+00	1.000000000000000000e+00
2.410000000000000000e+02	9.932516169757816726e+01	6.086271760444246226e+00	-4.449220817093332489e-03	1.180103255931225448e+02	1.694622684502494758e-01	0.000000000000000000e+00	7.714452948115936515e+00	1.000000000000000000e+00
2.410000000000000000e+02	4.251328845049675920e+01	2.954343455764210091e+01	-4.689645927444290735e-03	1.244818622097680532e+02	2.483623437996593797e-01	0.000000000000000000e+00	6.040248500103157170e+00	1.000000000000000000e+00
2.420000000000000000e+02	1.067376853818853277e+02	4.258671575276140686e+01	-4.287449732760342455e-03	1.136559239491046611e+02	1.780448659410753809e-01	0.000000000000000000e+00	6.956122233333940308e+00	1.000000000000000000e+00
2.420000000000000000e+02	2.243629447081004358e+01	2.611864295617193577e+01	-1.617044134231606853e-02	4.335110971640632442e+02	3.574228266829160283e-02	0.000000000000000000e+00	1.190685707625720369e+01	1.000000000000000000e+00
2.420000000000000000e+02	8.367128891927627876e+01	2.829581795845333403e+01	-4.208845524592199662e-03	1.115401299264253794e+02	2.939176595847102780e-01	0.000000000000000000e+00	7.657148408325856970e+00	1.000000000000000000e+00
2.420000000000000000e+02	1.003049271048951425e+02	3.270892058553165782e+01	-3.759653430807690256e-03	9.944920032846988533e+01	1.654708474007257069e-01	0.000000000000000000e+00	1.073783458547961800e+01	1.000000000000000000e+00
2.420000000000000000e+02	1.254932483609839693e+02	4.424578789041199656e+01	-4.327957947720898618e-03	1.147462859167440428e+02	2.840039601386810109e-01	0.000000000000000000e+00	7.098916171749843684e+00	1.000000000000000000e+00
2.420000000000000000e+02	1.370715339353544664e+02	1.480294951000330350e+01	-3.024657506196128890e-03	7.966527246725102884e+01	3.929685556194569829e-01	0.000000000000000000e+00	5.864173996964280100e+00	1.000000000000000000e+00
2.420000000000000000e+02	1.178855901280549006e+02	3.317955415842239830e+01	-2.614135410582291326e-03	6.861522544916337552e+01	3.735647249942650738e-01	0.000000000000000000e+00	7.708469887536212539e+00	1.000000000000000000e+00
2.420000000000000000e+02	2.958336413482556182e+01	3.564191133693940117e+01	-3.605012788775920334e-03	9.528672921274775831e+01	2.660179680478030884e-01	0.000000000000000000e+00	5.038602599442940644e+00	1.000000000000000000e+00
2.430000000000000000e+02	3.233290370661646307e+01	4.519138819478364866e+01	-4.484069118598560909e-03	1.189483393425590521e+02	9.817539355381565969e-02	0.000000000000000000e+00	5.259831588669200642e+00	1.000000000000000000e+00
2.430000000000000000e+02	5.688290072764132077e+01	4.719763854826878458e+01	-4.171136632124662277e-03	1.105251174844196811e+02	1.171722642231772804e-01	0.000000000000000000e+00	1.363408267419582920e+01	1.000000000000000000e+00
2.440000000000000000e+02	7.285736232968524462e+01	2.033064939500650325e+01	-1.558689249239053956e-02	4.178036789814041754e+02	2.628391992999690174e-02	0.000000000000000000e+00	9.079484329436315448e+00	1.000000000000000000e+00
2.440000000000000000e+02	4.305666665609671639e+01	3.591341311027142069e+01	-3.557370085606737647e-03	9.400432781288868966e+01	2.753140928210705551e-01	0.000000000000000000e+00	3.926317280578625724e+00	1.000000000000000000e+00
2.450000000000000000e+02	1.138448753467939554e+02	4.969705304824534409e+01	-5.847013214675430941e-03	1.556347844951758930e+02	1.460816969367676466e-01	0.000000000000000000e+00	1.005331018385724207e+01	1.000000000000000000e+00
2.450000000000000000e+02	1.070054691575524828e+02	1.526548239800046680e+01	-4.383673506801642576e-03	1.162459848466169632e+02	1.027411652591079250e-01	0.000000000000000000e+00	1.196850160247148054e+01	1.000000000000000000e+00
2.450000000000000000e+02	1.438358569380264669e+02	4.275035637963821955e+01	-4.106788576112132931e-03	1.087930571347866504e+02	3.076824725014477568e-01	0.000000000000000000e+00	1.216489893305091385e+01	1.000000000000000000e+00
2.460000000000000000e+02	5.127992012742374328e+01	8.069037532800802381e+00	-1.599745482638233185e-02	4.288548090982411054e+02	1.882063023444113803e-02	0.000000000000000000e+00	9.106502467611514717e+00	1.000000000000000000e+00
2.460000000000000000e+02	9.491355670210632312e+00	1.309564479118796498e+01	-1.600330469464927505e-02	4.290122703411072962e+02	2.774338152170174876e-02	0.000000000000000000e+00	1.244023422305521365e+01	1.000000000000000000e+00
2.460000000000000000e+02	8.399986938779628076e+01	1.704686525696002519e+01	-2.192965695010128113e-02	5.885322371545257738e+02	7.658464910990203656e-03	0.000000000000000000e+00	4.325657865911181510e+00	1.000000000000000000e+00
2.460000000000000000e+02	1.017617896256332131e+02	4.972888696414452880e+01	-1.556029111514070987e-02	4.170876481696716951e+02	1.623891602286231528e-02	0.000000000000000000e+00	7.525920406114058103e+00	1.000000000000000000e+00
2.460000000000000000e+02	7.926876018573040028e+01	3.591454393307594017e+01	-3.893491789154559200e-03	1.030517351697314581e+02	1.432488727290783803e-01	0.000000000000000000e+00	5.701035049163939661e+00	1.000000000000000000e+00
2.470000000000000000e+02	2.405376094779377638e+01	7.764512214196377826e+00	-4.374577014502921586e-03	1.160011340366983319e+02	1.913581341716261708e-01	0.000000000000000000e+00	1.139281019184390331e+01	1.000000000000000000e+00
2.470000000000000000e+02	4.192281406876948324e+01	2.258564528214889577e+01	-4.929740925316044436e-03	1.309445131696963358e+02	4.156531671024469299e-01	0.000000000000000000e+00	6.446379482904141867e+00	1.000000000000000000e+00
2.470000000000000000e+02	4.107994175455197450e+01	3.930583496661288478e+01	-3.622458095629637297e-03	9.575630554746439316e+01	2.871732048245594360e-01	0.000000000000000000e+00	3.926317280578625724e+00	1.000000000000000000e+00
2.480000000000000000e+02	1.266567310999929532e+02	4.600789353869108922e+00	-1.675688704259740633e-02	4.492964900354857605e+02	8.176835958140893368e-03	0.000000000000000000e+00	2.235861743614647068e+01	1.000000000000000000e+00
2.480000000000000000e+02	8.077088150167385550e+01	2.480109289376267157e+01	-4.121891784157243402e-03	1.091995910602575464e+02	3.256942461943489464e-01	0.000000000000000000e+00	8.399667196507213163e+00	1.000000000000000000e+00
2.480000000000000000e+02	6.800817136103104588e+01	3.931623234755542029e+01	-9.927150109283518903e-03	2.654600655393998636e+02	1.558986524442942390e-01	0.000000000000000000e+00	6.587854042297002444e+00	1.000000000000000000e+00
2.480000000000000000e+02	6.030425558338210834e+01	6.848481605795681659e+00	-4.455647553457141308e-03	1.181833144279543291e+02	2.717146859798323932e-01	0.000000000000000000e+00	9.106502467611514717e+00	1.000000000000000000e+00
2.480000000000000000e+02	4.786662664500187248e+01	3.370457161598235984e+01	-4.974509198968760093e-03	1.321495433838226177e+02	2.512834864854867067e-01	0.000000000000000000e+00	5.292891066493019991e+00	1.000000000000000000e+00
2.480000000000000000e+02	7.496981772770574537e+01	4.764970052044542115e+01	-4.244158989403027868e-03	1.124906645034930648e+02	2.552233822398883856e-01	0.000000000000000000e+00	7.080826741913747391e+00	1.000000000000000000e+00
2.490000000000000000e+02	3.715333296754670300e+01	3.229082824012636621e+01	-4.218081825837138518e-03	1.117887439818447035e+02	1.309579651377821286e-01	0.000000000000000000e+00	6.788764211097547019e+00	1.000000000000000000e+00
2.490000000000000000e+02	3.938640931487829278e+01	4.546148738955869817e+01	-4.341562334987030501e-03	1.151124759965209847e+02	2.066865007312058689e-01	0.000000000000000000e+00	6.384364406606639619e+00	1.000000000000000000e+00
2.490000000000000000e+02	6.721121243302214054e+01	3.277676162358426382e+01	-6.114570711629992508e-03	1.628366451330764733e+02	3.032088217427159060e-01	0.000000000000000000e+00	6.587854042297002444e+00	1.000000000000000000e+00
2.500000000000000000e+02	7.530261202939142606e+01	5.906130601921128154e+00	-4.542815725436111750e-03	1.205296251604086279e+02	2.291012610952914974e-01	0.000000000000000000e+00	8.094047043217972970e+00	1.000000000000000000e+00
2.500000000000000000e+02	1.204952320946188706e+02	2.640141910928574376e+01	-3.916447247818035174e-03	1.036696285797655577e+02	1.019527824508646985e-01	0.000000000000000000e+00	8.946853572537760257e+00	1.000000000000000000e+00
2.500000000000000000e+02	7.578177531042534554e+01	4.042483628625987535e+01	-4.880961541124028032e-03	1.296315156609284429e+02	3.071148208055293205e-01	0.000000000000000000e+00	5.606955679436596007e+00	1.000000000000000000e+00
2.500000000000000000e+02	1.265803161283429716e+02	5.004878710379230000e+01	-3.715802726459552924e-03	9.826886838044491412e+01	9.959609765374299872e-02	0.000000000000000000e+00	1.274029704309021760e+01	1.000000000000000000e+00
2.510000000000000000e+02	1.049749518993206436e+02	2.436543931374870198e+01	-4.413236043541557581e-03	1.170417213598040291e+02	1.125207946335186060e-01	0.000000000000000000e+00	6.845978053472234315e+00	1.000000000000000000e+00
2.510000000000000000e+02	4.668059521640595477e+01	2.693528055292763668e+01	-1.709765197426951072e-02	4.584688794326064567e+02	2.860752109028130707e-02	0.000000000000000000e+00	3.280118686317621712e+00	1.000000000000000000e+00
2.510000000000000000e+02	1.059710804316490140e+02	4.349018927395670886e+01	-3.866284319193020753e-03	1.023193901253833218e+02	1.101135639008340439e-01	0.000000000000000000e+00	7.525920406114058103e+00	1.000000000000000000e+00
2.520000000000000000e+02	1.297694787680901243e+02	3.264937514446701528e+01	-4.749027457661154916e-03	1.260802382969825572e+02	8.064743957794340279e-02	0.000000000000000000e+00	1.118251340164413499e+01	1.000000000000000000e+00
2.520000000000000000e+02	5.551509382051023778e+01	5.333301590430933459e+01	-4.013603915626649289e-03	1.062848002328299799e+02	1.450532656997174374e-01	0.000000000000000000e+00	1.372460596759504803e+01	1.000000000000000000e+00
2.520000000000000000e+02	9.468129304417850278e+01	2.901853813953121275e+01	-4.182002074340420740e-03	1.108175832216826677e+02	7.171452319266169440e-02	0.000000000000000000e+00	9.019162650375440293e+00	1.000000000000000000e+00
2.520000000000000000e+02	1.402571768835538251e+02	4.457535906892418609e+01	-4.525974065527572400e-03	1.200762972254682808e+02	2.360600019290646223e-01	0.000000000000000000e+00	1.473142676628122949e+01	1.000000000000000000e+00
2.520000000000000000e+02	4.970701728141843034e+01	4.089794228644132801e+01	-3.527080216483393423e-03	9.318901365182215102e+01	8.192772819553706398e-02	0.000000000000000000e+00	7.425066955740470043e+00	1.000000000000000000e+00
2.530000000000000000e+02	3.082088831228836057e+01	3.473775778589774887e+01	-4.156953381967563171e-03	1.101433461186886973e+02	1.188046635962538566e-01	0.000000000000000000e+00	6.378361662545064092e+00	1.000000000000000000e+00
2.530000000000000000e+02	8.057870473246087784e+01	4.332783819999954034e+01	-3.716668138386042437e-03	9.829216272338014448e+01	1.698959937880937243e-01	0.000000000000000000e+00	5.606955679436596007e+00	1.000000000000000000e+00
2.530000000000000000e+02	3.203883163462588612e+01	4.525188978736360212e+01	-3.699581158623551757e-03	9.783223149972624810e+01	1.050776153051597994e-01	0.000000000000000000e+00	7.350566571509251190e+00	1.000000000000000000e+00
2.530000000000000000e+02	1.649425986928557109e+01	1.032699343329053754e+01	-3.460795618996657334e-03	9.140482730319638449e+01	2.246351939460613512e-01	0.000000000000000000e+00	9.278132538868316459e+00	1.000000000000000000e+00
2.540000000000000000e+02	1.077287965974154957e+02	1.591163375660850399e+01	-6.285829096558372998e-03	1.674464169965633857e+02	4.673603677014293023e-02	0.000000000000000000e+00	8.891034192891151378e+00	1.000000000000000000e+00
2.540000000000000000e+02	1.340857851875904316e+02	1.653535329233368145e+01	-3.046129664961122127e-02	8.181788769535414758e+02	7.099343445559846977e-03	0.000000000000000000e+00	1.050730308623108478e+01	1.000000000000000000e+00
2.540000000000000000e+02	1.402519482183977573e+02	2.504310573486668545e+01	-4.582632245076307884e-03	1.216013687250586628e+02	3.897786214012941564e-01	0.000000000000000000e+00	1.050730308623108478e+01	1.000000000000000000e+00
2.540000000000000000e+02	8.677373512612901152e+01	3.335625904878991577e+01	-3.246896374313473430e-03	8.564728894865685049e+01	1.397488477739592394e-01	0.000000000000000000e+00	9.019162650375440293e+00	1.000000000000000000e+00
2.550000000000000000e+02	3.723312365390661682e+01	1.196603474141524437e+01	-1.691913400313120944e-02	4.536637008667555619e+02	8.890973318829931138e-02	0.000000000000000000e+00	6.601439243131060230e+00	1.000000000000000000e+00
2.550000000000000000e+02	6.733105309553292273e+01	7.308929839818798513e+00	-4.605499103241634737e-03	1.222168772703538338e+02	1.200019812789772100e-01	0.000000000000000000e+00	8.094047043217972970e+00	1.000000000000000000e+00
2.550000000000000000e+02	1.118193064704523749e+02	2.421635540029167899e+01	-4.724684070719793565e-03	1.254249859411274457e+02	2.699801866922977300e-01	0.000000000000000000e+00	6.845978053472234315e+00	1.000000000000000000e+00
2.550000000000000000e+02	1.037241909163962994e+01	3.210350868205200214e+01	-4.329539732981775406e-03	1.147888629222011332e+02	9.614705951604085588e-02	0.000000000000000000e+00	8.088738924191970270e+00	1.000000000000000000e+00
2.550000000000000000e+02	2.857862635634990056e+01	2.408662227905368525e+01	1.903032655334609092e-03	-4.947443141119759247e+01	3.963765333747353292e-01	0.000000000000000000e+00	8.130902182063799444e+00	1.000000000000000000e+00
2.550000000000000000e+02	6.976934102780673186e+01	3.021593741894126595e+01	-4.121269941967944939e-03	1.091828528980416877e+02	2.759175070691192166e-01	0.000000000000000000e+00	9.872830737914556565e+00	1.000000000000000000e+00
2.560000000000000000e+02	4.319411265433106450e+01	9.129556252589791754e+00	-1.823802479655578859e-02	4.891643607210635309e+02	1.018610225938613167e-01	0.000000000000000000e+00	6.601439243131060230e+00	1.000000000000000000e+00
2.560000000000000000e+02	1.175072581885409022e+02	3.115016112961892958e+01	-4.293921084803638960e-03	1.138301137067645925e+02	1.305362767369430133e-01	0.000000000000000000e+00	8.303880235874403937e+00	1.000000000000000000e+00
2.560000000000000000e+02	7.083098709481825495e+01	4.003152168111891029e+01	-4.124122082194272253e-03	1.092596241216611475e+02	1.229858910878046663e-01	0.000000000000000000e+00	9.872830737914556565e+00	1.000000000000000000e+00
2.560000000000000000e+02	4.287174229163088057e+01	1.854259796423123063e+01	-4.586066263880359158e-03	1.216938024080472047e+02	2.604801692972681382e-01	0.000000000000000000e+00	7.783618501000862722e+00	1.000000000000000000e+00
2.560000000000000000e+02	3.512115330051324946e+01	1.925889906006251806e+01	-4.384883536342106154e-03	1.162785552818219230e+02	3.138901379832058636e-01	0.000000000000000000e+00	7.592515310739324619e+00	1.000000000000000000e+00
2.570000000000000000e+02	2.905917239332001856e+01	9.229462117035488689e+00	-4.568879486698373092e-03	1.212311849314741892e+02	1.852723881344018331e-01	0.000000000000000000e+00	8.619878707902445925e+00	1.000000000000000000e+00
2.580000000000000000e+02	9.668049501024111692e+01	4.084568515935900734e+01	-4.129613813301172796e-03	1.094074453658531496e+02	1.781519149818672210e-01	0.000000000000000000e+00	8.017166431607627430e+00	1.000000000000000000e+00
2.590000000000000000e+02	1.252999515750284729e+02	3.561157067554783850e+01	-4.842045949694722719e-03	1.285840224330973740e+02	1.562266698933176823e-01	0.000000000000000000e+00	8.979434578653195942e+00	1.000000000000000000e+00
2.590000000000000000e+02	2.769383601589122179e+01	4.210101119679313086e+01	-4.711313999647220863e-03	1.250651029639001308e+02	2.180791294835435767e-01	0.000000000000000000e+00	8.563563491702330666e+00	1.000000000000000000e+00
2.600000000000000000e+02	5.880496866539704826e+01	9.510280790419606944e+00	-4.287731337957242407e-03	1.136635039324953880e+02	1.964601268569866610e-01	0.000000000000000000e+00	7.496274332251696038e+00	1.000000000000000000e+00
2.600000000000000000e+02	5.031104590761390227e+01	3.717548130996334521e+01	-2.036248127572588135e-02	5.463484787832318261e+02	1.005071186483197376e-02	0.000000000000000000e+00	1.099050364754986298e+01	1.000000000000000000e+00
2.600000000000000000e+02	8.118108793810121426e+01	4.623911287941511183e+00	-3.241401067499800979e-03	8.549937145695862739e+01	3.003880856017886458e-01	0.000000000000000000e+00	1.301524122706827669e+01	1.000000000000000000e+00
2.600000000000000000e+02	3.705720995743356383e+01	3.364330536170805175e+01	-4.354311020715376061e-03	1.154556331084576755e+02	2.212170993746165326e-01	0.000000000000000000e+00	5.707726747205557061e+00	1.000000000000000000e+00
2.600000000000000000e+02	1.403802322696421641e+02	3.569710578894912345e+01	-3.490796760144411828e-03	9.221236975662577606e+01	2.223355290076970414e-01	0.000000000000000000e+00	1.508052326956737055e+01	1.000000000000000000e+00
2.610000000000000000e+02	2.613134726453387557e+01	2.856289582977460029e+01	-1.457774324850960243e-02	3.906403503511191957e+02	9.787279306814489210e-02	0.000000000000000000e+00	5.807319952393839912e+00	1.000000000000000000e+00
2.620000000000000000e+02	1.435085673653052822e+02	7.451286877850207269e+00	-1.551114714191823007e-02	4.157648369968600264e+02	2.159191247980363215e-02	0.000000000000000000e+00	9.319319686532988811e+00	1.000000000000000000e+00
2.620000000000000000e+02	1.233710881182463659e+01	1.658076303266317808e+01	-4.137473618934568546e-03	1.096190082091933675e+02	2.158462463731571912e-01	0.000000000000000000e+00	1.826660985447717778e+01	1.000000000000000000e+00
2.620000000000000000e+02	1.236300095610327219e+02	2.312658500129018790e+01	-3.808724669706576964e-03	1.007700537072818605e+02	1.500129717571579979e-01	0.000000000000000000e+00	4.566982132748731438e+00	1.000000000000000000e+00
2.620000000000000000e+02	9.064082734506799000e+01	1.631601095079451014e+01	-3.910958113843870064e-03	1.035218772427457736e+02	9.428916755602378963e-02	0.000000000000000000e+00	8.047075133664725044e+00	1.000000000000000000e+00
2.620000000000000000e+02	3.426605602522813143e+01	2.268989822879902363e+01	-4.038262363690954017e-03	1.069485331071743275e+02	2.014701869550717950e-01	0.000000000000000000e+00	1.003322417981282655e+01	1.000000000000000000e+00
2.620000000000000000e+02	1.147276372982149439e+02	3.179488220334576454e+01	3.504963805453540932e-03	-9.259370493552565051e+01	2.896113911999284030e-01	0.000000000000000000e+00	5.494012827810037969e+00	1.000000000000000000e+00
2.630000000000000000e+02	2.862545322576743345e+01	5.323886403546248403e+01	-4.067285250472774810e-03	1.077297438311920388e+02	1.715220531582257735e-01	0.000000000000000000e+00	1.117674713329386016e+01	1.000000000000000000e+00
2.630000000000000000e+02	6.837073043289741747e+01	6.924181878034446846e+00	-4.183829058526567293e-03	1.108667602608089879e+02	1.785117609734865329e-01	0.000000000000000000e+00	9.909172809937844661e+00	1.000000000000000000e+00
2.630000000000000000e+02	3.944539483717180417e+01	3.882738846298597934e+01	-4.245238652888113501e-03	1.125197258680368435e+02	1.212480933369648461e-01	0.000000000000000000e+00	5.707726747205557061e+00	1.000000000000000000e+00
2.630000000000000000e+02	1.041891136603689034e+02	4.365559682328179747e+01	-5.088980284003913161e-03	1.352307682079300264e+02	1.332236694188725368e-01	0.000000000000000000e+00	8.017166431607627430e+00	1.000000000000000000e+00
2.630000000000000000e+02	1.118236793481246565e+02	7.148464340046797538e+00	-2.985309034632567440e-03	7.860612737978114239e+01	2.920917713258497361e-01	0.000000000000000000e+00	6.100690395836816826e+00	1.000000000000000000e+00
2.640000000000000000e+02	7.266583003394929108e+01	2.513789839975672535e+01	-1.642781180879404959e-02	4.404387529127662901e+02	7.970317315732389218e-03	0.000000000000000000e+00	1.373746996269782983e+01	1.000000000000000000e+00
2.640000000000000000e+02	8.383206100122794169e+01	3.782988419138886371e+01	-1.559155294014275168e-02	4.179291245234042549e+02	1.264872456342647222e-02	0.000000000000000000e+00	7.791834775265154001e+00	1.000000000000000000e+00
2.640000000000000000e+02	1.290806644088821145e+02	4.952942695517805305e+01	-4.821825447247882895e-03	1.280397459979085681e+02	2.113816357802205115e-01	0.000000000000000000e+00	1.171992341413748306e+01	1.000000000000000000e+00
2.640000000000000000e+02	1.177733191504628110e+02	5.261172285923244374e+01	-3.829637639106038809e-03	1.013329693155302920e+02	9.560871082070454552e-02	0.000000000000000000e+00	6.969087681901352305e+00	1.000000000000000000e+00
2.640000000000000000e+02	6.226998545150108555e+01	1.615767031837664192e+01	-3.864475308280359601e-03	1.022706968739001070e+02	1.114216493104417394e-01	0.000000000000000000e+00	7.496274332251696038e+00	1.000000000000000000e+00
2.660000000000000000e+02	4.172954239866295723e+01	4.833504811056366535e+00	-1.616552513312457390e-02	4.333787672765925549e+02	5.140534378998262710e-02	0.000000000000000000e+00	1.474949266085431532e+01	1.000000000000000000e+00
2.660000000000000000e+02	1.093771007814901566e+02	1.588834516906717553e+01	-1.593238739542806107e-02	4.271033852916473847e+02	1.430930843723710044e-02	0.000000000000000000e+00	8.028099788800712844e+00	1.000000000000000000e+00
2.660000000000000000e+02	9.304429739999906701e+01	8.636248591066523872e+00	-3.996439033120067520e-03	1.058227720965025753e+02	1.405745508983722303e-01	0.000000000000000000e+00	8.047075133664725044e+00	1.000000000000000000e+00
2.660000000000000000e+02	1.059100254695433421e+02	8.647504402952307601e+00	-7.875590199878618886e-03	2.102381086665293140e+02	1.966829630856719024e-01	0.000000000000000000e+00	6.100690395836816826e+00	1.000000000000000000e+00
2.660000000000000000e+02	1.343183023030921674e+02	8.996844222650555167e+00	3.697759450498474577e-03	-9.778319647664123693e+01	2.276662832950568927e-01	0.000000000000000000e+00	9.319319686532988811e+00	1.000000000000000000e+00
2.660000000000000000e+02	1.430071800639106812e+02	2.851693748499008763e+01	-2.698911127128271817e-02	7.247178620752156348e+02	9.259892752071330335e-02	0.000000000000000000e+00	1.718218269080821159e+01	1.000000000000000000e+00
2.660000000000000000e+02	1.276111393547423631e+02	2.088874421908883150e+01	-4.844534840205401947e-03	1.286510160430874805e+02	1.611264198647326396e-01	0.000000000000000000e+00	4.566982132748731438e+00	1.000000000000000000e+00
2.670000000000000000e+02	1.979720537958215942e+01	3.765866042331503394e+01	-1.583044888682628645e-02	4.243595005530706317e+02	1.598481757753167365e-02	0.000000000000000000e+00	1.132250202251137061e+01	1.000000000000000000e+00
2.680000000000000000e+02	5.306000866042773367e+01	2.715128075064182056e+01	-5.701877686163335512e-03	1.517281630704371764e+02	1.143951939989513722e-01	0.000000000000000000e+00	1.071501770882757043e+01	1.000000000000000000e+00
2.680000000000000000e+02	4.340609180294119085e+01	3.180031224217052355e+01	-4.155233600293521852e-03	1.100970546557880425e+02	1.163538583302157203e-01	0.000000000000000000e+00	8.066406924263420208e+00	1.000000000000000000e+00
2.680000000000000000e+02	7.316743391923709794e+01	4.361762807907827266e+01	-1.585853627576642999e-02	4.251155304275157505e+02	1.392679403126251270e-02	0.000000000000000000e+00	5.439450590657100904e+00	1.000000000000000000e+00
2.680000000000000000e+02	5.008767277098941406e+01	4.974571013243394901e+01	-4.847880607335076919e-03	1.287410742506468182e+02	1.321185488226128690e-01	0.000000000000000000e+00	6.289145256724265387e+00	1.000000000000000000e+00
2.680000000000000000e+02	9.608712073571521728e+01	3.174065365752634449e+01	-3.653219357343265739e-03	9.658430821017864787e+01	1.358939905456294506e-01	0.000000000000000000e+00	1.285118338328820720e+01	1.000000000000000000e+00
2.680000000000000000e+02	3.085474251434282067e+01	3.522351678008512010e+01	-3.984280923513494610e-03	1.054955115562317616e+02	2.580785953265172239e-01	0.000000000000000000e+00	9.049125552708995102e+00	1.000000000000000000e+00
2.690000000000000000e+02	8.973716371088706012e+01	4.291343129487948715e+01	-3.709145939665763666e-03	9.808968726486872924e+01	1.434344586719005221e-01	0.000000000000000000e+00	6.661038647865730411e+00	1.000000000000000000e+00
2.690000000000000000e+02	1.151742255930476659e+02	4.614543367625955028e+01	-3.638828139864513402e-03	9.619693897600879495e+01	1.877635098032630623e-01	0.000000000000000000e+00	6.969087681901352305e+00	1.000000000000000000e+00
2.700000000000000000e+02	8.198551165178729505e+00	5.119746303958916656e+01	-1.566287914554687424e-02	4.198490161242663703e+02	1.860836664536080765e-02	0.000000000000000000e+00	1.247540454711056768e+01	1.000000000000000000e+00
2.700000000000000000e+02	8.044241447050485050e+00	2.102139716987377227e+01	-4.720030162967786894e-03	1.252997164366915825e+02	1.731002145856509467e-01	0.000000000000000000e+00	9.496598127947013523e+00	1.000000000000000000e+00
2.700000000000000000e+02	6.711005428022382979e+00	3.881106217840535777e+01	-4.108634704749059355e-03	1.088427494862031466e+02	1.186791292402129550e-01	0.000000000000000000e+00	1.247540454711056768e+01	1.000000000000000000e+00
2.710000000000000000e+02	6.188295445998530653e+01	8.595974151818690956e+00	-1.739886372655385580e-02	4.665766136099003916e+02	1.679582577981053593e-02	0.000000000000000000e+00	1.597055924209728772e+01	1.000000000000000000e+00
2.710000000000000000e+02	2.760910547840425977e+01	9.095053230773118003e+00	-4.173402219679194641e-03	1.105861004358092856e+02	3.513217419330239011e-01	0.000000000000000000e+00	5.886446388274988450e+00	1.000000000000000000e+00
2.720000000000000000e+02	1.155832764956940508e+02	1.634614642122008021e+01	-1.639173236912978143e-02	4.394676005462162607e+02	2.911966515336095185e-02	0.000000000000000000e+00	5.672143360439116044e+00	1.000000000000000000e+00
2.720000000000000000e+02	3.126557720188537459e+01	2.276052546816650946e+01	-4.999643033040590025e-03	1.328260722508578056e+02	9.930974706110262673e-02	0.000000000000000000e+00	1.083313874060927162e+01	1.000000000000000000e+00
2.720000000000000000e+02	6.509323751860931395e+01	3.171956369183275726e+01	-4.684968761708916719e-03	1.243559666688471879e+02	1.286237199390063424e-01	0.000000000000000000e+00	1.051188963856628789e+01	1.000000000000000000e+00
2.720000000000000000e+02	6.803680142143130638e+01	4.181090925738548236e+01	-3.948778456030544066e-03	1.045398895832947517e+02	3.708362674052495533e-01	0.000000000000000000e+00	5.439450590657100904e+00	1.000000000000000000e+00
2.720000000000000000e+02	1.044687186268745904e+02	4.714480765183109412e+01	-4.231594418219247408e-03	1.121524632134132133e+02	2.506129469805044030e-01	0.000000000000000000e+00	1.075205225739857973e+01	1.000000000000000000e+00
2.720000000000000000e+02	6.659377661816708383e+01	4.765748551491087426e+01	-3.366348489663477644e-03	8.886258845416557506e+01	2.855085103958949766e-01	0.000000000000000000e+00	6.022024121331246427e+00	1.000000000000000000e+00
2.730000000000000000e+02	1.310508789149205882e+02	2.234401747464961829e+01	-1.644776050927589106e-02	4.409757132387250067e+02	2.197195548065411508e-02	0.000000000000000000e+00	7.249975739047633816e+00	1.000000000000000000e+00
2.730000000000000000e+02	5.373341478734752741e+01	4.462107227104916518e+01	-4.269881434353016772e-03	1.131830370436179578e+02	1.918681058386837446e-01	0.000000000000000000e+00	5.084969314064171186e+00	1.000000000000000000e+00
2.740000000000000000e+02	9.295699484538282320e+01	4.874456526124423306e+01	-7.923024527786565185e-03	2.115149012174161385e+02	9.543691036178858500e-02	0.000000000000000000e+00	3.920141457813233643e+00	1.000000000000000000e+00
2.740000000000000000e+02	8.340376123807402564e+01	4.687800457356583905e+01	-4.185721044552489188e-03	1.109176869582203437e+02	1.930558385305428670e-01	0.000000000000000000e+00	3.711783482010192259e+00	1.000000000000000000e+00
2.750000000000000000e+02	7.714541006749517749e+01	1.329876176494024875e+01	-4.392259478552511774e-03	1.164770939453884040e+02	1.079182055618705949e-01	0.000000000000000000e+00	9.985535682020000081e+00	1.000000000000000000e+00
2.750000000000000000e+02	9.014253620645509102e+01	1.640577873851186297e+01	-4.197768528337166710e-03	1.112419697768376494e+02	1.145773805661611799e-01	0.000000000000000000e+00	1.258690472524072845e+01	1.000000000000000000e+00
2.750000000000000000e+02	2.059420790553266656e+01	4.422131457806173671e+01	-4.279468629587658730e-03	1.134410961328759271e+02	2.433332262553665748e-01	0.000000000000000000e+00	1.143458780481244297e+01	1.000000000000000000e+00
2.760000000000000000e+02	4.370481735451675576e+01	2.601265458691938903e+01	-2.013494625701367155e-02	5.402239055096011953e+02	1.437210804309418943e-02	0.000000000000000000e+00	7.077299914047880058e+00	1.000000000000000000e+00
2.760000000000000000e+02	3.271470452154225228e+01	1.202474766752656166e+01	-4.593492853212478334e-03	1.218937043431214562e+02	1.871057051406029847e-01	0.000000000000000000e+00	5.886446388274988450e+00	1.000000000000000000e+00
2.760000000000000000e+02	9.207007957585126690e+01	2.884421702960710121e+01	-3.638429387493211011e-03	9.618620573534150253e+01	1.536594486124277514e-01	0.000000000000000000e+00	3.950992877038657980e+00	1.000000000000000000e+00
2.760000000000000000e+02	7.748423737776842302e+01	3.401741746748535178e+01	-3.927360974703484990e-03	1.039633939982784483e+02	9.745192417128500928e-02	0.000000000000000000e+00	7.775855783780115438e+00	1.000000000000000000e+00
2.760000000000000000e+02	9.687660440471974255e+01	3.646371801144023550e+01	-4.246178747097384583e-03	1.125450304383020352e+02	1.098998236475036139e-01	0.000000000000000000e+00	9.008855429114467128e+00	1.000000000000000000e+00
2.760000000000000000e+02	8.489136583771458788e+01	5.027864703822629622e+01	4.031884240311661531e-03	-1.067768527908616107e+02	3.351521674161830333e-01	0.000000000000000000e+00	3.707270865854026543e+00	1.000000000000000000e+00
2.770000000000000000e+02	1.288134075889418000e+02	5.006333928024777435e+01	-1.558545788694750550e-02	4.177650636236261334e+02	5.772417593709910921e-02	0.000000000000000000e+00	8.871343965077574722e+00	1.000000000000000000e+00
2.770000000000000000e+02	4.948132211019201065e+01	8.290224972932275449e+00	-4.035593157158011944e-03	1.068766859203721253e+02	7.275363879860730076e-02	0.000000000000000000e+00	8.458563576780983695e+00	1.000000000000000000e+00
2.770000000000000000e+02	1.385742700325340593e+02	1.092451271151810488e+01	-1.579020848956434395e-02	4.232763474499323024e+02	1.720600730124854927e-02	0.000000000000000000e+00	5.433445774760992997e+00	1.000000000000000000e+00
2.770000000000000000e+02	1.404534200319537547e+02	2.696303569189894844e+01	-2.998426750847103892e-03	7.895921770668259398e+01	1.961228424954443161e-01	0.000000000000000000e+00	1.047583451323952985e+01	1.000000000000000000e+00
2.780000000000000000e+02	1.374361037482438519e+02	5.214896980627005263e+01	-1.553615615989954908e-02	4.164380061819596790e+02	5.085779735996542872e-02	0.000000000000000000e+00	8.871343965077574722e+00	1.000000000000000000e+00
2.780000000000000000e+02	6.728614085085030183e+01	1.171581092217431497e+01	-4.138566926384174872e-03	1.096484368291201861e+02	1.363682539448018982e-01	0.000000000000000000e+00	7.518301989233969529e+00	1.000000000000000000e+00
2.780000000000000000e+02	2.405462390698073705e+01	2.917824914203166387e+01	-4.455202312349722596e-03	1.181713298472851505e+02	2.636416821942906275e-01	0.000000000000000000e+00	7.526140740462908596e+00	1.000000000000000000e+00
2.780000000000000000e+02	1.727175864499331936e+01	3.289486553086425147e+01	-4.683759954067172500e-03	1.243234291235607998e+02	2.032376114658496213e-01	0.000000000000000000e+00	7.447812480593850815e+00	1.000000000000000000e+00
2.780000000000000000e+02	1.192789006682470472e+02	3.300214679546428442e+01	-4.354431626893228054e-03	1.154588794719303735e+02	2.331880297679304048e-01	0.000000000000000000e+00	4.588900404038723124e+00	1.000000000000000000e+00
2.780000000000000000e+02	5.955707630908542427e+01	4.870172022193811046e+01	-6.969189748299437805e-03	1.858404752280912646e+02	4.366399788692632011e-02	0.000000000000000000e+00	6.521351228758253349e+00	1.000000000000000000e+00
2.780000000000000000e+02	1.084159654307061693e+01	5.076372113450150181e+01	-4.064005991853704078e-03	1.076414758370636946e+02	9.301836121159046122e-02	0.000000000000000000e+00	1.174378609891077296e+01	1.000000000000000000e+00
2.780000000000000000e+02	5.826289679093375895e+01	4.231007558040620609e+01	-4.805835753019384315e-03	1.276093504725092345e+02	2.723362138409995969e-01	0.000000000000000000e+00	4.828794404256316675e+00	1.000000000000000000e+00
2.780000000000000000e+02	8.817771039680380341e+01	4.856289743185747199e+01	-4.674823798137110915e-03	1.240828940969613399e+02	2.266892526018946530e-01	0.000000000000000000e+00	3.707270865854026543e+00	1.000000000000000000e+00
2.790000000000000000e+02	6.664521351466088106e+01	2.308532969990166350e+01	-4.502451823302046525e-03	1.194431476694760335e+02	2.655423350336056920e-01	0.000000000000000000e+00	6.078993561772193743e+00	1.000000000000000000e+00
2.790000000000000000e+02	1.274898505552814925e+02	1.463664791392333164e+01	-4.314000674012172590e-03	1.143705971721586110e+02	1.477920558969390008e-01	0.000000000000000000e+00	1.168949540864070791e+01	1.000000000000000000e+00
2.790000000000000000e+02	1.362234802385983556e+01	1.792207435685861938e+01	-4.776563447078233104e-03	1.268214261185377154e+02	2.563847830542896888e-01	0.000000000000000000e+00	3.697722058716703675e+00	1.000000000000000000e+00
2.790000000000000000e+02	7.053645790171711383e+01	4.088411995674924526e+01	-3.402848174047780512e-03	8.984505257217810481e+01	2.413233078770549156e-01	0.000000000000000000e+00	8.438552005061779937e+00	1.000000000000000000e+00
2.790000000000000000e+02	2.768167250399008239e+01	7.841302783388052866e+00	-3.997635037395569531e-03	1.058549650128384769e+02	2.750592763052429612e-01	0.000000000000000000e+00	6.544663657387591371e+00	1.000000000000000000e+00
2.790000000000000000e+02	6.323778804244420826e+01	1.805108552869216965e+01	-4.102637100058199697e-03	1.086813116134601245e+02	3.227720999218599562e-01	0.000000000000000000e+00	6.078993561772193743e+00	1.000000000000000000e+00
2.790000000000000000e+02	3.022905392455093576e+01	2.487485415628103524e+01	-1.846707544999818661e-03	4.795832515492467252e+01	4.475848454819689737e-01	0.000000000000000000e+00	7.526140740462908596e+00	1.000000000000000000e+00
2.790000000000000000e+02	7.159375662926200334e+01	2.894137868496783383e+01	-3.807830119129691250e-03	1.007459750376066978e+02	1.729008251061990853e-01	0.000000000000000000e+00	7.666902156188031725e+00	1.000000000000000000e+00
2.800000000000000000e+02	5.333567101531624388e+01	1.581958698441860811e+01	-5.125162353030181424e-03	1.362046830549594745e+02	2.384225126016689122e-01	0.000000000000000000e+00	8.185509877312810545e+00	1.000000000000000000e+00
2.810000000000000000e+02	4.592319470424229877e+01	1.929201652140754319e+01	4.537165039204912875e-03	-1.203775253119319046e+02	2.383705723980927838e-01	0.000000000000000000e+00	7.077299914047880058e+00	1.000000000000000000e+00
2.810000000000000000e+02	8.833787784537857135e+01	3.014075663851491527e+01	-4.331837202639956738e-03	1.148507040460207236e+02	7.125578262227705295e-02	0.000000000000000000e+00	3.950992877038657980e+00	1.000000000000000000e+00
2.810000000000000000e+02	5.204498713767457474e+01	4.913967073995920032e+01	-8.616088178562677710e-03	2.301701356358028931e+02	3.100102058435427743e-02	0.000000000000000000e+00	7.524844475167781432e+00	1.000000000000000000e+00
2.810000000000000000e+02	1.430515064921507644e+02	1.400293546870187988e+01	4.841360004968615210e-03	-1.285655588191864922e+02	4.897564055637587677e-01	0.000000000000000000e+00	5.433445774760992997e+00	1.000000000000000000e+00
2.810000000000000000e+02	8.506678269639590440e+01	1.793815348647338226e+01	-3.800913591322523447e-03	1.005598024581336318e+02	7.907073802958763942e-02	0.000000000000000000e+00	1.263343132960764059e+01	1.000000000000000000e+00
2.810000000000000000e+02	1.212289136261872500e+02	3.715611554619557211e+01	-4.164137225781770063e-03	1.103367140586016149e+02	1.886675096506524874e-01	0.000000000000000000e+00	4.588900404038723124e+00	1.000000000000000000e+00
2.810000000000000000e+02	3.219805545169002414e+01	5.129814401829095516e+01	-3.525207252780312561e-03	9.313859897937615528e+01	3.754286099758402662e-01	0.000000000000000000e+00	7.275719869252712968e+00	1.000000000000000000e+00
2.820000000000000000e+02	1.220399510656303335e+02	2.583190781974332850e+01	-4.338467847439216388e-03	1.150291814960164487e+02	9.881751207711231277e-02	0.000000000000000000e+00	7.683470977744257802e+00	1.000000000000000000e+00
2.820000000000000000e+02	1.084737817541199121e+02	3.173596595693723543e+01	-8.225948432784626133e-03	2.196687215084437526e+02	6.958217671614774780e-02	0.000000000000000000e+00	9.285330510266096127e+00	1.000000000000000000e+00
2.820000000000000000e+02	1.047436417703942482e+02	8.602645369782262463e+00	-3.777038294157838635e-03	9.991714970190110989e+01	1.689574007232603758e-01	0.000000000000000000e+00	5.511668079717717106e+00	1.000000000000000000e+00
2.820000000000000000e+02	1.072946734212470972e+02	4.677101345162424906e+01	-3.856661329778706022e-03	1.020603675621185147e+02	9.284767465838905665e-02	0.000000000000000000e+00	1.508121180900740299e+01	1.000000000000000000e+00
2.830000000000000000e+02	8.176866797573175916e+01	5.316423446774621908e+01	-2.788327061494552239e-03	7.330395220298322556e+01	3.061395062811094192e-01	0.000000000000000000e+00	5.873759263811948905e+00	1.000000000000000000e+00
2.830000000000000000e+02	3.899538012837137302e+01	3.682542838460345536e+01	-3.502396758096031765e-03	9.252460757316390527e+01	3.445306693549062826e-01	0.000000000000000000e+00	6.158919982072548649e+00	1.000000000000000000e+00
2.830000000000000000e+02	6.220798449776331296e+01	3.952555795898603463e+01	-4.685677639599735225e-03	1.243750475760804903e+02	1.992632700933774093e-01	0.000000000000000000e+00	4.828794404256316675e+00	1.000000000000000000e+00
2.840000000000000000e+02	1.253080892643805022e+01	2.998508674051937462e+01	-3.881352785893165454e-03	1.027249889160601413e+02	1.296445351392579992e-01	0.000000000000000000e+00	7.104177903170861619e+00	1.000000000000000000e+00
2.840000000000000000e+02	9.943513489954624163e+01	7.119999146592560280e+00	-4.799274776922729351e-03	1.274327482990155431e+02	4.517258870936213810e-01	0.000000000000000000e+00	5.511668079717717106e+00	1.000000000000000000e+00
2.840000000000000000e+02	5.642034086683162997e+01	3.871754858401886423e+01	-4.923910060142091052e-03	1.307875634341845910e+02	2.181106490506249385e-01	0.000000000000000000e+00	4.910205404039023946e+00	1.000000000000000000e+00
2.840000000000000000e+02	2.730607696509891014e+01	4.591254784863912874e+01	-4.506686399525713926e-03	1.195571300028830422e+02	7.990062952621457271e-02	0.000000000000000000e+00	7.275719869252712968e+00	1.000000000000000000e+00
2.850000000000000000e+02	9.287484023076369510e+01	5.882344984509875196e+00	-1.609367115614883381e-02	4.314446696177776062e+02	1.698153599199392350e-02	0.000000000000000000e+00	6.676020818285192782e+00	1.000000000000000000e+00
2.850000000000000000e+02	7.221484654055495866e+01	3.259463322853270739e+01	-3.680692065244108458e-03	9.732379267949710311e+01	2.124944204150273075e-01	0.000000000000000000e+00	7.328811957256512244e+00	1.000000000000000000e+00
2.850000000000000000e+02	7.637641523841129754e+01	5.083514488035876155e+01	-4.073244105528772523e-03	1.078901386777697553e+02	2.261689963309277962e-01	0.000000000000000000e+00	5.873759263811948905e+00	1.000000000000000000e+00
2.860000000000000000e+02	2.271952253424893087e+01	1.141884801591948850e+01	-1.645152615705722243e-02	4.410770733980972977e+02	7.690430633199740740e-03	0.000000000000000000e+00	9.685053264063153478e+00	1.000000000000000000e+00
2.860000000000000000e+02	6.975751947265766262e+01	3.949919899230129516e+01	-4.403554422518773069e-03	1.167811206061390976e+02	2.175531883448181825e-01	0.000000000000000000e+00	3.394898809451630584e+00	1.000000000000000000e+00
2.860000000000000000e+02	1.284650999614769376e+02	1.058918441784530096e+01	-3.957787423926402599e-03	1.047823844937936002e+02	9.722156684214533495e-02	0.000000000000000000e+00	1.498055245027060067e+01	1.000000000000000000e+00
2.860000000000000000e+02	3.165558356188829237e+01	3.742147037311431035e+01	-4.485557298865963487e-03	1.189883967769867894e+02	1.258332323559963051e-01	0.000000000000000000e+00	7.363958153698647813e+00	1.000000000000000000e+00
2.870000000000000000e+02	4.299100876164137475e+01	3.213850538858939387e+01	-5.174068185991220238e-03	1.375210841925648992e+02	2.775670510064283114e-01	0.000000000000000000e+00	6.158919982072548649e+00	1.000000000000000000e+00
2.880000000000000000e+02	1.139965354497320931e+02	1.545076775364467458e+01	-3.992306233346921800e-03	1.057115292857074138e+02	2.242848864703207434e-01	0.000000000000000000e+00	6.551779148020485444e+00	1.000000000000000000e+00
2.880000000000000000e+02	1.318423918341791250e+02	2.598804932840795345e+01	-6.790367848923911480e-03	1.810271158082805414e+02	5.104247529843597420e-02	0.000000000000000000e+00	8.334686446754769662e+00	1.000000000000000000e+00
2.880000000000000000e+02	3.164401547972570938e+01	2.724033487758003247e+01	-4.229038767660296509e-03	1.120836726193381594e+02	1.059421208182550478e-01	0.000000000000000000e+00	1.018114206751643991e+01	1.000000000000000000e+00
2.880000000000000000e+02	5.309994631144832056e+00	2.945590218901562096e+01	-4.562466364246792715e-03	1.210585625431061345e+02	2.191264926030109805e-01	0.000000000000000000e+00	4.414245399599551867e+00	1.000000000000000000e+00
2.880000000000000000e+02	1.298846497982823678e+02	3.600496962394326772e+01	-4.382325003717638459e-03	1.162096871110224896e+02	1.306131026149164320e-01	0.000000000000000000e+00	8.888203915622945317e+00	1.000000000000000000e+00
2.880000000000000000e+02	5.738258758210088217e+01	4.725440291372218127e+01	-4.461836744496742307e-03	1.183499092415398337e+02	1.912597732802024941e-01	0.000000000000000000e+00	5.787142949611913778e+00	1.000000000000000000e+00
2.880000000000000000e+02	1.068602890867855315e+01	2.312461078283419269e+01	-4.138421566269784302e-03	1.096445241625043394e+02	1.730791394846725728e-01	0.000000000000000000e+00	4.263594164824456634e+00	1.000000000000000000e+00
2.890000000000000000e+02	9.844494986898082800e+01	3.218732225527786994e+01	-3.943361299215789560e-03	1.043940756596425103e+02	9.557050801762390080e-02	0.000000000000000000e+00	6.997863268830167627e+00	1.000000000000000000e+00
2.890000000000000000e+02	7.231242427616572854e+01	2.503376259808676707e+01	-3.555789971162820039e-03	9.396179578090843165e+01	1.970467070727091041e-01	0.000000000000000000e+00	3.005172779638625613e+00	1.000000000000000000e+00
2.890000000000000000e+02	5.893474316605072261e+01	3.449997840824990902e+01	-4.237652979148955230e-03	1.123155418487668555e+02	2.897773337546544203e-01	0.000000000000000000e+00	4.910205404039023946e+00	1.000000000000000000e+00
2.900000000000000000e+02	5.580003312154140360e+01	6.162137733884607727e+00	-3.859008675659429156e-03	1.021235512071082496e+02	1.043944109678379695e-01	0.000000000000000000e+00	1.344740569516328321e+01	1.000000000000000000e+00
2.900000000000000000e+02	2.128164668788347669e+01	2.099657059376539081e+01	-4.149898460517651745e-03	1.099534483895204886e+02	1.061434199401771750e-01	0.000000000000000000e+00	9.685053264063153478e+00	1.000000000000000000e+00
2.900000000000000000e+02	3.980100905395191546e+01	4.048020471999209491e+01	-3.755847036480705267e-03	9.934674339196888582e+01	1.497210802226793813e-01	0.000000000000000000e+00	8.700793771348093841e+00	1.000000000000000000e+00
2.900000000000000000e+02	1.440015095965372893e+02	4.246567243007710601e+01	-4.243729822022213223e-03	1.124791125802536129e+02	1.172552808110118860e-01	0.000000000000000000e+00	1.040168036772984905e+01	1.000000000000000000e+00
2.900000000000000000e+02	5.193150396186825901e+01	3.713872343110966767e+01	-4.009096145994510071e-03	1.061634643366284223e+02	1.875953990787628811e-01	0.000000000000000000e+00	6.839226540092400164e+00	1.000000000000000000e+00
2.900000000000000000e+02	5.644935825279483055e+01	5.296580436504442702e+01	-3.617610449764581751e-03	9.562582118302158563e+01	1.924017258941972397e-01	0.000000000000000000e+00	5.787142949611913778e+00	1.000000000000000000e+00
2.910000000000000000e+02	3.604522056288920595e+01	9.367856413172138019e+00	-4.290913172573540026e-03	1.137491495590999619e+02	8.215266257492404023e-02	0.000000000000000000e+00	1.115936316541585782e+01	1.000000000000000000e+00
2.910000000000000000e+02	2.395086951819215670e+01	4.408331240077813362e+01	-1.505853554952748738e-02	4.035818645569214027e+02	4.164239078360632007e-02	0.000000000000000000e+00	4.714729714907478275e+00	1.000000000000000000e+00
2.910000000000000000e+02	1.241195547499841041e+02	4.276986784415189646e+01	-1.676648683826600927e-02	4.495548882913541888e+02	1.414271424519952802e-02	0.000000000000000000e+00	8.888203915622945317e+00	1.000000000000000000e+00
2.910000000000000000e+02	7.251000395237593921e+01	3.391537245675213796e+01	-2.583440906593127175e-03	6.778901970798399645e+01	3.761198473459870240e-01	0.000000000000000000e+00	5.951334793829932579e+00	1.000000000000000000e+00
2.910000000000000000e+02	4.022188021183265505e+01	1.971613648449451262e+01	-3.324778785068897933e-03	8.774365430858377124e+01	3.642350919508776652e-01	0.000000000000000000e+00	1.115936316541585782e+01	1.000000000000000000e+00
2.910000000000000000e+02	6.934004087024901253e+01	4.286833086014900829e+01	-3.819679781023594626e-03	1.010649330729355455e+02	1.661889405006505838e-01	0.000000000000000000e+00	3.394898809451630584e+00	1.000000000000000000e+00
2.920000000000000000e+02	9.174126065730169444e+01	1.606866368502923237e+01	-4.570151552644630306e-03	1.212654252042059966e+02	1.078594555109353426e-01	0.000000000000000000e+00	1.060408399709374905e+01	1.000000000000000000e+00
2.920000000000000000e+02	1.375244192926130609e+02	1.589880598984221294e+01	-4.151738182859566334e-03	1.100029683023232110e+02	1.962227091193733397e-01	0.000000000000000000e+00	5.988154488148154542e+00	1.000000000000000000e+00
2.920000000000000000e+02	1.317991131895988417e+02	1.765347524663023293e+01	-4.519434452845664738e-03	1.199002700922463589e+02	2.767258080371771678e-01	0.000000000000000000e+00	5.988154488148154542e+00	1.000000000000000000e+00
2.920000000000000000e+02	7.184111296595740725e+01	2.800174660821058481e+01	-3.944649372435018314e-03	1.044287468010677600e+02	2.429681673394434860e-01	0.000000000000000000e+00	3.005172779638625613e+00	1.000000000000000000e+00
2.920000000000000000e+02	1.350093409033620695e+01	1.492324935363995486e+01	-3.131908455112296461e-03	8.255215246937635243e+01	1.671536374233967281e-01	0.000000000000000000e+00	8.670987283694865155e+00	1.000000000000000000e+00
2.920000000000000000e+02	9.006792351728959645e+00	2.704359021479466563e+01	-4.139022516304376870e-03	1.096606999693822644e+02	3.016960065060898533e-01	0.000000000000000000e+00	4.263594164824456634e+00	1.000000000000000000e+00
2.930000000000000000e+02	6.251197834876669646e+01	1.781471303709709275e+01	-3.607343386884046335e-03	9.534946205697274024e+01	2.001776242244243109e-01	0.000000000000000000e+00	1.217223960246829328e+01	1.000000000000000000e+00
2.940000000000000000e+02	9.477337163518781438e+01	2.623000712156370540e+01	-3.915430963192298615e-03	1.036422731876487120e+02	1.280488882987923516e-01	0.000000000000000000e+00	6.997863268830167627e+00	1.000000000000000000e+00
2.940000000000000000e+02	7.891313355205545577e+01	3.162676010305802521e+01	-4.059417710547521055e-03	1.075179728034700304e+02	1.301325301503448717e-01	0.000000000000000000e+00	6.799839349262104093e+00	1.000000000000000000e+00
2.950000000000000000e+02	1.156750923152181514e+02	2.818210660444611193e+01	-1.573723217367300684e-02	4.218503808875989876e+02	1.035213969297799075e-02	0.000000000000000000e+00	9.258535401187984348e+00	1.000000000000000000e+00
2.950000000000000000e+02	4.828433743108985254e+01	4.292432590306313500e+01	-4.085400775058495998e-03	1.082173604554086381e+02	8.575277522167368272e-02	0.000000000000000000e+00	6.839226540092400164e+00	1.000000000000000000e+00
2.950000000000000000e+02	1.360145371397765643e+02	4.912924695486199056e+01	-4.221172337925693102e-03	1.118719314746821709e+02	1.504925662621408033e-01	0.000000000000000000e+00	1.040168036772984905e+01	1.000000000000000000e+00
2.950000000000000000e+02	8.456114072634034073e+01	5.020490411227093119e+01	-4.079306924443858694e-03	1.080533319255623752e+02	8.399520908309998646e-02	0.000000000000000000e+00	1.417799728598195408e+01	1.000000000000000000e+00
2.960000000000000000e+02	1.081590578243899472e+02	4.242731916231904421e+01	-1.640600526725440739e-02	4.398517849714800718e+02	1.649945483608405983e-02	0.000000000000000000e+00	6.457502337503665757e+00	1.000000000000000000e+00
2.960000000000000000e+02	1.400368756712054790e+02	3.306574845427210363e+01	-1.701809481734372145e-02	4.563274348330391490e+02	1.339320994594994652e-02	0.000000000000000000e+00	1.082909978993997591e+01	1.000000000000000000e+00
2.960000000000000000e+02	5.844208554052910642e+01	5.184115011566267128e+01	-1.496294234771287576e-02	4.010087768085468838e+02	3.247406859891110997e-02	0.000000000000000000e+00	1.351627170092470820e+01	1.000000000000000000e+00
2.960000000000000000e+02	1.934657570118983472e+01	4.509778503783925174e+01	-4.383587093808876019e-03	1.162436588630870915e+02	2.617123470241451422e-01	0.000000000000000000e+00	4.714729714907478275e+00	1.000000000000000000e+00
2.970000000000000000e+02	2.672048252637924293e+01	8.362324667175524695e+00	-1.687577115092962418e-02	4.524965004632074397e+02	1.630885375224736533e-01	0.000000000000000000e+00	4.185171177538050458e+00	1.000000000000000000e+00
2.970000000000000000e+02	1.041632171394218318e+02	2.565742694220534048e+01	-3.952411366090629458e-03	1.046376768337383680e+02	2.248758224883822265e-01	0.000000000000000000e+00	9.407286891297502507e+00	1.000000000000000000e+00
2.980000000000000000e+02	7.331733820715681027e+00	1.781444692331403701e+01	-4.219165561723431206e-03	1.118179149634475777e+02	1.552149840055119245e-01	0.000000000000000000e+00	1.428614935467057556e+01	1.000000000000000000e+00
2.980000000000000000e+02	7.438173887686264152e+01	4.033599408997557845e+01	-4.715033209640955188e-03	1.251652131546547935e+02	9.164573936868458670e-02	0.000000000000000000e+00	6.852314802618826306e+00	1.000000000000000000e+00
2.980000000000000000e+02	3.566141506221735824e+01	2.138502252375691981e+01	-4.380350335265019608e-03	1.161565348459441651e+02	1.183335915055048204e-01	0.000000000000000000e+00	5.685030840215105741e+00	1.000000000000000000e+00
2.980000000000000000e+02	4.197510950170859445e+01	3.854105669888172514e+01	-4.078551664939629971e-03	1.080330025617552820e+02	2.674343548549987792e-01	0.000000000000000000e+00	6.045391785628618564e+00	1.000000000000000000e+00
2.990000000000000000e+02	1.172992165691502606e+02	7.211716426079847864e+00	-3.976660623554510027e-03	1.052903955009977466e+02	1.309086662268598156e-01	0.000000000000000000e+00	8.000488504557027980e+00	1.000000000000000000e+00
2.990000000000000000e+02	1.440006772398571684e+02	5.739778055680033297e+00	-1.644483772484992695e-02	4.408970404810934269e+02	2.665607602967734469e-02	0.000000000000000000e+00	1.887847096302061445e+01	1.000000000000000000e+00
2.990000000000000000e+02	6.040846390948686917e+01	3.493831320339078417e+01	2.279459151595908308e-03	-5.960672520727638357e+01	4.826690556588555392e-01	0.000000000000000000e+00	3.955491217005416615e+00	1.000000000000000000e+00
2.990000000000000000e+02	1.312710078467505923e+02	3.980332627090777464e+01	7.160967500289786014e-03	-1.910025680829175485e+02	8.966615491097640334e-02	0.000000000000000000e+00	6.699989706544848822e+00	1.000000000000000000e+00
2.990000000000000000e+02	9.238349910049365121e+01	7.527434177588499864e+00	-3.231416926306662427e-03	8.523062775035145933e+01	3.104739605487266685e-01	0.000000000000000000e+00	1.885464731722126075e+01	1.000000000000000000e+00
3.000000000000000000e+02	4.104486634435945547e+01	1.493064728388686824e+01	-5.262563634485237403e-03	1.399031213038279589e+02	1.353916704386789460e-01	0.000000000000000000e+00	8.404790743632167604e+00	1.000000000000000000e+00
3.000000000000000000e+02	1.310903631814466621e+02	1.951368297820728515e+01	-9.576717961748498764e-03	2.560274631331363935e+02	2.173826494466435388e-01	0.000000000000000000e+00	3.892349940737419800e+00	1.000000000000000000e+00
3.000000000000000000e+02	3.260442740395355088e+01	4.981313070095362860e+01	-4.210434461533798037e-03	1.115828994340865563e+02	8.130559023093664184e-02	0.000000000000000000e+00	3.456718726016831500e+00	1.000000000000000000e+00
3.000000000000000000e+02	1.248909818342491036e+02	4.687252825393981581e+00	-4.923447159282853466e-03	1.307751035049531652e+02	1.525031283267131998e-01	0.000000000000000000e+00	8.000488504557027980e+00	1.000000000000000000e+00
3.000000000000000000e+02	5.298095273502884339e+01	2.890036909784226538e+01	-3.675140188051974951e-03	9.717435247964625944e+01	1.148187986303758068e-01	0.000000000000000000e+00	8.528917512268986201e+00	1.000000000000000000e+00
3.000000000000000000e+02	1.215206480066875940e+02	3.536193643759538929e+01	-4.236993977932397917e-03	1.122978034748626470e+02	1.487675273319764013e-01	0.000000000000000000e+00	9.258535401187984348e+00	1.000000000000000000e+00
3.000000000000000000e+02	1.023995257043330156e+02	3.950719481618276774e+01	-4.326526289928052729e-03	1.147077499010367632e+02	1.312340780457798006e-01	0.000000000000000000e+00	6.457502337503665757e+00	1.000000000000000000e+00
3.010000000000000000e+02	4.358518785161992071e+01	5.212474934708701824e+01	-4.404200751066970378e-03	1.167985178690952637e+02	1.474361898048287545e-01	0.000000000000000000e+00	9.829174329066541205e+00	1.000000000000000000e+00
3.010000000000000000e+02	6.787681081545612471e+01	3.818189820768176901e+01	-4.099682640030169814e-03	1.086017862418136275e+02	1.000721666878027216e-01	0.000000000000000000e+00	6.852314802618826306e+00	1.000000000000000000e+00
3.010000000000000000e+02	1.682439481959505301e+01	5.175947319413981518e+01	2.239983569401073245e-03	-5.854415867558441988e+01	2.854068516316121684e-01	0.000000000000000000e+00	6.858403985350040699e+00	1.000000000000000000e+00
3.020000000000000000e+02	1.127476014284057300e+02	1.447769068722433339e+01	-4.669782030429192078e-03	1.239471845436339379e+02	7.786109431442811424e-02	0.000000000000000000e+00	6.845172551510757764e+00	1.000000000000000000e+00
3.020000000000000000e+02	3.597202823818233242e+01	3.782706987460139203e+01	-2.088209423941512002e-02	5.603349310139907402e+02	1.295029692831684009e-02	0.000000000000000000e+00	6.045391785628618564e+00	1.000000000000000000e+00
3.020000000000000000e+02	1.662155271605401197e+01	6.961183438270959201e+00	-3.821834960260303646e-03	1.011229441572413350e+02	2.598124945973050437e-01	0.000000000000000000e+00	5.129034494082276296e+00	1.000000000000000000e+00
3.020000000000000000e+02	2.253851171634220307e+01	8.198685034771353131e+00	-2.839256585054880048e-03	7.467482513762742258e+01	2.756822229843571836e-01	0.000000000000000000e+00	4.185171177538050458e+00	1.000000000000000000e+00
3.020000000000000000e+02	4.993399239670565493e+01	3.686645136127477684e+01	-4.100036717765152480e-03	1.086113169727083090e+02	2.734670781434005438e-01	0.000000000000000000e+00	7.547137315186128070e+00	1.000000000000000000e+00
3.030000000000000000e+02	2.696105855447826727e+01	2.612695949283265051e+01	-1.636634864682446483e-02	4.387843454231310716e+02	1.678670003484850071e-02	0.000000000000000000e+00	7.155278128458331111e+00	1.000000000000000000e+00
3.030000000000000000e+02	3.966469713712392320e+01	2.542151955496215265e+01	-3.510165612131285317e-03	9.273372226707057564e+01	2.965385969159942681e-01	0.000000000000000000e+00	5.685030840215105741e+00	1.000000000000000000e+00
3.040000000000000000e+02	5.335193104587337132e+01	5.101867730210775420e+01	-9.660355293667355001e-03	2.582787340392464444e+02	2.709670548503151366e-02	0.000000000000000000e+00	9.829174329066541205e+00	1.000000000000000000e+00
3.040000000000000000e+02	1.197861834503838878e+02	1.752914653233298026e+01	-4.725586602794404172e-03	1.254492794492390288e+02	1.427005987746622351e-01	0.000000000000000000e+00	5.490081945380021367e+00	1.000000000000000000e+00
3.040000000000000000e+02	1.121548699951774637e+02	2.129715230145895433e+01	-4.043610440793181035e-03	1.070924876082045358e+02	1.314369681199384354e-01	0.000000000000000000e+00	6.845172551510757764e+00	1.000000000000000000e+00
3.040000000000000000e+02	1.144350146110103417e+01	2.699758220845256673e+01	-3.949937491648178485e-03	1.045710874121262179e+02	2.091985902350586013e-01	0.000000000000000000e+00	8.933960485709690147e+00	1.000000000000000000e+00
3.040000000000000000e+02	1.016639755677672383e+02	3.043321266979452488e+01	-4.304881793218278373e-03	1.141251437298190581e+02	3.107917649339768662e-01	0.000000000000000000e+00	5.623597007836097283e+00	1.000000000000000000e+00
3.040000000000000000e+02	1.277563750972495598e+02	4.550746675865364921e+01	4.069838418424031636e-03	-1.077984676007720424e+02	1.907370096611646915e-01	0.000000000000000000e+00	6.699989706544848822e+00	1.000000000000000000e+00
3.050000000000000000e+02	6.281843133789850242e+01	1.577975852393759126e+01	-6.135084719373957822e-03	1.633888218673428128e+02	1.241739269062562823e-01	0.000000000000000000e+00	5.523185033889302709e+00	1.000000000000000000e+00
3.050000000000000000e+02	1.201432616598121861e+01	4.707196224955370489e+00	-5.079560742478406339e-03	1.349772218632685110e+02	1.912422018445903982e-01	0.000000000000000000e+00	5.129034494082276296e+00	1.000000000000000000e+00
3.050000000000000000e+02	9.776844896326161916e+01	2.637738774998696201e+01	-4.127912072856132659e-03	1.093616395197581710e+02	3.311470618116366671e-01	0.000000000000000000e+00	5.623597007836097283e+00	1.000000000000000000e+00
3.050000000000000000e+02	4.298753550428662606e+01	3.391585510017109328e+01	-1.630693081859187557e-02	4.371849923001256570e+02	1.922682560355859493e-02	0.000000000000000000e+00	7.547137315186128070e+00	1.000000000000000000e+00
3.050000000000000000e+02	7.660589129645437367e+01	4.763335551536452783e+01	-4.337714791393928147e-03	1.150089114428412387e+02	1.040819340393810410e-01	0.000000000000000000e+00	1.286572544719863309e+01	1.000000000000000000e+00
3.050000000000000000e+02	1.064313080240642080e+02	5.120392801551960105e+01	-3.327425832105947254e-03	8.781490502695191935e+01	1.423223554861122730e-01	0.000000000000000000e+00	1.237209910282671110e+01	1.000000000000000000e+00
3.050000000000000000e+02	2.999464906933836872e+01	5.207983787105051476e+01	-4.383864839241056327e-03	1.162511349529673765e+02	2.352096299824933956e-01	0.000000000000000000e+00	3.456718726016831500e+00	1.000000000000000000e+00
3.060000000000000000e+02	8.983067979977178652e+01	1.983118513711202269e+01	-4.782905321245227957e-03	1.269921307127040819e+02	1.957272261953909576e-01	0.000000000000000000e+00	6.675015471604304196e+00	1.000000000000000000e+00
3.060000000000000000e+02	1.368176511272723417e+02	4.397797013123361864e+01	-3.317779982898133410e-03	8.755526714530185473e+01	1.964993737259701501e-01	0.000000000000000000e+00	8.501253117652185054e+00	1.000000000000000000e+00
3.060000000000000000e+02	2.277050221044373401e+01	2.032719720261194851e+01	-3.934649296487462318e-03	1.041595741777532709e+02	3.452999950786567185e-01	0.000000000000000000e+00	7.155278128458331111e+00	1.000000000000000000e+00
3.070000000000000000e+02	1.350878430073583445e+02	9.535076892888806555e+00	-4.336363464059954723e-03	1.149725376867468043e+02	1.908886233574697000e-01	0.000000000000000000e+00	1.247941107696318319e+01	1.000000000000000000e+00
3.070000000000000000e+02	7.338459204557238991e+01	2.955103119950397783e+01	-5.341482478597194689e-03	1.420273844004252624e+02	3.197023837543150337e-01	0.000000000000000000e+00	6.759230922967214283e+00	1.000000000000000000e+00
3.070000000000000000e+02	1.252684731679353831e+02	1.723674403607683914e+01	-4.015331589576737713e-03	1.063313041325819626e+02	2.575419626083615965e-01	0.000000000000000000e+00	5.490081945380021367e+00	1.000000000000000000e+00
3.070000000000000000e+02	8.550638275829848567e+01	2.627955376135056298e+01	-3.783886515371716417e-03	1.001014836688474361e+02	2.877615653985980959e-01	0.000000000000000000e+00	5.401068770442596367e+00	1.000000000000000000e+00
3.080000000000000000e+02	7.806290107469098416e+01	1.115150145901219148e+01	-1.717588627581512206e-02	4.605747166573083859e+02	2.203091646001120729e-02	0.000000000000000000e+00	1.139815185051333835e+01	1.000000000000000000e+00
3.080000000000000000e+02	9.630201614896083129e+01	4.106372827999322794e+01	-3.978978643423838717e-03	1.053527897760407086e+02	1.118420580482094584e-01	0.000000000000000000e+00	7.407489730265733208e+00	1.000000000000000000e+00
3.080000000000000000e+02	9.813391275515904510e+00	3.578156710957083675e+01	-3.764982581933160564e-03	9.959264539788786408e+01	2.148827019390190385e-01	0.000000000000000000e+00	7.161040576222311493e+00	1.000000000000000000e+00
3.080000000000000000e+02	6.257918806737256290e+01	2.129775957287613153e+01	-4.669455059307099469e-03	1.239383834430079787e+02	2.492203183597351268e-01	0.000000000000000000e+00	5.523185033889302709e+00	1.000000000000000000e+00
3.090000000000000000e+02	1.682612370127618107e+01	3.433170985487547711e+01	-3.975079706307728736e-03	1.052478418599263250e+02	1.786807916935738705e-01	0.000000000000000000e+00	7.161040576222311493e+00	1.000000000000000000e+00
3.090000000000000000e+02	8.332781144906344650e+01	2.133735071881697820e+01	-4.090272117114930432e-03	1.083484826516068722e+02	3.205876251152731671e-01	0.000000000000000000e+00	5.401068770442596367e+00	1.000000000000000000e+00
3.090000000000000000e+02	6.664007868315508176e+01	2.999683628490632614e+01	-1.633980846788492952e-02	4.380699618898603376e+02	1.543561725482878177e-02	0.000000000000000000e+00	6.759230922967214283e+00	1.000000000000000000e+00
3.100000000000000000e+02	3.224264335222891731e+01	1.227243294761472647e+01	-1.462189565683360074e-02	3.918288032825319647e+02	7.290095396564144625e-02	0.000000000000000000e+00	7.093296163995122861e+00	1.000000000000000000e+00
3.100000000000000000e+02	1.108604003875177426e+02	1.424149377138745010e+01	-3.272344005552425827e-02	8.790691219953321252e+02	3.716117066714486050e-03	0.000000000000000000e+00	1.464842323827275372e+01	1.000000000000000000e+00
3.100000000000000000e+02	1.260556287492655372e+02	2.474650157672789419e+01	3.304081123901391262e-03	-8.718653416448186988e+01	3.955433719272299919e-01	0.000000000000000000e+00	7.550898769589259096e+00	1.000000000000000000e+00
3.100000000000000000e+02	1.403633447451420011e+02	3.625143395137984470e+01	-3.471346327307466006e-03	9.168882132971580745e+01	2.410350250437933717e-01	0.000000000000000000e+00	8.501253117652185054e+00	1.000000000000000000e+00
3.110000000000000000e+02	5.272457089653425300e+01	3.349312636793086995e+01	-4.209289124161044032e-03	1.115520703217056990e+02	8.677500361681955710e-02	0.000000000000000000e+00	1.154518673574458454e+01	1.000000000000000000e+00
3.110000000000000000e+02	9.719682960427628871e+01	3.371048321511345591e+01	-3.823666603188709788e-03	1.011722465960028075e+02	8.611019876035030940e-02	0.000000000000000000e+00	7.407489730265733208e+00	1.000000000000000000e+00
3.110000000000000000e+02	6.859980686264997018e+01	4.797942335072565179e+00	-3.460569008305302337e-03	9.139872761009574731e+01	1.608542561009885796e-01	0.000000000000000000e+00	1.139815185051333835e+01	1.000000000000000000e+00
3.120000000000000000e+02	9.339940628206370832e+01	1.535863227733505099e+01	-1.544944524559370251e-02	4.141040034807694497e+02	3.322180709679334321e-02	0.000000000000000000e+00	1.171247611236128350e+01	1.000000000000000000e+00
3.120000000000000000e+02	4.006842003567048494e+01	2.518970937397479659e+01	-4.131706630585652018e-03	1.094637778498798184e+02	1.628623575068011142e-01	0.000000000000000000e+00	6.925296781709571192e+00	1.000000000000000000e+00
3.120000000000000000e+02	3.797118474457208492e+01	3.953978581830997285e+01	-4.319921635088907683e-03	1.145299720243023387e+02	1.253390181196853970e-01	0.000000000000000000e+00	8.918189722373570660e+00	1.000000000000000000e+00
3.120000000000000000e+02	2.535107881320680434e+01	1.395207239542513733e+01	-4.123967211449464793e-03	1.092554554568556853e+02	3.912614546023165385e-01	0.000000000000000000e+00	5.193760899584900947e+00	1.000000000000000000e+00
3.130000000000000000e+02	8.921621103475541048e+00	5.011857338916728111e+01	-1.649798191029002228e-02	4.423275255977909524e+02	2.159665292250534385e-02	0.000000000000000000e+00	7.238967522026487522e+00	1.000000000000000000e+00
3.130000000000000000e+02	8.184307557991535020e+01	2.770000263682624819e+01	-3.802678951247180725e-03	1.006073207534452223e+02	1.530163776472114323e-01	0.000000000000000000e+00	3.500975208942641803e+00	1.000000000000000000e+00
3.130000000000000000e+02	2.874045055624448608e+01	2.654884023964977757e+01	-3.754406502514754263e-03	9.930796845579618548e+01	2.390427586047146891e-01	0.000000000000000000e+00	1.008037298888842770e+01	1.000000000000000000e+00
3.130000000000000000e+02	1.035283698769516292e+02	5.248343982635236671e+01	-4.108530277978433669e-03	1.088399386247715910e+02	1.927473038827450802e-01	0.000000000000000000e+00	5.698544143419437269e+00	1.000000000000000000e+00
3.140000000000000000e+02	8.077438547440553407e+01	1.054509205846760800e+01	-4.626048278465496981e-03	1.227700006097128806e+02	9.511260219042938502e-02	0.000000000000000000e+00	1.109021330723371079e+01	1.000000000000000000e+00
3.140000000000000000e+02	4.937176807850068627e+01	4.454075281104519490e+01	-3.349216904708160296e-03	8.840145658995358247e+01	1.508644054671589574e-01	0.000000000000000000e+00	1.022594230317885255e+01	1.000000000000000000e+00
3.150000000000000000e+02	1.059039169504761304e+02	2.802588985195265536e+01	-3.391814305618754202e-03	8.954805329678021053e+01	1.429747365173066331e-01	0.000000000000000000e+00	6.422845911082879056e+00	1.000000000000000000e+00
3.150000000000000000e+02	2.534909454340816382e+01	4.092220550417249569e+01	-3.775539514718132764e-03	9.987680696893876586e+01	1.752657627844891319e-01	0.000000000000000000e+00	1.241193465487819481e+01	1.000000000000000000e+00
3.150000000000000000e+02	6.588940565768633739e+00	1.727140898461570018e+01	-3.617874881648664755e-03	9.563293891135684532e+01	3.385799476749763448e-01	0.000000000000000000e+00	6.371664978847484839e+00	1.000000000000000000e+00
3.150000000000000000e+02	1.036665314550476893e+02	4.678657079741743985e+01	-4.049749917772156073e-03	1.072577442655415894e+02	1.780352425480397072e-01	0.000000000000000000e+00	5.698544143419437269e+00	1.000000000000000000e+00
3.150000000000000000e+02	3.547416959847272722e+01	4.810127069445149317e+01	-4.710093817707546038e-03	1.250322592559777490e+02	2.660037707064694112e-01	0.000000000000000000e+00	8.544070046844042920e+00	1.000000000000000000e+00
3.160000000000000000e+02	2.027693904469605002e+01	1.284380442617104379e+01	-4.021303882438360608e-03	1.064920606853517882e+02	1.388297638267468326e-01	0.000000000000000000e+00	5.193760899584900947e+00	1.000000000000000000e+00
3.160000000000000000e+02	3.601722356404215475e+01	1.957298945368118126e+01	-4.526279256448400082e-03	1.200845120671556572e+02	3.393792172338376822e-01	0.000000000000000000e+00	6.925296781709571192e+00	1.000000000000000000e+00
3.160000000000000000e+02	7.860700520348484588e+01	2.636408499998634625e+01	2.969181576365848702e-03	-7.817202365178808066e+01	2.568306807045260820e-01	0.000000000000000000e+00	3.500975208942641803e+00	1.000000000000000000e+00
3.170000000000000000e+02	5.670992202946022687e+00	3.623502349210406237e+01	-3.643241569955741645e-03	9.631573552932511006e+01	2.734281722859870367e-01	0.000000000000000000e+00	7.536715029933942489e+00	1.000000000000000000e+00
3.170000000000000000e+02	1.122282547468010705e+01	4.133200502682621646e+01	-3.977008126506917547e-03	1.052997492580891503e+02	2.433825874297009806e-01	0.000000000000000000e+00	7.536715029933942489e+00	1.000000000000000000e+00
3.170000000000000000e+02	1.593086293391541375e+01	5.192776650969538110e+01	-4.539696576395061203e-03	1.204456668450626609e+02	1.758211626112632375e-01	0.000000000000000000e+00	7.238967522026487522e+00	1.000000000000000000e+00
3.180000000000000000e+02	3.624833017556985482e+01	5.309598324609052789e+00	-1.662117888712453390e-02	4.456436257567166308e+02	8.531088397904451615e-02	0.000000000000000000e+00	1.192079339443387909e+01	1.000000000000000000e+00
3.180000000000000000e+02	5.581475637903901799e+01	1.888911328651176902e+01	-1.732657324386118261e-02	4.646307665014277859e+02	6.724940773762977386e-02	0.000000000000000000e+00	7.353707370972901280e+00	1.000000000000000000e+00
3.180000000000000000e+02	7.253123352129480850e+01	3.097846780932262689e+01	-4.096196975430932072e-03	1.085079624059655998e+02	2.052703122192635066e-01	0.000000000000000000e+00	5.768230613869641310e+00	1.000000000000000000e+00
3.180000000000000000e+02	5.748984286198128046e+01	3.832249278128129788e+01	-4.928635225601295244e-03	1.309147509864511107e+02	2.269983928632246517e-01	0.000000000000000000e+00	3.483066939117599681e+00	1.000000000000000000e+00
3.180000000000000000e+02	4.408153025835355265e+01	1.429549236003234292e+01	-6.520013747023455097e-03	1.737499787931195954e+02	1.326751641538188586e-01	0.000000000000000000e+00	9.637687379936513921e+00	1.000000000000000000e+00
3.180000000000000000e+02	1.274235524357067959e+02	3.012868299813342077e+01	-4.625373591522133690e-03	1.227518400221919990e+02	1.810200763825151604e-01	0.000000000000000000e+00	6.375627442153697366e+00	1.000000000000000000e+00
3.190000000000000000e+02	9.407376616693922244e+01	3.264096113936211907e+01	-1.719797350066830724e-02	4.611692397675976736e+02	2.243276463709165114e-02	0.000000000000000000e+00	1.269847827690744069e+01	1.000000000000000000e+00
3.190000000000000000e+02	6.364200183033323555e+01	1.487564420113587005e+01	-2.159943002020605490e-02	5.796434997614148870e+02	5.041996066852183489e-02	0.000000000000000000e+00	5.629613127682804752e+00	1.000000000000000000e+00
3.190000000000000000e+02	7.271994968678362170e+01	2.521332508570631248e+01	-3.523395664422941925e-03	9.308983635066445572e+01	2.992900766365719223e-01	0.000000000000000000e+00	5.768230613869641310e+00	1.000000000000000000e+00
3.200000000000000000e+02	1.733269496664331655e+01	3.005178908142267602e+01	-1.669924741590699674e-02	4.477450008663541325e+02	2.486619508242160492e-02	0.000000000000000000e+00	7.980072342846532329e+00	1.000000000000000000e+00
3.200000000000000000e+02	1.202984525018336193e+01	1.395558769603795390e+01	-4.386938132642737888e-03	1.163338589694132708e+02	3.144263419949586691e-01	0.000000000000000000e+00	5.087380243611500319e+00	1.000000000000000000e+00
3.200000000000000000e+02	1.317229533551875420e+02	1.525251196983047208e+01	-3.661864143812048559e-03	9.681700042811772278e+01	3.277534826985605276e-01	0.000000000000000000e+00	5.466228301205766194e+00	1.000000000000000000e+00
3.200000000000000000e+02	7.414216521525253256e+01	1.695285098664816914e+01	-3.876971844780563968e-03	1.026070668704627309e+02	2.583133919590278049e-01	0.000000000000000000e+00	7.893973915862503077e+00	1.000000000000000000e+00
3.210000000000000000e+02	1.301477773801325384e+02	2.436437699191620609e+01	-5.156432266022726273e-03	1.370463771136007551e+02	2.668867318089096496e-01	0.000000000000000000e+00	5.710089123981015646e+00	1.000000000000000000e+00
3.210000000000000000e+02	6.996292077538805643e+01	5.293526747530749788e+01	-3.658257922755831209e-03	9.671993156713659801e+01	1.096944832385063906e-01	0.000000000000000000e+00	1.602193572625458629e+01	1.000000000000000000e+00
3.210000000000000000e+02	1.356822040684412798e+02	1.902132950726879201e+01	-4.661659717284542814e-03	1.237285557704133367e+02	3.001151944733143617e-01	0.000000000000000000e+00	5.466228301205766194e+00	1.000000000000000000e+00
3.220000000000000000e+02	5.993232043754740346e+01	3.205018275461068811e+01	-1.548689359447686688e-02	4.151120028560283117e+02	6.175150119034666929e-02	0.000000000000000000e+00	6.731089791245993048e+00	1.000000000000000000e+00
3.220000000000000000e+02	1.134367624999782009e+02	4.626504426461496422e+01	-1.677638849231427587e-02	4.498214116867065968e+02	1.394313123123147591e-02	0.000000000000000000e+00	1.047146438556375614e+01	1.000000000000000000e+00
3.220000000000000000e+02	1.369677718245561948e+02	5.190637639925576252e+01	-1.528640738529637652e-02	4.097155039547694173e+02	1.762065506682808369e-02	0.000000000000000000e+00	3.490101746437877406e+00	1.000000000000000000e+00
3.220000000000000000e+02	3.644280739433096272e+01	2.152269639190306449e+01	-3.885591662399004442e-03	1.028390870004113680e+02	2.011931705081886346e-01	0.000000000000000000e+00	1.051582450935873503e+01	1.000000000000000000e+00
3.230000000000000000e+02	9.434202967385102667e+00	5.980283012691251621e+00	-4.694222705196700145e-03	1.246050556015386945e+02	2.673323030347294349e-01	0.000000000000000000e+00	8.387064066314385613e+00	1.000000000000000000e+00
3.230000000000000000e+02	2.251067996952568251e+01	1.092696001769339453e+01	-3.842210839306431629e-03	1.016714028733499333e+02	2.376677845566061986e-01	0.000000000000000000e+00	1.090965086646709281e+01	1.000000000000000000e+00
3.230000000000000000e+02	6.670494454535571549e+01	1.959908848384624136e+01	-4.322694904498616819e-03	1.146046202775840328e+02	3.856627287953813266e-01	0.000000000000000000e+00	5.477161441169321243e+00	1.000000000000000000e+00
3.230000000000000000e+02	5.862403496288110460e+01	4.161572274298006846e+01	-3.471139413684701334e-03	9.168325182375093618e+01	1.654602333354971977e-01	0.000000000000000000e+00	3.483066939117599681e+00	1.000000000000000000e+00
3.230000000000000000e+02	3.309913608769070237e+01	4.859737477542904571e+01	-3.872677911274054630e-03	1.024914868136364987e+02	1.281628666020778740e-01	0.000000000000000000e+00	4.490642574547146992e+00	1.000000000000000000e+00
3.240000000000000000e+02	8.816747834045557397e+01	4.632663282060860865e+01	-4.588869130576306472e-03	1.217692473331963328e+02	1.280159776109219827e-01	0.000000000000000000e+00	4.784436499409192578e+00	1.000000000000000000e+00
3.240000000000000000e+02	8.884014193895099609e+00	1.795373535568996815e+01	-3.193770275237518396e-03	8.421729066367026917e+01	2.453672205264426642e-01	0.000000000000000000e+00	5.087380243611500319e+00	1.000000000000000000e+00
3.250000000000000000e+02	8.113592684543253597e+01	1.035640897395056648e+01	-3.864300701559303039e-03	1.022659969746791830e+02	1.135583206095501785e-01	0.000000000000000000e+00	9.613831128465907483e+00	1.000000000000000000e+00
3.250000000000000000e+02	1.300968073200872865e+01	4.188669405829711678e+01	-4.348794960139832667e-03	1.153071569865494723e+02	2.442059373240424991e-01	0.000000000000000000e+00	5.979379545609515567e+00	1.000000000000000000e+00
3.250000000000000000e+02	2.173635304458608886e+01	4.966701550530855513e+01	-4.253765063261139880e-03	1.127492317497520986e+02	8.652941974683703297e-02	0.000000000000000000e+00	5.068904751916739393e+00	1.000000000000000000e+00
3.250000000000000000e+02	1.290807043764395132e+02	2.997387545511198681e+01	-1.656492987934788524e-02	4.441295679574078008e+02	1.272762029332956679e-01	0.000000000000000000e+00	5.710089123981015646e+00	1.000000000000000000e+00
3.250000000000000000e+02	1.213524778277830762e+02	3.603616193973859083e+01	1.128402865491584528e-02	-3.019832439194875064e+02	4.734178612298074462e-01	0.000000000000000000e+00	7.117594631534952754e+00	1.000000000000000000e+00
3.250000000000000000e+02	1.777925161541653409e+01	3.828056409133780846e+01	-3.948359007122540648e-03	1.045285992527506806e+02	2.676156760742501861e-01	0.000000000000000000e+00	5.979379545609515567e+00	1.000000000000000000e+00
3.250000000000000000e+02	1.011706811927923582e+02	3.833457232593013231e+01	-3.662275152448208129e-03	9.682806357137584996e+01	3.821050378282493387e-01	0.000000000000000000e+00	4.596780173158096616e+00	1.000000000000000000e+00
3.250000000000000000e+02	1.424971761337641851e+02	3.759263719539489301e+01	-3.987662688861262628e-03	1.055865387299118936e+02	1.161169574779050695e-01	0.000000000000000000e+00	1.511461517090428153e+01	1.000000000000000000e+00
3.260000000000000000e+02	9.984374100434095567e+01	1.673409272376999368e+01	-4.543701783771834576e-03	1.205534752439366883e+02	1.084657401046719150e-01	0.000000000000000000e+00	7.167067569821318429e+00	1.000000000000000000e+00
3.260000000000000000e+02	7.007529382975459953e+01	8.740009209293635450e+00	-4.558155451588983588e-03	1.209425254574812243e+02	2.814912129048743328e-01	0.000000000000000000e+00	6.948262005187989310e+00	1.000000000000000000e+00
3.260000000000000000e+02	1.304691790640047486e+02	1.502805255361890602e+01	-4.150166627375911910e-03	1.099606666523719412e+02	2.538821278716906216e-01	0.000000000000000000e+00	6.566726012666571854e+00	1.000000000000000000e+00
3.260000000000000000e+02	9.657428365754761046e+01	3.839388217616928500e+01	-3.793247676082368500e-03	1.003534585737350966e+02	3.154321748453468022e-01	0.000000000000000000e+00	4.596780173158096616e+00	1.000000000000000000e+00
3.270000000000000000e+02	8.687389714260083906e+01	1.888553311278557700e+01	-3.679052214798159224e-03	9.727965273009127145e+01	1.402032742964756107e-01	0.000000000000000000e+00	5.608735637289108844e+00	1.000000000000000000e+00
3.270000000000000000e+02	2.572748211678081276e+01	3.339645680338674083e+01	-4.543530780730969942e-03	1.205488723451841508e+02	1.594947274521835157e-01	0.000000000000000000e+00	9.328926631881836684e+00	1.000000000000000000e+00
3.270000000000000000e+02	5.402136998020652925e+01	1.451220206751581365e+01	-4.648249873113421970e-03	1.233676022183894219e+02	3.367154742174462978e-01	0.000000000000000000e+00	4.536466112625315183e+00	1.000000000000000000e+00
3.270000000000000000e+02	1.112706987686761408e+02	1.547793406838988517e+01	-3.396502865314830668e-03	8.967425552960105506e+01	1.732899997099429656e-01	0.000000000000000000e+00	5.857000424181139309e+00	1.000000000000000000e+00
3.280000000000000000e+02	1.089074346364718338e+02	4.556693792209207672e+00	-3.159359956959150416e-03	8.329106613411170201e+01	2.252566829267571569e-01	0.000000000000000000e+00	1.030508075291762715e+01	1.000000000000000000e+00
3.280000000000000000e+02	7.052473277205211843e+01	1.567372030292059115e+01	-1.660979002121023076e-02	4.453370709934522438e+02	1.386413328359215047e-02	0.000000000000000000e+00	5.477161441169321243e+00	1.000000000000000000e+00
3.280000000000000000e+02	7.991543216869948196e+01	2.748774002070445022e+01	-4.040704325739806653e-03	1.070142635410401653e+02	1.698033314106809355e-01	0.000000000000000000e+00	5.891457237080487630e+00	1.000000000000000000e+00
3.280000000000000000e+02	3.172274436437070833e+01	5.287188253145331629e+01	-3.728984693815183549e-03	9.862368815903153063e+01	1.343405237661046137e-01	0.000000000000000000e+00	4.490642574547146992e+00	1.000000000000000000e+00
3.290000000000000000e+02	2.913387792806653920e+01	1.627774423733460551e+01	-4.131065666714244314e-03	1.094465249882394176e+02	2.384664940005171152e-01	0.000000000000000000e+00	8.312791783043286031e+00	1.000000000000000000e+00
3.290000000000000000e+02	1.363226249209177752e+02	2.052018969608921140e+01	-4.363187520485579257e-03	1.156945623667479595e+02	2.176946439495736074e-01	0.000000000000000000e+00	6.642584960729940313e+00	1.000000000000000000e+00
3.290000000000000000e+02	1.169658908826621939e+02	2.399221851664105287e+01	-1.607799294688736294e-02	4.310226583512717866e+02	4.179610229990726733e-02	0.000000000000000000e+00	1.024344926677242995e+01	1.000000000000000000e+00
3.290000000000000000e+02	7.291044079590436411e+01	4.308774146406669558e+01	-3.707357038711960821e-03	9.804153531431254009e+01	1.168473201442559173e-01	0.000000000000000000e+00	4.125395131238032143e+00	1.000000000000000000e+00
3.290000000000000000e+02	6.301745922719053539e+00	4.743424947258425561e+01	-4.474728199637421910e-03	1.186969092860150852e+02	4.152055549312618776e-01	0.000000000000000000e+00	4.913364011174874868e+00	1.000000000000000000e+00
3.290000000000000000e+02	1.231143192825954884e+02	5.300528261648643280e+01	-1.542648235720943221e-02	4.134859100845105218e+02	3.408144696847048571e-02	0.000000000000000000e+00	1.013796488604822699e+01	1.000000000000000000e+00
3.300000000000000000e+02	6.530092935522743858e+01	3.231798130931894519e+01	-1.616758590887862682e-02	4.334342372968895347e+02	1.485889725688338547e-02	0.000000000000000000e+00	7.219573982298058468e+00	1.000000000000000000e+00
3.300000000000000000e+02	1.066271651547966712e+02	1.904753482276417742e+01	-3.137114339358936226e-03	8.269227955707933120e+01	3.353189624651065071e-01	0.000000000000000000e+00	4.460652741355090711e+00	1.000000000000000000e+00
3.310000000000000000e+02	8.230298697167994249e+01	5.003803350149924611e+00	-3.946804925471971565e-03	1.044867679469763715e+02	9.443870303530954580e-02	0.000000000000000000e+00	7.852608277973226691e+00	1.000000000000000000e+00
3.310000000000000000e+02	1.063013576057644727e+01	4.510912854716095666e+01	3.514059231305185875e-03	-9.283852703982657317e+01	4.621574709759639354e-01	0.000000000000000000e+00	4.913364011174874868e+00	1.000000000000000000e+00
3.310000000000000000e+02	1.040932671806317131e+02	4.843363063349619324e+01	-2.930197220365075850e-03	7.712267948400514683e+01	1.767964119796102684e-01	0.000000000000000000e+00	8.213377015384407898e+00	1.000000000000000000e+00
3.310000000000000000e+02	9.623327630503980856e+01	5.081692781019424388e+01	-3.466135700422933157e-03	9.154856658415404524e+01	1.938822710016763207e-01	0.000000000000000000e+00	8.213377015384407898e+00	1.000000000000000000e+00
3.310000000000000000e+02	1.299477595965915810e+01	2.020188819011742254e+01	-3.553614157057154686e-03	9.390322926664013892e+01	2.680546116333587525e-01	0.000000000000000000e+00	1.660932021814297599e+01	1.000000000000000000e+00
3.310000000000000000e+02	1.021489524717104871e+02	2.628748207297019945e+01	-3.942352886944141058e-03	1.043669321681364863e+02	2.292712034691725131e-01	0.000000000000000000e+00	8.513003290303586823e+00	1.000000000000000000e+00
3.320000000000000000e+02	1.239580027554780912e+02	7.050938231761243458e+00	-4.491749385172556785e-03	1.191550695226415684e+02	2.643430627365010999e-01	0.000000000000000000e+00	1.020894632121007461e+01	1.000000000000000000e+00
3.320000000000000000e+02	5.468030967790556929e+01	1.002384788521311343e+01	-3.782940060750074503e-03	1.000760078949941629e+02	1.858734666494565868e-01	0.000000000000000000e+00	4.536466112625315183e+00	1.000000000000000000e+00
3.320000000000000000e+02	1.062310971457133633e+02	3.486660151908842664e+01	-1.697289791480718901e-02	4.551108671904281664e+02	9.751687805063524728e-03	0.000000000000000000e+00	9.500799735298810944e+00	1.000000000000000000e+00
3.320000000000000000e+02	3.895797459167646792e+01	2.339540782286960763e+01	-1.945020603512487636e-02	5.217927133085256628e+02	1.021799763738869826e-01	0.000000000000000000e+00	1.213152958916569091e+01	1.000000000000000000e+00
3.320000000000000000e+02	5.144183078706609535e+01	4.629020712380195590e+01	-9.927392030848256402e-03	2.654665773561658852e+02	1.867981112745640271e-01	0.000000000000000000e+00	7.504181027360226075e+00	1.000000000000000000e+00
3.320000000000000000e+02	1.340111109032058323e+02	1.429276342944929468e+01	-3.340094619539791046e-03	8.815591151186916363e+01	1.342938024527537966e-01	0.000000000000000000e+00	6.642584960729940313e+00	1.000000000000000000e+00
3.320000000000000000e+02	8.226827901514303676e+01	2.208650126524022994e+01	3.333834455839271207e-03	-8.798740632306017062e+01	3.022437894905578570e-01	0.000000000000000000e+00	5.608735637289108844e+00	1.000000000000000000e+00
3.330000000000000000e+02	5.845037875340110389e+01	3.003934028061523875e+01	-4.380063123258020989e-03	1.161488039437213615e+02	1.469091067337963130e-01	0.000000000000000000e+00	6.632625872020553537e+00	1.000000000000000000e+00
3.330000000000000000e+02	1.162299396542982350e+02	4.259045801597501679e+01	-1.698345659804227983e-02	4.553950758784463915e+02	2.636122883936287131e-02	0.000000000000000000e+00	3.761239082440938297e+00	1.000000000000000000e+00
3.330000000000000000e+02	2.631183281312397071e+01	8.458628648122436644e+00	-4.818575384559894634e-03	1.279522638723476859e+02	2.958056646634673603e-01	0.000000000000000000e+00	4.743805803597882509e+00	1.000000000000000000e+00
3.330000000000000000e+02	8.323513230725704659e+01	1.280089010358902435e+01	-3.663858325320342585e-03	9.687067792724550941e+01	1.410537128070601387e-01	0.000000000000000000e+00	7.852608277973226691e+00	1.000000000000000000e+00
3.330000000000000000e+02	1.080738910437153493e+02	1.482800794391968502e+01	-3.242792124446301771e-03	8.553681461733391700e+01	3.351303570177207591e-01	0.000000000000000000e+00	4.460652741355090711e+00	1.000000000000000000e+00
3.330000000000000000e+02	9.069359723365207060e+01	2.878889430455842557e+01	-3.795861560249253874e-03	1.004238166452068128e+02	1.383124511050375371e-01	0.000000000000000000e+00	5.989836326205073114e+00	1.000000000000000000e+00
3.330000000000000000e+02	7.082500176639895173e+00	4.063464298614197645e+01	-3.627550241978055867e-03	9.589337114557518760e+01	3.217890458020862265e-01	0.000000000000000000e+00	5.710231104971161820e+00	1.000000000000000000e+00
3.340000000000000000e+02	9.056553728536162851e+01	2.280042706624362125e+01	-4.269523455066275355e-03	1.131734012944286718e+02	1.492661534861668970e-01	0.000000000000000000e+00	5.989836326205073114e+00	1.000000000000000000e+00
3.340000000000000000e+02	5.854519190249929039e+01	4.387049768770330616e+01	-5.625018909320466873e-03	1.496593509238059596e+02	2.032084583246853704e-01	0.000000000000000000e+00	7.504181027360226075e+00	1.000000000000000000e+00
3.340000000000000000e+02	7.204337622123088636e+01	1.836763814656870508e+01	-3.249795212928228635e-03	8.572531715550159959e+01	2.728883214310517946e-01	0.000000000000000000e+00	8.760486068224052403e+00	1.000000000000000000e+00
3.340000000000000000e+02	6.950537735571194276e+01	4.541678160049788460e+01	-3.836784872507791478e-03	1.015253518108513333e+02	1.230006339852579567e-01	0.000000000000000000e+00	4.125395131238032143e+00	1.000000000000000000e+00
3.350000000000000000e+02	1.160796232720667973e+02	3.224914615727161049e+01	-3.811265060231238278e-03	1.008384335461303323e+02	3.299290204386878811e-01	0.000000000000000000e+00	1.019041409524508879e+01	1.000000000000000000e+00
3.360000000000000000e+02	5.930212293750223296e+01	1.483993235143223544e+01	-4.057678025749145330e-03	1.074711456070192241e+02	8.965199202025775360e-02	0.000000000000000000e+00	6.675015160457739682e+00	1.000000000000000000e+00
3.360000000000000000e+02	7.762398566793446264e+01	3.005258028561481609e+01	-4.745729432887956130e-03	1.259914651731969144e+02	7.061119963657536136e-02	0.000000000000000000e+00	7.850723387272402043e+00	1.000000000000000000e+00
3.360000000000000000e+02	1.257158582722998545e+02	1.710740525409707047e+01	-4.141891207948166474e-03	1.097379167084639278e+02	1.144905960958312319e-01	0.000000000000000000e+00	8.759761686918720258e+00	1.000000000000000000e+00
3.360000000000000000e+02	8.695352730917109341e+01	5.294253633983841212e+01	-4.034823504857322496e-03	1.068559691448293165e+02	1.795971419583339834e-01	0.000000000000000000e+00	8.609692560564788266e+00	1.000000000000000000e+00
3.360000000000000000e+02	6.767027641560842710e+01	3.331945854794881967e+01	-3.781683505490610834e-03	1.000421851243168874e+02	1.435452117670226180e-01	0.000000000000000000e+00	6.909516926947890880e+00	1.000000000000000000e+00
3.370000000000000000e+02	3.105563215298275281e+01	8.450797594276917124e+00	1.169932032202959486e-02	-3.131616737698106476e+02	1.743221990039683922e-01	0.000000000000000000e+00	4.743805803597882509e+00	1.000000000000000000e+00
3.370000000000000000e+02	3.880993379824086276e+01	5.117026569218094068e+01	-4.893807182394337499e-03	1.299772825308021709e+02	2.477619088598866925e-01	0.000000000000000000e+00	1.081729722303276908e+01	1.000000000000000000e+00
3.370000000000000000e+02	2.435535239363902349e+01	3.966622355844071990e+01	2.770250335293863130e-03	-7.281737991714308578e+01	3.066292994739489020e-01	0.000000000000000000e+00	6.055669254844058713e+00	1.000000000000000000e+00
3.370000000000000000e+02	1.287774758212590314e+02	4.092027218920242149e+01	4.601511500332593901e-03	-1.221095427319571201e+02	1.511515054584892104e-01	0.000000000000000000e+00	9.870159991519242837e+00	1.000000000000000000e+00
3.380000000000000000e+02	1.129498361287827208e+02	1.559523683627372037e+01	-3.839446644841008113e-03	1.015969988908690596e+02	2.657606163432409963e-01	0.000000000000000000e+00	4.935937666325969531e+00	1.000000000000000000e+00
3.380000000000000000e+02	5.320190539524917028e+01	2.598406552211048748e+01	-3.622240895294580754e-03	9.575045915346913716e+01	1.853104930122566607e-01	0.000000000000000000e+00	6.632625872020553537e+00	1.000000000000000000e+00
3.380000000000000000e+02	1.259157431301205321e+02	6.285253025220955969e+00	-4.187707917356424045e-03	1.109711677285297071e+02	1.876633379966943238e-01	0.000000000000000000e+00	1.031392567838575580e+01	1.000000000000000000e+00
3.380000000000000000e+02	1.695071620456090500e+01	1.310441582197786481e+01	-1.594062448684865560e-02	4.273251035583675730e+02	3.931869261600684506e-02	0.000000000000000000e+00	1.045054269518453616e+01	1.000000000000000000e+00
3.380000000000000000e+02	7.040245615823651804e+01	2.697307233075780175e+01	-4.128847594129238588e-03	1.093868210000358232e+02	1.411148186579520569e-01	0.000000000000000000e+00	6.909516926947890880e+00	1.000000000000000000e+00
3.390000000000000000e+02	1.156114954445245218e+02	6.731954864431767049e+00	-4.940644528514605456e-03	1.312380060883430417e+02	2.899878994780313857e-01	0.000000000000000000e+00	9.254306977048779359e+00	1.000000000000000000e+00
3.390000000000000000e+02	1.025076009408738287e+01	3.581882899656640973e+01	-5.659399770917496360e-03	1.505847825661673198e+02	1.099436290493173152e-01	0.000000000000000000e+00	9.465414416125092600e+00	1.000000000000000000e+00
3.390000000000000000e+02	1.015675139515037841e+02	4.397664659279343624e+01	-4.602462790698619299e-03	1.221351486698219730e+02	3.256456627991175523e-01	0.000000000000000000e+00	6.316748741972988412e+00	1.000000000000000000e+00
3.390000000000000000e+02	1.057803994435552397e+02	4.868333444096009544e+01	-4.321470327243641905e-03	1.145716582607052061e+02	3.182659222503504415e-01	0.000000000000000000e+00	6.316748741972988412e+00	1.000000000000000000e+00
3.400000000000000000e+02	6.348215251533857639e+01	8.678031403025025625e+00	-3.598375002793905743e-03	9.510805954312232302e+01	1.123878051498445885e-01	0.000000000000000000e+00	7.445916368692865994e+00	1.000000000000000000e+00
3.400000000000000000e+02	9.240619634542855465e+01	9.545894887409376750e+00	-1.627833197182611616e-02	4.364151954857734381e+02	1.615632732924687787e-02	0.000000000000000000e+00	1.084275769753282859e+01	1.000000000000000000e+00
3.400000000000000000e+02	6.637361971056390075e+01	4.747820562340869088e+01	-4.474635770669238739e-03	1.186944213701265909e+02	9.472825928428019182e-02	0.000000000000000000e+00	1.421799695307255185e+01	1.000000000000000000e+00
3.400000000000000000e+02	1.314496240934061575e+02	5.042183426445343031e+01	-4.136864675659477665e-03	1.096026172477981220e+02	1.397195893997253968e-01	0.000000000000000000e+00	9.870159991519242837e+00	1.000000000000000000e+00
3.400000000000000000e+02	7.625444018365480758e+01	1.953892007989817259e+01	-3.862416868804262500e-03	1.022152897393322348e+02	1.651376309100993645e-01	0.000000000000000000e+00	5.678916032796955449e+00	1.000000000000000000e+00
3.410000000000000000e+02	4.166744854139598431e+01	4.073721586463369704e+01	-1.656622625670717275e-02	4.441644626218518397e+02	1.036937225196188361e-02	0.000000000000000000e+00	8.738843666078135897e+00	1.000000000000000000e+00
3.410000000000000000e+02	1.133676906529270099e+02	4.249171833023090272e+01	-1.573763881941899617e-02	4.218613265946896718e+02	2.793740886738205198e-02	0.000000000000000000e+00	4.268293277559382481e+00	1.000000000000000000e+00
3.410000000000000000e+02	1.071508131212628143e+02	3.484850499541901314e+01	-1.643732089869406193e-02	4.406947096362094385e+02	1.429536801902042686e-02	0.000000000000000000e+00	5.647080772121514158e+00	1.000000000000000000e+00
3.410000000000000000e+02	8.802556063462562008e+01	3.728332520722790377e+01	-1.582635641710366040e-02	4.242493433085805350e+02	9.847889156457179105e-03	0.000000000000000000e+00	7.248806599062873168e+00	1.000000000000000000e+00
3.410000000000000000e+02	4.360894242028192735e+01	9.920520090189198115e+00	-4.136164496093872045e-03	1.095837704738882366e+02	3.615307566101039205e-01	0.000000000000000000e+00	7.309718779272674993e+00	1.000000000000000000e+00
3.410000000000000000e+02	1.368704561603290415e+02	2.749030073825614195e+01	-5.400958130791583267e-03	1.436282939743587121e+02	1.460094182490864201e-01	0.000000000000000000e+00	1.523908044071544410e+01	1.000000000000000000e+00
3.420000000000000000e+02	5.088577911090680317e+01	1.061307796504675238e+01	-4.475313491575000184e-03	1.187126636229890266e+02	1.022098962791321286e-01	0.000000000000000000e+00	7.309718779272674993e+00	1.000000000000000000e+00
3.420000000000000000e+02	1.838236871866654809e+01	4.066351796962324272e+01	-4.240249440992167884e-03	1.123854309625434666e+02	1.011205529139298509e-01	0.000000000000000000e+00	5.275895727256195045e+00	1.000000000000000000e+00
3.430000000000000000e+02	5.984112321003079416e+01	1.989950088213252855e+01	-4.718735243744898340e-03	1.252648610209894144e+02	1.939248448578970718e-01	0.000000000000000000e+00	8.310684841511461585e+00	1.000000000000000000e+00
3.430000000000000000e+02	1.088041584191173428e+02	2.572651969605847100e+01	-1.736122574164048263e-02	4.655635097906358624e+02	8.092888903650363730e-02	0.000000000000000000e+00	6.840153508135242255e+00	1.000000000000000000e+00
3.430000000000000000e+02	8.215201292706640857e+01	6.022101915341603551e+00	-4.530420121557396373e-03	1.201959719730629246e+02	8.670440557268555004e-02	0.000000000000000000e+00	1.057952039389013166e+01	1.000000000000000000e+00
3.430000000000000000e+02	7.800871875365288588e+01	2.494008606572047526e+01	-4.147361453782052315e-03	1.098851596323181354e+02	3.872652144001185182e-01	0.000000000000000000e+00	5.451349598184498824e+00	1.000000000000000000e+00
3.430000000000000000e+02	8.334461863419673477e+01	2.605605421331181049e+01	-6.085385365025787821e-03	1.620510614686127440e+02	1.856666643777700187e-01	0.000000000000000000e+00	5.451349598184498824e+00	1.000000000000000000e+00
3.430000000000000000e+02	7.891371618039116242e+01	3.696818433466508935e+01	-4.116301268818722651e-03	1.090491108351831286e+02	2.590541140163139522e-01	0.000000000000000000e+00	5.747928081232626774e+00	1.000000000000000000e+00
3.430000000000000000e+02	3.959963700911199425e+01	4.922788981238998218e+01	4.698147762637563084e-03	-1.247107065999469029e+02	3.168685057924282011e-01	0.000000000000000000e+00	3.724961268255256641e+00	1.000000000000000000e+00
3.440000000000000000e+02	1.151290615363958096e+02	2.312204267141494540e+01	-1.665940250905254688e-02	4.466724932014143405e+02	7.310038101235893926e-02	0.000000000000000000e+00	3.952314924956537912e+00	1.000000000000000000e+00
3.440000000000000000e+02	8.246484512770308584e+01	4.707588139413618933e+01	-4.570031399485651596e-03	1.212621910346685326e+02	1.852080920380875240e-01	0.000000000000000000e+00	5.426418865547431025e+00	1.000000000000000000e+00
3.440000000000000000e+02	2.178892146149787123e+01	5.362836986765392666e+00	-4.760208142636080178e-03	1.263811894418475248e+02	2.332128957004334646e-01	0.000000000000000000e+00	2.175742649505971116e+01	1.000000000000000000e+00
3.450000000000000000e+02	4.260398776635487650e+01	5.142998267543094215e+01	-5.596903140478957754e-03	1.489025571459124535e+02	3.198708553387969999e-01	0.000000000000000000e+00	3.724961268255256641e+00	1.000000000000000000e+00
3.450000000000000000e+02	1.057846690946479526e+02	4.943542119925265865e+01	-3.777458557245027063e-03	9.992846194775344770e+01	1.921655676099924825e-01	0.000000000000000000e+00	1.028188822573878625e+01	1.000000000000000000e+00
3.460000000000000000e+02	7.042935922724819164e+00	3.387715870869087809e+01	-4.151136003767047153e-03	1.099867594128219110e+02	1.043672865695641772e-01	0.000000000000000000e+00	8.607489980821998898e+00	1.000000000000000000e+00
3.460000000000000000e+02	1.130984630484397684e+02	5.229303831311156614e+00	-3.989851767943346922e-03	1.056454622983185487e+02	1.358896076842007750e-01	0.000000000000000000e+00	7.190878530378676636e+00	1.000000000000000000e+00
3.460000000000000000e+02	8.981891052557178057e+01	2.545877837331990179e+01	-3.714773805886692655e-03	9.824117286580766972e+01	2.181054546388500048e-01	0.000000000000000000e+00	6.501783903188624869e+00	1.000000000000000000e+00
3.460000000000000000e+02	1.371738488758783170e+01	2.556768553912922926e+01	-4.456493336832922404e-03	1.182060804280535962e+02	2.004367829308894011e-01	0.000000000000000000e+00	5.481258869469951556e+00	1.000000000000000000e+00
3.460000000000000000e+02	1.111258282009466569e+02	3.885958669031760593e+01	-4.811787515801880036e-03	1.277695544159504237e+02	2.154918918806508765e-01	0.000000000000000000e+00	4.268293277559382481e+00	1.000000000000000000e+00
3.470000000000000000e+02	4.299667885499628994e+01	3.129194567799699911e+01	-4.472890159842811929e-03	1.186474346624356002e+02	2.486714249075893113e-01	0.000000000000000000e+00	6.898211250159111074e+00	1.000000000000000000e+00
3.470000000000000000e+02	1.971505005235695407e+01	3.555871276396521097e+01	-3.978846791730835698e-03	1.053492407163855376e+02	1.294669939869814712e-01	0.000000000000000000e+00	5.275895727256195045e+00	1.000000000000000000e+00
3.470000000000000000e+02	4.807569139714730966e+01	3.595980922018569004e+01	-4.438440608084491708e-03	1.177201540830254203e+02	2.681007597963412925e-01	0.000000000000000000e+00	6.898211250159111074e+00	1.000000000000000000e+00
3.480000000000000000e+02	4.704109576613621613e+01	1.263949442594524797e+01	-4.471079120521997095e-03	1.185986868121726729e+02	7.977108657496956301e-02	0.000000000000000000e+00	9.395513038258430427e+00	1.000000000000000000e+00
3.480000000000000000e+02	5.610048408846139267e+01	3.836135725722946432e+01	-4.065150466636632993e-03	1.076722817310642739e+02	2.082512894137181769e-01	0.000000000000000000e+00	8.376439023403484896e+00	1.000000000000000000e+00
3.480000000000000000e+02	3.709366119688781538e+01	4.546687594649142028e+01	-1.872488504774063797e-02	5.022692062928622931e+02	1.018113825729682898e-02	0.000000000000000000e+00	3.643981124570680130e+00	1.000000000000000000e+00
3.490000000000000000e+02	1.270916605860052329e+02	4.241550770001431658e+01	-3.993530352845175296e-03	1.057444789811220716e+02	3.911952447125631727e-01	0.000000000000000000e+00	5.607530908095243127e+00	1.000000000000000000e+00
3.490000000000000000e+02	1.014214027018370530e+02	1.988002425564986098e+01	-4.352629297898423164e-03	1.154103660780170060e+02	1.775699061919862043e-01	0.000000000000000000e+00	1.138134416345753230e+01	1.000000000000000000e+00
3.490000000000000000e+02	1.257162034744215759e+02	3.320665080607979291e+01	-1.926910721457625666e-02	5.169180658696582213e+02	2.441550103728695742e-02	0.000000000000000000e+00	6.888632240040484689e+00	1.000000000000000000e+00
3.490000000000000000e+02	1.023338535568326364e+02	3.419650869050209252e+01	-4.347189219211587685e-03	1.152639351650067283e+02	2.856970979730182325e-01	0.000000000000000000e+00	5.424640473415220043e+00	1.000000000000000000e+00
3.490000000000000000e+02	1.202637292101662325e+02	5.835682318956214587e+00	-4.927352211556291009e-03	1.308802160231114158e+02	2.638731328530690146e-01	0.000000000000000000e+00	6.829568097341141453e+00	1.000000000000000000e+00
3.490000000000000000e+02	5.611060599775310465e+01	1.509299180941251706e+01	-3.666705243125525492e-03	9.694730857865262408e+01	1.461740093472437829e-01	0.000000000000000000e+00	9.395513038258430427e+00	1.000000000000000000e+00
3.490000000000000000e+02	7.532476538800247567e+01	2.949715656747512327e+01	-4.440817703378013501e-03	1.177841384946820398e+02	6.090496402265799247e-02	0.000000000000000000e+00	3.293394811944979406e+00	1.000000000000000000e+00
3.490000000000000000e+02	6.407037782138496951e+00	4.688142660015193997e+01	-3.921563719698919689e-03	1.038073489496422610e+02	2.227112332240795967e-01	0.000000000000000000e+00	1.301980605992601880e+01	1.000000000000000000e+00
3.500000000000000000e+02	2.880391788689284382e+01	9.374034170129936783e+00	-4.190605072567354060e-03	1.110491506230962102e+02	1.095411368825818244e-01	0.000000000000000000e+00	1.056652254382727207e+01	1.000000000000000000e+00
3.500000000000000000e+02	3.541058145004069502e+01	2.918454080101095016e+01	-4.679571255738017993e-03	1.242106816880968694e+02	6.463099259313020983e-02	0.000000000000000000e+00	7.873374699137505317e+00	1.000000000000000000e+00
3.500000000000000000e+02	1.510790217160770688e+01	3.086963428246738061e+01	-3.857444366492066967e-03	1.020814446066722070e+02	1.575490984091745261e-01	0.000000000000000000e+00	5.481258869469951556e+00	1.000000000000000000e+00
3.510000000000000000e+02	1.260887716266710896e+02	1.439611374210423733e+01	-1.533289533460127120e-02	4.109668227779997665e+02	8.551134406487481687e-02	0.000000000000000000e+00	5.974595574856953917e+00	1.000000000000000000e+00
3.510000000000000000e+02	1.358438396503274532e+02	4.526910023594501098e+01	-1.419098051482200161e-02	3.802298354537377350e+02	1.911330147505052590e-02	0.000000000000000000e+00	6.818826757355914481e+00	1.000000000000000000e+00
3.510000000000000000e+02	8.743987344340983725e+01	7.677047953854025053e+00	-4.510833157243605840e-03	1.196687485204851384e+02	3.142046377019576120e-01	0.000000000000000000e+00	8.663733119074402467e+00	1.000000000000000000e+00
3.510000000000000000e+02	1.109617603485909854e+02	2.608619625931626018e+01	-4.721334705747548717e-03	1.253348308902313306e+02	9.000028634856138687e-02	0.000000000000000000e+00	6.583533619835893802e+00	1.000000000000000000e+00
3.510000000000000000e+02	8.566956800958824658e+01	3.555131977395615905e+01	3.701847455398975771e-03	-9.789323354125566823e+01	2.184019056226934596e-01	0.000000000000000000e+00	1.091221495565888411e+01	1.000000000000000000e+00
3.520000000000000000e+02	1.123325752868290834e+02	1.093683417452524154e+01	-4.147403893085045180e-03	1.098863019734941560e+02	1.608480641342652229e-01	0.000000000000000000e+00	8.221620678386683423e+00	1.000000000000000000e+00
3.520000000000000000e+02	8.271287355634996175e+01	4.655467820038496285e+01	-4.007883654510602245e-03	1.061308276331492095e+02	3.187637274154114797e-01	0.000000000000000000e+00	8.171028858377681559e+00	1.000000000000000000e+00
3.520000000000000000e+02	6.083681328128594146e+01	3.139660329706152808e+01	-3.153919875592353650e-03	8.314463514896473839e+01	1.421032230847414368e-01	0.000000000000000000e+00	3.224604165098353903e+00	1.000000000000000000e+00
3.520000000000000000e+02	9.086117438307708483e+01	4.594565747692888635e+01	-3.988567177823643985e-03	1.056108849116849200e+02	1.436115179241125306e-01	0.000000000000000000e+00	8.171028858377681559e+00	1.000000000000000000e+00
3.520000000000000000e+02	1.294080259519254810e+02	4.752225366753694402e+01	-3.962639680168763764e-03	1.049129929560292993e+02	2.746301197705608432e-01	0.000000000000000000e+00	5.607530908095243127e+00	1.000000000000000000e+00
3.530000000000000000e+02	2.011591160725851068e+01	1.538817962515880211e+01	-1.622911281571983583e-02	4.350903606109250745e+02	2.378513812421589879e-02	0.000000000000000000e+00	8.313301677066485595e+00	1.000000000000000000e+00
3.530000000000000000e+02	7.278075996782534673e+01	1.497362645815031357e+01	-3.737678796987916122e-03	9.885770783754638558e+01	3.593698226934819440e-01	0.000000000000000000e+00	5.070250720049675586e+00	1.000000000000000000e+00
3.530000000000000000e+02	5.215319822032558505e+01	2.396601080840332543e+01	-1.684513545947153093e-02	4.516718777823323308e+02	1.978615494723690027e-02	0.000000000000000000e+00	9.715530992863728343e+00	1.000000000000000000e+00
3.530000000000000000e+02	7.752795395732384520e+01	5.332931679504017808e+01	-1.607347632626051140e-02	4.309010842123330463e+02	1.853400485115030971e-02	0.000000000000000000e+00	8.531067889576142704e+00	1.000000000000000000e+00
3.530000000000000000e+02	1.201116868214968036e+02	2.199928066640850233e+01	-4.140057573263422781e-03	1.096885606574817871e+02	2.189261400029721694e-01	0.000000000000000000e+00	9.338458228499685987e+00	1.000000000000000000e+00
3.530000000000000000e+02	1.192617803827391754e+02	3.561365655847885847e+01	-4.969879999364988296e-03	1.320249389500434916e+02	2.086989380368886593e-01	0.000000000000000000e+00	6.888632240040484689e+00	1.000000000000000000e+00
3.540000000000000000e+02	1.203706419774937899e+02	1.266441353759429056e+01	-1.669289931896747459e-02	4.475741287734593357e+02	2.658731488512355856e-02	0.000000000000000000e+00	5.974595574856953917e+00	1.000000000000000000e+00
3.540000000000000000e+02	7.203202040878925061e+01	2.956257742968439928e+01	4.060774163069289476e-03	-1.075544845145411017e+02	1.820444715372206979e-01	0.000000000000000000e+00	3.293394811944979406e+00	1.000000000000000000e+00
3.550000000000000000e+02	3.952949168123572576e+01	1.197475183916770192e+01	4.314645377094307802e-03	-1.143879506823506773e+02	1.017731150088051484e-01	0.000000000000000000e+00	1.103637918938725093e+01	1.000000000000000000e+00
3.550000000000000000e+02	2.363034627378159058e+01	2.292208523570750600e+01	-1.654719011628432573e-02	4.436520657278409203e+02	1.617153400640769512e-02	0.000000000000000000e+00	7.567016651027791418e+00	1.000000000000000000e+00
3.550000000000000000e+02	8.284049699318975968e+01	2.065227738442158767e+01	4.573321662156955986e-03	-1.213507552255080242e+02	4.324920474157669670e-01	0.000000000000000000e+00	3.878049902656003134e+00	1.000000000000000000e+00
3.560000000000000000e+02	9.507256582377679877e+01	1.269930845705505007e+01	-4.983986958828308562e-03	1.324046567947525830e+02	1.354198708377578608e-01	0.000000000000000000e+00	6.972292394970923901e+00	1.000000000000000000e+00
3.560000000000000000e+02	9.808859211287165181e+01	1.898551929224488788e+01	-3.791423222210056707e-03	1.003043496432127739e+02	2.336074419191491724e-01	0.000000000000000000e+00	6.972292394970923901e+00	1.000000000000000000e+00
3.560000000000000000e+02	8.380063826051970466e+01	2.440959022663479416e+01	-4.670192071794204355e-03	1.239582216507985919e+02	2.357350818794693437e-01	0.000000000000000000e+00	3.878049902656003134e+00	1.000000000000000000e+00
3.560000000000000000e+02	7.763735407570239033e+01	1.642996983644344056e+01	8.106934806445340730e-03	-2.164652248370263692e+02	3.199017805841242179e-01	0.000000000000000000e+00	4.306761285412268769e+00	1.000000000000000000e+00
3.560000000000000000e+02	7.509623594462345864e+01	1.990716862475391835e+01	-9.009205365572772739e-03	2.407516937212076300e+02	2.257563133551271362e-01	0.000000000000000000e+00	4.306761285412268769e+00	1.000000000000000000e+00
3.560000000000000000e+02	7.309484527230468487e+00	1.969957234865104923e+01	-6.253541938795124586e-03	1.665773417015275868e+02	8.119414798094082286e-02	0.000000000000000000e+00	3.922322986119344712e+00	1.000000000000000000e+00
3.560000000000000000e+02	1.118714577373165397e+01	4.747516723140692818e+01	-3.728027546227542875e-03	9.859792456199330957e+01	1.339580194209065711e-01	0.000000000000000000e+00	1.135763554044508439e+01	1.000000000000000000e+00
3.570000000000000000e+02	7.199685530355307606e+01	4.285066633103338773e+01	-4.317150703833563981e-03	1.144553867072571052e+02	8.806719738473522963e-02	0.000000000000000000e+00	8.391527142945895079e+00	1.000000000000000000e+00
3.570000000000000000e+02	3.900335283268348974e+01	4.647045756371986158e+01	-4.594512535713415717e-03	1.219211511960418477e+02	1.929265967624514966e-01	0.000000000000000000e+00	3.785399654631221633e+00	1.000000000000000000e+00
3.580000000000000000e+02	6.374320792258230739e+01	5.949150473852868437e+00	-6.073395779328467740e-03	1.617283370961653191e+02	6.242160151639553067e-02	0.000000000000000000e+00	1.277178584856628341e+01	1.000000000000000000e+00
3.590000000000000000e+02	8.237970407217090951e+01	3.834979173394331298e+01	4.720856957169973327e-03	-1.253219713041056735e+02	9.203240434533455083e-02	0.000000000000000000e+00	1.131642261011489303e+01	1.000000000000000000e+00
3.590000000000000000e+02	1.189739431381530324e+02	4.488557484539309428e+01	-3.197509209576140151e-03	8.431793177575836751e+01	1.306476168762094048e-01	0.000000000000000000e+00	1.088239705120288114e+01	1.000000000000000000e+00
3.590000000000000000e+02	1.778747794794400505e+01	1.811369353745165967e+01	-4.113460200555650419e-03	1.089726376362397104e+02	1.808821268585335540e-01	0.000000000000000000e+00	6.766413782403478017e+00	1.000000000000000000e+00
3.590000000000000000e+02	1.424504779654286040e+02	3.379624534405634506e+01	-3.411555573024257961e-03	9.007943013461223813e+01	1.484498722872478194e-01	0.000000000000000000e+00	1.191360423386509559e+01	1.000000000000000000e+00
3.590000000000000000e+02	1.565484779977184360e+01	3.703315958555176479e+01	-4.576010055183972122e-03	1.214231188562821728e+02	6.158810679237858299e-02	0.000000000000000000e+00	1.135763554044508439e+01	1.000000000000000000e+00
3.590000000000000000e+02	2.305372120843029649e+01	5.322491197730800394e+01	-3.297199815055612635e-03	8.700130957583181157e+01	2.598178681031126924e-01	0.000000000000000000e+00	1.021347835076590016e+01	1.000000000000000000e+00
3.600000000000000000e+02	4.959039503122159687e+01	5.025227968475066831e+01	-1.628774517082938120e-02	4.366685711083965202e+02	1.021682272005897119e-02	0.000000000000000000e+00	1.005331240671773685e+01	1.000000000000000000e+00
3.600000000000000000e+02	5.415796006673052432e+01	1.655432503947664102e+01	-4.504042119789814121e-03	1.194859537721201690e+02	1.003466693881258642e-01	0.000000000000000000e+00	7.305569537592924156e+00	1.000000000000000000e+00
3.600000000000000000e+02	1.254062312872262339e+02	2.254736500485804385e+01	-3.619503839920037210e-03	9.567678567546889212e+01	3.083582136973533894e-01	0.000000000000000000e+00	5.421954987704602935e+00	1.000000000000000000e+00
3.600000000000000000e+02	1.155513954319081904e+02	2.914225002991883784e+01	-7.494692806558413654e-03	1.999854714754377198e+02	2.071175966905414167e-01	0.000000000000000000e+00	1.185792132833715584e+01	1.000000000000000000e+00
3.600000000000000000e+02	1.306061310886284730e+02	2.408315077900487111e+01	-4.016663326531322124e-03	1.063671505733000373e+02	2.743160440442364845e-01	0.000000000000000000e+00	5.421954987704602935e+00	1.000000000000000000e+00
3.610000000000000000e+02	2.934354988437198841e+01	3.127104563529560366e+01	-1.666415657172330700e-02	4.468004585815975815e+02	1.841075310928541597e-02	0.000000000000000000e+00	1.433201462819002181e+01	1.000000000000000000e+00
3.610000000000000000e+02	2.431086836364218939e+01	1.562924840481186095e+01	-4.390589448342403431e-03	1.164321416455232026e+02	1.338650042400231222e-01	0.000000000000000000e+00	6.450544229412394692e+00	1.000000000000000000e+00
3.610000000000000000e+02	1.123086460340294934e+01	1.978557180003117111e+01	-3.458048030190674204e-03	9.133087029621218278e+01	2.932130278847229210e-01	0.000000000000000000e+00	3.922322986119344712e+00	1.000000000000000000e+00
3.610000000000000000e+02	1.103222816755451419e+02	5.148673531279991522e+01	-3.901846079290144376e-03	1.032766080810492468e+02	2.350972971608420448e-01	0.000000000000000000e+00	1.088239705120288114e+01	1.000000000000000000e+00
3.620000000000000000e+02	4.593016948966940305e+01	1.435399287187666140e+01	-4.180374065380525368e-03	1.107737620102426064e+02	1.815310649117412023e-01	0.000000000000000000e+00	6.854031751170321485e+00	1.000000000000000000e+00
3.620000000000000000e+02	6.755695314601692303e+01	4.997141043697509133e+01	-4.634950122052053020e-03	1.230096120489754270e+02	7.462977209539700674e-02	0.000000000000000000e+00	8.391527142945895079e+00	1.000000000000000000e+00
3.620000000000000000e+02	8.142831040136550769e+01	2.592916227389300587e+01	-1.629984336911471238e-02	4.369942190121643648e+02	3.115916405571472758e-02	0.000000000000000000e+00	1.245701353056655236e+01	1.000000000000000000e+00
3.620000000000000000e+02	1.419694987982648229e+02	1.064211935893953509e+01	-3.967609278298347454e-03	1.050467599166378108e+02	1.382744790824780301e-01	0.000000000000000000e+00	1.760077985032452119e+01	1.000000000000000000e+00
3.630000000000000000e+02	9.952631911515960894e+01	6.060392527079122793e+00	-4.137890557059443683e-03	1.096302309568425954e+02	1.042970877263793561e-01	0.000000000000000000e+00	8.405813023162606257e+00	1.000000000000000000e+00
3.630000000000000000e+02	5.519733287298558722e+00	3.186202459221354033e+01	-4.987753762851119231e-03	1.325060480767437241e+02	9.826946845199580061e-02	0.000000000000000000e+00	1.137810104104695164e+01	1.000000000000000000e+00
3.630000000000000000e+02	1.295699474235608939e+01	5.168502409475279080e+01	-4.734373614116813879e-03	1.256857999417984075e+02	1.096407367416157852e-01	0.000000000000000000e+00	9.725551257593149757e+00	1.000000000000000000e+00
3.640000000000000000e+02	4.645895950444337075e+01	4.069910210403460837e+01	-1.610641741658195777e-02	4.317877614479024828e+02	1.237686674590421365e-02	0.000000000000000000e+00	1.005331240671773685e+01	1.000000000000000000e+00
3.640000000000000000e+02	4.345970536259695649e+01	7.960671493836990464e+00	-4.280870986728926852e-03	1.134788434612480899e+02	2.568970467697818671e-01	0.000000000000000000e+00	5.640868882168155629e+00	1.000000000000000000e+00
3.640000000000000000e+02	1.313443094859730707e+02	2.948498247256303983e+01	-3.672212651486925824e-03	9.709555180841175570e+01	1.671270077658378872e-01	0.000000000000000000e+00	5.452035674116205932e+00	1.000000000000000000e+00
3.650000000000000000e+02	6.137365447996806012e+01	1.769673494987583950e+01	-1.627123622283959195e-02	4.362241987994381702e+02	3.997385896389882287e-02	0.000000000000000000e+00	7.305569537592924156e+00	1.000000000000000000e+00
3.650000000000000000e+02	2.319081261127395877e+01	4.421517431786373464e+01	-1.726122828678640017e-02	4.628718725081785692e+02	1.452615111869641762e-01	0.000000000000000000e+00	3.569122547789556066e+00	1.000000000000000000e+00
3.650000000000000000e+02	3.620327431581565492e+01	4.666666606272250561e+01	-6.096948773527280027e-03	1.623623144048031293e+02	1.021074034520714768e-01	0.000000000000000000e+00	9.512847194371666149e+00	1.000000000000000000e+00
3.650000000000000000e+02	1.881696026083889350e+01	1.153600248050923760e+01	-3.350390237053701720e-03	8.843303924463795340e+01	2.227666374589792886e-01	0.000000000000000000e+00	6.851108555472446682e+00	1.000000000000000000e+00
3.650000000000000000e+02	4.114571993654421789e+01	1.989196658740019785e+01	-4.502055930282490397e-03	1.194324913941452593e+02	1.127994051498604211e-01	0.000000000000000000e+00	7.318477327984923342e+00	1.000000000000000000e+00
3.660000000000000000e+02	1.016605095807605323e+02	1.419076297601367287e+01	-4.731209456240391929e-03	1.256006301210246079e+02	2.117224215475437266e-01	0.000000000000000000e+00	7.448307784980005231e+00	1.000000000000000000e+00
3.660000000000000000e+02	6.802010827001831217e+01	7.385195240598570798e+00	-4.225461433736013919e-03	1.119873813149599755e+02	1.481578845649917930e-01	0.000000000000000000e+00	1.226797453369036361e+01	1.000000000000000000e+00
3.660000000000000000e+02	7.929336559279263952e+01	1.305341716594579005e+01	-4.029700604918640128e-03	1.067180757505486639e+02	1.613416899796105142e-01	0.000000000000000000e+00	1.261804542948201302e+01	1.000000000000000000e+00
3.670000000000000000e+02	3.054306720604454028e+01	1.742858008644083156e+01	-4.058045479332595025e-03	1.074810363764016046e+02	2.697736847457867793e-01	0.000000000000000000e+00	3.808662477818810732e+00	1.000000000000000000e+00
3.670000000000000000e+02	9.550116977206062074e+01	1.971428993204379054e+01	-1.561146164135998951e-02	4.184650081868416578e+02	3.810961494791875737e-02	0.000000000000000000e+00	6.377865888108718906e+00	1.000000000000000000e+00
3.670000000000000000e+02	2.809009220883389091e+01	4.169972154497159522e+01	-1.677501270582869991e-02	4.497843795622122229e+02	1.331377555397156298e-01	0.000000000000000000e+00	5.507308165312502446e+00	1.000000000000000000e+00
3.670000000000000000e+02	9.677528476005061719e+00	4.252907257282251408e+01	-4.558910566371937416e-03	1.209628509258173921e+02	1.508259201586782394e-01	0.000000000000000000e+00	9.725551257593149757e+00	1.000000000000000000e+00
3.680000000000000000e+02	9.332218082472914489e+01	1.222118105602528360e+01	-1.794726871728365147e-02	4.813380624996538018e+02	5.275065431312941922e-02	0.000000000000000000e+00	7.307232395227549304e+00	1.000000000000000000e+00
3.680000000000000000e+02	9.860232461804642412e+01	4.728750315537063642e+01	-3.985572112295086150e-03	1.055302665594295348e+02	1.786556681552817771e-01	0.000000000000000000e+00	1.250490176488516525e+01	1.000000000000000000e+00
3.690000000000000000e+02	6.721896659139918029e+01	2.591987961486665881e+01	-4.238821259571275146e-02	1.139216364078652987e+03	1.003032397221970129e-02	0.000000000000000000e+00	1.008899310443863406e+01	1.000000000000000000e+00
3.690000000000000000e+02	8.614042267730950186e+01	4.625137180805725023e+01	-1.606206730611440398e-02	4.305939869564439846e+02	2.318220692773231839e-02	0.000000000000000000e+00	8.061927472919634852e+00	1.000000000000000000e+00
3.690000000000000000e+02	5.428206714785404330e+01	5.331153302471535937e+01	-1.636452787580178203e-02	4.387353356240854509e+02	4.355459006215556261e-02	0.000000000000000000e+00	1.477018981288453681e+01	1.000000000000000000e+00
3.690000000000000000e+02	3.477394472363200606e+01	7.364427621465952534e+00	-4.438282316855747360e-03	1.177158933488557722e+02	1.664068678235034460e-01	0.000000000000000000e+00	7.610738549865108560e+00	1.000000000000000000e+00
3.700000000000000000e+02	2.578957086773268870e+01	5.093813037840766000e+00	-3.819989905441165817e-03	1.010732807098404322e+02	1.854382488207645396e-01	0.000000000000000000e+00	9.266858376490846538e+00	1.000000000000000000e+00
3.700000000000000000e+02	4.464669974708840527e+01	3.637484892723572472e+01	-3.716612158724636513e-03	9.829065591559269421e+01	2.923578689737073022e-01	0.000000000000000000e+00	4.663276328651860148e+00	1.000000000000000000e+00
3.710000000000000000e+02	1.067535459992906794e+02	8.755850934469728841e+00	-4.410183944900231655e-03	1.169595678439498698e+02	1.443221119688393728e-01	0.000000000000000000e+00	7.448307784980005231e+00	1.000000000000000000e+00
3.710000000000000000e+02	6.504706490211577830e+01	4.319850526546452585e+01	-4.366757139405630025e-03	1.157906460059105171e+02	1.728750678624673132e-01	0.000000000000000000e+00	8.806757461026801792e+00	1.000000000000000000e+00
3.710000000000000000e+02	1.157103783089788180e+02	5.215336669516671009e+01	-1.590899007362680043e-02	4.264735982259483080e+02	1.191694917524133146e-02	0.000000000000000000e+00	1.430770453887998706e+01	1.000000000000000000e+00
3.710000000000000000e+02	3.853851830484739338e+01	3.534818902112207439e+01	-3.884516468054023675e-03	1.028101459319705668e+02	2.344113159933983725e-01	0.000000000000000000e+00	6.193860758376699138e+00	1.000000000000000000e+00
3.710000000000000000e+02	7.827615169290619690e+01	4.447713494041847326e+01	-1.530876533050429950e-02	4.103173140605226195e+02	6.085383276248179651e-02	0.000000000000000000e+00	4.638794121931401726e+00	1.000000000000000000e+00
3.720000000000000000e+02	9.391157932424701471e+01	2.589088895536727009e+01	-4.312754810998209801e-03	1.143370622052726020e+02	1.325239124323179807e-01	0.000000000000000000e+00	6.377865888108718906e+00	1.000000000000000000e+00
3.720000000000000000e+02	7.082296877879414865e+01	5.215214477599189991e+01	-1.608574776867816719e-02	4.312313953384419847e+02	1.818004697662800595e-02	0.000000000000000000e+00	9.565551342908054977e+00	1.000000000000000000e+00
3.720000000000000000e+02	4.510171529783865907e+01	4.101587327170324926e+01	-3.467084521041257500e-03	9.157410604367701978e+01	2.731337623232753531e-01	0.000000000000000000e+00	4.663276328651860148e+00	1.000000000000000000e+00
3.730000000000000000e+02	6.059475435808888477e+00	1.145581564416111675e+01	-1.601696094490097366e-02	4.293798564198696681e+02	2.113368374021351581e-02	0.000000000000000000e+00	7.750963197368776925e+00	1.000000000000000000e+00
3.730000000000000000e+02	1.427082859386070766e+02	1.928943810365472444e+01	-4.058438133526589241e-03	1.074916054720771825e+02	2.530618990544278857e-01	0.000000000000000000e+00	6.077851086470435149e+00	1.000000000000000000e+00
3.730000000000000000e+02	1.222452247454601206e+02	2.016129100658411843e+01	-3.566695413533191566e-03	9.425533820464926293e+01	3.269261063702677550e-01	0.000000000000000000e+00	7.998683546956793400e+00	1.000000000000000000e+00
3.730000000000000000e+02	8.260933907937953791e+01	3.847118700145330905e+01	-4.617161306564035277e-03	1.225307894724591478e+02	3.166579283852990478e-01	0.000000000000000000e+00	7.405938399139677664e+00	1.000000000000000000e+00
3.730000000000000000e+02	6.960456519784704810e+00	4.593225493161258299e+01	-5.700613405788642479e-03	1.516941323623859716e+02	9.177613231936254667e-02	0.000000000000000000e+00	7.590148309710023966e+00	1.000000000000000000e+00
3.730000000000000000e+02	8.910399560931804785e+01	6.254393078700282160e+00	-3.706626681902822594e-03	9.802187625779113489e+01	1.613276386335811274e-01	0.000000000000000000e+00	3.742589037779862071e+00	1.000000000000000000e+00
3.730000000000000000e+02	3.669239935091317761e+01	4.355717624573229330e+01	-3.853536377654863832e-03	1.019762530448570317e+02	2.074748619717653453e-01	0.000000000000000000e+00	8.414013694182399306e+00	1.000000000000000000e+00
3.740000000000000000e+02	2.474716476477643567e+01	2.697508121628251843e+01	-5.921291559855601516e-03	1.576341390133275979e+02	2.225704567617355911e-01	0.000000000000000000e+00	3.660256080808740986e+00	1.000000000000000000e+00
3.760000000000000000e+02	1.158495564355656313e+02	2.586351198090261860e+01	-6.141700581426637676e-03	1.635669014092928819e+02	9.484882621085211074e-02	0.000000000000000000e+00	8.568541134297392503e+00	1.000000000000000000e+00
3.760000000000000000e+02	4.227850631776390600e+01	9.523816595200138124e+00	-5.052930164774803792e-03	1.342604050612310118e+02	1.158511733384707254e-01	0.000000000000000000e+00	3.372794924711851383e+00	1.000000000000000000e+00
3.760000000000000000e+02	1.312333987571016110e+02	9.063576180939868721e+00	-3.592608344762028127e-03	9.495283807497162343e+01	2.767313399992971101e-01	0.000000000000000000e+00	9.853797698669055194e+00	1.000000000000000000e+00
3.760000000000000000e+02	1.301367112495546223e+02	1.885615528948353870e+01	-1.587261434088231213e-02	4.254944705214018654e+02	3.790669723246065104e-02	0.000000000000000000e+00	3.747632678329661182e+00	1.000000000000000000e+00
3.760000000000000000e+02	1.076842813333290678e+02	4.030886685307321216e+01	-4.015481146685459350e-03	1.063353297699372320e+02	1.455144783144854959e-01	0.000000000000000000e+00	1.342199033675611020e+01	1.000000000000000000e+00
3.760000000000000000e+02	3.209253584273608340e+01	6.213853326127702914e+00	-4.397755434949284642e-03	1.166250289219525484e+02	1.163607340040931915e-01	0.000000000000000000e+00	1.034514223231100338e+01	1.000000000000000000e+00
3.760000000000000000e+02	3.011405776791910682e+01	1.697983323976840708e+01	-3.764699770935582557e-03	9.958503295789046206e+01	2.488391212236586991e-01	0.000000000000000000e+00	9.184887719790266303e+00	1.000000000000000000e+00
3.760000000000000000e+02	1.405837038589672261e+02	2.498385860236950151e+01	-3.463025042098495914e-03	9.146483681391880793e+01	3.903313428214485459e-01	0.000000000000000000e+00	6.077851086470435149e+00	1.000000000000000000e+00
3.760000000000000000e+02	2.204288494975677537e+01	3.683886431395816885e+01	-5.865108150378665203e-03	1.561218469272504308e+02	6.308340517584942742e-02	0.000000000000000000e+00	1.022777328238725758e+01	1.000000000000000000e+00
3.770000000000000000e+02	5.883669919617756960e+01	3.011375419276593846e+01	-4.038806870172944805e-03	1.069631896196786158e+02	9.241910060905689228e-02	0.000000000000000000e+00	9.949037624134582813e+00	1.000000000000000000e+00
3.770000000000000000e+02	8.901448983177182583e+01	9.995911677009775786e+00	-2.883087820957363611e-03	7.585463305237345821e+01	4.665667143189975441e-01	0.000000000000000000e+00	3.742589037779862071e+00	1.000000000000000000e+00
3.770000000000000000e+02	9.156257813842344717e+01	4.249258735369123485e+01	-4.693275871475278450e-03	1.245795696234347076e+02	3.145074877924527446e-01	0.000000000000000000e+00	9.814894316362696713e+00	1.000000000000000000e+00
3.770000000000000000e+02	5.827355959450589040e+00	5.343734883399411473e+01	-4.270976804462122897e-03	1.132125211842699599e+02	1.923803305470330738e-01	0.000000000000000000e+00	7.590148309710023966e+00	1.000000000000000000e+00
3.780000000000000000e+02	1.404743055212281178e+01	1.023725341879197082e+01	-4.416073009283384351e-03	1.171180841309455332e+02	2.227006627509111603e-01	0.000000000000000000e+00	7.481258114032381279e+00	1.000000000000000000e+00
3.780000000000000000e+02	7.601562831804177911e+00	1.905182755503103564e+01	4.910265249870910884e-03	-1.304202852860401549e+02	3.767373315318702787e-01	0.000000000000000000e+00	3.528217067128326168e+00	1.000000000000000000e+00
3.780000000000000000e+02	1.038283046351051127e+02	2.196915943251610415e+01	-4.539104908218716782e-03	1.204297408785006525e+02	2.139633842037061973e-01	0.000000000000000000e+00	1.235067199242687686e+01	1.000000000000000000e+00
3.780000000000000000e+02	4.889627701435588136e+01	3.052770647696407380e+01	-5.401320308518463634e-03	1.436380427332043155e+02	6.776637375906235938e-02	0.000000000000000000e+00	9.552310214569773805e+00	1.000000000000000000e+00
3.780000000000000000e+02	1.574203780540349484e+01	2.387419081370927998e+01	-3.960953810151345011e-03	1.048676142951535581e+02	3.500981768757510659e-01	0.000000000000000000e+00	9.129293140280209329e+00	1.000000000000000000e+00
3.780000000000000000e+02	3.515516674229365890e+01	3.091527735381695408e+01	-3.525005284907650315e-03	9.313316259845316836e+01	1.313232813013355260e-01	0.000000000000000000e+00	1.112886565496428837e+01	1.000000000000000000e+00
3.790000000000000000e+02	4.676515653522065463e+01	4.805974006728781944e+01	-5.878171513228987698e-03	1.564734742215001120e+02	5.424060054576806955e-02	0.000000000000000000e+00	1.274159872960547446e+01	1.000000000000000000e+00
3.790000000000000000e+02	9.312644520483107158e+01	1.580399087041074502e+01	-3.651960276942420053e-03	9.655041747012458586e+01	3.369267711442622826e-01	0.000000000000000000e+00	4.922402414161644479e+00	1.000000000000000000e+00
3.790000000000000000e+02	1.239578800189307231e+02	4.009661596577092268e+01	-3.912714817795552927e-03	1.035691625447316113e+02	1.809589192570484339e-01	0.000000000000000000e+00	8.162291432617047704e+00	1.000000000000000000e+00
3.790000000000000000e+02	3.434918469732497215e+01	4.267248496883840403e+01	-4.035483576604577752e-03	1.068737363342703048e+02	1.757468554118492010e-01	0.000000000000000000e+00	8.813332635407626015e+00	1.000000000000000000e+00
3.790000000000000000e+02	1.017529722773811862e+01	1.663848818147369002e+01	-5.204536779640221364e-03	1.383412090920372464e+02	3.428771415300845282e-01	0.000000000000000000e+00	3.528217067128326168e+00	1.000000000000000000e+00
3.790000000000000000e+02	1.243682616955480853e+02	2.490141410365984598e+01	-4.286538297949442355e-03	1.136313908055248731e+02	2.770565837468619286e-01	0.000000000000000000e+00	6.219756217545675980e+00	1.000000000000000000e+00
3.790000000000000000e+02	1.126532294130938965e+02	5.277720192960110523e+01	-4.330361430275706143e-03	1.148109805958405758e+02	2.107826690748130227e-01	0.000000000000000000e+00	1.342199033675611020e+01	1.000000000000000000e+00
3.800000000000000000e+02	4.982576023169722390e+01	2.102072528501597759e+01	-4.236409507137705970e-03	1.122820712406393255e+02	2.779274740823004519e-01	0.000000000000000000e+00	3.262551213354015989e+00	1.000000000000000000e+00
3.800000000000000000e+02	4.243750936449674782e+01	6.154771680793134081e+00	-3.826863976220153986e-03	1.012583104710275990e+02	2.718524564857129899e-01	0.000000000000000000e+00	3.372794924711851383e+00	1.000000000000000000e+00
3.800000000000000000e+02	1.301480715904901047e+02	2.260377074925768426e+01	-4.287095283498784659e-03	1.136463832178076387e+02	3.958919546393355748e-01	0.000000000000000000e+00	3.747632678329661182e+00	1.000000000000000000e+00
3.810000000000000000e+02	8.907737969032228875e+01	1.860311823195757341e+01	-3.931081801889751981e-03	1.040635477190981533e+02	1.476980798901623704e-01	0.000000000000000000e+00	4.922402414161644479e+00	1.000000000000000000e+00
3.820000000000000000e+02	2.896683517376684946e+01	1.274270312645984582e+01	-4.607598033919211265e-03	1.222733743089364964e+02	7.560416420477811261e-02	0.000000000000000000e+00	1.035055477450842965e+01	1.000000000000000000e+00
3.820000000000000000e+02	7.341108000492008046e+01	2.671685654219313832e+01	2.522642653849321327e-03	-6.615250961847935685e+01	3.332955669500952123e-01	0.000000000000000000e+00	5.635187823107353999e+00	1.000000000000000000e+00
3.820000000000000000e+02	6.844845984205517198e+01	3.577852200374195490e+01	-3.280680711968224621e-03	8.655666392152339483e+01	1.984675432737962320e-01	0.000000000000000000e+00	7.908385053486400196e+00	1.000000000000000000e+00
3.820000000000000000e+02	1.384549123429160886e+02	4.667283715988192228e+01	-4.154303285996491929e-03	1.100720133319869234e+02	1.807941472474892119e-01	0.000000000000000000e+00	9.456227817826867721e+00	1.000000000000000000e+00
3.830000000000000000e+02	8.341717416148541986e+01	3.851349301413311821e+01	-1.562356987029914560e-02	4.187909260862993506e+02	8.223854713557243734e-03	0.000000000000000000e+00	8.736316666812466991e+00	1.000000000000000000e+00
3.830000000000000000e+02	1.370614535084601187e+02	3.702024736683637940e+01	-4.757959689990477054e-03	1.263206677117937318e+02	3.725485656911546872e-01	0.000000000000000000e+00	3.708773303938103449e+00	1.000000000000000000e+00
3.830000000000000000e+02	1.407394915333849781e+02	3.749673000787463906e+01	5.613247212569419560e-03	-1.493424914807417849e+02	2.634566741503034937e-01	0.000000000000000000e+00	3.708773303938103449e+00	1.000000000000000000e+00
3.840000000000000000e+02	9.543764508482638576e+01	3.250883362529862097e+01	-1.537817892698571491e-02	4.121857238562664634e+02	1.904559621186285856e-02	0.000000000000000000e+00	1.269421631209494450e+01	1.000000000000000000e+00
3.840000000000000000e+02	4.088262994933675998e+01	3.675734124435412298e+01	-3.969609940583727035e-03	1.051006118592176648e+02	1.369202383240326615e-01	0.000000000000000000e+00	8.813332635407626015e+00	1.000000000000000000e+00
3.840000000000000000e+02	4.756295506297062303e+01	1.867041611638689247e+01	-6.406332823538701468e-03	1.706900227932169969e+02	2.434129305547663158e-01	0.000000000000000000e+00	3.262551213354015989e+00	1.000000000000000000e+00
3.840000000000000000e+02	5.961187503925157927e+01	3.781841223468749291e+01	-4.266684993824664679e-03	1.130969982688328912e+02	9.427727722873602278e-02	0.000000000000000000e+00	9.046149261905888750e+00	1.000000000000000000e+00
3.840000000000000000e+02	1.733474506422636097e+01	3.988216580661066502e+01	-3.766456627558061997e-03	9.963232236932496733e+01	2.099053447688423724e-01	0.000000000000000000e+00	1.308123507599465185e+01	1.000000000000000000e+00
3.850000000000000000e+02	1.149879180512938746e+02	1.166587194156918983e+01	-1.967853399115838953e-02	5.279386301219471989e+02	1.557928554211251981e-02	0.000000000000000000e+00	1.631753514471932220e+01	1.000000000000000000e+00
3.850000000000000000e+02	9.581040909551252582e+01	1.848978110890358195e+01	-3.583686306009573139e-03	9.471268304125922555e+01	2.081384552381319031e-01	0.000000000000000000e+00	6.733983239852809888e+00	1.000000000000000000e+00
3.850000000000000000e+02	3.004761008956963053e+01	2.303667756403597267e+01	-1.511262079989959123e-02	4.050376803728841537e+02	1.634779829760046876e-02	0.000000000000000000e+00	9.583400709079189284e+00	1.000000000000000000e+00
3.860000000000000000e+02	9.016867206412382529e+01	4.405790506352974489e+01	-4.202674750187688005e-03	1.113740308344729613e+02	2.223673953414577742e-01	0.000000000000000000e+00	8.736316666812466991e+00	1.000000000000000000e+00
3.860000000000000000e+02	1.309253639429043687e+02	8.164476269678054621e+00	-4.271807913686189936e-03	1.132348921993778674e+02	1.503334346468681026e-01	0.000000000000000000e+00	1.070490124350412486e+01	1.000000000000000000e+00
3.860000000000000000e+02	5.384455003157001585e+01	1.537956555620487897e+01	-4.897379061825996027e-03	1.300734270162865585e+02	9.387636605250615496e-02	0.000000000000000000e+00	7.091412606736649415e+00	1.000000000000000000e+00
3.860000000000000000e+02	5.363741363306025534e+01	2.591067240274433203e+01	-3.620407396245194174e-03	9.570110675339174122e+01	2.230048299572574555e-01	0.000000000000000000e+00	9.450944821120998540e+00	1.000000000000000000e+00
3.860000000000000000e+02	6.588409456439327982e+01	2.829744020516969627e+01	-4.356060930259842388e-03	1.155027355249910386e+02	2.300327834224059620e-01	0.000000000000000000e+00	7.691147803648739512e+00	1.000000000000000000e+00
3.870000000000000000e+02	7.290367088807694529e+01	4.331039308745265970e+01	-4.409274548147022049e-03	1.169350895588869577e+02	2.091632016718218967e-01	0.000000000000000000e+00	4.296000710236134168e+00	1.000000000000000000e+00
3.870000000000000000e+02	6.081637294999535470e+01	1.676737545145257258e+01	-3.639006827571847607e-03	9.620174872337365457e+01	2.780368972268658645e-01	0.000000000000000000e+00	6.037843608251065142e+00	1.000000000000000000e+00
3.880000000000000000e+02	3.861105879916784289e+01	5.382046623591351775e+00	-3.963756316979680921e-03	1.049430495337253433e+02	9.074791394101444642e-02	0.000000000000000000e+00	1.602239715195405267e+01	1.000000000000000000e+00
3.880000000000000000e+02	2.807527464887291302e+01	3.241492164596043324e+01	-3.820105378353996859e-03	1.010763889009213301e+02	1.498331099716322390e-01	0.000000000000000000e+00	9.583400709079189284e+00	1.000000000000000000e+00
3.880000000000000000e+02	1.037687594602128485e+02	4.574192028602708859e+01	-4.460907156613957113e-03	1.183248874706730049e+02	1.904271266377294269e-01	0.000000000000000000e+00	9.968724618612961663e+00	1.000000000000000000e+00
3.880000000000000000e+02	9.383467423331426005e+01	1.092955290541568303e+01	-4.360141882728622506e-03	1.156125827588924722e+02	1.150836724226195207e-01	0.000000000000000000e+00	7.814126869620141136e+00	1.000000000000000000e+00
3.890000000000000000e+02	1.469461329647416115e+01	5.337943945837490389e+01	-1.564890546912696412e-02	4.194728858669542433e+02	1.553249953080693135e-02	0.000000000000000000e+00	1.375306117857778965e+01	1.000000000000000000e+00
3.890000000000000000e+02	8.372840409586557087e+01	6.599203192089259318e+00	-4.014933755062153470e-03	1.063205955979171051e+02	9.627748542984571056e-02	0.000000000000000000e+00	1.099493632227096462e+01	1.000000000000000000e+00
3.890000000000000000e+02	4.906442206233154479e+01	4.408967270071320144e+01	-4.651339026915291171e-03	1.234507531501455304e+02	1.085979083862138594e-01	0.000000000000000000e+00	9.197816353200231276e+00	1.000000000000000000e+00
3.900000000000000000e+02	1.030840171785919921e+02	3.579674062301944559e+01	-1.519725653124542018e-02	4.073158252541803108e+02	1.396142579820447427e-02	0.000000000000000000e+00	9.240716551509327914e+00	1.000000000000000000e+00
3.900000000000000000e+02	4.009755628866561494e+01	4.613787773543411674e+01	-5.331779489322039517e-03	1.417662084762739596e+02	1.704688840008662387e-01	0.000000000000000000e+00	7.953090109729944679e+00	1.000000000000000000e+00
3.900000000000000000e+02	1.414176960166448964e+02	1.028718168671828614e+01	-4.110368094881568408e-03	1.088894072487683360e+02	1.096026648273379367e-01	0.000000000000000000e+00	1.070490124350412486e+01	1.000000000000000000e+00
3.910000000000000000e+02	4.484801822590833353e+01	3.514738917373173877e+01	-2.936989270915090801e-03	7.730550150193982972e+01	2.624702666497535919e-01	0.000000000000000000e+00	9.886480465197330147e+00	1.000000000000000000e+00
3.910000000000000000e+02	1.114983112723479621e+02	1.113496362361367531e+01	-4.891384620207180241e-03	1.299120742841369065e+02	1.263507456453634159e-01	0.000000000000000000e+00	9.936924167899412907e+00	1.000000000000000000e+00
3.910000000000000000e+02	3.376686155390481048e+01	5.095181027222314896e+01	-7.784468679116625031e-03	2.077853854159717457e+02	7.111159346074180654e-02	0.000000000000000000e+00	7.953090109729944679e+00	1.000000000000000000e+00
3.920000000000000000e+02	1.262382670525590811e+01	2.462362232275088658e+01	-4.022568706506125975e-03	1.065261060280208909e+02	1.455070422482054315e-01	0.000000000000000000e+00	8.278677774789178656e+00	1.000000000000000000e+00
3.920000000000000000e+02	6.505400864709064024e+01	1.246644541988939991e+01	-4.807626567512498540e-03	1.276575539299138740e+02	2.235785792956501705e-01	0.000000000000000000e+00	6.037843608251065142e+00	1.000000000000000000e+00
3.920000000000000000e+02	7.272790064895556839e+01	4.760279648478014991e+01	-1.562717307413321807e-02	4.188879137325372994e+02	1.980844856169350354e-02	0.000000000000000000e+00	3.753917423090932015e+00	1.000000000000000000e+00
3.930000000000000000e+02	1.346633462385380255e+02	4.456148016093852959e+01	7.478062274482373192e-03	-1.995378264805896720e+02	1.457364386055072236e-01	0.000000000000000000e+00	5.406921232667364130e+00	1.000000000000000000e+00
3.940000000000000000e+02	1.205271187664242376e+02	6.984891678033028128e+00	-1.659954908661962630e-02	4.450614151640962746e+02	3.007285317366448218e-02	0.000000000000000000e+00	7.379516449908957831e+00	1.000000000000000000e+00
3.940000000000000000e+02	3.615707348558596834e+01	5.207948329243258456e+00	-4.343441534034609038e-03	1.151630585060958651e+02	1.895147284053855241e-01	0.000000000000000000e+00	8.974766349968934520e+00	1.000000000000000000e+00
3.940000000000000000e+02	9.469677792878094635e+01	3.191794439844570874e+01	-4.256612502023666457e-03	1.128258764237982064e+02	3.176063005143840989e-01	0.000000000000000000e+00	9.240716551509327914e+00	1.000000000000000000e+00
3.950000000000000000e+02	8.200816284108608301e+00	9.889513918661675618e+00	-4.032839589333810787e-03	1.068025679758083442e+02	1.789091948046227509e-01	0.000000000000000000e+00	4.315737724447475721e+00	1.000000000000000000e+00
3.950000000000000000e+02	5.153786093937682722e+00	2.819223535361382105e+01	-4.672910618641151932e-03	1.240313969336898339e+02	1.380794496231845248e-01	0.000000000000000000e+00	8.278677774789178656e+00	1.000000000000000000e+00
3.950000000000000000e+02	9.357648225580418000e+01	4.454247900193279008e+01	-3.814741852099213636e-03	1.009320185541572101e+02	2.230468872814845849e-01	0.000000000000000000e+00	6.750024096735375956e+00	1.000000000000000000e+00
3.950000000000000000e+02	4.551053664848731017e+01	5.151223538220516041e+00	-3.749604733821710126e-03	9.917871896984883051e+01	2.701157695075768750e-01	0.000000000000000000e+00	5.303292825355632623e+00	1.000000000000000000e+00
3.960000000000000000e+02	2.117145353738754920e+01	4.654526099970057373e+01	-5.042503697077360507e-03	1.339797552264954561e+02	1.030354798353146917e-01	0.000000000000000000e+00	6.992077220672138438e+00	1.000000000000000000e+00
3.960000000000000000e+02	1.017437928005051475e+02	5.469063873265189279e+00	-1.566924734197635768e-02	4.200204292362963088e+02	1.903477363909322762e-02	0.000000000000000000e+00	1.128064938727029620e+01	1.000000000000000000e+00
3.960000000000000000e+02	5.786282665838686512e+01	4.869793827376499706e+01	-4.770305775927790627e-03	1.266529880218434840e+02	2.220726927530557449e-01	0.000000000000000000e+00	7.161826148994843599e+00	1.000000000000000000e+00
3.960000000000000000e+02	1.278573920329561844e+02	6.133800101030899121e+00	-4.051205311402733891e-03	1.072969191801674640e+02	2.512766314808988488e-01	0.000000000000000000e+00	7.379516449908957831e+00	1.000000000000000000e+00
3.960000000000000000e+02	3.441164776931359626e+01	2.643975011690144683e+01	-4.386845447056134627e-03	1.163313641461118948e+02	1.010880422952594726e-01	0.000000000000000000e+00	6.004679129300845908e+00	1.000000000000000000e+00
3.960000000000000000e+02	2.003822963271091240e+01	7.213924705850437213e+00	-4.939342217233702592e-03	1.312029517001872705e+02	2.766117678365876964e-01	0.000000000000000000e+00	6.737066261557458802e+00	1.000000000000000000e+00
3.960000000000000000e+02	9.891666805973278542e+01	4.026343338638567104e+01	-4.005004869734992735e-03	1.060533392166539244e+02	2.462731094651290364e-01	0.000000000000000000e+00	5.519926756407486756e+00	1.000000000000000000e+00
3.970000000000000000e+02	1.442528947113929121e+02	3.531995007365017614e+01	-3.569370227487578782e-03	9.432733632673918578e+01	3.142511826180169887e-01	0.000000000000000000e+00	7.914870765830230859e+00	1.000000000000000000e+00
3.970000000000000000e+02	1.386652505205402122e+02	4.092560896768075196e+01	-4.946069100504867436e-03	1.313840196067037596e+02	2.695646280733030586e-01	0.000000000000000000e+00	5.406921232667364130e+00	1.000000000000000000e+00
3.970000000000000000e+02	1.562439296501777264e+01	1.230372899320209434e+01	-4.619030391035021735e-03	1.225810997273902387e+02	2.730989286813021444e-01	0.000000000000000000e+00	3.499424001713129950e+00	1.000000000000000000e+00
3.970000000000000000e+02	7.029815448167613567e+01	3.642708977243087531e+01	-4.078941019181642376e-03	1.080434828324322893e+02	1.737794642231531572e-01	0.000000000000000000e+00	8.096145794175717114e+00	1.000000000000000000e+00
3.970000000000000000e+02	1.164930432632773432e+02	3.899269383116595122e+01	-4.524174347528355650e-03	1.200278541118743476e+02	2.587349947516468518e-01	0.000000000000000000e+00	8.823795354326396279e+00	1.000000000000000000e+00
3.980000000000000000e+02	5.489695874686353250e+01	2.428618633143295114e+01	-1.688720171505438128e-02	4.528041776196170645e+02	9.130851586612531712e-03	0.000000000000000000e+00	6.994164894622159956e+00	1.000000000000000000e+00
3.980000000000000000e+02	4.084165066345352102e+01	3.765360154882942112e+01	-7.736881489320001325e-03	2.065044782727762254e+02	5.308352717214237515e-02	0.000000000000000000e+00	1.202645847507649535e+01	1.000000000000000000e+00
3.980000000000000000e+02	4.366603903727072833e+01	1.012342057310206300e+01	-5.785659371400560767e-03	1.539833195431762647e+02	1.799569726782521695e-01	0.000000000000000000e+00	5.303292825355632623e+00	1.000000000000000000e+00
3.990000000000000000e+02	8.006648561918167673e+01	8.424184064027963714e+00	-3.858433182801258160e-03	1.021080606325221112e+02	2.066565503025251660e-01	0.000000000000000000e+00	9.300020404426119214e+00	1.000000000000000000e+00
3.990000000000000000e+02	1.187350360906185642e+02	5.073284508488685418e+01	-4.131107515831175699e-03	1.094476514433430481e+02	2.875336054133884600e-01	0.000000000000000000e+00	3.962010577261608990e+00	1.000000000000000000e+00
3.990000000000000000e+02	2.189963459770670084e+01	1.782896548270212023e+01	3.976553898519212017e-03	-1.052875227770429376e+02	2.024919377062149861e-01	0.000000000000000000e+00	8.361034374617471343e+00	1.000000000000000000e+00
3.990000000000000000e+02	6.451094591668434930e+01	2.048174278954527594e+01	-4.405679950797047016e-03	1.168383335738798081e+02	1.125674850820364004e-01	0.000000000000000000e+00	5.213567629176812268e+00	1.000000000000000000e+00
4.000000000000000000e+02	7.749633383373816287e+01	4.862249968195997951e+01	-3.690117970013620345e-03	9.757751030396597969e+01	1.021495827706011550e-01	0.000000000000000000e+00	1.300200011897420893e+01	1.000000000000000000e+00
4.000000000000000000e+02	1.016627966126395961e+02	2.545347401195428105e+01	-1.600558818259087759e-02	4.290737351182521593e+02	4.162282186574783882e-02	0.000000000000000000e+00	8.675325153240049048e+00	1.000000000000000000e+00
4.000000000000000000e+02	5.246390381749966991e+01	4.074535430026405436e+01	-1.459378073315985985e-02	3.910720322540681764e+02	2.020065588789949906e-01	0.000000000000000000e+00	5.119632880990006463e+00	1.000000000000000000e+00
4.000000000000000000e+02	1.002395431413360427e+02	4.562249980830809903e+01	-2.868768904131848655e-03	7.546920993907320963e+01	2.985551096876335464e-01	0.000000000000000000e+00	5.519926756407486756e+00	1.000000000000000000e+00
4.000000000000000000e+02	6.601765626536695208e+01	2.955505137463920917e+01	-4.163638133958841303e-03	1.103232799751049384e+02	1.799834534341531178e-01	0.000000000000000000e+00	8.096145794175717114e+00	1.000000000000000000e+00
4.010000000000000000e+02	5.778111053764462923e+01	3.443610168479101219e+01	-5.171733981864684582e-03	1.374582542849335880e+02	3.617235672372843824e-01	0.000000000000000000e+00	5.839235774113912925e+00	1.000000000000000000e+00
4.010000000000000000e+02	1.711435987348181698e+01	4.085060254970217386e+01	-3.286594775836600146e-03	8.671585312111034227e+01	3.106486855519365875e-01	0.000000000000000000e+00	6.992077220672138438e+00	1.000000000000000000e+00
4.010000000000000000e+02	3.272440307179020635e+01	1.099937310522514622e+01	-4.171199735302312528e-03	1.105268160363063572e+02	3.675641395227103869e-01	0.000000000000000000e+00	5.877557091154228530e+00	1.000000000000000000e+00
4.010000000000000000e+02	5.752081528314485581e+01	4.154428312358957243e+01	-1.541388314378534970e-02	4.131467763272425486e+02	1.823007500413738047e-01	0.000000000000000000e+00	5.119632880990006463e+00	1.000000000000000000e+00
4.020000000000000000e+02	8.328298444363787212e+01	3.697918907832354307e+01	-3.712686905687305298e-03	9.818499965230303417e+01	1.051429618420572920e-01	0.000000000000000000e+00	6.762231262155802725e+00	1.000000000000000000e+00
4.020000000000000000e+02	5.423049875741675407e+01	6.286707309707676217e+00	-1.639970728253921026e-02	4.396822617522291807e+02	1.243465095285798405e-01	0.000000000000000000e+00	5.726106344904305701e+00	1.000000000000000000e+00
4.020000000000000000e+02	1.154527591108906108e+02	1.198525839058464726e+01	-4.014923863677603497e-03	1.063203293509464231e+02	1.839635134097733493e-01	0.000000000000000000e+00	1.076771166995373008e+01	1.000000000000000000e+00
4.030000000000000000e+02	8.924331496620990833e+01	9.932886373386432766e+00	-8.443589943696717601e-03	2.255269906597551426e+02	3.007043218680782726e-02	0.000000000000000000e+00	3.904465478796432798e+00	1.000000000000000000e+00
4.030000000000000000e+02	2.823790225558028055e+01	7.202402235449473444e+00	-5.136588436323356009e-03	1.365122396005660619e+02	2.525815379425584428e-01	0.000000000000000000e+00	5.877557091154228530e+00	1.000000000000000000e+00
4.030000000000000000e+02	1.408559721995488587e+02	1.534125491161117516e+01	-4.092633508093771084e-03	1.084120443493158774e+02	3.707662420810424742e-01	0.000000000000000000e+00	5.666760430198500842e+00	1.000000000000000000e+00
4.030000000000000000e+02	9.416767853019962331e+01	4.701093931729474917e+01	-3.848083750275315806e-03	1.018294843579584068e+02	1.304202422288152086e-01	0.000000000000000000e+00	6.228587650991668667e+00	1.000000000000000000e+00
4.040000000000000000e+02	1.070531383380774173e+02	5.248049363087963215e+00	-5.556323210431139692e-03	1.478102648191167248e+02	2.736478269120946605e-01	0.000000000000000000e+00	1.076771166995373008e+01	1.000000000000000000e+00
4.040000000000000000e+02	5.424233835229767919e+01	2.979134487243727136e+01	-3.948084863227020389e-03	1.045212201056412198e+02	1.987439890929990627e-01	0.000000000000000000e+00	5.839235774113912925e+00	1.000000000000000000e+00
4.040000000000000000e+02	4.883039775945923111e+01	8.191229056764274929e+00	-1.683879945654431429e-02	4.515013312246670125e+02	1.909427929563266568e-01	0.000000000000000000e+00	5.726106344904305701e+00	1.000000000000000000e+00
4.040000000000000000e+02	1.049224174260204165e+02	1.741381365423928429e+01	-3.517420208894928967e-03	9.292899466822028387e+01	1.765360418886838811e-01	0.000000000000000000e+00	8.675325153240049048e+00	1.000000000000000000e+00
4.040000000000000000e+02	1.089793030839780918e+01	4.900265444884750821e+01	-1.619111981893677985e-02	4.340677009166082030e+02	1.216433284135853832e-02	0.000000000000000000e+00	1.025182650575055376e+01	1.000000000000000000e+00
4.040000000000000000e+02	1.292883535815606137e+02	2.092790528044119469e+01	-4.633994745813301529e-03	1.229838961314378309e+02	1.136990882885673404e-01	0.000000000000000000e+00	1.056146434907788922e+01	1.000000000000000000e+00
4.050000000000000000e+02	8.412354694337751937e+01	2.693854568788762549e+01	-1.609217616664927047e-02	4.314044288988535527e+02	1.441970765880984384e-02	0.000000000000000000e+00	1.007576622445524173e+01	1.000000000000000000e+00
4.050000000000000000e+02	2.599556543393798336e+01	1.316908345516997514e+01	-5.289287493253492893e-03	1.406224489576839858e+02	2.604790626279108734e-01	0.000000000000000000e+00	6.047958397580191381e+00	1.000000000000000000e+00
4.050000000000000000e+02	8.757468523661407289e+01	1.707669518619889359e+01	-4.330238198973108965e-03	1.148076635717331158e+02	1.671331289723172464e-01	0.000000000000000000e+00	6.611884651120943701e+00	1.000000000000000000e+00
4.050000000000000000e+02	5.230288087616034431e+01	5.323677512839980608e+01	-3.872210978072588260e-03	1.024789183456158099e+02	3.232778753191882792e-01	0.000000000000000000e+00	8.800306419568391547e+00	1.000000000000000000e+00
4.060000000000000000e+02	1.342054497504273911e+02	5.365399846378308801e+00	-1.655500456235885903e-02	4.438624076253088333e+02	5.913211284251684852e-02	0.000000000000000000e+00	5.858001870096630981e+00	1.000000000000000000e+00
4.060000000000000000e+02	6.156397131573599069e+01	5.135026826094181729e+01	-3.735094562386403506e-03	9.878814784514260339e+01	3.655986152566120806e-01	0.000000000000000000e+00	8.098708055202632039e+00	1.000000000000000000e+00
4.060000000000000000e+02	4.712085213885835344e+01	1.904938020480877725e+01	-4.205279724662236603e-03	1.114441490832401485e+02	2.822615840819426847e-01	0.000000000000000000e+00	3.447467539006479953e+00	1.000000000000000000e+00
4.060000000000000000e+02	7.660795925176842047e+01	3.806169096321125522e+01	3.477488235485250156e-03	-9.185414342777197305e+01	2.126721099499400136e-01	0.000000000000000000e+00	6.762231262155802725e+00	1.000000000000000000e+00
4.060000000000000000e+02	7.560091091533264773e+01	4.983555952378122811e+01	-3.756423376117196469e-03	9.936225675933609125e+01	2.869044745898341464e-01	0.000000000000000000e+00	1.181685775633675206e+01	1.000000000000000000e+00
4.060000000000000000e+02	1.293658101607003630e+02	5.163736646947028675e+01	-1.681036462253177044e-02	4.507359491510898692e+02	1.897574740073193489e-02	0.000000000000000000e+00	1.159232403204815043e+01	1.000000000000000000e+00
4.070000000000000000e+02	1.403643013755736604e+02	9.695864440251815708e+00	-1.600087183237543925e-02	4.289467848464124131e+02	1.020734636519524674e-01	0.000000000000000000e+00	5.666760430198500842e+00	1.000000000000000000e+00
4.070000000000000000e+02	5.615378132063756311e+01	4.532375049523823662e+01	-4.561420193962347977e-03	1.210304027169833745e+02	2.262275068018815283e-01	0.000000000000000000e+00	6.317625852577594792e+00	1.000000000000000000e+00
4.070000000000000000e+02	1.351483201955507809e+02	3.961706381759687190e+01	-3.027921135181025486e-03	7.975311975761130157e+01	1.961875560579022792e-01	0.000000000000000000e+00	9.801111085490202157e+00	1.000000000000000000e+00
4.070000000000000000e+02	1.407967784366770445e+02	4.970994831618445176e+01	-4.264122300428397835e-03	1.130280181022980059e+02	3.251080514896003137e-01	0.000000000000000000e+00	1.156595858558972445e+01	1.000000000000000000e+00
4.080000000000000000e+02	8.544065220841920905e+01	1.081866660889899556e+01	-4.099206293123346979e-03	1.085889643845407733e+02	1.176647554353302816e-01	0.000000000000000000e+00	3.904465478796432798e+00	1.000000000000000000e+00
4.080000000000000000e+02	6.992679490393653907e+01	1.998821786502099940e+01	-5.874078025182966414e-03	1.563632895667402352e+02	1.870707017338733014e-01	0.000000000000000000e+00	3.306198385367079773e+00	1.000000000000000000e+00
4.080000000000000000e+02	9.573746515861643047e+01	3.573549422814541998e+01	-4.049300326308818976e-03	1.072456425860902556e+02	1.204034174281157776e-01	0.000000000000000000e+00	1.007277463475283774e+01	1.000000000000000000e+00
4.080000000000000000e+02	5.472709292227371236e+01	3.892332499485044650e+01	-4.578094172325890970e-03	1.214792171580677831e+02	1.529293117455603479e-01	0.000000000000000000e+00	6.210104047080014844e+00	1.000000000000000000e+00
4.080000000000000000e+02	1.007828012574919541e+02	4.445360024332461535e+01	-4.531095788176569758e-03	1.202141589305743139e+02	1.060822732068824603e-01	0.000000000000000000e+00	7.092237435139488788e+00	1.000000000000000000e+00
4.090000000000000000e+02	2.166814346486609466e+01	8.944013055702679793e+00	5.040389311475593735e-03	-1.339228421868234591e+02	1.155767156298728171e-01	0.000000000000000000e+00	6.047958397580191381e+00	1.000000000000000000e+00
4.090000000000000000e+02	2.474182630022689722e+01	4.251733828848180963e+01	-4.498082835243695857e-03	1.193255473649320066e+02	1.008503998982049898e-01	0.000000000000000000e+00	9.769976526253868698e+00	1.000000000000000000e+00
4.090000000000000000e+02	1.349914063151049106e+02	2.981720889294404131e+01	-3.923855844810214370e-03	1.038690462139838360e+02	1.302914606180467505e-01	0.000000000000000000e+00	9.801111085490202157e+00	1.000000000000000000e+00
4.090000000000000000e+02	6.615336721430064415e+01	3.745191236569451121e+01	-4.106393686034425297e-03	1.087824278556996944e+02	1.298271233304700845e-01	0.000000000000000000e+00	6.494146037720931020e+00	1.000000000000000000e+00
4.100000000000000000e+02	9.214464791729781723e+01	9.273220766251219160e+00	-3.655159049713538246e-03	9.663651902202323640e+01	1.924390726216334002e-01	0.000000000000000000e+00	6.879822767864015809e+00	1.000000000000000000e+00
4.100000000000000000e+02	1.144365259961521843e+02	3.252891622382299630e+01	-1.672346264096387369e-02	4.483968034813436248e+02	8.546262578039809377e-03	0.000000000000000000e+00	1.516325447385708358e+01	1.000000000000000000e+00
4.100000000000000000e+02	8.779842215051407095e+01	4.708206962357051140e+01	-1.578329050487975796e-02	4.230901356556054225e+02	8.488931818731226819e-03	0.000000000000000000e+00	1.250443869043866663e+01	1.000000000000000000e+00
4.120000000000000000e+02	7.614533742019465024e+01	1.799067450623778441e+01	-5.720802452594151051e-03	1.522375621042556872e+02	1.517392310581504589e-01	0.000000000000000000e+00	3.267084863456550359e+00	1.000000000000000000e+00
4.120000000000000000e+02	2.553631038370187056e+01	1.940205836345511514e+01	-4.355984563186967792e-03	1.155006799480685942e+02	9.223279727742605960e-02	0.000000000000000000e+00	8.138494930915095793e+00	1.000000000000000000e+00
4.120000000000000000e+02	5.386235518915293952e+00	4.166411863453571129e+01	-3.990855726930050626e-03	1.056724859204958591e+02	2.378667278567530019e-01	0.000000000000000000e+00	3.072377848448100135e+00	1.000000000000000000e+00
4.120000000000000000e+02	6.062674945745541066e+01	4.086225383378380371e+01	-4.400550688482999379e-03	1.167002689231730415e+02	1.577893635880317502e-01	0.000000000000000000e+00	6.210104047080014844e+00	1.000000000000000000e+00
4.130000000000000000e+02	3.800695441211544789e+01	4.231414226254012334e+01	-1.688697593711064454e-02	4.527981003416323347e+02	1.323882231341400040e-02	0.000000000000000000e+00	1.121247797552593362e+01	1.000000000000000000e+00
4.130000000000000000e+02	2.742417701114393225e+01	4.775384630954770060e+00	-4.061509289742551605e-03	1.075742719617713163e+02	2.008379634392257751e-01	0.000000000000000000e+00	7.106995506505689342e+00	1.000000000000000000e+00
4.130000000000000000e+02	1.759840620404140665e+01	1.760629196020004272e+01	-4.307058778604984199e-03	1.141837417715269396e+02	3.901369944463090045e-01	0.000000000000000000e+00	8.138494930915095793e+00	1.000000000000000000e+00
4.130000000000000000e+02	8.328737114525188190e+01	1.972955766149447143e+01	-4.240714668480219558e-03	1.123979535177774096e+02	1.676284630039392987e-01	0.000000000000000000e+00	5.110088923253859328e+00	1.000000000000000000e+00
4.130000000000000000e+02	1.747955992433952233e+01	3.598190192897165929e+01	-1.552767549346575036e-02	4.162097315925053067e+02	3.819388504918241889e-02	0.000000000000000000e+00	9.769976526253868698e+00	1.000000000000000000e+00
4.130000000000000000e+02	7.616799446747752711e+01	3.765044215294675212e+01	-4.025983142035532980e-03	1.066180125868719131e+02	2.052409187560574333e-01	0.000000000000000000e+00	8.000543841867091999e+00	1.000000000000000000e+00
4.130000000000000000e+02	1.235244668482796158e+02	4.466702222546840062e+01	-4.137957412323733583e-03	1.096320305038626088e+02	3.516292524100760319e-01	0.000000000000000000e+00	6.693437805503984706e+00	1.000000000000000000e+00
4.130000000000000000e+02	2.347736174582570712e+01	5.251330124831887503e+01	-5.157099598738321133e-03	1.370643397469469562e+02	9.542513719143697060e-02	0.000000000000000000e+00	6.256126558462502985e+00	1.000000000000000000e+00
4.140000000000000000e+02	1.374574753831905980e+02	4.089489770021302917e+01	-4.089041445928848391e-03	1.083153566040315781e+02	3.570521099074617233e-01	0.000000000000000000e+00	6.258783579830933697e+00	1.000000000000000000e+00
4.140000000000000000e+02	9.784183006924325809e+01	2.712100071384319122e+01	-4.297528911534078365e-03	1.139272257877717323e+02	1.268678795181747976e-01	0.000000000000000000e+00	1.549402851612455834e+01	1.000000000000000000e+00
4.150000000000000000e+02	8.177942708199047672e+01	5.322744989221847689e+00	-3.755257665189503866e-03	9.933087925079726688e+01	3.017258861854889007e-01	0.000000000000000000e+00	9.959486067138941578e+00	1.000000000000000000e+00
4.150000000000000000e+02	1.244591959626430224e+02	5.129487188722985280e+01	-1.634869102273005595e-02	4.383090541329530083e+02	1.228588071281644378e-02	0.000000000000000000e+00	6.693437805503984706e+00	1.000000000000000000e+00
4.160000000000000000e+02	4.645802633037861540e+01	1.112343094979110880e+01	-4.288276529027188963e-03	1.136781788720933264e+02	3.248469622931585699e-01	0.000000000000000000e+00	4.769595557551568277e+00	1.000000000000000000e+00
4.160000000000000000e+02	8.148012586875867669e+01	3.166797094606575058e+01	-4.154441342483107882e-03	1.100757294064310514e+02	1.780102171377923037e-01	0.000000000000000000e+00	7.338041876112979089e+00	1.000000000000000000e+00
4.160000000000000000e+02	8.457379854573762401e+00	4.175117099342093496e+01	-3.661583617925566123e-03	9.680944949658798748e+01	1.851051350237640225e-01	0.000000000000000000e+00	3.072377848448100135e+00	1.000000000000000000e+00
4.170000000000000000e+02	7.136256090667808394e+01	4.464472567872821429e+01	-1.596099298746517584e-02	4.278733636688592128e+02	9.570790624820579851e-03	0.000000000000000000e+00	8.485999867209258696e+00	1.000000000000000000e+00
4.170000000000000000e+02	1.430535110755288883e+02	2.084100350719247885e+01	-4.104506534307469749e-03	1.087316312833935257e+02	2.355404712358118990e-01	0.000000000000000000e+00	2.082004533556033010e+01	1.000000000000000000e+00
4.170000000000000000e+02	2.102786309912076845e+01	4.675664632594506998e+01	-4.095259015465205037e-03	1.084827152832574484e+02	3.575981804244948714e-01	0.000000000000000000e+00	6.256126558462502985e+00	1.000000000000000000e+00
4.180000000000000000e+02	1.217442244128559707e+02	2.591143002731381273e+01	-1.597115963983587045e-02	4.281470200394005019e+02	2.855422892108205879e-02	0.000000000000000000e+00	1.463999202670852284e+01	1.000000000000000000e+00
4.180000000000000000e+02	8.474285821642430960e+01	1.483113279331371182e+01	-1.606740421575390126e-02	4.307376408622332633e+02	2.206670824322398694e-02	0.000000000000000000e+00	4.578894615691718961e+00	1.000000000000000000e+00
4.180000000000000000e+02	5.627937064373244169e+01	3.276012244794522843e+01	-1.638941444857525132e-02	4.394052089444355147e+02	1.760205349664090146e-02	0.000000000000000000e+00	7.728511560229275545e+00	1.000000000000000000e+00
4.180000000000000000e+02	1.315313753460818305e+02	4.290828048779734161e+01	-1.789483612959523809e-02	4.799267315008420951e+02	2.714862136726359232e-02	0.000000000000000000e+00	6.258783579830933697e+00	1.000000000000000000e+00
4.180000000000000000e+02	6.971990785608839758e+01	5.345444073356758707e+01	-4.466939723245746778e-03	1.184872664160044309e+02	2.504793560190901047e-01	0.000000000000000000e+00	3.637127949898240065e+00	1.000000000000000000e+00
4.190000000000000000e+02	9.558222940583992511e+01	1.179262426686002740e+01	-1.601577907590060607e-02	4.293480439835529978e+02	2.493042164566761087e-02	0.000000000000000000e+00	7.209778401125825020e+00	1.000000000000000000e+00
4.190000000000000000e+02	1.013916472716608723e+02	4.308800606886141082e+01	-1.571387720418642928e-02	4.212217338216065627e+02	2.272514696347771590e-02	0.000000000000000000e+00	9.689672221618161885e+00	1.000000000000000000e+00
4.190000000000000000e+02	6.501542332872439545e+01	2.459735523741479213e+01	-3.537662812965015630e-03	9.347386601408177853e+01	1.807302048348550239e-01	0.000000000000000000e+00	4.299901764249593583e+00	1.000000000000000000e+00
4.190000000000000000e+02	1.425288761175733327e+02	5.337922470208302883e+01	-1.581488878340939902e-02	4.239406683484219229e+02	2.356835034422510855e-02	0.000000000000000000e+00	8.583859975353291816e+00	1.000000000000000000e+00
4.200000000000000000e+02	5.801514209110077047e+01	1.193400588125413542e+01	-4.460034347342808035e-03	1.183013940129832378e+02	1.222614124486447462e-01	0.000000000000000000e+00	6.546454282079547049e+00	1.000000000000000000e+00
4.200000000000000000e+02	8.527011320068842437e+00	2.665218512037234788e+01	-3.727763639081694072e-03	9.859082095806748214e+01	2.887572866713991049e-01	0.000000000000000000e+00	1.396528776453072496e+01	1.000000000000000000e+00
4.200000000000000000e+02	4.862142265428624910e+01	3.171814186869503160e+01	8.085279671040265792e-03	-2.158823323034312409e+02	9.325998734255069866e-02	0.000000000000000000e+00	7.728511560229275545e+00	1.000000000000000000e+00
4.200000000000000000e+02	9.780585476597434536e+01	5.270840379074927995e+01	-1.557521740268097594e-02	4.174894199156694299e+02	4.085554374121025401e-02	0.000000000000000000e+00	8.825266643495409014e+00	1.000000000000000000e+00
4.200000000000000000e+02	1.406821536403724053e+02	4.499636909264580709e+01	6.943571290865440185e-03	-1.851509017259554923e+02	2.169538238734849411e-01	0.000000000000000000e+00	8.583859975353291816e+00	1.000000000000000000e+00
4.210000000000000000e+02	1.703251208080678225e+01	4.152960302861938402e+01	-4.249256809830993797e-03	1.126278828311315863e+02	4.250273167975132660e-01	0.000000000000000000e+00	6.134325275324869153e+00	1.000000000000000000e+00
4.210000000000000000e+02	4.322664649928145764e+01	7.615265308064059546e+00	-3.593352999694498801e-03	9.497288199490667182e+01	4.874567847056864300e-01	0.000000000000000000e+00	4.769595557551568277e+00	1.000000000000000000e+00
4.210000000000000000e+02	1.017524886287973800e+02	8.063173139033184000e+00	-4.799817370981460454e-03	1.274473533347122185e+02	3.594337286752329330e-01	0.000000000000000000e+00	7.209778401125825020e+00	1.000000000000000000e+00
4.220000000000000000e+02	8.441258185540955594e+01	8.355633620579206777e+00	-4.769547653520085986e-03	1.266325815970977544e+02	1.448475306142331664e-01	0.000000000000000000e+00	6.483916409912330536e+00	1.000000000000000000e+00
4.220000000000000000e+02	6.608514073816679968e+01	5.358546638909694337e+01	-3.753345650205460165e-03	9.927941343276040698e+01	1.971637948176516719e-01	0.000000000000000000e+00	3.637127949898240065e+00	1.000000000000000000e+00
[truncated: 8,368 more rows]
