# Supplementary material for: Layered entrenchment maintains essentiality in the evolution of Form I Rubisco complexes
Source: EMBO J. 2024 Nov 18;44(1):269–80. doi: 10.1038/s44318-024-00311-1 (PMC11696622; doi:10.1038/s44318-024-00311-1)
Supplement: Supplementary file 6 — Appendix Figure Source Data [file 44318_2024_311_MOESM6_ESM.zip › source data extended/Appendix Figure S2/AncL7_R269W E271R.csv]

frame_indices	x_coords	y_coords	contrasts	masses_kDa	fit_errors	diffblur_errors	neareast_neighbour_distances	selections
5.000000000000000000e+00	5.033170353395467700e+00	4.724609844230515776e+00	-3.946069290372213219e-03	1.044669668144007062e+02	1.706744152247121615e-01	0.000000000000000000e+00	1.948501744446091877e+01	1.000000000000000000e+00
5.000000000000000000e+00	6.609001623856006802e+01	5.400686132369097336e+00	-4.098376309971924793e-03	1.085666236799954447e+02	1.705102269681301186e-01	0.000000000000000000e+00	6.530069203134205580e+00	1.000000000000000000e+00
5.000000000000000000e+00	1.119561858159458865e+02	9.698231368749672399e+00	-8.482693238150299311e-03	2.265795363007592016e+02	3.220600839642007163e-02	0.000000000000000000e+00	1.148047135038437716e+01	1.000000000000000000e+00
5.000000000000000000e+00	4.546448503317760981e+01	1.539176459446516354e+01	-3.831865567906044944e-03	1.013929386040437493e+02	2.763939596303199853e-01	0.000000000000000000e+00	7.406996763078807611e+00	1.000000000000000000e+00
5.000000000000000000e+00	1.160190703184245997e+01	2.569843680604635594e+01	-4.413674128420817626e-03	1.170535133158654872e+02	1.704485052868576211e-01	0.000000000000000000e+00	5.466585474020167368e+00	1.000000000000000000e+00
5.000000000000000000e+00	5.753120459023262612e+01	2.613501868257043625e+01	-3.852337748974826552e-03	1.019439894872723045e+02	1.330655086760520467e-01	0.000000000000000000e+00	4.966011019079826561e+00	1.000000000000000000e+00
5.000000000000000000e+00	4.733864743957340693e+01	3.158706626609022905e+01	-4.447821203856400750e-03	1.179726521225822893e+02	1.302635261860054516e-01	0.000000000000000000e+00	4.005921591555565264e+00	1.000000000000000000e+00
5.000000000000000000e+00	6.105692641288766964e+01	3.812143953592327250e+01	-4.367333567336094922e-03	1.158061617498917428e+02	2.292575062172930167e-01	0.000000000000000000e+00	5.987445622651113908e+00	1.000000000000000000e+00
5.000000000000000000e+00	1.334346612445586366e+01	4.146549631704842653e+01	-9.117143441223846817e-03	2.436570691534431319e+02	9.654962508357145534e-02	0.000000000000000000e+00	3.865885073495433755e+00	1.000000000000000000e+00
5.000000000000000000e+00	7.864152439845406661e+01	4.288454076652819680e+01	-4.515604491903251090e-03	1.197971788117932732e+02	1.577431611010032819e-01	0.000000000000000000e+00	7.667127473318488207e+00	1.000000000000000000e+00
5.000000000000000000e+00	1.181775100308891808e+02	4.447968515137097967e+01	-4.012234193054136852e-03	1.062479313310346498e+02	2.296016719701103881e-01	0.000000000000000000e+00	8.499756666709163966e+00	1.000000000000000000e+00
5.000000000000000000e+00	7.120098436755004911e+01	4.982357949676642050e+01	-5.924893152047659706e-03	1.577310832789041228e+02	1.379791748818302022e-01	0.000000000000000000e+00	5.338859940007957938e+00	1.000000000000000000e+00
6.000000000000000000e+00	1.114846937866443426e+02	2.211298507893710408e+01	-6.791788492246321821e-03	1.810653553468493442e+02	9.279845191672475568e-02	0.000000000000000000e+00	5.940491343347948039e+00	1.000000000000000000e+00
6.000000000000000000e+00	5.608951142185704697e+01	4.146423677642234651e+01	-4.286573008496641878e-03	1.136323251113336852e+02	2.666696017882849157e-01	0.000000000000000000e+00	5.987445622651113908e+00	1.000000000000000000e+00
6.000000000000000000e+00	5.980771006470839524e+01	5.129779093748982177e+01	-3.891779579468614744e-03	1.030056475224728700e+02	3.216257283877013151e-01	0.000000000000000000e+00	1.037695283013778713e+01	1.000000000000000000e+00
6.000000000000000000e+00	7.257610826884258870e+01	6.157266579134259565e+00	-3.881690259222756682e-03	1.027340727052134639e+02	9.454808915701029548e-02	0.000000000000000000e+00	6.530069203134205580e+00	1.000000000000000000e+00
6.000000000000000000e+00	1.442628398098203775e+02	1.673232987265335225e+01	-3.876446457189356223e-03	1.025929249822486895e+02	2.406189228118809087e-01	0.000000000000000000e+00	6.004748047136757805e+00	1.000000000000000000e+00
6.000000000000000000e+00	4.439427570777809962e+01	2.272103829982559731e+01	-3.326173233512264623e-03	8.778118875807658128e+01	2.407256765286579503e-01	0.000000000000000000e+00	5.337114737906240691e+00	1.000000000000000000e+00
7.000000000000000000e+00	5.970353369957813072e+01	7.206630075124423662e+00	-4.086209525403520539e-03	1.082391296352747077e+02	2.923307391752419937e-01	0.000000000000000000e+00	6.636911385960778453e+00	1.000000000000000000e+00
7.000000000000000000e+00	1.260985730883560905e+02	2.357339685164851417e+01	-6.026669416790427815e-03	1.604706008901335679e+02	1.074716123137805512e-01	0.000000000000000000e+00	6.432680970818926980e+00	1.000000000000000000e+00
7.000000000000000000e+00	6.485245898154093425e+01	2.741583224411748887e+01	-5.319009695588542905e-03	1.414224831989404265e+02	1.346642676345731759e-01	0.000000000000000000e+00	7.432445710645590786e+00	1.000000000000000000e+00
7.000000000000000000e+00	7.479506847543109416e+01	3.625207361437760056e+01	-7.576584015391830094e-03	2.021897418853512818e+02	4.803769729014129020e-02	0.000000000000000000e+00	5.943515265912720835e+00	1.000000000000000000e+00
7.000000000000000000e+00	2.187842387020637602e+01	4.164945615262528378e+01	-6.201954725519480405e-03	1.651887656947340304e+02	9.780371813093580169e-02	0.000000000000000000e+00	6.579683727005933846e+00	1.000000000000000000e+00
7.000000000000000000e+00	9.556711345121314594e+00	5.289766788467672853e+01	-4.377424569451188879e-03	1.160777818381227462e+02	2.848224681206606990e-01	0.000000000000000000e+00	9.881410410464836147e+00	1.000000000000000000e+00
8.000000000000000000e+00	9.648743195824371810e+01	1.179675857578605225e+01	-4.351967947722641672e-03	1.153925644770413470e+02	8.298197786117744723e-02	0.000000000000000000e+00	9.018846018214487614e+00	1.000000000000000000e+00
8.000000000000000000e+00	8.814202879754698472e+01	3.500747199730970038e+01	-3.887174402719545830e-03	1.028816897132647483e+02	1.424922597040391148e-01	0.000000000000000000e+00	7.741956616277522407e+00	1.000000000000000000e+00
8.000000000000000000e+00	5.114824545967345415e+01	3.595341429965117186e+01	-4.160945425524692834e-03	1.102508001862671421e+02	1.883681077242240764e-01	0.000000000000000000e+00	5.794655488027887102e+00	1.000000000000000000e+00
8.000000000000000000e+00	1.200721917661245755e+02	2.582331076808955572e+01	-4.228714357221064098e-03	1.120749404447610118e+02	2.907155661208445929e-01	0.000000000000000000e+00	5.419543060616313745e+00	1.000000000000000000e+00
8.000000000000000000e+00	4.048672308357759420e+01	3.183044254938192452e+01	-4.368050783842962817e-03	1.158254671081360669e+02	1.260455812995773250e-01	0.000000000000000000e+00	6.838741426282101799e+00	1.000000000000000000e+00
8.000000000000000000e+00	6.830350362294439037e+01	4.533938159818286096e+01	-3.692371436466406268e-03	9.763816699095801255e+01	3.416089847739313123e-01	0.000000000000000000e+00	5.338859940007957938e+00	1.000000000000000000e+00
8.000000000000000000e+00	3.367426454760718002e+01	5.181179800145466885e+01	-2.291842445803072940e-03	5.994004705448018910e+01	3.077657852563960850e-01	0.000000000000000000e+00	4.245122666412921575e+00	1.000000000000000000e+00
9.000000000000000000e+00	1.211026494564863043e+02	3.649911983717899489e+01	-6.469005746023851096e-03	1.723769934766983170e+02	1.711151327618288809e-01	0.000000000000000000e+00	8.499756666709163966e+00	1.000000000000000000e+00
9.000000000000000000e+00	3.151368317138302544e+01	4.290160063120305978e+01	-4.272448796439938176e-03	1.132521428775695256e+02	1.936979745642229966e-01	0.000000000000000000e+00	4.460314832251932593e+00	1.000000000000000000e+00
9.000000000000000000e+00	1.394933484881289587e+02	1.308418628420964147e+01	-4.225005765100171146e-03	1.119751160559044365e+02	2.334113490868748864e-01	0.000000000000000000e+00	6.004748047136757805e+00	1.000000000000000000e+00
9.000000000000000000e+00	7.484628907788646757e+01	1.417512967811052249e+01	-4.442952450713999121e-03	1.178415996123329705e+02	1.330966169940968058e-01	0.000000000000000000e+00	7.676381606690235948e+00	1.000000000000000000e+00
9.000000000000000000e+00	6.853524005851808454e+01	1.875463424373177546e+01	-3.956266961441198306e-03	1.047414581170400538e+02	2.150967793229390246e-01	0.000000000000000000e+00	7.797512538714928887e+00	1.000000000000000000e+00
9.000000000000000000e+00	8.806968918740031427e+01	4.555830695636179684e+01	-4.466665199067780360e-03	1.184798770328103359e+02	2.186675672531434023e-01	0.000000000000000000e+00	5.681413488781361210e+00	1.000000000000000000e+00
1.000000000000000000e+01	1.931564120754832103e+01	1.797892729595999484e+01	-5.063074846220034023e-03	1.345334700390994840e+02	8.509732982308060301e-02	0.000000000000000000e+00	9.860858484954759362e+00	1.000000000000000000e+00
1.000000000000000000e+01	1.038280998656560286e+02	1.780597095581690326e+01	-4.586958722944711395e-03	1.217178247803584128e+02	1.820713412148485810e-01	0.000000000000000000e+00	6.050224698456621475e+00	1.000000000000000000e+00
1.000000000000000000e+01	5.663334345592869568e+01	2.125084927261660894e+01	-4.388300511637675295e-03	1.163705302037057976e+02	5.982791078926541495e-02	0.000000000000000000e+00	4.966011019079826561e+00	1.000000000000000000e+00
1.000000000000000000e+01	1.147926594197330132e+02	2.704723282005187102e+01	-4.676667190743816378e-03	1.241325128024939346e+02	2.224156039388743844e-01	0.000000000000000000e+00	5.419543060616313745e+00	1.000000000000000000e+00
1.000000000000000000e+01	1.257823618326290784e+02	5.064071436559260775e+01	-4.500218929015727468e-03	1.193830447246799622e+02	6.491303957053684570e-02	0.000000000000000000e+00	9.787341411482431752e+00	1.000000000000000000e+00
1.000000000000000000e+01	8.566956758588490572e+01	1.488085730917132565e+01	-4.464576158792454494e-03	1.184236462147577527e+02	2.737880912782068021e-01	0.000000000000000000e+00	4.833217571428251702e+00	1.000000000000000000e+00
1.000000000000000000e+01	4.601583379659918904e+01	2.780585325124269858e+01	-4.848328934694355608e-03	1.287531419041359868e+02	1.763073158485011227e-01	0.000000000000000000e+00	4.005921591555565264e+00	1.000000000000000000e+00
1.100000000000000000e+01	1.143363575794164717e+02	5.207441160588512474e+00	-3.487301715947661775e-03	9.211829344960840160e+01	1.341075979154671138e-01	0.000000000000000000e+00	7.456138523939572771e+00	1.000000000000000000e+00
1.100000000000000000e+01	2.799795900774126878e+01	7.009441984227334110e+00	-4.582685828201120068e-03	1.216028110251318566e+02	8.970919483775130487e-02	0.000000000000000000e+00	1.182791238431346947e+01	1.000000000000000000e+00
1.100000000000000000e+01	2.895609511994339513e+01	2.005213216362039574e+01	-3.416756193782887266e-03	9.021941554470367919e+01	1.502150869013256784e-01	0.000000000000000000e+00	5.408310690664799303e+00	1.000000000000000000e+00
1.100000000000000000e+01	9.301026729337650067e+01	2.011835153589063552e+01	-3.679828972944377847e-03	9.730056077408964654e+01	1.513243704675238943e-01	0.000000000000000000e+00	9.017605999958375307e+00	1.000000000000000000e+00
1.100000000000000000e+01	9.721548207313065859e+01	3.387583553544850901e+01	-4.899436331492756924e-03	1.301288026630288073e+02	2.416404824162483589e-01	0.000000000000000000e+00	3.823607421863290057e+00	1.000000000000000000e+00
1.100000000000000000e+01	8.514304180555508594e+01	5.042792648285924884e+01	-4.404133074685304995e-03	1.167966962200113130e+02	2.829710329677699310e-01	0.000000000000000000e+00	5.681413488781361210e+00	1.000000000000000000e+00
1.200000000000000000e+01	9.579628555249335875e+00	1.213521018006036911e+01	-4.716331707333319342e-03	1.252001648922270363e+02	1.937020996839873277e-01	0.000000000000000000e+00	1.135512977012522562e+01	1.000000000000000000e+00
1.200000000000000000e+01	1.084403982016374925e+02	1.389037100667537494e+01	-4.075205587280786648e-03	1.079429359956643424e+02	2.497869730626873785e-01	0.000000000000000000e+00	6.050224698456621475e+00	1.000000000000000000e+00
1.200000000000000000e+01	4.026225165299795350e+01	1.309663880696160199e+01	-4.654808298550115048e-03	1.235441357356212251e+02	7.662610648767609334e-02	0.000000000000000000e+00	5.492132811915421797e+00	1.000000000000000000e+00
1.200000000000000000e+01	8.042763152605587607e+01	3.435481053381285932e+01	-4.401278845150408646e-03	1.167198687583521348e+02	1.494257220792462038e-01	0.000000000000000000e+00	5.841615406952540113e+00	1.000000000000000000e+00
1.200000000000000000e+01	2.320183406870104648e+01	4.809467324702536217e+01	-4.399065624292261729e-03	1.166602953643613318e+02	2.884799403744027213e-01	0.000000000000000000e+00	6.579683727005933846e+00	1.000000000000000000e+00
1.200000000000000000e+01	8.208972832943494780e+01	1.163359030586799037e+01	-4.330963278633674467e-03	1.148271805829408265e+02	2.876043683825173503e-01	0.000000000000000000e+00	4.833217571428251702e+00	1.000000000000000000e+00
1.200000000000000000e+01	8.253500610493023260e+01	4.267471679996818779e+01	-4.796098722378904465e-03	1.273472582549564009e+02	1.602846857042296014e-01	0.000000000000000000e+00	6.240817976309727122e+00	1.000000000000000000e+00
1.200000000000000000e+01	3.074093081991057019e+01	4.729446555128657792e+01	-4.090796543270631448e-03	1.083625986608057019e+02	2.973029387118948375e-01	0.000000000000000000e+00	4.460314832251932593e+00	1.000000000000000000e+00
1.200000000000000000e+01	3.649142344853273556e+01	4.863615913977208294e+01	-4.378501345923066154e-03	1.161067654927648221e+02	3.080308001485422276e-01	0.000000000000000000e+00	4.245122666412921575e+00	1.000000000000000000e+00
1.300000000000000000e+01	1.132103906955596102e+02	4.339154917208188067e+01	-5.304233916371241253e-03	1.410247626941867622e+02	6.556339302220681731e-02	0.000000000000000000e+00	6.192276330823776931e+00	1.000000000000000000e+00
1.400000000000000000e+01	8.029945014641468504e+01	2.851460162516425001e+01	-3.602831510966544165e-03	9.522801563165030814e+01	2.906945156139233433e-01	0.000000000000000000e+00	4.477804282556440363e+00	1.000000000000000000e+00
1.400000000000000000e+01	1.388870138629245616e+02	3.507548131979408623e+01	-3.523405860031872394e-03	9.309011078646040005e+01	1.701407655722255718e-01	0.000000000000000000e+00	7.963868490979492343e+00	1.000000000000000000e+00
1.500000000000000000e+01	1.068964537525954910e+02	4.715676241312729999e+00	-3.466928923025766260e-03	9.156991780288444716e+01	1.813362499656692162e-01	0.000000000000000000e+00	6.867753290176946024e+00	1.000000000000000000e+00
1.500000000000000000e+01	1.312866204928454010e+02	1.091534348373115293e+01	-3.648331517413789214e-03	9.645274193977645893e+01	2.078233710746220098e-01	0.000000000000000000e+00	1.687603662987350717e+01	1.000000000000000000e+00
1.500000000000000000e+01	3.366470090131493720e+01	1.739152018093790630e+01	-4.550185394763964566e-03	1.207279949764321998e+02	1.683717709246300709e-01	0.000000000000000000e+00	5.408310690664799303e+00	1.000000000000000000e+00
1.500000000000000000e+01	1.371680113655609148e+02	2.673336655032107956e+01	-3.582502329875568263e-03	9.468081388710447754e+01	2.561709077642035925e-01	0.000000000000000000e+00	8.517385068963484684e+00	1.000000000000000000e+00
1.500000000000000000e+01	1.419999036544195405e+02	4.240576906909986121e+01	-4.348300345648868290e-03	1.152938434196565254e+02	2.090897647336235066e-01	0.000000000000000000e+00	5.662306183993160325e+00	1.000000000000000000e+00
1.500000000000000000e+01	9.729703090220675676e+01	5.171503348005964540e+01	-4.769164449044764262e-03	1.266222668600468353e+02	2.253602896578281722e-01	0.000000000000000000e+00	1.157338035772526297e+01	1.000000000000000000e+00
1.500000000000000000e+01	1.398377447353253160e+02	5.103358124043795385e+01	-4.191927037026158855e-03	1.110847340169795245e+02	1.782386004788191203e-01	0.000000000000000000e+00	7.401708018787227950e+00	1.000000000000000000e+00
1.500000000000000000e+01	1.037780080590303129e+02	2.810177793907307020e+01	-4.252668302001150896e-03	1.127197101634112357e+02	2.273859339359162179e-01	0.000000000000000000e+00	7.088210322280111164e+00	1.000000000000000000e+00
1.500000000000000000e+01	6.813692641053188837e+00	3.577128178996816388e+01	-4.522491585004707014e-03	1.199825590955883428e+02	1.326217262694350252e-01	0.000000000000000000e+00	1.390460507702925419e+01	1.000000000000000000e+00
1.600000000000000000e+01	4.769352818341965872e+01	1.980629482236039607e+01	2.909914662485176082e-03	-7.657673269913148317e+01	1.276785270683923335e-01	0.000000000000000000e+00	8.856310692018455555e+00	1.000000000000000000e+00
1.600000000000000000e+01	1.095862054460788357e+02	2.403882720272872930e+01	-3.895417275961697047e-03	1.031035636096106032e+02	1.397575588086947818e-01	0.000000000000000000e+00	7.088210322280111164e+00	1.000000000000000000e+00
1.600000000000000000e+01	4.173314847209673673e+01	5.200511131733127002e+01	-4.613872222704482225e-03	1.224422570117638145e+02	1.876138603997922205e-01	0.000000000000000000e+00	6.231012758560025233e+00	1.000000000000000000e+00
1.600000000000000000e+01	4.543230700883820816e+01	1.124351969549966057e+01	-4.510556058001454968e-03	1.196612898241393026e+02	1.126151177424791205e-01	0.000000000000000000e+00	5.492132811915421797e+00	1.000000000000000000e+00
1.600000000000000000e+01	8.961891130319096987e+01	4.305537919551741766e+01	-4.279925652966827705e-03	1.134533978576360340e+02	6.738530913310880610e-02	0.000000000000000000e+00	7.094125507582367263e+00	1.000000000000000000e+00
1.700000000000000000e+01	9.497697488489684758e+01	2.416916943649919247e+01	-1.625059501050998140e-02	4.356685980919743884e+02	2.620069902693855646e-02	0.000000000000000000e+00	5.756931974436814592e+00	1.000000000000000000e+00
1.700000000000000000e+01	2.029248314485007398e+01	3.235657112830111259e+01	-4.199273983501347965e-03	1.112824922006622472e+02	1.325993592186510694e-01	0.000000000000000000e+00	7.779532729107184963e+00	1.000000000000000000e+00
1.700000000000000000e+01	1.143541960162712883e+02	4.947726979872849284e+01	-4.710932322333809090e-03	1.250548293335547783e+02	1.713154107656030822e-01	0.000000000000000000e+00	6.160348076788716654e+00	1.000000000000000000e+00
1.700000000000000000e+01	4.896715317831580450e+01	4.215609114721952011e+01	-4.030827383698357656e-03	1.067484053202061602e+02	9.698379761454023473e-02	0.000000000000000000e+00	7.657043649979842215e+00	1.000000000000000000e+00
1.800000000000000000e+01	1.730825386764976059e+01	5.565936078738412007e+00	-4.203184029679872709e-03	1.113877391400528865e+02	2.548581224356509800e-01	0.000000000000000000e+00	7.867148155061656212e+00	1.000000000000000000e+00
1.800000000000000000e+01	9.368829718917304206e+01	1.727598924740309627e+01	-4.444916111442167271e-03	1.178944555818548707e+02	2.859536147096223280e-01	0.000000000000000000e+00	7.012604603341251241e+00	1.000000000000000000e+00
1.800000000000000000e+01	8.477712733236229781e+01	2.854833901280863984e+01	-4.133525887281543250e-03	1.095127468877034858e+02	1.210053982057774924e-01	0.000000000000000000e+00	4.477804282556440363e+00	1.000000000000000000e+00
1.800000000000000000e+01	3.180384133344835007e+01	4.285881463559827154e+01	-3.807795242277612572e-03	1.007450362553598211e+02	2.904563515263401952e-01	0.000000000000000000e+00	5.356760091924558154e+00	1.000000000000000000e+00
1.800000000000000000e+01	2.672422268162223702e+01	4.455950656374277230e+01	-3.835189391368665907e-03	1.014824061526463908e+02	3.103953300483314193e-01	0.000000000000000000e+00	5.356760091924558154e+00	1.000000000000000000e+00
1.900000000000000000e+01	1.178462479683405491e+02	4.440228589813888505e+01	-4.159840552337578171e-03	1.102210602507141317e+02	1.896477199618944454e-01	0.000000000000000000e+00	6.160348076788716654e+00	1.000000000000000000e+00
1.900000000000000000e+01	7.859363708603896725e+01	5.255534870824600091e+01	-3.817572389998280611e-03	1.010082083066829597e+02	1.323989406681193026e-01	0.000000000000000000e+00	1.455355943768290850e+01	1.000000000000000000e+00
1.900000000000000000e+01	1.016956855817462326e+02	9.200990688240340276e+00	-4.408646820412239452e-03	1.169181929751025137e+02	1.019164141396559087e-01	0.000000000000000000e+00	6.867753290176946024e+00	1.000000000000000000e+00
1.900000000000000000e+01	1.191183540501384108e+01	2.083228420534646119e+01	-4.140628191428236474e-03	1.097039200196645652e+02	2.097514714997632534e-01	0.000000000000000000e+00	7.239303171042694274e+00	1.000000000000000000e+00
2.000000000000000000e+01	3.785315258949485440e+01	9.428946510793325686e+00	-4.842505556873403713e-03	1.285963937061385423e+02	9.521466691526891957e-02	0.000000000000000000e+00	7.399755420650006243e+00	1.000000000000000000e+00
2.000000000000000000e+01	1.809861624329789009e+01	1.339328220682357973e+01	-5.138372161308051543e-03	1.365602522292620904e+02	1.481022349003761063e-01	0.000000000000000000e+00	7.487193141366060622e+00	1.000000000000000000e+00
2.000000000000000000e+01	6.087887998977336679e+01	4.347438301633665247e+01	-4.427870164467013342e-03	1.174356288401136368e+02	1.910342384937132598e-01	0.000000000000000000e+00	5.955122678241308698e+00	1.000000000000000000e+00
2.000000000000000000e+01	2.788836973680109566e+01	3.067620320267631584e+01	-4.343961762041116323e-03	1.151770615134697806e+02	7.557700755115592806e-02	0.000000000000000000e+00	7.779532729107184963e+00	1.000000000000000000e+00
2.100000000000000000e+01	1.412098878184672515e+02	1.531216807530031865e+01	-5.465252136172897915e-03	1.453588994400216450e+02	8.787945590035828314e-02	0.000000000000000000e+00	2.030644040701166375e+01	1.000000000000000000e+00
2.100000000000000000e+01	4.646671038703875922e+01	3.068816783119578062e+01	-4.250868587432603957e-03	1.126712671421608434e+02	1.291532839834613755e-01	0.000000000000000000e+00	5.582073530859660515e+00	1.000000000000000000e+00
2.100000000000000000e+01	6.170050728946811347e+01	2.126050454935440825e+01	-4.246858189053003343e-03	1.125633190167631312e+02	3.034804980625405157e-01	0.000000000000000000e+00	5.779626989636881262e+00	1.000000000000000000e+00
2.100000000000000000e+01	1.081925696752222450e+02	4.238573778412472848e+01	-4.256416722024860752e-03	1.128206066022341076e+02	2.096635933741864966e-01	0.000000000000000000e+00	6.475561766837084399e+00	1.000000000000000000e+00
2.100000000000000000e+01	5.553227364722315684e+01	4.609684116294372558e+01	-4.690309972604608107e-03	1.244997363517985036e+02	2.507182403858867481e-01	0.000000000000000000e+00	5.955122678241308698e+00	1.000000000000000000e+00
2.200000000000000000e+01	1.345600885572796415e+02	3.593555948632106833e+01	-3.120107905077507300e-03	8.223451638080298665e+01	3.793991519385524480e-01	0.000000000000000000e+00	3.291452857825182043e+00	1.000000000000000000e+00
2.200000000000000000e+01	6.292412062896895719e+01	2.690912017928840783e+01	-4.012982695945763699e-03	1.062680788267091145e+02	2.365030061586246291e-01	0.000000000000000000e+00	3.681459691028484471e+00	1.000000000000000000e+00
2.200000000000000000e+01	6.379275563784101166e+01	7.233307479739250923e+00	-3.909282112838294299e-03	1.034767642266332501e+02	1.373560223385255075e-01	0.000000000000000000e+00	6.424422378588416471e+00	1.000000000000000000e+00
2.200000000000000000e+01	8.971690503875946376e+01	2.650881277941477521e+01	-3.783777906039447782e-03	1.000985602251619468e+02	8.774665898283529053e-02	0.000000000000000000e+00	5.344255892574775402e+00	1.000000000000000000e+00
2.200000000000000000e+01	7.269742489628315241e+01	3.307085422599215718e+01	-3.742262877064721736e-03	9.898109778640564116e+01	6.127474244883424070e-02	0.000000000000000000e+00	6.900149394493231725e+00	1.000000000000000000e+00
2.300000000000000000e+01	4.458777895656563572e+01	6.362810835159553591e+00	-4.812175485538790730e-03	1.277799974198234594e+02	2.382816450093891980e-01	0.000000000000000000e+00	4.095374321442665888e+00	1.000000000000000000e+00
2.300000000000000000e+01	1.207193149842989897e+02	3.724554825068864261e+01	-4.044103463988573538e-03	1.071057583421024333e+02	1.098034092241244597e-01	0.000000000000000000e+00	4.269397106239630979e+00	1.000000000000000000e+00
2.300000000000000000e+01	1.412923347698237819e+02	3.947080072847551691e+01	-3.806775155882883947e-03	1.007175785308068754e+02	1.150052853415071130e-01	0.000000000000000000e+00	6.747638183951605306e+00	1.000000000000000000e+00
2.300000000000000000e+01	1.858791163488569964e+01	2.363184070150951754e+01	-4.356888930753438464e-03	1.155250228622208510e+02	1.088238388482135610e-01	0.000000000000000000e+00	7.239303171042694274e+00	1.000000000000000000e+00
2.300000000000000000e+01	1.315436048751081088e+01	5.067439209263751110e+01	-5.120095041128694055e-03	1.360682859270947063e+02	2.278891289871025627e-01	0.000000000000000000e+00	6.881766122605417202e+00	1.000000000000000000e+00
2.400000000000000000e+01	1.322883268140435860e+02	3.355380372695894664e+01	-4.425085101472572141e-03	1.173606631382288441e+02	1.885125341251159270e-01	0.000000000000000000e+00	3.291452857825182043e+00	1.000000000000000000e+00
2.400000000000000000e+01	9.453833198394033843e+01	4.979950037197748003e+01	-3.892426176229664154e-03	1.030230520049299088e+02	8.199236351997074568e-02	0.000000000000000000e+00	1.094130786804245226e+01	1.000000000000000000e+00
2.500000000000000000e+01	5.982274923485488216e+01	3.731635570291080484e+01	-6.539456481598157102e-03	1.742733200054589702e+02	1.943207163841531582e-01	0.000000000000000000e+00	6.247936664562425690e+00	1.000000000000000000e+00
2.500000000000000000e+01	2.535338512717372694e+01	1.524433314552459606e+01	-7.180584108892289555e-03	1.915305894725310907e+02	7.805016263227837481e-02	0.000000000000000000e+00	6.382441988417475898e+00	1.000000000000000000e+00
2.500000000000000000e+01	1.025700752169533132e+02	2.042585023135958266e+01	-3.357117322504361932e-03	8.861411259323162426e+01	1.384590025364835775e-01	0.000000000000000000e+00	6.305059832175833989e+00	1.000000000000000000e+00
2.500000000000000000e+01	1.114631247878816822e+02	2.566337667807194123e+01	-4.459828099705406140e-03	1.182958424333849337e+02	7.087732856268258441e-02	0.000000000000000000e+00	8.279380559215329782e+00	1.000000000000000000e+00
2.500000000000000000e+01	6.172299963183782268e+01	3.038912791015888004e+01	-3.370494785941982423e-03	8.897419455117696430e+01	2.446773836377319489e-01	0.000000000000000000e+00	3.681459691028484471e+00	1.000000000000000000e+00
2.500000000000000000e+01	9.704345395391618467e+01	3.835152848767560130e+01	-2.321686651059414169e-03	6.074336525543334631e+01	3.201826474882066842e-01	0.000000000000000000e+00	1.171886071033451593e+01	1.000000000000000000e+00
2.600000000000000000e+01	1.013439803551843568e+02	6.907562051069725761e+00	-5.788795884132428952e-03	1.540677452379933641e+02	9.804528583666149988e-02	0.000000000000000000e+00	1.221428916538589249e+01	1.000000000000000000e+00
2.600000000000000000e+01	8.638101474742019548e+01	8.112984952246142356e+00	-4.059712537964941734e-03	1.075259086901361201e+02	1.316253480655705799e-01	0.000000000000000000e+00	8.368935155857450070e+00	1.000000000000000000e+00
2.600000000000000000e+01	7.334724551380067226e+01	3.994033709090815165e+01	-4.514164836088525867e-03	1.197584275128679678e+02	2.317501550001505040e-01	0.000000000000000000e+00	6.900149394493231725e+00	1.000000000000000000e+00
2.700000000000000000e+01	5.290180490998218943e+01	3.619881616873848174e+01	-1.896596697195908343e-02	5.087584224064103182e+02	7.885364033284547602e-03	0.000000000000000000e+00	7.010589487227562699e+00	1.000000000000000000e+00
2.700000000000000000e+01	6.694288804777544044e+01	1.283240282616695360e+01	-6.129522544077852311e-03	1.632391044728310590e+02	7.283878207540706029e-02	0.000000000000000000e+00	6.424422378588416471e+00	1.000000000000000000e+00
2.700000000000000000e+01	4.040204646719611503e+01	1.410932209616552058e+01	-3.948438181238772549e-03	1.045307303870217197e+02	1.225448005154647912e-01	0.000000000000000000e+00	5.467872383545046233e+00	1.000000000000000000e+00
2.700000000000000000e+01	3.222535334850000766e+01	3.139409381447440239e+01	-4.334416832264188779e-03	1.149201400859844000e+02	1.203175684539610213e-01	0.000000000000000000e+00	6.282511237634145651e+00	1.000000000000000000e+00
2.700000000000000000e+01	2.500754800502820885e+01	4.451744997843873364e+01	-4.604122400215421990e-03	1.221798204752820709e+02	2.668679700739495786e-01	0.000000000000000000e+00	6.489894555585652647e+00	1.000000000000000000e+00
2.700000000000000000e+01	1.939987413449044595e+01	4.778436367554007091e+01	-4.670180400436929613e-03	1.239579074921990269e+02	2.199120043697919691e-01	0.000000000000000000e+00	6.489894555585652647e+00	1.000000000000000000e+00
2.700000000000000000e+01	3.165823252696132428e+01	1.623653524233048273e+01	-5.137442907129151186e-03	1.365352394407220515e+02	1.124162394784742336e-01	0.000000000000000000e+00	6.382441988417475898e+00	1.000000000000000000e+00
2.700000000000000000e+01	1.074745264302370273e+01	2.090975629334031183e+01	-3.259008146112257146e-03	8.597330221147231555e+01	3.210586241068534852e-01	0.000000000000000000e+00	8.299550634116735992e+00	1.000000000000000000e+00
2.700000000000000000e+01	1.208133563286914693e+02	4.151390951425481290e+01	-3.450568293613922883e-03	9.112953779367677498e+01	2.697034312728072702e-01	0.000000000000000000e+00	4.269397106239630979e+00	1.000000000000000000e+00
2.800000000000000000e+01	9.643166151208149017e+01	2.186586991009975378e+01	-3.657869121444050353e-03	9.670946617971463866e+01	2.036443704781472075e-01	0.000000000000000000e+00	6.100217190284936031e+00	1.000000000000000000e+00
2.900000000000000000e+01	1.131510517538645075e+02	1.003516893207833149e+01	-5.174582036056031044e-03	1.375349155245128543e+02	2.957361178735221641e-01	0.000000000000000000e+00	5.956318635813111051e+00	1.000000000000000000e+00
2.900000000000000000e+01	1.325480971233562286e+02	2.306225013245415667e+01	-3.647833951611581266e-03	9.643934893226789029e+01	9.625411997170407741e-02	0.000000000000000000e+00	1.049476905129249360e+01	1.000000000000000000e+00
2.900000000000000000e+01	1.383277274614090757e+01	4.138474064733971147e+01	-4.512813445672184121e-03	1.197220520587817703e+02	1.001076669027002319e-01	0.000000000000000000e+00	8.482204475915191111e+00	1.000000000000000000e+00
2.900000000000000000e+01	8.386132415015543984e+01	4.740916115325065050e+01	-4.053314771543822456e-03	1.073536996409291646e+02	1.248274289760396005e-01	0.000000000000000000e+00	4.668459021374236961e+00	1.000000000000000000e+00
2.900000000000000000e+01	4.870897885345435441e+00	4.967407717566322134e+01	-3.478769855628574114e-03	9.188864087137943670e+01	1.510499938912711615e-01	0.000000000000000000e+00	1.220771481893135935e+01	1.000000000000000000e+00
2.900000000000000000e+01	1.348684417301448946e+02	9.027742431453475547e+00	-4.120695566007022241e-03	1.091673923870434635e+02	1.054687427431496571e-01	0.000000000000000000e+00	1.422502743419852500e+01	1.000000000000000000e+00
2.900000000000000000e+01	8.865243785963065193e+01	1.616777934367929248e+01	-3.423834464221530306e-03	9.040994175995353999e+01	3.138198058746413110e-01	0.000000000000000000e+00	4.865134468979746885e+00	1.000000000000000000e+00
2.900000000000000000e+01	1.215589622473797959e+02	2.905547679425762198e+01	-4.126273511761690063e-03	1.093175342759014939e+02	1.480846943807015981e-01	0.000000000000000000e+00	5.769705144690401077e+00	1.000000000000000000e+00
2.900000000000000000e+01	6.397850936281570000e+01	5.078153195430022038e+01	-3.690551011970668194e-03	9.758916651939824760e+01	7.900623572319320775e-02	0.000000000000000000e+00	1.318188892049171557e+01	1.000000000000000000e+00
3.000000000000000000e+01	1.252448454351276013e+02	3.974723520848884561e+01	-3.854395360168234256e-03	1.019993743269070734e+02	1.664566427352345279e-01	0.000000000000000000e+00	4.770663874463989984e+00	1.000000000000000000e+00
3.100000000000000000e+01	1.400773991784526515e+02	3.290179834231097544e+01	-6.878781302389751738e-03	1.834069458546223927e+02	6.826919289742328090e-02	0.000000000000000000e+00	7.589020896978851738e+00	1.000000000000000000e+00
3.100000000000000000e+01	3.424202042761530151e+01	3.734413594399011771e+01	-3.576152741498190516e-03	9.450990164909055125e+01	2.913630796437920445e-01	0.000000000000000000e+00	4.840959600830715637e+00	1.000000000000000000e+00
3.100000000000000000e+01	1.113376014201462425e+02	4.645683650186917646e+01	-4.376213180197745939e-03	1.160451748034447803e+02	1.652627610638843780e-01	0.000000000000000000e+00	1.041389464470215032e+01	1.000000000000000000e+00
3.100000000000000000e+01	5.146074316630620871e+01	4.665022163411044431e+01	-4.573801335850025476e-03	1.213636666300789102e+02	1.236541093273020309e-01	0.000000000000000000e+00	6.689994333189398290e+00	1.000000000000000000e+00
3.100000000000000000e+01	9.044578214013792206e+01	2.069032836970728084e+01	-4.041346525152579756e-03	1.070315496598190208e+02	3.794255839443403389e-01	0.000000000000000000e+00	4.865134468979746885e+00	1.000000000000000000e+00
3.100000000000000000e+01	1.157892595503280688e+02	2.906079133101221501e+01	-4.720746257501441667e-03	1.253189915947179713e+02	3.207551375325535803e-01	0.000000000000000000e+00	5.751077396007809206e+00	1.000000000000000000e+00
3.100000000000000000e+01	1.291393495216134681e+02	3.304428568868654992e+01	-3.161240267248909257e-03	8.334167855505668854e+01	1.641377504007883736e-01	0.000000000000000000e+00	7.752205772854132704e+00	1.000000000000000000e+00
3.200000000000000000e+01	5.570771815331345778e+01	1.147569204309228041e+01	-4.079108399284895638e-03	1.080479882123633644e+02	3.405756154610766195e-01	0.000000000000000000e+00	5.433169633108116514e+00	1.000000000000000000e+00
3.200000000000000000e+01	4.489734425518277305e+01	3.151168068159133995e+01	-4.783042296241081515e-03	1.269958176765987332e+02	5.588534121970212265e-02	0.000000000000000000e+00	9.275808829913755105e+00	1.000000000000000000e+00
3.200000000000000000e+01	3.228621394545049839e+01	4.994022744339955011e+01	-3.886670161319875916e-03	1.028681170183127591e+02	2.315905256259880307e-01	0.000000000000000000e+00	7.927143156036022376e+00	1.000000000000000000e+00
3.200000000000000000e+01	3.691837864724234919e+01	9.894860455225700235e+00	-3.709762399278903906e-03	9.810628054397047038e+01	1.536206710139713660e-01	0.000000000000000000e+00	5.467872383545046233e+00	1.000000000000000000e+00
3.200000000000000000e+01	6.176384790144319936e+01	1.803363191170550550e+01	-3.614245371433264225e-03	9.553524317472947303e+01	1.782056527124069589e-01	0.000000000000000000e+00	4.915362866860516711e+00	1.000000000000000000e+00
3.200000000000000000e+01	1.094090933191359625e+02	2.027456921851798910e+01	-5.920111215616979602e-03	1.576023676191111633e+02	2.328359725941683278e-01	0.000000000000000000e+00	1.031741419937936044e+01	1.000000000000000000e+00
3.300000000000000000e+01	4.818965688096300681e+01	7.452327402698112557e+00	-1.822176674368226890e-02	4.887267417704773038e+02	2.318282524121195731e-02	0.000000000000000000e+00	8.526940150158775822e+00	1.000000000000000000e+00
3.300000000000000000e+01	9.835285407005645197e+01	1.054969659271650606e+01	-4.528292564352987687e-03	1.201387043925999620e+02	1.392334860505262117e-01	0.000000000000000000e+00	7.107701188910470869e+00	1.000000000000000000e+00
3.300000000000000000e+01	7.192446309591937847e+01	3.681494631946173968e+01	-4.147582916472572663e-03	1.098911207563822217e+02	1.136954053198308001e-01	0.000000000000000000e+00	1.127037662886447933e+01	1.000000000000000000e+00
3.300000000000000000e+01	3.314973319077368785e+01	4.206025706723409030e+01	-6.172501988014676526e-03	1.643959846539161447e+02	1.686547040045821566e-01	0.000000000000000000e+00	4.840959600830715637e+00	1.000000000000000000e+00
3.300000000000000000e+01	2.693986045563827503e+01	4.341321047018850265e+01	-5.054100943695923227e-03	1.342919189852423472e+02	1.974599646418012666e-01	0.000000000000000000e+00	6.355548937514689634e+00	1.000000000000000000e+00
3.300000000000000000e+01	8.327512472222468887e+01	5.204067061183368992e+01	-4.419499710880934323e-03	1.172103208562629959e+02	2.093034163147075022e-01	0.000000000000000000e+00	4.668459021374236961e+00	1.000000000000000000e+00
3.400000000000000000e+01	1.177843391144342604e+02	6.292124726392385625e+00	-3.955102158152431525e-03	1.047101050394707471e+02	2.056021043430555917e-01	0.000000000000000000e+00	5.956318635813111051e+00	1.000000000000000000e+00
3.400000000000000000e+01	4.680766191055802494e+00	3.073377426339729368e+01	-3.852790153609344462e-03	1.019561668890151935e+02	2.828302669329422203e-01	0.000000000000000000e+00	6.063599695302353432e+00	1.000000000000000000e+00
3.400000000000000000e+01	4.593546636921948334e+01	5.042213633273252782e+01	-4.306318015477408369e-03	1.141638026075295897e+02	1.503169351785729191e-01	0.000000000000000000e+00	6.689994333189398290e+00	1.000000000000000000e+00
3.500000000000000000e+01	5.931917651779264133e+01	6.645453154452992450e+00	-4.470394084054991196e-03	1.185802476459246293e+02	1.715400250575896957e-01	0.000000000000000000e+00	6.031072810013982988e+00	1.000000000000000000e+00
3.500000000000000000e+01	5.644269128502376986e+01	1.685892032710477650e+01	-4.016044036789349209e-03	1.063504811154566454e+02	1.964732773022810353e-01	0.000000000000000000e+00	5.433169633108116514e+00	1.000000000000000000e+00
3.500000000000000000e+01	6.628236841606322649e+00	3.647612563980357692e+01	-5.201047407524635006e-03	1.382472854607569843e+02	1.464329877394620061e-01	0.000000000000000000e+00	6.063599695302353432e+00	1.000000000000000000e+00
3.500000000000000000e+01	1.054599924741600319e+02	1.046025445636376894e+01	-4.567940743471375110e-03	1.212059167256770564e+02	1.052259823005008421e-01	0.000000000000000000e+00	7.107701188910470869e+00	1.000000000000000000e+00
3.500000000000000000e+01	1.214731728688338421e+02	2.818442348439491241e+01	-3.913667107897956209e-03	1.035947953925584244e+02	1.838884638752734668e-01	0.000000000000000000e+00	5.751077396007809206e+00	1.000000000000000000e+00
3.500000000000000000e+01	1.402168125134882359e+02	5.350547209952719641e+01	-2.543425418444205267e-03	6.671192049646371913e+01	3.953535423322618314e-01	0.000000000000000000e+00	1.305088668362363791e+01	1.000000000000000000e+00
3.600000000000000000e+01	2.270241677874742336e+01	1.616430396960472038e+01	-4.512558901487612704e-03	1.197152004782268051e+02	8.747494953745482693e-02	0.000000000000000000e+00	6.921464108527728420e+00	1.000000000000000000e+00
3.600000000000000000e+01	3.504233557958468026e+01	2.980327467665627950e+01	-3.980454581967020171e-03	1.053925176992687511e+02	1.181746641540876164e-01	0.000000000000000000e+00	7.133919074900468615e+00	1.000000000000000000e+00
3.600000000000000000e+01	6.733603828655016343e+01	7.392389997973034532e+00	-4.497597882982934045e-03	1.193124938768489045e+02	1.092271575615000323e-01	0.000000000000000000e+00	7.133340250521778891e+00	1.000000000000000000e+00
3.600000000000000000e+01	6.362417262421116249e+01	1.348390839936219621e+01	-3.838969767436771485e-03	1.015841627541665986e+02	2.733758947991398180e-01	0.000000000000000000e+00	4.915362866860516711e+00	1.000000000000000000e+00
3.600000000000000000e+01	1.407141009698833614e+02	4.046406314880714916e+01	-4.799125905549941028e-03	1.274287411196541058e+02	7.966433029078778816e-02	0.000000000000000000e+00	7.589020896978851738e+00	1.000000000000000000e+00
3.700000000000000000e+01	6.022401497416004190e+01	2.360972771805176862e+01	-4.086078184009294713e-03	1.082355943113612824e+02	1.063198509023893790e-01	0.000000000000000000e+00	5.784801628880440916e+00	1.000000000000000000e+00
3.700000000000000000e+01	7.635352398990609402e+01	2.645131717934811633e+01	-5.862504853316991005e-03	1.560517738295027073e+02	1.911970411821057869e-01	0.000000000000000000e+00	8.779325704093027483e+00	1.000000000000000000e+00
3.700000000000000000e+01	1.151721155004089638e+02	4.380998706823406508e+01	-3.848037817973863021e-03	1.018282479955405790e+02	2.030026572474311619e-01	0.000000000000000000e+00	7.062670815765066834e+00	1.000000000000000000e+00
3.700000000000000000e+01	8.882046773912254167e+00	5.178264175386794221e+01	-3.503873603671051745e-03	9.256435991102046046e+01	1.110459336868494518e-01	0.000000000000000000e+00	7.979645057336787417e+00	1.000000000000000000e+00
3.700000000000000000e+01	6.394816017868684099e+01	5.233977100070943322e+01	-4.146299100716303344e-03	1.098565642133339679e+02	7.404550386092534353e-02	0.000000000000000000e+00	1.216863852769729171e+01	1.000000000000000000e+00
3.700000000000000000e+01	4.582352911883537416e+01	1.915787537649049810e+01	-3.758265465939146857e-03	9.941184039773601455e+01	2.376608905225580104e-01	0.000000000000000000e+00	5.609648504127553004e+00	1.000000000000000000e+00
3.700000000000000000e+01	4.009377397189406622e+01	4.455446677308224679e+01	-3.957956498781903254e-03	1.047869354914690518e+02	1.685783202316801788e-01	0.000000000000000000e+00	7.378399855430042287e+00	1.000000000000000000e+00
3.800000000000000000e+01	1.539673900003204920e+01	4.679289957324706428e+00	-6.316588783188525902e-03	1.682743772626645296e+02	1.056903862877016653e-01	0.000000000000000000e+00	6.482366130311481456e+00	1.000000000000000000e+00
3.800000000000000000e+01	1.441179505702216090e+02	2.098730179022593489e+01	-3.721147546531128683e-03	9.841273521179249428e+01	2.720577655890967783e-01	0.000000000000000000e+00	7.234002181680513566e+00	1.000000000000000000e+00
3.800000000000000000e+01	4.176044832676845431e+01	3.220322519351191914e+01	-2.131108167430279757e-03	5.561355317652706987e+01	2.232171178135999856e-01	0.000000000000000000e+00	7.133919074900468615e+00	1.000000000000000000e+00
3.800000000000000000e+01	8.367668779723149441e+01	3.609828809203492739e+01	-4.331658129408913656e-03	1.148458839214918612e+02	1.090666171491586622e-01	0.000000000000000000e+00	6.853095742506494226e+00	1.000000000000000000e+00
3.900000000000000000e+01	8.498195862320204697e+01	2.483061498662809896e+01	-4.535305974678252930e-03	1.203274847644224366e+02	1.721797664408544204e-01	0.000000000000000000e+00	8.779325704093027483e+00	1.000000000000000000e+00
3.900000000000000000e+01	1.082905455330460569e+02	4.539911067454934113e+01	-4.103604966979595634e-03	1.087073637434257165e+02	1.568539322163055028e-01	0.000000000000000000e+00	7.062670815765066834e+00	1.000000000000000000e+00
3.900000000000000000e+01	1.637151824564533342e+01	3.798199988185994869e+01	-4.107299099477453204e-03	1.088067989217718008e+02	2.501662150442817145e-01	0.000000000000000000e+00	6.492539133409461982e+00	1.000000000000000000e+00
4.000000000000000000e+01	7.991833998371723169e+01	9.169829374911863340e+00	-4.399444786380724177e-03	1.166705012922510889e+02	1.958927396315475189e-01	0.000000000000000000e+00	6.825830340502729854e+00	1.000000000000000000e+00
4.000000000000000000e+01	1.898734119196140568e+01	1.007638607901103001e+01	-4.366124229127258706e-03	1.157736099233002136e+02	2.575638593630152906e-01	0.000000000000000000e+00	6.482366130311481456e+00	1.000000000000000000e+00
4.000000000000000000e+01	9.048214938304096222e+01	3.529168170721496978e+01	-4.442783812642541429e-03	1.178370603715989091e+02	2.291191794661099346e-01	0.000000000000000000e+00	5.362213420758343396e+00	1.000000000000000000e+00
4.100000000000000000e+01	8.596287957571001925e+01	5.998788385243127408e+00	-3.912413508214600613e-03	1.035610521772943997e+02	2.208809447321739006e-01	0.000000000000000000e+00	6.825830340502729854e+00	1.000000000000000000e+00
4.100000000000000000e+01	1.389322445690459062e+02	2.603103461759979709e+01	-4.471582044753704202e-03	1.186122240528383429e+02	1.344062408672236364e-01	0.000000000000000000e+00	6.724212507756619495e+00	1.000000000000000000e+00
4.100000000000000000e+01	3.074554499512005989e+01	4.947165486430497339e+01	-4.174177225059355102e-03	1.106069613005021779e+02	3.100574581306945188e-01	0.000000000000000000e+00	4.597176436309325709e+00	1.000000000000000000e+00
4.100000000000000000e+01	3.230916708218776989e+01	9.310165953880915168e+00	-4.357841253981963384e-03	1.155506566017054126e+02	2.703260608942058552e-01	0.000000000000000000e+00	1.180122278966215710e+01	1.000000000000000000e+00
4.100000000000000000e+01	1.020770000877420500e+02	2.489014987209955265e+01	-5.386820879966651258e-03	1.432477607753151574e+02	2.596393969756120024e-01	0.000000000000000000e+00	7.763411291286261395e+00	1.000000000000000000e+00
4.100000000000000000e+01	7.579554447801686479e+01	4.956213731684336921e+01	-3.792722682122415517e-03	1.003393272809163221e+02	1.450815972043034696e-01	0.000000000000000000e+00	5.744375227680905915e+00	1.000000000000000000e+00
4.200000000000000000e+01	4.024041507115254745e+01	1.861290393647994890e+01	-1.533647063108403881e-02	4.110630592404467052e+02	7.691171452240408435e-02	0.000000000000000000e+00	5.609648504127553004e+00	1.000000000000000000e+00
4.200000000000000000e+01	3.204893747933864745e+01	4.347087088666580001e+01	-6.401082657970189396e-03	1.705487037826091523e+02	8.589033086633457437e-02	0.000000000000000000e+00	6.140703568338770957e+00	1.000000000000000000e+00
4.200000000000000000e+01	9.460981656741239476e+01	2.701423206245571507e+01	-4.669063892987810639e-03	1.239278543965419885e+02	2.646897960352795343e-01	0.000000000000000000e+00	5.958579861521228871e+00	1.000000000000000000e+00
4.300000000000000000e+01	5.827871371418370217e+01	7.492709373378637849e+00	-4.356023521089992870e-03	1.155017285802000941e+02	1.575178114175563859e-01	0.000000000000000000e+00	6.602934267494736886e+00	1.000000000000000000e+00
4.300000000000000000e+01	6.799113450933242930e+00	1.139423570400674102e+01	-4.107291090467841445e-03	1.088065833427963440e+02	1.197995648976242222e-01	0.000000000000000000e+00	1.090915493809670522e+01	1.000000000000000000e+00
4.300000000000000000e+01	1.354941090273619579e+02	1.260993378330994652e+01	-3.894269565581887863e-03	1.030726706228614376e+02	1.426142137316123160e-01	0.000000000000000000e+00	9.134725138255340937e+00	1.000000000000000000e+00
4.300000000000000000e+01	1.236474736026391668e+02	2.361814287038939497e+01	-4.830102642314783139e-03	1.282625437367985342e+02	1.882586023105944362e-01	0.000000000000000000e+00	7.037888412779751413e+00	1.000000000000000000e+00
4.300000000000000000e+01	9.942646298001927008e+00	3.707498837164799710e+01	-4.966000334732573185e-03	1.319205097924886445e+02	1.549448903353671803e-01	0.000000000000000000e+00	6.492539133409461982e+00	1.000000000000000000e+00
4.300000000000000000e+01	1.403944361861635173e+02	4.884505614514878857e+01	-5.242255024006538429e-03	1.393564732596439057e+02	1.199678795455313418e-01	0.000000000000000000e+00	1.918996748141309183e+01	1.000000000000000000e+00
4.300000000000000000e+01	2.217625067584104670e+01	4.858864451042775556e+01	-4.107211475322069399e-03	1.088044403373076392e+02	2.030900102366051119e-01	0.000000000000000000e+00	6.376455946142992381e+00	1.000000000000000000e+00
4.300000000000000000e+01	1.287442795057597777e+02	1.876485090547997103e+01	-4.010431825827173204e-03	1.061994169080240482e+02	2.516477106344394699e-01	0.000000000000000000e+00	7.037888412779751413e+00	1.000000000000000000e+00
4.300000000000000000e+01	1.341070982261212237e+02	3.071430234631562683e+01	-2.845324858291998008e-03	7.483816519972198478e+01	4.132448029201665207e-01	0.000000000000000000e+00	6.724212507756619495e+00	1.000000000000000000e+00
4.300000000000000000e+01	5.605062431470477691e+01	4.978635026423707188e+01	-3.969472931760528907e-03	1.050969239847904220e+02	1.291589691890978608e-01	0.000000000000000000e+00	1.240106418223273188e+01	1.000000000000000000e+00
4.400000000000000000e+01	5.178588671489138306e+01	6.291901937476875872e+00	-4.404753242337885837e-03	1.168133893086253892e+02	1.152907092567964087e-01	0.000000000000000000e+00	6.602934267494736886e+00	1.000000000000000000e+00
4.400000000000000000e+01	6.710058507347062573e+01	6.572466454562325922e+00	-4.217120961682697435e-03	1.117628803457627242e+02	1.123015798490955008e-01	0.000000000000000000e+00	8.869738514152402331e+00	1.000000000000000000e+00
4.400000000000000000e+01	9.797428212628209110e+01	3.193206140773661517e+01	-4.151453114864062099e-03	1.099952951105819352e+02	2.291587337306872918e-01	0.000000000000000000e+00	5.958579861521228871e+00	1.000000000000000000e+00
4.400000000000000000e+01	1.194869458225557679e+02	4.091668086903617052e+01	-4.407616366481009219e-03	1.168904561869692458e+02	1.971419161763606764e-01	0.000000000000000000e+00	7.029782133680949840e+00	1.000000000000000000e+00
4.400000000000000000e+01	8.826750717161226589e+01	4.762608533868051097e+01	-4.203943275353385842e-03	1.114081757998094275e+02	2.864147564195123064e-01	0.000000000000000000e+00	7.193439339633367346e+00	1.000000000000000000e+00
4.500000000000000000e+01	3.493877254258352849e+01	2.898941771217883101e+01	-4.139415612902615400e-03	1.096712809732785132e+02	1.186886297079712271e-01	0.000000000000000000e+00	8.503880576452717222e+00	1.000000000000000000e+00
4.500000000000000000e+01	6.513020608618670337e+01	4.133960013730489891e+01	-8.021694500186081142e-03	2.141708065777786771e+02	6.810225674131653584e-02	0.000000000000000000e+00	9.533187938809767559e+00	1.000000000000000000e+00
4.500000000000000000e+01	1.238487855060372738e+02	4.917909544421903867e+00	-1.730933900723777286e-02	4.641668715563218370e+02	1.053149538678432862e-02	0.000000000000000000e+00	3.896155989943399511e+00	1.000000000000000000e+00
4.500000000000000000e+01	7.728028558976632212e+01	4.201454117741137395e+01	-3.910739687559201296e-03	1.035159978497938198e+02	1.281281668516772720e-01	0.000000000000000000e+00	7.692246983351989087e+00	1.000000000000000000e+00
4.500000000000000000e+01	8.151430918439406526e+01	5.010396477045619434e+01	-6.862567324637759356e-03	1.829705132766345059e+02	9.962003866249680151e-02	0.000000000000000000e+00	5.744375227680905915e+00	1.000000000000000000e+00
4.500000000000000000e+01	2.586554089864925743e+01	2.127981277706756202e+01	-4.506559856698322784e-03	1.195537238422709549e+02	1.215689288919143962e-01	0.000000000000000000e+00	5.410720915387926766e+00	1.000000000000000000e+00
4.500000000000000000e+01	1.143931710686622409e+02	4.576139918939462348e+01	-4.484161214947898419e-03	1.189508183053268198e+02	1.694419443403129000e-01	0.000000000000000000e+00	7.029782133680949840e+00	1.000000000000000000e+00
4.600000000000000000e+01	5.716352689094706108e+01	2.816950386071875556e+01	-4.090410095623928100e-03	1.083521966271229218e+02	1.332616374257418190e-01	0.000000000000000000e+00	9.408997825938614668e+00	1.000000000000000000e+00
4.600000000000000000e+01	2.463710589744615120e+01	4.192573382286983019e+01	-4.646205538794337744e-03	1.233125747531496046e+02	2.173075183037885827e-01	0.000000000000000000e+00	7.102829524356805813e+00	1.000000000000000000e+00
4.600000000000000000e+01	2.724730905279164261e+01	5.245433427690689143e+01	-4.359467194185944784e-03	1.155944221283227478e+02	1.882298616913115064e-01	0.000000000000000000e+00	4.597176436309325709e+00	1.000000000000000000e+00
4.700000000000000000e+01	8.571989561750964981e+01	2.737989620574479588e+01	-3.815137493265006226e-03	1.009426680503256506e+02	5.759415067899642526e-02	0.000000000000000000e+00	8.897438101004528477e+00	1.000000000000000000e+00
4.700000000000000000e+01	1.407919968007327611e+02	2.411533996986150541e+01	-7.247397376262502099e-03	1.933290060590219355e+02	1.203281146554597836e-01	0.000000000000000000e+00	8.099848868468617624e+00	1.000000000000000000e+00
4.700000000000000000e+01	2.715022727791616575e+01	3.240329344494904973e+01	-3.991828257449219278e-03	1.056986635807927399e+02	2.189474780658874353e-01	0.000000000000000000e+00	7.823056140932822977e+00	1.000000000000000000e+00
4.700000000000000000e+01	6.583037168818914608e+01	3.183215881976627415e+01	-3.507907541748651360e-03	9.267294165583221854e+01	1.396196905541198241e-01	0.000000000000000000e+00	9.408997825938614668e+00	1.000000000000000000e+00
4.800000000000000000e+01	3.214482449704767220e+01	3.871399769150246328e+01	-3.962276159627826401e-03	1.049032080525799699e+02	1.715230501209367153e-01	0.000000000000000000e+00	5.805036347222016779e+00	1.000000000000000000e+00
4.800000000000000000e+01	3.987517655499249969e+01	4.079717752454157420e+01	-3.923564691939264611e-03	1.038612092352978635e+02	2.394999069395159497e-01	0.000000000000000000e+00	4.800857736719688518e+00	1.000000000000000000e+00
4.900000000000000000e+01	1.328964591865406533e+02	2.592311138099454126e+01	-4.760490374491533304e-03	1.263887862930428128e+02	8.613716101298807271e-02	0.000000000000000000e+00	8.099848868468617624e+00	1.000000000000000000e+00
5.000000000000000000e+01	2.126145728084084396e+01	1.148544221034788571e+01	-3.947873367185905993e-03	1.045155272544562877e+02	1.154530870243011265e-01	0.000000000000000000e+00	6.822226342598899151e+00	1.000000000000000000e+00
5.000000000000000000e+01	1.974670054794023599e+01	1.813738059774915712e+01	-4.885293513950666501e-03	1.297481196243371642e+02	9.971968259271613011e-02	0.000000000000000000e+00	6.822226342598899151e+00	1.000000000000000000e+00
5.000000000000000000e+01	7.700140563749729949e+01	2.026534226569252439e+01	-4.330678643278539942e-03	1.148195190366054419e+02	1.858478381756535347e-01	0.000000000000000000e+00	6.592156064370842117e+00	1.000000000000000000e+00
5.000000000000000000e+01	4.393138032827214090e+01	3.822901749100525137e+01	-3.584832821020977368e-03	9.474354385220782149e+01	2.839942260061673052e-01	0.000000000000000000e+00	4.800857736719688518e+00	1.000000000000000000e+00
5.000000000000000000e+01	9.336783882080840158e+01	5.197830830101617394e+00	-3.608595637823396995e-03	9.538316896801629241e+01	1.243663410738177211e-01	0.000000000000000000e+00	1.462084877937701854e+01	1.000000000000000000e+00
5.000000000000000000e+01	2.278955291395091365e+01	2.573112704840448828e+01	-4.484226657355034999e-03	1.189525798223890263e+02	1.324736493780196422e-01	0.000000000000000000e+00	5.410720915387926766e+00	1.000000000000000000e+00
5.000000000000000000e+01	1.374946683200289499e+02	3.723373139875364046e+01	-3.577691514985756761e-03	9.455132090415493451e+01	1.269171714650939586e-01	0.000000000000000000e+00	6.008295555949362488e+00	1.000000000000000000e+00
5.100000000000000000e+01	1.212076590129840703e+01	6.255015515210458510e+00	-4.800229179270774048e-03	1.274584380022806016e+02	8.952774962796483660e-02	0.000000000000000000e+00	8.061994833937625060e+00	1.000000000000000000e+00
5.100000000000000000e+01	1.112722998721973369e+02	4.875674977019785672e+01	-3.226764308500576234e-03	8.510539296746462412e+01	1.167310545549348211e-01	0.000000000000000000e+00	1.198245970983827036e+01	1.000000000000000000e+00
5.100000000000000000e+01	1.389943492178784368e+02	4.757045860966490380e+01	-1.803719780336963605e-02	4.837586889169917868e+02	6.988435227269551575e-03	0.000000000000000000e+00	3.671326477750823880e+00	1.000000000000000000e+00
5.100000000000000000e+01	3.279625886011947244e+01	2.698826484327485531e+01	-5.770222481740956352e-03	1.535678038903668892e+02	1.121852455607803556e-01	0.000000000000000000e+00	7.823056140932822977e+00	1.000000000000000000e+00
5.100000000000000000e+01	1.051610355869930231e+02	2.878275601642929971e+01	-3.582405448127459931e-03	9.467820611548090426e+01	1.419390400193738522e-01	0.000000000000000000e+00	6.399747085194330332e+00	1.000000000000000000e+00
5.100000000000000000e+01	7.557751388047901742e+01	3.453156463020317801e+01	-3.983452365222171256e-03	1.054732092047282208e+02	7.705641744351465761e-02	0.000000000000000000e+00	1.011402850728323344e+01	1.000000000000000000e+00
5.100000000000000000e+01	6.283744032635532051e+00	5.036154446221073044e+01	-3.672367817109531245e-03	9.709972841045997427e+01	2.738904452362853625e-01	0.000000000000000000e+00	1.015628008077601230e+01	1.000000000000000000e+00
5.200000000000000000e+01	1.102385445141327693e+02	3.548410747052697900e+01	-4.030111144365067927e-03	1.067291262645996142e+02	1.463531551875900671e-01	0.000000000000000000e+00	8.407687447599423436e+00	1.000000000000000000e+00
5.200000000000000000e+01	8.786712454376981896e+01	3.714881425946224880e+01	-3.904418387901772546e-03	1.033458470608927655e+02	1.072099172288778490e-01	0.000000000000000000e+00	9.530989629975419319e+00	1.000000000000000000e+00
5.200000000000000000e+01	1.229566691690152958e+01	1.583249979768913995e+01	-4.192868380666498959e-03	1.111100722182531655e+02	1.069621244977327912e-01	0.000000000000000000e+00	7.799383159798931153e+00	1.000000000000000000e+00
5.200000000000000000e+01	4.663953507038500135e+01	1.567241031535291107e+01	-4.758736761932395171e-03	1.263415842022491091e+02	2.250955148545804585e-01	0.000000000000000000e+00	3.559755971884296155e+00	1.000000000000000000e+00
5.200000000000000000e+01	7.148799537764152490e+01	1.665164210055176497e+01	-4.722806819003970945e-03	1.253744558479941844e+02	1.201571553839891893e-01	0.000000000000000000e+00	6.592156064370842117e+00	1.000000000000000000e+00
5.200000000000000000e+01	4.742031337715727801e+01	2.414266988715436213e+01	-4.454251180211637497e-03	1.181457281684509439e+02	1.263226210480894451e-01	0.000000000000000000e+00	6.377179069010955104e+00	1.000000000000000000e+00
5.200000000000000000e+01	1.225377722719097164e+02	2.540951061320137683e+01	-4.115301129027073776e-03	1.090221900145002394e+02	3.176534686858015766e-01	0.000000000000000000e+00	3.217246631109621724e+00	1.000000000000000000e+00
5.200000000000000000e+01	2.008003745944731477e+01	3.968822933343222559e+01	-7.254218217557027726e-03	1.935126030390936762e+02	1.223640864688596563e-01	0.000000000000000000e+00	6.837749190279925671e+00	1.000000000000000000e+00
5.200000000000000000e+01	1.018098916049771105e+02	4.140541176393397649e+01	-4.849656965811192239e-03	1.287888885946048276e+02	8.769905620626128329e-02	0.000000000000000000e+00	1.030068125893323128e+01	1.000000000000000000e+00
5.200000000000000000e+01	6.176440797866322185e+01	4.668216613740739263e+01	-4.095013219249876713e-03	1.084760991722971255e+02	2.054294017685304174e-01	0.000000000000000000e+00	5.804236321011542188e+00	1.000000000000000000e+00
5.300000000000000000e+01	3.575005075288576961e+01	4.326380984551325781e+01	-4.188473661633473552e-03	1.109917793115739215e+02	8.697880689992698588e-02	0.000000000000000000e+00	4.806343505209428102e+00	1.000000000000000000e+00
5.300000000000000000e+01	7.876217061439500355e+01	5.863920368808927641e+00	-5.028552204200370523e-03	1.336042220848925695e+02	6.596394433254559875e-02	0.000000000000000000e+00	6.632708607376226695e+00	1.000000000000000000e+00
5.300000000000000000e+01	1.096828339624949677e+02	1.055005836169172717e+01	-4.398143080953919107e-03	1.166354632119051615e+02	1.503233042974486677e-01	0.000000000000000000e+00	5.194502076691267511e+00	1.000000000000000000e+00
5.300000000000000000e+01	5.737461434387401482e+01	3.476824147985700364e+01	-4.426959592007617683e-03	1.174111189084992333e+02	3.033763757215354184e-01	0.000000000000000000e+00	3.753032669463599369e+00	1.000000000000000000e+00
5.400000000000000000e+01	8.951625233970224826e+01	2.077631128974572405e+01	-4.343066943292996258e-03	1.151529756254139585e+02	3.079988621993087206e-01	0.000000000000000000e+00	5.629749776515609483e+00	1.000000000000000000e+00
5.400000000000000000e+01	4.540080226472811376e+01	9.247256226072575913e+00	-5.168029782156108309e-03	1.373585481268936519e+02	1.294271573230625361e-01	0.000000000000000000e+00	3.611914405665237915e+00	1.000000000000000000e+00
5.400000000000000000e+01	1.019952092784123039e+02	2.322089422936990744e+01	-4.376233914231025292e-03	1.160457329026191218e+02	1.143847268188483701e-01	0.000000000000000000e+00	6.399747085194330332e+00	1.000000000000000000e+00
5.400000000000000000e+01	9.381166424101228074e+01	2.441547591150463603e+01	-4.528638063008840094e-03	1.201480041999249408e+02	3.040333040350232663e-01	0.000000000000000000e+00	5.629749776515609483e+00	1.000000000000000000e+00
5.400000000000000000e+01	6.830439535171080934e+01	4.262855668620684213e+01	-3.324748834226436828e-03	8.774284812002299816e+01	1.686457154462460695e-01	0.000000000000000000e+00	7.694360559688135481e+00	1.000000000000000000e+00
5.400000000000000000e+01	8.439293048370123529e+01	2.827358249011204450e+01	-4.996509793643189902e-03	1.327417346645740963e+02	7.970108004432541193e-02	0.000000000000000000e+00	7.731620925898032404e+00	1.000000000000000000e+00
5.400000000000000000e+01	5.037459232750475735e+01	2.979427574405602996e+01	-4.153525969202485554e-03	1.100510902508337097e+02	1.758975205141867226e-01	0.000000000000000000e+00	6.377179069010955104e+00	1.000000000000000000e+00
5.400000000000000000e+01	1.326192904597492941e+02	4.074518497343404988e+01	-4.073829194324324159e-03	1.079058875467579952e+02	1.920077500373924551e-01	0.000000000000000000e+00	5.818393661245013782e+00	1.000000000000000000e+00
5.500000000000000000e+01	9.750801964110696929e+01	2.931922839293553551e+01	-4.185605541418047776e-03	1.109145779536626151e+02	3.078915769891821252e-01	0.000000000000000000e+00	6.140833139155375875e+00	1.000000000000000000e+00
5.500000000000000000e+01	3.667756799076378371e+01	5.140738073327732849e+01	-3.995817639992910696e-03	1.058060460217183874e+02	2.455970359245659429e-01	0.000000000000000000e+00	7.274493604292491256e+00	1.000000000000000000e+00
5.600000000000000000e+01	1.975152281780608021e+01	8.856420824578313145e+00	-4.036453133300458088e-03	1.068998339479935282e+02	7.046676716262356699e-02	0.000000000000000000e+00	8.061994833937625060e+00	1.000000000000000000e+00
5.600000000000000000e+01	6.577494787940645438e+01	2.455356686206734551e+01	-6.874496872599299147e-03	1.832916216098715552e+02	1.096874924710762311e-01	0.000000000000000000e+00	9.750862867138634371e+00	1.000000000000000000e+00
5.600000000000000000e+01	1.258123435517388202e+02	3.021188737938383895e+01	-4.665935156509478515e-03	1.238436380155915799e+02	1.173213432159156966e-01	0.000000000000000000e+00	4.349771611809273963e+00	1.000000000000000000e+00
5.600000000000000000e+01	1.479961313853064908e+01	4.403241314402836082e+01	-4.752063473874746681e-03	1.261619589211981634e+02	2.390896197091072484e-01	0.000000000000000000e+00	3.842676062217701194e+00	1.000000000000000000e+00
5.600000000000000000e+01	4.687057070471087883e+01	5.020949206255174602e+01	-4.097341959438662203e-03	1.085387820067996500e+02	2.482997352566052029e-01	0.000000000000000000e+00	5.393461708163385993e+00	1.000000000000000000e+00
5.600000000000000000e+01	6.393592493046742220e+01	5.206488602591883108e+01	-3.595015720337074294e-03	9.501763754271935625e+01	1.590109514552121572e-01	0.000000000000000000e+00	5.804236321011542188e+00	1.000000000000000000e+00
5.600000000000000000e+01	8.275947955975952652e+01	2.071647985610882969e+01	-4.765777282789167638e-03	1.265310943098179450e+02	1.494768801774040146e-01	0.000000000000000000e+00	6.757037679355201831e+00	1.000000000000000000e+00
5.600000000000000000e+01	1.359532621785617152e+02	4.551365824853742481e+01	-4.576889736536616203e-03	1.214467972901874617e+02	1.887973810128139585e-01	0.000000000000000000e+00	3.671326477750823880e+00	1.000000000000000000e+00
5.700000000000000000e+01	1.052464463821781777e+02	7.847963422212207441e+00	-3.837569788662054809e-03	1.015464794444246195e+02	1.248941320245972042e-01	0.000000000000000000e+00	5.194502076691267511e+00	1.000000000000000000e+00
5.700000000000000000e+01	8.919573372347130658e+01	1.274305349102706586e+01	-4.346326372744015523e-03	1.152407098766776983e+02	9.652724425474690229e-02	0.000000000000000000e+00	7.847803727658660300e+00	1.000000000000000000e+00
5.700000000000000000e+01	5.287308059139496663e+01	2.077384463907371881e+01	-3.667559349567759211e-03	9.697029861121352212e+01	1.708964480854394674e-01	0.000000000000000000e+00	6.409497160056400133e+00	1.000000000000000000e+00
5.700000000000000000e+01	7.751019443909602558e+01	4.400018222644133914e+01	-4.046281896593689580e-03	1.071643953386720653e+02	2.410561781649445123e-01	0.000000000000000000e+00	7.596149943836136842e+00	1.000000000000000000e+00
5.700000000000000000e+01	8.296582096452382871e+00	2.506301001598972533e+01	-4.545294540187184117e-03	1.205963475605939834e+02	1.864764463429989805e-01	0.000000000000000000e+00	9.468189594977634016e+00	1.000000000000000000e+00
5.700000000000000000e+01	1.311743179382260038e+01	3.478394276857932255e+01	-3.710752609791396518e-03	9.813293409767136666e+01	2.638190099253951981e-01	0.000000000000000000e+00	5.327335943893256598e+00	1.000000000000000000e+00
5.800000000000000000e+01	5.424834688131137028e+01	1.414467361415256619e+01	-4.493555039122887861e-03	1.192036724145753652e+02	9.111523567318258188e-02	0.000000000000000000e+00	6.770322432929956058e+00	1.000000000000000000e+00
5.800000000000000000e+01	1.400235913444033429e+02	3.096951769912909214e+01	-3.855163229980674688e-03	1.020200431231104687e+02	1.947020609519092282e-01	0.000000000000000000e+00	1.226325169962704642e+01	1.000000000000000000e+00
5.800000000000000000e+01	4.250099891271241859e+01	4.704780397673491876e+01	-4.914386643455249774e-03	1.305312210757907394e+02	2.400293673657990512e-01	0.000000000000000000e+00	5.393461708163385993e+00	1.000000000000000000e+00
5.800000000000000000e+01	1.443151908946745152e+02	1.691420860428686623e+01	-3.553015898864573564e-03	9.388712591622950754e+01	4.639839183649560050e-01	0.000000000000000000e+00	9.153219874370529752e+00	1.000000000000000000e+00
5.900000000000000000e+01	1.162559893577013526e+02	8.686625689994578181e+00	-3.960380221003347891e-03	1.048521749628444013e+02	1.489644703463591791e-01	0.000000000000000000e+00	1.104143971270475078e+01	1.000000000000000000e+00
5.900000000000000000e+01	7.805720228246018166e+01	1.123978022576712554e+01	-8.184839669150270960e-03	2.185621945373781614e+02	1.272912234162497658e-01	0.000000000000000000e+00	5.618671865088522566e+00	1.000000000000000000e+00
5.900000000000000000e+01	1.352260269883550166e+02	1.583322129972195214e+01	-3.773743717602409328e-03	9.982846939399284736e+01	1.568842406075539042e-01	0.000000000000000000e+00	9.008851544354868679e+00	1.000000000000000000e+00
5.900000000000000000e+01	1.002621719673356466e+02	1.637570772694629540e+01	-3.952907693608987381e-03	1.046510365102888471e+02	1.037142617284221302e-01	0.000000000000000000e+00	7.061161135007910872e+00	1.000000000000000000e+00
5.900000000000000000e+01	9.076977254188849997e+01	4.024757656042105225e+01	-4.793379355136215096e-03	1.272740608894254848e+02	8.445868280077062362e-02	0.000000000000000000e+00	6.319216586859731422e+00	1.000000000000000000e+00
5.900000000000000000e+01	3.117043734090460205e+01	4.517260820167611968e+01	-3.987807744506716157e-03	1.055904432011197258e+02	3.005158114740529296e-01	0.000000000000000000e+00	5.947749596506470837e+00	1.000000000000000000e+00
5.900000000000000000e+01	1.910811037144308244e+01	3.700196336463766755e+01	-4.508660576543216218e-03	1.196102690399738719e+02	1.586822421875735412e-01	0.000000000000000000e+00	6.388101845219749997e+00	1.000000000000000000e+00
5.900000000000000000e+01	9.194950185222959149e+00	3.838875154149566526e+01	-3.942196672947024735e-03	1.043627273469308534e+02	2.742149325500407020e-01	0.000000000000000000e+00	5.137948337340604077e+00	1.000000000000000000e+00
5.900000000000000000e+01	8.449819245739661255e+01	4.102203218564943654e+01	-3.711187951941417960e-03	9.814465222753111107e+01	2.085092155729473262e-01	0.000000000000000000e+00	6.319216586859731422e+00	1.000000000000000000e+00
5.900000000000000000e+01	1.434612676182386792e+02	4.707528344366416917e+01	-4.059083029736829974e-03	1.075089641807096399e+02	2.953001209517421843e-01	0.000000000000000000e+00	7.668690822576792243e+00	1.000000000000000000e+00
6.000000000000000000e+01	2.581633283581600580e+01	1.649232821937515325e+01	-3.300838309521410188e-03	8.709924714204733220e+01	1.758514095575486325e-01	0.000000000000000000e+00	3.654654462694753914e+00	1.000000000000000000e+00
6.000000000000000000e+01	1.099663952495733810e+02	2.202027963971707436e+01	-3.446456781734167068e-03	9.101886799034062392e+01	3.737867792796641941e-01	0.000000000000000000e+00	1.122644830700991037e+01	1.000000000000000000e+00
6.000000000000000000e+01	5.244390750291454140e+01	2.849809415237411159e+01	-3.861727104244156404e-03	1.021967233067284440e+02	2.097328865864073189e-01	0.000000000000000000e+00	6.082635297954755771e+00	1.000000000000000000e+00
6.000000000000000000e+01	1.202535392148797939e+02	3.225115038736845463e+01	-3.895091964331095277e-03	1.030948071776131911e+02	1.303221382005063100e-01	0.000000000000000000e+00	5.921055587580408286e+00	1.000000000000000000e+00
6.000000000000000000e+01	1.135380895202306846e+02	4.245383360826038910e+01	-3.495694970364511978e-03	9.234421516474114355e+01	2.279680554067460285e-01	0.000000000000000000e+00	7.579976907561267296e+00	1.000000000000000000e+00
6.100000000000000000e+01	5.250103669839988640e+01	5.333893646242052711e+01	-4.050346525963917192e-03	1.072738032027846060e+02	7.856975708380686818e-02	0.000000000000000000e+00	6.441705485192444236e+00	1.000000000000000000e+00
6.100000000000000000e+01	7.034361738987730917e+01	3.845566855725142830e+01	-4.033160182967326229e-03	1.068111974132050079e+02	1.333426437422136068e-01	0.000000000000000000e+00	9.060985510981804936e+00	1.000000000000000000e+00
6.200000000000000000e+01	1.553547479986426794e+01	1.896013801709175439e+01	-4.139286364802742535e-03	1.096678019946903930e+02	8.447080142234753009e-02	0.000000000000000000e+00	9.468189594977634016e+00	1.000000000000000000e+00
6.200000000000000000e+01	4.812390888262365252e+01	3.278015721690386641e+01	-4.542451372689183635e-03	1.205198178564224492e+02	2.036371338467858338e-01	0.000000000000000000e+00	6.082635297954755771e+00	1.000000000000000000e+00
6.200000000000000000e+01	8.310999264228122740e+01	1.769802865146617421e+01	-3.811554008938918599e-03	1.008462111952259619e+02	3.337772652244899163e-01	0.000000000000000000e+00	5.821500117957857157e+00	1.000000000000000000e+00
6.200000000000000000e+01	8.416984120217510679e+01	3.271149414256373689e+01	-4.076379738885085695e-03	1.079745407023841324e+02	9.934043388018354293e-02	0.000000000000000000e+00	8.317022130088401966e+00	1.000000000000000000e+00
6.300000000000000000e+01	1.349196778672836388e+02	6.829580016094316974e+00	-5.272672750302288998e-03	1.401752289596234107e+02	2.129905883404750178e-01	0.000000000000000000e+00	8.173320138667657275e+00	1.000000000000000000e+00
6.300000000000000000e+01	6.443634352765373308e+01	2.946023863786895092e+01	-3.619966373609753447e-03	9.568923572157706303e+01	2.564577192759932567e-01	0.000000000000000000e+00	5.282681961121847181e+00	1.000000000000000000e+00
6.300000000000000000e+01	6.970798636652406799e+01	2.911890232021541181e+01	-4.219074066434117497e-03	1.118154521794472771e+02	2.338265251399063160e-01	0.000000000000000000e+00	5.282681961121847181e+00	1.000000000000000000e+00
6.300000000000000000e+01	3.434801404732731811e+01	4.014481230908634046e+01	-4.229970051114966857e-03	1.121087400300116030e+02	1.987823288838034275e-01	0.000000000000000000e+00	5.947749596506470837e+00	1.000000000000000000e+00
6.300000000000000000e+01	1.335405074756334720e+01	4.140543774153718459e+01	-3.894384199704008839e-03	1.030757562361642243e+02	2.073515887623869070e-01	0.000000000000000000e+00	3.650131234638695155e+00	1.000000000000000000e+00
6.300000000000000000e+01	1.177199826035986234e+02	5.167478497483207178e+01	-2.125102025119936754e-03	5.545188549618607254e+01	2.592515383251411398e-01	0.000000000000000000e+00	1.012492833877854004e+01	1.000000000000000000e+00
6.400000000000000000e+01	7.674085225699833757e+01	2.145675231760272794e+01	-6.179241665828242615e-03	1.645773969518712931e+02	1.100755045994679104e-01	0.000000000000000000e+00	6.718855638348352421e+00	1.000000000000000000e+00
6.400000000000000000e+01	4.631521524010433666e+01	1.336580052151321674e+01	-4.417311337557575796e-03	1.171514162848048386e+02	1.201892864306952635e-01	0.000000000000000000e+00	8.917187128178222011e+00	1.000000000000000000e+00
6.400000000000000000e+01	2.349027809986465698e+01	1.367346876792089816e+01	-4.610681232064882222e-03	1.223563649319498552e+02	1.394873114035172224e-01	0.000000000000000000e+00	3.654654462694753914e+00	1.000000000000000000e+00
6.400000000000000000e+01	4.658168466811409836e+00	2.872317021829412198e+01	-4.713994163908330481e-03	1.251372451005059077e+02	1.047625180253641819e-01	0.000000000000000000e+00	1.067735223151956170e+01	1.000000000000000000e+00
6.400000000000000000e+01	1.071954789732995010e+02	3.830325035176264947e+01	-4.158924594142257569e-03	1.101964053509339863e+02	9.234138906112998590e-02	0.000000000000000000e+00	7.579976907561267296e+00	1.000000000000000000e+00
6.400000000000000000e+01	9.328493539379849153e+00	4.892585429816656273e+01	-3.899646579751689900e-03	1.032174040246151066e+02	2.313744371044198500e-01	0.000000000000000000e+00	6.569754089502090721e+00	1.000000000000000000e+00
6.500000000000000000e+01	2.873257423187453696e+01	8.114126991727500737e+00	-4.133424505847628667e-03	1.095100179977765293e+02	1.889526883227151677e-01	0.000000000000000000e+00	7.641200803552731458e+00	1.000000000000000000e+00
6.500000000000000000e+01	1.213486908694242743e+02	1.010593815402897100e+01	-4.222255710569149806e-03	1.119010926788565996e+02	9.891562404249742979e-02	0.000000000000000000e+00	1.267725884182458174e+01	1.000000000000000000e+00
6.500000000000000000e+01	3.619779474365299876e+01	1.476140569610738318e+01	-4.427477789188229498e-03	1.174250672520149266e+02	6.278656474523003350e-02	0.000000000000000000e+00	7.584888338943496677e+00	1.000000000000000000e+00
6.500000000000000000e+01	9.485497771276746448e+01	4.545887232860990679e+01	-3.544156694274483953e-03	9.364866219330377817e+01	2.318347955364196133e-01	0.000000000000000000e+00	7.937661582825689344e+00	1.000000000000000000e+00
6.500000000000000000e+01	6.403886954358308969e+01	4.861792165764752127e+01	-5.646741964384882975e-03	1.502440716548043440e+02	5.242359150687225799e-02	0.000000000000000000e+00	1.119078924293638977e+01	1.000000000000000000e+00
6.500000000000000000e+01	7.802604072868901142e+01	1.486195803110683755e+01	-3.798396155136252693e-03	1.004920404825407445e+02	3.223523352831365596e-01	0.000000000000000000e+00	5.524543943683274172e+00	1.000000000000000000e+00
6.500000000000000000e+01	5.096541601801521182e+01	3.858914694429321202e+01	-4.088236764241246109e-03	1.082936969404529322e+02	2.416427941711275507e-01	0.000000000000000000e+00	6.124071936147477579e+00	1.000000000000000000e+00
6.600000000000000000e+01	1.411641339263621262e+02	1.814998247628744821e+01	-3.486038138943073524e-03	9.208428167421104149e+01	2.936599815902156685e-01	0.000000000000000000e+00	4.697145609165772839e+00	1.000000000000000000e+00
6.600000000000000000e+01	2.605173736990187905e+01	2.572172329096132870e+01	-3.706657628294722593e-03	9.802270924361378945e+01	7.386029646024705464e-02	0.000000000000000000e+00	1.231752859318880589e+01	1.000000000000000000e+00
6.600000000000000000e+01	1.161435529358755758e+01	8.125634931280826478e+00	-7.059565648592351118e-03	1.882731285693089660e+02	8.951970506381334847e-02	0.000000000000000000e+00	9.313724703609716826e+00	1.000000000000000000e+00
6.600000000000000000e+01	1.428746855487343623e+02	8.706016766216812641e+00	-3.978934731104456432e-03	1.053516077855972384e+02	2.956550638294337396e-01	0.000000000000000000e+00	5.005669047869433896e+00	1.000000000000000000e+00
6.700000000000000000e+01	4.959487603833345304e+01	2.165796859310381350e+01	-4.596866120121236542e-03	1.219845027638266970e+02	1.287593025684397041e-01	0.000000000000000000e+00	6.101211134158927685e+00	1.000000000000000000e+00
6.700000000000000000e+01	9.641551293722605465e+01	2.170676779590382921e+01	-4.085570170641076963e-03	1.082219200861134709e+02	1.283595090529967564e-01	0.000000000000000000e+00	6.916816895242228647e+00	1.000000000000000000e+00
6.700000000000000000e+01	5.353933670648584808e+01	4.414605160143570828e+01	-4.226902952758849509e-03	1.120261827659658849e+02	2.003571849098673141e-01	0.000000000000000000e+00	6.124071936147477579e+00	1.000000000000000000e+00
6.700000000000000000e+01	9.835229435929688790e+00	4.237567204668093979e+01	-3.353658300602916503e-03	8.852100590042276451e+01	1.586006543032866256e-01	0.000000000000000000e+00	3.650131234638695155e+00	1.000000000000000000e+00
6.700000000000000000e+01	8.655798998187511017e+01	5.209038448060925219e+01	-4.275760664165379789e-03	1.133412886129022183e+02	1.788614157322750975e-01	0.000000000000000000e+00	7.325302719035704513e+00	1.000000000000000000e+00
6.800000000000000000e+01	8.045239778609489179e+01	9.898755716505485580e+00	-4.996555698734442448e-03	1.327429702945733823e+02	1.507004448713454847e-01	0.000000000000000000e+00	5.524543943683274172e+00	1.000000000000000000e+00
6.800000000000000000e+01	1.099795245594399091e+02	1.571440935022281593e+01	-4.402246183808910217e-03	1.167459066690348095e+02	1.197186406661515656e-01	0.000000000000000000e+00	6.063686944867438200e+00	1.000000000000000000e+00
6.800000000000000000e+01	1.250260401942144171e+02	2.771714361493717504e+01	-4.439051349320830356e-03	1.177365934402476881e+02	8.189520012652284908e-02	0.000000000000000000e+00	5.985767622564580392e+00	1.000000000000000000e+00
6.800000000000000000e+01	7.954457840134011803e+01	4.318760198307398923e+01	-2.330724759160661148e-03	6.098664453452794731e+01	3.167158299687833356e-01	0.000000000000000000e+00	7.492898551578381472e+00	1.000000000000000000e+00
6.900000000000000000e+01	4.481289146377690003e+01	3.809784632231664148e+01	-5.033682683940836518e-03	1.337423195051367486e+02	2.677821787269134557e-01	0.000000000000000000e+00	5.528071133635719114e+00	1.000000000000000000e+00
6.900000000000000000e+01	1.258686091061716184e+02	3.959816710425665320e+01	-4.140795929709274910e-03	1.097084350406878173e+02	8.176702700636107046e-02	0.000000000000000000e+00	6.881666221446905318e+00	1.000000000000000000e+00
6.900000000000000000e+01	3.836853255495331183e+01	7.493776889623650739e+00	-8.259377440089513481e-03	2.205685320337083226e+02	1.203081418564136973e-01	0.000000000000000000e+00	6.645632514221903264e+00	1.000000000000000000e+00
6.900000000000000000e+01	6.032031505222833090e+01	1.280459095687919380e+01	-4.188342286397926488e-03	1.109882430767516723e+02	2.798192955185525577e-01	0.000000000000000000e+00	6.668154432731548731e+00	1.000000000000000000e+00
6.900000000000000000e+01	5.535381831277390319e+01	1.739091721660498280e+01	-4.612908089247247378e-03	1.224163053756692392e+02	2.844636506094672113e-01	0.000000000000000000e+00	6.760212897805941701e+00	1.000000000000000000e+00
6.900000000000000000e+01	1.129286782464454433e+02	5.115410093917334677e+01	-4.643706181536432637e-03	1.232452994091183598e+02	6.825817287569191372e-02	0.000000000000000000e+00	1.039833740633615911e+01	1.000000000000000000e+00
6.900000000000000000e+01	1.084551906730543465e+02	9.845448150131909770e+00	-4.520923507602560287e-03	1.199403510653584135e+02	1.655848686194113517e-01	0.000000000000000000e+00	6.063686944867438200e+00	1.000000000000000000e+00
6.900000000000000000e+01	1.412909689048953226e+02	1.345454961424738016e+01	-4.593045116159173887e-03	1.218816525789323606e+02	1.783173587278094052e-01	0.000000000000000000e+00	4.697145609165772839e+00	1.000000000000000000e+00
6.900000000000000000e+01	1.014776123692623884e+02	1.699322291943497731e+01	-3.913902602445175696e-03	1.036011342129217638e+02	2.047504616900646113e-01	0.000000000000000000e+00	6.916816895242228647e+00	1.000000000000000000e+00
6.900000000000000000e+01	9.377880166019318153e+01	5.332324239285106415e+01	-4.624197133221807747e-03	1.227201732260016911e+02	2.455455790878965372e-01	0.000000000000000000e+00	7.325302719035704513e+00	1.000000000000000000e+00
7.000000000000000000e+01	8.841304761833642090e+01	4.857510013303450336e+00	-4.075159688992076139e-03	1.079417005487694752e+02	1.314919007278331220e-01	0.000000000000000000e+00	7.073053151017970386e+00	1.000000000000000000e+00
7.000000000000000000e+01	9.483371810470157470e+01	7.824507044418362867e+00	-4.729092054873647137e-03	1.255436359058321045e+02	8.558426842358191067e-02	0.000000000000000000e+00	7.073053151017970386e+00	1.000000000000000000e+00
7.000000000000000000e+01	1.110625312552721056e+02	4.092458891643519081e+01	-4.235138758678627137e-03	1.122478664307861891e+02	1.518332834270679221e-01	0.000000000000000000e+00	6.721278273821699401e+00	1.000000000000000000e+00
7.000000000000000000e+01	4.498761320028110333e+01	8.087243758732926224e+00	-5.710947057074032204e-03	1.519722838523839528e+02	1.979160758146275567e-01	0.000000000000000000e+00	6.645632514221903264e+00	1.000000000000000000e+00
7.000000000000000000e+01	8.814298337430810193e+01	1.477688102113937063e+01	-4.316304433604769251e-03	1.144326076025070762e+02	2.117116487450765305e-01	0.000000000000000000e+00	5.879856384709523098e+00	1.000000000000000000e+00
7.000000000000000000e+01	6.230304422864121960e+01	3.756257569490950488e+01	-4.334229779029813087e-03	1.149151051632437799e+02	1.309760764782395004e-01	0.000000000000000000e+00	5.699649392939696746e+00	1.000000000000000000e+00
7.000000000000000000e+01	3.145764145019046154e+01	5.320554537191176081e+01	-3.690328705780137122e-03	9.758318269079553886e+01	2.460169448324512897e-01	0.000000000000000000e+00	8.207753412585841346e+00	1.000000000000000000e+00
7.100000000000000000e+01	2.001818580599592323e+01	1.214074396757661134e+01	-4.579900208690101254e-03	1.215278303434581062e+02	6.462038362345945419e-02	0.000000000000000000e+00	9.313724703609716826e+00	1.000000000000000000e+00
7.100000000000000000e+01	1.246513254214935671e+02	2.080553623570034460e+01	-4.060617105686364914e-03	1.075502569918708389e+02	1.492574146777301269e-01	0.000000000000000000e+00	6.921757560447797886e+00	1.000000000000000000e+00
7.100000000000000000e+01	3.868576660533318545e+01	2.383825610317772004e+01	-4.628961853216291035e-03	1.228484254699846474e+02	1.496623359582932578e-01	0.000000000000000000e+00	8.168491385425312501e+00	1.000000000000000000e+00
7.100000000000000000e+01	8.239250700892668533e+01	1.600355647781039892e+01	-4.526503580568008896e-03	1.200905502124722091e+02	1.720144421088888320e-01	0.000000000000000000e+00	5.879856384709523098e+00	1.000000000000000000e+00
7.100000000000000000e+01	6.162362965054275321e+01	3.190356526608847787e+01	-4.132462562033744138e-03	1.094841253004387909e+02	2.539289305550449516e-01	0.000000000000000000e+00	4.226841390213938787e+00	1.000000000000000000e+00
7.100000000000000000e+01	4.896661388038977236e+01	3.445008529063375136e+01	-3.830803000883470626e-03	1.013643374259713283e+02	2.766601125090256685e-01	0.000000000000000000e+00	5.528071133635719114e+00	1.000000000000000000e+00
7.200000000000000000e+01	7.086645484033182640e+01	9.304943547563290451e+00	-6.619939931515029206e-03	1.764396976871024947e+02	7.024682200086251882e-02	0.000000000000000000e+00	3.065289289155189945e+00	1.000000000000000000e+00
7.200000000000000000e+01	1.229918228592939045e+02	3.334665281784743485e+01	-3.857015816524054196e-03	1.020699093023688846e+02	1.232910552772660262e-01	0.000000000000000000e+00	5.985767622564580392e+00	1.000000000000000000e+00
7.200000000000000000e+01	8.602750722982911213e+01	3.943058687677061869e+01	-4.182984536395583167e-03	1.108440282097089522e+02	1.674537966705190728e-01	0.000000000000000000e+00	7.492898551578381472e+00	1.000000000000000000e+00
7.200000000000000000e+01	6.459358525444231702e+01	4.664091178531760562e+01	-4.298069305190560171e-03	1.139417715951136501e+02	1.053634345674008266e-01	0.000000000000000000e+00	8.274079693284967618e+00	1.000000000000000000e+00
7.200000000000000000e+01	1.334899968806231243e+02	4.741496150491472150e+01	-3.850458118820988384e-03	1.018933953735852640e+02	1.571613361301441580e-01	0.000000000000000000e+00	7.153936378562690379e+00	1.000000000000000000e+00
7.200000000000000000e+01	2.939785070998790673e+01	1.707391919125188906e+01	-4.340744802467713485e-03	1.150904704263609659e+02	1.169742934296316150e-01	0.000000000000000000e+00	4.821574646683587595e+00	1.000000000000000000e+00
7.200000000000000000e+01	5.327919994014395400e+01	2.652115013301497726e+01	-4.444182746480723235e-03	1.178747155547236787e+02	1.291636522137518117e-01	0.000000000000000000e+00	6.101211134158927685e+00	1.000000000000000000e+00
7.200000000000000000e+01	8.404216948461122172e+01	3.053755911787306232e+01	-4.527195129056484600e-03	1.201091646631792145e+02	1.711390600034261578e-01	0.000000000000000000e+00	5.583161031213528247e+00	1.000000000000000000e+00
7.200000000000000000e+01	7.353338940961540970e+01	3.213150762318650067e+01	-4.102459936036681465e-03	1.086765428792346029e+02	1.758223552975498594e-01	0.000000000000000000e+00	3.564466310673372273e+00	1.000000000000000000e+00
7.200000000000000000e+01	9.243074140876902334e+01	3.383804081488055715e+01	-3.758328669862030444e-03	9.941354166138796700e+01	3.437845955299158041e-01	0.000000000000000000e+00	8.501645688024543901e+00	1.000000000000000000e+00
7.200000000000000000e+01	2.683686254300414120e+01	4.642206408479107438e+01	-9.959662959667731769e-03	2.663352158157824192e+02	8.974184092433490356e-02	0.000000000000000000e+00	4.922663935554774994e+00	1.000000000000000000e+00
7.300000000000000000e+01	3.197911864228930767e+01	2.850142290413679902e+01	-6.093464913608456941e-03	1.622685391456423361e+02	1.719303442990748332e-01	0.000000000000000000e+00	8.044820087023841992e+00	1.000000000000000000e+00
7.300000000000000000e+01	2.888768914078639582e+01	3.701270136675341149e+01	-4.206861273904106968e-03	1.114867197357599764e+02	3.736114527419500675e-01	0.000000000000000000e+00	5.153520065688966589e+00	1.000000000000000000e+00
7.300000000000000000e+01	1.263137283515965947e+02	7.165516250518315644e+00	-4.088260308472614450e-03	1.082943306818919496e+02	1.200471251921317872e-01	0.000000000000000000e+00	1.315290899518119794e+01	1.000000000000000000e+00
7.300000000000000000e+01	5.518793293546913503e+01	8.547486618678426851e+00	-3.728024859101867258e-03	9.859785223247590125e+01	1.806511659343165155e-01	0.000000000000000000e+00	6.668154432731548731e+00	1.000000000000000000e+00
7.400000000000000000e+01	1.175900873038624610e+02	2.178738412603794217e+01	-4.185712023777540987e-03	1.109174441454987345e+02	8.491840886130963550e-02	0.000000000000000000e+00	7.129173096064288728e+00	1.000000000000000000e+00
7.400000000000000000e+01	7.283901041882191407e+01	4.732892241710054293e+01	-4.242979086456548539e-03	1.124589049875627893e+02	8.087366475572521640e-02	0.000000000000000000e+00	8.274079693284967618e+00	1.000000000000000000e+00
7.400000000000000000e+01	1.655216991285580619e+01	5.232568991955650262e+01	-6.608640848743276008e-03	1.761355596218847097e+02	1.290680179881361633e-01	0.000000000000000000e+00	1.185865508788991107e+01	1.000000000000000000e+00
7.400000000000000000e+01	4.898707594792636399e+01	1.417350756255323674e+01	-3.719111281678999775e-03	9.835792495286194992e+01	2.946302561450090396e-01	0.000000000000000000e+00	7.133521796583354835e+00	1.000000000000000000e+00
7.400000000000000000e+01	4.983093604375642194e+00	1.662894458320112889e+01	-3.566932492595991863e-03	9.426171967551024977e+01	1.139293036984907470e-01	0.000000000000000000e+00	1.569069604183687083e+01	1.000000000000000000e+00
7.400000000000000000e+01	1.272467588088731389e+02	5.090792358429293785e+01	-3.341512961949128901e-03	8.819408911662755202e+01	3.670669824940946402e-01	0.000000000000000000e+00	6.141071552687648705e+00	1.000000000000000000e+00
7.500000000000000000e+01	1.132295944911489158e+02	5.822215778767865224e+00	-4.097513888434597268e-03	1.085434098295384331e+02	9.840083728864390533e-02	0.000000000000000000e+00	9.026284873873697379e+00	1.000000000000000000e+00
7.500000000000000000e+01	1.320087669638774344e+02	2.789209971295739976e+01	-3.580834666369435947e-03	9.463592529194723113e+01	3.373542308453030270e-01	0.000000000000000000e+00	6.607804858710704998e+00	1.000000000000000000e+00
7.500000000000000000e+01	1.152129605783200930e+02	3.563785854043425161e+01	-4.200703748330577268e-03	1.113209772633582446e+02	1.400530864285194355e-01	0.000000000000000000e+00	6.016215908435262882e+00	1.000000000000000000e+00
7.500000000000000000e+01	1.395040925928365141e+02	3.004812584706572309e+01	-3.828890378189487263e-03	1.013128552501708413e+02	9.603825608378224743e-02	0.000000000000000000e+00	7.799253488321103767e+00	1.000000000000000000e+00
7.600000000000000000e+01	1.042089592255273658e+02	6.141524452226522435e+00	-4.530855979484295186e-03	1.202077039861187160e+02	1.691831757193005270e-01	0.000000000000000000e+00	5.730532623391774827e+00	1.000000000000000000e+00
7.600000000000000000e+01	6.178528150966572241e+01	2.767981612409770520e+01	-2.142153192175436094e-02	5.748550063445617297e+02	2.469601103637042439e-02	0.000000000000000000e+00	4.226841390213938787e+00	1.000000000000000000e+00
7.600000000000000000e+01	1.180977691469505260e+02	4.702343478033684931e+01	-4.249561104040823489e-03	1.126360735359971130e+02	1.086496368161186110e-01	0.000000000000000000e+00	6.813263013512038668e+00	1.000000000000000000e+00
7.600000000000000000e+01	7.078774797252255269e+01	1.236922219924775845e+01	-4.016641401345448677e-03	1.063665604118023538e+02	3.001898982100777991e-01	0.000000000000000000e+00	3.065289289155189945e+00	1.000000000000000000e+00
7.600000000000000000e+01	1.116285268443448047e+02	4.488580597217866597e+01	-3.665406274272026491e-03	9.691234415880883546e+01	2.092216937575179792e-01	0.000000000000000000e+00	6.813263013512038668e+00	1.000000000000000000e+00
7.700000000000000000e+01	9.863274344069860433e+01	2.094528775472516102e+01	-3.029961716170310407e-03	7.980804619425559565e+01	2.013169702502174419e-01	0.000000000000000000e+00	3.807693532198563435e+00	1.000000000000000000e+00
7.700000000000000000e+01	3.629932777058939308e+01	5.338611770121823419e+00	-4.485066921917569421e-03	1.189751972722725810e+02	1.238093689775393580e-01	0.000000000000000000e+00	6.209615475499055570e+00	1.000000000000000000e+00
7.700000000000000000e+01	2.315243014006419386e+01	7.245599119702644586e+00	-4.451577013389481328e-03	1.180737474652567585e+02	2.767303050729207348e-01	0.000000000000000000e+00	5.687473516378937610e+00	1.000000000000000000e+00
7.700000000000000000e+01	3.279260565295162166e+01	2.049783813754214634e+01	-4.824075658990454804e-03	1.281003150776773225e+02	1.091076572362743580e-01	0.000000000000000000e+00	4.821574646683587595e+00	1.000000000000000000e+00
7.800000000000000000e+01	1.221882172285601484e+02	3.476065180297280932e+01	-4.447678984175656818e-03	1.179688239872007642e+02	9.738249808783416839e-02	0.000000000000000000e+00	5.599474722234776713e+00	1.000000000000000000e+00
7.800000000000000000e+01	1.000653825099939525e+02	1.010003126038622945e+01	-4.357614865102582558e-03	1.155445628791305239e+02	2.047496137613021849e-01	0.000000000000000000e+00	5.730532623391774827e+00	1.000000000000000000e+00
7.800000000000000000e+01	6.144313837425713842e+01	2.004053709666743899e+01	-4.170188896346124947e-03	1.104996072255920723e+02	3.023201501665290225e-01	0.000000000000000000e+00	6.833460792364410175e+00	1.000000000000000000e+00
7.800000000000000000e+01	3.658887384636271634e+01	4.779557625791306918e+01	-4.102644166198144565e-03	1.086815018131581780e+02	3.173590910627045458e-01	0.000000000000000000e+00	5.886837615245704924e+00	1.000000000000000000e+00
7.900000000000000000e+01	1.064633955826083422e+02	1.550037669275859820e+01	-3.944272709613920111e-03	1.044186081461023718e+02	1.157389425416973650e-01	0.000000000000000000e+00	8.372472876414096987e+00	1.000000000000000000e+00
7.900000000000000000e+01	1.308207188064399702e+02	4.591397026542605175e+01	-3.742008623482163693e-03	9.897425402800188010e+01	1.931467814213047030e-01	0.000000000000000000e+00	6.141071552687648705e+00	1.000000000000000000e+00
7.900000000000000000e+01	2.880506133281032888e+01	7.874181332547712131e+00	-4.760506033677481229e-03	1.263892077922576931e+02	2.518868605053282694e-01	0.000000000000000000e+00	4.574622761772850765e+00	1.000000000000000000e+00
7.900000000000000000e+01	7.799099081892786955e+01	1.942813599510579436e+01	-3.561162428399591937e-03	9.410640652343187185e+01	1.771434320205096391e-01	0.000000000000000000e+00	4.492358585678603689e+00	1.000000000000000000e+00
8.000000000000000000e+01	1.066947944421029604e+02	3.567111924535083745e+01	-3.433983126644936379e-02	9.225776178136604813e+02	5.050244089190303320e-03	0.000000000000000000e+00	8.419488715453136152e+00	1.000000000000000000e+00
8.000000000000000000e+01	1.192850034030550255e+01	7.398367405584793666e+00	-5.311738994036549130e-03	1.412267773042701720e+02	2.386510670018966440e-01	0.000000000000000000e+00	1.122496941194418341e+01	1.000000000000000000e+00
8.000000000000000000e+01	4.335777374075448165e+01	2.976889876375128452e+01	-4.526022608178094028e-03	1.200776038508031291e+02	2.230198512996754978e-01	0.000000000000000000e+00	6.188240090839634888e+00	1.000000000000000000e+00
8.000000000000000000e+01	1.299315801770971035e+01	5.072831430613216241e+01	-4.140670657259845448e-03	1.097050630749128715e+02	1.581317312898969929e-01	0.000000000000000000e+00	1.145034765928101450e+01	1.000000000000000000e+00
8.000000000000000000e+01	5.755407807295733136e+01	1.442169412202973433e+01	-4.104005116907456785e-03	1.087181346022038184e+02	2.766745154034476739e-01	0.000000000000000000e+00	5.825187635539201381e+00	1.000000000000000000e+00
8.000000000000000000e+01	2.093189068945832076e+01	2.760475731224509843e+01	-3.693887188398325017e-03	9.767896657347601774e+01	2.249021048992991823e-01	0.000000000000000000e+00	8.639278321928637538e+00	1.000000000000000000e+00
8.000000000000000000e+01	1.260142503915075451e+02	3.067218174670812303e+01	-2.462238479449899327e-03	6.452660695858881468e+01	3.737196720525516325e-01	0.000000000000000000e+00	5.019507250094643602e+00	1.000000000000000000e+00
8.100000000000000000e+01	4.287235930596271061e+01	1.836401240743955299e+01	-4.952649839868442962e-03	1.315611537491975014e+02	9.572462507024959155e-02	0.000000000000000000e+00	5.910699669636523268e+00	1.000000000000000000e+00
8.100000000000000000e+01	9.484976461735462294e+01	2.137841736266920023e+01	-3.885980214332301723e-03	1.028495456752982449e+02	2.534716013999334105e-01	0.000000000000000000e+00	3.807693532198563435e+00	1.000000000000000000e+00
8.100000000000000000e+01	3.264564329136025833e+01	1.035955929820827848e+01	-3.903639370351017629e-03	1.033248782003716570e+02	2.721588817501598978e-01	0.000000000000000000e+00	4.574622761772850765e+00	1.000000000000000000e+00
8.100000000000000000e+01	1.044418000017838466e+02	2.755867163186612245e+01	-4.201291843176187951e-03	1.113368070463699837e+02	4.311841695412858000e-01	0.000000000000000000e+00	6.287695776008888515e+00	1.000000000000000000e+00
8.200000000000000000e+01	8.606202646225321473e+01	5.605388291587681593e+00	-3.168885239338326693e-03	8.354745871145415492e+01	1.201596247390512850e-01	0.000000000000000000e+00	1.172623140738234682e+01	1.000000000000000000e+00
8.200000000000000000e+01	6.306996939651290290e+01	1.254879425925992820e+01	-4.080050687924180290e-03	1.080733518502283061e+02	1.849538138323626457e-01	0.000000000000000000e+00	5.825187635539201381e+00	1.000000000000000000e+00
8.200000000000000000e+01	9.506710555668175289e+01	1.311625066035508524e+01	-3.764568374989668044e-03	9.958149616560606887e+01	1.319565664106104874e-01	0.000000000000000000e+00	4.436014239955993865e+00	1.000000000000000000e+00
8.200000000000000000e+01	1.962478505496680725e+01	1.906493267797850066e+01	-3.892238241138437031e-03	1.030179933451973397e+02	1.652472873150802046e-01	0.000000000000000000e+00	6.537176251230292223e+00	1.000000000000000000e+00
8.200000000000000000e+01	1.097310759120654922e+01	3.861671490278431662e+01	-4.206999355882827876e-03	1.114904364963765602e+02	1.174798170589721469e-01	0.000000000000000000e+00	4.985456491767975784e+00	1.000000000000000000e+00
8.200000000000000000e+01	9.822908242910339993e+01	4.278296700810710007e+01	-3.853470871715679574e-03	1.019744898176990233e+02	1.285187365028799267e-01	0.000000000000000000e+00	5.630348357485232214e+00	1.000000000000000000e+00
8.200000000000000000e+01	5.010826676963614545e+01	5.206838691568346178e+01	-4.475773679665301201e-03	1.187250505324619212e+02	1.399255030394358501e-01	0.000000000000000000e+00	8.086714905574888590e+00	1.000000000000000000e+00
8.200000000000000000e+01	1.234275105181269794e+02	8.775719936142346356e+00	-2.489758415214210138e-03	6.526736266304287426e+01	1.716250367034627411e-01	0.000000000000000000e+00	8.314296626230550658e+00	1.000000000000000000e+00
8.300000000000000000e+01	9.037921898091312300e+01	3.052216684860813700e+01	-4.502051300035993416e-03	1.194323667615321938e+02	1.156226958591849430e-01	0.000000000000000000e+00	9.097676568315593570e+00	1.000000000000000000e+00
8.300000000000000000e+01	6.587689584563992184e+01	6.457687537503817410e+00	-3.624236544891560989e-03	9.580417616922510149e+01	2.332726289276502163e-01	0.000000000000000000e+00	6.706744156938692747e+00	1.000000000000000000e+00
8.300000000000000000e+01	2.719194993939968441e+01	2.131912316400542906e+01	-3.753888012446090095e-03	9.929401222859583243e+01	1.343157394889645806e-01	0.000000000000000000e+00	7.198991720985739029e+00	1.000000000000000000e+00
8.300000000000000000e+01	5.055226413038914046e+01	3.524358514222109307e+01	-3.728095209174209917e-03	9.859974584944663434e+01	2.914798778730952611e-01	0.000000000000000000e+00	9.040624033170958640e+00	1.000000000000000000e+00
8.400000000000000000e+01	1.317007492248247331e+02	9.600977284456670091e+00	-8.402126706503091486e-03	2.244109223033695741e+02	9.240410390314635070e-02	0.000000000000000000e+00	5.417251501363875121e+00	1.000000000000000000e+00
8.400000000000000000e+01	7.881396164620201716e+01	2.384446984568547734e+01	-5.360297486084336822e-03	1.425338290464015358e+02	8.788537679812358228e-02	0.000000000000000000e+00	4.492358585678603689e+00	1.000000000000000000e+00
8.400000000000000000e+01	9.120130094484429151e+01	5.253420130651094411e+01	-3.984413280374788507e-03	1.054990742135310597e+02	7.705075678085282487e-02	0.000000000000000000e+00	1.155611561280077559e+01	1.000000000000000000e+00
8.400000000000000000e+01	1.426495607565861121e+02	6.613537633700953933e+00	-4.400249999920521557e-03	1.166921752717260716e+02	2.909859341734275517e-01	0.000000000000000000e+00	9.563731203880136533e+00	1.000000000000000000e+00
8.400000000000000000e+01	1.377839330283748325e+02	1.484704365182786923e+01	-3.752802353926022998e-03	9.926478949534832452e+01	2.678040650268120881e-01	0.000000000000000000e+00	7.483038860549592997e+00	1.000000000000000000e+00
8.400000000000000000e+01	4.110639323147036350e+01	2.400473349683791113e+01	-4.158911407384461613e-03	1.101960504022108438e+02	1.301530604975081884e-01	0.000000000000000000e+00	5.910699669636523268e+00	1.000000000000000000e+00
8.400000000000000000e+01	1.106490137277498320e+02	2.655586759726140755e+01	-4.086392088048844580e-03	1.082440436845698173e+02	1.371120880250098484e-01	0.000000000000000000e+00	5.395159019034673875e+00	1.000000000000000000e+00
8.400000000000000000e+01	1.261205182769245710e+02	3.569056397311153717e+01	-3.794413966976963731e-03	1.003848516932766302e+02	1.039400260452404412e-01	0.000000000000000000e+00	5.019507250094643602e+00	1.000000000000000000e+00
8.400000000000000000e+01	6.304903642641658479e+01	4.642827499805964919e+01	-3.505440689198006249e-03	9.260654124288841160e+01	4.293582949559271444e-01	0.000000000000000000e+00	5.812295576520493334e+00	1.000000000000000000e+00
8.400000000000000000e+01	6.295011408808095155e+01	4.061682128665336222e+01	-6.000359469564318232e-03	1.597624145172241867e+02	1.223561268322205242e-01	0.000000000000000000e+00	3.643460021851251618e+00	1.000000000000000000e+00
8.500000000000000000e+01	5.112500881272328712e+01	8.451999270612954973e+00	-5.049716034452005585e-03	1.341738901292245316e+02	2.738023426047765385e-01	0.000000000000000000e+00	8.773265536384860397e+00	1.000000000000000000e+00
8.500000000000000000e+01	1.268804963776305499e+02	5.154145921532911956e+01	-4.024823106462862253e-03	1.065867878421928339e+02	8.437407832716248279e-02	0.000000000000000000e+00	8.703503461226842930e+00	1.000000000000000000e+00
8.500000000000000000e+01	9.366114065778269548e+01	1.732356394084135331e+01	-3.905053106699323331e-03	1.033629318235185366e+02	1.536421717004371468e-01	0.000000000000000000e+00	4.225477865257070142e+00	1.000000000000000000e+00
8.500000000000000000e+01	2.059360924664396109e+01	4.216422634330774599e+01	-3.729732556208910886e-03	9.864381841438694210e+01	2.849572209085579066e-01	0.000000000000000000e+00	5.846307261366646912e+00	1.000000000000000000e+00
8.600000000000000000e+01	1.337541177657329854e+02	4.620251723094603591e+01	-3.905700082341756474e-03	1.033803465043477274e+02	1.117855640239024950e-01	0.000000000000000000e+00	6.887179948769383664e+00	1.000000000000000000e+00
8.600000000000000000e+01	1.303009051195987524e+02	1.483424111404650247e+01	-4.392346016975989288e-03	1.164794233051439818e+02	3.128430283995918826e-01	0.000000000000000000e+00	5.417251501363875121e+00	1.000000000000000000e+00
8.600000000000000000e+01	2.531376638939261881e+01	2.826879282171607954e+01	-4.125771568471736130e-03	1.093040234393018011e+02	2.516703019105226424e-01	0.000000000000000000e+00	6.101832941808860156e+00	1.000000000000000000e+00
8.600000000000000000e+01	7.802891604355747290e+01	3.851982126329005496e+01	-4.511548925968029457e-03	1.196880149086855880e+02	1.286754737567278317e-01	0.000000000000000000e+00	6.980168134617056985e+00	1.000000000000000000e+00
8.600000000000000000e+01	3.467623663888333851e+01	3.949804276972515282e+01	-4.851618550468067212e-03	1.288416886823955281e+02	1.958334691055538812e-01	0.000000000000000000e+00	6.888114048270512768e+00	1.000000000000000000e+00
8.600000000000000000e+01	9.374890813616573837e+01	3.937285543639318064e+01	-4.025268114733805171e-03	1.065987661555891037e+02	1.348878714064173368e-01	0.000000000000000000e+00	5.630348357485232214e+00	1.000000000000000000e+00
8.600000000000000000e+01	1.144203604350252732e+02	4.054466519624195087e+01	-4.117410809484586300e-03	1.090789764055318756e+02	7.727681608036651717e-02	0.000000000000000000e+00	7.926482041560505287e+00	1.000000000000000000e+00
8.600000000000000000e+01	4.061602673086588311e+01	4.298588003731198626e+01	-4.545141913233121007e-03	1.205922392920339092e+02	1.249451595643160662e-01	0.000000000000000000e+00	6.888114048270512768e+00	1.000000000000000000e+00
8.600000000000000000e+01	6.958718044931949009e+01	5.175942449312791638e+01	-6.461081880369085387e-03	1.721637063260536138e+02	6.133677874200793578e-02	0.000000000000000000e+00	8.436141428579041701e+00	1.000000000000000000e+00
8.600000000000000000e+01	5.814475978703538317e+01	5.296824131798438628e+01	-4.099431093913880747e-03	1.085950153604362072e+02	1.267799492592501798e-01	0.000000000000000000e+00	7.933401385756093660e+00	1.000000000000000000e+00
8.600000000000000000e+01	8.739155457063658616e+01	3.911527922499688970e+01	-3.710471206974180758e-03	9.812535956174632190e+01	1.917996303494368115e-01	0.000000000000000000e+00	6.362569438664185562e+00	1.000000000000000000e+00
8.700000000000000000e+01	6.470221646517751424e+01	3.137540451815876708e+01	-3.937404654241627271e-03	1.042337403019655397e+02	8.247141996686646603e-02	0.000000000000000000e+00	8.096461797322161758e+00	1.000000000000000000e+00
8.700000000000000000e+01	1.982701271028305001e+01	2.559898022257707240e+01	-4.726442099281329655e-03	1.254723068977133948e+02	2.122218619673565954e-01	0.000000000000000000e+00	6.101832941808860156e+00	1.000000000000000000e+00
8.700000000000000000e+01	1.048143186955017967e+02	3.456829885303238115e+01	-4.058689161860418171e-03	1.074983624162741478e+02	1.937722889353367117e-01	0.000000000000000000e+00	5.738776256591062719e+00	1.000000000000000000e+00
8.700000000000000000e+01	8.141270705781113293e+01	4.639195108601724371e+01	-1.003753071590170708e-02	2.684311867191069609e+02	4.260109026353586792e-02	0.000000000000000000e+00	7.136949204604549735e+00	1.000000000000000000e+00
8.700000000000000000e+01	5.975964066493926197e+00	1.661691461883822640e+01	-4.238499660357858412e-03	1.123383320158922487e+02	2.206090854668197876e-01	0.000000000000000000e+00	9.229902404092365842e+00	1.000000000000000000e+00
8.700000000000000000e+01	1.057965972483947326e+02	2.891421344796995996e+01	-4.064365465794514409e-03	1.076511518179430880e+02	2.674576278117789530e-01	0.000000000000000000e+00	5.395159019034673875e+00	1.000000000000000000e+00
8.700000000000000000e+01	1.449353755606464844e+01	3.508665126400375556e+01	-4.022936211088405829e-03	1.065359981701417382e+02	2.032034192248076687e-01	0.000000000000000000e+00	4.985456491767975784e+00	1.000000000000000000e+00
8.700000000000000000e+01	1.363029657991617114e+02	5.260069051315851141e+01	-3.657269844356299607e-03	9.669333540364372936e+01	2.355770375736325750e-01	0.000000000000000000e+00	6.887179948769383664e+00	1.000000000000000000e+00
8.800000000000000000e+01	1.225904313604227696e+02	5.945721712304363749e+00	-4.322160000070489859e-03	1.145902222241195858e+02	2.480251426720733177e-01	0.000000000000000000e+00	4.281392047437385884e+00	1.000000000000000000e+00
8.800000000000000000e+01	1.158116711380706079e+02	3.274124465888958468e+01	-4.434895282055770563e-03	1.176247243370254125e+02	8.824985119581496562e-02	0.000000000000000000e+00	6.210904289136909284e+00	1.000000000000000000e+00
8.800000000000000000e+01	7.889859745386713996e+01	5.307141939183785695e+01	-4.348152807843035615e-03	1.152898721359940453e+02	2.290186610943142353e-01	0.000000000000000000e+00	7.136949204604549735e+00	1.000000000000000000e+00
8.900000000000000000e+01	9.527905831395617042e+01	5.930244571862219871e+00	-4.086253996010772750e-03	1.082403266531850932e+02	8.640079006516254712e-02	0.000000000000000000e+00	1.150762285555591724e+01	1.000000000000000000e+00
8.900000000000000000e+01	2.914161325606299258e+01	1.204902185651398661e+01	-4.707700685593950093e-03	1.249678431803066161e+02	2.673863952430228785e-01	0.000000000000000000e+00	7.627480003485058724e+00	1.000000000000000000e+00
8.900000000000000000e+01	7.292299880410595847e+01	2.309062889638001081e+01	-3.804559460529370607e-03	1.006579385306810082e+02	1.088138769003704764e-01	0.000000000000000000e+00	5.938999863933845269e+00	1.000000000000000000e+00
8.900000000000000000e+01	3.489504262038045823e+01	3.135271047641302999e+01	-3.866573872421074937e-03	1.023271840463888509e+02	1.230907733089775524e-01	0.000000000000000000e+00	4.396386008950626589e+00	1.000000000000000000e+00
8.900000000000000000e+01	6.026868235693333986e+01	3.815009779140241619e+01	-3.643961650203575691e-03	9.633511797105084895e+01	1.101891750962242789e-01	0.000000000000000000e+00	3.643460021851251618e+00	1.000000000000000000e+00
8.900000000000000000e+01	2.276167475803095286e+01	4.759366466901351345e+01	-4.301626309265218703e-03	1.140375156797523459e+02	8.653154127854922884e-02	0.000000000000000000e+00	5.846307261366646912e+00	1.000000000000000000e+00
8.900000000000000000e+01	1.128204200176910490e+02	6.457786909654753771e+00	-3.814575720798570307e-03	1.009275467883183097e+02	1.627689071528432008e-01	0.000000000000000000e+00	5.545309397781587712e+00	1.000000000000000000e+00
8.900000000000000000e+01	1.291121600952984139e+01	2.270734800864609682e+01	-4.344907877215609462e-03	1.152025281504044898e+02	2.593708542020444208e-01	0.000000000000000000e+00	7.495984316071660380e+00	1.000000000000000000e+00
9.000000000000000000e+01	8.036151299661348446e+01	8.290575474042530146e+00	-4.302924755081638346e-03	1.140724660209767904e+02	1.905121756515627540e-01	0.000000000000000000e+00	9.144227336879724888e+00	1.000000000000000000e+00
9.000000000000000000e+01	6.950830065371660282e+01	1.319462430515494056e+01	-4.095963221680249018e-03	1.085016704427234231e+02	6.683493655545558187e-02	0.000000000000000000e+00	1.046857537240956937e+01	1.000000000000000000e+00
9.000000000000000000e+01	1.193299696713885254e+02	1.321027195307603641e+01	-3.966622376636019624e-03	1.050201954274483995e+02	1.268202602026088366e-01	0.000000000000000000e+00	7.566218004407875952e+00	1.000000000000000000e+00
9.000000000000000000e+01	1.349627515054897060e+02	3.106320447186830336e+01	-4.604775552727253043e-03	1.221974014192625049e+02	2.180613986714958763e-01	0.000000000000000000e+00	6.215057890750014913e+00	1.000000000000000000e+00
9.000000000000000000e+01	5.047856493401020828e+01	5.092659638730544458e+01	-3.777218054003489769e-03	9.992198830807512877e+01	1.796136374020337323e-01	0.000000000000000000e+00	4.322375606088276534e+00	1.000000000000000000e+00
9.000000000000000000e+01	8.348611127648030106e+01	1.688439762591371007e+01	-4.405646921767689128e-03	1.168374445295841042e+02	2.570937014391461162e-01	0.000000000000000000e+00	9.144227336879724888e+00	1.000000000000000000e+00
9.000000000000000000e+01	7.109315112290313721e+01	3.773374737812141433e+01	2.544241792761820636e-03	-6.673389489124147644e+01	3.249315106774700590e-01	0.000000000000000000e+00	6.980168134617056985e+00	1.000000000000000000e+00
9.100000000000000000e+01	2.428633149382705980e+01	6.166446722028786631e+00	-7.737184527589998848e-03	2.065126351714365569e+02	4.754945860506587518e-02	0.000000000000000000e+00	7.627480003485058724e+00	1.000000000000000000e+00
9.100000000000000000e+01	1.407279758548154405e+02	9.998243159282020898e+00	-3.958483356354449909e-03	1.048011169472559061e+02	1.407706723629096324e-01	0.000000000000000000e+00	1.149394102715420019e+01	1.000000000000000000e+00
9.100000000000000000e+01	1.138089820668952825e+02	2.115275648196003999e+01	-4.032970346895245473e-03	1.068060875846607303e+02	1.650123829311808121e-01	0.000000000000000000e+00	9.672867445619720783e+00	1.000000000000000000e+00
9.100000000000000000e+01	9.922539795569973364e+01	4.989299262514303024e+01	-3.472423317860994559e-03	9.171781074680609436e+01	1.104338257233782317e-01	0.000000000000000000e+00	8.906370196019036456e+00	1.000000000000000000e+00
9.200000000000000000e+01	8.572267790059086678e+01	3.814731567172567850e+01	-3.641335299951196144e-03	9.626442434923404790e+01	2.939169639009215906e-01	0.000000000000000000e+00	5.291925161204897421e+00	1.000000000000000000e+00
9.200000000000000000e+01	3.829775887355405217e+01	3.413654453039058012e+01	-3.258935167248349848e-03	8.597133783516683536e+01	2.371533581913864985e-01	0.000000000000000000e+00	4.396386008950626589e+00	1.000000000000000000e+00
9.300000000000000000e+01	1.287624450733148365e+02	4.756428849302498918e+01	-3.161865980137036885e-03	8.335852090509706613e+01	1.969947432808707433e-01	0.000000000000000000e+00	4.565202517424452822e+00	1.000000000000000000e+00
9.300000000000000000e+01	5.177194008788809043e+01	3.946196833269416970e+01	-3.957180933741017911e-03	1.047660595623560198e+02	1.748146861554461529e-01	0.000000000000000000e+00	8.597420165589753083e+00	1.000000000000000000e+00
9.300000000000000000e+01	1.155939810971022013e+02	4.867472664690395590e+01	-4.073192050045878684e-03	1.078887374973225377e+02	9.206406950942980227e-02	0.000000000000000000e+00	1.012331876098896899e+01	1.000000000000000000e+00
9.300000000000000000e+01	1.183154024884464519e+02	5.712385029313923113e+00	-4.188826972389834979e-03	1.110012893976606421e+02	1.954015794624237579e-01	0.000000000000000000e+00	4.281392047437385884e+00	1.000000000000000000e+00
9.300000000000000000e+01	1.174698100027317338e+02	3.872671937643033857e+01	-3.884328435799443667e-03	1.028050846568864074e+02	2.195678197226015316e-01	0.000000000000000000e+00	6.136293328688593007e+00	1.000000000000000000e+00
9.400000000000000000e+01	9.052670329913624414e+01	5.180509652933076126e+01	-3.912986266116860561e-03	1.035764691349139071e+02	6.361079389796020500e-02	0.000000000000000000e+00	6.586110009727048187e+00	1.000000000000000000e+00
9.400000000000000000e+01	1.311550175151230917e+02	2.615116757827917127e+01	-3.572714154214597961e-03	9.441734499607366615e+01	2.277312135295735951e-01	0.000000000000000000e+00	4.786288069812754564e+00	1.000000000000000000e+00
9.500000000000000000e+01	1.359956095706318990e+02	4.172445334146780738e+01	-4.116142546197134114e-03	1.090448384891873133e+02	3.162370279106736515e-01	0.000000000000000000e+00	4.814710752088816825e+00	1.000000000000000000e+00
9.500000000000000000e+01	8.315585071699980801e+01	4.277504406926279756e+01	-4.631947777800122894e-03	1.229287977749015681e+02	2.587401362183601172e-01	0.000000000000000000e+00	5.291925161204897421e+00	1.000000000000000000e+00
9.500000000000000000e+01	1.038216333841997141e+02	1.883273997810257328e+01	-4.754003873932532813e-03	1.262141887819085326e+02	1.442294247416203712e-01	0.000000000000000000e+00	6.513082982741245530e+00	1.000000000000000000e+00
9.500000000000000000e+01	4.624775956910403352e+01	2.695581811382199078e+01	-6.596856040633993466e-03	1.758183472596317358e+02	3.487226717111280294e-02	0.000000000000000000e+00	8.348718737490825603e+00	1.000000000000000000e+00
9.500000000000000000e+01	7.986179861059170548e+01	3.782079214459760408e+01	-5.001977022938570647e-03	1.328888963920867070e+02	2.536096676236297975e-01	0.000000000000000000e+00	5.869967944180720210e+00	1.000000000000000000e+00
9.600000000000000000e+01	2.301145174679668060e+01	2.917238615950589420e+01	-6.277035032491356213e-03	1.672097066648690316e+02	8.845420232566159058e-02	0.000000000000000000e+00	5.746901247245732591e+00	1.000000000000000000e+00
9.600000000000000000e+01	1.151211485197427749e+02	3.305769079526828591e+01	-4.882701834317311994e-03	1.296783592335802098e+02	1.765247407784765743e-01	0.000000000000000000e+00	6.136293328688593007e+00	1.000000000000000000e+00
9.600000000000000000e+01	1.220826374222249768e+02	3.387076769730293080e+01	-4.839983862731312564e-03	1.285285171189023004e+02	2.373472480235789828e-01	0.000000000000000000e+00	6.697644624198045626e+00	1.000000000000000000e+00
9.600000000000000000e+01	1.527078514898070338e+01	4.803847895318997985e+01	-3.902457709359901782e-03	1.032930713630521069e+02	2.759970437419840827e-01	0.000000000000000000e+00	4.108967494200306270e+00	1.000000000000000000e+00
9.700000000000000000e+01	1.321921409760899451e+02	3.082373950538142182e+01	-3.936826197399644414e-03	1.042181699456555037e+02	3.672452249566690030e-01	0.000000000000000000e+00	4.087597147897652050e+00	1.000000000000000000e+00
9.700000000000000000e+01	1.280795826938598907e+02	3.726584841336178755e+01	-3.821631202189897450e-03	1.011174595894620012e+02	2.848255234934441438e-01	0.000000000000000000e+00	6.891293467814229246e+00	1.000000000000000000e+00
9.800000000000000000e+01	1.326733023401022820e+02	4.520923659043040033e+01	-6.991417830606653540e-03	1.864387898066266587e+02	5.601204716783081405e-02	0.000000000000000000e+00	4.565202517424452822e+00	1.000000000000000000e+00
9.800000000000000000e+01	2.198681571027749015e+01	4.075090181041731086e+01	-4.458996753212728092e-03	1.182734650317040774e+02	2.037569458116119669e-01	0.000000000000000000e+00	5.162360215718867273e+00	1.000000000000000000e+00
9.800000000000000000e+01	3.186072566845808751e+01	2.199182237615684343e+01	-4.931745913806327881e-03	1.309984815609840894e+02	1.835720441157064897e-01	0.000000000000000000e+00	5.270408367252574777e+00	1.000000000000000000e+00
9.800000000000000000e+01	2.849565105729684689e+01	3.089006828036064078e+01	-4.244295663337348951e-03	1.124943433636970127e+02	3.758918273871381110e-01	0.000000000000000000e+00	4.979162633517170811e+00	1.000000000000000000e+00
9.800000000000000000e+01	6.413035835226210679e+01	3.265677427323502968e+01	4.106395060795469017e-03	-1.087824648602223050e+02	4.509494225576430315e-01	0.000000000000000000e+00	4.185114287715194337e+00	1.000000000000000000e+00
9.800000000000000000e+01	8.515711506565070010e+01	4.799138871893935487e+01	-2.619384293802919702e-03	6.875650994273897254e+01	3.701749777509932837e-01	0.000000000000000000e+00	4.643436292895533057e+00	1.000000000000000000e+00
9.900000000000000000e+01	7.064326868632120693e+01	8.090610473910288647e+00	-4.084697435128977969e-03	1.081984286138003313e+02	9.272404483866281133e-02	0.000000000000000000e+00	1.248911008254880173e+01	1.000000000000000000e+00
9.900000000000000000e+01	7.889184953381740684e+01	1.786900802072101158e+01	-6.806608143564573873e-03	1.814642567594845843e+02	6.107193975826086252e-02	0.000000000000000000e+00	7.415678249414484391e+00	1.000000000000000000e+00
9.900000000000000000e+01	4.363303569386037140e+01	1.851212800725007313e+01	2.894889984008326093e-03	-7.617231255859654482e+01	3.094925659040260735e-01	0.000000000000000000e+00	4.491096869315378548e+00	1.000000000000000000e+00
9.900000000000000000e+01	6.066146551570545853e+01	3.031541481989946263e+01	-4.578929926556767754e-03	1.215017132030929474e+02	2.916641489654868691e-01	0.000000000000000000e+00	4.185114287715194337e+00	1.000000000000000000e+00
9.900000000000000000e+01	9.499783337104150860e+01	3.189961929662267437e+01	-4.683795466089555118e-03	1.243243850027235311e+02	2.639364662107610560e-01	0.000000000000000000e+00	6.852550774039475989e+00	1.000000000000000000e+00
9.900000000000000000e+01	7.582911348955582298e+01	3.336634039775056948e+01	-5.569962257095859709e-03	1.481773878279323640e+02	8.321327136189771156e-02	0.000000000000000000e+00	6.008717804191904932e+00	1.000000000000000000e+00
9.900000000000000000e+01	5.389579793616925940e+01	3.030374488925013310e+01	-4.496688969582858866e-03	1.192880286022302982e+02	1.523299477912097855e-01	0.000000000000000000e+00	5.753256556827094137e+00	1.000000000000000000e+00
1.000000000000000000e+02	1.324253559390696751e+02	1.696334664267116565e+01	-3.891155291166012616e-03	1.029888435180835700e+02	6.167275515033332489e-02	0.000000000000000000e+00	1.386235476128161359e+01	1.000000000000000000e+00
1.000000000000000000e+02	1.055813674071444126e+02	1.256188787423626785e+01	-5.102213522173624193e-03	1.355869680459879874e+02	1.404684271129038597e-01	0.000000000000000000e+00	6.513082982741245530e+00	1.000000000000000000e+00
1.000000000000000000e+02	2.708604137435999348e+01	4.181416860130010349e+01	-4.143103047019065267e-03	1.097705358509043947e+02	1.979113532698609790e-01	0.000000000000000000e+00	5.208899945461790360e+00	1.000000000000000000e+00
1.000000000000000000e+02	1.587605963736710457e+01	5.398617546883471618e+00	-4.991695464908255976e-03	1.326121470992519278e+02	1.098230589202147112e-01	0.000000000000000000e+00	7.186893995885454522e+00	1.000000000000000000e+00
1.000000000000000000e+02	1.156919727169141652e+02	1.117210937592363429e+01	-3.822705331884742805e-03	1.011463720006534572e+02	5.801474382613458491e-02	0.000000000000000000e+00	1.020567606796906190e+01	1.000000000000000000e+00
1.000000000000000000e+02	5.176253010168219504e+01	3.651357829249650422e+01	-4.415276815058158215e-03	1.170966529248831165e+02	1.037659864120721309e-01	0.000000000000000000e+00	4.356076315858935288e+00	1.000000000000000000e+00
1.000000000000000000e+02	3.704708902610683197e+01	4.297475167540004293e+01	-2.898976149535566378e-03	7.628230011269441491e+01	1.483664548326304455e-01	0.000000000000000000e+00	9.287047871293898638e+00	1.000000000000000000e+00
1.000000000000000000e+02	1.187980467585637143e+02	4.539629936609640737e+01	-3.619417779678738879e-03	9.567446918697072533e+01	3.320615376781035355e-01	0.000000000000000000e+00	7.074183935655607769e+00	1.000000000000000000e+00
1.000000000000000000e+02	8.980049201863742780e+01	4.801486378339303229e+01	-3.429169688640870597e-03	9.055355030457427290e+01	3.046828702548667334e-01	0.000000000000000000e+00	4.643436292895533057e+00	1.000000000000000000e+00
1.010000000000000000e+02	4.078371723949617689e+01	1.504062466788915131e+01	-3.910811083748205567e-03	1.035179196251473002e+02	2.301955356714924239e-01	0.000000000000000000e+00	4.491096869315378548e+00	1.000000000000000000e+00
1.010000000000000000e+02	3.570822883993013619e+01	3.309267250718679776e+01	-4.865304883139803457e-03	1.292100844914000106e+02	2.693947529936021601e-01	0.000000000000000000e+00	6.960918911928725805e+00	1.000000000000000000e+00
1.010000000000000000e+02	1.338502273484934335e+02	5.231133699943119808e+01	-3.938275764149052824e-03	1.042571880177835624e+02	1.345563252056241055e-01	0.000000000000000000e+00	7.198957056053731485e+00	1.000000000000000000e+00
1.010000000000000000e+02	2.670297086558081645e+01	1.670025405698348919e+01	-4.688554527337262558e-03	1.244524849298918667e+02	1.306710957486031388e-01	0.000000000000000000e+00	7.389393065948154593e+00	1.000000000000000000e+00
1.010000000000000000e+02	5.639080204534629104e+01	2.511964270045565684e+01	-2.852093506936168813e-03	7.502035730720201911e+01	4.062905366041640320e-01	0.000000000000000000e+00	5.753256556827094137e+00	1.000000000000000000e+00
1.010000000000000000e+02	1.079216785693382121e+02	2.825406827727425707e+01	-4.346455290341795681e-03	1.152441799591218654e+02	6.373082329113732847e-02	0.000000000000000000e+00	5.997546880991191820e+00	1.000000000000000000e+00
1.010000000000000000e+02	1.351058659430543116e+02	3.369055956607402180e+01	-4.127812186634567844e-03	1.093589508765485903e+02	1.920020630001321171e-01	0.000000000000000000e+00	4.087597147897652050e+00	1.000000000000000000e+00
1.010000000000000000e+02	7.641037104480297160e+01	4.002195709247758515e+01	-3.972355728765205631e-03	1.051745203986878323e+02	1.945523394825681152e-01	0.000000000000000000e+00	6.680950077096883710e+00	1.000000000000000000e+00
1.020000000000000000e+02	9.304421053958141385e+01	1.810059534660868152e+01	-4.987170144041387296e-03	1.324903387754488904e+02	1.883504928769649256e-01	0.000000000000000000e+00	5.059260387733855779e+00	1.000000000000000000e+00
1.020000000000000000e+02	8.266264710786117575e+01	1.148360517090607580e+01	-4.527749146309038852e-03	1.201240771776454750e+02	1.300635265733436352e-01	0.000000000000000000e+00	7.415678249414484391e+00	1.000000000000000000e+00
1.020000000000000000e+02	3.190584954106024185e+01	2.726203757040909892e+01	-4.755923939283385020e-03	1.262658712921349178e+02	2.537180828070224603e-01	0.000000000000000000e+00	4.979162633517170811e+00	1.000000000000000000e+00
1.020000000000000000e+02	1.089328116747183941e+02	5.223849622026364159e+01	-2.254214904934028797e-03	5.892722435816163085e+01	3.159913908850386921e-01	0.000000000000000000e+00	9.890836011496888958e+00	1.000000000000000000e+00
1.020000000000000000e+02	9.959115005203490512e+01	3.698478340202741776e+01	-3.979842954005877696e-03	1.053760544740236043e+02	2.003131858613447225e-01	0.000000000000000000e+00	6.852550774039475989e+00	1.000000000000000000e+00
1.020000000000000000e+02	5.918288693305726156e+01	4.938885127061310953e+01	-3.496202157730153495e-03	9.235786715642977640e+01	1.535396434072267002e-01	0.000000000000000000e+00	5.131966239022268894e+00	1.000000000000000000e+00
1.030000000000000000e+02	4.711637084054056857e+01	2.678010626534038607e+01	-4.077181998001481837e-03	1.079961351574733612e+02	1.360546820941258561e-01	0.000000000000000000e+00	6.605863652714704770e+00	1.000000000000000000e+00
1.030000000000000000e+02	1.121804368980958344e+02	4.289603576196860502e+01	-4.423703297948954755e-03	1.173234690527730919e+02	9.481628887026960495e-02	0.000000000000000000e+00	7.074183935655607769e+00	1.000000000000000000e+00
1.030000000000000000e+02	4.014547805101391731e+01	1.020158405595422124e+01	-3.890378224262761465e-03	1.029679271632542736e+02	2.488473394130159555e-01	0.000000000000000000e+00	3.206843393098264272e+00	1.000000000000000000e+00
1.030000000000000000e+02	6.970682916793005290e+01	3.908300996045865361e+01	-3.996262131879214571e-03	1.058180104355594295e+02	2.175628163873141174e-01	0.000000000000000000e+00	6.768980381986305694e+00	1.000000000000000000e+00
1.030000000000000000e+02	2.305891649389512210e+01	4.686463601849719396e+01	-3.977819963749501704e-03	1.053216015281555826e+02	2.573270428871159421e-01	0.000000000000000000e+00	5.794206795977635771e+00	1.000000000000000000e+00
1.040000000000000000e+02	1.728149244183883937e+01	4.730532152685319147e+01	-4.313276952992418922e-03	1.143511167315643036e+02	1.435059341236856190e-01	0.000000000000000000e+00	5.794206795977635771e+00	1.000000000000000000e+00
1.040000000000000000e+02	2.077770374183159063e+01	1.065459798646493361e+01	-3.441541613960568367e-03	9.088656613477584756e+01	2.231536731221409608e-01	0.000000000000000000e+00	4.033132549527253197e+00	1.000000000000000000e+00
1.050000000000000000e+02	6.143964402768546051e+00	4.340527339654695282e+01	-4.333813858938040213e-03	1.149039098180505079e+02	4.712940528743864155e-01	0.000000000000000000e+00	1.168484568728061035e+01	1.000000000000000000e+00
1.050000000000000000e+02	9.509350974582275740e+01	2.272622918795318725e+01	-3.451882811192133731e-03	9.116492073944395713e+01	2.571894298141399471e-01	0.000000000000000000e+00	5.059260387733855779e+00	1.000000000000000000e+00
1.050000000000000000e+02	1.035704009634326042e+02	2.412648402180090201e+01	-3.741502742129565115e-03	9.896063719034195572e+01	1.975402144195166354e-01	0.000000000000000000e+00	5.061205668742768005e+00	1.000000000000000000e+00
1.050000000000000000e+02	2.727406344427039642e+01	3.151320033784662300e+01	-5.311561805922276197e-03	1.412220079215385624e+02	1.191002762777343404e-01	0.000000000000000000e+00	6.286956920614517053e+00	1.000000000000000000e+00
1.050000000000000000e+02	4.906753676878113879e+01	3.309123818590189359e+01	-2.343367185976710006e-03	6.132694146916963973e+01	4.486577321436349131e-01	0.000000000000000000e+00	4.356076315858935288e+00	1.000000000000000000e+00
1.050000000000000000e+02	1.268140251566666166e+02	3.988086002390575402e+01	-3.506754893833391798e-03	9.264191576515544568e+01	3.175116246126866715e-01	0.000000000000000000e+00	8.624020893107042340e+00	1.000000000000000000e+00
1.060000000000000000e+02	1.171524923575644834e+02	2.461275341290887297e+01	-8.158878568849206939e-03	2.178633980973495170e+02	3.077603622589786259e-02	0.000000000000000000e+00	5.157802660945235651e+00	1.000000000000000000e+00
1.070000000000000000e+02	4.329734529282077204e+01	3.919716712760087063e+01	-5.013755083451180809e-03	1.332059271288893569e+02	2.666641979393765682e-01	0.000000000000000000e+00	3.678557990025096203e+00	1.000000000000000000e+00
1.070000000000000000e+02	7.881794305797403410e+01	4.804663811908960724e+01	-3.934344023946853390e-03	1.041513571391015063e+02	5.577179591241998580e-02	0.000000000000000000e+00	6.696161207827672435e+00	1.000000000000000000e+00
1.070000000000000000e+02	3.679386860102527379e+01	5.274670485961662081e+01	-4.723742274035549853e-03	1.253996355452448199e+02	1.297487737759310811e-01	0.000000000000000000e+00	1.344004792169262075e+01	1.000000000000000000e+00
1.070000000000000000e+02	1.308807269137081732e+02	3.227588315451148304e+01	-3.139183593542642804e-03	8.274797779175813162e+01	3.690024681289735264e-01	0.000000000000000000e+00	4.425912004024711521e+00	1.000000000000000000e+00
1.070000000000000000e+02	1.401665358979922757e+02	4.862293566925760047e+01	-4.399191626405007938e-03	1.166636869705260153e+02	1.327032187297401133e-01	0.000000000000000000e+00	1.509765285289539527e+01	1.000000000000000000e+00
1.080000000000000000e+02	6.661896992258120065e+01	2.372325464524401184e+01	-4.136225484672882008e-03	1.095854121070008773e+02	9.540271341541428640e-02	0.000000000000000000e+00	9.302139453602428887e+00	1.000000000000000000e+00
1.080000000000000000e+02	4.263876993804974802e+01	8.184819291808612007e+00	-4.242263802531970156e-03	1.124396516487478408e+02	2.268775813530365948e-01	0.000000000000000000e+00	3.206843393098264272e+00	1.000000000000000000e+00
1.080000000000000000e+02	1.004861314531455889e+02	2.011361915873513695e+01	-3.878004677797668252e-03	1.026348676965882305e+02	2.664636525854229276e-01	0.000000000000000000e+00	5.061205668742768005e+00	1.000000000000000000e+00
1.080000000000000000e+02	5.594913089385057958e+01	5.291537601386901457e+01	-4.189799306135918826e-03	1.110274617614049930e+02	1.414720732683635296e-01	0.000000000000000000e+00	1.149878858972430073e+01	1.000000000000000000e+00
1.090000000000000000e+02	6.171732285839880205e+01	3.162917992141877122e+01	-5.508551614880187984e-03	1.465243940155543214e+02	1.150287079130777323e-01	0.000000000000000000e+00	4.911897092862737679e+00	1.000000000000000000e+00
1.090000000000000000e+02	1.178527758378729544e+02	3.629995250764924464e+01	-3.980411284093221709e-03	1.053913522478926410e+02	1.186243504948606420e-01	0.000000000000000000e+00	7.818433535999622208e+00	1.000000000000000000e+00
1.090000000000000000e+02	1.115355728512359121e+02	8.395332131042859913e+00	-3.895621587466670515e-03	1.031090630742202165e+02	2.631631275409772597e-01	0.000000000000000000e+00	9.279225945401879727e+00	1.000000000000000000e+00
1.090000000000000000e+02	1.974519449171118879e+01	1.455332634459300500e+01	-3.690637239091968530e-03	9.759148749981508786e+01	2.091252826517827623e-01	0.000000000000000000e+00	4.033132549527253197e+00	1.000000000000000000e+00
1.100000000000000000e+02	1.036743291161798624e+02	5.022228156844354174e+01	-3.994561315486232396e-03	1.057722294622272017e+02	1.085321318018707126e-01	0.000000000000000000e+00	5.995365869356141353e+00	1.000000000000000000e+00
1.110000000000000000e+02	6.248991197353768001e+01	1.319477259219185861e+01	-6.356869476584799637e-03	1.693586150191839579e+02	9.596502833143272237e-02	0.000000000000000000e+00	8.060039210209893668e+00	1.000000000000000000e+00
1.110000000000000000e+02	2.869395237399337972e+01	2.776882449376214623e+01	-3.951209302595114561e-03	1.046053208210265382e+02	1.184489328015339016e-01	0.000000000000000000e+00	6.917685616398287607e+00	1.000000000000000000e+00
1.110000000000000000e+02	1.288481651362140745e+01	5.414252997206675744e+00	-7.893182903276259668e-03	2.107116524825534611e+02	3.534222737168091211e-02	0.000000000000000000e+00	1.142748649752719636e+01	1.000000000000000000e+00
1.110000000000000000e+02	5.378943868944685391e+01	1.400554392730656872e+01	-4.090393222807798580e-03	1.083517424605541777e+02	2.582579249706558056e-01	0.000000000000000000e+00	4.967132819671687294e+00	1.000000000000000000e+00
1.110000000000000000e+02	1.273014811694566646e+02	1.398907663937792734e+01	-4.166947321076686778e-03	1.104123535563677621e+02	1.109174242520247766e-01	0.000000000000000000e+00	6.270809088206295456e+00	1.000000000000000000e+00
1.110000000000000000e+02	6.195794005274852623e+01	4.311148130191305938e+01	-3.945876393218045869e-03	1.044617745905326700e+02	8.155538954442764776e-02	0.000000000000000000e+00	7.260419031835655623e+00	1.000000000000000000e+00
1.110000000000000000e+02	1.142298847183294157e+02	4.322834069631016263e+01	-3.850169275265569527e-03	1.018856205548791536e+02	1.924666347759590446e-01	0.000000000000000000e+00	4.858697584894734689e+00	1.000000000000000000e+00
1.110000000000000000e+02	8.020370479527585417e+01	1.392226890961224406e+01	-4.606038384250524427e-03	1.222313931284960944e+02	2.349447031221464366e-01	0.000000000000000000e+00	8.191441889341740890e+00	1.000000000000000000e+00
1.110000000000000000e+02	1.129883900853534016e+02	2.765630077672962628e+01	-3.143319235543065408e-03	8.285929710694946948e+01	2.482927670800855191e-01	0.000000000000000000e+00	5.157802660945235651e+00	1.000000000000000000e+00
1.120000000000000000e+02	1.030123463670637847e+02	3.896403361206173344e+01	-4.157501624663366251e-03	1.101581031990765069e+02	3.162625418112465780e-01	0.000000000000000000e+00	5.299456766313235256e+00	1.000000000000000000e+00
1.120000000000000000e+02	7.679332715391173281e+01	6.474514578960199884e+00	-4.110421135609510120e-03	1.088908349491135539e+02	2.229426676139951713e-01	0.000000000000000000e+00	8.191441889341740890e+00	1.000000000000000000e+00
1.120000000000000000e+02	4.061238637310830768e+01	3.408974925075064277e+01	-3.877947211395272892e-03	1.026333208701074824e+02	9.159815648227798146e-02	0.000000000000000000e+00	4.655690222231775977e+00	1.000000000000000000e+00
1.120000000000000000e+02	1.346711373625039130e+02	3.456094019910142379e+01	-4.874597674027871322e-03	1.294602190818143583e+02	7.608038117892490515e-02	0.000000000000000000e+00	4.425912004024711521e+00	1.000000000000000000e+00
1.120000000000000000e+02	1.167300798917999884e+02	1.608435877629189648e+01	-4.660294658136075741e-03	1.236918123942730716e+02	1.086192520533425521e-01	0.000000000000000000e+00	9.279225945401879727e+00	1.000000000000000000e+00
1.120000000000000000e+02	1.143658724500552104e+01	4.196815808117230517e+01	-4.235361846358109451e-03	1.122538712947722530e+02	9.131415500397932483e-02	0.000000000000000000e+00	6.139182922742631554e+00	1.000000000000000000e+00
1.130000000000000000e+02	1.117118063869320110e+02	5.208497783192174069e+01	-3.925307199856759889e-03	1.039081124218094772e+02	2.372913706416533985e-01	0.000000000000000000e+00	7.688265267244718260e+00	1.000000000000000000e+00
1.130000000000000000e+02	1.256703278545467555e+02	7.934129448527367678e+00	-3.538488327305849748e-03	9.349608643139374919e+01	2.311044205110998062e-01	0.000000000000000000e+00	6.270809088206295456e+00	1.000000000000000000e+00
1.130000000000000000e+02	5.731347556745670602e+01	2.945366570888524294e+01	-1.980777983107324253e-03	5.156710690054141111e+01	3.878792887400948075e-01	0.000000000000000000e+00	4.911897092862737679e+00	1.000000000000000000e+00
1.130000000000000000e+02	1.089685406855522700e+02	3.791203160913087800e+01	-4.489372918497514311e-03	1.190911020315449633e+02	1.781159388142553590e-01	0.000000000000000000e+00	6.048384823551246292e+00	1.000000000000000000e+00
1.130000000000000000e+02	7.296782584144898465e+01	3.855259697463811364e+01	4.729257870927624022e-03	-1.255480991861582538e+02	1.898250272824220097e-01	0.000000000000000000e+00	3.174759468932315976e+00	1.000000000000000000e+00
1.140000000000000000e+02	5.525694420319515388e+01	1.875094549254611564e+01	-3.905116805739252805e-03	1.033646464142646835e+02	2.693110447515439931e-01	0.000000000000000000e+00	4.967132819671687294e+00	1.000000000000000000e+00
1.140000000000000000e+02	1.173988793064105920e+02	4.691133072102841339e+01	-3.820875047350791309e-03	1.010971061258741770e+02	2.548081649703781704e-01	0.000000000000000000e+00	4.858697584894734689e+00	1.000000000000000000e+00
1.150000000000000000e+02	9.237911399734755946e+01	2.296228573542457241e+01	-4.766909519825324008e-03	1.265615707996800552e+02	1.490061682990347913e-01	0.000000000000000000e+00	8.620004444473616800e+00	1.000000000000000000e+00
1.150000000000000000e+02	3.982927176260488977e+01	4.532862466054024964e+01	-4.227302157803391504e-03	1.120369281912649768e+02	1.355729902026412415e-01	0.000000000000000000e+00	5.706068968889574933e+00	1.000000000000000000e+00
1.150000000000000000e+02	3.530398888324970130e+01	2.572877752527778128e+01	-4.000070316400807131e-03	1.059205155588323493e+02	1.040122808573875623e-01	0.000000000000000000e+00	6.321768740595649305e+00	1.000000000000000000e+00
1.150000000000000000e+02	9.288131209761441198e+01	3.156764881264759381e+01	-4.045653445178103332e-03	1.071474792755295198e+02	2.860914566972161399e-01	0.000000000000000000e+00	7.886513324713195772e+00	1.000000000000000000e+00
1.150000000000000000e+02	8.874874002051160460e+01	3.828471219246090129e+01	-3.790227970919442246e-03	1.002721769950147035e+02	1.940516243551199116e-01	0.000000000000000000e+00	4.998512024456270630e+00	1.000000000000000000e+00
1.150000000000000000e+02	1.036326607987917043e+02	4.422706050006194545e+01	-4.299572911220819055e-03	1.139822442456933942e+02	1.468761533760132298e-01	0.000000000000000000e+00	5.299456766313235256e+00	1.000000000000000000e+00
1.150000000000000000e+02	6.771370780586076421e+01	4.753695552396821711e+01	-4.196609676080329324e-03	1.112107768835393671e+02	8.748223634274254756e-02	0.000000000000000000e+00	7.260419031835655623e+00	1.000000000000000000e+00
1.160000000000000000e+02	6.915807663737388111e+01	2.013923094516390222e+01	-1.757685753607097709e-02	4.713676832870435192e+02	1.233381776823894160e-02	0.000000000000000000e+00	6.541521621265579789e+00	1.000000000000000000e+00
1.160000000000000000e+02	4.939107386015174939e+01	9.467269408842057032e+00	-4.320252487067175774e-03	1.145388775861587050e+02	9.744946120612407725e-02	0.000000000000000000e+00	6.319932656011806316e+00	1.000000000000000000e+00
1.160000000000000000e+02	7.053125356339747043e+01	1.374345966631711491e+01	-5.621733446567963449e-03	1.495709159326587780e+02	4.647877902516742710e-01	0.000000000000000000e+00	6.541521621265579789e+00	1.000000000000000000e+00
1.160000000000000000e+02	1.060684139667590671e+02	2.689568453398288739e+01	-4.275937686225692209e-03	1.133460535259497561e+02	1.357289042525822165e-01	0.000000000000000000e+00	6.961652573250555420e+00	1.000000000000000000e+00
1.160000000000000000e+02	7.182615799143489710e+01	3.559021749087516895e+01	-5.564386542135404436e-03	1.480273059854912958e+02	2.036518940524408849e-01	0.000000000000000000e+00	3.174759468932315976e+00	1.000000000000000000e+00
1.160000000000000000e+02	7.551364878342295128e+01	4.697873085957818517e+01	-4.950718556775511765e-03	1.315091692903580451e+02	1.352526225167204332e-01	0.000000000000000000e+00	7.819890921834340425e+00	1.000000000000000000e+00
1.170000000000000000e+02	1.645567037063577587e+01	4.550346168014487347e+01	-4.832592692727935048e-03	1.283295685679506448e+02	1.027246980359576289e-01	0.000000000000000000e+00	5.651638309292971840e+00	1.000000000000000000e+00
1.170000000000000000e+02	1.489107725740362831e+01	2.262874363374605480e+01	-4.281799916978462107e-03	1.135038475305626520e+02	6.519970031182520387e-02	0.000000000000000000e+00	5.928203521963050449e+00	1.000000000000000000e+00
1.170000000000000000e+02	1.243320298312267767e+02	3.793727089424154286e+01	-3.645141908151751028e-03	9.636688704258232008e+01	2.984909884884189291e-01	0.000000000000000000e+00	6.034555261084839195e+00	1.000000000000000000e+00
1.170000000000000000e+02	5.178828977862988836e+01	4.159054163738017706e+01	-3.854532659355533637e-03	1.020030700170816402e+02	1.001678465748284674e-01	0.000000000000000000e+00	5.408818355944290168e+00	1.000000000000000000e+00
1.170000000000000000e+02	2.892673275975421987e+01	1.317888535187797316e+01	-3.868942436217258276e-03	1.023909388152376039e+02	1.039318409283267464e-01	0.000000000000000000e+00	7.244072805498263712e+00	1.000000000000000000e+00
1.170000000000000000e+02	4.437769787244954500e+01	4.877406265896772908e+01	-3.997607777084940910e-03	1.058542312454788288e+02	1.915683630227930090e-01	0.000000000000000000e+00	5.706068968889574933e+00	1.000000000000000000e+00
1.180000000000000000e+02	1.357299963738939539e+02	1.757942071731729072e+01	-3.819745101825886523e-03	1.010666913167531078e+02	1.475478506660441447e-01	0.000000000000000000e+00	3.538327962960782891e+00	1.000000000000000000e+00
1.180000000000000000e+02	1.378894520495581162e+02	4.233076953995927028e+01	-4.417820098140897572e-03	1.171651106228848533e+02	2.463133131389411146e-01	0.000000000000000000e+00	9.407853104881356288e+00	1.000000000000000000e+00
1.190000000000000000e+02	1.416450308293880767e+02	2.833553537214930884e+01	-4.204650818053778244e-03	1.114272207676447124e+02	6.614228666465449269e-02	0.000000000000000000e+00	5.258409250311470551e+00	1.000000000000000000e+00
1.190000000000000000e+02	8.387186443867105368e+01	3.938070809477135725e+01	-4.204876012146287201e-03	1.114332823300721884e+02	1.239019826133869184e-01	0.000000000000000000e+00	4.998512024456270630e+00	1.000000000000000000e+00
1.190000000000000000e+02	1.359901658215464408e+02	1.012423277873567251e+01	-4.368303935030169206e-03	1.158322811933003038e+02	1.021725781100222274e-01	0.000000000000000000e+00	7.459726224270206707e+00	1.000000000000000000e+00
1.190000000000000000e+02	1.038499707233432332e+02	1.709931481119742713e+01	-4.174068011819609056e-03	1.106040216014041704e+02	3.481609226693741510e-01	0.000000000000000000e+00	5.273651719697268092e+00	1.000000000000000000e+00
1.190000000000000000e+02	3.071704512523915653e+01	2.137852385791303789e+01	-4.519100064547480061e-03	1.198912693430620351e+02	9.920022993469013173e-02	0.000000000000000000e+00	6.321768740595649305e+00	1.000000000000000000e+00
1.200000000000000000e+02	1.576776801534435357e+01	1.071416643811531877e+01	-3.992177151986647625e-03	1.057080547952587324e+02	1.801042444517634289e-01	0.000000000000000000e+00	8.082099628438266237e+00	1.000000000000000000e+00
1.200000000000000000e+02	1.104691182498806370e+02	3.615793109135098859e+01	-5.082333674024041952e-03	1.350518610222433722e+02	2.091222015004612356e-01	0.000000000000000000e+00	8.054365242370888467e+00	1.000000000000000000e+00
1.200000000000000000e+02	1.185221210695853102e+02	3.630606968639241927e+01	-4.676774601699533809e-03	1.241354039894084025e+02	2.384490493217751306e-01	0.000000000000000000e+00	5.658338319334061062e+00	1.000000000000000000e+00
1.200000000000000000e+02	1.165699487352915753e+02	4.284681559299433928e+01	-4.561742047087619101e-03	1.210390660561925387e+02	1.722390881050487321e-01	0.000000000000000000e+00	6.825857736395596120e+00	1.000000000000000000e+00
1.200000000000000000e+02	1.018254682866613869e+01	4.757170283976238068e+01	-4.091726520972577968e-03	1.083876309244574827e+02	9.698638182726782020e-02	0.000000000000000000e+00	5.573017429649564036e+00	1.000000000000000000e+00
1.200000000000000000e+02	6.650698716118900222e+01	2.960211769721350805e+01	-3.554442537066561034e-03	9.392552681931898917e+01	9.494027547911931819e-02	0.000000000000000000e+00	8.009426787241995527e+00	1.000000000000000000e+00
1.210000000000000000e+02	9.869681537897376700e+01	1.597842567418950566e+01	-4.631983292366192995e-03	1.229297537225328796e+02	1.688010529142228711e-01	0.000000000000000000e+00	5.273651719697268092e+00	1.000000000000000000e+00
1.210000000000000000e+02	4.346636707953815915e+01	3.537501650170052159e+01	-4.718653472279512977e-03	1.252626599737208295e+02	7.993801411857448525e-02	0.000000000000000000e+00	1.038687393405368020e+01	1.000000000000000000e+00
1.210000000000000000e+02	1.891449454097799787e+01	5.059219426089705962e+01	-3.871137220046734061e-03	1.024500159386601155e+02	1.760481420722345147e-01	0.000000000000000000e+00	5.651638309292971840e+00	1.000000000000000000e+00
1.210000000000000000e+02	1.030120144829340916e+02	5.107749449695798916e+00	-3.708950807765174981e-03	9.808443488820186928e+01	1.397373337360861001e-01	0.000000000000000000e+00	1.169583450996946716e+01	1.000000000000000000e+00
1.210000000000000000e+02	1.213743442821408962e+02	2.365281043277586193e+01	-4.267750107710061198e-03	1.131256680009593794e+02	6.471325724238730093e-02	0.000000000000000000e+00	1.297074196002194668e+01	1.000000000000000000e+00
1.220000000000000000e+02	1.882640637746722234e+01	1.819514670635238218e+01	-4.050365933600277163e-03	1.072743255992562723e+02	1.652319968025613983e-01	0.000000000000000000e+00	5.928203521963050449e+00	1.000000000000000000e+00
1.220000000000000000e+02	2.422747655173454717e+01	7.665847903905389948e+00	-1.002001618638818058e-02	2.679597471140480138e+02	2.159030496433689272e-02	0.000000000000000000e+00	7.244072805498263712e+00	1.000000000000000000e+00
1.220000000000000000e+02	4.094972608963858818e+01	2.447467352083291203e+01	-4.442664774552878247e-03	1.178338562164467760e+02	2.575049814325036657e-01	0.000000000000000000e+00	3.357764493026526686e+00	1.000000000000000000e+00
1.220000000000000000e+02	5.223916917742820232e+01	4.698053456644225179e+01	-4.400951669162270902e-03	1.167110621433349706e+02	1.311210432459342101e-01	0.000000000000000000e+00	4.666974250762529586e+00	1.000000000000000000e+00
1.220000000000000000e+02	7.764372915528873875e+01	1.224326272840148278e+01	-5.652698574356121095e-03	1.504044060703055834e+02	2.128158138482791895e-01	0.000000000000000000e+00	6.426666346362430282e+00	1.000000000000000000e+00
1.220000000000000000e+02	1.356135970047184856e+02	2.111583358353155049e+01	-3.472150870736088503e-03	9.171047727176949138e+01	2.512719557491821520e-01	0.000000000000000000e+00	3.538327962960782891e+00	1.000000000000000000e+00
1.220000000000000000e+02	8.336558841667651620e+01	2.524075023387843686e+01	-1.118866735429436404e-01	3.009910461562802539e+03	3.536208348929426037e-03	0.000000000000000000e+00	1.238517854689475151e+01	1.000000000000000000e+00
1.230000000000000000e+02	6.211727883462346256e+01	1.154199265215681969e+01	-4.118292935195349939e-03	1.091027206343662073e+02	1.026450276025034913e-01	0.000000000000000000e+00	7.096962933101531590e+00	1.000000000000000000e+00
1.230000000000000000e+02	4.991854542449442533e+01	2.343816257680066428e+01	-4.855865915794044772e-03	1.289560152608099486e+02	1.099365027519118021e-01	0.000000000000000000e+00	9.028514562118317599e+00	1.000000000000000000e+00
1.230000000000000000e+02	1.021683156200411986e+02	2.939499252305306598e+01	-3.771343340497684219e-03	9.976385830447598835e+01	1.403622767176210262e-01	0.000000000000000000e+00	7.875078229738288194e+00	1.000000000000000000e+00
1.230000000000000000e+02	1.336560788167829230e+02	3.392920711889446750e+01	-4.031777771033494273e-03	1.067739869511362940e+02	1.929369146472847962e-01	0.000000000000000000e+00	5.603679871805691270e+00	1.000000000000000000e+00
1.230000000000000000e+02	7.474621183536171998e+01	3.619779822890405541e+01	-6.930424640334916300e-03	1.847970325723952101e+02	4.826116069056884950e-02	0.000000000000000000e+00	9.664804739389296628e+00	1.000000000000000000e+00
1.230000000000000000e+02	1.066171338042928518e+01	4.201932292779226685e+01	-4.199790745973506177e-03	1.112964019260474089e+02	1.245289864203602548e-01	0.000000000000000000e+00	5.573017429649564036e+00	1.000000000000000000e+00
1.230000000000000000e+02	9.364735593927467505e+01	4.589794499903323555e+01	-4.329976305627008214e-03	1.148006141733717129e+02	6.090303291871246305e-02	0.000000000000000000e+00	8.946666280839888685e+00	1.000000000000000000e+00
1.240000000000000000e+02	1.368265526406916308e+02	2.623003405682845113e+01	-3.949090920790469632e-03	1.045483002153303005e+02	2.069749117705437236e-01	0.000000000000000000e+00	5.256073425658098763e+00	1.000000000000000000e+00
1.240000000000000000e+02	3.269056276241438752e+01	3.032669367234382563e+01	-4.463124367278662082e-03	1.183845682585179588e+02	1.131081991304406786e-01	0.000000000000000000e+00	9.163215314076822438e+00	1.000000000000000000e+00
1.240000000000000000e+02	1.614968157756224088e+01	3.379082220351790511e+01	-5.630700882590570708e-03	1.498122929273204988e+02	6.638952098453609896e-02	0.000000000000000000e+00	9.520079978363805040e+00	1.000000000000000000e+00
1.240000000000000000e+02	1.043221595051334702e+02	4.783325672373046444e+01	-4.471111142705170433e-03	1.185995487551313232e+02	1.810230241477749358e-01	0.000000000000000000e+00	1.084881849057408765e+01	1.000000000000000000e+00
1.250000000000000000e+02	9.026494484562520881e+01	3.761530455444827936e+01	-7.081995927902145528e-03	1.888768856962705627e+02	7.367815023868473645e-02	0.000000000000000000e+00	8.946666280839888685e+00	1.000000000000000000e+00
1.250000000000000000e+02	1.230397965486484395e+02	3.971303326147154422e+01	-3.902651186055440188e-03	1.032982791864687897e+02	8.559733944967362618e-02	0.000000000000000000e+00	5.658338319334061062e+00	1.000000000000000000e+00
1.250000000000000000e+02	1.314700062094780719e+02	3.908888876229763554e+01	-4.742815527618252959e-03	1.259130314163285362e+02	1.181287042908251150e-01	0.000000000000000000e+00	5.603679871805691270e+00	1.000000000000000000e+00
1.250000000000000000e+02	1.341661969820708578e+02	9.125360303367290982e+00	-2.305740695328542273e-03	6.031414704170722274e+01	1.796048772622749201e-01	0.000000000000000000e+00	1.207751697609626262e+01	1.000000000000000000e+00
1.250000000000000000e+02	7.378973047959061660e+01	1.738609604625114358e+01	-3.920990693693632116e-03	1.037919247754780230e+02	2.804105347719357821e-01	0.000000000000000000e+00	4.650038173040091039e+00	1.000000000000000000e+00
1.250000000000000000e+02	5.778744052310337764e+01	3.291198505653463968e+01	-2.824442381817475131e-03	7.427607037129978096e+01	2.535977733395589073e-01	0.000000000000000000e+00	3.226381817995583212e+00	1.000000000000000000e+00
1.260000000000000000e+02	7.877588737870080138e+01	4.595936104284913171e+00	-4.075718241828985532e-03	1.079567351478224424e+02	1.895677921884558748e-01	0.000000000000000000e+00	7.730678284520814181e+00	1.000000000000000000e+00
1.260000000000000000e+02	3.799676603361915994e+01	1.816549806650613164e+01	-4.482544682644555231e-03	1.189073060117157041e+02	2.385656966925542299e-01	0.000000000000000000e+00	3.660636120250572834e+00	1.000000000000000000e+00
1.260000000000000000e+02	6.585938213284997289e+01	2.205071439208164108e+01	-4.233925351619516851e-03	1.122152050827162384e+02	2.718898905330194848e-01	0.000000000000000000e+00	5.694069293002808507e+00	1.000000000000000000e+00
1.260000000000000000e+02	5.382500628435037981e+01	5.136981347391545683e+01	-3.651473843940601129e-03	9.653732412484870906e+01	3.139293500032741546e-01	0.000000000000000000e+00	4.666974250762529586e+00	1.000000000000000000e+00
1.270000000000000000e+02	5.700385690922692561e+01	6.620631144739277829e+00	-4.369505732568842483e-03	1.158646300472364317e+02	1.047809587116295127e-01	0.000000000000000000e+00	7.096962933101531590e+00	1.000000000000000000e+00
1.270000000000000000e+02	1.252219133594786200e+02	2.000924741653896533e+01	-3.531140125645707700e-03	9.329829446182498032e+01	2.075742877187743973e-01	0.000000000000000000e+00	5.654183929221259675e+00	1.000000000000000000e+00
1.270000000000000000e+02	6.908404255383980797e+01	2.674368682784334794e+01	-4.410255742879215686e-03	1.169615004343075100e+02	2.714822017922446928e-01	0.000000000000000000e+00	5.694069293002808507e+00	1.000000000000000000e+00
1.270000000000000000e+02	1.374660536091853373e+02	4.310019049257176960e+01	-3.904683728489856918e-03	1.033529892488662369e+02	1.860971565567088870e-01	0.000000000000000000e+00	7.214092180644527730e+00	1.000000000000000000e+00
1.270000000000000000e+02	3.645723148639244471e+01	4.810962212161506812e+01	-4.729645308523338157e-03	1.255585278663558739e+02	1.841099494906865974e-01	0.000000000000000000e+00	9.582157374137644013e+00	1.000000000000000000e+00
1.270000000000000000e+02	1.214685005736137668e+02	4.911132508480567083e+01	-4.013367867814750072e-03	1.062784465202092150e+02	6.633560445355790591e-02	0.000000000000000000e+00	9.528738648830142210e+00	1.000000000000000000e+00
1.270000000000000000e+02	2.442281810388238483e+01	3.850114435930628076e+01	-4.486277419004748752e-03	1.190077802924595716e+02	1.642839848088408772e-01	0.000000000000000000e+00	5.716898363815728246e+00	1.000000000000000000e+00
1.270000000000000000e+02	4.582778849117812570e+01	4.610702346916309580e+01	-4.257825614106271715e-03	1.128585298319684824e+02	1.485194192514541767e-01	0.000000000000000000e+00	6.470612331231900605e+00	1.000000000000000000e+00
1.280000000000000000e+02	9.546206075345250497e+01	2.526667533697671075e+01	-8.594974175795926444e-03	2.296018088007666904e+02	5.400436134315267367e-02	0.000000000000000000e+00	5.280314929201932017e+00	1.000000000000000000e+00
1.280000000000000000e+02	1.014174196486379600e+02	9.807577975765756406e+00	-5.177085282209420436e-03	1.376022955461690458e+02	5.901345183974504582e-02	0.000000000000000000e+00	1.216811570206578352e+01	1.000000000000000000e+00
1.280000000000000000e+02	1.014651183400808598e+01	2.588074571990885531e+01	-4.881375392500402269e-03	1.296426553223895155e+02	8.581285034718377780e-02	0.000000000000000000e+00	7.934576116830132975e+00	1.000000000000000000e+00
1.280000000000000000e+02	4.296414561691269540e+01	3.025328670167630563e+01	-3.903662382114634656e-03	1.033254976093453905e+02	1.136046230031205750e-01	0.000000000000000000e+00	6.105819471848722202e+00	1.000000000000000000e+00
1.280000000000000000e+02	5.457041324422646511e+01	3.266647513320302920e+01	-3.815321561099212656e-03	1.009476226148770621e+02	2.132408596833005321e-01	0.000000000000000000e+00	3.226381817995583212e+00	1.000000000000000000e+00
1.290000000000000000e+02	7.597592620736769220e+01	4.251080414456334466e+01	-1.123757152970354667e-02	3.007327547901423941e+02	1.881841198573652729e-02	0.000000000000000000e+00	7.041061834554078303e+00	1.000000000000000000e+00
1.290000000000000000e+02	6.705613524818352289e+01	1.064879320539070306e+01	-3.854682893834163269e-03	1.020071138872419283e+02	8.920162139848875071e-02	0.000000000000000000e+00	9.525363736356450062e+00	1.000000000000000000e+00
1.290000000000000000e+02	2.543402476989981409e+01	1.320800211771063104e+01	-3.772079245979164785e-03	9.978366671493211015e+01	7.568989676892645679e-02	0.000000000000000000e+00	1.350552605941288498e+01	1.000000000000000000e+00
1.290000000000000000e+02	5.573087841143684784e+01	2.175199366307575133e+01	3.894795698169759360e-03	-1.030868325641938128e+02	3.971637991433361048e-01	0.000000000000000000e+00	4.228038925812335869e+00	1.000000000000000000e+00
1.290000000000000000e+02	7.784859090771070100e+01	3.003258091169267274e+01	-5.900897529587861845e-03	1.570851917197358603e+02	6.433862829023695440e-02	0.000000000000000000e+00	7.285308704830779192e+00	1.000000000000000000e+00
1.290000000000000000e+02	5.593114772803343016e+01	4.366933185266031359e+01	-4.254250502976916412e-03	1.127622983586900602e+02	9.248668131333270814e-02	0.000000000000000000e+00	7.983310652861227652e+00	1.000000000000000000e+00
1.290000000000000000e+02	1.169847367901167559e+02	1.803193360096554443e+01	-3.612235602417987988e-03	9.548114610577367500e+01	2.940227482771931022e-01	0.000000000000000000e+00	8.471177471880848131e+00	1.000000000000000000e+00
1.290000000000000000e+02	8.765618326473804700e+01	2.103847467160863616e+01	-4.459078847984796964e-03	1.182756747814373881e+02	2.225841531943749674e-01	0.000000000000000000e+00	5.718423056344917654e+00	1.000000000000000000e+00
1.290000000000000000e+02	7.527244304066555003e+01	2.179341024788921644e+01	-4.193893191489110779e-03	1.111376571105049891e+02	2.476574056116975786e-01	0.000000000000000000e+00	4.650038173040091039e+00	1.000000000000000000e+00
1.300000000000000000e+02	2.836007958547885366e+01	3.435615956708620189e+01	-4.364187080613697416e-03	1.157214675845940235e+02	1.329664294956982573e-01	0.000000000000000000e+00	5.716898363815728246e+00	1.000000000000000000e+00
1.300000000000000000e+02	5.748710540873799602e+01	1.790595935587893095e+01	-4.813851429392689008e-03	1.278251088975809608e+02	2.160798737112937795e-01	0.000000000000000000e+00	4.228038925812335869e+00	1.000000000000000000e+00
1.300000000000000000e+02	1.104886236925931087e+01	1.799764597010846501e+01	-3.881963971007070750e-03	1.027414402211605733e+02	1.249343768678679023e-01	0.000000000000000000e+00	7.934576116830132975e+00	1.000000000000000000e+00
1.310000000000000000e+02	7.643123763298473250e+01	1.493307488165684482e+01	-6.894640600676541983e-03	1.838338315049084599e+02	9.944117840791621976e-02	0.000000000000000000e+00	6.957514372559128191e+00	1.000000000000000000e+00
1.310000000000000000e+02	1.362743479746771982e+02	6.283458353804314278e+00	-7.708724960386437175e-03	2.057465873531247382e+02	7.015375635067622184e-02	0.000000000000000000e+00	7.442581884367646339e+00	1.000000000000000000e+00
1.310000000000000000e+02	8.416449527288855847e+01	5.208309134945841379e+01	-4.117292469376653691e-03	1.090757910379944065e+02	6.292719253398282309e-02	0.000000000000000000e+00	1.259687840989993468e+01	1.000000000000000000e+00
1.310000000000000000e+02	8.359109949716346932e+01	1.701660244415798928e+01	-3.870948498517748707e-03	1.024449361103368830e+02	3.504791196895215011e-01	0.000000000000000000e+00	5.662134978817903175e+00	1.000000000000000000e+00
1.310000000000000000e+02	9.481171190991803144e+01	2.002656349339300945e+01	-3.997319396346271821e-03	1.058464688844379680e+02	2.691491643691997782e-01	0.000000000000000000e+00	5.280314929201932017e+00	1.000000000000000000e+00
1.320000000000000000e+02	8.514806020313056933e+01	7.721551797292834252e+00	-4.473441534145896660e-03	1.186622760364779481e+02	7.200998552615200943e-02	0.000000000000000000e+00	8.671464197781954653e+00	1.000000000000000000e+00
1.320000000000000000e+02	4.258164251458565275e+01	3.634711331551405067e+01	-4.484685304425839111e-03	1.189649252521508913e+02	7.487673297216201895e-02	0.000000000000000000e+00	6.105819471848722202e+00	1.000000000000000000e+00
1.320000000000000000e+02	7.353753387823695675e+01	3.590544309407939494e+01	-4.018376955302185166e-03	1.064132764181495645e+02	2.435894982921661400e-01	0.000000000000000000e+00	7.041061834554078303e+00	1.000000000000000000e+00
1.320000000000000000e+02	1.258514856632236416e+02	1.439022306885892100e+01	-3.749302903341465796e-03	9.917059458133520877e+01	2.119445961995775063e-01	0.000000000000000000e+00	5.654183929221259675e+00	1.000000000000000000e+00
1.330000000000000000e+02	1.367688632310687922e+02	3.846098505197974760e+01	-4.754274286978437715e-03	1.262214675055228668e+02	1.692513349847084569e-01	0.000000000000000000e+00	6.459517815099078852e+00	1.000000000000000000e+00
1.330000000000000000e+02	5.610785384536967513e+01	5.376067788845833917e+00	-4.379390815356258571e-03	1.161307073930009892e+02	1.871067713422051026e-01	0.000000000000000000e+00	6.965757139791930896e+00	1.000000000000000000e+00
1.330000000000000000e+02	4.612604764218930065e+00	1.248497027356259181e+01	-2.905172570461081721e-03	7.644908953353770187e+01	1.735016070080147577e-01	0.000000000000000000e+00	8.474373445495995583e+00	1.000000000000000000e+00
1.330000000000000000e+02	1.282840585812359109e+02	3.924950009194923695e+01	-4.152595255853711725e-03	1.100260381857336967e+02	2.345199353543465648e-01	0.000000000000000000e+00	5.243937360544165927e+00	1.000000000000000000e+00
1.340000000000000000e+02	8.000752899069902924e+01	2.140041299475793579e+01	-5.571294780761022747e-03	1.482132554445846324e+02	1.649195186740266550e-01	0.000000000000000000e+00	4.751366729181529358e+00	1.000000000000000000e+00
1.340000000000000000e+02	1.213106854875829868e+02	2.628767552206089420e+01	-6.556017333545963340e-03	1.747190894162606583e+02	7.879063437866529185e-02	0.000000000000000000e+00	8.401768920276797559e+00	1.000000000000000000e+00
1.340000000000000000e+02	1.489313081262444172e+01	2.992710699731566137e+01	-3.495177347680270778e-03	9.233028228497752821e+01	2.192331183793244653e-01	0.000000000000000000e+00	4.526874130017065845e+00	1.000000000000000000e+00
1.350000000000000000e+02	1.366189851162015714e+02	3.200320625782256201e+01	-4.629285641712601804e-03	1.228571409036881619e+02	1.093810801976087266e-01	0.000000000000000000e+00	5.567740940461914256e+00	1.000000000000000000e+00
1.350000000000000000e+02	1.195759972061375294e+02	1.073820585990993592e+01	-4.624127514682405647e-03	1.227182992997454818e+02	7.876961452757180737e-02	0.000000000000000000e+00	7.260784053356811540e+00	1.000000000000000000e+00
1.350000000000000000e+02	6.362493397109306059e+00	3.581420861475863404e+01	-4.671029066076004196e-03	1.239807510743462586e+02	1.238125774157986525e-01	0.000000000000000000e+00	8.813669914080831447e+00	1.000000000000000000e+00
1.350000000000000000e+02	1.355856241050771018e+02	1.369410505547351065e+01	-3.901275052665343929e-03	1.032612377243253547e+02	1.537897028881467509e-01	0.000000000000000000e+00	6.544494285377621345e+00	1.000000000000000000e+00
1.350000000000000000e+02	9.064844652280447690e+01	1.442528520993376162e+01	-3.644927737278042066e-03	9.636112219277356417e+01	8.883998859426600614e-02	0.000000000000000000e+00	6.979047004590952952e+00	1.000000000000000000e+00
1.350000000000000000e+02	1.266378524230968168e+02	3.427065641834229837e+01	-3.722331415356382699e-03	9.844460147751136958e+01	2.769361785758325256e-01	0.000000000000000000e+00	5.243937360544165927e+00	1.000000000000000000e+00
1.350000000000000000e+02	1.259213666658136503e+02	4.928429318164607764e+01	-4.012406898677629320e-03	1.062525800583023710e+02	8.844745244120921779e-02	0.000000000000000000e+00	8.745285576905704517e+00	1.000000000000000000e+00
1.360000000000000000e+02	1.367810929353832705e+02	2.012848612338569509e+01	-3.999822997199723069e-03	1.059138584535762533e+02	1.533205955230795281e-01	0.000000000000000000e+00	6.544494285377621345e+00	1.000000000000000000e+00
1.360000000000000000e+02	4.692673812401455535e+01	4.208735720878095066e+01	-4.490739565521881596e-03	1.191278881486327919e+02	1.064145861686447425e-01	0.000000000000000000e+00	7.199323288286633371e+00	1.000000000000000000e+00
1.360000000000000000e+02	9.450307608389584857e+01	4.059718121954727366e+01	-4.571353781581538427e-03	1.212977856701133703e+02	1.181647144051893861e-01	0.000000000000000000e+00	5.594622126885790969e+00	1.000000000000000000e+00
1.360000000000000000e+02	7.127202293394438470e+01	4.336965050277501632e+01	-3.871567399335167168e-03	1.024615950994755309e+02	1.133095507460175622e-01	0.000000000000000000e+00	7.800444351364608231e+00	1.000000000000000000e+00
1.360000000000000000e+02	6.490970653229257437e+01	4.990088020440653338e+01	-4.113190863995094294e-03	1.089653878884438285e+02	1.046949276998200284e-01	0.000000000000000000e+00	5.010714776489925804e+00	1.000000000000000000e+00
1.360000000000000000e+02	1.002690221759190479e+02	4.968499290558547443e+01	-4.373993066045965203e-03	1.159854158622700879e+02	7.974584007819984777e-02	0.000000000000000000e+00	7.739958819159674874e+00	1.000000000000000000e+00
1.370000000000000000e+02	6.321847639256203166e+01	1.623978595280483361e+01	-4.277276812562011594e-03	1.133820988670838545e+02	8.289670682192151752e-02	0.000000000000000000e+00	8.087304014725198442e+00	1.000000000000000000e+00
1.370000000000000000e+02	2.558112589494322009e+01	4.441673809384451488e+01	-4.808037160737792248e-03	1.276686058915336730e+02	1.132098817088577070e-01	0.000000000000000000e+00	3.582397268871872154e+00	1.000000000000000000e+00
1.370000000000000000e+02	1.066828334231182538e+02	1.915415432783826688e+01	-2.749653576916148440e-03	7.226297577927658722e+01	3.734697704750591374e-01	0.000000000000000000e+00	8.221424201620548544e+00	1.000000000000000000e+00
1.370000000000000000e+02	1.072672057062888662e+01	2.815690500759462722e+01	-3.473781200030222425e-03	9.175436093978061081e+01	2.013890515278773385e-01	0.000000000000000000e+00	4.526874130017065845e+00	1.000000000000000000e+00
1.380000000000000000e+02	8.710306502720752064e+01	4.358534270473159467e+01	-3.381723861583083197e-03	8.927644823040535016e+01	1.262515018426751956e-01	0.000000000000000000e+00	7.061644508429809619e+00	1.000000000000000000e+00
1.380000000000000000e+02	1.423217234569248433e+02	1.125531977881484380e+01	-3.795859716375207370e-03	1.004237670135423315e+02	1.067215517133476288e-01	0.000000000000000000e+00	7.163986886057975845e+00	1.000000000000000000e+00
1.380000000000000000e+02	8.754897971174531790e+01	3.192204500336901773e+01	-4.567340001353688457e-03	1.211897465153105315e+02	2.355278429694795950e-01	0.000000000000000000e+00	6.325427982130582549e+00	1.000000000000000000e+00
1.380000000000000000e+02	1.176860451234810370e+02	4.634159052659794753e+01	-4.468287804656193712e-03	1.185235528013873534e+02	6.808624265841722867e-02	0.000000000000000000e+00	8.745285576905704517e+00	1.000000000000000000e+00
1.380000000000000000e+02	1.349415381726000192e+02	5.193156159568752628e+01	-4.216001716507125803e-03	1.117327535585642408e+02	2.198259437222690460e-01	0.000000000000000000e+00	7.079753899948738827e+00	1.000000000000000000e+00
1.380000000000000000e+02	9.294407444650303773e+01	3.522416431679639715e+01	-4.403129291733007961e-03	1.167696773361623173e+02	2.647757330732747327e-01	0.000000000000000000e+00	5.594622126885790969e+00	1.000000000000000000e+00
1.390000000000000000e+02	1.184735287183271026e+02	1.837943536028060976e+01	-5.032444508412940720e-03	1.337089914627583198e+02	2.156952207205198313e-01	0.000000000000000000e+00	6.334400283074352878e+00	1.000000000000000000e+00
1.390000000000000000e+02	1.274299497884694432e+02	1.797524610916654808e+01	-4.196298227238126101e-03	1.112023935970199631e+02	2.009551516888519185e-01	0.000000000000000000e+00	7.810202520552979699e+00	1.000000000000000000e+00
1.390000000000000000e+02	1.421740771665017746e+02	3.806463723472983673e+01	-4.333813765566022630e-03	1.149039073047505042e+02	1.304712763882672766e-01	0.000000000000000000e+00	8.221921501396105114e+00	1.000000000000000000e+00
1.390000000000000000e+02	1.376252740975678819e+02	4.538018946697462042e+01	-3.676291380128174531e-03	9.720533918341875790e+01	1.695593467503747620e-01	0.000000000000000000e+00	3.761512405593168129e+00	1.000000000000000000e+00
1.400000000000000000e+02	3.679734657753481741e+01	8.340418732334526908e+00	-3.689787516771876087e-03	9.756861547492371756e+01	1.524057160232162866e-01	0.000000000000000000e+00	1.136280098315877041e+01	1.000000000000000000e+00
1.400000000000000000e+02	1.220320060808128488e+02	2.361984238711439588e+01	-4.400442924852933022e-03	1.166973682433027193e+02	2.434644763438507109e-01	0.000000000000000000e+00	6.334400283074352878e+00	1.000000000000000000e+00
1.400000000000000000e+02	2.974327913217263131e+01	3.297456447782647615e+01	-4.453452690616671594e-03	1.181242351777883215e+02	1.425122245397514309e-01	0.000000000000000000e+00	6.098130669877519061e+00	1.000000000000000000e+00
1.400000000000000000e+02	9.907509175503254539e+01	1.603741201980820463e+01	-4.164515272578685895e-03	1.103468899661242375e+02	1.880555693734831113e-01	0.000000000000000000e+00	8.221424201620548544e+00	1.000000000000000000e+00
1.400000000000000000e+02	1.337562553087288961e+02	2.722779871191580625e+01	-3.924495749528761172e-03	1.038862705663453454e+02	1.029378524930412153e-01	0.000000000000000000e+00	5.567740940461914256e+00	1.000000000000000000e+00
1.400000000000000000e+02	5.664116097986294562e+01	4.710710746146825301e+01	-4.122862504451599124e-03	1.092257199946283066e+02	2.846402059441804910e-01	0.000000000000000000e+00	4.031185813137338592e+00	1.000000000000000000e+00
1.400000000000000000e+02	1.078246650412284851e+02	4.800593858419315296e+01	-3.533779480380277137e-03	9.336933812604186755e+01	3.168937359258130471e-01	0.000000000000000000e+00	5.240737529472350609e+00	1.000000000000000000e+00
1.410000000000000000e+02	1.050706949568546094e+02	4.354712948004956985e+01	-4.146519234320996186e-03	1.098624895623178759e+02	2.752585497210657817e-01	0.000000000000000000e+00	5.240737529472350609e+00	1.000000000000000000e+00
1.410000000000000000e+02	3.609863261603812390e+01	5.101246364823761326e+01	-4.286042776862290966e-03	1.136180528357298698e+02	7.491254196040053603e-02	0.000000000000000000e+00	9.723344289119076223e+00	1.000000000000000000e+00
1.410000000000000000e+02	1.106902831737085080e+02	5.804074960416926388e+00	-4.974349783555443924e-03	1.321452523899117750e+02	2.598063721879526611e-01	0.000000000000000000e+00	1.393858933393027755e+01	1.000000000000000000e+00
1.410000000000000000e+02	7.365743613347916607e+01	8.324453417549518619e+00	-3.430124667120034235e-03	9.057925551559401356e+01	2.262758901063139927e-01	0.000000000000000000e+00	1.310054844715136468e+01	1.000000000000000000e+00
1.410000000000000000e+02	4.486505531455100737e+01	2.369759018844869303e+01	-4.220678394491180450e-03	1.118586359706546034e+02	1.428408108155571066e-01	0.000000000000000000e+00	5.584130522174763023e+00	1.000000000000000000e+00
1.410000000000000000e+02	4.147282531312472997e+01	3.297182975800171789e+01	-3.762079413251518279e-03	9.951450063838200322e+01	1.049441703166429374e-01	0.000000000000000000e+00	6.221777241031896999e+00	1.000000000000000000e+00
1.410000000000000000e+02	6.067048847617383700e+01	4.722949613542443359e+01	3.689132095565939625e-03	-9.755097346437268868e+01	4.708840136660249476e-01	0.000000000000000000e+00	4.031185813137338592e+00	1.000000000000000000e+00
1.420000000000000000e+02	1.689654600563306630e+01	3.979280395982996055e+01	-4.529339158870739762e-03	1.201668756378352327e+02	9.244873334587688785e-02	0.000000000000000000e+00	6.810870682597365722e+00	1.000000000000000000e+00
1.420000000000000000e+02	2.923513468934291737e+01	4.323689879552729565e+01	-4.240624717242042797e-03	1.123955322950909590e+02	7.698220133058297776e-02	0.000000000000000000e+00	3.839765753194326781e+00	1.000000000000000000e+00
1.420000000000000000e+02	4.166162353558372899e+01	4.303771874988520807e+01	-4.825577405917522850e-03	1.281407376866688139e+02	1.002495160011114272e-01	0.000000000000000000e+00	9.723344289119076223e+00	1.000000000000000000e+00
1.430000000000000000e+02	2.446132956623420895e+01	8.595519171268163561e+00	-3.996800861485905187e-03	1.058325114515767638e+02	2.443366049060462508e-01	0.000000000000000000e+00	1.066801940175916563e+01	1.000000000000000000e+00
1.430000000000000000e+02	6.437795957733750640e+01	1.887200073956452329e+01	-4.240744978292252179e-03	1.123987693687429186e+02	1.669406034003613204e-01	0.000000000000000000e+00	5.136866324364841141e+00	1.000000000000000000e+00
1.430000000000000000e+02	8.088567737996076801e+01	4.023707240391949114e+01	-4.517384974628928067e-03	1.198451041684155740e+02	1.392389923056350787e-01	0.000000000000000000e+00	5.983382727446518778e+00	1.000000000000000000e+00
1.430000000000000000e+02	4.784244096697389637e+01	1.100858966225174385e+01	-4.131567487477301633e-03	1.094600325267755494e+02	1.580084949662503568e-01	0.000000000000000000e+00	3.481153571514417511e+00	1.000000000000000000e+00
1.430000000000000000e+02	2.366740424195987558e+01	3.245404359891481505e+01	-4.281753975285731637e-03	1.135026109153592699e+02	1.237979705060768820e-01	0.000000000000000000e+00	6.098130669877519061e+00	1.000000000000000000e+00
1.430000000000000000e+02	1.277609612398385792e+02	5.279967913964223669e+01	-4.361817389343316739e-03	1.156576824674570219e+02	1.237981836641914857e-01	0.000000000000000000e+00	7.232863413436454891e+00	1.000000000000000000e+00
1.440000000000000000e+02	1.131695562904066179e+02	3.410462885145976486e+01	-5.811738238997232048e-03	1.546852859323198288e+02	2.103155254388241469e-01	0.000000000000000000e+00	5.725284177377739425e+00	1.000000000000000000e+00
1.440000000000000000e+02	1.524149686772767254e+01	1.396220557610491753e+01	-1.983229019302910207e-02	5.320772947106424908e+02	5.775789725057878243e-03	0.000000000000000000e+00	4.102072824991640942e+00	1.000000000000000000e+00
1.440000000000000000e+02	1.007713632365056071e+02	3.598322781412590388e+01	-4.301589825545932590e-03	1.140365336453678111e+02	1.797661256258470397e-01	0.000000000000000000e+00	7.314724222168671908e+00	1.000000000000000000e+00
1.440000000000000000e+02	1.345598442425392705e+02	4.320025474746337579e+01	-3.815411036658546747e-03	1.009500310336885605e+02	3.333568825503887556e-01	0.000000000000000000e+00	3.761512405593168129e+00	1.000000000000000000e+00
1.450000000000000000e+02	9.581730061086213368e+01	3.060155019951690747e+01	-4.705431128142711222e-03	1.249067533709774978e+02	1.824317741928774828e-01	0.000000000000000000e+00	7.314724222168671908e+00	1.000000000000000000e+00
1.450000000000000000e+02	5.228578189018494271e+01	1.941562801746512790e+01	-4.157719120092505209e-03	1.101639575361362660e+02	3.129028740597071812e-01	0.000000000000000000e+00	5.096940573398104135e+00	1.000000000000000000e+00
1.450000000000000000e+02	4.633167097926560274e+01	2.908568374560762138e+01	-4.456875222910832920e-03	1.182163596777250660e+02	2.421829754569421178e-01	0.000000000000000000e+00	5.258068776423384882e+00	1.000000000000000000e+00
1.450000000000000000e+02	1.188944810934555676e+02	3.404048127810857949e+01	-3.085205558048169459e-03	8.129504788486462985e+01	4.223838062492569767e-01	0.000000000000000000e+00	5.725284177377739425e+00	1.000000000000000000e+00
1.450000000000000000e+02	1.259522453107823594e+02	3.791370029861526092e+01	-3.988729212295914241e-03	1.056152464029572968e+02	1.260186227583405261e-01	0.000000000000000000e+00	8.050705641631248355e+00	1.000000000000000000e+00
1.460000000000000000e+02	3.547512581632615536e+01	5.281195864633358106e+00	-4.395749016073259921e-03	1.165710220288889758e+02	1.253434370736237202e-01	0.000000000000000000e+00	6.804744265335520126e+00	1.000000000000000000e+00
1.460000000000000000e+02	1.264155581867893119e+02	5.154013556234197324e+00	-2.456572609314450206e-03	6.437409840408220418e+01	2.042840455548026179e-01	0.000000000000000000e+00	1.181617224347661299e+01	1.000000000000000000e+00
1.460000000000000000e+02	4.112365491029824227e+01	9.075752965424900509e+00	-4.336823401904496729e-03	1.149849178603401043e+02	2.603679512448958677e-01	0.000000000000000000e+00	4.169131425437270444e+00	1.000000000000000000e+00
1.460000000000000000e+02	8.564689283828072064e+01	3.661330416870349325e+01	-4.444128765981011572e-03	1.178732625584872977e+02	2.531518151575263831e-01	0.000000000000000000e+00	3.201161518825341723e+00	1.000000000000000000e+00
1.460000000000000000e+02	6.553012230016597073e+01	4.716833117668931408e+01	-4.054920782157655536e-03	1.073969287216145005e+02	1.206107220957026716e-01	0.000000000000000000e+00	4.860018729950068561e+00	1.000000000000000000e+00
1.460000000000000000e+02	5.062654451055767879e+01	2.605231126472017777e+01	-3.874305923991349342e-03	1.025353081262147015e+02	3.085382180957103593e-01	0.000000000000000000e+00	5.258068776423384882e+00	1.000000000000000000e+00
1.460000000000000000e+02	1.412152360332765682e+02	4.352364450167484478e+01	-4.918658604348410089e-03	1.306462096945111853e+02	1.887547797600889199e-01	0.000000000000000000e+00	6.627778301338115519e+00	1.000000000000000000e+00
1.470000000000000000e+02	2.558229289783731275e+01	4.974772990201788758e+01	-4.689195867988256092e-03	1.244697479333301970e+02	6.097071165728018549e-02	0.000000000000000000e+00	7.465532455961556124e+00	1.000000000000000000e+00
1.470000000000000000e+02	9.352831408628736654e+01	1.027307427795757455e+01	-4.090269195154400128e-03	1.083484040010260827e+02	1.777651826352525388e-01	0.000000000000000000e+00	4.795347565830838654e+00	1.000000000000000000e+00
1.470000000000000000e+02	1.207033355323971620e+02	1.549772849981980549e+01	-4.724877281340369994e-03	1.254301866025889751e+02	5.017864564269292060e-02	0.000000000000000000e+00	7.193153930659165418e+00	1.000000000000000000e+00
1.470000000000000000e+02	1.376109204940802044e+02	2.083472949112688966e+01	-4.136220930352655506e-03	1.095852895180996285e+02	8.730809080046586512e-02	0.000000000000000000e+00	6.653772978786981263e+00	1.000000000000000000e+00
1.470000000000000000e+02	1.111553950410388723e+02	2.498185129140922456e+01	-4.649203464555260769e-03	1.233932700944451852e+02	1.991405237936983985e-01	0.000000000000000000e+00	7.070483014330303462e+00	1.000000000000000000e+00
1.470000000000000000e+02	9.447830981848490239e+00	3.222632139165687448e+01	-4.136053408327185210e-03	1.095807803180400128e+02	1.591179436867009578e-01	0.000000000000000000e+00	5.756452396626033696e+00	1.000000000000000000e+00
1.470000000000000000e+02	5.092457963390744169e+01	1.262687623336969445e+01	-3.777044308721111410e-03	9.991731159624899306e+01	2.827672653864350405e-01	0.000000000000000000e+00	3.481153571514417511e+00	1.000000000000000000e+00
1.470000000000000000e+02	8.897127935417579181e+01	2.064722703948846672e+01	-4.209264297195859823e-03	1.115514020528462851e+02	6.253767388776287905e-02	0.000000000000000000e+00	7.976999729815738682e+00	1.000000000000000000e+00
1.470000000000000000e+02	5.946859995873703753e+01	2.038381546685375412e+01	-4.515692420899001386e-03	1.197995456016632403e+02	2.779817450268829981e-01	0.000000000000000000e+00	3.262903421577214580e+00	1.000000000000000000e+00
1.470000000000000000e+02	1.059981652645624166e+02	2.981865923555564635e+01	-4.375970271630073329e-03	1.160386364194636144e+02	2.589596575614152574e-01	0.000000000000000000e+00	7.070483014330303462e+00	1.000000000000000000e+00
1.470000000000000000e+02	1.623772659572973964e+01	3.301387215310709422e+01	-4.209550976977768054e-03	1.115591186291355257e+02	2.094814764640547944e-01	0.000000000000000000e+00	4.240001542321946815e+00	1.000000000000000000e+00
1.480000000000000000e+02	4.224377278230797117e+01	1.711410096678508808e+01	-4.856418508663786805e-03	1.289708894350815740e+02	2.216310716798725045e-01	0.000000000000000000e+00	8.116015194550028511e+00	1.000000000000000000e+00
1.480000000000000000e+02	5.933101953695640418e+01	1.712381387696411750e+01	3.438752236631851915e-03	-9.081148430370554081e+01	3.839562383947625612e-01	0.000000000000000000e+00	3.262903421577214580e+00	1.000000000000000000e+00
1.490000000000000000e+02	7.599249996473886881e+01	2.626510642855403077e+01	-4.063650166292128753e-03	1.076318980598194059e+02	1.664034606799416061e-01	0.000000000000000000e+00	6.411333615235729866e+00	1.000000000000000000e+00
1.490000000000000000e+02	2.102726770400737522e+01	3.503424692752849978e+01	-4.094676860163335742e-03	1.084670453752885209e+02	2.388176313656681371e-01	0.000000000000000000e+00	5.198232224227743004e+00	1.000000000000000000e+00
1.490000000000000000e+02	4.917858346400358727e+01	4.277538896583326533e+01	-3.758322849673275453e-03	9.941338499903024228e+01	1.084886889953209366e-01	0.000000000000000000e+00	9.326923049996224790e+00	1.000000000000000000e+00
1.490000000000000000e+02	4.498375297333886635e+01	7.500538762124717707e+00	-3.768395736400895896e-03	9.968451747432769139e+01	2.321581777643195732e-01	0.000000000000000000e+00	4.169131425437270444e+00	1.000000000000000000e+00
1.490000000000000000e+02	1.821255701300454888e+01	1.113381326337985122e+01	-3.674384372890394067e-03	9.715400815917803357e+01	2.289660116222070885e-01	0.000000000000000000e+00	4.102072824991640942e+00	1.000000000000000000e+00
1.490000000000000000e+02	1.208732303577428269e+01	2.711067618387670564e+01	-2.374185905188179197e-03	6.215649071868023157e+01	3.809068211307534702e-01	0.000000000000000000e+00	5.756452396626033696e+00	1.000000000000000000e+00
1.490000000000000000e+02	8.575152904860080127e+01	3.081213624920149741e+01	-3.525534820264509834e-03	9.314741613231542772e+01	2.404956392292320055e-01	0.000000000000000000e+00	3.036799783009400233e+00	1.000000000000000000e+00
1.490000000000000000e+02	7.939326874562706848e+01	3.765205026529538657e+01	-4.185874689219653590e-03	1.109218226206228906e+02	1.263190582854079036e-01	0.000000000000000000e+00	3.788269656728072476e+00	1.000000000000000000e+00
1.500000000000000000e+02	8.839776296083796581e+01	6.533045548244420075e+00	-4.889845319473164371e-03	1.298706408371493239e+02	1.554531361359778874e-01	0.000000000000000000e+00	6.225888077853351632e+00	1.000000000000000000e+00
1.500000000000000000e+02	1.181021431081187387e+02	2.220408827558742715e+01	-2.602756694905814221e-03	6.830894390043816600e+01	1.759538237985356357e-01	0.000000000000000000e+00	7.193153930659165418e+00	1.000000000000000000e+00
1.500000000000000000e+02	5.881376888195594432e+01	3.981400690963167222e+01	-4.125398634503349773e-03	1.092939851540807581e+02	1.749410936441027076e-01	0.000000000000000000e+00	6.518755739331123067e+00	1.000000000000000000e+00
1.500000000000000000e+02	1.366739548766100256e+02	1.424725726842154394e+01	-3.953549585144136048e-03	1.046683143419078732e+02	9.506526412198734732e-02	0.000000000000000000e+00	6.653772978786981263e+00	1.000000000000000000e+00
1.510000000000000000e+02	1.392621255784635252e+02	4.985711154295550074e+01	-4.074119526408489025e-03	1.079137024322785550e+02	1.859180721628426181e-01	0.000000000000000000e+00	5.009979495804006255e+00	1.000000000000000000e+00
1.510000000000000000e+02	2.949314461082105154e+01	2.057581603324978303e+01	-4.051252444243733791e-03	1.072981878575777870e+02	8.690059618276424480e-02	0.000000000000000000e+00	5.854931405534980371e+00	1.000000000000000000e+00
1.510000000000000000e+02	7.098397762029108549e+01	3.240961499609420571e+01	-4.813061898771934903e-03	1.278038570561459579e+02	2.296991826929883906e-01	0.000000000000000000e+00	6.534222867055575534e+00	1.000000000000000000e+00
1.520000000000000000e+02	8.938122236325656900e+01	1.268076788759506357e+01	-4.290061244451348448e-03	1.137262181605057521e+02	3.041148853572956945e-01	0.000000000000000000e+00	4.795347565830838654e+00	1.000000000000000000e+00
1.520000000000000000e+02	1.090692377636506620e+02	1.273375370973786680e+01	-4.316260919797794936e-03	1.144314363388451596e+02	6.685442487452342153e-02	0.000000000000000000e+00	1.195791735767398478e+01	1.000000000000000000e+00
1.520000000000000000e+02	3.248372511113891647e+01	2.803786517565693615e+01	-2.741620341411230618e-03	7.204674471404248948e+01	2.648817425456274632e-01	0.000000000000000000e+00	3.226132435310341773e+00	1.000000000000000000e+00
1.530000000000000000e+02	6.644409282407464445e+01	2.771009219974192206e+01	-3.750912199551845010e-03	9.921391210061301535e+01	3.314475780120270665e-01	0.000000000000000000e+00	3.304616457656421868e+00	1.000000000000000000e+00
1.530000000000000000e+02	2.303119083585302107e+01	2.884017696020296029e+01	-4.228801329937401966e-03	1.120772814944026550e+02	9.251104153107903016e-02	0.000000000000000000e+00	6.510162108463219965e+00	1.000000000000000000e+00
1.530000000000000000e+02	1.355500038767112869e+01	3.527650395185142429e+01	-1.167603046912628340e-02	3.125347794506604941e+02	6.498123961692792161e-02	0.000000000000000000e+00	3.373208009275222352e+00	1.000000000000000000e+00
1.530000000000000000e+02	1.429654553561095724e+02	5.323131413117936717e+01	-3.489731405974001201e-03	9.218369355673365817e+01	2.475985451619379107e-01	0.000000000000000000e+00	5.009979495804006255e+00	1.000000000000000000e+00
1.530000000000000000e+02	6.094101156608141778e+00	4.402265814783611830e+01	-5.914664328097562172e-03	1.574557534323600123e+02	1.776253121477745500e-01	0.000000000000000000e+00	9.899726339604173475e+00	1.000000000000000000e+00
1.540000000000000000e+02	8.261776451415074973e+01	1.719194994765478768e+01	-6.157021657498117084e-03	1.639792997010447664e+02	2.026113406573094577e-01	0.000000000000000000e+00	6.717002843909657628e+00	1.000000000000000000e+00
1.540000000000000000e+02	8.933726485298640796e+01	2.345231023124811642e+01	-4.373736747006373889e-03	1.159785165078397711e+02	1.348446866319036319e-01	0.000000000000000000e+00	7.394943435082920402e+00	1.000000000000000000e+00
1.540000000000000000e+02	4.175115256130982999e+01	3.436582183012445313e+01	-3.931473665775938285e-03	1.040740955420127136e+02	1.371212704514143121e-01	0.000000000000000000e+00	4.910705388255641957e+00	1.000000000000000000e+00
1.540000000000000000e+02	8.239876068454917402e+01	2.601011169200598871e+01	-3.486564083058734526e-03	9.209843854242600969e+01	2.552091453336388094e-01	0.000000000000000000e+00	5.856662492486155891e+00	1.000000000000000000e+00
1.540000000000000000e+02	5.754701619917062416e+00	2.783698156533640855e+01	-4.613181938697723770e-03	1.224236765971844108e+02	1.211455280791570166e-01	0.000000000000000000e+00	6.374136294723453666e+00	1.000000000000000000e+00
1.540000000000000000e+02	1.160007367860878844e+02	4.825753719838557743e+01	-4.653325056445009947e-03	1.235042112219939838e+02	7.539570456614441696e-02	0.000000000000000000e+00	5.619547273322210046e+00	1.000000000000000000e+00
1.540000000000000000e+02	4.760999385990152177e+01	5.196946424475358839e+01	-4.302268133356091512e-03	1.140547916959698966e+02	2.028382465821463310e-01	0.000000000000000000e+00	5.009513373862785279e+00	1.000000000000000000e+00
1.550000000000000000e+02	6.431912893823850652e+01	4.330473563580775931e+01	-4.222647550163645055e-03	1.119116398479102941e+02	7.276542855467971194e-02	0.000000000000000000e+00	6.518755739331123067e+00	1.000000000000000000e+00
1.550000000000000000e+02	4.259399487356247249e+01	1.248288293279899364e+01	-4.523450375211506870e-03	1.200083669071015748e+02	2.228915935639368406e-01	0.000000000000000000e+00	4.615740171821688165e+00	1.000000000000000000e+00
1.550000000000000000e+02	1.252385018134393277e+02	2.730591610080919907e+01	-2.308279756958105024e-03	6.038249111060937935e+01	3.108030913481976132e-01	0.000000000000000000e+00	7.125961146354128140e+00	1.000000000000000000e+00
1.550000000000000000e+02	1.295969865648310417e+02	3.294355150328376425e+01	-3.797006046893404863e-03	1.004546228584766112e+02	1.369485281526183762e-01	0.000000000000000000e+00	7.125961146354128140e+00	1.000000000000000000e+00
1.560000000000000000e+02	3.321089351358921959e+01	6.980827049165283071e+00	-3.023762542685141594e-02	8.121583056992869842e+02	9.411180653998596490e-03	0.000000000000000000e+00	1.087727953479914156e+01	1.000000000000000000e+00
1.560000000000000000e+02	9.570304920399712501e+01	3.098441732250990199e+01	-4.552013269758715952e-03	1.207771959935053161e+02	1.932301758872270181e-01	0.000000000000000000e+00	9.861837944207408668e+00	1.000000000000000000e+00
1.560000000000000000e+02	5.201279860124071774e+01	4.160047645373480663e+01	-4.033398412918624311e-03	1.068176098625983172e+02	2.391248572550321860e-01	0.000000000000000000e+00	7.868291000810631708e+00	1.000000000000000000e+00
1.560000000000000000e+02	1.090863651873042670e+02	4.794705513302267974e+01	-3.999254136103824221e-03	1.058985463865191861e+02	1.657033022159890567e-01	0.000000000000000000e+00	5.690800755875024208e+00	1.000000000000000000e+00
1.560000000000000000e+02	8.824278634506013930e+01	4.831445289191509573e+01	-3.920125092649811432e-03	1.037686253420606306e+02	1.223110145872282617e-01	0.000000000000000000e+00	1.075962601913550820e+01	1.000000000000000000e+00
1.560000000000000000e+02	3.339331151004381582e+01	2.494261347779961113e+01	-3.159974130774088896e-03	8.330759788625088902e+01	1.843515388033082347e-01	0.000000000000000000e+00	3.226132435310341773e+00	1.000000000000000000e+00
1.560000000000000000e+02	6.359725471239014638e+01	2.603199723875958327e+01	-3.935333488316692697e-03	1.041779906088374048e+02	2.117637922425471553e-01	0.000000000000000000e+00	3.304616457656421868e+00	1.000000000000000000e+00
1.570000000000000000e+02	1.354037524099094014e+02	7.872556055610118619e+00	-3.985481866594873038e-03	1.055278374106914043e+02	1.951079139571997301e-01	0.000000000000000000e+00	1.053701357657347870e+01	1.000000000000000000e+00
1.570000000000000000e+02	4.716078123628565066e+01	8.145203699767998629e+00	-4.968814611008906014e-03	1.319962618299736619e+02	1.872167630422143514e-01	0.000000000000000000e+00	6.298491788628667543e+00	1.000000000000000000e+00
1.570000000000000000e+02	1.426786442911292454e+02	2.598009618137127674e+01	-4.594012272699780040e-03	1.219076855875370882e+02	9.761364139881378854e-02	0.000000000000000000e+00	1.481956405864520754e+01	1.000000000000000000e+00
1.570000000000000000e+02	1.311798743514644983e+01	5.099901845570539649e+01	-4.408845176736491539e-03	1.169235321437678294e+02	5.018337311838449999e-02	0.000000000000000000e+00	9.899726339604173475e+00	1.000000000000000000e+00
1.570000000000000000e+02	4.498564255768927467e+01	3.806083223248657532e+01	-3.815530485877295999e-03	1.009532462552261052e+02	1.938023540516415899e-01	0.000000000000000000e+00	4.910705388255641957e+00	1.000000000000000000e+00
1.580000000000000000e+02	1.248671332911371508e+02	7.963729839215412554e+00	-5.155713476115189077e-03	1.370270294040394958e+02	2.883696189860039949e-01	0.000000000000000000e+00	5.978992272080472681e+00	1.000000000000000000e+00
1.580000000000000000e+02	1.281637408528750655e+02	3.996297571546032401e+01	-3.985531371531177841e-03	1.055291699379284012e+02	3.076349801261776262e-01	0.000000000000000000e+00	7.164252196937982653e+00	1.000000000000000000e+00
1.580000000000000000e+02	4.564148721360711392e+01	4.736292478151170116e+01	-5.473813939355066938e-03	1.455893579920299601e+02	1.121200619231967899e-01	0.000000000000000000e+00	4.556461762799187021e+00	1.000000000000000000e+00
1.580000000000000000e+02	8.842048929715467409e+01	1.380868047895997464e+01	-4.275013450431199534e-03	1.133211758175533959e+02	8.894262528422969272e-02	0.000000000000000000e+00	6.717002843909657628e+00	1.000000000000000000e+00
1.580000000000000000e+02	1.045668037446173884e+02	2.529508856914928572e+01	-4.184993672665256528e-03	1.108981082470147044e+02	9.697273117402849252e-02	0.000000000000000000e+00	7.481917007345189496e+00	1.000000000000000000e+00
1.580000000000000000e+02	4.946524579046096903e+01	3.079177309358975734e+01	-2.174052064050949109e-03	5.676947652844493319e+01	3.232426256180551682e-01	0.000000000000000000e+00	8.501826787177018119e+00	1.000000000000000000e+00
1.580000000000000000e+02	1.124010836952685821e+02	5.257283662981071615e+01	-4.194744097521631646e-03	1.111605609974523503e+02	1.738710679171089346e-01	0.000000000000000000e+00	5.619547273322210046e+00	1.000000000000000000e+00
1.590000000000000000e+02	7.071451277423588522e+01	1.371913587312918459e+01	-5.381543113854528153e-03	1.431056988392767835e+02	9.381780220139845916e-02	0.000000000000000000e+00	6.220240387271657845e+00	1.000000000000000000e+00
1.590000000000000000e+02	1.854223224691455840e+01	2.464683367929762525e+01	-7.462012945135695907e-03	1.991058257532612856e+02	5.108109081653600114e-02	0.000000000000000000e+00	7.061601460652639162e+00	1.000000000000000000e+00
1.590000000000000000e+02	7.243720873335455224e+01	2.675250390495430963e+01	-4.320594716040318702e-03	1.145480893832448714e+02	6.527816376167039358e-02	0.000000000000000000e+00	8.869268117990110056e+00	1.000000000000000000e+00
1.590000000000000000e+02	5.200078612818936108e+01	2.232927946148365805e+01	-2.889623680024936553e-03	7.603055914934098780e+01	2.281578670506813067e-01	0.000000000000000000e+00	4.746339864950641640e+00	1.000000000000000000e+00
1.590000000000000000e+02	1.251377386616930352e+02	4.720974062440070185e+01	-3.532389390634582769e-03	9.333192099986668211e+01	2.571224520278184711e-01	0.000000000000000000e+00	7.853170754955484334e+00	1.000000000000000000e+00
1.600000000000000000e+02	1.017996452511633692e+02	1.522408409740761748e+01	-4.284149047455687066e-03	1.135670792116397507e+02	7.071190257494719411e-02	0.000000000000000000e+00	1.044424708620661590e+01	1.000000000000000000e+00
1.600000000000000000e+02	4.509175077772113127e+01	1.636441262829393750e+01	-4.139092101401477090e-03	1.096625729954701001e+02	1.106353307117035056e-01	0.000000000000000000e+00	4.615740171821688165e+00	1.000000000000000000e+00
1.600000000000000000e+02	2.679168365941716701e+01	2.201792201022598405e+01	-4.101575068397560718e-03	1.086527248457559125e+02	1.558983759291150406e-01	0.000000000000000000e+00	4.686369182978986636e+00	1.000000000000000000e+00
1.600000000000000000e+02	1.032532560980468048e+02	5.308059746711270321e+01	-4.017829516841616919e-03	1.063985409854081325e+02	8.976207437573124892e-02	0.000000000000000000e+00	7.770355110487066064e+00	1.000000000000000000e+00
1.600000000000000000e+02	1.226057676181605771e+01	2.787282493093229263e+01	-4.729520322221856046e-03	1.255551636028418017e+02	1.276536084513908431e-01	0.000000000000000000e+00	7.061601460652639162e+00	1.000000000000000000e+00
1.610000000000000000e+02	1.202283369799190780e+02	1.173598611002040926e+01	-3.769511381669221530e-03	9.971454736261439677e+01	2.933103159121871473e-01	0.000000000000000000e+00	4.268795213534319899e+00	1.000000000000000000e+00
1.620000000000000000e+02	5.679206188542435996e+01	4.411449781301314488e+01	-4.115921906014083885e-03	1.090388995046044300e+02	1.136797110841561986e-01	0.000000000000000000e+00	6.819092259905203512e+00	1.000000000000000000e+00
1.620000000000000000e+02	4.973466035693386544e+01	4.936474330840160718e+01	-4.212352019610356678e-03	1.116345144558655988e+02	9.393389102098048671e-02	0.000000000000000000e+00	4.556461762799187021e+00	1.000000000000000000e+00
1.630000000000000000e+02	9.857108947290528533e+01	4.416769281711787443e+01	-4.039059087547590930e-03	1.069699785693561012e+02	7.258026046766352657e-02	0.000000000000000000e+00	1.006789717892910119e+01	1.000000000000000000e+00
1.630000000000000000e+02	1.348576852850060845e+02	8.355985627359146406e+00	-5.034228507685870740e-03	1.337570114744866316e+02	1.272129940042737717e-01	0.000000000000000000e+00	6.387527220724770416e+00	1.000000000000000000e+00
1.630000000000000000e+02	1.168149528185901431e+02	2.438049387156632264e+01	-4.211193361421890040e-03	1.116033267863168987e+02	1.764701665019113852e-01	0.000000000000000000e+00	1.138697222962369615e+01	1.000000000000000000e+00
1.630000000000000000e+02	1.047309916119870508e+02	3.277520383891684475e+01	-3.995910217472586901e-03	1.058085379350993378e+02	7.665226378920342309e-02	0.000000000000000000e+00	7.481917007345189496e+00	1.000000000000000000e+00
1.630000000000000000e+02	5.472935880539092324e+01	1.844564285916763069e+01	-3.714287857407879215e-03	9.822809256246559073e+01	1.779764635515559412e-01	0.000000000000000000e+00	4.746339864950641640e+00	1.000000000000000000e+00
1.640000000000000000e+02	1.441289017742145973e+02	5.186595207293888876e+01	-3.831743261551068865e-03	1.013896464768049697e+02	7.528652223359177942e-02	0.000000000000000000e+00	5.282162743023403273e+00	1.000000000000000000e+00
1.640000000000000000e+02	6.776091563723878153e+01	8.244863827663415634e+00	-4.576093199178941397e-03	1.214253568480090451e+02	1.064883856112043281e-01	0.000000000000000000e+00	6.220240387271657845e+00	1.000000000000000000e+00
1.640000000000000000e+02	2.546878252348725624e+01	2.651369654902688922e+01	-3.728245763272968524e-03	9.860379832284044710e+01	1.178712247463981067e-01	0.000000000000000000e+00	4.686369182978986636e+00	1.000000000000000000e+00
1.640000000000000000e+02	9.747705664279416737e+01	2.712854024349415027e+01	-4.482247447245809799e-03	1.188993053092768690e+02	6.996609881281001808e-02	0.000000000000000000e+00	6.545848264611406009e+00	1.000000000000000000e+00
1.640000000000000000e+02	6.890224815245973389e+01	4.583513393553133852e+01	-3.919272705778932379e-03	1.037456815953014484e+02	2.456533451749227659e-01	0.000000000000000000e+00	5.082333473841137206e+00	1.000000000000000000e+00
1.640000000000000000e+02	1.122124841090613501e+02	1.230041967636502243e+01	-4.313856703952610207e-03	1.143667219217290807e+02	1.579772094262565929e-01	0.000000000000000000e+00	7.631610832541172229e+00	1.000000000000000000e+00
1.650000000000000000e+02	1.427369820905143349e+01	7.216341746647430000e+00	-7.201335818184587470e-03	1.920891644331375403e+02	3.591995065198316794e-02	0.000000000000000000e+00	8.368614233239355826e+00	1.000000000000000000e+00
1.650000000000000000e+02	1.291635486642710759e+02	5.461626952297535809e+00	-4.591911862993108134e-03	1.218511487378426352e+02	1.769057547843121414e-01	0.000000000000000000e+00	6.387527220724770416e+00	1.000000000000000000e+00
1.650000000000000000e+02	1.294186080756144008e+02	1.884670577513827538e+01	-4.777053951763668600e-03	1.268346290615572514e+02	7.946914581790132104e-02	0.000000000000000000e+00	8.912665863153444334e+00	1.000000000000000000e+00
1.650000000000000000e+02	1.168828887285919933e+02	6.264791739751750299e+00	-4.057329391712425661e-03	1.074617614044659035e+02	2.894487556167858466e-01	0.000000000000000000e+00	5.714199793592266374e+00	1.000000000000000000e+00
1.650000000000000000e+02	8.720199052484230151e+01	9.397759667315014553e+00	-4.517624605562941403e-03	1.198515543281417450e+02	1.289530365887200380e-01	0.000000000000000000e+00	1.401725245090096372e+01	1.000000000000000000e+00
1.650000000000000000e+02	5.253120149522993643e+01	3.313193309835438782e+01	-3.823778801488098879e-03	1.011752666441240791e+02	2.212223234344787848e-01	0.000000000000000000e+00	5.417697455784205474e+00	1.000000000000000000e+00
1.650000000000000000e+02	9.108646440883865125e+01	3.481057093853950590e+01	-3.736831335303112886e-03	9.883489666230599369e+01	8.492035492838578836e-02	0.000000000000000000e+00	9.803356284544028298e+00	1.000000000000000000e+00
1.650000000000000000e+02	2.848654739365487387e+01	4.059305958364664235e+01	-4.115799435732814260e-03	1.090356029649521048e+02	1.496235446203446617e-01	0.000000000000000000e+00	8.239129187986090841e+00	1.000000000000000000e+00
1.650000000000000000e+02	8.809516392502399640e+01	5.304340114847023813e+01	-4.193355186177700165e-03	1.111231755903856424e+02	1.075223098245275954e-01	0.000000000000000000e+00	1.058391070109996690e+01	1.000000000000000000e+00
1.660000000000000000e+02	3.929003899513617881e+01	1.006033315395058381e+01	-4.273983071948103153e-03	1.132934410602619124e+02	8.383736959832743807e-02	0.000000000000000000e+00	1.034130383888014393e+01	1.000000000000000000e+00
1.660000000000000000e+02	5.920101633194648549e+00	6.715214584531721265e+00	-4.006131477553557044e-03	1.060836641845401687e+02	1.311844577043133064e-01	0.000000000000000000e+00	8.368614233239355826e+00	1.000000000000000000e+00
1.660000000000000000e+02	1.223221429584031199e+02	8.015960693499978973e+00	-4.296595121350017983e-03	1.139020909033181539e+02	3.223410255755198017e-01	0.000000000000000000e+00	4.268795213534319899e+00	1.000000000000000000e+00
1.660000000000000000e+02	6.340060697012390278e+01	4.579591124004189595e+01	-3.863422127273563687e-03	1.022423483397578678e+02	1.272554249795587733e-01	0.000000000000000000e+00	5.501780995188291001e+00	1.000000000000000000e+00
1.670000000000000000e+02	1.327968109841997659e+02	4.763233331953097860e+01	-4.856524220038958492e-03	1.289737348742880556e+02	2.797332847078483065e-01	0.000000000000000000e+00	6.881415835532386893e+00	1.000000000000000000e+00
1.670000000000000000e+02	1.204816246412642613e+02	5.066835254583277504e+01	-3.537974675009214042e-03	9.348226042278319881e+01	8.874908072767384581e-02	0.000000000000000000e+00	1.264840359994257213e+01	1.000000000000000000e+00
1.670000000000000000e+02	8.154275323696811029e+01	3.256928302539172648e+01	-4.507460581693715357e-03	1.195779687091265941e+02	1.097454107930447842e-01	0.000000000000000000e+00	6.923095861965263609e+00	1.000000000000000000e+00
1.680000000000000000e+02	1.277374915370995438e+02	2.759938879077139973e+01	-4.127808499446460055e-03	1.093588516282927969e+02	1.373150458952311359e-01	0.000000000000000000e+00	6.687243654881567245e+00	1.000000000000000000e+00
1.680000000000000000e+02	3.013605387217827669e+01	1.487147869910951314e+01	-4.139889139971590637e-03	1.096840269288127416e+02	1.518143427227306441e-01	0.000000000000000000e+00	1.034130383888014393e+01	1.000000000000000000e+00
1.680000000000000000e+02	4.949591426145461526e+01	2.864434163623451113e+01	-4.966223693949572797e-03	1.319265219654657812e+02	2.399076380087614702e-01	0.000000000000000000e+00	5.417697455784205474e+00	1.000000000000000000e+00
1.680000000000000000e+02	1.394363075471889601e+02	4.944091544140727734e+01	-3.517621278306602445e-03	9.293440686521681471e+01	4.409826367758420407e-01	0.000000000000000000e+00	5.282162743023403273e+00	1.000000000000000000e+00
1.690000000000000000e+02	6.927888343670261406e+01	3.247049599151095123e+01	-6.958765347798804950e-03	1.855598810362119480e+02	1.307083117952305695e-01	0.000000000000000000e+00	5.960958325897027343e+00	1.000000000000000000e+00
1.690000000000000000e+02	9.353496409400713674e+01	2.190283112031154289e+01	-4.124731876509443555e-03	1.092760379905515151e+02	1.033578202417192449e-01	0.000000000000000000e+00	6.545848264611406009e+00	1.000000000000000000e+00
1.690000000000000000e+02	1.097185059537671634e+02	4.239881135528435152e+01	-3.597579570488467285e-03	9.508664884569894582e+01	1.463527422238547482e-01	0.000000000000000000e+00	3.766236457742989874e+00	1.000000000000000000e+00
1.690000000000000000e+02	2.628256226268832307e+01	4.853193225669051003e+01	-1.029753781361586809e-02	2.754298128234631236e+02	1.215672957859982306e-01	0.000000000000000000e+00	6.824561042754369034e+00	1.000000000000000000e+00
1.690000000000000000e+02	1.020246684936247021e+02	5.439782880462152193e+00	-4.657457604828799287e-03	1.236154472661272905e+02	1.448221603522702461e-01	0.000000000000000000e+00	1.228250480396532218e+01	1.000000000000000000e+00
1.690000000000000000e+02	4.260779484496898561e+01	2.702625660346469516e+01	-2.927794036981423622e-03	7.705799285771591656e+01	3.348672852294262148e-01	0.000000000000000000e+00	6.248667699865143810e+00	1.000000000000000000e+00
1.690000000000000000e+02	1.112369654457466197e+02	3.536240304597508555e+01	-2.954329640370136154e-03	7.777225323062023676e+01	3.424969127398013180e-01	0.000000000000000000e+00	3.972840592448248831e+00	1.000000000000000000e+00
1.690000000000000000e+02	6.700975840852862575e+00	4.560658085186356203e+01	-3.703126714081496351e-03	9.792766742128594615e+01	9.838270525106029840e-02	0.000000000000000000e+00	1.979889410137682049e+01	1.000000000000000000e+00
1.700000000000000000e+02	1.154747716797344879e+02	2.752028204256443544e+01	-4.078874583127534668e-03	1.080416945693170305e+02	1.340531736216967751e-01	0.000000000000000000e+00	6.144336164871550210e+00	1.000000000000000000e+00
1.700000000000000000e+02	5.273301889149882271e+01	5.097757903435441662e+00	-5.074557277372489933e-03	1.348425433032970489e+02	1.742231802771695426e-01	0.000000000000000000e+00	6.317739710336210734e+00	1.000000000000000000e+00
1.700000000000000000e+02	6.981960295216831014e+01	2.653411270126800758e+01	-4.786150526434117952e-03	1.270794820886804644e+02	2.907906904973316387e-01	0.000000000000000000e+00	5.960958325897027343e+00	1.000000000000000000e+00
1.700000000000000000e+02	1.357321323607224031e+02	3.135964714582765467e+01	-4.331933777107829960e-03	1.148533035465644190e+02	1.486158756465746356e-01	0.000000000000000000e+00	7.020923942736773782e+00	1.000000000000000000e+00
1.700000000000000000e+02	9.760727305752311622e+01	4.840239419089247264e+01	-3.850954647994951283e-03	1.019067604781113374e+02	2.657376147223758922e-01	0.000000000000000000e+00	4.019061907650583798e+00	1.000000000000000000e+00
1.700000000000000000e+02	1.073427870922168381e+02	3.457574090508826714e+01	-3.387918299208200930e-03	8.944318426663700450e+01	2.770310914657967416e-01	0.000000000000000000e+00	3.972840592448248831e+00	1.000000000000000000e+00
1.710000000000000000e+02	5.021730091841089916e+01	1.089301442299015932e+01	-4.122579271859421607e-03	1.092180962065446579e+02	1.935080539592616278e-01	0.000000000000000000e+00	6.317739710336210734e+00	1.000000000000000000e+00
1.710000000000000000e+02	1.210491170357855566e+02	1.452847876734888288e+01	-4.079179770858687264e-03	1.080499093251477376e+02	1.619677502392756763e-01	0.000000000000000000e+00	6.635773252746429485e+00	1.000000000000000000e+00
1.710000000000000000e+02	4.029970758394445340e+01	2.121948631191413170e+01	-4.642947650241252035e-03	1.232248819783247598e+02	9.234139024916376837e-02	0.000000000000000000e+00	6.248667699865143810e+00	1.000000000000000000e+00
1.710000000000000000e+02	1.242042139210203828e+02	2.192178568845192288e+01	-3.989077111293631156e-03	1.056246108204232286e+02	1.212495239666174784e-01	0.000000000000000000e+00	6.687243654881567245e+00	1.000000000000000000e+00
1.710000000000000000e+02	7.492471377588579173e+01	3.558936000701411473e+01	-5.004473069271913460e-03	1.329560826157697875e+02	2.495118996221858954e-01	0.000000000000000000e+00	6.450016508974356633e+00	1.000000000000000000e+00
1.710000000000000000e+02	3.138195030888736170e+01	4.399641960864696699e+01	-4.746985084321545846e-03	1.260252636155408084e+02	3.967435856811635242e-01	0.000000000000000000e+00	6.468488779403380740e+00	1.000000000000000000e+00
1.710000000000000000e+02	8.061807609779178563e+01	3.943034915991085398e+01	-3.094122794083085676e-03	8.153507364355095888e+01	3.588240801009946468e-01	0.000000000000000000e+00	5.792529329551954653e+00	1.000000000000000000e+00
1.720000000000000000e+02	1.353617031626504001e+02	3.837079221770501647e+01	-1.051310388944182682e-02	2.812322173683871824e+02	2.002907463510106290e-02	0.000000000000000000e+00	7.020923942736773782e+00	1.000000000000000000e+00
1.720000000000000000e+02	6.272560144667063042e+01	1.064395255341189461e+01	-4.355362002901784491e-03	1.154839224568242315e+02	2.342182496615745624e-01	0.000000000000000000e+00	5.745703694066743417e+00	1.000000000000000000e+00
1.720000000000000000e+02	1.144726857043475405e+02	2.145821221412454705e+01	-4.513766736584016656e-03	1.197477118454539493e+02	9.340606139925500262e-02	0.000000000000000000e+00	6.144336164871550210e+00	1.000000000000000000e+00
1.720000000000000000e+02	1.275646897235494208e+02	4.018921600377202452e+01	-4.247422211095732737e-03	1.125785008307458384e+02	1.482476006519962697e-01	0.000000000000000000e+00	7.083416166436102834e+00	1.000000000000000000e+00
1.720000000000000000e+02	5.916216529509220834e+01	6.136732375338032064e+00	-4.090918965686422999e-03	1.083658939120601872e+02	4.240123712042763726e-01	0.000000000000000000e+00	5.745703694066743417e+00	1.000000000000000000e+00
1.730000000000000000e+02	4.916089944209444695e+01	4.609725046595483633e+01	-4.607858011172794727e-03	1.222803721317246612e+02	5.611681680616120715e-02	0.000000000000000000e+00	1.147258111072762432e+01	1.000000000000000000e+00
1.730000000000000000e+02	5.322898405315151571e+00	6.483145784910036014e+00	-3.680327413624038830e-03	9.731397733072527956e+01	2.532378460036978085e-01	0.000000000000000000e+00	1.526243967352625042e+01	1.000000000000000000e+00
1.730000000000000000e+02	2.663854676107918706e+01	3.696137132910918410e+01	-4.113048915378297692e-03	1.089615670493062680e+02	1.186631098423086561e-01	0.000000000000000000e+00	8.484797081414894748e+00	1.000000000000000000e+00
1.740000000000000000e+02	1.424986902447040791e+02	8.855719379701241678e+00	-3.846052352842598866e-03	1.017748051156380029e+02	2.900134659498666556e-01	0.000000000000000000e+00	4.678409299999852777e+00	1.000000000000000000e+00
1.740000000000000000e+02	7.246187015793452701e+01	1.163187687486160904e+01	-4.188015891986014358e-03	1.109794574994670313e+02	6.750926679081525883e-02	0.000000000000000000e+00	5.943598259145343121e+00	1.000000000000000000e+00
1.740000000000000000e+02	4.000369027867975547e+01	1.285119655471294564e+01	-7.641327872639023383e-03	2.039324560397358255e+02	4.254158378863603929e-02	0.000000000000000000e+00	8.373523732903278116e+00	1.000000000000000000e+00
1.740000000000000000e+02	1.128570807559621585e+02	4.031701278994256654e+01	-4.095987318715066210e-03	1.085023190640048938e+02	1.088254371766725903e-01	0.000000000000000000e+00	3.766236457742989874e+00	1.000000000000000000e+00
1.740000000000000000e+02	7.025559551418444926e+01	4.214748145688201220e+01	-3.453435872348237408e-03	9.120672457650965725e+01	9.937282025771843053e-02	0.000000000000000000e+00	8.050442366290834428e+00	1.000000000000000000e+00
1.740000000000000000e+02	9.555868603882397849e+01	4.434044810746706133e+01	-4.544851158602829580e-03	1.205844130328147941e+02	1.479820007613209532e-01	0.000000000000000000e+00	3.953367284234832191e+00	1.000000000000000000e+00
1.750000000000000000e+02	8.565390777389589516e+01	1.729638891195871864e+01	-3.902953438988186752e-03	1.033064149461608707e+02	1.454472729977246415e-01	0.000000000000000000e+00	7.983366151038119973e+00	1.000000000000000000e+00
1.750000000000000000e+02	8.012361899831400081e+01	2.682901409836456708e+01	-3.753978388843088633e-03	9.929644489530690521e+01	1.438476794575839213e-01	0.000000000000000000e+00	3.703116098382314370e+00	1.000000000000000000e+00
1.750000000000000000e+02	3.784744974386966021e+01	4.419305161395387671e+01	-4.431618419040478547e-03	1.175365208255026914e+02	8.297461524018046042e-02	0.000000000000000000e+00	6.468488779403380740e+00	1.000000000000000000e+00
1.750000000000000000e+02	1.182768915586236780e+01	4.500156480040622142e+01	-4.325410976925597728e-03	1.146777289563697479e+02	2.382062404602076633e-01	0.000000000000000000e+00	5.610161323971991187e+00	1.000000000000000000e+00
1.750000000000000000e+02	1.771288758911964933e+01	4.511221673723820658e+01	-4.167841412170748307e-03	1.104364198581171479e+02	1.568040451203205343e-01	0.000000000000000000e+00	4.131385119911842985e+00	1.000000000000000000e+00
1.750000000000000000e+02	2.057830975324209533e+01	6.946275781314803055e+00	-3.915568073069261058e-03	1.036459637821459694e+02	7.592133770186737518e-02	0.000000000000000000e+00	1.278037169492291447e+01	1.000000000000000000e+00
1.750000000000000000e+02	7.322816864224824940e+01	1.997624915940547297e+01	-1.661893426438918690e-03	4.298367282433393655e+01	4.858807771305417855e-01	0.000000000000000000e+00	4.167521933085886587e+00	1.000000000000000000e+00
1.750000000000000000e+02	1.256256792991728446e+02	4.950659918487065170e+01	-4.461322782161489427e-03	1.183360748876018818e+02	2.116041935560395437e-01	0.000000000000000000e+00	6.339306038588755854e+00	1.000000000000000000e+00
1.760000000000000000e+02	1.359701580845339777e+02	2.584695422414755583e+01	-4.680006983527685953e-03	1.242224101982412918e+02	5.115175343300248922e-02	0.000000000000000000e+00	1.240340235953565440e+01	1.000000000000000000e+00
1.760000000000000000e+02	3.374720123608805977e+01	2.715203561644402086e+01	-4.045269968815325481e-03	1.071371572200682039e+02	6.017748147270174375e-02	0.000000000000000000e+00	8.839144794004475614e+00	1.000000000000000000e+00
1.760000000000000000e+02	8.284650400640202861e+01	3.408362071254730807e+01	-3.514982881135112619e-03	9.286338897578079354e+01	1.119594421245047045e-01	0.000000000000000000e+00	4.108799801489758430e+00	1.000000000000000000e+00
1.760000000000000000e+02	9.388385180576030109e+01	3.841642226301998875e+01	-4.852798937406425234e-03	1.288734612259632115e+02	7.688375096950783583e-02	0.000000000000000000e+00	6.156228708707859987e+00	1.000000000000000000e+00
1.760000000000000000e+02	1.067318330172321339e+02	3.897181251398982482e+01	-4.562875059765263142e-03	1.210695634240414904e+02	1.305777896052042752e-01	0.000000000000000000e+00	6.271221862064888519e+00	1.000000000000000000e+00
1.760000000000000000e+02	1.311075768706826636e+02	4.632295346551640591e+01	-4.891788370044558576e-03	1.299229420418879499e+02	2.344550750496126046e-01	0.000000000000000000e+00	6.037510492447126786e+00	1.000000000000000000e+00
1.760000000000000000e+02	1.169969018951640862e+02	5.237042889198536244e+01	-4.019083880644566502e-03	1.064323047685235224e+02	1.116995693817293134e-01	0.000000000000000000e+00	9.091607123016526515e+00	1.000000000000000000e+00
1.760000000000000000e+02	1.405280628757605825e+02	4.612590657744299882e+00	-4.009691569520614819e-03	1.061794913861573804e+02	2.499513924231532291e-01	0.000000000000000000e+00	4.678409299999852777e+00	1.000000000000000000e+00
1.770000000000000000e+02	1.068229164836843665e+02	9.498746516219075176e+00	-3.970633729048466884e-03	1.051281692326034687e+02	2.160117518405665349e-01	0.000000000000000000e+00	1.173923277248711017e+01	1.000000000000000000e+00
1.770000000000000000e+02	6.846105933899257145e+00	2.600193392973585915e+01	-4.657055145500911889e-03	1.236046142450949503e+02	1.775196313022335826e-01	0.000000000000000000e+00	6.048029230759565777e+00	1.000000000000000000e+00
1.780000000000000000e+02	1.234999408597182793e+02	1.403296129928494729e+01	-4.172946536428435819e-03	1.105738347833631963e+02	5.893438903167080856e-02	0.000000000000000000e+00	8.396476106220488234e+00	1.000000000000000000e+00
1.780000000000000000e+02	2.730087254768333693e+01	1.781573069566911727e+01	-3.318677366329422871e-03	8.757942206708302990e+01	1.165208401129641524e-01	0.000000000000000000e+00	8.947712293683416362e+00	1.000000000000000000e+00
1.780000000000000000e+02	8.727633600092354982e+01	9.479620925784054464e+00	-3.915795569279297873e-03	1.036520873108042480e+02	7.950999134119318690e-02	0.000000000000000000e+00	7.983366151038119973e+00	1.000000000000000000e+00
1.780000000000000000e+02	7.249731007371381963e+01	2.793198213030382959e+01	-4.050985745989629447e-03	1.072910091252294364e+02	1.266178987189094940e-01	0.000000000000000000e+00	7.705655474579455877e+00	1.000000000000000000e+00
1.780000000000000000e+02	1.033185067141962179e+02	2.946285630058131133e+01	-3.891636777950373358e-03	1.030018037257377301e+02	2.350350545523461898e-01	0.000000000000000000e+00	7.877455660672930016e+00	1.000000000000000000e+00
1.780000000000000000e+02	1.351001146767522130e+02	4.179402701286623056e+01	-4.181673793371677716e-03	1.108087468638385644e+02	2.354232406674913181e-01	0.000000000000000000e+00	6.037510492447126786e+00	1.000000000000000000e+00
1.780000000000000000e+02	6.130661132681623826e+01	5.062905393508386709e+01	-4.465705648494979439e-03	1.184540487544814340e+02	1.208607763681169844e-01	0.000000000000000000e+00	1.111200579749439044e+01	1.000000000000000000e+00
1.780000000000000000e+02	1.226502700535193213e+01	2.331605381374253128e+01	-4.548878178783019761e-03	1.206928085681814196e+02	2.198478908712695468e-01	0.000000000000000000e+00	6.048029230759565777e+00	1.000000000000000000e+00
1.790000000000000000e+02	1.213192253304756605e+02	3.647314166035103256e+01	-8.136098831144283200e-03	2.172502345785315470e+02	8.431799046956045540e-02	0.000000000000000000e+00	6.077530740819482524e+00	1.000000000000000000e+00
1.790000000000000000e+02	4.885864227122397097e+00	1.285415760940446717e+01	-4.131080842139514889e-03	1.094469334660401358e+02	8.717485118735790461e-02	0.000000000000000000e+00	1.280247302273867049e+01	1.000000000000000000e+00
1.790000000000000000e+02	7.569640966120677206e+01	1.661826980641913920e+01	-3.854620514537663786e-03	1.020054348201061032e+02	1.001366181770219077e-01	0.000000000000000000e+00	3.783425594705444706e+00	1.000000000000000000e+00
1.790000000000000000e+02	1.078455914006546550e+02	2.301616630279938747e+01	-3.768857765554875158e-03	9.969695393981821496e+01	3.849340716733968826e-01	0.000000000000000000e+00	4.335596611517477328e+00	1.000000000000000000e+00
1.790000000000000000e+02	1.281258285038908014e+02	3.714998615963470741e+01	-4.502003508725815895e-03	1.194310803600688899e+02	1.866578324692227397e-01	0.000000000000000000e+00	6.840172895223894045e+00	1.000000000000000000e+00
1.800000000000000000e+02	6.497881097285151952e+01	2.017587641434459300e+01	-3.895144805434194724e-03	1.030962295046449668e+02	8.802763064071394972e-02	0.000000000000000000e+00	7.961418556139146396e+00	1.000000000000000000e+00
1.800000000000000000e+02	2.293054430910057206e+01	2.628231731451547759e+01	-4.506920141750215061e-03	1.195634216558743077e+02	5.278978987865889927e-02	0.000000000000000000e+00	8.417761197297254583e+00	1.000000000000000000e+00
1.800000000000000000e+02	2.077199263788225991e+01	4.233548857091293627e+01	-2.798985346831136655e-03	7.359084188653449132e+01	1.451569265900282124e-01	0.000000000000000000e+00	4.131385119911842985e+00	1.000000000000000000e+00
1.800000000000000000e+02	8.094981381565131073e+01	3.043878846276786376e+01	-3.661847554891822787e-03	9.681655390319144772e+01	2.681082362932531993e-01	0.000000000000000000e+00	3.703116098382314370e+00	1.000000000000000000e+00
1.800000000000000000e+02	6.436613955601949932e+00	3.289880951716069291e+01	-3.612313916284794809e-03	9.548325408466112663e+01	2.483302487588687768e-01	0.000000000000000000e+00	6.909021388641555461e+00	1.000000000000000000e+00
1.800000000000000000e+02	1.039260858455255772e+02	5.064564692938017032e+01	-3.887246299418660022e-03	1.028836249608778388e+02	2.770574020624858580e-01	0.000000000000000000e+00	7.644051294823551501e+00	1.000000000000000000e+00
1.810000000000000000e+02	3.701730062637165020e+01	8.416783736288916629e+00	-4.594756792748230963e-03	1.219277258767911718e+02	3.033669632322582022e-01	0.000000000000000000e+00	9.594947725021514273e+00	1.000000000000000000e+00
1.810000000000000000e+02	6.672736976246028462e+01	3.307873027646484587e+01	-4.019131073833820574e-03	1.064335750703313010e+02	2.049987522641969484e-01	0.000000000000000000e+00	5.180097364317520992e+00	1.000000000000000000e+00
1.810000000000000000e+02	1.162551535334737736e+02	3.311285049135750569e+01	-4.429866152967254500e-03	1.174893549781482989e+02	2.536383024440037603e-01	0.000000000000000000e+00	6.077530740819482524e+00	1.000000000000000000e+00
1.810000000000000000e+02	4.631270504740545846e+01	6.038028075166768538e+00	-4.598118156598112946e-03	1.220182039021714075e+02	3.223630183404201377e-01	0.000000000000000000e+00	9.594947725021514273e+00	1.000000000000000000e+00
1.810000000000000000e+02	5.186937450760513002e+01	3.875107907235820903e+01	-3.597173948618370871e-03	9.507573069833485135e+01	7.598880700296295476e-02	0.000000000000000000e+00	8.932133536707334898e+00	1.000000000000000000e+00
1.820000000000000000e+02	4.929990701252447849e+01	1.749385791235320653e+01	-4.065146743801103559e-03	1.076721815232847632e+02	2.123928207263848789e-01	0.000000000000000000e+00	7.241180494575278459e+00	1.000000000000000000e+00
1.820000000000000000e+02	5.598317069293064208e+01	3.082266873590531020e+01	-3.820065953081848778e-03	1.010753276885880894e+02	1.290541297697225254e-01	0.000000000000000000e+00	8.932133536707334898e+00	1.000000000000000000e+00
1.820000000000000000e+02	4.600565290609482361e+01	4.819069929537641883e+01	-2.227614109108681448e-03	5.821120919666558535e+01	2.000732834055134468e-01	0.000000000000000000e+00	1.111259020097623207e+01	1.000000000000000000e+00
1.820000000000000000e+02	1.714624694901593216e+01	6.369253995751428477e+00	-4.911714362367024592e-03	1.304592911310059549e+02	2.478370923782919899e-01	0.000000000000000000e+00	4.436718327147428198e+00	1.000000000000000000e+00
1.820000000000000000e+02	1.374429791375551702e+02	3.412582826710828243e+01	-4.390585844797567638e-03	1.164320446486981950e+02	9.228811861216357215e-02	0.000000000000000000e+00	8.018122341679335463e+00	1.000000000000000000e+00
1.820000000000000000e+02	1.277294569168198990e+02	6.779547970027394399e+00	-3.525707710504727855e-03	9.315206982892223664e+01	3.607507673309713336e-01	0.000000000000000000e+00	5.545332398696369403e+00	1.000000000000000000e+00
1.820000000000000000e+02	1.793487509221899501e+01	1.073532032211363330e+01	3.968765446624214141e-03	-1.050778805664107551e+02	3.062646673505591277e-01	0.000000000000000000e+00	4.436718327147428198e+00	1.000000000000000000e+00
1.830000000000000000e+02	1.845376112653285006e+01	1.915370483304321425e+01	-3.805210468494607534e-03	1.006754617497765878e+02	1.147733612276626847e-01	0.000000000000000000e+00	7.458255765244149238e+00	1.000000000000000000e+00
1.830000000000000000e+02	8.503946389925522453e+01	3.094055566608848906e+01	-4.124985799480906240e-03	1.092828728498772648e+02	3.556204415605337399e-01	0.000000000000000000e+00	4.120316508795131227e+00	1.000000000000000000e+00
1.830000000000000000e+02	7.750640549884123232e+01	4.802004664352671170e+01	-4.550118783054324205e-03	1.207262019851867905e+02	1.328552454405232952e-01	0.000000000000000000e+00	1.135858356552168047e+01	1.000000000000000000e+00
1.830000000000000000e+02	7.624279255929036481e+01	2.036203461732193176e+01	-3.620921996524906032e-03	9.571495827891763497e+01	3.281906422602791640e-01	0.000000000000000000e+00	3.783425594705444706e+00	1.000000000000000000e+00
1.830000000000000000e+02	8.345625729994553410e+01	3.752879646241203915e+01	-8.636407323063758495e-03	2.307170672248773542e+02	2.831090810909520084e-02	0.000000000000000000e+00	6.775799578384805955e+00	1.000000000000000000e+00
1.840000000000000000e+02	1.042579887170310684e+02	8.306004352489731346e+00	-4.649098305513346338e-03	1.233904395224249555e+02	1.575041041465146119e-01	0.000000000000000000e+00	7.323855781737031556e+00	1.000000000000000000e+00
1.840000000000000000e+02	1.242990887130541608e+02	1.113652919544306741e+01	-4.241283162006294870e-03	1.124132556909362393e+02	2.555976413622932375e-01	0.000000000000000000e+00	5.545332398696369403e+00	1.000000000000000000e+00
1.840000000000000000e+02	1.311326563562692513e+02	1.557798083436735403e+01	-3.064963256447789195e-03	8.075018468059774079e+01	2.279904936346417443e-01	0.000000000000000000e+00	8.150100575778159495e+00	1.000000000000000000e+00
1.840000000000000000e+02	7.182250583456018944e+01	3.214438713254197211e+01	-3.994928496860420016e-03	1.057821129045371009e+02	1.832858203802794073e-01	0.000000000000000000e+00	5.180097364317520992e+00	1.000000000000000000e+00
1.840000000000000000e+02	3.032759626759861504e+01	4.001003132705730536e+01	-4.282373007894081131e-03	1.135192734519220323e+02	2.426991757538011774e-01	0.000000000000000000e+00	5.921361233038884286e+00	1.000000000000000000e+00
1.840000000000000000e+02	1.131908430118611335e+02	5.013703881773490423e+01	-4.761419248715630798e-03	1.264137888543174313e+02	1.582411719128069549e-01	0.000000000000000000e+00	9.278707213960219136e+00	1.000000000000000000e+00
1.840000000000000000e+02	8.272662823780268582e+01	7.354926536677791837e+00	-3.317652380305757299e-03	8.755183245893428534e+01	3.207734311142348416e-01	0.000000000000000000e+00	3.587517098826457751e+00	1.000000000000000000e+00
1.840000000000000000e+02	9.966538576928626014e+01	1.401099003836560719e+01	-4.499375760293793103e-03	1.193603491033696855e+02	3.611982322893499964e-01	0.000000000000000000e+00	5.231386712731543653e+00	1.000000000000000000e+00
1.840000000000000000e+02	1.272190070806028359e+02	2.512169126090962834e+01	-3.583024387669441445e-03	9.469486614697086679e+01	2.979561765859911615e-01	0.000000000000000000e+00	1.031499197084592900e+01	1.000000000000000000e+00
1.840000000000000000e+02	1.433531152598475558e+02	4.909174558983790604e+01	-3.172836134557584318e-03	8.365380518683949163e+01	1.224019234886906116e-01	0.000000000000000000e+00	1.510059412790540279e+01	1.000000000000000000e+00
1.850000000000000000e+02	1.397448909061664502e+01	3.211640837215425393e+01	-5.986647210725988197e-03	1.593933208520923017e+02	7.210179827089024940e-02	0.000000000000000000e+00	7.578371401744585789e+00	1.000000000000000000e+00
1.850000000000000000e+02	9.506286899330095252e+01	1.152417555696214713e+01	-4.704236103188717648e-03	1.248745868150953555e+02	2.441500690495648218e-01	0.000000000000000000e+00	5.231386712731543653e+00	1.000000000000000000e+00
1.850000000000000000e+02	7.231836119221503623e+01	2.326054625137378196e+01	-3.544452141483173287e-03	9.365661476292733312e+01	2.641889402813200061e-01	0.000000000000000000e+00	4.878783787750657908e+00	1.000000000000000000e+00
1.850000000000000000e+02	8.998401289392781166e+01	3.505188274375216650e+01	-4.214973682780449697e-03	1.117050819152170931e+02	2.365147514059118272e-01	0.000000000000000000e+00	4.151352881985818755e+00	1.000000000000000000e+00
1.850000000000000000e+02	3.498838296827639738e+01	3.635769150402318672e+01	-4.333272102467965528e-03	1.148893273277762006e+02	3.133311980119143358e-01	0.000000000000000000e+00	5.779225213901941771e+00	1.000000000000000000e+00
1.850000000000000000e+02	6.891653834196489470e+01	3.889450088925412530e+01	-4.272460479051940103e-03	1.132524573391132350e+02	9.035787371390635592e-02	0.000000000000000000e+00	3.144356601797710482e+00	1.000000000000000000e+00
1.850000000000000000e+02	4.481635569208561876e+00	1.270909253909665537e+01	-3.685680056862833225e-03	9.745805473871786262e+01	2.968924748331582819e-01	0.000000000000000000e+00	6.003983177275405758e+00	1.000000000000000000e+00
1.850000000000000000e+02	5.650978971228814629e+01	1.666694016599288730e+01	-4.161386438256579889e-03	1.102626709515072889e+02	9.637960735979611560e-02	0.000000000000000000e+00	7.257148303817213986e+00	1.000000000000000000e+00
1.850000000000000000e+02	4.465169707821736012e+01	2.304623032075901179e+01	-4.094878589314634131e-03	1.084724753305347349e+02	1.862734448828528011e-01	0.000000000000000000e+00	7.241180494575278459e+00	1.000000000000000000e+00
1.850000000000000000e+02	7.557331409294671509e+00	2.539073966456337317e+01	-4.158009129759406182e-03	1.101717637431326722e+02	1.065248695914555732e-01	0.000000000000000000e+00	6.045835206896834180e+00	1.000000000000000000e+00
1.850000000000000000e+02	2.930197650208587845e+01	4.961182220711278035e+01	-3.909446797296971948e-03	1.034811970477431942e+02	7.237200185370862293e-02	0.000000000000000000e+00	9.656411549210549339e+00	1.000000000000000000e+00
1.860000000000000000e+02	8.326284180804147184e+01	1.531518288838601372e+01	-4.991390949277050258e-03	1.326039504343744113e+02	1.420778570255277762e-01	0.000000000000000000e+00	6.303561993720714796e+00	1.000000000000000000e+00
1.860000000000000000e+02	1.155638204750169677e+02	2.296858036847390139e+01	-3.681896722194921961e-03	9.735621850039537151e+01	1.147002426639086581e-01	0.000000000000000000e+00	1.016780004345798361e+01	1.000000000000000000e+00
1.860000000000000000e+02	4.544636546513304509e+00	4.576481612659497955e+01	-4.013546002265078530e-03	1.062832413755232182e+02	1.905261062887174672e-01	0.000000000000000000e+00	7.634485398792388189e+00	1.000000000000000000e+00
1.860000000000000000e+02	2.746179560684499776e+01	1.484115055436419439e+01	-3.247683763606280544e-03	8.566848315184351748e+01	1.260404334146054683e-01	0.000000000000000000e+00	7.261293887643765821e+00	1.000000000000000000e+00
1.860000000000000000e+02	8.574683870515789863e+01	2.219344001568280689e+01	-3.370715875785678176e-03	8.898014563930148313e+01	2.694877314777729405e-01	0.000000000000000000e+00	3.972344224036784333e+00	1.000000000000000000e+00
1.860000000000000000e+02	1.217905883732812811e+01	4.573377438237984194e+01	-3.491951359427415431e-03	9.224344817238110750e+01	2.128487880285578893e-01	0.000000000000000000e+00	7.300339372931056836e+00	1.000000000000000000e+00
1.870000000000000000e+02	1.423679824570665744e+02	1.311050545157456426e+01	-4.141607569290572423e-03	1.097302819902939461e+02	8.625123033460824207e-02	0.000000000000000000e+00	1.150308599272151788e+01	1.000000000000000000e+00
1.870000000000000000e+02	1.014329575257006724e+02	2.949065235347402947e+01	-4.350835455383808732e-03	1.153620811151823062e+02	1.180114384780097669e-01	0.000000000000000000e+00	8.975338521602417075e+00	1.000000000000000000e+00
1.870000000000000000e+02	4.817244542795257267e+00	3.077999261028699252e+01	-4.447804216350423334e-03	1.179721948689002602e+02	1.654086015405944465e-01	0.000000000000000000e+00	6.045835206896834180e+00	1.000000000000000000e+00
1.870000000000000000e+02	6.509473787654525267e+01	3.152030945829040576e+01	-4.216001008796356475e-03	1.117327345090724862e+02	1.702131810045245386e-01	0.000000000000000000e+00	4.716092911041604552e+00	1.000000000000000000e+00
1.870000000000000000e+02	4.065850011233521855e+01	3.524000834424570172e+01	-4.389179210294713931e-03	1.163941821863365647e+02	1.248392998668627074e-01	0.000000000000000000e+00	5.779225213901941771e+00	1.000000000000000000e+00
1.870000000000000000e+02	8.782781881371801092e+01	4.327812216095388465e+01	-4.489109102164219600e-03	1.190840008720259249e+02	1.377033150029742803e-01	0.000000000000000000e+00	7.222554676609266977e+00	1.000000000000000000e+00
1.870000000000000000e+02	6.205676580514805352e+01	8.020969780742156274e+00	-3.334024600108284782e-03	8.799252444735913059e+01	2.888385913396163129e-01	0.000000000000000000e+00	1.027237789790621214e+01	1.000000000000000000e+00
1.880000000000000000e+02	7.086672444806425553e+00	7.299693601157118295e+00	-4.186143078713728052e-03	1.109290468761754482e+02	1.679193472366147244e-01	0.000000000000000000e+00	6.003983177275405758e+00	1.000000000000000000e+00
1.880000000000000000e+02	8.013920474037381325e+01	9.839985606262485973e+00	-4.084739134340488811e-03	1.081995510338910691e+02	2.752809098524864329e-01	0.000000000000000000e+00	3.587517098826457751e+00	1.000000000000000000e+00
1.890000000000000000e+02	2.546614604226751410e+01	2.182282454690598428e+01	-4.414114007991218162e-03	1.170653535797323030e+02	1.593078001969279178e-01	0.000000000000000000e+00	6.776098536340720457e+00	1.000000000000000000e+00
1.890000000000000000e+02	3.535916681244260218e+01	8.319215960727632364e+00	-4.455115295980766749e-03	1.181689876226434706e+02	1.084214658709140577e-01	0.000000000000000000e+00	3.876792645688018180e+00	1.000000000000000000e+00
1.890000000000000000e+02	8.968912638466365195e+01	2.351621246334427440e+01	-3.916243052309478605e-03	1.036641322374382099e+02	2.498916767026002628e-01	0.000000000000000000e+00	4.158288000641029214e+00	1.000000000000000000e+00
1.900000000000000000e+02	6.906885172555189456e+01	3.575383550235772390e+01	-4.080853541775644917e-03	1.080949623138358078e+02	1.967611021997819343e-01	0.000000000000000000e+00	3.144356601797710482e+00	1.000000000000000000e+00
1.900000000000000000e+02	9.410618633194296478e+01	3.554322467936757590e+01	-4.193619918728757993e-03	1.111303014117912795e+02	7.214692470655847956e-02	0.000000000000000000e+00	4.151352881985818755e+00	1.000000000000000000e+00
1.900000000000000000e+02	7.061670540570183618e+01	4.906301098210318656e+01	-4.331476501351265093e-03	1.148409950285473400e+02	7.190428064598153313e-02	0.000000000000000000e+00	1.030966369737583221e+01	1.000000000000000000e+00
1.900000000000000000e+02	1.625882475088976875e+01	5.178773713833630410e+01	-3.768659679325127992e-03	9.969162204130232396e+01	3.205510143313469174e-01	0.000000000000000000e+00	7.300339372931056836e+00	1.000000000000000000e+00
1.910000000000000000e+02	2.982523247961822932e+01	2.701068314230967005e+01	-4.237004262245614057e-03	1.122980802983169752e+02	1.992078749570809215e-01	0.000000000000000000e+00	6.776098536340720457e+00	1.000000000000000000e+00
1.910000000000000000e+02	6.226269437969340004e+01	2.774922712326826968e+01	-4.583095569194103880e-03	1.216138400471652119e+02	2.689945663850208390e-01	0.000000000000000000e+00	4.716092911041604552e+00	1.000000000000000000e+00
1.910000000000000000e+02	1.736788376677576906e+01	3.680057400845084459e+01	-4.090067704869430366e-03	1.083429804753586723e+02	1.279310741325563328e-01	0.000000000000000000e+00	4.171208542570671085e+00	1.000000000000000000e+00
1.910000000000000000e+02	1.218041047027129338e+02	4.716836266569757896e+01	-4.244650139924177265e-03	1.125038848305099179e+02	2.456416046240390560e-01	0.000000000000000000e+00	5.975476191336523080e+00	1.000000000000000000e+00
1.920000000000000000e+02	9.200727474077812928e+01	2.921982215080534218e+01	-4.224729191873937729e-03	1.119676715183594951e+02	1.565243719908377962e-01	0.000000000000000000e+00	6.156701654933101509e+00	1.000000000000000000e+00
1.920000000000000000e+02	7.939794555437335077e+01	3.753147429362769572e+01	-4.066344481737572090e-03	1.077044211046732869e+02	1.876049454507144887e-01	0.000000000000000000e+00	5.179379497189003700e+00	1.000000000000000000e+00
1.920000000000000000e+02	4.111386600663004742e+01	4.504756989034843428e+01	-7.199869981961213965e-03	1.920497084346367274e+02	2.257594542694130180e-02	0.000000000000000000e+00	9.818127193018023391e+00	1.000000000000000000e+00
1.920000000000000000e+02	1.059446777787536860e+02	1.564122225574630320e+01	-3.434881423948821667e-03	9.070729341458485351e+01	1.607579649409348610e-01	0.000000000000000000e+00	8.146253168771735886e+00	1.000000000000000000e+00
1.920000000000000000e+02	1.160472545055885973e+02	4.876992175642733685e+01	-3.998461186515762066e-03	1.058772025165431785e+02	2.654304677956181857e-01	0.000000000000000000e+00	5.975476191336523080e+00	1.000000000000000000e+00
1.930000000000000000e+02	5.765663540138991294e+01	3.919689031131902368e+01	-3.792103723100473823e-03	1.003226667250831525e+02	2.001124257137520956e-01	0.000000000000000000e+00	3.123760312089260971e+00	1.000000000000000000e+00
1.930000000000000000e+02	3.524436567571780898e+01	1.219430846499993670e+01	-4.418200873931607368e-03	1.171753599868914506e+02	1.314600696643175581e-01	0.000000000000000000e+00	3.876792645688018180e+00	1.000000000000000000e+00
1.940000000000000000e+02	9.311893488799499607e+01	8.520092236976402944e+00	-4.260880328222565322e-03	1.129407537487137887e+02	7.455926162764581200e-02	0.000000000000000000e+00	9.001535208158179202e+00	1.000000000000000000e+00
1.940000000000000000e+02	4.962840687805748985e+01	1.085917085054101072e+01	-4.297595490674742565e-03	1.139290179023561222e+02	1.253982279842263958e-01	0.000000000000000000e+00	3.342110675847576040e+00	1.000000000000000000e+00
1.940000000000000000e+02	6.865132142418474359e+01	1.855133130192046664e+01	-3.993413574482749043e-03	1.057413356511788294e+02	3.363503208192630822e-01	0.000000000000000000e+00	6.359792761634886382e+00	1.000000000000000000e+00
1.940000000000000000e+02	8.128057195226512022e+01	4.235658463660047346e+01	-3.397127403514922216e-03	8.969106626049553199e+01	2.431953521037354404e-01	0.000000000000000000e+00	5.179379497189003700e+00	1.000000000000000000e+00
1.940000000000000000e+02	1.300577594068755900e+02	2.565928087811232672e+01	2.266207394022637118e-03	-5.925002688136047624e+01	3.611660123333657602e-01	0.000000000000000000e+00	1.394053354376132958e+01	1.000000000000000000e+00
1.950000000000000000e+02	1.369211361486063083e+02	1.352533942507223585e+01	-3.750184552709001987e-03	9.919432598841129334e+01	1.002249289188273940e-01	0.000000000000000000e+00	1.394053354376132958e+01	1.000000000000000000e+00
1.950000000000000000e+02	3.755888571256676300e+01	3.206118622547782593e+01	-5.846487062437380824e-03	1.556206220249185321e+02	9.512887840674599804e-02	0.000000000000000000e+00	7.623563441324630041e+00	1.000000000000000000e+00
1.950000000000000000e+02	1.322555590977332685e+01	3.729057465203827348e+01	-3.999553981428705975e-03	1.059066173404909676e+02	1.248936728646078409e-01	0.000000000000000000e+00	4.171208542570671085e+00	1.000000000000000000e+00
1.950000000000000000e+02	5.906932805400687414e+01	4.948645895717381649e+01	-4.458763246533504684e-03	1.182671797188987028e+02	8.925299822597321242e-02	0.000000000000000000e+00	6.946101112599554206e+00	1.000000000000000000e+00
1.960000000000000000e+02	6.071116977348576427e+01	1.096209849880544418e+01	-4.110837218581498385e-03	1.089020346785629982e+02	1.466328390910135449e-01	0.000000000000000000e+00	1.002892378791801775e+01	1.000000000000000000e+00
1.960000000000000000e+02	9.909469810088735642e+01	4.844537248733249157e+01	-4.881540305446480793e-03	1.296470942937080792e+02	8.353417713798283462e-02	0.000000000000000000e+00	5.387149711937603946e+00	1.000000000000000000e+00
1.960000000000000000e+02	1.021201856984344971e+02	8.448538402183757512e+00	-4.313966535149677851e-03	1.143696782544201085e+02	9.225061830475489444e-02	0.000000000000000000e+00	8.146253168771735886e+00	1.000000000000000000e+00
1.960000000000000000e+02	4.425142648408042589e+01	2.322634746142968609e+01	-3.854025474074049187e-03	1.019894180814923885e+02	3.066022123707993208e-01	0.000000000000000000e+00	7.542929921822343786e+00	1.000000000000000000e+00
1.970000000000000000e+02	2.820785597626831276e+01	8.094803968207683553e+00	-3.523379896209872467e-03	9.308941191676024118e+01	2.751653487387669683e-01	0.000000000000000000e+00	8.143611353058712865e+00	1.000000000000000000e+00
1.970000000000000000e+02	1.031617023691043045e+02	2.394750680094013262e+01	-3.903532848880367830e-03	1.033220109557782678e+02	8.290253969082739260e-02	0.000000000000000000e+00	8.760097891943845028e+00	1.000000000000000000e+00
1.970000000000000000e+02	2.120596854049655278e+01	2.920903332909015404e+01	-4.295226404700163217e-03	1.138652490780012414e+02	8.843738236062015368e-02	0.000000000000000000e+00	5.101778723732046217e+00	1.000000000000000000e+00
1.970000000000000000e+02	1.076923529466533154e+02	5.311428416671849106e+01	-3.983951468322960605e-03	1.054866435917917187e+02	6.829777011370996576e-02	0.000000000000000000e+00	9.416892524153070099e+00	1.000000000000000000e+00
1.970000000000000000e+02	5.397551882364027165e+01	2.330174893010738302e+01	-4.325711919206789123e-03	1.146858294371780289e+02	2.496890860067817464e-01	0.000000000000000000e+00	9.077634629724961712e+00	1.000000000000000000e+00
1.980000000000000000e+02	1.332246380792661711e+01	2.299497835667918011e+01	-4.290055808298385773e-03	1.137260718352616919e+02	1.695096089098665493e-01	0.000000000000000000e+00	5.549491412280448621e+00	1.000000000000000000e+00
1.980000000000000000e+02	5.742123587791284223e+01	3.608201221551322391e+01	-4.494044358560965631e-03	1.192168434542231523e+02	2.560170472135481212e-01	0.000000000000000000e+00	3.123760312089260971e+00	1.000000000000000000e+00
1.980000000000000000e+02	6.601510577970719851e+01	4.941943320375024484e+01	-3.785786871751409960e-03	1.001526356715559274e+02	1.475081549326618946e-01	0.000000000000000000e+00	6.946101112599554206e+00	1.000000000000000000e+00
1.980000000000000000e+02	4.005388554364525078e+01	1.695925548357477197e+01	-4.382036724852531040e-03	1.162019274921181875e+02	1.527742994848455549e-01	0.000000000000000000e+00	6.770243824989910841e+00	1.000000000000000000e+00
1.980000000000000000e+02	6.182649617685559917e+01	3.950308792464144858e+01	-4.369040782706645407e-03	1.158521149648736923e+02	2.896687249821185972e-01	0.000000000000000000e+00	4.181087880584626326e+00	1.000000000000000000e+00
1.980000000000000000e+02	1.147690972149725468e+02	4.588233784376745916e+01	-2.849067616390882178e-03	7.493890923618647548e+01	1.282558615084691267e-01	0.000000000000000000e+00	6.404905842118861159e+00	1.000000000000000000e+00
1.990000000000000000e+02	3.462552491006837130e+01	2.502455962274641266e+01	-4.591544571172070932e-03	1.218412623226284950e+02	1.406626784444985345e-01	0.000000000000000000e+00	6.539906273788809621e+00	1.000000000000000000e+00
1.990000000000000000e+02	2.735063220304403231e+01	3.641038953152451541e+01	-4.488960705361055327e-03	1.190800064666825335e+02	3.215119160587597280e-01	0.000000000000000000e+00	3.690463279297686139e+00	1.000000000000000000e+00
1.990000000000000000e+02	5.082244116115018784e+01	4.283647218183878636e+01	-3.786949091320844507e-03	1.001839192030023611e+02	8.354506391476335114e-02	0.000000000000000000e+00	8.330753647505305892e+00	1.000000000000000000e+00
2.000000000000000000e+02	8.013765540079985783e+01	6.433572997164389129e+00	-4.265145509976139143e-03	1.130555598929414458e+02	7.687843251468873262e-02	0.000000000000000000e+00	8.590381212809003131e+00	1.000000000000000000e+00
2.000000000000000000e+02	1.194876385284170084e+02	2.681814146393774223e+01	-4.971449816334158438e-03	1.320671938042997056e+02	1.229727355127432364e-01	0.000000000000000000e+00	5.614145938458809049e+00	1.000000000000000000e+00
2.000000000000000000e+02	6.656622431380482396e+01	3.158001794939752926e+01	-6.271579513280478232e-03	1.670628601383790510e+02	4.841522838213518920e-02	0.000000000000000000e+00	5.790671426918007292e+00	1.000000000000000000e+00
2.000000000000000000e+02	9.472139049217307161e+01	5.159109380022579217e+01	-4.013947509966051506e-03	1.062940487815588000e+02	1.962008125923591084e-01	0.000000000000000000e+00	5.387149711937603946e+00	1.000000000000000000e+00
2.010000000000000000e+02	1.195894997390754710e+01	8.979506334241936116e+00	-3.774704919063138348e-03	9.985434210936770683e+01	2.232321278631810291e-01	0.000000000000000000e+00	9.172523383398919705e+00	1.000000000000000000e+00
2.010000000000000000e+02	2.303448192371576653e+01	3.397187753747165573e+01	-3.647691259315487267e-03	9.643550807547161696e+01	3.485125947567171423e-01	0.000000000000000000e+00	4.957367646128852279e+00	1.000000000000000000e+00
2.010000000000000000e+02	2.094876426214634790e+01	4.440320481552567600e+01	-4.358302342457602736e-03	1.155630677469025898e+02	8.677525372975414264e-02	0.000000000000000000e+00	7.190923450376752513e+00	1.000000000000000000e+00
2.010000000000000000e+02	4.166474297863475584e+01	3.234874588389070027e+01	-2.292938309312694389e-03	5.996954447602242766e+01	4.276336445375717998e-01	0.000000000000000000e+00	5.841971607496886598e+00	1.000000000000000000e+00
2.020000000000000000e+02	1.288405718963568916e+02	2.130178210275850859e+01	-4.354711496847931546e-03	1.154664127477064284e+02	1.106144296293003482e-01	0.000000000000000000e+00	1.085852582935607558e+01	1.000000000000000000e+00
2.020000000000000000e+02	1.003066395695167579e+01	4.447754572075805868e+01	-4.259122904354449568e-03	1.128934490686956451e+02	1.032234452037043004e-01	0.000000000000000000e+00	1.091835339437603913e+01	1.000000000000000000e+00
2.020000000000000000e+02	7.161305090334353451e+01	7.494594930646122144e+00	-4.184771710711653915e-03	1.108921336842573311e+02	7.670548963334411496e-02	0.000000000000000000e+00	8.590381212809003131e+00	1.000000000000000000e+00
2.020000000000000000e+02	9.049293394301896853e+01	3.417795502508907646e+01	-4.955283735291608413e-03	1.316320504648132328e+02	2.191656940069897086e-01	0.000000000000000000e+00	7.116562348406341165e+00	1.000000000000000000e+00
2.020000000000000000e+02	4.639158768191007454e+01	3.578175788706194282e+01	-3.331138483898011485e-03	8.791483869021249120e+01	1.975042456799122048e-01	0.000000000000000000e+00	5.841971607496886598e+00	1.000000000000000000e+00
2.020000000000000000e+02	8.389930468435865407e+01	4.337412982179667864e+01	-4.069394314696563562e-03	1.077865136350248463e+02	2.092537524376839597e-01	0.000000000000000000e+00	7.823407846578188440e+00	1.000000000000000000e+00
2.020000000000000000e+02	7.514991626285734583e+01	5.037524682433722489e+01	-6.664958720670663243e-03	1.776514710415264346e+02	6.213337952186281932e-02	0.000000000000000000e+00	9.184679757093842767e+00	1.000000000000000000e+00
2.030000000000000000e+02	1.131044991790067797e+02	9.669126976989762312e+00	-6.300725507108920036e-03	1.678473845418989185e+02	1.432484478215249046e-01	0.000000000000000000e+00	4.850021761350465255e+00	1.000000000000000000e+00
2.030000000000000000e+02	1.075874664330238062e+01	1.807316880786631330e+01	-4.448002741136317627e-03	1.179775385720573553e+02	8.924594986331824131e-02	0.000000000000000000e+00	5.549491412280448621e+00	1.000000000000000000e+00
2.030000000000000000e+02	1.436989990264224843e+02	3.183449189723500083e+01	-5.164477326211385812e-03	1.372629264645318017e+02	5.535039686101161927e-02	0.000000000000000000e+00	6.506499472730472355e+00	1.000000000000000000e+00
2.030000000000000000e+02	7.702752875257283449e+01	3.963455686793813726e+01	-3.944921705943371139e-03	1.044360772178810208e+02	2.675786019002391880e-01	0.000000000000000000e+00	7.637930081753829370e+00	1.000000000000000000e+00
2.030000000000000000e+02	7.261045034860656244e+01	2.921918264681504240e+01	-3.371344827154869415e-03	8.899707515972416161e+01	2.957388564838212552e-01	0.000000000000000000e+00	5.013336939536511494e+00	1.000000000000000000e+00
2.040000000000000000e+02	1.252953723747110075e+02	9.251942316536879929e+00	-3.949995826827303221e-03	1.045726576235204988e+02	9.265303090006182796e-02	0.000000000000000000e+00	7.745628860127953708e+00	1.000000000000000000e+00
2.040000000000000000e+02	3.128959376392088743e+01	3.064967628447933734e+01	-2.150463455374573840e-02	5.770918847017632061e+02	5.000445476312620485e-03	0.000000000000000000e+00	6.539906273788809621e+00	1.000000000000000000e+00
2.040000000000000000e+02	9.674471137868501103e+01	3.077784641599264148e+01	-3.674475459291911758e-03	9.715645993712186623e+01	2.290030339930579917e-01	0.000000000000000000e+00	7.116562348406341165e+00	1.000000000000000000e+00
2.040000000000000000e+02	5.376428775525988613e+01	3.218654618328837103e+01	-4.067494959750866078e-03	1.077353885879732189e+02	9.100135760309757682e-02	0.000000000000000000e+00	8.202576032352444813e+00	1.000000000000000000e+00
2.040000000000000000e+02	1.168126630005603346e+02	3.175404467851574353e+01	-4.441628701770841507e-03	1.178059681853810048e+02	2.778714458204389892e-01	0.000000000000000000e+00	5.614145938458809049e+00	1.000000000000000000e+00
2.040000000000000000e+02	6.990492978141904246e+01	4.239255611193350148e+01	-4.186884968035702904e-03	1.109490163540126417e+02	1.356563214271911955e-01	0.000000000000000000e+00	5.703880768520571465e+00	1.000000000000000000e+00
2.050000000000000000e+02	2.657697971719998620e+01	1.620289503759376615e+01	-3.917670234329542582e-03	1.037025477785103647e+02	8.848961408095801229e-02	0.000000000000000000e+00	9.137548106716954166e+00	1.000000000000000000e+00
2.050000000000000000e+02	6.511634537078306550e+01	2.597379581456316799e+01	-4.470580397559562567e-03	1.185852626573152833e+02	2.741691339140632788e-01	0.000000000000000000e+00	5.790671426918007292e+00	1.000000000000000000e+00
2.050000000000000000e+02	4.031492997526284228e+01	1.627424427940088236e+01	-3.946549578605864327e-03	1.044798947605960109e+02	2.070881795912867807e-01	0.000000000000000000e+00	5.085960259229213243e+00	1.000000000000000000e+00
2.050000000000000000e+02	7.144527585523887581e+01	2.427197262657159271e+01	-4.322156960696253193e-03	1.145901404131072638e+02	2.739844002060807249e-01	0.000000000000000000e+00	5.082570076682842775e+00	1.000000000000000000e+00
2.050000000000000000e+02	1.263589653228882810e+02	3.672767849814302821e+01	-4.464469472158433434e-03	1.184207745244523409e+02	2.040534053959754957e-01	0.000000000000000000e+00	7.862542603465872304e+00	1.000000000000000000e+00
2.060000000000000000e+02	9.188094233403644751e+01	1.409882161238620313e+01	-4.116264509913908527e-03	1.090481213936137976e+02	5.366257860197820584e-02	0.000000000000000000e+00	1.109675890709089074e+01	1.000000000000000000e+00
2.060000000000000000e+02	1.177579692594191130e+02	1.103584834445289609e+01	-7.311309704529574648e-03	1.950493378997005891e+02	1.029882475006219655e-01	0.000000000000000000e+00	4.850021761350465255e+00	1.000000000000000000e+00
2.060000000000000000e+02	6.190197258965333305e+01	2.113117491063660935e+01	-4.554573575648898469e-03	1.208461118954006963e+02	3.325278840096335120e-01	0.000000000000000000e+00	4.846091376345548873e+00	1.000000000000000000e+00
2.060000000000000000e+02	1.117165724876685715e+02	2.333560873880095343e+01	-3.450396719965789782e-03	9.112491953585535498e+01	1.399790207222948446e-01	0.000000000000000000e+00	9.298144560429546956e+00	1.000000000000000000e+00
2.060000000000000000e+02	3.079126093383873553e+01	5.212207272828787552e+01	-2.389047398298062546e-03	6.255651838924359964e+01	1.813480932335931328e-01	0.000000000000000000e+00	1.250822379824352204e+01	1.000000000000000000e+00
2.070000000000000000e+02	1.595608826868793706e+01	1.523602418101574330e+01	-4.044663938189690423e-03	1.071208446586270071e+02	1.048984026273092063e-01	0.000000000000000000e+00	3.765837185715038782e+00	1.000000000000000000e+00
2.070000000000000000e+02	5.672055156936028908e+01	1.734877044193938289e+01	-4.889309725834879716e-03	1.298562242321751512e+02	1.838375558654069541e-01	0.000000000000000000e+00	6.415115537101055310e+00	1.000000000000000000e+00
2.070000000000000000e+02	7.645192457912018824e+01	2.599790603565277536e+01	-3.633200026601373072e-03	9.604544672542034789e+01	2.854846740713354869e-01	0.000000000000000000e+00	5.013336939536511494e+00	1.000000000000000000e+00
2.070000000000000000e+02	2.191360300571090747e+01	3.748278774881173803e+01	-3.965614956486983485e-03	1.049930786409641712e+02	1.663259056929974333e-01	0.000000000000000000e+00	1.160175051369532895e+01	1.000000000000000000e+00
2.070000000000000000e+02	8.464566723900404099e+01	2.404407414766964379e+01	-3.980649604839322023e-03	1.053977671412149135e+02	1.264419195731089074e-01	0.000000000000000000e+00	5.722840207863582940e+00	1.000000000000000000e+00
2.070000000000000000e+02	1.372114558948185845e+02	3.133818603970259531e+01	-3.352221101835997381e-03	8.848232073799552211e+01	3.202026883801890600e-01	0.000000000000000000e+00	4.333533581536885393e+00	1.000000000000000000e+00
2.080000000000000000e+02	4.630593146728671172e+01	4.490221315256196988e+01	-4.007492080836070128e-03	1.061202876218785462e+02	1.555257666845103470e-01	0.000000000000000000e+00	1.264462482909933705e+01	1.000000000000000000e+00
2.080000000000000000e+02	6.739618022461469593e+01	4.751509761813262855e+01	-4.121153756732998975e-03	1.091797255333451773e+02	1.243970011676414078e-01	0.000000000000000000e+00	5.703880768520571465e+00	1.000000000000000000e+00
2.080000000000000000e+02	1.373518377315183443e+02	4.684358050302691368e+01	-3.861697860856285001e-03	1.021959361607638357e+02	3.415741667976159857e-01	0.000000000000000000e+00	5.589201900415421420e+00	1.000000000000000000e+00
2.080000000000000000e+02	1.207079649225804729e+02	2.574347597231618678e+01	-3.317247152770884215e-03	8.754092492591423991e+01	2.987152563136592498e-01	0.000000000000000000e+00	7.162423698416563234e+00	1.000000000000000000e+00
2.080000000000000000e+02	1.092175513660440771e+02	4.498569218640236045e+01	-4.119549682827552441e-03	1.091365485831516224e+02	1.372488328318655082e-01	0.000000000000000000e+00	5.568198565445690029e+00	1.000000000000000000e+00
2.080000000000000000e+02	7.391379335734620781e+01	5.126895966329005461e+01	-4.202613439882750893e-03	1.113723805414449117e+02	9.928138826820886997e-02	0.000000000000000000e+00	7.521353681487646270e+00	1.000000000000000000e+00
2.090000000000000000e+02	7.709457471160123809e+00	8.234005238197594778e+00	-5.521008551830064275e-03	1.468596981087278550e+02	7.228259332570030615e-02	0.000000000000000000e+00	3.186522000833483581e+00	1.000000000000000000e+00
2.090000000000000000e+02	1.005092403313937268e+02	4.811806538485742024e+00	-4.361097833726734763e-03	1.156383141472610703e+02	7.008605569141124203e-02	0.000000000000000000e+00	9.492201861327760781e+00	1.000000000000000000e+00
2.090000000000000000e+02	1.378211581120093854e+02	1.929486427453826636e+01	-3.615443100267606586e-03	9.556748251111552861e+01	3.188340994478787715e-01	0.000000000000000000e+00	1.047102157503455544e+01	1.000000000000000000e+00
2.090000000000000000e+02	1.033780256625606029e+02	3.760341868813958399e+01	-7.136816152988556539e-03	1.903524848691755267e+02	1.026906026831817531e-01	0.000000000000000000e+00	7.099728153697994593e+00	1.000000000000000000e+00
2.090000000000000000e+02	7.588239818350943722e+01	3.965632441327328195e+01	-3.528921102889558386e-03	9.323856489780969525e+01	1.136416044369105149e-01	0.000000000000000000e+00	6.573970824908039745e+00	1.000000000000000000e+00
2.090000000000000000e+02	8.046402611390410797e+00	4.000590283912782752e+01	-4.414747742653017323e-03	1.170824118523190691e+02	6.995748418592617757e-02	0.000000000000000000e+00	1.362805557648637489e+01	1.000000000000000000e+00
2.090000000000000000e+02	5.932984167866638359e+01	4.102331390626469698e+01	-4.240946231500703802e-03	1.124041865130079714e+02	8.018380707608885327e-02	0.000000000000000000e+00	3.962256925117748629e+00	1.000000000000000000e+00
2.090000000000000000e+02	4.329093251822405364e+01	8.810787393383636257e+00	-4.354387576850568542e-03	1.154576937743814824e+02	1.222338210164881644e-01	0.000000000000000000e+00	8.034910069512280373e+00	1.000000000000000000e+00
2.090000000000000000e+02	5.845754248076845272e+01	2.454006077744089254e+01	-4.076825072286689722e-03	1.079865277673412294e+02	1.979232949880919135e-01	0.000000000000000000e+00	4.846091376345548873e+00	1.000000000000000000e+00
2.090000000000000000e+02	1.297698243840640373e+02	4.381185923102323443e+01	-2.003056662497594131e-03	5.216678340369108469e+01	4.380015326579194124e-01	0.000000000000000000e+00	7.558327012332092032e+00	1.000000000000000000e+00
2.090000000000000000e+02	9.518416647555986287e+01	4.546661233346667075e+01	-3.594565122589005440e-03	9.500550877704363018e+01	3.237063154900658990e-01	0.000000000000000000e+00	8.507461760935431272e+00	1.000000000000000000e+00
2.100000000000000000e+02	1.331763377698489990e+02	5.055900483326251305e+01	-4.925419749909695430e-03	1.308281998410747349e+02	3.004049101329083760e-01	0.000000000000000000e+00	5.589201900415421420e+00	1.000000000000000000e+00
2.100000000000000000e+02	3.553415148390395473e+01	1.800951047656462833e+01	-4.591050949818166124e-03	1.218279754880632879e+02	9.352292165321873796e-02	0.000000000000000000e+00	5.085960259229213243e+00	1.000000000000000000e+00
2.100000000000000000e+02	1.441343469525939724e+02	5.314979703886308471e+01	-4.810672527355022710e-03	1.277395422073652185e+02	2.029241540070662042e-01	0.000000000000000000e+00	9.261252524946584685e+00	1.000000000000000000e+00
2.110000000000000000e+02	2.905622197907491255e+01	2.794952860091941815e+01	-4.610261173384142160e-03	1.223450581881177328e+02	1.466578991463750592e-01	0.000000000000000000e+00	6.383331536238432413e+00	1.000000000000000000e+00
2.110000000000000000e+02	1.149923944940474598e+02	3.203759026309582936e+01	-4.647455898322543945e-03	1.233462307529698592e+02	6.677637763321864206e-02	0.000000000000000000e+00	7.948454883495760903e+00	1.000000000000000000e+00
2.110000000000000000e+02	5.172215264898908593e+00	2.668438093308910553e+01	-4.135172308908975115e-03	1.095570637139817762e+02	1.845655656468413452e-01	0.000000000000000000e+00	1.197554084844913724e+01	1.000000000000000000e+00
2.110000000000000000e+02	4.300526037051690054e+01	3.269598083543709066e+01	-4.290590179868178887e-03	1.137404555457475226e+02	8.489961909708965138e-02	0.000000000000000000e+00	8.266960516841786344e+00	1.000000000000000000e+00
2.110000000000000000e+02	1.222930324939586626e+02	4.597094168301946127e+01	-3.772953496331733422e-03	9.980719896229389576e+01	1.287977351072141508e-01	0.000000000000000000e+00	7.782291050999283755e+00	1.000000000000000000e+00
2.120000000000000000e+02	7.507158210365780349e+01	3.179383985055932982e+01	-4.239382601060780881e-03	1.123620981819177160e+02	7.699366319966005623e-02	0.000000000000000000e+00	5.958036097267527254e+00	1.000000000000000000e+00
2.120000000000000000e+02	1.296794870659039134e+02	2.834589211940813058e+01	-4.399375551546630056e-03	1.166686376942128760e+02	2.800111168622211322e-01	0.000000000000000000e+00	3.992217817795670864e+00	1.000000000000000000e+00
2.120000000000000000e+02	1.324634551766696404e+02	3.277174011992750735e+01	-3.408527739642930841e-03	8.999792976816650025e+01	4.536697806298256586e-01	0.000000000000000000e+00	4.052209847978348378e+00	1.000000000000000000e+00
2.120000000000000000e+02	1.036568068777158658e+02	4.469767135424110194e+01	-4.536582776658004343e-03	1.203618525172420419e+02	1.652098034238596025e-01	0.000000000000000000e+00	5.568198565445690029e+00	1.000000000000000000e+00
2.130000000000000000e+02	9.114206026263063620e+01	6.347330467169919999e+00	-4.197749236898908227e-03	1.112414505080770084e+02	8.032042931956906440e-02	0.000000000000000000e+00	6.819155572135581878e+00	1.000000000000000000e+00
2.130000000000000000e+02	5.980358185906538182e+01	8.250634325538751312e+00	-4.268554578247656280e-03	1.131473219810010562e+02	1.051085443771597738e-01	0.000000000000000000e+00	7.404848641681814669e+00	1.000000000000000000e+00
2.130000000000000000e+02	1.004328983378884885e+02	2.445492932966302746e+01	-4.405085110040004442e-03	1.168223222107794470e+02	1.194592270234728915e-01	0.000000000000000000e+00	1.013499561843283381e+01	1.000000000000000000e+00
2.130000000000000000e+02	5.067275382377800952e+01	2.960532065819031544e+01	-3.754046102254131843e-03	9.929826754111276443e+01	1.846916209782064611e-01	0.000000000000000000e+00	6.724633329796366965e+00	1.000000000000000000e+00
2.130000000000000000e+02	3.358126862267256030e+01	4.345626053987079018e+01	-4.714514527902488594e-03	1.251512517682672723e+02	1.811266557978398195e-01	0.000000000000000000e+00	8.638802602062726876e+00	1.000000000000000000e+00
2.130000000000000000e+02	4.717497686290663239e+00	9.330408041696253818e+00	-3.814867555751846884e-03	1.009354021266537558e+02	1.818816035089674266e-01	0.000000000000000000e+00	3.186522000833483581e+00	1.000000000000000000e+00
2.140000000000000000e+02	1.168565284311034418e+02	1.752274081648862136e+01	-3.759345938113743679e-03	9.944092352982218586e+01	1.853895602727290148e-01	0.000000000000000000e+00	5.313576582464527576e+00	1.000000000000000000e+00
2.140000000000000000e+02	2.730470907177552320e+01	2.181119625107880822e+01	-6.093904900156808281e-03	1.622803822890408298e+02	6.973610048939127282e-02	0.000000000000000000e+00	6.383331536238432413e+00	1.000000000000000000e+00
2.140000000000000000e+02	5.814429790895958661e+01	3.724257774636766527e+01	-3.496179689419254624e-03	9.235726237560433560e+01	2.575528490845434559e-01	0.000000000000000000e+00	3.962256925117748629e+00	1.000000000000000000e+00
2.140000000000000000e+02	1.179814884906927688e+02	2.467258842235019500e+01	-4.817320447847185487e-03	1.279184846681871335e+02	1.107195129366007613e-01	0.000000000000000000e+00	7.153756842747019284e+00	1.000000000000000000e+00
2.140000000000000000e+02	3.128028034953263159e+01	3.512953469087838698e+01	-4.700264468173654363e-03	1.247676820854254203e+02	1.339361352091864577e-01	0.000000000000000000e+00	7.516576553661309390e+00	1.000000000000000000e+00
2.150000000000000000e+02	1.139101131445704738e+02	4.680835134745801440e+01	-7.782220904180267400e-03	2.077248819278569556e+02	4.906231263116855867e-02	0.000000000000000000e+00	8.424641936868413339e+00	1.000000000000000000e+00
2.150000000000000000e+02	1.086896075115199807e+02	3.946111543652796882e+01	-4.427588538344133691e-03	1.174280482934570955e+02	3.062204274737911902e-01	0.000000000000000000e+00	7.262960835565309026e+00	1.000000000000000000e+00
2.150000000000000000e+02	5.674927902307198480e+01	4.532693020830215858e+01	-5.385271741411661733e-03	1.432060625231307824e+02	1.100212871378997148e-01	0.000000000000000000e+00	8.203830350559998763e+00	1.000000000000000000e+00
2.160000000000000000e+02	3.697004272577253658e+01	1.029977028259635929e+01	-1.019543524569214987e-02	2.726815120906181278e+02	8.273283487341642761e-02	0.000000000000000000e+00	7.213521499130303383e+00	1.000000000000000000e+00
2.160000000000000000e+02	7.611211597608833301e+01	1.980900731164119932e+01	-7.338278863903585116e-03	1.957752683241653244e+02	1.196651146437689439e-01	0.000000000000000000e+00	5.694287080235596932e+00	1.000000000000000000e+00
2.160000000000000000e+02	7.094705817085224453e+01	5.008113139088529664e+01	-4.344449470526773154e-03	1.151901891910179785e+02	1.983080968289869794e-01	0.000000000000000000e+00	5.745197407902465692e+00	1.000000000000000000e+00
2.160000000000000000e+02	3.091195666953521481e+01	6.383843093074313302e+00	-4.365484066445562798e-03	1.157563786273296813e+02	4.215847894456486999e-01	0.000000000000000000e+00	7.213521499130303383e+00	1.000000000000000000e+00
2.160000000000000000e+02	6.720252549760283500e+01	8.546297038715724881e+00	-3.736490860193554270e-03	9.882573207406747429e+01	8.545134605828830221e-02	0.000000000000000000e+00	7.404848641681814669e+00	1.000000000000000000e+00
2.170000000000000000e+02	1.023700137335549840e+02	3.586115957855850667e+01	-1.536019586078526955e-02	4.117016726220761029e+02	4.292908166262288105e-02	0.000000000000000000e+00	6.846375004680782972e+00	1.000000000000000000e+00
2.170000000000000000e+02	4.281222895595900724e+01	4.106347846058080364e+01	-4.702201895155025228e-03	1.248198319196657593e+02	7.934090315951480843e-02	0.000000000000000000e+00	8.020658088409506448e+00	1.000000000000000000e+00
2.170000000000000000e+02	9.674911026503740175e+01	4.534498916019379067e+01	-1.811026185879484633e-03	4.699788794542585890e+01	3.015924716172424525e-01	0.000000000000000000e+00	6.937960279124760987e+00	1.000000000000000000e+00
2.180000000000000000e+02	9.153382239529226183e+01	1.906716029545868807e+01	-7.141007136983412891e-03	1.904652938280354988e+02	8.384485031558097656e-02	0.000000000000000000e+00	6.389937955240439393e+00	1.000000000000000000e+00
2.180000000000000000e+02	8.957657356542235050e+01	1.298435797335457131e+01	-4.962390448198283725e-03	1.318233422676220243e+02	2.114398956356455805e-01	0.000000000000000000e+00	6.389937955240439393e+00	1.000000000000000000e+00
2.180000000000000000e+02	4.663704389633591063e+01	2.422631156712591505e+01	-4.123402664899160006e-03	1.092402595246722115e+02	1.828156043471138581e-01	0.000000000000000000e+00	6.724633329796366965e+00	1.000000000000000000e+00
2.180000000000000000e+02	9.052467965377797299e+00	2.818271487511653817e+01	-4.505071131932168564e-03	1.195136517515387879e+02	8.247355817000556755e-02	0.000000000000000000e+00	6.835314420588864515e+00	1.000000000000000000e+00
2.180000000000000000e+02	1.316811548027638992e+02	3.601965681333420122e+01	-4.192797753455607644e-03	1.111081711415280751e+02	7.399039114948369189e-02	0.000000000000000000e+00	9.605825967189149495e+00	1.000000000000000000e+00
2.180000000000000000e+02	7.076497960250183894e+01	2.176682189796093425e+01	-3.436129294908353386e-03	9.074088242945801142e+01	4.767619191146751367e-01	0.000000000000000000e+00	5.694287080235596932e+00	1.000000000000000000e+00
2.190000000000000000e+02	1.016389851693895565e+02	4.761985499746390182e+00	-4.624579199288119183e-03	1.227304573204313556e+02	8.935054807609954519e-02	0.000000000000000000e+00	1.141559818563858464e+01	1.000000000000000000e+00
2.190000000000000000e+02	2.171129319693001847e+01	4.778318439250499239e+01	-4.197760918554801698e-03	1.112417649438851015e+02	3.021442618354924781e-01	0.000000000000000000e+00	5.304473750808524457e+00	1.000000000000000000e+00
2.190000000000000000e+02	2.697696355011878211e+01	4.842361979484122969e+01	-4.339759884171981615e-03	1.150639593235650580e+02	2.625055310387169882e-01	0.000000000000000000e+00	5.304473750808524457e+00	1.000000000000000000e+00
2.190000000000000000e+02	1.399537864173661035e+02	1.711396255397897193e+01	-3.403869692429741054e-03	8.987254884161428947e+01	1.218571101430776515e-01	0.000000000000000000e+00	9.062076417656637517e+00	1.000000000000000000e+00
2.190000000000000000e+02	1.220218709392023868e+02	1.876906857103054094e+01	-4.388275614160755747e-03	1.163698600368779097e+02	6.869934636892482960e-02	0.000000000000000000e+00	5.313576582464527576e+00	1.000000000000000000e+00
2.200000000000000000e+02	6.573625427210627947e+01	1.898481032872127727e+01	-4.815322502880704444e-03	1.278647058678374009e+02	1.627526748918916022e-01	0.000000000000000000e+00	5.746970229603180158e+00	1.000000000000000000e+00
2.210000000000000000e+02	1.303592153354255174e+02	2.650522732141938320e+01	-5.608471058332383484e-03	1.492139314605899472e+02	4.828277926916479945e-02	0.000000000000000000e+00	9.605825967189149495e+00	1.000000000000000000e+00
2.210000000000000000e+02	1.272826655356776229e+02	6.524331636121928568e+00	-4.191204653416655442e-03	1.110652895755343650e+02	1.693729050135422964e-01	0.000000000000000000e+00	8.585470331748968675e+00	1.000000000000000000e+00
2.210000000000000000e+02	6.212557689212187206e+00	2.196528511261507077e+01	-3.441921896416489778e-03	9.089680221966136742e+01	2.021912630129475419e-01	0.000000000000000000e+00	6.835314420588864515e+00	1.000000000000000000e+00
2.210000000000000000e+02	2.282428576091916383e+01	3.391312512223858988e+01	-4.275562739611037458e-03	1.133359610662125618e+02	7.963130735450396624e-02	0.000000000000000000e+00	9.171129620501174529e+00	1.000000000000000000e+00
2.210000000000000000e+02	3.585482517801042945e+01	3.707280322426355923e+01	-4.222602324399687447e-03	1.119104225034031401e+02	2.272383756749157824e-01	0.000000000000000000e+00	5.458017935957968803e+00	1.000000000000000000e+00
2.210000000000000000e+02	1.290888006179584835e+01	4.469829902160748958e+01	-4.414232750822682377e-03	1.170685497874023895e+02	5.901018408717073616e-02	0.000000000000000000e+00	9.327325166046264826e+00	1.000000000000000000e+00
2.210000000000000000e+02	6.213266773147081778e+01	4.489795702826882007e+01	-3.927279437516174865e-03	1.039611992570863777e+02	1.839575530583800189e-01	0.000000000000000000e+00	6.497803067325779836e+00	1.000000000000000000e+00
2.210000000000000000e+02	1.043250294665624409e+02	4.970658998388245209e+01	-4.058170913546160427e-03	1.074844126963911464e+02	7.052842148878624151e-02	0.000000000000000000e+00	8.741745448892766390e+00	1.000000000000000000e+00
2.210000000000000000e+02	1.141144440978097947e+02	4.546680147644140391e+01	-3.899608909562355709e-03	1.032163900539475776e+02	1.701563949807897158e-01	0.000000000000000000e+00	8.484692967962827126e+00	1.000000000000000000e+00
2.220000000000000000e+02	6.697945237869468826e+01	8.914589270890587613e+00	3.035776935839212994e-03	-7.996457479880196217e+01	1.494984984274083661e-01	0.000000000000000000e+00	7.428506740822438559e+00	1.000000000000000000e+00
2.220000000000000000e+02	7.780440197217507148e+01	5.153252911841199335e+01	-9.089134696027829571e-03	2.429031561372123065e+02	2.463365441933929034e-02	0.000000000000000000e+00	1.261160552535370272e+01	1.000000000000000000e+00
2.220000000000000000e+02	1.354176167264234323e+02	9.268939065523273513e+00	-3.579927316624964637e-03	9.461150210633705626e+01	1.982276630818825547e-01	0.000000000000000000e+00	7.743796536916518924e+00	1.000000000000000000e+00
2.220000000000000000e+02	3.816723115877220351e+01	1.504407674184163746e+01	-3.154776745719453830e-03	8.316769957179121775e+01	2.684545191390198537e-01	0.000000000000000000e+00	8.354515749344118447e+00	1.000000000000000000e+00
2.220000000000000000e+02	4.651708499075430581e+01	1.476501690852136939e+01	-3.871054313304977089e-03	1.024477843330916897e+02	2.591029546057155297e-01	0.000000000000000000e+00	8.354515749344118447e+00	1.000000000000000000e+00
2.220000000000000000e+02	1.003863181651687171e+02	2.930846527799156576e+01	-3.235747511645581127e-03	8.534719436667289472e+01	2.824383412804281068e-01	0.000000000000000000e+00	6.846375004680782972e+00	1.000000000000000000e+00
2.230000000000000000e+02	8.962993163893953863e+01	3.504236945313820684e+01	-3.947682817037036218e-03	1.045103982050657407e+02	8.485183740591284440e-02	0.000000000000000000e+00	8.398834984067502063e+00	1.000000000000000000e+00
2.230000000000000000e+02	6.053301799790228443e+01	2.275544049055488571e+01	-4.176861750676053031e-03	1.106792208319688626e+02	1.832669602260251773e-01	0.000000000000000000e+00	6.425832206222134246e+00	1.000000000000000000e+00
2.240000000000000000e+02	2.768053684983834373e+01	1.774670741214412217e+01	-3.994107073916247468e-03	1.057600026155859894e+02	2.576875680902505072e-01	0.000000000000000000e+00	7.815838160010739166e+00	1.000000000000000000e+00
2.240000000000000000e+02	3.549889848479751464e+01	3.162640294717251521e+01	-5.654103140941867285e-03	1.504422128704227077e+02	1.338773405986505294e-01	0.000000000000000000e+00	5.458017935957968803e+00	1.000000000000000000e+00
2.240000000000000000e+02	7.273757021593850425e+01	3.763146031124986024e+01	-7.484177901833679626e-03	1.997024411761178158e+02	3.551695132522647569e-02	0.000000000000000000e+00	7.090623384609928692e+00	1.000000000000000000e+00
2.240000000000000000e+02	1.216522189367755686e+02	4.936192217260119719e+01	-3.954521497701122407e-03	1.046944753684808944e+02	9.709455472967876144e-02	0.000000000000000000e+00	8.484692967962827126e+00	1.000000000000000000e+00
2.240000000000000000e+02	2.705527392062742820e+01	2.577627329192715777e+01	-3.554956677277636926e-03	9.393936596115077009e+01	1.858187454132611549e-01	0.000000000000000000e+00	7.223786295970893612e+00	1.000000000000000000e+00
2.250000000000000000e+02	2.355787123887017742e+01	1.110660542470292533e+01	-3.728373736102557484e-03	9.860724297490449430e+01	1.178303558096563952e-01	0.000000000000000000e+00	7.815838160010739166e+00	1.000000000000000000e+00
2.250000000000000000e+02	1.428343605883745795e+02	1.149566205937999896e+01	-4.730563673825776555e-03	1.255832475583776926e+02	3.080267162227816602e-01	0.000000000000000000e+00	3.851433474225127718e+00	1.000000000000000000e+00
2.250000000000000000e+02	9.380385346263629742e+01	2.379697944833748480e+01	-4.129311141772051656e-03	1.093992983387782090e+02	1.350538593602054194e-01	0.000000000000000000e+00	6.652832264739496182e+00	1.000000000000000000e+00
2.250000000000000000e+02	7.106361615331933024e+01	3.074126308775778327e+01	-4.149652962158599523e-03	1.099468402959748090e+02	2.515596638981457689e-01	0.000000000000000000e+00	6.693959542397550422e+00	1.000000000000000000e+00
2.250000000000000000e+02	1.194245214077580073e+02	1.019216564527330071e+01	-2.892633018485989138e-03	7.611156168694678570e+01	1.949497144062171117e-01	0.000000000000000000e+00	8.671991435295872463e+00	1.000000000000000000e+00
2.250000000000000000e+02	8.788137767357736152e+01	2.682756646585893989e+01	-3.719561649132189542e-03	9.837004751967707250e+01	2.188155926704816734e-01	0.000000000000000000e+00	6.652832264739496182e+00	1.000000000000000000e+00
2.250000000000000000e+02	1.232953235418119675e+02	3.977666967536927700e+01	-3.640166552264795762e-03	9.623296510008525217e+01	1.529576062568025474e-01	0.000000000000000000e+00	9.725063402301426407e+00	1.000000000000000000e+00
2.260000000000000000e+02	6.055569813482235020e+01	1.264528542747805950e+01	-5.863597147821939491e-03	1.560811751839395072e+02	1.183464601158683571e-01	0.000000000000000000e+00	7.428506740822438559e+00	1.000000000000000000e+00
2.260000000000000000e+02	8.752590189889276928e+01	1.453952534089360071e+01	-1.045645712255753937e-02	2.797074530641465913e+02	1.143233594284261967e-01	0.000000000000000000e+00	6.022887644712553445e+00	1.000000000000000000e+00
2.260000000000000000e+02	1.438352087493270517e+02	2.292220145041009260e+01	-3.831776254810057448e-03	1.013905345582675608e+02	1.931077356398488432e-01	0.000000000000000000e+00	8.035524032085548995e+00	1.000000000000000000e+00
2.260000000000000000e+02	3.136536904488413668e+01	9.793292113436015356e+00	-4.272477437076737002e-03	1.132529137992486170e+02	7.509667637850292454e-02	0.000000000000000000e+00	7.917184717086222179e+00	1.000000000000000000e+00
2.270000000000000000e+02	9.324500892301664123e+01	1.265087756339560698e+01	-7.617822675873554827e-03	2.032997652973789116e+02	2.526052523530294414e-01	0.000000000000000000e+00	6.022887644712553445e+00	1.000000000000000000e+00
2.270000000000000000e+02	4.887163344460205394e+01	5.616437980389646256e+00	-3.828227897765767995e-03	1.012950232262460020e+02	1.053747598247452011e-01	0.000000000000000000e+00	9.446713440439092224e+00	1.000000000000000000e+00
2.270000000000000000e+02	8.266450875025245182e+01	9.407083871907129691e+00	-3.586791900876822991e-03	9.479627651812415934e+01	4.975436796768912817e-01	0.000000000000000000e+00	7.069306810304601285e+00	1.000000000000000000e+00
2.270000000000000000e+02	6.604506358532906063e+01	3.517107397283781012e+01	-3.673985076356994350e-03	9.714326027126806196e+01	2.613691614830301324e-01	0.000000000000000000e+00	5.485082933317280585e+00	1.000000000000000000e+00
2.270000000000000000e+02	2.363641280892194985e+01	3.213980039163568847e+01	-5.616393846722635488e-03	1.494271896144433640e+02	1.961852612567376308e-01	0.000000000000000000e+00	6.234416117421210046e+00	1.000000000000000000e+00
2.270000000000000000e+02	1.375481357996650047e+02	3.660621838248139426e+01	-4.365088300817597869e-03	1.157457257810057456e+02	1.876016269753664201e-01	0.000000000000000000e+00	1.460117867359276644e+01	1.000000000000000000e+00
2.280000000000000000e+02	2.075553236865604489e+01	3.766867660783502458e+01	-4.351743665891348069e-03	1.153865274700018375e+02	3.725129637620095968e-01	0.000000000000000000e+00	5.376974851955258039e+00	1.000000000000000000e+00
2.280000000000000000e+02	1.411809400760000983e+02	8.017193946023036588e+00	-3.967827774452007891e-03	1.050526411902574750e+02	1.958890472701503294e-01	0.000000000000000000e+00	3.851433474225127718e+00	1.000000000000000000e+00
2.280000000000000000e+02	3.692643888360840521e+01	1.985982932489608288e+01	-4.096044138803880789e-03	1.085038484936255685e+02	1.013374222391182355e-01	0.000000000000000000e+00	9.484302221894125751e+00	1.000000000000000000e+00
2.290000000000000000e+02	1.619101567268918274e+01	4.051069101504675274e+01	-3.938897724373485038e-03	1.042739293571579537e+02	2.802104992187690602e-01	0.000000000000000000e+00	5.376974851955258039e+00	1.000000000000000000e+00
2.290000000000000000e+02	1.057221395748671142e+02	5.159258665229790353e+01	-1.891689608484790203e-02	5.074375784966883884e+02	2.109043440978319861e-02	0.000000000000000000e+00	1.592421735538454719e+01	1.000000000000000000e+00
2.290000000000000000e+02	6.524822018896932718e+01	5.299514902314307818e+01	-6.636338166947270550e-03	1.768810899397387288e+02	1.163860570215069501e-01	0.000000000000000000e+00	3.063894999646361583e+00	1.000000000000000000e+00
2.290000000000000000e+02	5.484569349709124708e+01	2.308589993612992686e+01	-4.328421229023670519e-03	1.147587560863961187e+02	3.783160288787881242e-01	0.000000000000000000e+00	6.598717941670065201e+00	1.000000000000000000e+00
2.290000000000000000e+02	2.423650173249042794e+01	4.886382388072134120e+01	-3.909120684116835533e-03	1.034724190403905482e+02	2.163921339659353738e-01	0.000000000000000000e+00	1.159761503974283059e+01	1.000000000000000000e+00
2.300000000000000000e+02	1.239576301814882271e+02	2.547815752319438332e+01	-4.027851650464955857e-01	1.084004200125152420e+04	5.652058289760231169e-03	0.000000000000000000e+00	1.263323186454962510e+01	1.000000000000000000e+00
2.300000000000000000e+02	4.932575159433478973e+01	2.714470000877067690e+01	-5.264555049130988096e-03	1.399567243271564791e+02	1.398125510813216232e-01	0.000000000000000000e+00	6.851541187169142511e+00	1.000000000000000000e+00
2.300000000000000000e+02	4.912137705031559420e+01	1.980332782102077260e+01	-4.579392205986221841e-03	1.215141564052629093e+02	1.524214502718015396e-01	0.000000000000000000e+00	6.598717941670065201e+00	1.000000000000000000e+00
2.300000000000000000e+02	7.556514016036477699e+01	5.100784890741550015e+01	-4.456914709464569746e-03	1.182174225395783793e+02	2.895943323178481466e-01	0.000000000000000000e+00	1.050657886498498250e+01	1.000000000000000000e+00
2.310000000000000000e+02	9.863494739671377687e+00	4.925463309912936793e+00	-1.905156377631457912e-02	5.110624365455567499e+02	3.277472491994037895e-02	0.000000000000000000e+00	9.068832943094909282e+00	1.000000000000000000e+00
2.310000000000000000e+02	4.082655126918686506e+01	3.038996309425468922e+01	-3.576982465360394135e-03	9.453223537433296997e+01	1.003545708025207484e-01	0.000000000000000000e+00	9.097699635677130914e+00	1.000000000000000000e+00
2.310000000000000000e+02	2.386743157516550795e+01	2.270645527190286828e+01	-3.345823146010039936e-03	8.831010659056757106e+01	1.774582887074716009e-01	0.000000000000000000e+00	8.452196555417538448e+00	1.000000000000000000e+00
2.310000000000000000e+02	1.047620126513432837e+01	2.743799649528257945e+01	-4.939155226140462887e-03	1.311979184501032023e+02	6.709026482364410793e-02	0.000000000000000000e+00	7.365696506049745906e+00	1.000000000000000000e+00
2.310000000000000000e+02	1.401287007817935262e+02	1.579258398824321219e+01	-4.301699405991846886e-03	1.140394832285755200e+02	1.569247995567577547e-01	0.000000000000000000e+00	7.846266490562821438e+00	1.000000000000000000e+00
2.310000000000000000e+02	9.410639254198439829e+00	3.831306584195088050e+01	-3.907191302015244373e-03	1.034204857506450566e+02	1.781010087321492907e-01	0.000000000000000000e+00	4.571844850829998919e+00	1.000000000000000000e+00
2.320000000000000000e+02	9.668333052441244035e+01	3.848226135767042422e+01	-4.272281811292011171e-03	1.132476481286738306e+02	2.032281538585241076e-01	0.000000000000000000e+00	5.909387747432214510e+00	1.000000000000000000e+00
2.320000000000000000e+02	1.133963087475797522e+02	6.902418059626755031e+00	-7.645868810202550991e-03	2.040546847190670690e+02	4.800650710156739720e-02	0.000000000000000000e+00	1.732466653882886476e+01	1.000000000000000000e+00
2.320000000000000000e+02	9.746913952325260766e+01	2.002524625669596858e+01	-4.069598726930603177e-03	1.077920158109645712e+02	1.077061742317693138e-01	0.000000000000000000e+00	8.498505336385825615e+00	1.000000000000000000e+00
2.320000000000000000e+02	6.866471737221910132e+01	3.035199223227756349e+01	-2.123640000408442367e-03	5.541253209237119393e+01	2.844303183414661484e-01	0.000000000000000000e+00	5.485082933317280585e+00	1.000000000000000000e+00
2.320000000000000000e+02	3.037730985666196304e+01	3.771840445151200072e+01	-6.084185521722441058e-03	1.620187652169420574e+02	1.647525784550391004e-01	0.000000000000000000e+00	6.680162836060286047e+00	1.000000000000000000e+00
2.330000000000000000e+02	6.232768952218387426e+01	2.409134418904092101e+01	-4.795982557744014017e-03	1.273441314447527759e+02	3.517864349391337520e-01	0.000000000000000000e+00	5.844798651327951511e+00	1.000000000000000000e+00
2.330000000000000000e+02	3.866934664336721283e+01	4.510816067190523526e+00	-4.340465588985703907e-03	1.150829548208984221e+02	1.117747272397200398e-01	0.000000000000000000e+00	1.113322052247604255e+01	1.000000000000000000e+00
2.340000000000000000e+02	9.695317674924505980e+01	3.257903795308496342e+01	-4.671610875712183843e-03	1.239964116780118104e+02	1.502347485627085755e-01	0.000000000000000000e+00	5.909387747432214510e+00	1.000000000000000000e+00
2.340000000000000000e+02	3.607483578909574362e+01	4.120592129957532990e+01	-4.645884613677604691e-03	1.233039363931999759e+02	1.862586613724606099e-01	0.000000000000000000e+00	6.680162836060286047e+00	1.000000000000000000e+00
2.340000000000000000e+02	4.842763943170563579e+01	4.112581272626844964e+01	-4.299320056794147214e-03	1.139754381484496406e+02	1.231120676104120459e-01	0.000000000000000000e+00	6.306174129925497418e+00	1.000000000000000000e+00
2.340000000000000000e+02	3.072730415244204849e+01	2.844006611574334897e+01	-4.057374246347429311e-03	1.074629687592735081e+02	1.329551635615059402e-01	0.000000000000000000e+00	8.940477900262145283e+00	1.000000000000000000e+00
2.340000000000000000e+02	7.376395007660303094e+00	1.719541060598806226e+01	-4.019298466228414524e-03	1.064380807811091074e+02	2.541746678637274437e-01	0.000000000000000000e+00	6.762289832611406482e+00	1.000000000000000000e+00
2.340000000000000000e+02	8.464626915561719045e+01	3.408257071718282560e+01	-3.844221276240598201e-03	1.017255179207171807e+02	3.351337401841810726e-01	0.000000000000000000e+00	5.824735725998456459e+00	1.000000000000000000e+00
2.340000000000000000e+02	1.312463785414196309e+02	3.579671821202445159e+01	-4.043430978300646857e-03	1.070876570059015904e+02	1.856556763266256072e-01	0.000000000000000000e+00	1.022471545619035105e+01	1.000000000000000000e+00
2.350000000000000000e+02	1.362486019944039661e+01	3.409678256592999190e+01	-4.922519484610257505e-03	1.307501332320757683e+02	1.662582977084764435e-01	0.000000000000000000e+00	5.961266882045245907e+00	1.000000000000000000e+00
2.350000000000000000e+02	2.049373033676651445e+01	3.742355345200499528e+01	-3.864119942403835585e-03	1.022611314700249778e+02	1.523967004054601615e-01	0.000000000000000000e+00	7.632088933698740973e+00	1.000000000000000000e+00
2.350000000000000000e+02	1.015505953779342150e+02	4.345090148387580342e+01	-3.495858613097410639e-03	9.234861994565798682e+01	2.180222447882737002e-01	0.000000000000000000e+00	6.955404507148850612e+00	1.000000000000000000e+00
2.360000000000000000e+02	4.836955647732916219e+01	9.974745823253426735e+00	-4.463506057277913212e-03	1.183948422303287913e+02	6.710613795115671909e-02	0.000000000000000000e+00	9.850590618953606992e+00	1.000000000000000000e+00
2.360000000000000000e+02	7.760598628215356598e+01	1.215033990829287980e+01	-4.025556810964502595e-03	1.066065370087471535e+02	1.325759056392813440e-01	0.000000000000000000e+00	5.088074503796548242e+00	1.000000000000000000e+00
2.360000000000000000e+02	8.468973549809177825e+01	2.744491965293042668e+01	-4.229228489543524448e-03	1.120887793742544716e+02	1.830521130984187339e-01	0.000000000000000000e+00	5.677813395072910829e+00	1.000000000000000000e+00
2.360000000000000000e+02	1.059741331010522032e+02	3.107967579495840837e+01	-4.070422031302035372e-03	1.078141767424021822e+02	7.629312827438561317e-02	0.000000000000000000e+00	6.097158892465970759e+00	1.000000000000000000e+00
2.360000000000000000e+02	7.065157539927452213e+00	3.438872120009267519e+01	-8.904712452648445159e-03	2.379390519335731540e+02	5.653176679787386139e-02	0.000000000000000000e+00	4.571844850829998919e+00	1.000000000000000000e+00
2.360000000000000000e+02	1.182423002517902120e+02	4.014770944542853215e+01	-4.292692791285820583e-03	1.137970516590236372e+02	1.830496420670284508e-01	0.000000000000000000e+00	5.714142554343133007e+00	1.000000000000000000e+00
2.360000000000000000e+02	1.054031729226062026e+02	5.162592617668734363e+01	-3.955011993492153592e-03	1.047076780720892515e+02	1.929699484145871446e-01	0.000000000000000000e+00	9.037332707485614236e+00	1.000000000000000000e+00
2.360000000000000000e+02	1.299716199479885326e+01	1.343568425204512806e+01	-3.231808883288837982e-03	8.524117807913614797e+01	1.459242634574157149e-01	0.000000000000000000e+00	6.762289832611406482e+00	1.000000000000000000e+00
2.360000000000000000e+02	2.398598561557499309e+01	1.425509020163672247e+01	-3.999355530907968206e-03	1.059012756363333949e+02	9.559845129279342935e-02	0.000000000000000000e+00	8.442539299331521363e+00	1.000000000000000000e+00
2.360000000000000000e+02	1.239855171480641758e+02	2.667723052684251783e+01	-4.004738709914038713e-02	1.076208228646658199e+03	3.912096855481528301e-02	0.000000000000000000e+00	1.165697918903969921e+01	1.000000000000000000e+00
2.360000000000000000e+02	5.419220333365356623e+01	4.908462304386143416e+01	-4.379390537049215361e-03	1.161306999017942019e+02	9.430206208250313527e-02	0.000000000000000000e+00	9.827149060183513640e+00	1.000000000000000000e+00
2.370000000000000000e+02	3.558851077600274948e+01	2.028858061315785477e+01	-4.199147007371284435e-03	1.112790743768170216e+02	1.292969141492553709e-01	0.000000000000000000e+00	9.490945460585679783e+00	1.000000000000000000e+00
2.370000000000000000e+02	4.318498204102647264e+01	3.762119068660443588e+01	-4.421059633342284620e-03	1.172523093794793141e+02	1.243598212422933891e-01	0.000000000000000000e+00	6.157567027837401952e+00	1.000000000000000000e+00
2.370000000000000000e+02	1.320155909116903672e+02	4.599245842495064807e+01	-3.677402199779410651e-03	9.723523918029084712e+01	1.736739111590126505e-01	0.000000000000000000e+00	1.022471545619035105e+01	1.000000000000000000e+00
2.370000000000000000e+02	1.105623367169692131e+02	2.399372208276476925e+01	-4.100284522706151846e-03	1.086179871526538250e+02	1.191431976225819644e-01	0.000000000000000000e+00	8.441703171307596065e+00	1.000000000000000000e+00
2.380000000000000000e+02	9.755079140104885482e+01	9.959727239471087401e+00	-4.113922901153462507e-03	1.089850921750227570e+02	7.297644255363089361e-02	0.000000000000000000e+00	9.677515888497669749e+00	1.000000000000000000e+00
2.380000000000000000e+02	6.490748793202480726e+01	2.933599016747904997e+01	-5.748944318276090135e-03	1.529950583323141302e+02	1.721291808489557873e-01	0.000000000000000000e+00	5.844798651327951511e+00	1.000000000000000000e+00
2.380000000000000000e+02	8.936461376727230288e+01	3.066719805766411255e+01	-3.937442718726994785e-03	1.042347648859222176e+02	2.607228813510102938e-01	0.000000000000000000e+00	5.677813395072910829e+00	1.000000000000000000e+00
2.380000000000000000e+02	1.125552306237290168e+02	3.959213390876500682e+01	-4.277421631620497225e-03	1.133859969700665715e+02	1.643617666424118662e-01	0.000000000000000000e+00	5.714142554343133007e+00	1.000000000000000000e+00
2.390000000000000000e+02	7.378196649213396086e+01	8.793946784458469779e+00	-4.164201313222905265e-03	1.103384391039654986e+02	1.514989253998128005e-01	0.000000000000000000e+00	5.088074503796548242e+00	1.000000000000000000e+00
2.390000000000000000e+02	1.102875814174974494e+02	7.644771914908111476e+00	-4.002756143619355667e-03	1.059928101255914044e+02	8.460869374138835219e-02	0.000000000000000000e+00	8.661220949922462609e+00	1.000000000000000000e+00
2.390000000000000000e+02	1.024363385122434522e+01	2.905805966143838148e+01	-4.008690915192156083e-03	1.061525567156573828e+02	2.151259092156579955e-01	0.000000000000000000e+00	6.068065600017753525e+00	1.000000000000000000e+00
2.390000000000000000e+02	7.358445335749613037e+01	4.932434959780866990e+01	-3.650864701803966262e-03	9.652092781068576244e+01	9.331310880344123593e-02	0.000000000000000000e+00	8.450476269986673117e+00	1.000000000000000000e+00
2.390000000000000000e+02	7.082871314352321690e+01	2.655477740666046671e+01	-4.606882652789615409e-03	1.222541183536484652e+02	1.904809075244960903e-01	0.000000000000000000e+00	6.541869184432268725e+00	1.000000000000000000e+00
2.400000000000000000e+02	1.430299743559021692e+02	1.294256130370234814e+01	-8.574034093042677204e-03	2.290381633808044342e+02	2.917422596889240882e-02	0.000000000000000000e+00	1.361114909858173405e+01	1.000000000000000000e+00
2.400000000000000000e+02	7.851393455644461028e+01	2.917254724710373637e+01	-4.489828342884619530e-03	1.191033607161431007e+02	9.536897621738760211e-02	0.000000000000000000e+00	6.412894383583680025e+00	1.000000000000000000e+00
2.400000000000000000e+02	8.788825134379742110e+01	5.083623513753558854e+01	-4.140142613232807717e-03	1.096908496832617885e+02	9.134021102602607467e-02	0.000000000000000000e+00	9.671223319462864509e+00	1.000000000000000000e+00
2.410000000000000000e+02	6.101842632264742861e+01	1.759242171798715759e+01	-1.273221152836031406e-02	3.409640661780866822e+02	1.503383908528210799e-02	0.000000000000000000e+00	9.143109081821698680e+00	1.000000000000000000e+00
2.410000000000000000e+02	2.118578563912370782e+01	2.221972138660940743e+01	-6.765879917138067565e-03	1.803679727304769074e+02	6.514275894071397399e-02	0.000000000000000000e+00	6.449442150404277818e+00	1.000000000000000000e+00
2.410000000000000000e+02	1.000995429983545648e+02	3.271201696189129393e+01	-4.113712697911828427e-03	1.089794341221962952e+02	2.416471677835418941e-01	0.000000000000000000e+00	5.501985780072449650e+00	1.000000000000000000e+00
2.410000000000000000e+02	4.614184796241429609e+01	4.302235497083479743e+01	-4.141633805702468751e-03	1.097309881973121293e+02	1.080186850882312033e-01	0.000000000000000000e+00	6.157567027837401952e+00	1.000000000000000000e+00
2.410000000000000000e+02	3.720165885987253773e+01	4.488055291599349061e+01	-4.238312883942666615e-03	1.123333045443096267e+02	1.226053475431568840e-01	0.000000000000000000e+00	9.131258445176021254e+00	1.000000000000000000e+00
2.410000000000000000e+02	1.142503482572111437e+02	1.534628003458449719e+01	-3.089496799140087173e-03	8.141055546981139912e+01	1.930339929984908887e-01	0.000000000000000000e+00	8.622488297288279924e+00	1.000000000000000000e+00
2.410000000000000000e+02	1.169976646310522455e+02	4.736099616208188934e+01	-3.578045569049395896e-03	9.456085099788668913e+01	1.279354920493822600e-01	0.000000000000000000e+00	4.017301554976505429e+00	1.000000000000000000e+00
2.420000000000000000e+02	5.459875219061890661e+00	3.959534585464160017e+01	4.247322180691430991e-03	-1.125758083065611856e+02	2.422296111103281469e-01	0.000000000000000000e+00	6.491790963114169699e+00	1.000000000000000000e+00
2.420000000000000000e+02	9.756897905590345488e+01	1.963722603726671068e+01	-4.431757255415288456e-03	1.175402578922424794e+02	2.690113280255189698e-01	0.000000000000000000e+00	6.232064101533934419e+00	1.000000000000000000e+00
2.420000000000000000e+02	5.574198502875382388e+01	2.505938970735103410e+01	-4.496892913551198828e-03	1.192935181738350678e+02	1.421092776332973928e-01	0.000000000000000000e+00	6.504621519515438877e+00	1.000000000000000000e+00
2.420000000000000000e+02	4.809840674884552669e+01	3.209887477726373106e+01	-3.917467353795160701e-03	1.036970868314190142e+02	1.427558546554550389e-01	0.000000000000000000e+00	7.391732906562858751e+00	1.000000000000000000e+00
2.420000000000000000e+02	1.419075254550177192e+02	3.186979247774441504e+01	-3.881401640586013523e-03	1.027263039406563649e+02	2.521018018160784413e-01	0.000000000000000000e+00	6.329275974044858977e+00	1.000000000000000000e+00
2.420000000000000000e+02	5.601581072882306955e+01	3.972276051271524011e+01	-3.894322541714652277e-03	1.030740965844945265e+02	6.406543959083843554e-02	0.000000000000000000e+00	8.214229566533605364e+00	1.000000000000000000e+00
2.420000000000000000e+02	9.782064845401700381e+01	3.771985952929573926e+01	-4.159204451811441237e-03	1.102039382960199987e+02	2.200353990700948392e-01	0.000000000000000000e+00	5.501985780072449650e+00	1.000000000000000000e+00
2.420000000000000000e+02	5.937119308559859832e+01	5.062584910793470527e+01	-3.594378472656462650e-03	9.500048471000178552e+01	1.237750338526018012e-01	0.000000000000000000e+00	1.140771369185628181e+01	1.000000000000000000e+00
2.420000000000000000e+02	9.729118050408715135e+01	5.309842074033112169e+01	-3.542854860808060911e-03	9.361362066650804081e+01	2.555267793853547298e-01	0.000000000000000000e+00	9.671223319462864509e+00	1.000000000000000000e+00
2.430000000000000000e+02	2.755117943974153505e+01	2.118190357289281067e+01	-7.743196942513771823e-03	2.066744716920764802e+02	1.408076105133201361e-01	0.000000000000000000e+00	6.449442150404277818e+00	1.000000000000000000e+00
2.430000000000000000e+02	1.304377725452614527e+02	1.810974945045285978e+01	-4.124781869297963581e-03	1.092773836493348369e+02	1.995042341569537303e-01	0.000000000000000000e+00	7.225853277727514623e+00	1.000000000000000000e+00
2.430000000000000000e+02	1.027030032623047191e+02	2.369861284598885121e+01	-4.680494541084056354e-03	1.242355338132171454e+02	1.498761829851718019e-01	0.000000000000000000e+00	6.546225428594430795e+00	1.000000000000000000e+00
2.430000000000000000e+02	3.442130483347800407e+01	4.888897201953753324e+00	-4.199483773538079459e-03	1.112881391312284052e+02	1.281133423764484469e-01	0.000000000000000000e+00	8.232396040460587372e+00	1.000000000000000000e+00
2.430000000000000000e+02	2.771873396342184037e+01	9.801963310801948381e+00	-3.829439469944680846e-03	1.013276351847394352e+02	1.102878719448756595e-01	0.000000000000000000e+00	4.031959108703683903e+00	1.000000000000000000e+00
2.430000000000000000e+02	1.249642218914656127e+02	1.339241982114173979e+01	-3.539097047215547607e-03	9.351247138044976737e+01	2.538429593598844347e-01	0.000000000000000000e+00	6.833368562790766099e+00	1.000000000000000000e+00
2.430000000000000000e+02	1.127545903510825980e+02	2.383804149632653591e+01	-3.378893048810837751e-03	8.920025107910234397e+01	3.008955113196073450e-01	0.000000000000000000e+00	4.041151615625376614e+00	1.000000000000000000e+00
2.440000000000000000e+02	8.566929880974419120e+01	2.794122637568260714e+01	-3.419232953911562501e-03	9.028608264049900356e+01	1.749658382140423241e-01	0.000000000000000000e+00	3.923506974696554295e+00	1.000000000000000000e+00
2.440000000000000000e+02	2.897444788335749521e+01	3.856921984264890568e+01	-4.295336089166499997e-03	1.138682014611326849e+02	9.588328750086216878e-02	0.000000000000000000e+00	1.036918153061189329e+01	1.000000000000000000e+00
2.440000000000000000e+02	7.730427922054990120e+01	4.173663289657606867e+01	-3.325194685685942987e-03	8.775484912957465156e+01	8.223641970717665561e-02	0.000000000000000000e+00	8.450476269986673117e+00	1.000000000000000000e+00
2.440000000000000000e+02	1.124767330436122847e+01	4.253554027552198136e+01	-3.479734126997394324e-03	9.191459621964814630e+01	3.463489573411645539e-01	0.000000000000000000e+00	6.491790963114169699e+00	1.000000000000000000e+00
2.450000000000000000e+02	7.011778138660093873e+01	1.932315606562253762e+01	-4.259108575550789484e-03	1.128930633794578426e+02	9.230520484771631562e-02	0.000000000000000000e+00	9.262489080262456653e+00	1.000000000000000000e+00
2.450000000000000000e+02	4.240964300483689442e+01	7.802466923234311125e+00	-3.894399331317078584e-03	1.030761635346693907e+02	3.175066781183712994e-01	0.000000000000000000e+00	5.114255427921037267e+00	1.000000000000000000e+00
2.460000000000000000e+02	1.209526741411897461e+02	4.806570288004233049e+01	-3.682736211288388951e-03	9.737881507693313665e+01	2.447093133352058469e-01	0.000000000000000000e+00	4.017301554976505429e+00	1.000000000000000000e+00
2.460000000000000000e+02	1.439189448992963491e+02	1.027803642697776176e+01	-4.342758754888919118e-03	1.151446801002963980e+02	2.577904422071786161e-01	0.000000000000000000e+00	1.559095048165006148e+01	1.000000000000000000e+00
2.460000000000000000e+02	8.198605640971362618e+01	1.096899656768456310e+01	-2.958586469042483267e-03	7.788683453447683291e+01	2.923398910464765077e-01	0.000000000000000000e+00	6.059251207700116382e+00	1.000000000000000000e+00
2.460000000000000000e+02	9.286740998349706899e+01	2.372793150491159153e+01	-4.117107599088712724e-03	1.090708148737493701e+02	1.088118114612111054e-01	0.000000000000000000e+00	6.232064101533934419e+00	1.000000000000000000e+00
2.460000000000000000e+02	1.409339376943836157e+02	2.561584482622341952e+01	-3.639560870237512711e-03	9.621666192188608591e+01	1.658054978530661971e-01	0.000000000000000000e+00	6.329275974044858977e+00	1.000000000000000000e+00
2.460000000000000000e+02	5.648205041889305988e+01	3.152177350363405850e+01	-4.705772871845021951e-03	1.249159521060005744e+02	7.498375088975550717e-02	0.000000000000000000e+00	6.209070540769022983e+00	1.000000000000000000e+00
2.460000000000000000e+02	1.861255583539414005e+01	4.699805189681733708e+01	-4.436865595303970955e-03	1.176777593728142222e+02	2.738492085934012277e-01	0.000000000000000000e+00	5.609369953894626448e+00	1.000000000000000000e+00
2.460000000000000000e+02	1.288376112147647135e+01	4.990346911517497830e+01	-4.109889706399017656e-03	1.088765304382833961e+02	3.995889662361143957e-01	0.000000000000000000e+00	6.423436625898949259e+00	1.000000000000000000e+00
2.470000000000000000e+02	9.098730794110601039e+01	1.012296012817458823e+01	-3.850672518215079217e-03	1.018991663744903775e+02	1.289980708058983128e-01	0.000000000000000000e+00	9.040924000807242678e+00	1.000000000000000000e+00
2.480000000000000000e+02	5.447720788919693291e+01	4.978929024277581306e+01	-4.015487944941586659e-03	1.063355127589910438e+02	2.005498063757922278e-01	0.000000000000000000e+00	5.889460712660479658e+00	1.000000000000000000e+00
2.480000000000000000e+02	4.861586973262438605e+00	2.818284743977566720e+01	-7.163106208287129545e-03	1.910601358099195863e+02	4.295936736799221833e-02	0.000000000000000000e+00	5.763883698410761980e+00	1.000000000000000000e+00
2.480000000000000000e+02	4.792652044216282547e+01	4.763946825579713362e+01	-3.867612370878801067e-03	1.023551373695076165e+02	1.471608730150514299e-01	0.000000000000000000e+00	6.894435481199834292e+00	1.000000000000000000e+00
2.480000000000000000e+02	2.593247725872091536e+01	6.187273664487952907e+00	-3.846027700183301656e-03	1.017741415385802384e+02	1.286830902537432486e-01	0.000000000000000000e+00	4.031959108703683903e+00	1.000000000000000000e+00
2.480000000000000000e+02	1.167496030122044317e+02	2.444695874681944048e+01	-5.651808274186240037e-03	1.503804418090818729e+02	1.556856460218093430e-01	0.000000000000000000e+00	4.041151615625376614e+00	1.000000000000000000e+00
2.480000000000000000e+02	8.109205664057230933e+01	4.976059924369318210e+00	-3.249185724994078147e-03	8.570891153348689784e+01	3.201551569347991233e-01	0.000000000000000000e+00	6.059251207700116382e+00	1.000000000000000000e+00
2.480000000000000000e+02	1.235506363597782808e+02	6.706860617938063207e+00	-3.633519937270868107e-03	9.605405777943492751e+01	1.155882316257430542e-01	0.000000000000000000e+00	6.833368562790766099e+00	1.000000000000000000e+00
2.480000000000000000e+02	8.566127894772448315e+01	3.186472515385314352e+01	-2.970874512184179701e-03	7.821759250323611923e+01	1.684119863508772852e-01	0.000000000000000000e+00	3.923506974696554295e+00	1.000000000000000000e+00
2.490000000000000000e+02	3.238082457332242114e+01	2.300499465121956177e+01	-5.004093908557559305e-03	1.329458767248669915e+02	1.597565737837421951e-01	0.000000000000000000e+00	5.905015888667825230e+00	1.000000000000000000e+00
2.490000000000000000e+02	1.241744283399290509e+02	3.370740355118747544e+01	-4.894767035457075165e-03	1.300031189512702383e+02	9.630667200044507048e-02	0.000000000000000000e+00	6.001683838247517500e+00	1.000000000000000000e+00
2.490000000000000000e+02	3.916640417717353273e+01	4.541745504105303155e+01	-4.972831058264650522e-03	1.321043727733207618e+02	5.271473862317965775e-02	0.000000000000000000e+00	6.413246948765175759e+00	1.000000000000000000e+00
2.490000000000000000e+02	8.630359386479541683e+01	4.808022999335360481e+01	-4.674986272372995584e-03	1.240872674253763819e+02	9.124209098601654411e-02	0.000000000000000000e+00	1.022384908580960783e+01	1.000000000000000000e+00
2.490000000000000000e+02	1.082216011291940561e+02	1.184505915484161420e+01	-3.749155793992056673e-03	9.916663483045908833e+01	8.177430674187924353e-02	0.000000000000000000e+00	1.257717346375146761e+01	1.000000000000000000e+00
2.500000000000000000e+02	7.093281276279248004e+01	9.855331166548047861e+00	-3.566453074826443463e-03	9.424881515964759160e+01	1.265959656091399932e-01	0.000000000000000000e+00	3.886899074846549951e+00	1.000000000000000000e+00
2.500000000000000000e+02	2.694467111743217203e+01	1.761048320379844867e+01	-4.359963356059416012e-03	1.156077773462002227e+02	1.671444507287193071e-01	0.000000000000000000e+00	7.658493203780031067e+00	1.000000000000000000e+00
2.510000000000000000e+02	1.081116636793478847e+02	2.442175212614434088e+01	-3.978921304759401589e-03	1.053512463878899723e+02	1.644012667655521120e-01	0.000000000000000000e+00	8.490564543598669189e+00	1.000000000000000000e+00
2.510000000000000000e+02	6.140150650606290839e+01	2.773343497775582733e+01	-4.266891972333331992e-03	1.131025695213353686e+02	2.878472673248670954e-01	0.000000000000000000e+00	3.655706870806605391e+00	1.000000000000000000e+00
2.510000000000000000e+02	1.319789782709441681e+02	2.755861392769104157e+01	-4.099155112383493296e-03	1.085875867496026217e+02	3.040984714788916854e-01	0.000000000000000000e+00	5.967534574905743128e+00	1.000000000000000000e+00
2.510000000000000000e+02	3.217502596101627432e+01	4.369554214909544498e+01	-4.346722919007841961e-03	1.152513837354223227e+02	8.952447173567568139e-02	0.000000000000000000e+00	3.637890613439922927e+00	1.000000000000000000e+00
2.510000000000000000e+02	1.316002789699810762e+02	3.351412026570677227e+01	-4.053594834850196560e-03	1.073612381211633249e+02	1.352132789433561078e-01	0.000000000000000000e+00	5.967534574905743128e+00	1.000000000000000000e+00
2.510000000000000000e+02	6.804347417086440863e+00	4.517636295021392101e+01	-3.371219650236115337e-03	8.899370576535395116e+01	1.425283426205874449e-01	0.000000000000000000e+00	7.700961218181672230e+00	1.000000000000000000e+00
2.520000000000000000e+02	7.720250808660799180e+01	3.989346328194331193e+01	-4.169004554196488639e-03	1.104677282193733845e+02	1.032092690306732896e-01	0.000000000000000000e+00	5.307728435104678510e+00	1.000000000000000000e+00
2.520000000000000000e+02	2.468555552180468027e+01	4.985011454962353383e+01	-4.244740199976843563e-03	1.125063089821622810e+02	8.016673886575265140e-02	0.000000000000000000e+00	5.786327796989329642e+00	1.000000000000000000e+00
2.530000000000000000e+02	9.016062811467982385e+01	2.032929762671079033e+01	-4.137869307983568952e-03	1.096296589942368911e+02	1.402677496136875979e-01	0.000000000000000000e+00	9.509348605647536701e+00	1.000000000000000000e+00
2.530000000000000000e+02	1.027735732183670869e+01	3.015560865703158555e+01	-4.107742385323839840e-03	1.088187308725665616e+02	1.067354639086091073e-01	0.000000000000000000e+00	5.763883698410761980e+00	1.000000000000000000e+00
2.530000000000000000e+02	6.853143177556381715e+01	6.798968332684951044e+00	-3.752750587411860048e-03	9.926339609308917034e+01	2.713601339085881525e-01	0.000000000000000000e+00	3.886899074846549951e+00	1.000000000000000000e+00
2.530000000000000000e+02	5.157622068749258659e+01	1.965829370324382808e+01	-3.664004144471671824e-03	9.687460294978519926e+01	2.386655396119311545e-01	0.000000000000000000e+00	5.157418148355104925e+00	1.000000000000000000e+00
2.540000000000000000e+02	2.777250075804186835e+01	7.790784251873649424e+00	-3.996110987131930650e-03	1.058139420636450581e+02	6.596665398929146829e-02	0.000000000000000000e+00	9.243446735759748734e+00	1.000000000000000000e+00
2.540000000000000000e+02	9.996263220588919296e+01	2.680565067968946735e+01	-3.552404944216934566e-03	9.387068081460290614e+01	3.155689253655021842e-01	0.000000000000000000e+00	6.422277567136627674e+00	1.000000000000000000e+00
2.540000000000000000e+02	1.182211407753986379e+02	4.339037696053000559e+01	-4.010138089058369951e-03	1.061915103784099301e+02	2.575698440295650649e-01	0.000000000000000000e+00	3.894027851000777307e+00	1.000000000000000000e+00
2.540000000000000000e+02	1.284553348852786883e+02	5.298440448790731239e+01	-2.195017858190111918e-03	5.733381402327059817e+01	1.799428343617393011e-01	0.000000000000000000e+00	8.803379965998670897e+00	1.000000000000000000e+00
2.550000000000000000e+02	1.251011004424828030e+02	2.617046240880709718e+01	-2.564779384493432943e-02	6.886135432439288024e+02	6.476713702497916003e-02	0.000000000000000000e+00	7.016563835854429776e+00	1.000000000000000000e+00
2.550000000000000000e+02	8.612066149464391174e+01	7.466526037385025738e+00	-4.115269431573965325e-03	1.090213368123195465e+02	1.555395050091130660e-01	0.000000000000000000e+00	1.010725008809933101e+01	1.000000000000000000e+00
2.550000000000000000e+02	8.070890747546353339e+01	2.137461473742100537e+01	-4.727672676986909711e-03	1.255054304290685963e+02	2.662123539726689581e-01	0.000000000000000000e+00	5.425014017052818716e+00	1.000000000000000000e+00
2.550000000000000000e+02	9.529413558410151097e+01	3.121595548114065011e+01	-3.835052918885198652e-03	1.014787327149067409e+02	2.385552203121236170e-01	0.000000000000000000e+00	6.422277567136627674e+00	1.000000000000000000e+00
2.550000000000000000e+02	7.867226047112107779e+01	3.389215282395321793e+01	-3.642463662849793581e-03	9.629479655871116961e+01	1.669951450859604725e-01	0.000000000000000000e+00	6.178664846466683791e+00	1.000000000000000000e+00
2.550000000000000000e+02	7.713040914652523838e+01	1.729722258127445755e+01	-3.856987785164028067e-03	1.020691547806279686e+02	3.502456315824497013e-01	0.000000000000000000e+00	5.425014017052818716e+00	1.000000000000000000e+00
2.550000000000000000e+02	4.452535327966559464e+01	3.015231136185590799e+01	-4.254743692457492454e-03	1.127755735684958580e+02	6.561051946439089289e-02	0.000000000000000000e+00	7.229985305364396098e+00	1.000000000000000000e+00
2.560000000000000000e+02	9.541701043871107402e+01	1.143318718418409397e+01	-3.541763799700875254e-03	9.358425251151024327e+01	1.200377361935800469e-01	0.000000000000000000e+00	1.010725008809933101e+01	1.000000000000000000e+00
2.560000000000000000e+02	7.508375715356505964e+01	5.965158942226735483e+00	-4.967123512108993603e-03	1.319507424229650780e+02	6.967652923470868398e-02	0.000000000000000000e+00	6.605165097014261910e+00	1.000000000000000000e+00
2.560000000000000000e+02	3.754263593421260481e+01	1.449058950806095147e+01	-4.374890084860450466e-03	1.160095609696396508e+02	1.340419250348993119e-01	0.000000000000000000e+00	6.495255152571197677e+00	1.000000000000000000e+00
2.560000000000000000e+02	1.728131610274939334e+01	1.645240385188252574e+01	-3.660610625779675380e-03	9.678325941065790516e+01	7.639921514009251347e-02	0.000000000000000000e+00	9.466925311597146120e+00	1.000000000000000000e+00
2.560000000000000000e+02	2.673376843317284113e+01	1.697568178609251177e+01	-4.346620683850287853e-03	1.152486318657667255e+02	5.773177417410202406e-02	0.000000000000000000e+00	9.243446735759748734e+00	1.000000000000000000e+00
2.560000000000000000e+02	7.070683217198903492e+01	4.985939392783280510e+01	-4.988422516301501720e-03	1.325240489520904816e+02	2.527922510278735047e-01	0.000000000000000000e+00	6.764175795880268183e+00	1.000000000000000000e+00
2.570000000000000000e+02	8.008986346474530649e+01	4.963779982115277534e+01	-5.211110739112618032e-03	1.385181607398075414e+02	1.768728182577680164e-01	0.000000000000000000e+00	8.866497711618723798e+00	1.000000000000000000e+00
2.570000000000000000e+02	5.673332895687588007e+01	1.960175827328128406e+01	-9.739115241408319995e-03	2.603987201130252060e+02	2.334208245675117865e-02	0.000000000000000000e+00	5.157418148355104925e+00	1.000000000000000000e+00
2.570000000000000000e+02	8.294063782748685298e+01	2.700050275973306313e+01	-4.005928128907221449e-03	1.060781906372522627e+02	1.975653124453984333e-01	0.000000000000000000e+00	6.052374443450802666e+00	1.000000000000000000e+00
2.570000000000000000e+02	3.458118603457239715e+01	3.136732405429297188e+01	-6.329631192124440982e-03	1.686254405391867977e+02	6.900378521898831163e-02	0.000000000000000000e+00	1.001811948626924753e+01	1.000000000000000000e+00
2.570000000000000000e+02	8.744294545097119453e+00	7.256307137832497034e+00	-4.300930830297520525e-03	1.140187954321085186e+02	3.141079905490925528e-01	0.000000000000000000e+00	1.254786562926067539e+01	1.000000000000000000e+00
2.570000000000000000e+02	1.303199612592698031e+02	1.137642032833157835e+01	-4.066321445370337309e-03	1.077038010334425451e+02	1.103245741716480932e-01	0.000000000000000000e+00	6.694961009551062325e+00	1.000000000000000000e+00
2.570000000000000000e+02	1.204830500549507803e+02	4.022064206381614326e+01	2.012000218495029261e-03	-5.240751761833253397e+01	4.498815858949659630e-01	0.000000000000000000e+00	3.894027851000777307e+00	1.000000000000000000e+00
2.570000000000000000e+02	7.350445089132117005e+01	4.370087107743962918e+01	-4.021182189745569832e-03	1.064887850760935635e+02	2.543893614184968843e-01	0.000000000000000000e+00	5.307728435104678510e+00	1.000000000000000000e+00
2.580000000000000000e+02	1.215698207155901542e+02	1.941612181567340301e+01	-5.085778067269309047e-03	1.351445739546668392e+02	2.800553991073155835e-01	0.000000000000000000e+00	6.601365472282575197e+00	1.000000000000000000e+00
2.580000000000000000e+02	6.811005374483357855e+01	1.357924048477046242e+01	-4.164101529629959594e-03	1.103357532232164147e+02	1.012492543078997720e-01	0.000000000000000000e+00	6.793353362009692198e+00	1.000000000000000000e+00
2.580000000000000000e+02	2.479371787786730863e+01	3.706389332056676267e+01	2.910582080353799669e-03	-7.659469762454669706e+01	4.502938980524792134e-01	0.000000000000000000e+00	5.761104694640383883e+00	1.000000000000000000e+00
2.590000000000000000e+02	1.031950037836362810e+02	4.853129816958849574e+01	-3.438387249460836750e-03	9.080165992288948473e+01	1.100003689551182218e-01	0.000000000000000000e+00	7.696027405218827333e+00	1.000000000000000000e+00
2.590000000000000000e+02	1.279244360946314032e+02	1.762813706095735711e+01	-4.658749593952203616e-03	1.236502238121719728e+02	2.008240413087534204e-01	0.000000000000000000e+00	6.601365472282575197e+00	1.000000000000000000e+00
2.590000000000000000e+02	1.029437197509729529e+01	2.689569770888184408e+01	-3.811325167687283286e-03	1.008400514620051069e+02	9.185136230537160884e-02	0.000000000000000000e+00	1.034608474560823588e+01	1.000000000000000000e+00
2.600000000000000000e+02	4.869881930888295329e+01	3.605611257960992333e+01	-4.458909608577320098e-03	1.182711193545068795e+02	9.589021158874000417e-02	0.000000000000000000e+00	7.229985305364396098e+00	1.000000000000000000e+00
2.600000000000000000e+02	2.956175295907080169e+01	4.029749329072699737e+01	-3.569540440698037043e-03	9.433191796558094211e+01	2.615418065722899810e-01	0.000000000000000000e+00	5.761104694640383883e+00	1.000000000000000000e+00
2.610000000000000000e+02	2.717591130346693973e+01	5.291214858101655238e+01	-4.901862470129323378e-03	1.301941071771898919e+02	1.041844902319276622e-01	0.000000000000000000e+00	6.164179187950908911e+00	1.000000000000000000e+00
2.610000000000000000e+02	7.756663174817485640e+01	3.275189718557803076e+01	-3.610531138990947814e-03	9.543526696501453443e+01	2.598450366227678110e-01	0.000000000000000000e+00	7.871370857869858462e+00	1.000000000000000000e+00
2.610000000000000000e+02	5.301788745242300926e+00	3.745828318283167135e+01	-3.953068538490873106e-03	1.046553659812879573e+02	2.081914853336424009e-01	0.000000000000000000e+00	7.541123825395582791e+00	1.000000000000000000e+00
2.620000000000000000e+02	1.083609152444275310e+02	3.434754598588123287e+01	-3.926740881984883309e-03	1.039467029266666316e+02	1.164379800761405903e-01	0.000000000000000000e+00	7.548166459743860024e+00	1.000000000000000000e+00
2.630000000000000000e+02	1.068022885389540590e+02	4.173303850141376614e+01	-6.185263601162776549e-03	1.647394897339589193e+02	5.272204555760906519e-02	0.000000000000000000e+00	7.548166459743860024e+00	1.000000000000000000e+00
2.630000000000000000e+02	8.467723064312187375e+01	4.511629088646644448e+01	-4.409683663773466059e-03	1.169461017478929676e+02	5.890693545336034287e-02	0.000000000000000000e+00	5.810891650415467069e+00	1.000000000000000000e+00
2.630000000000000000e+02	2.926113172223898218e+01	2.113944691707144941e+01	-4.194372574420638690e-03	1.111505606886306339e+02	1.179934280759317167e-01	0.000000000000000000e+00	1.240338548473877367e+01	1.000000000000000000e+00
2.630000000000000000e+02	8.391486702361227401e+01	2.438417148672010626e+01	-4.084021139506007619e-03	1.081802247253573057e+02	8.431700730819047251e-02	0.000000000000000000e+00	9.426953008400214884e+00	1.000000000000000000e+00
2.630000000000000000e+02	1.282422471886601301e+01	3.692771219542208883e+01	-4.316172943580992918e-03	1.144290682779234203e+02	1.774885389675021630e-01	0.000000000000000000e+00	7.541123825395582791e+00	1.000000000000000000e+00
2.630000000000000000e+02	1.167534685406388633e+02	3.913967383603536376e+01	-4.079562604248988637e-03	1.080602140736816779e+02	8.500280926815950711e-02	0.000000000000000000e+00	9.664338578607981844e+00	1.000000000000000000e+00
2.630000000000000000e+02	1.233353219678528134e+01	1.568489123726128653e+01	-3.939003150045588750e-03	1.042767671060784238e+02	2.018463975338243843e-01	0.000000000000000000e+00	3.131291745855466324e+00	1.000000000000000000e+00
2.630000000000000000e+02	7.267652566166104577e+01	2.568955818300844385e+01	-3.841975044867964456e-03	1.016650559807965237e+02	1.347077700289456281e-01	0.000000000000000000e+00	7.643240226226351020e+00	1.000000000000000000e+00
2.630000000000000000e+02	1.375231428534046927e+02	4.096784172080730713e+01	-4.356425869511981221e-03	1.155125586159719262e+02	1.935747516711233684e-01	0.000000000000000000e+00	1.079819954936833248e+01	1.000000000000000000e+00
2.640000000000000000e+02	9.554738214130890128e+01	1.520184915334280618e+01	-3.973639359486808541e-03	1.052090719611472451e+02	9.307699906448185789e-02	0.000000000000000000e+00	1.028343188288353360e+01	1.000000000000000000e+00
2.640000000000000000e+02	1.113033112343860296e+02	4.898952310677700872e+00	-4.306997195541228084e-03	1.141820841366339749e+02	3.075623751622933444e-01	0.000000000000000000e+00	1.124108211802233548e+01	1.000000000000000000e+00
2.640000000000000000e+02	3.301610693175567235e+01	5.094003801502784512e+01	-3.691055089337876016e-03	9.760273479907895933e+01	2.739485588911702019e-01	0.000000000000000000e+00	6.164179187950908911e+00	1.000000000000000000e+00
2.650000000000000000e+02	6.596997080011298920e+01	3.233881464870502498e+01	-3.927379826705337806e-03	1.039639014387039140e+02	1.345211003395921923e-01	0.000000000000000000e+00	3.097030289297427963e+00	1.000000000000000000e+00
2.650000000000000000e+02	1.292440450233743832e+02	3.349860786912928035e+01	-4.054233271158346613e-03	1.073784229482371586e+02	1.640317666508195327e-01	0.000000000000000000e+00	4.993897686126477886e+00	1.000000000000000000e+00
2.650000000000000000e+02	9.390069442340097794e+01	4.098092685679336711e+01	-4.004480006011544926e-03	1.060392114294187138e+02	2.260880455644060927e-01	0.000000000000000000e+00	5.268647890487506480e+00	1.000000000000000000e+00
2.650000000000000000e+02	5.484711804150377645e+01	5.041880049210570292e+01	-7.314280660546488427e-03	1.951293072948350300e+02	3.449680992790193912e-02	0.000000000000000000e+00	9.761827083731095200e+00	1.000000000000000000e+00
2.650000000000000000e+02	5.367776495670566561e+01	2.416870078902298147e+01	-1.729054587307856912e-03	4.479145368027405993e+01	3.217637336511984802e-01	0.000000000000000000e+00	7.544022685811889950e+00	1.000000000000000000e+00
2.660000000000000000e+02	1.412031207653248259e+02	1.688966934052515967e+01	-3.212241095737569142e-03	8.471447080858555978e+01	2.468402073953391840e-01	0.000000000000000000e+00	9.659032345954354781e+00	1.000000000000000000e+00
2.660000000000000000e+02	9.252280413739657661e+01	3.589564722301970789e+01	-4.036185964656245802e-03	1.068926425541274057e+02	2.741681330349143852e-01	0.000000000000000000e+00	5.268647890487506480e+00	1.000000000000000000e+00
2.660000000000000000e+02	3.859779816763222016e+01	3.876970469709925027e+01	-3.670704903267262963e-03	9.705496766227997796e+01	1.321848067348306843e-01	0.000000000000000000e+00	8.122838555885241618e+00	1.000000000000000000e+00
2.670000000000000000e+02	2.904082052441012252e+01	8.738018190544019959e+00	-6.876802382950634313e-03	1.833536791654943556e+02	4.026700166519858737e-02	0.000000000000000000e+00	1.240338548473877367e+01	1.000000000000000000e+00
2.670000000000000000e+02	5.830824272148403509e+01	4.129115654844217431e+01	-4.368665672261541448e-03	1.158420180953028193e+02	4.706772645523638054e-02	0.000000000000000000e+00	9.519348619497252528e+00	1.000000000000000000e+00
2.670000000000000000e+02	4.760751513794961909e+01	1.255578061820155966e+01	-4.059449721680974225e-03	1.075188344490027248e+02	6.559107072806180661e-02	0.000000000000000000e+00	6.813681851310906978e+00	1.000000000000000000e+00
2.670000000000000000e+02	7.623088495370959095e+01	1.892304865601944996e+01	-3.971646963778951295e-03	1.051554425305132270e+02	1.127826677800484179e-01	0.000000000000000000e+00	7.643240226226351020e+00	1.000000000000000000e+00
2.670000000000000000e+02	1.347067899426814961e+02	2.403771744493567297e+01	-4.500678177868527342e-03	1.193954063526426523e+02	1.362418477164997199e-01	0.000000000000000000e+00	6.382943865058433808e+00	1.000000000000000000e+00
2.670000000000000000e+02	1.471496497013557025e+01	1.365172475522502005e+01	-3.933706966048471608e-03	1.041342094147632196e+02	9.547042035556474460e-02	0.000000000000000000e+00	3.131291745855466324e+00	1.000000000000000000e+00
2.680000000000000000e+02	7.959012466233573946e+01	4.230776555933867655e+01	-4.210499508841229928e-03	1.115846503162271404e+02	7.792752347083220510e-02	0.000000000000000000e+00	5.810891650415467069e+00	1.000000000000000000e+00
2.680000000000000000e+02	6.495920131256123398e+01	1.580237025095440728e+01	-4.292068637359364516e-03	1.137802512716448433e+02	5.922674598134003432e-02	0.000000000000000000e+00	9.177545619802794263e+00	1.000000000000000000e+00
2.680000000000000000e+02	1.176527958486323833e+01	2.624953083189616621e+01	-4.030736834199193271e-03	1.067459679940940731e+02	1.504342102535657366e-01	0.000000000000000000e+00	9.905562910790566278e+00	1.000000000000000000e+00
2.680000000000000000e+02	1.288453226290748432e+02	2.656460749319814241e+01	-4.388621230744393746e-03	1.163791630184719281e+02	3.043635585707112901e-01	0.000000000000000000e+00	4.479055912840984810e+00	1.000000000000000000e+00
2.680000000000000000e+02	2.090868807420633857e+01	4.243482700232146954e+01	-1.721412667239907365e-02	4.616040356263913509e+02	1.890369339537967264e-02	0.000000000000000000e+00	3.875413484564850020e+00	1.000000000000000000e+00
2.680000000000000000e+02	1.335298140886388296e+02	3.093517313839754124e+01	-3.721536798927271676e-03	9.842321274107834483e+01	3.296197234165590961e-01	0.000000000000000000e+00	4.091307517911494607e+00	1.000000000000000000e+00
2.680000000000000000e+02	6.361810183543820330e+00	4.086279601618359436e+01	-3.629406443795168101e-03	9.594333463736600720e+01	2.993377314884971829e-01	0.000000000000000000e+00	5.883115225189570197e+00	1.000000000000000000e+00
2.680000000000000000e+02	1.002296701171323434e+02	4.672458795854236513e+01	-3.511478587189608737e-03	9.276906369274061603e+01	2.562540186063204661e-01	0.000000000000000000e+00	5.048527797860173472e+00	1.000000000000000000e+00
2.680000000000000000e+02	2.288385050214192873e+01	5.085712079562600252e+01	-3.182145653841577607e-03	8.390439005645558268e+01	3.587156182230000212e-01	0.000000000000000000e+00	8.650797613946616949e+00	1.000000000000000000e+00
2.690000000000000000e+02	4.605288765274615059e+01	3.554446874078232810e+01	-5.376942388055102814e-03	1.429818608365379475e+02	2.475982510975184292e-01	0.000000000000000000e+00	5.681286565674369626e+00	1.000000000000000000e+00
2.690000000000000000e+02	5.870039756077852644e+01	2.979768293578350580e+01	-4.271582121340955843e-03	1.132288145337471406e+02	2.664201275870800023e-01	0.000000000000000000e+00	5.296438867130477846e+00	1.000000000000000000e+00
2.690000000000000000e+02	1.058191152214192385e+02	1.471147091068456447e+01	-3.935112550388388669e-03	1.041720436098282789e+02	1.686694206964396425e-01	0.000000000000000000e+00	5.879833203524173157e+00	1.000000000000000000e+00
2.690000000000000000e+02	7.651319151905806848e+01	2.763413541052227274e+01	-4.365425860629504329e-03	1.157548118980085405e+02	1.636283100381589195e-01	0.000000000000000000e+00	8.042655161372335826e+00	1.000000000000000000e+00
2.700000000000000000e+02	6.943560100374698152e+01	2.381418586343037092e+01	-3.945094512843358610e-03	1.044407286712140177e+02	1.243721078139584657e-01	0.000000000000000000e+00	8.042655161372335826e+00	1.000000000000000000e+00
2.700000000000000000e+02	6.293876186016269259e+01	3.297392800487942566e+01	-4.205661536922562262e-03	1.114544263459594049e+02	2.576737795034400591e-01	0.000000000000000000e+00	3.097030289297427963e+00	1.000000000000000000e+00
2.700000000000000000e+02	1.116698611358871176e+02	1.412733843803580136e+01	-3.364994452956981442e-03	8.882614176973406472e+01	2.458161500633183616e-01	0.000000000000000000e+00	5.879833203524173157e+00	1.000000000000000000e+00
2.710000000000000000e+02	4.092321313023873586e+01	1.387728243076023915e+01	-4.365447289541786978e-03	1.157553887012812623e+02	5.213334258390223130e-02	0.000000000000000000e+00	6.813681851310906978e+00	1.000000000000000000e+00
2.710000000000000000e+02	1.292301412504920108e+02	1.486882671201973238e+01	-3.885492806301087468e-03	1.028364260850996743e+02	2.151108163635278014e-01	0.000000000000000000e+00	4.643741192238397986e+00	1.000000000000000000e+00
2.710000000000000000e+02	3.751671009258786427e+01	2.160053252149840830e+01	-3.709825059317526947e-03	9.810796716785829119e+01	2.184210525668873748e-01	0.000000000000000000e+00	4.153078073667992420e+00	1.000000000000000000e+00
2.710000000000000000e+02	5.110554895306199086e+01	3.294684851726952246e+01	-4.998199633284673878e-03	1.327872201760506812e+02	2.582515689844754325e-01	0.000000000000000000e+00	5.681286565674369626e+00	1.000000000000000000e+00
2.710000000000000000e+02	1.380221646478027253e+02	4.408615825323953175e+01	-4.390590543107558696e-03	1.164321711133802779e+02	1.150759071596665351e-01	0.000000000000000000e+00	4.883823072232876150e+00	1.000000000000000000e+00
2.710000000000000000e+02	1.282784934748474370e+02	8.328314902943739995e+00	-2.739149725698088178e-03	7.198024300783583840e+01	3.144597981134221731e-01	0.000000000000000000e+00	6.609381832936555234e+00	1.000000000000000000e+00
2.710000000000000000e+02	7.198277171771525040e+00	3.503944923529697064e+01	-6.928587780555444872e-03	1.847475897113515373e+02	7.224722994678378640e-02	0.000000000000000000e+00	5.883115225189570197e+00	1.000000000000000000e+00
2.710000000000000000e+02	1.207654097009518779e+02	3.462799316154759310e+01	-3.614286452311918363e-03	9.553634895111891012e+01	2.872051979732378468e-01	0.000000000000000000e+00	4.919073766761313138e+00	1.000000000000000000e+00
2.710000000000000000e+02	1.010468439805406717e+02	4.134845304173560976e+01	-3.138056229140763834e-03	8.271763245887500204e+01	4.030112165114543288e-01	0.000000000000000000e+00	5.437885597063115029e+00	1.000000000000000000e+00
2.720000000000000000e+02	2.212114524229735224e+01	2.819893083386785904e+01	-4.108255846092962946e-03	1.088325517258199540e+02	2.030064413381832411e-01	0.000000000000000000e+00	4.860163850832242005e+00	1.000000000000000000e+00
2.720000000000000000e+02	1.307762997096855031e+02	5.217286792508624416e+01	-3.539394762494854109e-03	9.352048499986146624e+01	4.210718232264618610e-01	0.000000000000000000e+00	6.045831888637184903e+00	1.000000000000000000e+00
2.730000000000000000e+02	1.399084970979014386e+01	1.116953157778334571e+01	-4.367456362963856482e-03	1.158094670469144205e+02	1.020128106731648110e-01	0.000000000000000000e+00	1.524334411751602580e+01	1.000000000000000000e+00
2.730000000000000000e+02	1.037606065041670433e+02	5.033292845750878541e+01	-4.815972202051019106e-03	1.278821938580242801e+02	9.423399249001740419e-02	0.000000000000000000e+00	5.048527797860173472e+00	1.000000000000000000e+00
2.730000000000000000e+02	9.849145694736270684e+01	6.749951229163537292e+00	-4.446509803518835201e-03	1.179373530837620478e+02	1.200262307890784808e-01	0.000000000000000000e+00	9.275158072920412167e+00	1.000000000000000000e+00
2.730000000000000000e+02	8.259135649194121243e+01	1.670664365796499951e+01	-3.743799363653095829e-03	9.902245548487204019e+01	2.379952305961999803e-01	0.000000000000000000e+00	4.463722419897045768e+00	1.000000000000000000e+00
2.730000000000000000e+02	5.284165552628886786e+01	5.242733482954339763e+01	-2.940734958390023562e-03	7.740632438858902731e+01	2.103310517956301640e-01	0.000000000000000000e+00	7.394506671545070908e+00	1.000000000000000000e+00
2.730000000000000000e+02	1.246519266975134741e+02	1.564618362321769318e+01	-3.375441338889000487e-03	8.910734120327198582e+01	3.145194479706321378e-01	0.000000000000000000e+00	4.643741192238397986e+00	1.000000000000000000e+00
2.730000000000000000e+02	1.226616054981013662e+02	3.008908049200745793e+01	-4.691654350977570755e-03	1.245359230623070488e+02	2.979574577493059317e-01	0.000000000000000000e+00	4.919073766761313138e+00	1.000000000000000000e+00
2.730000000000000000e+02	3.279019076345829831e+01	4.645809510167196521e+01	-2.779355421580636133e-03	7.306246205193572507e+01	1.690512475346048760e-01	0.000000000000000000e+00	1.083914223677526323e+01	1.000000000000000000e+00
2.740000000000000000e+02	9.205877878584946927e+01	1.343195758564445441e+01	-6.228227319164839765e-03	1.658959466191474803e+02	4.999106520828722200e-02	0.000000000000000000e+00	9.105561761084945971e+00	1.000000000000000000e+00
2.740000000000000000e+02	6.019822155376103723e+01	5.317544257510342476e+01	-2.308408908688629625e-03	6.038596749521817486e+01	3.292316753387999340e-01	0.000000000000000000e+00	7.394506671545070908e+00	1.000000000000000000e+00
2.740000000000000000e+02	3.062447654464564550e+01	8.963817403541813889e+00	-3.588865200806758918e-03	9.485208365238848671e+01	2.047973446423005939e-01	0.000000000000000000e+00	3.921344299769593533e+00	1.000000000000000000e+00
2.740000000000000000e+02	2.494236821617928612e+01	2.424141979931883739e+01	-3.080533574593951295e-03	8.116929183570570672e+01	3.424199204083897552e-01	0.000000000000000000e+00	4.860163850832242005e+00	1.000000000000000000e+00
2.740000000000000000e+02	1.311048226508341941e+02	4.613596839777909508e+01	-3.975723086715478999e-03	1.052651597676153727e+02	2.823713451765478277e-01	0.000000000000000000e+00	6.045831888637184903e+00	1.000000000000000000e+00
2.750000000000000000e+02	7.878957528525613441e+01	1.904571986416002005e+01	-3.433457300247898161e-03	9.066896019446609500e+01	2.344840690468297240e-01	0.000000000000000000e+00	4.463722419897045768e+00	1.000000000000000000e+00
2.750000000000000000e+02	4.065413667896876859e+01	2.432167417548338761e+01	-4.199305826300597788e-03	1.112833493151334352e+02	1.106255388812872331e-01	0.000000000000000000e+00	4.153078073667992420e+00	1.000000000000000000e+00
2.750000000000000000e+02	8.677088632991362260e+01	3.601979828305361764e+01	-4.127713081539034073e-03	1.093562832589536384e+02	9.987303537695091382e-02	0.000000000000000000e+00	7.409413420677904760e+00	1.000000000000000000e+00
2.750000000000000000e+02	1.870027111956619592e+01	4.567792297761025822e+01	-4.675088789767268063e-03	1.240900268920140803e+02	6.372595435045758094e-02	0.000000000000000000e+00	6.373041858734307397e+00	1.000000000000000000e+00
2.750000000000000000e+02	8.648439494856243925e+01	6.232131211381980229e+00	-4.316369150325789598e-03	1.144343495862340632e+02	1.763667570680359509e-01	0.000000000000000000e+00	9.105561761084945971e+00	1.000000000000000000e+00
2.750000000000000000e+02	1.849248614117830414e+01	3.313935912070168399e+01	-4.209820487132810186e-03	1.115663730495842287e+02	1.655412514877226959e-01	0.000000000000000000e+00	6.129844902563351461e+00	1.000000000000000000e+00
2.750000000000000000e+02	7.360799357271922361e+01	4.580973651716011830e+01	-4.060456847965287011e-03	1.075459433255131785e+02	1.055650189147857576e-01	0.000000000000000000e+00	1.039807806918857480e+01	1.000000000000000000e+00
2.760000000000000000e+02	6.193678494417889624e+01	5.322480448677790577e+00	-4.393514416939821483e-03	1.165108731946242813e+02	2.086410993347317389e-01	0.000000000000000000e+00	1.462828471569552669e+01	1.000000000000000000e+00
2.760000000000000000e+02	5.866338423325917972e+01	1.957981405314961876e+01	-4.556752641910678976e-03	1.209047659481434494e+02	9.107250542985012576e-02	0.000000000000000000e+00	6.549866446288810984e+00	1.000000000000000000e+00
2.760000000000000000e+02	1.372384875405816160e+02	4.890669535946449287e+01	-4.623170917216981417e-03	1.226925505103788225e+02	1.703133369319653756e-01	0.000000000000000000e+00	4.883823072232876150e+00	1.000000000000000000e+00
2.760000000000000000e+02	1.253040257887332487e+01	3.867511020267769339e+01	-3.813730647052560388e-03	1.009047998893646678e+02	2.231943181842150903e-01	0.000000000000000000e+00	5.633037504480410185e+00	1.000000000000000000e+00
2.760000000000000000e+02	1.141448087357914005e+02	3.911201365158572685e+01	-4.058305296011341205e-03	1.074880298769875679e+02	1.044330603652963152e-01	0.000000000000000000e+00	7.996173890990970534e+00	1.000000000000000000e+00
2.760000000000000000e+02	5.945115061767899611e+00	4.711656401354338897e+01	-3.850673272498706529e-03	1.018991866775864423e+02	1.779954577459442744e-01	0.000000000000000000e+00	9.813142488763830329e+00	1.000000000000000000e+00
2.770000000000000000e+02	8.248331910370063724e+01	5.279938895396166743e+01	-4.389588585214288310e-03	1.164052013547507727e+02	2.075454924167712267e-01	0.000000000000000000e+00	1.017291330625284118e+01	1.000000000000000000e+00
2.780000000000000000e+02	1.266005868899221838e+02	3.803580437766858324e+01	-6.455045744503185197e-03	1.720012313074409462e+02	2.797980218782398776e-01	0.000000000000000000e+00	5.136556195039605477e+00	1.000000000000000000e+00
2.780000000000000000e+02	1.279491820638342858e+02	2.001278799177521961e+01	-5.813152925323470006e-03	1.547233651260777378e+02	1.404150354819984070e-01	0.000000000000000000e+00	5.471665803230042258e+00	1.000000000000000000e+00
2.790000000000000000e+02	1.151168175162294460e+01	2.411480878630109714e+01	-4.070389460242228655e-03	1.078133000252993980e+02	1.624964845325767016e-01	0.000000000000000000e+00	5.685481928852950340e+00	1.000000000000000000e+00
2.790000000000000000e+02	3.282437169689164591e+01	1.220995394356289410e+01	-3.552227011260181838e-03	9.386589138290315759e+01	1.101973752112301863e-01	0.000000000000000000e+00	3.921344299769593533e+00	1.000000000000000000e+00
2.790000000000000000e+02	5.214243332432488387e+01	1.896503790894019659e+01	-4.783165965762823692e-03	1.269991464962762961e+02	1.762099073830800666e-01	0.000000000000000000e+00	6.526044696805533007e+00	1.000000000000000000e+00
2.800000000000000000e+02	1.091823706791875424e+02	8.737990040992340113e+00	-6.982253675520169213e-03	1.861921177135319283e+02	4.483135460747633694e-02	0.000000000000000000e+00	1.408591483015148782e+01	1.000000000000000000e+00
2.800000000000000000e+02	1.267431167542156345e+02	4.338559920379243806e+01	-6.394000496290802235e-03	1.703580728266068718e+02	2.203536532480976362e-01	0.000000000000000000e+00	5.351693138048656095e+00	1.000000000000000000e+00
2.800000000000000000e+02	4.106405229539026891e+01	1.620740357524304542e+01	-5.639501074361613110e-03	1.500491681987789150e+02	8.376992702094765431e-02	0.000000000000000000e+00	6.225985625717718186e+00	1.000000000000000000e+00
2.800000000000000000e+02	4.699104018464488774e+01	2.832307623727005463e+01	-4.048777749700283556e-03	1.072315763612595703e+02	1.604536408996600771e-01	0.000000000000000000e+00	5.599794632198165978e+00	1.000000000000000000e+00
2.800000000000000000e+02	1.246799405020598783e+02	3.327184310603851003e+01	-4.094258741660739692e-03	1.084557908553438352e+02	3.263660021144163537e-01	0.000000000000000000e+00	5.136556195039605477e+00	1.000000000000000000e+00
2.800000000000000000e+02	8.352382435950822526e+01	4.267982799761712442e+01	-3.977683862694809773e-03	1.053179380881857838e+02	5.920470844748815242e-02	0.000000000000000000e+00	7.409413420677904760e+00	1.000000000000000000e+00
2.800000000000000000e+02	3.997248176125385299e+01	4.403701432357532752e+01	-4.091967116531897153e-03	1.083941070490588743e+02	7.567050637680439173e-02	0.000000000000000000e+00	6.664211226750072825e+00	1.000000000000000000e+00
2.800000000000000000e+02	1.930738360181054603e+01	5.202198137638644937e+01	-4.089713299015947448e-03	1.083334409124793183e+02	1.598227443878231790e-01	0.000000000000000000e+00	6.373041858734307397e+00	1.000000000000000000e+00
2.800000000000000000e+02	9.847842514754725940e+00	2.955138342086386061e+01	-3.932371136039702550e-03	1.040982528010686536e+02	2.412472601727450039e-01	0.000000000000000000e+00	5.685481928852950340e+00	1.000000000000000000e+00
2.810000000000000000e+02	7.051593785344349996e+00	3.736600144828313574e+01	-4.513113928170257687e-03	1.197301401635812539e+02	1.163787357436154579e-01	0.000000000000000000e+00	5.633037504480410185e+00	1.000000000000000000e+00
2.810000000000000000e+02	9.523199709726904416e+01	6.788612312794939818e+00	-3.367545912364764034e-03	8.889481955035043370e+01	2.792809340259079232e-01	0.000000000000000000e+00	1.408591483015148782e+01	1.000000000000000000e+00
2.810000000000000000e+02	5.267819051990847612e+01	4.992417256128834424e+01	-3.255036262986794014e-03	8.586639080340037822e+01	1.917091539851416560e-01	0.000000000000000000e+00	8.014942044209815819e+00	1.000000000000000000e+00
2.820000000000000000e+02	6.330345911431864181e+01	2.562272853701142594e+01	-4.332599135967817212e-03	1.148712130495249539e+02	1.319701723228727808e-01	0.000000000000000000e+00	5.400349683470519579e+00	1.000000000000000000e+00
2.820000000000000000e+02	4.139446938246317842e+01	2.813308892463426503e+01	-4.397810309914545676e-03	1.166265059945699107e+02	1.194431180686856830e-01	0.000000000000000000e+00	5.599794632198165978e+00	1.000000000000000000e+00
2.820000000000000000e+02	4.962711103561657211e+01	1.294320985023320603e+01	-4.088549758169384395e-03	1.083021218161399020e+02	1.294263819651547687e-01	0.000000000000000000e+00	6.526044696805533007e+00	1.000000000000000000e+00
2.830000000000000000e+02	2.505357825969710817e+01	3.402704165861547381e+01	-6.620686734725590022e-03	1.764597994323632690e+02	2.726139913550751359e-02	0.000000000000000000e+00	7.999652801677629377e+00	1.000000000000000000e+00
2.830000000000000000e+02	4.891641193024469203e+00	8.736389593635051298e+00	-4.129166310285700865e-03	1.093953999012739331e+02	1.111325888385055194e-01	0.000000000000000000e+00	9.186727345928453303e+00	1.000000000000000000e+00
2.830000000000000000e+02	8.536921066783359890e+01	3.159656216411716656e+01	-3.794505135307352662e-03	1.003873056765046243e+02	9.655951764896097966e-02	0.000000000000000000e+00	1.101790752371942972e+01	1.000000000000000000e+00
2.830000000000000000e+02	7.619053719858275997e+01	2.550179067159146484e+01	-4.309266969718911038e-03	1.142431797796013342e+02	3.067195353271128244e-01	0.000000000000000000e+00	9.474250884939831252e+00	1.000000000000000000e+00
2.830000000000000000e+02	1.195844812351682123e+02	4.821749301536799948e+01	-2.590677121721535192e-03	6.798379732959372745e+01	2.136360038138154227e-01	0.000000000000000000e+00	8.636738985341027686e+00	1.000000000000000000e+00
2.840000000000000000e+02	1.182566353188000647e+02	2.733571660043107698e+01	-3.659314770922091672e-03	9.674837881042248000e+01	1.877137012893396184e-01	0.000000000000000000e+00	5.454015269179307346e+00	1.000000000000000000e+00
2.840000000000000000e+02	1.015595231938352327e+02	5.064844732063642141e+01	-4.305464108766372811e-03	1.141408179511449106e+02	1.347373645396218178e-01	0.000000000000000000e+00	1.119432612763751145e+01	1.000000000000000000e+00
2.840000000000000000e+02	6.620365247850448043e+01	1.562944715494047365e+01	-4.066393951843436279e-03	1.077057526943772956e+02	1.144973153179807968e-01	0.000000000000000000e+00	6.715258634886746236e+00	1.000000000000000000e+00
2.840000000000000000e+02	3.223197640337427572e+01	4.640658616437484341e+01	2.185326967303412738e-03	-5.707296375214191642e+01	2.642584981336930650e-01	0.000000000000000000e+00	8.095078375412585459e+00	1.000000000000000000e+00
2.850000000000000000e+02	3.513439756698618055e+01	1.810532133256517895e+01	-4.966448956558543355e-03	1.319325853721548185e+02	3.078333791220291271e-01	0.000000000000000000e+00	5.478736110797161274e+00	1.000000000000000000e+00
2.850000000000000000e+02	1.331018337072495683e+02	1.996606928543280191e+01	-4.039284505642190201e-03	1.069760461612608111e+02	1.251566350528441340e-01	0.000000000000000000e+00	5.510254465620054276e+00	1.000000000000000000e+00
2.850000000000000000e+02	1.439186600804796612e+01	4.732497153586525940e+01	-4.759589320377987862e-03	1.263645325672948019e+02	1.308530251539015143e-01	0.000000000000000000e+00	5.842841740500586134e+00	1.000000000000000000e+00
2.850000000000000000e+02	4.476182251388904376e+01	4.867101113301418280e+01	-3.652662239933190599e-03	9.656931224859290808e+01	1.125550879517686065e-01	0.000000000000000000e+00	6.664211226750072825e+00	1.000000000000000000e+00
2.850000000000000000e+02	1.237107920454360510e+02	8.520310954489735522e+00	1.131019589424385637e-03	-2.869411101424009303e+01	4.660457505954936908e-01	0.000000000000000000e+00	1.453005201573506966e+01	1.000000000000000000e+00
2.860000000000000000e+02	1.313182344123644896e+02	3.302851877455383800e+01	-4.050415510880922554e-03	1.072756600737900641e+02	8.560519630013696535e-02	0.000000000000000000e+00	7.999525630587842606e+00	1.000000000000000000e+00
2.860000000000000000e+02	3.975026829054824162e+01	9.265394218349536359e+00	-4.564779301706167573e-03	1.211208200146260907e+02	1.448119368080306169e-01	0.000000000000000000e+00	6.356864471110970527e+00	1.000000000000000000e+00
2.860000000000000000e+02	4.382762695922999541e+01	3.449761776209813036e+01	-4.275207823330682763e-03	1.133264077641435534e+02	1.108300914319858554e-01	0.000000000000000000e+00	6.813771577935886725e+00	1.000000000000000000e+00
2.860000000000000000e+02	1.338184770519075606e+01	3.472906487475823667e+01	-3.965433480241971169e-03	1.049881938343691559e+02	2.379322571242757922e-01	0.000000000000000000e+00	6.857517712884453331e+00	1.000000000000000000e+00
2.860000000000000000e+02	1.273171296176901990e+02	4.129456061044791682e+01	-3.965908868030263747e-03	1.050009898749929960e+02	9.200776047606573638e-02	0.000000000000000000e+00	7.274104921338780727e+00	1.000000000000000000e+00
2.860000000000000000e+02	7.973067588586624765e+01	4.354238764406613882e+01	-5.250420871690216970e-03	1.395762738545723209e+02	1.606435162820185614e-01	0.000000000000000000e+00	8.500817136616017677e+00	1.000000000000000000e+00
2.860000000000000000e+02	8.805721804160441479e+01	4.525486763486888009e+01	-4.292458572799856889e-03	1.137907471864750022e+02	1.223029494859469990e-01	0.000000000000000000e+00	8.500817136616017677e+00	1.000000000000000000e+00
2.860000000000000000e+02	7.180320473916820845e+01	4.861949716996758752e+01	-5.501445159324868175e-03	1.463331091398868864e+02	8.706935209140420628e-02	0.000000000000000000e+00	9.413917352501515623e+00	1.000000000000000000e+00
2.860000000000000000e+02	3.351601520206268248e+01	8.022890965725533619e+00	-4.279728842475019439e-03	1.134481002982321201e+02	2.144449377322117378e-01	0.000000000000000000e+00	6.356864471110970527e+00	1.000000000000000000e+00
2.860000000000000000e+02	1.105212798339431579e+01	1.555139963281388482e+01	-4.655436341307544502e-03	1.235610407988884987e+02	2.154446862265829710e-01	0.000000000000000000e+00	5.805908616796624955e+00	1.000000000000000000e+00
2.870000000000000000e+02	2.965953937052576350e+01	1.831142106668192682e+01	-6.824819780921179482e-03	1.819544604567203123e+02	7.877720796552822868e-02	0.000000000000000000e+00	5.478736110797161274e+00	1.000000000000000000e+00
2.870000000000000000e+02	1.392745716311530373e+02	3.035122847211934527e+01	-3.880536678261119112e-03	1.027030216996733003e+02	1.074570651713692149e-01	0.000000000000000000e+00	8.394711746247732975e+00	1.000000000000000000e+00
2.870000000000000000e+02	9.805454803887458581e+01	7.039976815586287628e+00	-4.084084942923049515e-03	1.081819421256282254e+02	2.039606555763280316e-01	0.000000000000000000e+00	9.245560211233076586e+00	1.000000000000000000e+00
2.870000000000000000e+02	7.343055330547306880e+01	1.157667908585293404e+01	-4.335189706994753249e-03	1.149409435998587554e+02	1.246105536580922601e-01	0.000000000000000000e+00	6.632842798229511061e+00	1.000000000000000000e+00
2.870000000000000000e+02	9.533299454305375775e+01	2.317542417745551120e+01	-5.644057609029426784e-03	1.501718167062693681e+02	3.951456421824017795e-02	0.000000000000000000e+00	1.304578683339924616e+01	1.000000000000000000e+00
2.870000000000000000e+02	8.090365137711856391e+01	5.255776022142200787e+01	-3.538562530599435353e-03	9.349808376574377178e+01	1.567394295448245600e-01	0.000000000000000000e+00	9.091359315944938402e+00	1.000000000000000000e+00
2.880000000000000000e+02	2.101919688042358914e+01	6.228635659423665594e+00	-3.957935047432847679e-03	1.047863580842644211e+02	1.267797662941627657e-01	0.000000000000000000e+00	7.014210848664339082e+00	1.000000000000000000e+00
2.880000000000000000e+02	1.874931296474465015e+01	2.910254330464613304e+01	-3.584356539219697452e-03	9.473072374738462997e+01	1.886898516283733729e-01	0.000000000000000000e+00	7.082185051065318149e+00	1.000000000000000000e+00
2.880000000000000000e+02	1.719180672974329838e+01	4.219670364509276794e+01	-4.125565389301658926e-03	1.092984737026424398e+02	1.449786289034967757e-01	0.000000000000000000e+00	5.842841740500586134e+00	1.000000000000000000e+00
2.890000000000000000e+02	6.731574277969932041e+01	9.006913372813773577e+00	-3.715572368238930553e-03	9.826266781488199342e+01	1.448933437494136500e-01	0.000000000000000000e+00	6.632842798229511061e+00	1.000000000000000000e+00
2.890000000000000000e+02	5.276000575536275328e+00	1.496409474199102796e+01	-4.561323374850146523e-03	1.210277966313341267e+02	1.268937129704730271e-01	0.000000000000000000e+00	5.805908616796624955e+00	1.000000000000000000e+00
2.890000000000000000e+02	1.237009993549100528e+02	2.701139762356849872e+01	2.179347403509650921e-03	-5.691201148727071057e+01	4.729772872079052171e-01	0.000000000000000000e+00	5.454015269179307346e+00	1.000000000000000000e+00
2.890000000000000000e+02	5.542360834000594849e+01	3.486502259041970575e+01	-3.678382654014812365e-03	9.726163012371637251e+01	1.189239712505769653e-01	0.000000000000000000e+00	4.297454892556353379e+00	1.000000000000000000e+00
2.890000000000000000e+02	1.078120874608973452e+02	4.136306216232630106e+01	-4.637469304377753003e-03	1.230774210255044352e+02	7.307147423140458731e-02	0.000000000000000000e+00	1.119432612763751145e+01	1.000000000000000000e+00
2.890000000000000000e+02	1.073000506819916211e+02	7.007350206014621996e+00	-4.055660355820836331e-03	1.074168358687298479e+02	2.780842667244488586e-01	0.000000000000000000e+00	5.373255143836537684e+00	1.000000000000000000e+00
2.890000000000000000e+02	1.383557654948760103e+02	2.162712468693335666e+01	-3.821603005594047600e-03	1.011167006200588503e+02	1.266996788498796489e-01	0.000000000000000000e+00	5.510254465620054276e+00	1.000000000000000000e+00
2.890000000000000000e+02	3.253645812532232640e+01	2.688632300065567193e+01	-2.499946702002286015e-03	6.554160136844961926e+01	2.098601033293892026e-01	0.000000000000000000e+00	7.174425511004514533e+00	1.000000000000000000e+00
2.900000000000000000e+02	1.762136444759432763e+01	1.236491210266952834e+01	-4.023256292502819069e-03	1.065446138201071591e+02	1.271474204493652227e-01	0.000000000000000000e+00	7.014210848664339082e+00	1.000000000000000000e+00
2.900000000000000000e+02	9.306285324562390215e+00	5.111977235990671176e+01	-4.065031016822435138e-03	1.076690664934990167e+02	1.119261855840889552e-01	0.000000000000000000e+00	6.345363991323689667e+00	1.000000000000000000e+00
2.910000000000000000e+02	1.235794319142176931e+02	3.505419056660424815e+01	-4.092500333064955607e-03	1.084084596693540306e+02	9.675139320753423089e-02	0.000000000000000000e+00	7.274104921338780727e+00	1.000000000000000000e+00
2.910000000000000000e+02	1.080770468481861855e+02	1.232413003956845898e+01	-4.182905522470672412e-03	1.108419013873169803e+02	2.193183242689908941e-01	0.000000000000000000e+00	5.373255143836537684e+00	1.000000000000000000e+00
2.910000000000000000e+02	1.002520796376839627e+02	5.000902175227995627e+01	-4.262324259717702700e-03	1.129796201363763259e+02	1.912023912533941106e-01	0.000000000000000000e+00	1.148504834635706295e+01	1.000000000000000000e+00
2.920000000000000000e+02	3.875987329959784233e+01	9.989176605796128428e+00	-6.443390664382937782e-03	1.716875108409804511e+02	3.499079374321012459e-02	0.000000000000000000e+00	8.689477299647425212e+00	1.000000000000000000e+00
2.920000000000000000e+02	8.009086625198158060e+01	2.374254380533158937e+01	-3.904231073560074025e-03	1.033408051099112015e+02	1.178907783915670304e-01	0.000000000000000000e+00	6.225690097411203716e+00	1.000000000000000000e+00
2.920000000000000000e+02	2.582437266204234660e+01	2.942015214773287113e+01	-4.171676586509180662e-03	1.105396514678527353e+02	8.288125972953885867e-02	0.000000000000000000e+00	7.082185051065318149e+00	1.000000000000000000e+00
2.920000000000000000e+02	1.329782563811957345e+02	3.852414444920197667e+01	-3.256131911662795385e-03	8.589588244225362246e+01	9.268952221686088677e-02	0.000000000000000000e+00	1.001890619321391362e+01	1.000000000000000000e+00
2.920000000000000000e+02	1.224674976217481230e+02	6.888922818893658651e+00	-3.918687103236563087e-03	1.037299188977603563e+02	3.423659054166702242e-01	0.000000000000000000e+00	5.804919046088606649e+00	1.000000000000000000e+00
2.930000000000000000e+02	1.021845069884982706e+02	4.925091831788380503e+00	-4.377889399264315445e-03	1.160902936891177006e+02	1.266348812057993545e-01	0.000000000000000000e+00	5.523095800099333985e+00	1.000000000000000000e+00
2.930000000000000000e+02	1.119660292357581888e+01	3.061588550306482404e+01	-4.630208727644849129e-03	1.228819876611758843e+02	1.341180640425293502e-01	0.000000000000000000e+00	7.070981958123443434e+00	1.000000000000000000e+00
2.930000000000000000e+02	8.729056485424617762e+00	3.724234763814675375e+01	-4.866261446421366217e-03	1.292358323606376871e+02	1.066889382272401265e-01	0.000000000000000000e+00	7.070981958123443434e+00	1.000000000000000000e+00
2.930000000000000000e+02	1.232535614994237960e+02	5.249854019191312915e+01	-4.016305002150878829e-03	1.063575055352036003e+02	1.727094172327106048e-01	0.000000000000000000e+00	1.112440908997263023e+01	1.000000000000000000e+00
2.930000000000000000e+02	4.612365554536612677e+01	5.375964408422619023e+00	-3.684356416095424785e-03	9.742242622353879256e+01	2.202970882914897510e-01	0.000000000000000000e+00	4.663972127997801920e+00	1.000000000000000000e+00
2.930000000000000000e+02	6.328600482168963737e+01	3.989314726483426199e+01	-2.692466610741560320e-03	7.072367089945981888e+01	3.287661119623543904e-01	0.000000000000000000e+00	6.408673088363977755e+00	1.000000000000000000e+00
2.930000000000000000e+02	6.108967860537823924e+01	4.591371550255600908e+01	-4.225026160213070890e-03	1.119756650323392932e+02	9.798903125794544700e-02	0.000000000000000000e+00	6.408673088363977755e+00	1.000000000000000000e+00
2.940000000000000000e+02	5.647592224920907711e+01	1.084631921889818251e+01	-6.480882725456070526e-03	1.726966868197878000e+02	4.003393302106983409e-02	0.000000000000000000e+00	7.290978559690922012e+00	1.000000000000000000e+00
2.940000000000000000e+02	2.888838023573834235e+01	1.801810575882511500e+01	-4.049894462781570073e-03	1.072616349919295686e+02	6.715940793925945229e-02	0.000000000000000000e+00	9.589251761048528166e+00	1.000000000000000000e+00
2.940000000000000000e+02	5.505882141315738920e+01	3.058307804949476250e+01	-1.657795345183248753e-02	4.444801242120794313e+02	9.098323301482968972e-03	0.000000000000000000e+00	4.297454892556353379e+00	1.000000000000000000e+00
2.940000000000000000e+02	5.612094101370524157e+01	5.294484641843489925e+01	-4.377103244586144984e-03	1.160691327181246919e+02	1.650652274944659492e-01	0.000000000000000000e+00	8.609596692710541177e+00	1.000000000000000000e+00
2.940000000000000000e+02	1.394690252569300810e+02	4.804806275432232354e+01	-3.873310623785703680e-03	1.025085175729484916e+02	1.346505880269015520e-01	0.000000000000000000e+00	3.910138919692343507e+00	1.000000000000000000e+00
2.950000000000000000e+02	1.917520057509921116e+01	2.057213514963864753e+01	-4.369674326181274306e-03	1.158691680912643278e+02	1.942465842650865637e-01	0.000000000000000000e+00	8.353018427720630967e+00	1.000000000000000000e+00
2.950000000000000000e+02	1.275724580161490138e+02	1.243846561267877959e+01	-2.389378169884960428e-03	6.256542178720079050e+01	2.855602994752522994e-01	0.000000000000000000e+00	7.540427431416209636e+00	1.000000000000000000e+00
2.950000000000000000e+02	7.223608113871532055e+01	1.932708910024877724e+01	-4.797806529431170725e-03	1.273932273962693671e+02	1.187336632186749563e-01	0.000000000000000000e+00	9.010765196598299553e+00	1.000000000000000000e+00
2.950000000000000000e+02	8.220460987388190688e+01	2.959842162935418486e+01	-3.760656670692066796e-03	9.947620459452822672e+01	2.001855745924038255e-01	0.000000000000000000e+00	5.259569067498831352e+00	1.000000000000000000e+00
2.950000000000000000e+02	2.676139684923888140e+01	4.166507180290838619e+01	-3.746358977996321928e-03	9.909135277235793637e+01	9.600444600954138874e-02	0.000000000000000000e+00	8.401680314195086652e+00	1.000000000000000000e+00
2.950000000000000000e+02	1.132252477176566003e+02	4.768341814823824620e+01	-3.800809045279034473e-03	1.005569883862275162e+02	7.598663008768213878e-02	0.000000000000000000e+00	1.112440908997263023e+01	1.000000000000000000e+00
2.960000000000000000e+02	6.352429119156107618e+01	3.278282097907220560e+01	-4.863136181499099278e-03	1.291517094237628953e+02	1.194568510679605566e-01	0.000000000000000000e+00	7.114317977435739238e+00	1.000000000000000000e+00
2.960000000000000000e+02	1.286138217122872618e+02	4.607781009869109212e+00	-3.715897873114230778e-03	9.827142944845815009e+01	1.964262558455245333e-01	0.000000000000000000e+00	4.903590131451122325e+00	1.000000000000000000e+00
2.960000000000000000e+02	5.440715254704611681e+01	2.349288488653207096e+01	-4.236652289539049460e-03	1.122886062285941051e+02	2.178673796259065210e-01	0.000000000000000000e+00	4.181798383665548791e+00	1.000000000000000000e+00
2.960000000000000000e+02	6.980154828206681827e+01	3.762138637131481289e+01	-2.832318299173592485e-03	7.448806689481342858e+01	3.508841529964534800e-01	0.000000000000000000e+00	6.900232180252207748e+00	1.000000000000000000e+00
2.960000000000000000e+02	7.320153224547630089e+01	4.528710541510306342e+01	-4.338290567082716577e-03	1.150244096303954819e+02	1.817239534870586093e-01	0.000000000000000000e+00	7.667476369159644811e+00	1.000000000000000000e+00
2.970000000000000000e+02	8.789350242399316926e+01	4.564055187190330543e+01	-4.055555355367527690e-03	1.074140095654482963e+02	5.554061806519861033e-02	0.000000000000000000e+00	1.084832351681210660e+01	1.000000000000000000e+00
2.970000000000000000e+02	2.477735153036070415e+01	8.404182075237878635e+00	-3.847680892061193167e-03	1.018186406000821762e+02	1.034585126372015162e-01	0.000000000000000000e+00	6.842932704196018179e+00	1.000000000000000000e+00
2.970000000000000000e+02	1.383582296979655837e+02	2.590636708680745670e+01	-4.139633933858719722e-03	1.096771575310954034e+02	2.743551044012005891e-01	0.000000000000000000e+00	5.227693607485726979e+00	1.000000000000000000e+00
2.970000000000000000e+02	1.054975059719047294e+02	2.823159528087555969e+01	-5.629651056588941271e-03	1.497840347000465897e+02	2.637193164605616813e-01	0.000000000000000000e+00	6.936081461905568624e+00	1.000000000000000000e+00
2.970000000000000000e+02	8.044260608677817004e+01	3.775573945197252357e+01	-4.108610020985142830e-03	1.088420850719005415e+02	9.382081245342654974e-02	0.000000000000000000e+00	8.345447346006965361e+00	1.000000000000000000e+00
2.970000000000000000e+02	3.486352764342652222e+01	4.388851703403273063e+01	-4.237444309158653472e-03	1.123099250665552802e+02	8.819010452997000371e-02	0.000000000000000000e+00	5.788147172610424107e+00	1.000000000000000000e+00
2.970000000000000000e+02	1.304789843445250241e+01	4.397445997843903598e+01	-4.082142312599440666e-03	1.081296522327235721e+02	1.166031869398395093e-01	0.000000000000000000e+00	7.998358102948292192e+00	1.000000000000000000e+00
2.970000000000000000e+02	8.935698751670868489e+01	2.414546352476299163e+01	-4.057669519478888584e-03	1.074709166432501917e+02	3.368782655867494924e-01	0.000000000000000000e+00	4.553531446671238214e+00	1.000000000000000000e+00
2.970000000000000000e+02	2.121379774546127450e+01	5.355149154022371505e+01	-3.225803356214646499e-03	8.507952695914225671e+01	3.643037984924623052e-01	0.000000000000000000e+00	3.908243463966545317e+00	1.000000000000000000e+00
2.980000000000000000e+02	7.458459705314320232e+00	5.019143414429564842e+01	-4.796333960739004691e-03	1.273535901795162175e+02	1.114013798621760198e-01	0.000000000000000000e+00	6.629564680667404453e+00	1.000000000000000000e+00
2.980000000000000000e+02	1.399428458457311137e+02	2.092462320358866279e+01	-3.981473427587537556e-03	1.054199420258304087e+02	2.597136954506616968e-01	0.000000000000000000e+00	5.227693607485726979e+00	1.000000000000000000e+00
2.980000000000000000e+02	8.746116225728457039e+01	2.942030982083408830e+01	-4.463509554733795411e-03	1.183949363715512817e+02	3.090689492278072548e-01	0.000000000000000000e+00	5.259569067498831352e+00	1.000000000000000000e+00
2.980000000000000000e+02	6.274806184332140191e+01	1.923981872343264143e+01	-1.575236549101055464e-03	4.065112463933981246e+01	3.577644248996422194e-01	0.000000000000000000e+00	9.362656656974706948e+00	1.000000000000000000e+00
2.990000000000000000e+02	1.015081402038870806e+02	6.237440932256257398e+00	-4.455670006614178072e-03	1.181839188008823953e+02	1.513069223155598664e-01	0.000000000000000000e+00	7.607358448203513923e+00	1.000000000000000000e+00
2.990000000000000000e+02	1.018080038990950698e+02	3.410499297734762081e+01	-4.266552187742151531e-03	1.130934235198200213e+02	1.416119303087343129e-01	0.000000000000000000e+00	6.936081461905568624e+00	1.000000000000000000e+00
2.990000000000000000e+02	1.432568215700343330e+02	4.901851907056053648e+01	-3.502274597472467867e-03	9.252131936858596362e+01	1.177831887047967596e-01	0.000000000000000000e+00	3.612553922619953894e+00	1.000000000000000000e+00
2.990000000000000000e+02	5.240861753335137507e+01	4.795253138757062494e+00	-3.939171527519221006e-03	1.042812993322857409e+02	2.549865494965686263e-01	0.000000000000000000e+00	5.687223510150488437e+00	1.000000000000000000e+00
2.990000000000000000e+02	1.802792949682424251e+01	7.276782320329281184e+00	-5.099917342558575942e-03	1.355251616463341122e+02	1.335614772366034986e-01	0.000000000000000000e+00	6.842932704196018179e+00	1.000000000000000000e+00
2.990000000000000000e+02	7.818124421680570890e+01	7.961798450497298951e+00	-4.072921641382360597e-03	1.078814588916691548e+02	1.214936243832556162e-01	0.000000000000000000e+00	1.002616090556471207e+01	1.000000000000000000e+00
3.000000000000000000e+02	4.923343562965154518e+01	3.238028484760430104e+01	-6.249475938539379022e-03	1.664678969372101847e+02	6.912376979870715754e-02	0.000000000000000000e+00	6.080778611594745975e+00	1.000000000000000000e+00
3.000000000000000000e+02	1.171139623911591201e+02	3.386948006867444150e+01	-4.111920589550560091e-03	1.089311958376676444e+02	9.945427505048853867e-02	0.000000000000000000e+00	9.796940419596824157e+00	1.000000000000000000e+00
3.000000000000000000e+02	8.777191710600423846e+01	5.038975151584661916e+00	-4.280976063923118240e-03	1.134816718301684233e+02	9.549561897886249540e-02	0.000000000000000000e+00	1.002616090556471207e+01	1.000000000000000000e+00
3.000000000000000000e+02	1.334899921713739559e+02	5.125620590429628365e+00	-2.958631248295778230e-03	7.788803986023063430e+01	3.338873457746723838e-01	0.000000000000000000e+00	4.903590131451122325e+00	1.000000000000000000e+00
3.000000000000000000e+02	9.305697366969315709e+00	1.418536016400991429e+01	-4.293527549046960781e-03	1.138195208820151976e+02	1.932277930721081338e-01	0.000000000000000000e+00	1.112680462438648910e+01	1.000000000000000000e+00
3.000000000000000000e+02	1.243927729531006605e+02	4.286750328583583070e+01	-4.329646578634887763e-03	1.147917388928326403e+02	6.874160877841239969e-02	0.000000000000000000e+00	8.166325167295756415e+00	1.000000000000000000e+00
3.000000000000000000e+02	4.350964131293141435e+01	1.033081953748935788e+01	-4.177729521457327656e-03	1.107025786683349367e+02	2.630494526733117011e-01	0.000000000000000000e+00	5.668610750674387688e+00	1.000000000000000000e+00
3.000000000000000000e+02	3.345632363228471462e+01	4.950300049761372634e+01	-3.724892956068023842e-03	9.851355061716743933e+01	1.232534677883546648e-01	0.000000000000000000e+00	5.788147172610424107e+00	1.000000000000000000e+00
3.010000000000000000e+02	1.360029091596155695e+02	3.421091202177824186e+01	-1.280878525364318940e-02	3.430252055753722402e+02	5.725154440340662898e-02	0.000000000000000000e+00	6.729128765703840998e+00	1.000000000000000000e+00
3.010000000000000000e+02	1.079921398581001029e+02	3.744332887080734196e+01	-3.639604402940261295e-03	9.621783369416664300e+01	1.402017699432442921e-01	0.000000000000000000e+00	7.027661353325202143e+00	1.000000000000000000e+00
3.010000000000000000e+02	6.894715822355506418e+01	5.166601563184254076e+01	-4.534849845868628264e-03	1.203152071188425509e+02	1.353157234980558732e-01	0.000000000000000000e+00	7.667476369159644811e+00	1.000000000000000000e+00
3.010000000000000000e+02	2.016763346177829064e+01	4.978586977679827896e+01	-3.283525244798922264e-03	8.663323037643419866e+01	2.153826540723511318e-01	0.000000000000000000e+00	3.908243463966545317e+00	1.000000000000000000e+00
3.020000000000000000e+02	9.881472920003479032e+01	1.335203436574075830e+01	-4.320479510966324273e-03	1.145449884015974362e+02	8.072039344723658250e-02	0.000000000000000000e+00	7.607358448203513923e+00	1.000000000000000000e+00
3.020000000000000000e+02	8.609904691963650691e+01	2.096419464241858321e+01	-2.191668217507651562e-02	5.881829943839061343e+02	9.327738085654013744e-03	0.000000000000000000e+00	4.553531446671238214e+00	1.000000000000000000e+00
3.020000000000000000e+02	4.129279534826196141e+01	2.470683709755210700e+01	-1.731933021339467776e-02	4.644358054309677755e+02	3.829703799402461861e-02	0.000000000000000000e+00	9.522605719563655313e+00	1.000000000000000000e+00
3.020000000000000000e+02	1.123082575193298709e+02	1.562299662664296918e+01	-3.622893061217958947e-03	9.576801354139105626e+01	9.503664791760435548e-02	0.000000000000000000e+00	3.302682015752185674e+00	1.000000000000000000e+00
3.020000000000000000e+02	3.186991891219888728e+01	2.608139861343769894e+01	-3.977702726120081224e-03	1.053184458360960605e+02	1.773209229705986489e-01	0.000000000000000000e+00	9.522605719563655313e+00	1.000000000000000000e+00
3.030000000000000000e+02	4.673289610740865641e+01	5.156774299276324136e+00	-4.561003448208235389e-03	1.210191851473890949e+02	1.374387650213827472e-01	0.000000000000000000e+00	5.687223510150488437e+00	1.000000000000000000e+00
3.030000000000000000e+02	1.297540555025751985e+02	3.670751009081460126e+01	-4.251633454484832902e-03	1.126918551128937622e+02	3.700929254124687429e-01	0.000000000000000000e+00	6.729128765703840998e+00	1.000000000000000000e+00
3.030000000000000000e+02	1.173124218327266099e+01	4.512246405647653802e+01	-4.115840989662063187e-03	1.090367214744717899e+02	7.494175801049640651e-02	0.000000000000000000e+00	6.629564680667404453e+00	1.000000000000000000e+00
3.040000000000000000e+02	1.409954644735459226e+02	2.903002726901428687e+01	-5.995825091942403977e-03	1.596403624122211795e+02	1.910932171844452743e-01	0.000000000000000000e+00	7.194940957650468150e+00	1.000000000000000000e+00
3.040000000000000000e+02	5.798796547661390122e+01	4.876018931142542101e+01	-4.872230585384261861e-03	1.293965040197328449e+02	8.998501879292652994e-02	0.000000000000000000e+00	1.133788923340833676e+01	1.000000000000000000e+00
3.040000000000000000e+02	1.443543940403005763e+02	5.246030356647983695e+01	-3.698543651260983826e-03	9.780430485397324958e+01	1.135083885995777919e-01	0.000000000000000000e+00	3.612553922619953894e+00	1.000000000000000000e+00
3.050000000000000000e+02	1.300232706749840759e+02	1.520218648497375291e+01	-3.826307853207150476e-03	1.012433412756854096e+02	4.249627672513459631e-01	0.000000000000000000e+00	7.215529756556131602e+00	1.000000000000000000e+00
3.050000000000000000e+02	1.243027573112994872e+02	5.238860378578345234e+01	-3.364484824293318983e-03	8.881242406548524571e+01	3.037694372808398269e-01	0.000000000000000000e+00	6.375819153761296043e+00	1.000000000000000000e+00
3.050000000000000000e+02	9.644104829950865110e+01	2.481024456955841373e+01	-3.569735238410434719e-03	9.433716134688492616e+01	1.172780699173645580e-01	0.000000000000000000e+00	7.767701841116613437e+00	1.000000000000000000e+00
3.050000000000000000e+02	5.562321786744963248e+01	3.002334781936859898e+01	-3.922798840527993471e-03	1.038405947685156150e+02	9.302241870828542591e-02	0.000000000000000000e+00	6.810614451101197453e+00	1.000000000000000000e+00
3.050000000000000000e+02	9.614466159162424219e+01	4.512828289743258381e+01	-3.683171791463676990e-03	9.739053961373275570e+01	2.044723115331195107e-01	0.000000000000000000e+00	5.782234776723601755e+00	1.000000000000000000e+00
3.060000000000000000e+02	3.244945096832031339e+01	9.338948244699849965e+00	-3.996303403163267189e-03	1.058191213371020041e+02	1.218094015179033152e-01	0.000000000000000000e+00	4.570303317411859467e+00	1.000000000000000000e+00
3.060000000000000000e+02	6.827730258782584372e+01	2.952801966587559690e+01	-4.093866967653949848e-03	1.084452454517181934e+02	8.773248151436752185e-02	0.000000000000000000e+00	1.266377550693715826e+01	1.000000000000000000e+00
3.060000000000000000e+02	4.722585806737708936e+01	4.086873418602885977e+01	-4.097030829842700402e-03	1.085304073134498140e+02	1.411058599391983304e-01	0.000000000000000000e+00	5.719965134595460299e+00	1.000000000000000000e+00
3.060000000000000000e+02	7.265837314914446665e+01	4.184272619771901702e+01	-3.279638165342679736e-03	8.652860163363705226e+01	2.148972238833951609e-01	0.000000000000000000e+00	5.463502952072659902e+00	1.000000000000000000e+00
3.060000000000000000e+02	4.274601695550636293e+01	4.854438703218554707e+01	-3.883367204087199379e-03	1.027792111272297575e+02	1.147022017194053722e-01	0.000000000000000000e+00	8.887329351516147113e+00	1.000000000000000000e+00
3.060000000000000000e+02	1.208515161365970698e+02	4.702763332927951012e+01	-3.981916766052700715e-03	1.054318753929678252e+02	1.940469751715273583e-01	0.000000000000000000e+00	6.375819153761296043e+00	1.000000000000000000e+00
3.070000000000000000e+02	9.128925431005291102e+01	8.014521913196059444e+00	-6.142072685610526842e-03	1.635769173591565675e+02	1.502132724902714989e-01	0.000000000000000000e+00	3.865138159707219412e+00	1.000000000000000000e+00
3.070000000000000000e+02	1.155945790523174566e+02	1.595132463183753835e+01	-4.316037527198031756e-03	1.144254232673022358e+02	1.376229826238034581e-01	0.000000000000000000e+00	3.302682015752185674e+00	1.000000000000000000e+00
3.070000000000000000e+02	9.793993718316038155e+01	3.963180906745882481e+01	-4.134871720199322954e-03	1.095489727502790913e+02	1.838628714581843626e-01	0.000000000000000000e+00	5.782234776723601755e+00	1.000000000000000000e+00
3.070000000000000000e+02	1.382644579791000581e+02	1.065478408906505337e+01	-3.930380653049317559e-03	1.040446748551615741e+02	1.424521638677017643e-01	0.000000000000000000e+00	4.862191373131930838e+00	1.000000000000000000e+00
3.070000000000000000e+02	1.141633265396738324e+02	3.416158957412308439e+01	-4.168630094714771174e-03	1.104576488718216751e+02	1.295697734088543385e-01	0.000000000000000000e+00	8.894683137587849231e+00	1.000000000000000000e+00
3.070000000000000000e+02	8.621185587356569613e+01	4.136277596142703317e+01	-3.581098889736457260e-03	9.464303740761667427e+01	2.826602178513319963e-01	0.000000000000000000e+00	9.002514630246350791e+00	1.000000000000000000e+00
3.070000000000000000e+02	9.798061898046019280e+01	5.253614480772115058e+01	-4.010294172632532586e-03	1.061957116890133790e+02	1.435177449020814677e-01	0.000000000000000000e+00	7.631982548166989844e+00	1.000000000000000000e+00
3.080000000000000000e+02	1.216399492454286673e+02	2.887734663713462524e+01	-5.033463626233928602e-03	1.337364231161558052e+02	2.061804292864289900e-01	0.000000000000000000e+00	8.955564762862511685e+00	1.000000000000000000e+00
3.090000000000000000e+02	1.245680304364611501e+01	2.295117153062132687e+01	-4.506818335223747307e-03	1.195606813237064756e+02	6.193939700570949558e-02	0.000000000000000000e+00	1.350017964904881573e+01	1.000000000000000000e+00
3.090000000000000000e+02	2.739584373486686530e+01	2.622438803433353982e+01	-4.716976444649609995e-03	1.252175193239018398e+02	7.886934620933006013e-02	0.000000000000000000e+00	1.322467362020944215e+01	1.000000000000000000e+00
3.090000000000000000e+02	1.366961363686218078e+01	3.639676341129265325e+01	-4.018319693066641635e-03	1.064117350872397907e+02	1.307393323885024383e-01	0.000000000000000000e+00	9.000332528213807137e+00	1.000000000000000000e+00
3.090000000000000000e+02	6.314059976747064695e+01	1.065962396953249147e+01	-3.594776053976468308e-03	9.501118642941352732e+01	2.637564847117840339e-01	0.000000000000000000e+00	1.040271728636757054e+01	1.000000000000000000e+00
3.090000000000000000e+02	1.090873428254405866e+02	4.276251161457719263e+01	-3.500618746578566809e-03	9.247674873419614983e+01	3.570933456558998964e-01	0.000000000000000000e+00	8.318172188766206787e+00	1.000000000000000000e+00
3.100000000000000000e+02	1.277791177349434548e+02	8.344515798111192595e+00	-4.293815612247617493e-03	1.138272746958669899e+02	1.741997671841692963e-01	0.000000000000000000e+00	7.215529756556131602e+00	1.000000000000000000e+00
3.100000000000000000e+02	4.920626570600507677e+01	1.705355257493806320e+01	-4.024883967210334326e-03	1.065884260344565462e+02	1.374290231193175948e-01	0.000000000000000000e+00	8.959675861038464362e+00	1.000000000000000000e+00
3.100000000000000000e+02	1.433923845341108176e+02	3.440920843571703358e+01	-4.029110833097885626e-03	1.067022008282998797e+02	1.086106696996512744e-01	0.000000000000000000e+00	1.585241427784028190e+01	1.000000000000000000e+00
3.100000000000000000e+02	4.312028542505600370e+01	3.688598709142037535e+01	-4.097288863898124189e-03	1.085373528310606019e+02	1.356715600249721598e-01	0.000000000000000000e+00	5.719965134595460299e+00	1.000000000000000000e+00
3.100000000000000000e+02	1.149659414459984816e+02	2.290576727192731710e+01	-4.076574372617618527e-03	1.079797796698325953e+02	1.764707913735238387e-01	0.000000000000000000e+00	6.982797267168605160e+00	1.000000000000000000e+00
3.100000000000000000e+02	1.027367110085919535e+02	2.936017016740551711e+01	-4.325060321185162163e-03	1.146682903355004299e+02	2.689967601328375757e-01	0.000000000000000000e+00	6.518100126242316605e+00	1.000000000000000000e+00
3.100000000000000000e+02	2.393707096195929296e+01	3.947801129017938848e+01	-4.161589915618645399e-03	1.102681479634439512e+02	2.009763742873975634e-01	0.000000000000000000e+00	3.626384128612619051e+00	1.000000000000000000e+00
3.100000000000000000e+02	1.512428240275240121e+01	5.134941075048003967e+01	-3.940148548632625529e-03	1.043075978661676828e+02	6.855895890067686960e-02	0.000000000000000000e+00	1.231064349802404934e+01	1.000000000000000000e+00
3.100000000000000000e+02	3.460324933381534862e+01	5.307145952010663592e+01	-4.069172589967388551e-03	1.077805454576511295e+02	1.484761769442540791e-01	0.000000000000000000e+00	8.816242720871073857e+00	1.000000000000000000e+00
3.110000000000000000e+02	9.951086434531858060e+01	8.847872420889363099e+00	-6.896735853454891152e-03	1.838902295452646456e+02	6.357883080961201916e-02	0.000000000000000000e+00	4.058761560160190740e+00	1.000000000000000000e+00
3.110000000000000000e+02	3.015278128142685077e+01	1.329027470077134687e+01	-4.175564299191488089e-03	1.106442972552325159e+02	6.018960201252221420e-02	0.000000000000000000e+00	4.570303317411859467e+00	1.000000000000000000e+00
3.110000000000000000e+02	3.484349993483407104e+01	4.425849093046430482e+01	-4.771998423022645944e-03	1.266985491017049981e+02	2.498025825509316844e-01	0.000000000000000000e+00	5.750830582737030738e+00	1.000000000000000000e+00
3.110000000000000000e+02	1.059485974579677503e+02	1.699099136796083087e+01	-4.650099993909299033e-03	1.234174020269795449e+02	2.047661505098711254e-01	0.000000000000000000e+00	5.604022161439389471e+00	1.000000000000000000e+00
3.110000000000000000e+02	7.580557290468259168e+01	4.630870853154518585e+01	-3.372918764608848815e-03	8.903944092530858256e+01	1.551028307327277922e-01	0.000000000000000000e+00	5.463502952072659902e+00	1.000000000000000000e+00
3.120000000000000000e+02	1.383206730134286886e+02	1.551665048160135996e+01	-3.876970196387740254e-03	1.026070225005776564e+02	1.004114934901713108e-01	0.000000000000000000e+00	4.862191373131930838e+00	1.000000000000000000e+00
3.120000000000000000e+02	9.374264503951312122e+01	2.875821103365123221e+01	-3.985269364752090995e-03	1.055221174862847420e+02	9.585936753856627579e-02	0.000000000000000000e+00	9.014187564880829839e+00	1.000000000000000000e+00
3.120000000000000000e+02	1.053461372348952239e+02	3.533315300893459465e+01	-4.655916313860184765e-03	1.235739602478797536e+02	2.145936846674516563e-01	0.000000000000000000e+00	6.518100126242316605e+00	1.000000000000000000e+00
3.120000000000000000e+02	6.601131315914174991e+01	4.023239190080389704e+01	-4.894894335725001946e-03	1.300065454999530914e+02	6.362312973572181729e-02	0.000000000000000000e+00	6.513621579146251506e+00	1.000000000000000000e+00
3.120000000000000000e+02	1.008929699646733127e+02	1.940877858666912914e+01	-4.418787376576669562e-03	1.171911469125488310e+02	2.507523509146529772e-01	0.000000000000000000e+00	5.604022161439389471e+00	1.000000000000000000e+00
3.120000000000000000e+02	7.461425670770567820e+01	2.665190562456011136e+01	-4.190041384794942689e-03	1.110339778066870053e+02	8.446045763249254712e-02	0.000000000000000000e+00	9.548165800949238502e+00	1.000000000000000000e+00
3.120000000000000000e+02	2.963641677250956974e+01	4.181752035874898610e+01	-5.162138219517235262e-03	1.371999645942041184e+02	2.431345720025058776e-01	0.000000000000000000e+00	5.750830582737030738e+00	1.000000000000000000e+00
3.130000000000000000e+02	6.377088687342804718e+01	2.894004101907832904e+01	-4.503499127552692584e-03	1.194713380186327072e+02	1.192701030555906039e-01	0.000000000000000000e+00	5.580145383896963018e+00	1.000000000000000000e+00
3.140000000000000000e+02	8.693867073509674981e+01	1.393417056471260018e+01	-4.316539399126239317e-03	1.144389321830536801e+02	2.279889058306137084e-01	0.000000000000000000e+00	3.845106321773761326e+00	1.000000000000000000e+00
3.140000000000000000e+02	6.780598641299357610e+01	1.995751052443662132e+01	-4.975127194257647489e-03	1.321661779987973659e+02	1.227158318519384617e-01	0.000000000000000000e+00	6.471353357962098762e+00	1.000000000000000000e+00
3.140000000000000000e+02	1.125654437687517486e+02	5.046834332061650485e+01	-4.182984521499190887e-03	1.108440278087418989e+02	2.725720164414424662e-01	0.000000000000000000e+00	8.454408817514250885e+00	1.000000000000000000e+00
3.140000000000000000e+02	3.885494581379192880e+01	8.274215786834998809e+00	-4.252723697402120348e-03	1.127212012446266982e+02	9.418292100327763094e-02	0.000000000000000000e+00	8.034454954484740341e+00	1.000000000000000000e+00
3.140000000000000000e+02	4.688843363205988624e+01	8.398874879502704616e+00	-3.984848916459710240e-03	1.055108002552535282e+02	1.115738905349412668e-01	0.000000000000000000e+00	8.034454954484740341e+00	1.000000000000000000e+00
3.140000000000000000e+02	1.257310946884476550e+02	2.440206490414361085e+01	-3.429223938420873901e-03	9.055501054904384262e+01	1.742670714314205060e-01	0.000000000000000000e+00	3.833975533302369509e+00	1.000000000000000000e+00
3.150000000000000000e+02	9.947520984877306205e+01	3.941023498643486533e+01	-3.493451517309966847e-03	9.228382800896935123e+01	3.230995518879297146e-01	0.000000000000000000e+00	5.464219660481637320e+00	1.000000000000000000e+00
3.160000000000000000e+02	1.099443053035896298e+02	1.197268806516515305e+01	-4.249022747221461657e-03	1.126215825543178823e+02	4.759602919636085616e-02	0.000000000000000000e+00	6.414752468054730095e+00	1.000000000000000000e+00
3.160000000000000000e+02	6.484911902312423138e+01	1.420117926899843397e+01	-4.576353423655470966e-03	1.214323613253115610e+02	1.074009689690069713e-01	0.000000000000000000e+00	6.471353357962098762e+00	1.000000000000000000e+00
3.160000000000000000e+02	1.412138414918924489e+01	1.908407173567058024e+01	-4.445191630700404475e-03	1.179018717496822291e+02	2.207756386485038025e-01	0.000000000000000000e+00	6.066726246540241618e+00	1.000000000000000000e+00
3.160000000000000000e+02	8.352441317380138841e+00	2.096142784301371620e+01	-4.656336232583910967e-03	1.235852632244808404e+02	1.629690872945045443e-01	0.000000000000000000e+00	6.066726246540241618e+00	1.000000000000000000e+00
3.160000000000000000e+02	6.660648252017016091e+01	3.374601852980429584e+01	-3.684359134949938275e-03	9.742249940710317446e+01	2.383782450817986120e-01	0.000000000000000000e+00	4.245321752770640167e+00	1.000000000000000000e+00
3.160000000000000000e+02	5.244792008763559465e+01	4.170324425021895820e+01	-3.842037246193200778e-03	1.016667302574695526e+02	1.381649237913923356e-01	0.000000000000000000e+00	8.683844953943625100e+00	1.000000000000000000e+00
3.160000000000000000e+02	1.056073329789143429e+02	2.854570116974288041e+01	-3.668907720013853558e-03	9.700659277658570545e+01	8.746783816853531679e-02	0.000000000000000000e+00	6.792475666945056112e+00	1.000000000000000000e+00
3.160000000000000000e+02	1.251444245615515456e+02	4.939284763506763198e+01	-3.468934772392115451e-03	9.162390936642312056e+01	1.679124227571843209e-01	0.000000000000000000e+00	1.090217290697196084e+01	1.000000000000000000e+00
3.170000000000000000e+02	1.778359525438108690e+01	5.055048952186214706e+01	-4.027282394648942082e-03	1.066529846446976393e+02	1.104292697971613890e-01	0.000000000000000000e+00	1.059377412711217836e+01	1.000000000000000000e+00
3.170000000000000000e+02	3.081776039781443899e+01	1.133441512057183687e+01	-3.294899688625252746e-03	8.693939693952164305e+01	1.261491832927682522e-01	0.000000000000000000e+00	8.600067986533863618e+00	1.000000000000000000e+00
3.170000000000000000e+02	9.258013416401811924e+01	1.617298908819074654e+01	-4.824120661342463749e-03	1.281015264085921217e+02	1.180299465116952939e-01	0.000000000000000000e+00	6.069466039193738283e+00	1.000000000000000000e+00
3.170000000000000000e+02	1.031964588063077599e+02	4.953523145264486516e+01	-3.878916164651081879e-03	1.026594022409993698e+02	2.804810761696862054e-01	0.000000000000000000e+00	9.415337327183296523e+00	1.000000000000000000e+00
3.170000000000000000e+02	7.190254805541819394e+00	5.045463342525231099e+01	-4.624078599725770997e-03	1.227169826530254255e+02	7.527374401461517373e-02	0.000000000000000000e+00	7.928712214668803604e+00	1.000000000000000000e+00
3.180000000000000000e+02	3.396440241698252294e+01	3.595628025332363364e+01	-4.528713992903706485e-03	1.201500480093016279e+02	1.146047160308139023e-01	0.000000000000000000e+00	4.693544575148275833e+00	1.000000000000000000e+00
3.180000000000000000e+02	5.231401310605057375e+01	5.038605670382032287e+01	-5.914031306388172794e-03	1.574387143503545587e+02	5.400444627134037834e-02	0.000000000000000000e+00	6.995226808004863628e+00	1.000000000000000000e+00
3.180000000000000000e+02	8.549703915836603585e+01	4.510335570457303156e+00	-4.073884816320958585e-03	1.079073847272620839e+02	1.680157243745137308e-01	0.000000000000000000e+00	7.749678757618626790e+00	1.000000000000000000e+00
3.180000000000000000e+02	4.370608013241049150e+01	1.876936979309577325e+01	-3.983878398220354854e-03	1.054846767596089023e+02	8.576844241497583177e-02	0.000000000000000000e+00	7.671650732373245241e+00	1.000000000000000000e+00
3.180000000000000000e+02	1.275351858295609162e+02	2.101907457833452852e+01	-3.032261825594034614e-03	7.986995837279715715e+01	3.120969066679921688e-01	0.000000000000000000e+00	3.833975533302369509e+00	1.000000000000000000e+00
3.180000000000000000e+02	1.444563993379016722e+02	2.823797828002056676e+01	-4.034151756360555494e-03	1.068378876516456017e+02	2.582082096213041966e-01	0.000000000000000000e+00	3.463234691323316294e+00	1.000000000000000000e+00
3.190000000000000000e+02	1.272895354424930758e+02	1.440726107658877631e+01	-4.549692996392556282e-03	1.207147410609576781e+02	7.664595307629828991e-02	0.000000000000000000e+00	6.616375283683204600e+00	1.000000000000000000e+00
3.190000000000000000e+02	9.852509512476436271e+01	1.859182921752334394e+01	-5.082946507503336743e-03	1.350683566964904117e+02	7.675624275222314719e-02	0.000000000000000000e+00	6.418204452653921699e+00	1.000000000000000000e+00
3.190000000000000000e+02	7.635056105949647787e+00	3.823173086124086240e+01	-3.815296278168010032e-03	1.009469420727539273e+02	1.833826485387636263e-01	0.000000000000000000e+00	5.612506564455342684e+00	1.000000000000000000e+00
3.190000000000000000e+02	6.611868988411406178e+01	3.796322318795844097e+01	-4.204731864622839217e-03	1.114294023028369622e+02	1.611094801186870873e-01	0.000000000000000000e+00	4.245321752770640167e+00	1.000000000000000000e+00
3.190000000000000000e+02	2.037234253547364560e+01	1.717442508184064209e+01	-4.515059547823226972e-03	1.197825105204373841e+02	2.019056190175710919e-01	0.000000000000000000e+00	3.656980052869005959e+00	1.000000000000000000e+00
3.200000000000000000e+02	9.575035510572504904e+01	4.340812863699471791e+01	-4.282922160451845157e-03	1.135340550231169345e+02	1.762017185329716185e-01	0.000000000000000000e+00	5.464219660481637320e+00	1.000000000000000000e+00
3.200000000000000000e+02	7.404413316851129423e+01	3.353925687155931001e+01	-4.432449075543222483e-03	1.175588796546845316e+02	9.604993735395450649e-02	0.000000000000000000e+00	7.440524010450440429e+00	1.000000000000000000e+00
3.210000000000000000e+02	7.532311968474351715e+01	1.236060948417239302e+01	-4.624949765409691951e-03	1.227404318701826043e+02	1.825043263611971778e-01	0.000000000000000000e+00	6.261544878147657478e+00	1.000000000000000000e+00
3.210000000000000000e+02	1.422262831990879022e+02	2.383619026988550971e+01	-3.543911147284801826e-03	9.364205279076459476e+01	1.857517380358537640e-01	0.000000000000000000e+00	4.934486364229450750e+00	1.000000000000000000e+00
3.210000000000000000e+02	1.655019372126719190e+01	3.968360970628719997e+01	-3.784328116203112668e-03	1.001133702639961314e+02	2.062579298166166142e-01	0.000000000000000000e+00	6.761450575343821434e+00	1.000000000000000000e+00
3.210000000000000000e+02	7.227058589994905446e+01	4.537483347489710184e+01	-3.705319382807378131e-03	9.798668761234254987e+01	9.495211157955940617e-02	0.000000000000000000e+00	9.632122903861922936e+00	1.000000000000000000e+00
3.210000000000000000e+02	1.222602566307182173e+02	3.887909714153460072e+01	-4.149584471106035691e-03	1.099449967183470989e+02	2.877570304822411051e-01	0.000000000000000000e+00	5.769147237502623149e+00	1.000000000000000000e+00
3.220000000000000000e+02	7.807370310091681631e+01	6.735555250502322622e+00	-4.180815339853639206e-03	1.107856398207865141e+02	2.267603055422564573e-01	0.000000000000000000e+00	6.261544878147657478e+00	1.000000000000000000e+00
3.220000000000000000e+02	1.109156160486490421e+02	9.404219060554728671e+00	-4.101413188786325048e-03	1.086483675228869714e+02	2.610551951074964183e-01	0.000000000000000000e+00	1.219838880733536435e+01	1.000000000000000000e+00
3.220000000000000000e+02	8.713994887854973115e+01	2.231440929323956013e+01	-4.162464520309774700e-03	1.102916897485572889e+02	9.679789972615837623e-02	0.000000000000000000e+00	8.204429174245371215e+00	1.000000000000000000e+00
3.220000000000000000e+02	3.865488239492620437e+01	3.578669766160724208e+01	-4.017737460862481381e-03	1.063960631092874252e+02	1.082150431791756295e-01	0.000000000000000000e+00	4.693544575148275833e+00	1.000000000000000000e+00
3.220000000000000000e+02	2.685457805859037350e+01	2.113512697815280816e+01	-3.563437578746699030e-03	9.416764687706292136e+01	2.318662331715224401e-01	0.000000000000000000e+00	6.226739010438447686e+00	1.000000000000000000e+00
3.220000000000000000e+02	1.421121466351115714e+01	3.333960538329088052e+01	-2.919353578909955962e-03	7.683080055907861095e+01	2.797285786458391099e-01	0.000000000000000000e+00	6.761450575343821434e+00	1.000000000000000000e+00
3.230000000000000000e+02	5.093599878327923847e+01	1.620373122514759245e+01	-4.477471629352791464e-03	1.187707543425164260e+02	2.239140739856996243e-01	0.000000000000000000e+00	5.905598364274755596e+00	1.000000000000000000e+00
3.230000000000000000e+02	1.178180041767737549e+02	3.519813898048352030e+01	-4.942821518397514172e-03	1.312966042510754789e+02	3.329358932784524105e-01	0.000000000000000000e+00	5.769147237502623149e+00	1.000000000000000000e+00
3.230000000000000000e+02	3.145401709797107870e+01	4.940174696490435835e+00	-4.397548655184018405e-03	1.166194630190377239e+02	6.412284103462395635e-02	0.000000000000000000e+00	1.433511166250343116e+01	1.000000000000000000e+00
3.230000000000000000e+02	6.058906917902724842e+01	1.596125027221685322e+01	-2.528028250258246984e-02	6.787212191618441466e+02	1.648592174532648169e-02	0.000000000000000000e+00	6.416569386051054202e+00	1.000000000000000000e+00
3.230000000000000000e+02	6.883422124642100925e+01	2.585574821064259510e+01	-5.338776398728879713e-03	1.419545446919197502e+02	2.342937682288892542e-01	0.000000000000000000e+00	5.935838284036083046e+00	1.000000000000000000e+00
3.230000000000000000e+02	8.902026459332385855e+01	3.601847660544424201e+01	-4.007965582001983551e-03	1.061330328801785612e+02	2.034683862832610268e-01	0.000000000000000000e+00	8.889386665084826333e+00	1.000000000000000000e+00
3.230000000000000000e+02	5.286644958210746381e+01	4.341267789327577020e+01	-4.174264159838691340e-03	1.106093013289913642e+02	1.136085473021324344e-01	0.000000000000000000e+00	6.995226808004863628e+00	1.000000000000000000e+00
3.240000000000000000e+02	1.065832293756220963e+02	3.099661077945640741e+01	-4.431567416681687389e-03	1.175351479920579152e+02	9.195577958602496604e-02	0.000000000000000000e+00	9.378034453641197032e+00	1.000000000000000000e+00
3.240000000000000000e+02	1.141294347288587687e+02	3.988525942347079223e+01	-4.644746587444662303e-03	1.232733040751927689e+02	2.535466735572506902e-01	0.000000000000000000e+00	3.633626682621832860e+00	1.000000000000000000e+00
3.240000000000000000e+02	9.905825115432938333e+01	4.840427111899779788e+01	-5.883745561240626143e-03	1.566235111945833296e+02	1.602173997004514572e-01	0.000000000000000000e+00	5.991962614106338236e+00	1.000000000000000000e+00
3.240000000000000000e+02	2.073138589958617217e+01	2.993896466447963078e+01	-3.108801953312014411e-03	8.193019342248300063e+01	2.027524785814794894e-01	0.000000000000000000e+00	3.465751540783589935e+00	1.000000000000000000e+00
3.250000000000000000e+02	9.758712079166649289e+01	3.364567864558623711e+01	-1.861083039867798133e-02	4.991991906999393223e+02	9.146186380414200734e-03	0.000000000000000000e+00	8.889386665084826333e+00	1.000000000000000000e+00
3.250000000000000000e+02	8.553420566243373457e+01	9.301901295498705480e+00	-4.336772679776223181e-03	1.149835525698764087e+02	1.586597720202338468e-01	0.000000000000000000e+00	6.533305805196683025e+00	1.000000000000000000e+00
3.250000000000000000e+02	9.206577742865643188e+01	9.452417098320875510e+00	-4.086811701191396702e-03	1.082553384358247399e+02	1.566349550036330029e-01	0.000000000000000000e+00	6.533305805196683025e+00	1.000000000000000000e+00
3.250000000000000000e+02	1.267636315020989173e+02	1.596724693587188781e+01	-4.196415224735794425e-03	1.112055428254392098e+02	1.050378575051847951e-01	0.000000000000000000e+00	8.184778665698830835e+00	1.000000000000000000e+00
3.250000000000000000e+02	1.286307232984340487e+01	2.230049608263799854e+01	-4.461510589501618655e-03	1.183411301086507450e+02	1.638886523459696098e-01	0.000000000000000000e+00	7.854968046485470978e+00	1.000000000000000000e+00
3.250000000000000000e+02	5.133437047951974108e+01	5.337646862036072548e+01	-3.955617158577257909e-03	1.047239673357258596e+02	2.412226853835898188e-01	0.000000000000000000e+00	7.074301222698236025e+00	1.000000000000000000e+00
3.250000000000000000e+02	1.711920612691648103e+01	4.847326430084381244e+00	-4.192928169121765483e-03	1.111116815475654960e+02	7.325200332561176975e-02	0.000000000000000000e+00	1.433511166250343116e+01	1.000000000000000000e+00
3.250000000000000000e+02	6.657681965565063820e+01	7.179437201243825228e+00	-4.532193041247519621e-03	1.202436937550192937e+02	1.491033057392492367e-01	0.000000000000000000e+00	6.319006053833295056e+00	1.000000000000000000e+00
3.250000000000000000e+02	6.673122969531470972e+01	2.030492821084040855e+01	-4.738334502259481697e-03	1.257924153972818004e+02	4.306644529899671392e-01	0.000000000000000000e+00	5.935838284036083046e+00	1.000000000000000000e+00
3.250000000000000000e+02	5.427266740013260460e+01	2.107638292431823146e+01	-5.276478080966567896e-03	1.402776572654537688e+02	3.315529414612843340e-01	0.000000000000000000e+00	5.905598364274755596e+00	1.000000000000000000e+00
3.250000000000000000e+02	3.073943825930037477e+01	3.981797073745864424e+01	-4.176506874308497964e-03	1.106696686042349853e+02	7.503290273463292248e-02	0.000000000000000000e+00	8.882872197453803409e+00	1.000000000000000000e+00
3.250000000000000000e+02	9.187344812009376938e+01	4.839553811944588091e+01	-4.220144058013522263e-03	1.118442532047458116e+02	2.216643885647219259e-01	0.000000000000000000e+00	6.317013623610479023e+00	1.000000000000000000e+00
3.260000000000000000e+02	1.172908181700457106e+02	2.092358840612930493e+01	-3.956676792436381387e-03	1.047524895616678293e+02	8.329160012702574445e-02	0.000000000000000000e+00	1.069109504184292803e+01	1.000000000000000000e+00
3.260000000000000000e+02	4.357255002319331538e+01	3.027742163386243490e+01	-5.018109665985847831e-03	1.333231396791182704e+02	1.044516737916738602e-01	0.000000000000000000e+00	6.531716195166813677e+00	1.000000000000000000e+00
3.260000000000000000e+02	1.089129155304100465e+02	4.905351709948338623e+01	-5.544904136655167022e-03	1.475028969490905411e+02	2.066544928033415829e-01	0.000000000000000000e+00	9.152538834011778590e+00	1.000000000000000000e+00
3.260000000000000000e+02	1.230908389401112402e+02	8.652795719062336133e+00	-3.871054839168881160e-03	1.024477984878008527e+02	2.396058059924708328e-01	0.000000000000000000e+00	4.862759049984144433e+00	1.000000000000000000e+00
3.260000000000000000e+02	1.174907880683790040e+02	4.586148485803411035e+01	-4.128492771623139615e-03	1.093772702220938839e+02	3.241374248526561752e-01	0.000000000000000000e+00	5.693017764355673194e+00	1.000000000000000000e+00
3.270000000000000000e+02	1.350345127872185742e+02	2.150958052911487428e+01	-3.711151252077168807e-03	9.814366437516008546e+01	1.494864654591895325e-01	0.000000000000000000e+00	7.221948510991754944e+00	1.000000000000000000e+00
3.270000000000000000e+02	1.232734729906697879e+02	3.995258755418241492e+01	-5.063550345736202683e-03	1.345462690871090388e+02	1.608221040941488766e-01	0.000000000000000000e+00	5.526392032504526597e+00	1.000000000000000000e+00
3.270000000000000000e+02	3.375127453855319715e+01	5.179113641408964952e+01	-1.753506921839231153e-02	4.702428647204189360e+02	7.666598899681931201e-02	0.000000000000000000e+00	1.181569545513586306e+01	1.000000000000000000e+00
3.270000000000000000e+02	5.991439563689723968e+01	2.562854778482195783e+01	-4.042057581028192514e-03	1.070506891919951471e+02	2.741242812865631873e-01	0.000000000000000000e+00	6.227790252367253920e+00	1.000000000000000000e+00
3.270000000000000000e+02	5.393242143932166499e+01	2.736099002830964366e+01	-4.089903468552222830e-03	1.083385597168986152e+02	3.423868946600225893e-01	0.000000000000000000e+00	6.227790252367253920e+00	1.000000000000000000e+00
3.270000000000000000e+02	1.182851164006051725e+01	4.265124065001955955e+01	-3.480118943848370915e-03	9.192495435710792151e+01	1.682858013927583940e-01	0.000000000000000000e+00	7.702557629487452040e+00	1.000000000000000000e+00
3.280000000000000000e+02	5.262306755006028425e+01	4.894544760617982604e+00	-4.437287975884597786e-03	1.176891286153600475e+02	1.853617369967385242e-01	0.000000000000000000e+00	9.335883896864832110e+00	1.000000000000000000e+00
3.280000000000000000e+02	3.709741841004889551e+01	3.113531850800418255e+01	-4.428424277518785111e-03	1.174505439332129697e+02	8.777450817891607748e-02	0.000000000000000000e+00	6.531716195166813677e+00	1.000000000000000000e+00
3.280000000000000000e+02	6.071769351803630599e+01	9.545970195289417148e+00	-4.320329049209880451e-03	1.145409384137870603e+02	1.518733653078204737e-01	0.000000000000000000e+00	6.319006053833295056e+00	1.000000000000000000e+00
3.280000000000000000e+02	2.114243133848247425e+01	1.931581453883693555e+01	-4.247432055469635599e-03	1.125787658123282000e+02	8.409047158895432972e-02	0.000000000000000000e+00	8.800915265575484980e+00	1.000000000000000000e+00
3.290000000000000000e+02	1.412971698975078141e+02	2.510619924874024633e+01	-4.675798083237499465e-03	1.241091189854224979e+02	8.478139294214004362e-02	0.000000000000000000e+00	7.221948510991754944e+00	1.000000000000000000e+00
3.290000000000000000e+02	1.177515358566603680e+02	4.017444152637435906e+01	-3.966669156599310700e-03	1.050214546064290033e+02	2.037542685589350810e-01	0.000000000000000000e+00	3.633626682621832860e+00	1.000000000000000000e+00
3.290000000000000000e+02	1.846440957121609472e+01	4.772922313982120102e+01	-4.613981670194524515e-03	1.224452030161906180e+02	7.810905841247339776e-02	0.000000000000000000e+00	6.241299986550661316e+00	1.000000000000000000e+00
3.300000000000000000e+02	1.288602659512066566e+02	4.259825711087606948e+01	-4.462689129541654899e-03	1.183728529391493822e+02	1.041342329156086377e-01	0.000000000000000000e+00	6.181571239346830282e+00	1.000000000000000000e+00
3.300000000000000000e+02	9.251645507203696184e+01	1.980068746799246426e+01	-3.760177068187667282e-03	9.946329510614688729e+01	3.142418320526029207e-01	0.000000000000000000e+00	5.141795375715160432e+00	1.000000000000000000e+00
3.300000000000000000e+02	1.442596228061216834e+02	4.307682432348448032e+01	-3.780211060193090864e-03	1.000025512289845864e+02	3.655504242025982009e-01	0.000000000000000000e+00	1.540679129870987119e+01	1.000000000000000000e+00
3.310000000000000000e+02	1.265326152748799444e+02	1.208799603922254562e+01	-5.011640695348525652e-03	1.331490140219008254e+02	8.114127447605179455e-02	0.000000000000000000e+00	4.862759049984144433e+00	1.000000000000000000e+00
3.310000000000000000e+02	8.901894392304259895e+01	2.453480207220993137e+01	-3.991238763516214913e-03	1.056827961384646102e+02	2.528429098465984071e-01	0.000000000000000000e+00	3.761272735075292584e+00	1.000000000000000000e+00
3.310000000000000000e+02	7.605541844798072759e+01	3.505019993218508034e+01	-3.883450549771287619e-03	1.027814545478343291e+02	6.723855256011845860e-02	0.000000000000000000e+00	1.193803930786062928e+01	1.000000000000000000e+00
3.310000000000000000e+02	8.801685711325821160e+01	4.665509379604704066e+01	-3.985935932640393212e-03	1.055400595327304387e+02	9.907868171282174785e-02	0.000000000000000000e+00	9.374927369439197022e+00	1.000000000000000000e+00
3.310000000000000000e+02	5.209681947851115780e+01	1.441732214032453996e+01	-4.253728995828980931e-03	1.127482609205922728e+02	8.447846108778445107e-02	0.000000000000000000e+00	9.537307065218151081e+00	1.000000000000000000e+00
3.310000000000000000e+02	8.454964150255619870e+00	1.425966720993652181e+01	-4.640036194571458932e-03	1.231465141574790039e+02	2.541667343396251111e-01	0.000000000000000000e+00	1.365783472823857991e+01	1.000000000000000000e+00
3.320000000000000000e+02	2.624227001553531125e+01	7.913544487185329324e+00	-4.093244455534630205e-03	1.084284892569571639e+02	1.235437732097858232e-01	0.000000000000000000e+00	1.092460249542845041e+01	1.000000000000000000e+00
3.320000000000000000e+02	8.799276511653715716e+01	3.517879631911024063e+01	-5.960769384748671601e-03	1.586967659118577956e+02	4.949011371662892511e-02	0.000000000000000000e+00	8.248762269577341044e+00	1.000000000000000000e+00
3.320000000000000000e+02	2.551933647469871147e+01	3.540110757871421754e+01	-3.063128130522135232e-03	8.070078848979767372e+01	3.278495571340465098e-01	0.000000000000000000e+00	4.056980314591090320e+00	1.000000000000000000e+00
3.320000000000000000e+02	1.005897644964868505e+02	3.461661950593622805e+01	-3.507270965299745351e-03	9.265580689069734888e+01	1.866878019135976841e-01	0.000000000000000000e+00	5.286049643781084661e+00	1.000000000000000000e+00
3.320000000000000000e+02	4.843273825303166191e+00	3.940534374671851481e+01	-3.889379488984573852e-03	1.029410441479415539e+02	1.007617387068794335e-01	0.000000000000000000e+00	5.497524452956599639e+00	1.000000000000000000e+00
3.320000000000000000e+02	2.083938305042234163e+01	4.195745335099695694e+01	-2.820444459327171426e-03	7.416845806013667186e+01	4.072689667967271943e-01	0.000000000000000000e+00	4.590373628198076261e+00	1.000000000000000000e+00
3.330000000000000000e+02	8.738353535406972128e+01	1.949870260971491831e+01	1.866143461593996111e-03	-4.848148284728750923e+01	4.780505450721466154e-01	0.000000000000000000e+00	5.141795375715160432e+00	1.000000000000000000e+00
3.330000000000000000e+02	4.760579478811248322e+01	2.603139600407377685e+01	-6.175938307363708010e-03	1.644884802608071368e+02	7.986202970990896599e-02	0.000000000000000000e+00	1.168229425366319241e+01	1.000000000000000000e+00
3.330000000000000000e+02	9.881640269850038294e+01	5.154806588240829512e+01	-4.418137665139089572e-03	1.171736585921632638e+02	2.090868001818918520e-01	0.000000000000000000e+00	7.506152738034841398e+00	1.000000000000000000e+00
3.340000000000000000e+02	1.044213863587876432e+02	4.655542258505359854e+01	-5.231938977144360431e-03	1.390787956289248655e+02	1.742569189949145780e-01	0.000000000000000000e+00	7.506152738034841398e+00	1.000000000000000000e+00
3.340000000000000000e+02	3.770365223330071558e+01	4.253376920989035881e+01	-4.694927448071777379e-03	1.246240252063138598e+02	1.467280664747688812e-01	0.000000000000000000e+00	6.625802426841125303e+00	1.000000000000000000e+00
3.340000000000000000e+02	5.243462014455845122e+01	4.511104909195190515e+01	-5.004127325762644865e-03	1.329467762177112320e+02	2.000132998974920584e-01	0.000000000000000000e+00	6.180204062910656937e+00	1.000000000000000000e+00
3.350000000000000000e+02	9.424451927490858338e+01	1.331321462407186651e+01	-3.607051722215416385e-03	9.534161130219898439e+01	2.218474091976315732e-01	0.000000000000000000e+00	4.817312981628695034e+00	1.000000000000000000e+00
3.350000000000000000e+02	1.258887465661006075e+02	3.180117268458313262e+01	-3.610166737336902194e-03	9.542545834459265564e+01	2.098076766105648749e-01	0.000000000000000000e+00	6.133554604266136856e+00	1.000000000000000000e+00
3.350000000000000000e+02	3.205323385573712613e+01	4.599412034207700373e+01	-4.196483919141404464e-03	1.112073918767326148e+02	3.106412679708369096e-01	0.000000000000000000e+00	6.625802426841125303e+00	1.000000000000000000e+00
3.350000000000000000e+02	8.017218918889552981e+01	5.178836257322357284e+01	-8.641191822720399943e-03	2.308458518791719314e+02	2.144184791760571640e-01	0.000000000000000000e+00	9.374927369439197022e+00	1.000000000000000000e+00
3.350000000000000000e+02	8.627776628006297699e+01	2.711028604949448351e+01	-3.412093108343230811e-03	9.009389900391792594e+01	1.978914328237738607e-01	0.000000000000000000e+00	3.761272735075292584e+00	1.000000000000000000e+00
3.350000000000000000e+02	9.693516719866357789e+01	3.079742594874893058e+01	-4.032229284161952670e-03	1.067861403561589526e+02	2.057612299979156845e-01	0.000000000000000000e+00	5.286049643781084661e+00	1.000000000000000000e+00
3.350000000000000000e+02	1.667461654273262184e+01	4.388780305581273211e+01	-3.593216930537559972e-03	9.496921941353053853e+01	1.901642303748962703e-01	0.000000000000000000e+00	4.590373628198076261e+00	1.000000000000000000e+00
3.360000000000000000e+02	6.616695593476333670e+01	1.025744161878095184e+01	-4.515939217103416906e-03	1.198061886293877336e+02	1.189708606277829483e-01	0.000000000000000000e+00	8.938975122673221918e+00	1.000000000000000000e+00
3.360000000000000000e+02	1.353803013375796525e+02	4.369558439884055900e+01	-3.639789012770485235e-03	9.622280284765622582e+01	3.305354757116590880e-01	0.000000000000000000e+00	4.178614291731647334e+00	1.000000000000000000e+00
3.360000000000000000e+02	1.275599713262754449e+02	5.121139322355109158e+01	-3.678553441546228171e-03	9.726622722158859347e+01	1.823563231191515088e-01	0.000000000000000000e+00	9.818275917846879253e+00	1.000000000000000000e+00
3.370000000000000000e+02	1.171509058925002904e+02	1.135364102900703642e+01	-3.995020145809378628e-03	1.057845798246029716e+02	1.069589288859087439e-01	0.000000000000000000e+00	5.927335207737577605e+00	1.000000000000000000e+00
3.370000000000000000e+02	5.772985543668821862e+01	1.321050975703163388e+01	-3.976622380641305771e-03	1.052893661142886543e+02	1.361086861246302293e-01	0.000000000000000000e+00	8.938975122673221918e+00	1.000000000000000000e+00
3.370000000000000000e+02	2.968145294370608767e+01	1.828267947857685982e+01	-4.073571393764886805e-03	1.078989483141722019e+02	2.801515315846002663e-01	0.000000000000000000e+00	6.309843423624832859e+00	1.000000000000000000e+00
3.370000000000000000e+02	6.725631500785520700e+01	2.671089298211971297e+01	-7.800233656819808778e-03	2.082097322336474292e+02	3.873118713519629885e-02	0.000000000000000000e+00	9.261285800584023065e+00	1.000000000000000000e+00
3.370000000000000000e+02	1.218968540466049717e+02	4.151110084980189185e+01	-4.906331042653487400e-03	1.303143880025664600e+02	1.125119295779893891e-01	0.000000000000000000e+00	6.097859597320312020e+00	1.000000000000000000e+00
3.370000000000000000e+02	9.918853375469637967e+00	4.151751498522823169e+01	-4.731337533199311482e-03	1.256040775759438901e+02	1.370175742139230213e-01	0.000000000000000000e+00	5.391323074550171235e+00	1.000000000000000000e+00
3.370000000000000000e+02	7.824848156757225581e+01	9.976647321891880082e+00	-4.833342465003470645e-03	1.283497502317052863e+02	2.398136519526555821e-01	0.000000000000000000e+00	9.835581767455698454e+00	1.000000000000000000e+00
3.370000000000000000e+02	8.966009424313501341e+00	1.350141903476245275e+01	-4.226239829982845163e-03	1.120083334518073883e+02	7.483798274325936806e-02	0.000000000000000000e+00	1.142483255461019098e+01	1.000000000000000000e+00
3.370000000000000000e+02	2.926412824796355849e+01	3.696175611309585207e+01	-4.577431277916266250e-03	1.214613739908603520e+02	1.212009772241292582e-01	0.000000000000000000e+00	4.056980314591090320e+00	1.000000000000000000e+00
3.380000000000000000e+02	3.707452163867811379e+01	3.376400884553874704e+01	-5.495232485125790302e-03	1.461658822287379849e+02	1.190980771598892929e-01	0.000000000000000000e+00	8.439658316832888474e+00	1.000000000000000000e+00
3.380000000000000000e+02	1.336998370418251625e+02	5.936176557201002346e+00	-3.588157744879277855e-03	9.483304102022466964e+01	2.881660281820924707e-01	0.000000000000000000e+00	1.011872431816399676e+01	1.000000000000000000e+00
3.380000000000000000e+02	3.685758330397658256e+01	8.380551391260842919e+00	-3.955610306382100275e-03	1.047237828947920377e+02	8.563997889470231772e-02	0.000000000000000000e+00	1.065589530267117269e+01	1.000000000000000000e+00
3.380000000000000000e+02	9.879551230350304536e+01	1.489276101992510348e+01	-4.283368219104221816e-03	1.135460616096910798e+02	1.080290232888255764e-01	0.000000000000000000e+00	4.817312981628695034e+00	1.000000000000000000e+00
3.380000000000000000e+02	6.822812426019290832e+00	2.472342890498550005e+01	-4.434173332152959238e-03	1.176052915696883900e+02	5.669253179201361181e-02	0.000000000000000000e+00	1.142483255461019098e+01	1.000000000000000000e+00
3.380000000000000000e+02	1.156328262880298752e+02	2.729099731862374512e+01	-4.298948937394251983e-03	1.139654487060737438e+02	6.754967183363536076e-02	0.000000000000000000e+00	6.377621071169113698e+00	1.000000000000000000e+00
3.380000000000000000e+02	1.209825550377703678e+02	3.548217482677959111e+01	-4.210701151363736502e-03	1.115900779396811515e+02	1.887373394647904323e-01	0.000000000000000000e+00	6.097859597320312020e+00	1.000000000000000000e+00
3.380000000000000000e+02	1.309643730574036908e+02	4.069599945847708256e+01	-4.319568551415721436e-03	1.145204680506265902e+02	1.237632480853065875e-01	0.000000000000000000e+00	5.338345473094935123e+00	1.000000000000000000e+00
3.380000000000000000e+02	6.577752119326733293e+01	4.606964668920650041e+01	-7.983227834714286264e-03	2.131353971159400942e+02	1.179219499290784512e-01	0.000000000000000000e+00	3.105304516054251618e+00	1.000000000000000000e+00
3.380000000000000000e+02	1.836404069216613166e+01	2.165771033236109844e+01	-4.774313715700162844e-03	1.267608699687680627e+02	1.991879834024500306e-01	0.000000000000000000e+00	3.414777661918916962e+00	1.000000000000000000e+00
3.390000000000000000e+02	4.407110294078243129e+01	2.872744054451212392e+01	-3.937931776673216609e-03	1.042479288869785847e+02	1.986416395439112303e-01	0.000000000000000000e+00	8.095687543910537798e+00	1.000000000000000000e+00
3.390000000000000000e+02	9.398944306906516033e+01	3.671088629826409999e+01	-3.262335778307545037e-03	8.606287227995267131e+01	3.392627835005269654e-01	0.000000000000000000e+00	6.606534942992917436e+00	1.000000000000000000e+00
3.390000000000000000e+02	7.385010704375967805e+01	4.389875664876433348e+01	-4.242682984209454611e-03	1.124509347862325654e+02	2.511120168209926007e-01	0.000000000000000000e+00	5.846883481607560995e+00	1.000000000000000000e+00
3.390000000000000000e+02	5.638866244066741018e+01	5.346546107104693846e+01	-3.950645579334262011e-03	1.045901470493729164e+02	3.516966948022007822e-01	0.000000000000000000e+00	8.989388672694980542e+00	1.000000000000000000e+00
3.400000000000000000e+02	2.705025646089412206e+01	1.254761809272408968e+01	-4.369789163216891183e-03	1.158722591664014345e+02	1.061747616922208426e-01	0.000000000000000000e+00	6.309843423624832859e+00	1.000000000000000000e+00
3.400000000000000000e+02	1.194719958442293688e+02	1.680761610237029657e+01	-4.352250277790806199e-03	1.154001639718338907e+02	1.158181079907256716e-01	0.000000000000000000e+00	5.927335207737577605e+00	1.000000000000000000e+00
[truncated: 8,762 more rows]
