# Supplementary material for: Layered entrenchment maintains essentiality in the evolution of Form I Rubisco complexes
Source: EMBO J. 2024 Nov 18;44(1):269–80. doi: 10.1038/s44318-024-00311-1 (PMC11696622; doi:10.1038/s44318-024-00311-1)
Supplement: Supplementary file 6 — Appendix Figure Source Data [file 44318_2024_311_MOESM6_ESM.zip › source data extended/Appendix Figure S2/AncL7_R269W.csv]

frame_indices	x_coords	y_coords	contrasts	masses_kDa	fit_errors	diffblur_errors	neareast_neighbour_distances	selections
5.000000000000000000e+00	1.191732345954875711e+02	1.136462063834749792e+01	-4.281907045717858046e-03	1.135067311210440408e+02	7.192046332429957722e-02	0.000000000000000000e+00	1.605557871570296768e+01	1.000000000000000000e+00
5.000000000000000000e+00	3.395593067545883770e+01	2.379194118661785851e+01	-4.361161509359181253e-03	1.156400281079466481e+02	3.541892632647459793e-01	0.000000000000000000e+00	1.404457316205854944e+01	1.000000000000000000e+00
5.000000000000000000e+00	5.305528548320136650e+01	2.773479228759859438e+01	-3.764318295703436134e-03	9.957476476697823387e+01	2.641325614622780371e-01	0.000000000000000000e+00	9.818425293413209687e+00	1.000000000000000000e+00
5.000000000000000000e+00	4.639529764989593019e+01	3.494908624491415594e+01	-1.327291097962750646e-02	3.555181046159516427e+02	3.158992379866482070e-01	0.000000000000000000e+00	4.402344685311067707e+00	1.000000000000000000e+00
5.000000000000000000e+00	1.233309892128667116e+02	3.481444026455199747e+01	-5.023505348425069336e-03	1.334683755757608310e+02	1.140325895146917512e-01	0.000000000000000000e+00	8.067088817566492764e+00	1.000000000000000000e+00
5.000000000000000000e+00	1.014047223535101949e+02	3.673477718399247749e+01	-3.711591044941285698e-03	9.815550230514882912e+01	1.445403818891787262e-01	0.000000000000000000e+00	8.723520278733621680e+00	1.000000000000000000e+00
5.000000000000000000e+00	9.629739962144469700e+01	4.436510092026562546e+01	-3.543801274781869202e-03	9.363909534624121989e+01	1.850840976871449550e-01	0.000000000000000000e+00	9.181861783418785450e+00	1.000000000000000000e+00
5.000000000000000000e+00	9.073134465639324731e+01	5.253291796771028999e+01	-3.505566561820904793e-03	9.260992936356737459e+01	3.198456659997412910e-01	0.000000000000000000e+00	9.884037798111739548e+00	1.000000000000000000e+00
6.000000000000000000e+00	1.435379823608238894e+02	1.866392764449642883e+01	-1.683007022167588851e-02	4.512663659042648305e+02	2.046657566600773581e-02	0.000000000000000000e+00	1.201030904098156604e+01	1.000000000000000000e+00
6.000000000000000000e+00	4.200694632189039623e+01	3.529981598456945591e+01	-1.350122786083260765e-02	3.616637233275756671e+02	2.751548619820144426e-01	0.000000000000000000e+00	4.402344685311067707e+00	1.000000000000000000e+00
6.000000000000000000e+00	1.293846980628596270e+02	4.337787655636498130e+01	-1.586483363220618503e-02	4.252850367354402579e+02	2.567110550047591033e-02	0.000000000000000000e+00	5.799576034101545652e+00	1.000000000000000000e+00
6.000000000000000000e+00	2.766970326464366536e+01	4.830822427270716979e+00	-3.817444349950451128e-03	1.010047618453016440e+02	4.394967785152157358e-01	0.000000000000000000e+00	1.997600259477731655e+01	1.000000000000000000e+00
7.000000000000000000e+00	1.014818007548458496e+02	2.801159743269053237e+01	-3.867585038498398686e-03	1.023544016622416990e+02	1.914906959109546891e-01	0.000000000000000000e+00	8.562252162499722985e+00	1.000000000000000000e+00
8.000000000000000000e+00	5.919933416347392097e+01	4.110501706959494328e+01	-3.811936671368808347e-03	1.008565113420085879e+02	2.264247507297625361e-01	0.000000000000000000e+00	9.746763510744990811e+00	1.000000000000000000e+00
8.000000000000000000e+00	9.405636404327346156e+01	2.374837661543696044e+01	-3.819433355864822102e-03	1.010583000326681145e+02	2.103185163542280467e-01	0.000000000000000000e+00	5.232245223346253304e+00	1.000000000000000000e+00
8.000000000000000000e+00	1.144917867281893464e+01	1.908551483079087774e+01	-4.035155346047343897e-03	1.068649013333557178e+02	1.075709898938878029e-01	0.000000000000000000e+00	2.159401939317843144e+01	1.000000000000000000e+00
1.000000000000000000e+01	3.422270175741856235e+01	4.807549719013649536e+01	-3.545688428220753613e-02	9.526453985195141740e+02	3.484588540974808968e-02	0.000000000000000000e+00	5.924568496895716407e+00	1.000000000000000000e+00
1.000000000000000000e+01	5.142251433408053884e+01	5.077157304862224407e+01	-1.695838632165112478e-02	4.547202577971821142e+02	1.632831851232907638e-02	0.000000000000000000e+00	1.202577502390879083e+01	1.000000000000000000e+00
1.000000000000000000e+01	4.888012420524247403e+01	9.742998367901511969e+00	-4.217717129170458351e-03	1.117789274205506587e+02	2.377398419714564781e-01	0.000000000000000000e+00	1.064274522116810218e+01	1.000000000000000000e+00
1.100000000000000000e+01	9.633684911321758193e+01	1.903926014597141503e+01	-4.192178959965317704e-03	1.110915150413199513e+02	2.007544382629499191e-01	0.000000000000000000e+00	5.232245223346253304e+00	1.000000000000000000e+00
1.100000000000000000e+01	5.854104801989484486e+01	2.240560467004374345e+01	-1.757238799810226237e-02	4.712473764747400082e+02	1.056358231327436670e-02	0.000000000000000000e+00	1.038103763182209249e+01	1.000000000000000000e+00
1.200000000000000000e+01	3.591601691229007542e+01	2.579963778811277209e+01	-3.734469916287991471e-03	9.877133420994277913e+01	9.839868359988590552e-02	0.000000000000000000e+00	8.778260568240265016e+00	1.000000000000000000e+00
1.200000000000000000e+01	1.202389027082100199e+02	2.862419183747114815e+01	-3.636339316404252776e-03	9.612994717081868146e+01	1.462447760352992843e-01	0.000000000000000000e+00	7.948963958848228373e+00	1.000000000000000000e+00
1.200000000000000000e+01	6.862013402712165089e+01	3.860543133122049397e+01	-4.204243595707445914e-03	1.114162595401691078e+02	2.525156419543999053e-01	0.000000000000000000e+00	6.931265451874411454e+00	1.000000000000000000e+00
1.200000000000000000e+01	4.003227722176304582e+01	4.691388417432798263e+01	-1.739292792924772985e-02	4.664168394101109811e+02	2.264650166823415356e-01	0.000000000000000000e+00	5.924568496895716407e+00	1.000000000000000000e+00
1.300000000000000000e+01	1.139370914138559954e+02	1.882395406534425319e+01	-4.367444211410009131e-03	1.158091399628359000e+02	8.806624700352827517e-02	0.000000000000000000e+00	1.091980416469781545e+01	1.000000000000000000e+00
1.300000000000000000e+01	1.261038006999769010e+02	2.325865369435475571e+01	-4.368187553281006885e-03	1.158291485390192577e+02	1.551810086637804842e-01	0.000000000000000000e+00	7.824731529320784418e+00	1.000000000000000000e+00
1.300000000000000000e+01	1.086797662238564186e+02	2.839488165058632774e+01	-3.776588668378957642e-03	9.990504709877630773e+01	1.063739984713673037e-01	0.000000000000000000e+00	1.086070956170809509e+01	1.000000000000000000e+00
1.300000000000000000e+01	3.235089312872166545e+01	3.382134278217461798e+01	-4.413330662598349483e-03	1.170442682264344256e+02	9.825559754697221759e-02	0.000000000000000000e+00	8.778260568240265016e+00	1.000000000000000000e+00
1.300000000000000000e+01	1.008046751479659520e+02	3.587404956755462848e+01	-3.343951276601762716e-03	8.825972137331815759e+01	1.125233925744647534e-01	0.000000000000000000e+00	8.504138351706815868e+00	1.000000000000000000e+00
1.300000000000000000e+01	6.392870326847051388e+01	5.260506380250263447e+01	-4.194144795974095140e-03	1.111444295629959669e+02	1.935464109493707507e-01	0.000000000000000000e+00	1.243454892589019956e+01	1.000000000000000000e+00
1.400000000000000000e+01	3.823745769449279663e+01	9.702066917111633160e+00	-4.119664053981930349e-03	1.091396271181364455e+02	2.080015485610131609e-01	0.000000000000000000e+00	7.035177182237019267e+00	1.000000000000000000e+00
1.500000000000000000e+01	1.109276001278571613e+02	5.857984870805058364e+00	-1.616772383592521983e-02	4.334379498871889496e+02	8.350180164820919515e-03	0.000000000000000000e+00	9.452090295367622019e+00	1.000000000000000000e+00
1.500000000000000000e+01	4.816737865174702193e+01	2.279666240703150848e+01	-3.553867000104384433e-03	9.391003505758278891e+01	3.513951242619257620e-01	0.000000000000000000e+00	8.663936679953200937e+00	1.000000000000000000e+00
1.500000000000000000e+01	1.380141258046905932e+02	3.852328444087128645e+01	-3.966708307433950038e-03	1.050225084317119411e+02	7.705770973031189630e-02	0.000000000000000000e+00	1.424498918168059980e+01	1.000000000000000000e+00
1.600000000000000000e+01	3.491327014517967342e+01	1.590234877541936775e+01	-4.618749077266193562e-03	1.225735275883857867e+02	1.685578863611536526e-01	0.000000000000000000e+00	6.116459910413476919e+00	1.000000000000000000e+00
1.600000000000000000e+01	8.053543452527860325e+01	5.123920863047325014e+01	-1.487738070133154920e-02	3.987057090186269761e+02	3.146517938609283416e-02	0.000000000000000000e+00	1.425739968834511906e+01	1.000000000000000000e+00
1.600000000000000000e+01	7.906865841613092982e+01	3.705745931246395486e+01	-1.663360293208287002e-02	4.459780444942494455e+02	3.004881485061949853e-02	0.000000000000000000e+00	3.952933171491647801e+00	1.000000000000000000e+00
1.700000000000000000e+01	6.674049070698680453e+01	2.285702070086528082e+01	-4.371382943412119304e-03	1.159151590402010044e+02	1.332098505629074614e-01	0.000000000000000000e+00	6.479383316718718255e+00	1.000000000000000000e+00
1.700000000000000000e+01	7.496859483132560342e+01	5.898177928835833583e+00	-4.210921599178407693e-03	1.115960117462732342e+02	7.442486052905494809e-02	0.000000000000000000e+00	8.638983663513972289e+00	1.000000000000000000e+00
1.700000000000000000e+01	1.263295841935522361e+02	4.667136422225374304e+01	-4.527679083759859890e-03	1.201221912999523909e+02	3.189123237640800745e-01	0.000000000000000000e+00	5.321944199129784003e+00	1.000000000000000000e+00
1.700000000000000000e+01	5.102532864945630564e+01	1.461766976705242627e+01	-8.002702268021877688e-03	2.136595915649081121e+02	3.896160227273015586e-02	0.000000000000000000e+00	8.663936679953200937e+00	1.000000000000000000e+00
1.700000000000000000e+01	7.601124075329954266e+00	3.561337829974315383e+01	-4.403811094186740535e-03	1.167880294522878302e+02	1.539050379529944834e-01	0.000000000000000000e+00	6.592698754182931609e+00	1.000000000000000000e+00
1.700000000000000000e+01	1.212511708756626234e+02	4.507988433506302783e+01	-4.541101772135605966e-03	1.204834905801759106e+02	2.738096536508560774e-01	0.000000000000000000e+00	5.321944199129784003e+00	1.000000000000000000e+00
1.700000000000000000e+01	1.200173225571190017e+02	5.168891354777113634e+01	-3.414576918988713582e-03	9.016075587888241216e+01	2.792172539352447691e-01	0.000000000000000000e+00	6.723217147140354122e+00	1.000000000000000000e+00
1.800000000000000000e+01	3.019467439903402095e+01	1.979412677784337404e+01	-3.955747699013262113e-03	1.047274811002004640e+02	2.392961361793908281e-01	0.000000000000000000e+00	6.116459910413476919e+00	1.000000000000000000e+00
1.800000000000000000e+01	1.015601151836577856e+02	4.434456781955341853e+01	-3.391430566927373068e-03	8.953772418020470525e+01	1.669559410602968752e-01	0.000000000000000000e+00	8.504138351706815868e+00	1.000000000000000000e+00
1.900000000000000000e+01	9.741696202706847885e+01	3.236142513797290121e+01	-1.645726971305738404e-02	4.412316730275227314e+02	1.326847054805768700e-02	0.000000000000000000e+00	6.166908982772462799e+00	1.000000000000000000e+00
1.900000000000000000e+01	1.106372406934693657e+02	3.768932550029018103e+01	-1.555256438121198521e-02	4.168796672251113478e+02	3.536609437644611109e-02	0.000000000000000000e+00	4.948582017581540704e+00	1.000000000000000000e+00
1.900000000000000000e+01	3.899552131618681017e+01	4.624636711122969501e+01	-4.615948698891745618e-03	1.224981496415305315e+02	1.275592292884399903e-01	0.000000000000000000e+00	6.896104725229803556e+00	1.000000000000000000e+00
1.900000000000000000e+01	7.283021141878931815e+01	2.064394369876699287e+01	-3.802032083140227236e-03	1.005899089671547699e+02	1.427438232008284569e-01	0.000000000000000000e+00	6.479383316718718255e+00	1.000000000000000000e+00
1.900000000000000000e+01	1.379508404049190240e+01	3.787137227966785247e+01	-4.184211022174828126e-03	1.108770415984460556e+02	1.574413212427587805e-01	0.000000000000000000e+00	6.592698754182931609e+00	1.000000000000000000e+00
2.000000000000000000e+01	6.718625444599942398e+01	9.648806791491065127e+00	-4.039239730404968302e-03	1.069748409436078873e+02	8.312862210965055176e-02	0.000000000000000000e+00	4.907561043298530379e+00	1.000000000000000000e+00
2.000000000000000000e+01	8.867619762734831568e+01	3.943034392337305860e+01	-4.564661291883504585e-03	1.211176435373963471e+02	1.124021124383964843e-01	0.000000000000000000e+00	7.772942173772936947e+00	1.000000000000000000e+00
2.000000000000000000e+01	4.801659489414888071e+00	1.988070809145655460e+01	-4.157013445359284375e-03	1.101449628484814980e+02	1.038998946898322950e-01	0.000000000000000000e+00	1.166747903662390229e+01	1.000000000000000000e+00
2.100000000000000000e+01	5.812283012833707829e+01	2.615545688895705823e+01	-1.463173965425346515e-02	3.920937747310791792e+02	1.179091871727033780e-01	0.000000000000000000e+00	4.008212904372815188e+00	1.000000000000000000e+00
2.100000000000000000e+01	2.434930517520897553e+01	3.990969941908977603e+01	-4.013559343023933787e-03	1.062836004695017920e+02	9.379135069897726051e-02	0.000000000000000000e+00	1.013256865530122930e+01	1.000000000000000000e+00
2.200000000000000000e+01	8.015853424716393505e+00	5.193016953937237190e+01	-5.799879671294288358e-03	1.543660881788133850e+02	7.638241530063671902e-02	0.000000000000000000e+00	5.513424150805546375e+00	1.000000000000000000e+00
2.200000000000000000e+01	3.331700801336016582e+01	3.305314948933791186e+01	-5.600799585057983886e-03	1.490074379702618330e+02	1.909367643960454552e-01	0.000000000000000000e+00	5.921429480186222172e+00	1.000000000000000000e+00
2.200000000000000000e+01	1.087133011926111266e+02	5.148257191510790420e+01	-1.944561566101294997e-03	5.059226750695189168e+01	4.350474363360816721e-01	0.000000000000000000e+00	3.364852552868349278e+00	1.000000000000000000e+00
2.300000000000000000e+01	1.146475342718324981e+02	1.222614618699811651e+01	-4.275803560194401179e-03	1.133424432477991957e+02	7.009780964549128246e-02	0.000000000000000000e+00	1.468739190171409348e+01	1.000000000000000000e+00
2.300000000000000000e+01	1.435854849926002608e+01	1.318773121090785416e+01	-3.449974404411186579e-03	9.111355204361876758e+01	2.064316232993275158e-01	0.000000000000000000e+00	3.445065953271110093e+00	1.000000000000000000e+00
2.300000000000000000e+01	6.527451523754022844e+01	3.522924269903093375e+01	-1.576834949683026885e-02	4.226879676768085119e+02	9.224383907139710459e-02	0.000000000000000000e+00	3.529775441837345262e+00	1.000000000000000000e+00
2.300000000000000000e+01	3.210196692946264818e+01	4.643389923811167108e+01	-2.514813689904131077e-03	6.594177694264638490e+01	1.721518204554249865e-01	0.000000000000000000e+00	6.896104725229803556e+00	1.000000000000000000e+00
2.300000000000000000e+01	4.844591149166063815e+00	3.448526129850654343e+01	-4.013996770769527773e-03	1.062953747374583173e+02	2.607479383073787460e-01	0.000000000000000000e+00	9.569590930359330727e+00	1.000000000000000000e+00
2.300000000000000000e+01	3.907783073616990777e+01	3.442291174797166065e+01	-4.789859526194370672e-03	1.271793174499892984e+02	2.722828764815717895e-01	0.000000000000000000e+00	5.784908840146552933e+00	1.000000000000000000e+00
2.400000000000000000e+01	8.036868972656056087e+01	3.543141275716224925e+01	-4.398139814095669044e-03	1.166353752776924750e+02	1.659723054427290068e-01	0.000000000000000000e+00	9.219877330731852894e+00	1.000000000000000000e+00
2.400000000000000000e+01	4.006019180663513879e+01	7.357841952283516562e+00	-1.378655769820223698e-02	3.693439630814999646e+02	2.956446800749279458e-01	0.000000000000000000e+00	4.695609233357261658e+00	1.000000000000000000e+00
2.400000000000000000e+01	8.936779766728233199e+01	2.898665178387817321e+01	-1.462816737001368904e-02	3.919976193493512255e+02	2.411099839045198756e-01	0.000000000000000000e+00	3.639221503106243816e+00	1.000000000000000000e+00
2.400000000000000000e+01	1.410351041034263062e+02	3.199677493841164377e+01	-1.710934789815875268e-02	4.587836992931619875e+02	9.349306226115405849e-03	0.000000000000000000e+00	7.583679452177300995e+00	1.000000000000000000e+00
2.400000000000000000e+01	1.113790091033952194e+02	4.258199794086572609e+01	-3.612565439683012962e-03	9.549002435453490989e+01	3.005933471297265180e-01	0.000000000000000000e+00	4.948582017581540704e+00	1.000000000000000000e+00
2.400000000000000000e+01	1.127583273924340830e+02	2.719438908679475375e+01	-3.966368604233076398e-03	1.050133646209841913e+02	7.176262558984936035e-02	0.000000000000000000e+00	1.070713309471014796e+01	1.000000000000000000e+00
2.500000000000000000e+01	4.505040239895721754e+01	4.475529505465048175e+01	-4.449975085562558885e-03	1.180306282811830982e+02	1.350628969822009751e-01	0.000000000000000000e+00	7.905106025831983629e+00	1.000000000000000000e+00
2.500000000000000000e+01	4.474721042713616725e+01	7.073936116720728862e+00	-1.414872834499953345e-02	3.790925313521000817e+02	2.702581184430413730e-01	0.000000000000000000e+00	4.695609233357261658e+00	1.000000000000000000e+00
2.500000000000000000e+01	7.173144811788301922e+01	1.149958227186967719e+01	-4.119769614759745402e-03	1.091424685037051745e+02	1.063840841512095903e-01	0.000000000000000000e+00	4.907561043298530379e+00	1.000000000000000000e+00
2.500000000000000000e+01	4.150865650480785263e+01	2.917350641295213265e+01	-4.357349558983600671e-03	1.155374216189638759e+02	1.336708140646312160e-01	0.000000000000000000e+00	5.784908840146552933e+00	1.000000000000000000e+00
2.500000000000000000e+01	7.750369669289693775e+01	5.141116581256392948e+01	-3.907614388846885473e-03	1.034318740033903197e+02	1.191506623614071447e-01	0.000000000000000000e+00	1.276296998370815672e+01	1.000000000000000000e+00
2.600000000000000000e+01	1.194364909374474877e+02	4.453579558439080444e+01	-1.730740155049293946e-02	4.641147209209367475e+02	1.545529838006642898e-01	0.000000000000000000e+00	5.730864702022961943e+00	1.000000000000000000e+00
2.600000000000000000e+01	6.606863495155006660e+01	4.574258876213756508e+01	-1.808474963532838431e-02	4.850386443312177676e+02	1.384137980332367235e-02	0.000000000000000000e+00	7.266307318414140681e+00	1.000000000000000000e+00
2.600000000000000000e+01	1.352925324694267495e+01	5.191379068223670146e+01	-3.850438216870176629e-03	1.018928596716228867e+02	1.963440577403187115e-01	0.000000000000000000e+00	5.513424150805546375e+00	1.000000000000000000e+00
2.700000000000000000e+01	7.775432193005362080e+01	2.601300788463196767e+01	-1.679418226474988299e-02	4.503003676896682350e+02	4.259622649390315541e-02	0.000000000000000000e+00	9.218094979845837145e+00	1.000000000000000000e+00
2.700000000000000000e+01	1.360706759998718383e+02	4.790773237783248106e+01	-1.697477431237137679e-02	4.551613742923124164e+02	2.007288445240240637e-02	0.000000000000000000e+00	1.142488884178627728e+01	1.000000000000000000e+00
2.700000000000000000e+01	3.064562363342927398e+01	1.585204622636643990e+01	-4.513591549972311573e-03	1.197429963372828610e+02	1.508879260136218869e-01	0.000000000000000000e+00	5.626025371386526253e+00	1.000000000000000000e+00
2.700000000000000000e+01	1.349606112533229805e+02	3.653689945734499389e+01	-4.134038261459436168e-03	1.095265384931178261e+02	2.766920032854136569e-01	0.000000000000000000e+00	7.583679452177300995e+00	1.000000000000000000e+00
2.700000000000000000e+01	1.057069697846932428e+02	5.299393030024067031e+01	-3.570314932897795251e-03	9.435276501696723983e+01	1.981969102499919755e-01	0.000000000000000000e+00	3.364852552868349278e+00	1.000000000000000000e+00
2.800000000000000000e+01	1.094873306951970982e+01	1.367929825363208352e+01	-4.149438099770497504e-03	1.099410568326330946e+02	1.381549157937521644e-01	0.000000000000000000e+00	3.445065953271110093e+00	1.000000000000000000e+00
2.800000000000000000e+01	1.352092758968142334e+02	1.941886630303872607e+01	-1.641697270921045268e-02	4.401469962416585417e+02	1.068065853389432718e-02	0.000000000000000000e+00	1.076511710224835028e+01	1.000000000000000000e+00
2.800000000000000000e+01	9.916410246099367498e+01	1.974961831922448852e+01	-1.662037067647709199e-02	4.456218711039216487e+02	1.994860097025585866e-02	0.000000000000000000e+00	7.935991402383903548e+00	1.000000000000000000e+00
2.800000000000000000e+01	1.214757826744123435e+02	4.989154944770823619e+01	-1.692320606288549856e-02	4.537733087349460561e+02	1.078215070306786094e-01	0.000000000000000000e+00	5.730864702022961943e+00	1.000000000000000000e+00
2.900000000000000000e+01	9.964074263007151444e+01	1.182795348865177054e+01	-4.420429244950757619e-03	1.172353411786432247e+02	3.131898809039991294e-01	0.000000000000000000e+00	7.646681039923238110e+00	1.000000000000000000e+00
2.900000000000000000e+01	3.626464767059963634e+01	1.557145693721486701e+01	-4.102990926271160403e-03	1.086908355741219765e+02	1.790657057164244392e-01	0.000000000000000000e+00	5.626025371386526253e+00	1.000000000000000000e+00
3.000000000000000000e+01	1.045074621280531204e+02	5.929922270161383402e+00	-3.980637039798819166e-03	1.053974289272921396e+02	1.781856461647598477e-01	0.000000000000000000e+00	7.646681039923238110e+00	1.000000000000000000e+00
3.000000000000000000e+01	3.651511157916338135e+01	3.412156589908776283e+01	-1.602777684929893032e-02	4.296709887448224663e+02	2.179749122116824145e-01	0.000000000000000000e+00	5.793107387176532619e+00	1.000000000000000000e+00
3.000000000000000000e+01	5.768627848633689581e+01	4.033907300887148040e+01	-3.812248198421287499e-03	1.008648967337185098e+02	1.902566742472951988e-01	0.000000000000000000e+00	9.973057826248465929e+00	1.000000000000000000e+00
3.100000000000000000e+01	1.100006497867544510e+02	3.276769434292462790e+01	-4.398792518952979007e-03	1.166529441721302476e+02	7.561261573291178095e-02	0.000000000000000000e+00	6.741813650529115520e+00	1.000000000000000000e+00
3.100000000000000000e+01	2.297815320058623811e+01	4.403800294124808090e+01	-2.148943365176907323e-03	5.609362422698402639e+01	1.999136513012989003e-01	0.000000000000000000e+00	9.193093383368712068e+00	1.000000000000000000e+00
3.100000000000000000e+01	8.329813541324746495e+01	3.339312715008328780e+01	-3.623467568681543269e-03	9.578347759205404088e+01	1.169446055168112952e-01	0.000000000000000000e+00	6.693895683067113467e+00	1.000000000000000000e+00
3.100000000000000000e+01	8.457301499660314903e+01	3.996449850344077248e+01	-2.824246027547702275e-03	7.427078509205080081e+01	2.029563773766445145e-01	0.000000000000000000e+00	6.693895683067113467e+00	1.000000000000000000e+00
3.100000000000000000e+01	2.515355238094238288e+01	2.784710825930653755e+01	-3.609653053174824780e-03	9.541163147825817248e+01	2.301811704842195994e-01	0.000000000000000000e+00	7.143444444411997551e+00	1.000000000000000000e+00
3.200000000000000000e+01	4.815176062849402427e+01	1.130293698573801109e+01	-1.618063626097042754e-02	4.337855143797987125e+02	4.777379788998903365e-02	0.000000000000000000e+00	7.667826948090653794e+00	1.000000000000000000e+00
3.200000000000000000e+01	8.174954597906912568e+01	1.770569424810498305e+01	-1.675345322811908413e-02	4.492040618523446938e+02	3.032965015757271843e-02	0.000000000000000000e+00	8.663833407391097197e+00	1.000000000000000000e+00
3.200000000000000000e+01	4.130837362857616313e+01	3.086814737006041298e+01	-1.722564650053205748e-02	4.619141155072791207e+02	1.542527832173604674e-01	0.000000000000000000e+00	5.793107387176532619e+00	1.000000000000000000e+00
3.300000000000000000e+01	1.503695578593289639e+01	1.009252981457839304e+01	-4.622681630148574826e-03	1.226793803420273434e+02	7.033564500815703280e-02	0.000000000000000000e+00	5.438609455953650418e+00	1.000000000000000000e+00
3.300000000000000000e+01	7.301928231401832647e+01	6.906555626303338968e+00	-1.614303780482573974e-02	4.327734745586896565e+02	1.220550109589169097e-02	0.000000000000000000e+00	1.388664461395171301e+01	1.000000000000000000e+00
3.300000000000000000e+01	1.264093737676584652e+02	2.561962986427855782e+01	-1.623241816893251921e-02	4.351793309947406669e+02	8.734415279740836979e-03	0.000000000000000000e+00	1.076511710224835028e+01	1.000000000000000000e+00
3.400000000000000000e+01	1.028633055643949668e+01	2.818525895383325519e+01	-1.688895515614748447e-02	4.528513750950496615e+02	4.558709463397658812e-02	0.000000000000000000e+00	1.380442671605828764e+01	1.000000000000000000e+00
3.400000000000000000e+01	2.423721112651871579e+01	3.493153605806642759e+01	-3.688220718807116560e-03	9.752644188338402387e+01	2.347602034465452459e-01	0.000000000000000000e+00	7.143444444411997551e+00	1.000000000000000000e+00
3.500000000000000000e+01	9.681399316932738941e+01	1.239501717105860656e+01	-3.197852250342425595e-02	8.590181331125151019e+02	1.098489242529276932e-02	0.000000000000000000e+00	1.004922468136142655e+01	1.000000000000000000e+00
3.500000000000000000e+01	1.092602036949195679e+02	3.946872343430657537e+01	-4.469059519359377605e-03	1.185443250907375301e+02	1.027854099451634973e-01	0.000000000000000000e+00	6.329044524293419016e+00	1.000000000000000000e+00
3.500000000000000000e+01	9.579156359285171618e+01	5.144335487218737768e+01	-4.365693193651497966e-03	1.157620077164409196e+02	1.693969420673440140e-01	0.000000000000000000e+00	4.989754716256724620e+00	1.000000000000000000e+00
3.600000000000000000e+01	5.309280816676320569e+01	5.439352814735663344e+00	-4.052549856075135168e-03	1.073331103669676168e+02	1.771953412502383918e-01	0.000000000000000000e+00	7.667826948090653794e+00	1.000000000000000000e+00
3.600000000000000000e+01	2.506527880659398733e+01	7.891671127496568516e+00	-4.255261239133529584e-03	1.127895044023422457e+02	2.409852354519697037e-01	0.000000000000000000e+00	1.026698795008666210e+01	1.000000000000000000e+00
3.600000000000000000e+01	6.787128614358108791e+01	2.149387461975908309e+01	-1.675023457175709232e-02	4.491174250926791842e+02	1.947615986868167504e-02	0.000000000000000000e+00	1.438597951442674017e+01	1.000000000000000000e+00
3.600000000000000000e+01	8.558390501249901661e+01	2.547484478814348918e+01	-1.638083177726364428e-02	4.391741886837788797e+02	1.201695856594975353e-02	0.000000000000000000e+00	8.241598038261118475e+00	1.000000000000000000e+00
3.600000000000000000e+01	4.773431383993621324e+01	3.744321181306532509e+01	-4.666115905571014202e-03	1.238485032485468338e+02	1.692867008575142940e-01	0.000000000000000000e+00	7.528007873316114207e+00	1.000000000000000000e+00
3.600000000000000000e+01	4.209873150075600989e+01	4.285515276686015085e+01	-4.725022398985397401e-03	1.254340927426429175e+02	1.919374980443719902e-01	0.000000000000000000e+00	7.813379114636730627e+00	1.000000000000000000e+00
3.700000000000000000e+01	8.084853697881931112e+01	3.861839576072591029e+01	-4.109240499442727741e-03	1.088590556970499250e+02	1.437871312101948185e-01	0.000000000000000000e+00	6.236619379269754404e+00	1.000000000000000000e+00
3.700000000000000000e+01	9.742859360461999074e+01	3.255730792491896608e+01	-4.643777272843747569e-03	1.232472129779537511e+02	7.387089188928042116e-02	0.000000000000000000e+00	7.397047247861075370e+00	1.000000000000000000e+00
3.700000000000000000e+01	9.991027371793265388e+01	4.546636523441137001e+01	-4.409677938200153718e-03	1.169459476323045806e+02	1.137928216548581561e-01	0.000000000000000000e+00	6.174385474233051063e+00	1.000000000000000000e+00
3.800000000000000000e+01	1.145599851652019510e+02	2.681533554058779600e+01	-4.169746681962262919e-03	1.104877041154161361e+02	2.599122273188393395e-01	0.000000000000000000e+00	6.397342460011937071e+00	1.000000000000000000e+00
3.800000000000000000e+01	5.384295071884381656e+01	4.184269564896691662e+01	-4.617198058508900291e-03	1.225317787266871221e+02	8.658272289809898492e-02	0.000000000000000000e+00	7.528007873316114207e+00	1.000000000000000000e+00
3.800000000000000000e+01	6.049339734722761541e+00	4.132337547545506595e+01	-5.225061013641127752e-03	1.388936610870538004e+02	4.315456841757998596e-01	0.000000000000000000e+00	1.380442671605828764e+01	1.000000000000000000e+00
3.900000000000000000e+01	1.317625114853636887e+02	8.707991202543903242e+00	-1.675736487920383155e-02	4.493093519910889881e+02	3.726975860711911892e-02	0.000000000000000000e+00	4.034788236066852996e+00	1.000000000000000000e+00
3.900000000000000000e+01	1.090910604959220365e+02	1.592500497859410302e+01	-3.947805788522293878e-03	1.045137082356548319e+02	2.075777566002077190e-01	0.000000000000000000e+00	5.605506532168671896e+00	1.000000000000000000e+00
3.900000000000000000e+01	5.147705077620265968e+01	2.142001753065393999e+01	-1.470415504582183244e-02	3.940429840189913762e+02	8.468871928930565840e-02	0.000000000000000000e+00	3.260035004307594964e+00	1.000000000000000000e+00
3.900000000000000000e+01	1.173839691624134360e+02	2.107503024085285759e+01	-6.387189900034900489e-03	1.701747516128329778e+02	7.766873019122411126e-02	0.000000000000000000e+00	6.397342460011937071e+00	1.000000000000000000e+00
3.900000000000000000e+01	1.270516962012272160e+02	3.547849017011805728e+01	3.297015647357424105e-03	-8.699635232323581135e+01	1.044111356836453508e-01	0.000000000000000000e+00	1.520174637147676577e+01	1.000000000000000000e+00
3.900000000000000000e+01	1.040091482190457413e+02	3.593556323700671129e+01	-5.602187889329312241e-03	1.490448070367201296e+02	1.109642360855652710e-01	0.000000000000000000e+00	6.329044524293419016e+00	1.000000000000000000e+00
4.000000000000000000e+01	2.257971773704837304e+01	2.729508300418302369e+01	-5.222485150597272301e-03	1.388243264323522226e+02	1.218716337593414023e-01	0.000000000000000000e+00	1.196548567762881099e+01	1.000000000000000000e+00
4.000000000000000000e+01	1.985321983777780375e+01	3.894579357078853832e+01	-3.857927575308973348e-03	1.020944511663761034e+02	1.608859857275409810e-01	0.000000000000000000e+00	1.196548567762881099e+01	1.000000000000000000e+00
4.000000000000000000e+01	9.388852314340581984e+01	4.683075374308690186e+01	-4.660170526783781464e-03	1.236884711434757804e+02	1.714648799147381331e-01	0.000000000000000000e+00	4.989754716256724620e+00	1.000000000000000000e+00
4.100000000000000000e+01	1.142783941867823501e+02	1.380055854202499788e+01	-4.596796432435665616e-03	1.219826269763590574e+02	1.833832462823663523e-01	0.000000000000000000e+00	5.605506532168671896e+00	1.000000000000000000e+00
4.200000000000000000e+01	5.108693884460227963e+01	1.348776013895720283e+01	3.262265927991177695e-03	-8.606099211494247925e+01	2.127917136367021289e-01	0.000000000000000000e+00	7.941844536838058133e+00	1.000000000000000000e+00
4.200000000000000000e+01	1.125905258740850172e+02	4.674267863716227112e+01	-1.617441994101558381e-02	4.336181893356307455e+02	8.043157193506789149e-03	0.000000000000000000e+00	1.066184302372117898e+01	1.000000000000000000e+00
4.300000000000000000e+01	5.125268532097878449e+01	2.467232261656039682e+01	-1.560560802826278792e-02	4.183074461441626681e+02	4.583392046862033720e-02	0.000000000000000000e+00	3.260035004307594964e+00	1.000000000000000000e+00
4.400000000000000000e+01	6.247314798619146359e+01	2.387109198162371371e+01	-4.756067764287648034e-03	1.262697426381025565e+02	8.397250464432248762e-02	0.000000000000000000e+00	6.577090767076982480e+00	1.000000000000000000e+00
4.400000000000000000e+01	8.705509766453427289e+01	5.122898034556496327e+01	-1.557302287647300242e-02	4.174303497266598129e+02	9.654215184053960286e-03	0.000000000000000000e+00	8.126506077154962426e+00	1.000000000000000000e+00
4.400000000000000000e+01	1.028600222679640552e+02	5.110068233538682847e+01	-1.582260174894219509e-02	4.241482786882719438e+02	4.065891668979881857e-02	0.000000000000000000e+00	9.935798242984285267e+00	1.000000000000000000e+00
4.400000000000000000e+01	1.324220460328376987e+02	4.727472355635661039e+00	-3.899283156396886243e-03	1.032076217371305660e+02	7.855173900292455880e-02	0.000000000000000000e+00	4.034788236066852996e+00	1.000000000000000000e+00
4.400000000000000000e+01	7.821085679652595957e+01	2.241210370290891518e+01	-4.270277705039808927e-03	1.131937034846395989e+02	9.048685410550050268e-02	0.000000000000000000e+00	1.147905501300408204e+01	1.000000000000000000e+00
4.400000000000000000e+01	7.805845142200209352e+01	4.913349231964571828e+01	-4.290173577752498177e-03	1.137292418424772364e+02	1.482773662752689958e-01	0.000000000000000000e+00	9.237462513051911017e+00	1.000000000000000000e+00
4.500000000000000000e+01	3.370545419305126700e+01	3.665963012982133051e+01	-4.494776672312240408e-03	1.192365551858693635e+02	8.779750645184458691e-02	0.000000000000000000e+00	5.779173485137993005e+00	1.000000000000000000e+00
4.600000000000000000e+01	9.421520184037955659e+00	2.957675870303400245e+01	-1.703304839982823504e-02	4.567299412786315997e+02	1.447392207368702888e-02	0.000000000000000000e+00	1.412819040584781760e+01	1.000000000000000000e+00
4.600000000000000000e+01	2.766628309248629236e+01	4.578562349857779878e+01	-4.001703413479759663e-03	1.059644737274676913e+02	7.324055647219751553e-02	0.000000000000000000e+00	9.732701510600367811e+00	1.000000000000000000e+00
4.600000000000000000e+01	3.698478806830743792e+01	4.859470585942791132e+01	-4.589378395514170754e-03	1.217829552470167869e+02	6.971173225370630444e-02	0.000000000000000000e+00	9.732701510600367811e+00	1.000000000000000000e+00
4.600000000000000000e+01	1.168828215489235589e+02	2.200735133378500663e+01	-4.365584579920278943e-03	1.157590841543486420e+02	7.689633893044678370e-02	0.000000000000000000e+00	8.610138780040298201e+00	1.000000000000000000e+00
4.600000000000000000e+01	1.138729988637212927e+02	3.132768142521751287e+01	-4.176904535670822316e-03	1.106803724781504457e+02	6.190816620735473119e-02	0.000000000000000000e+00	9.794262892613229354e+00	1.000000000000000000e+00
4.700000000000000000e+01	9.917958281530844999e+01	2.698584207191789019e+01	-4.122971328431959161e-03	1.092286492160088898e+02	1.303122460127171811e-01	0.000000000000000000e+00	1.005485788937325253e+01	1.000000000000000000e+00
4.700000000000000000e+01	1.056153647052509115e+02	1.897543367065161846e+01	-3.790803388650106163e-03	1.002876655473893805e+02	1.223282046008574708e-01	0.000000000000000000e+00	1.027550151038812487e+01	1.000000000000000000e+00
4.700000000000000000e+01	6.375482265951995942e+01	3.032209446109289885e+01	-4.183172033652817270e-03	1.108490750842385637e+02	1.432775759910231983e-01	0.000000000000000000e+00	6.577090767076982480e+00	1.000000000000000000e+00
4.800000000000000000e+01	1.391201323789867956e+02	2.202162739363712163e+01	-1.381314241701496123e-02	3.700595454971162894e+02	1.115599995018135004e-02	0.000000000000000000e+00	1.649220104708642154e+01	1.000000000000000000e+00
4.800000000000000000e+01	4.546222203102882986e+01	1.192964101639893038e+01	-1.687293492434401715e-02	4.524201575879766324e+02	1.603098549804260475e-02	0.000000000000000000e+00	3.633707609387342163e+00	1.000000000000000000e+00
4.800000000000000000e+01	3.594242195531244732e+01	1.303405497191478091e+01	-3.604023672713860347e-03	9.526010511843252004e+01	1.441923170276573352e-01	0.000000000000000000e+00	5.654845849648856948e+00	1.000000000000000000e+00
4.800000000000000000e+01	2.413237614093764094e+01	1.696534044009211328e+01	-1.671124903178381263e-02	4.480680490558397651e+02	1.621493798336326453e-02	0.000000000000000000e+00	8.165130445064068709e+00	1.000000000000000000e+00
4.800000000000000000e+01	9.507972391206882889e+01	1.630270229824206751e+01	-3.677596018328623765e-03	9.724045620540267976e+01	8.972467934936456668e-02	0.000000000000000000e+00	3.806536595158713787e+00	1.000000000000000000e+00
4.800000000000000000e+01	1.433013485547401160e+02	4.640639329275247604e+01	-3.719379369876011417e-03	9.836514109838401509e+01	7.808147257553443854e-02	0.000000000000000000e+00	7.818858734310536462e+00	1.000000000000000000e+00
4.800000000000000000e+01	8.920601645941228242e+01	2.570985566132113931e+01	-3.940926208341016292e-03	1.043285301775672451e+02	1.135743618298366009e-01	0.000000000000000000e+00	1.005485788937325253e+01	1.000000000000000000e+00
4.800000000000000000e+01	6.826621271967127313e+01	3.644341870249086668e+01	-2.394884515685015425e-03	6.271363641593466554e+01	4.873144623262304354e-01	0.000000000000000000e+00	7.604160094524475610e+00	1.000000000000000000e+00
4.900000000000000000e+01	2.846463555280872271e+01	2.792324955502019890e+01	-1.671433958978658235e-02	4.481512377845526771e+02	1.239748162004028487e-02	0.000000000000000000e+00	6.967673829856209977e+00	1.000000000000000000e+00
4.900000000000000000e+01	2.820514505482787015e+01	3.488608972844948397e+01	-5.355839786367892069e-03	1.424138408850199085e+02	2.925297044679374681e-01	0.000000000000000000e+00	5.779173485137993005e+00	1.000000000000000000e+00
4.900000000000000000e+01	5.346456205435010389e+01	2.578757317043184472e+01	-3.861357761413132788e-03	1.021867816843597296e+02	2.513163183870951167e-01	0.000000000000000000e+00	9.161521310729897394e+00	1.000000000000000000e+00
5.000000000000000000e+01	9.218277518226182110e+01	3.716765414477128360e+01	-3.271829016891474734e-02	8.789305021992701086e+02	1.056971055115574210e-02	0.000000000000000000e+00	7.223067782260615743e+00	1.000000000000000000e+00
5.000000000000000000e+01	1.747903392509202902e+01	4.610118463394725552e+01	-3.971923912488280715e-03	1.051628971749584025e+02	1.018274933922878045e-01	0.000000000000000000e+00	9.355453359426167737e+00	1.000000000000000000e+00
5.100000000000000000e+01	7.688072177286959175e+01	4.256105806410912606e+01	-3.771391892620654714e-03	9.976516518478129569e+01	9.039408986729224882e-02	0.000000000000000000e+00	9.934628262533653498e+00	1.000000000000000000e+00
5.100000000000000000e+01	9.463932297035547947e+01	7.915155095246319661e+00	-4.189263820582817335e-03	1.110130480657659575e+02	2.245090791469860347e-01	0.000000000000000000e+00	3.849824494120701157e+00	1.000000000000000000e+00
5.100000000000000000e+01	2.112790418718323338e+01	3.748664730621892005e+01	-5.727683423578383212e-03	1.524227775986669542e+02	1.129208985585671288e-01	0.000000000000000000e+00	6.375650025060215498e+00	1.000000000000000000e+00
5.100000000000000000e+01	6.094357501497423613e+01	5.038956479985922243e+01	-4.288403256905310920e-03	1.136815900137266624e+02	1.514610069779862567e-01	0.000000000000000000e+00	1.008357960649899532e+01	1.000000000000000000e+00
5.200000000000000000e+01	1.231691565164290125e+02	1.783127366040440265e+01	-1.602278375235580490e-02	4.295365892652893081e+02	3.270375628990085382e-02	0.000000000000000000e+00	1.334750222211083859e+01	1.000000000000000000e+00
5.200000000000000000e+01	9.381208733671469346e+00	3.623266741243173072e+01	-4.457595091559578455e-03	1.182357364238258839e+02	2.532657510804462442e-01	0.000000000000000000e+00	7.814806845668247348e+00	1.000000000000000000e+00
5.200000000000000000e+01	1.302649136169940789e+02	4.619755510789078556e+01	-3.890136580273346936e-03	1.029614228179993063e+02	2.354300417677082091e-01	0.000000000000000000e+00	5.282456212089250869e+00	1.000000000000000000e+00
5.200000000000000000e+01	1.355190428405896625e+02	4.565123127132570602e+01	-3.751552198510829314e-03	9.923113898964984969e+01	2.699986231188884478e-01	0.000000000000000000e+00	5.282456212089250869e+00	1.000000000000000000e+00
5.200000000000000000e+01	4.441873994811710702e+01	6.751670811031526220e+00	-4.433409512870311459e-03	1.175847318018299603e+02	2.765056395833849212e-01	0.000000000000000000e+00	5.282066859197292352e+00	1.000000000000000000e+00
5.200000000000000000e+01	5.579876784716442728e+01	9.845274193716509359e+00	-3.606321645503578113e-03	9.532195978507282064e+01	2.850642150271170960e-01	0.000000000000000000e+00	3.879127557157906914e+00	1.000000000000000000e+00
5.200000000000000000e+01	3.678102714933653061e+01	3.006209248156689640e+01	-3.299541338710805082e-03	8.706433650363980803e+01	1.483873093482332983e-01	0.000000000000000000e+00	8.587026158760505012e+00	1.000000000000000000e+00
5.300000000000000000e+01	9.876631042446075526e+01	4.013914735557555957e+01	-1.879575008102025296e-02	5.041766844969457111e+02	3.656667978445815592e-02	0.000000000000000000e+00	7.223067782260615743e+00	1.000000000000000000e+00
5.300000000000000000e+01	3.228844970277771154e+01	1.734981311631966960e+01	-3.984941207633507267e-03	1.055132844621225559e+02	8.117911917803222188e-02	0.000000000000000000e+00	5.654845849648856948e+00	1.000000000000000000e+00
5.300000000000000000e+01	9.857663541252570383e+01	1.780647449118052705e+01	-4.081257051505959681e-03	1.081058236086111037e+02	1.676735255671244484e-01	0.000000000000000000e+00	3.806536595158713787e+00	1.000000000000000000e+00
5.300000000000000000e+01	1.197976099389634470e+02	3.074593545408812290e+01	-1.661382342190122208e-02	4.454456382733974351e+02	1.679297709114813131e-02	0.000000000000000000e+00	5.257176891096921878e+00	1.000000000000000000e+00
5.300000000000000000e+01	5.461444221103891294e+01	4.253968227648651634e+01	-4.177675768058273717e-03	1.107011317849801202e+02	7.054656099212319731e-02	0.000000000000000000e+00	1.008357960649899532e+01	1.000000000000000000e+00
5.300000000000000000e+01	1.000369919223998352e+02	5.190284949790024172e+01	-3.910808792054894754e-03	1.035178579395057596e+02	1.860245284225733320e-01	0.000000000000000000e+00	5.129089387260609811e+00	1.000000000000000000e+00
5.400000000000000000e+01	8.851806966357774797e+01	2.988201060551470079e+01	-3.688948941981005404e-03	9.754604350872187979e+01	3.670480327331532289e-01	0.000000000000000000e+00	8.155407305572461851e+00	1.000000000000000000e+00
5.400000000000000000e+01	1.652820461905753291e+01	3.307170935364987230e+01	-3.689266583437897026e-03	9.755459348220941251e+01	2.074187234995691353e-01	0.000000000000000000e+00	6.375650025060215498e+00	1.000000000000000000e+00
5.400000000000000000e+01	6.845256842859676283e+01	3.730148869769183761e+01	2.763777475665298630e-03	-7.264314957972320030e+01	3.011959691529049188e-01	0.000000000000000000e+00	9.934628262533653498e+00	1.000000000000000000e+00
5.500000000000000000e+01	1.249036818550486494e+01	1.928679547011972062e+01	-3.284134294111309971e-02	8.822427207936545983e+02	8.274631983811508995e-03	0.000000000000000000e+00	5.989512902251809656e+00	1.000000000000000000e+00
5.500000000000000000e+01	2.616157867902589373e+01	7.486193201189010438e+00	-1.646095168773576908e-02	4.413307809531381167e+02	7.966771589463461645e-03	0.000000000000000000e+00	8.794065513325225680e+00	1.000000000000000000e+00
5.500000000000000000e+01	1.400444442888744163e+02	9.215838145776372059e+00	-4.039020628686027653e-03	1.069689433699525267e+02	1.155024765415431087e-01	0.000000000000000000e+00	5.692998904738009180e+00	1.000000000000000000e+00
5.500000000000000000e+01	6.214642445220242450e+01	2.278615914310611856e+01	-1.574712705765160536e-02	4.221167220525940138e+02	3.505280836054114335e-02	0.000000000000000000e+00	1.441385609921304223e+01	1.000000000000000000e+00
5.500000000000000000e+01	9.816495230848725839e+01	9.461468907393189909e+00	-3.874638062351812209e-03	1.025442483136950784e+02	1.611944978159508546e-01	0.000000000000000000e+00	3.849824494120701157e+00	1.000000000000000000e+00
5.500000000000000000e+01	1.009315690899766906e+02	2.544653697698975137e+01	-3.954966720546329931e-03	1.047064594575850691e+02	1.019669622169634415e-01	0.000000000000000000e+00	7.994765000440116509e+00	1.000000000000000000e+00
5.600000000000000000e+01	2.282070709694350796e+01	2.174275156506314488e+01	-3.935117100422643420e-03	1.041721660833637770e+02	8.947998800829293220e-02	0.000000000000000000e+00	8.518712845770236797e+00	1.000000000000000000e+00
5.700000000000000000e+01	1.409002503438202041e+02	3.989478621257892854e+01	-3.534130287162153775e-03	9.337878081250239859e+01	2.062887843780769614e-01	0.000000000000000000e+00	7.879978039766029063e+00	1.000000000000000000e+00
5.700000000000000000e+01	5.204343243097731175e+01	8.873118590619652579e+00	-1.628154426014374878e-02	4.365016608364201147e+02	4.718056433444273168e-02	0.000000000000000000e+00	3.879127557157906914e+00	1.000000000000000000e+00
5.800000000000000000e+01	7.734828554225387620e+01	1.493510361347662396e+01	-3.363052502357927881e-02	9.034851806033858566e+02	9.279035361696830186e-03	0.000000000000000000e+00	6.117920862051055231e+00	1.000000000000000000e+00
5.900000000000000000e+01	6.703794000406576004e+01	6.785814595727285514e+00	-1.672079714976318007e-02	4.483250563003547882e+02	2.055547106758770504e-02	0.000000000000000000e+00	1.314207504968852191e+01	1.000000000000000000e+00
5.900000000000000000e+01	8.252384588781387365e+00	2.351926045404382037e+01	-7.330850572684039813e-03	1.955753205792887002e+02	2.179553674512871853e-01	0.000000000000000000e+00	5.989512902251809656e+00	1.000000000000000000e+00
5.900000000000000000e+01	8.010890621087391139e+01	2.790113433107567076e+01	-5.926289435988780184e-03	1.577686671345962566e+02	1.378256618356441532e-01	0.000000000000000000e+00	7.473724813016366042e+00	1.000000000000000000e+00
5.900000000000000000e+01	1.995813549722986124e+01	1.371940111869700729e+01	-3.690347279246908654e-03	9.758368263387608010e+01	1.601190526359628219e-01	0.000000000000000000e+00	8.518712845770236797e+00	1.000000000000000000e+00
5.900000000000000000e+01	6.481094776222491305e+01	5.121592193440169183e+01	-4.430745379506000232e-03	1.175130211698015472e+02	7.685229039220808911e-02	0.000000000000000000e+00	1.195376563057405761e+01	1.000000000000000000e+00
6.000000000000000000e+01	1.343884962457804022e+02	8.567387482140990329e+00	-4.191573848894620917e-03	1.110752272315922795e+02	2.428180437493014932e-01	0.000000000000000000e+00	5.692998904738009180e+00	1.000000000000000000e+00
6.000000000000000000e+01	4.628279720339399006e+01	1.710797297320259602e+01	-4.491398050354760904e-03	1.191456126230076222e+02	1.101283551072170797e-01	0.000000000000000000e+00	1.004976342645036880e+01	1.000000000000000000e+00
6.000000000000000000e+01	1.248523505474490918e+02	3.813094886937457773e+01	-1.721289011387605941e-02	4.615707511090269577e+02	4.186406432556522006e-02	0.000000000000000000e+00	7.040235577300782310e+00	1.000000000000000000e+00
6.100000000000000000e+01	7.892024761436537972e+01	5.142350481658671413e+01	-1.646174328793546457e-02	4.413520885015493036e+02	1.025473948962130066e-02	0.000000000000000000e+00	1.411082679968070686e+01	1.000000000000000000e+00
6.100000000000000000e+01	8.739054897059133964e+01	1.578857985072606951e+01	-4.843946603075779435e-03	1.286351824302087437e+02	1.377992208602876190e-01	0.000000000000000000e+00	6.291968645295233031e+00	1.000000000000000000e+00
6.100000000000000000e+01	8.221492202493490709e+01	3.507199620198223045e+01	-1.663476318733085949e-02	4.460092751519417789e+02	1.106960874876028456e-02	0.000000000000000000e+00	7.473724813016366042e+00	1.000000000000000000e+00
6.100000000000000000e+01	5.182271961776681479e+01	5.216148061499481514e+01	-1.750241027166443697e-02	4.693637819602946593e+02	2.072907357200970413e-02	0.000000000000000000e+00	1.302260156615944631e+01	1.000000000000000000e+00
6.200000000000000000e+01	9.235047548579470345e+01	2.502414297808525490e+01	-1.732723469258616936e-02	4.646485707550581310e+02	2.346656817477721368e-02	0.000000000000000000e+00	6.698037707759757708e+00	1.000000000000000000e+00
6.200000000000000000e+01	4.009743208333963338e+01	3.097841345232649246e+01	-1.703786819617523693e-02	4.568596760159845189e+02	6.920327315429997128e-02	0.000000000000000000e+00	5.957233635559779472e+00	1.000000000000000000e+00
6.200000000000000000e+01	1.221086291435781845e+02	4.527131742421209992e+01	-1.762142679207183080e-02	4.725673565315109954e+02	5.677517965686518231e-02	0.000000000000000000e+00	5.557318512318711434e+00	1.000000000000000000e+00
6.200000000000000000e+01	9.271784554633217112e+01	3.279858104371432859e+01	-4.195738467624847770e-03	1.111873265150976096e+02	3.260530711163537321e-01	0.000000000000000000e+00	7.783113001728912295e+00	1.000000000000000000e+00
6.300000000000000000e+01	1.205590893366022698e+02	1.292648195322482430e+01	-1.528924768294760358e-02	4.097919564111091972e+02	3.617933558888319912e-02	0.000000000000000000e+00	1.090947040901606435e+01	1.000000000000000000e+00
6.300000000000000000e+01	1.945409804422543232e+01	4.818176378752853850e+01	-4.136314595526096628e-03	1.095878107089966278e+02	3.233636657541331116e-01	0.000000000000000000e+00	5.131318881873751181e+00	1.000000000000000000e+00
6.400000000000000000e+01	6.149782706062510584e+01	2.767039616090605136e+01	-4.426438911921691359e-03	1.173971037324774329e+02	2.818864702853403070e-01	0.000000000000000000e+00	5.118354734617016177e+00	1.000000000000000000e+00
6.400000000000000000e+01	6.310239980537921411e+01	3.938488746442181565e+01	-1.709951588746996820e-02	4.585190504921492902e+02	1.450530190915400031e-02	0.000000000000000000e+00	3.855729686385699129e+00	1.000000000000000000e+00
6.400000000000000000e+01	1.287877319141169323e+02	4.408753837648112750e+01	-1.732939324413226151e-02	4.647066726120107205e+02	3.259916046043542792e-02	0.000000000000000000e+00	6.780910288229723193e+00	1.000000000000000000e+00
6.400000000000000000e+01	1.416676444482250474e+02	5.035655119918364164e+01	-4.424146758471875045e-03	1.173354057053462185e+02	2.449894878936134113e-01	0.000000000000000000e+00	1.303248580602672568e+01	1.000000000000000000e+00
6.500000000000000000e+01	1.304748521725213806e+01	1.973323075213780342e+01	-4.104356683654325835e-03	1.087275977446860509e+02	9.752013633674461168e-02	0.000000000000000000e+00	1.812505930438177870e+01	1.000000000000000000e+00
6.500000000000000000e+01	1.920467293486169424e+01	4.157844939464637690e+01	-4.643651452482165827e-03	1.232438262639956861e+02	1.571694528081337694e-01	0.000000000000000000e+00	6.608023445511208571e+00	1.000000000000000000e+00
6.600000000000000000e+01	1.347592203099166852e+02	1.791473346488535867e+01	-4.515078114992952286e-03	1.197830102940199737e+02	8.229403869047047237e-02	0.000000000000000000e+00	9.815945691740813217e+00	1.000000000000000000e+00
6.600000000000000000e+01	1.080089987245032859e+02	2.804022025283015296e+01	-1.798056522454540007e-02	4.822343065135850679e+02	1.850416602877780203e-02	0.000000000000000000e+00	1.582934535362334216e+01	1.000000000000000000e+00
6.600000000000000000e+01	9.312796964717459502e+01	1.837138325270874262e+01	-1.735777460608380410e-02	4.654706153750257158e+02	1.037672990382609850e-02	0.000000000000000000e+00	6.291968645295233031e+00	1.000000000000000000e+00
6.600000000000000000e+01	4.480830696493000431e+01	3.605186044493422770e+01	-6.577987403099002511e-03	1.753104590505521685e+02	7.835637025117192511e-02	0.000000000000000000e+00	6.429224349662075788e+00	1.000000000000000000e+00
6.600000000000000000e+01	1.333524482869460996e+02	8.200116524491246395e+00	-3.868213791330413643e-03	1.023713258386276976e+02	2.657578473527385521e-01	0.000000000000000000e+00	9.815945691740813217e+00	1.000000000000000000e+00
6.600000000000000000e+01	3.441199296692269627e+01	1.675388304880242529e+01	-1.381252156134962512e-03	3.542963550159834085e+01	3.523923749623268931e-01	0.000000000000000000e+00	8.048534870737658053e+00	1.000000000000000000e+00
6.700000000000000000e+01	5.881671834513331198e+00	4.034892864212088881e+01	-4.071352852147907229e-03	1.078392317010078045e+02	8.159212078939914736e-02	0.000000000000000000e+00	1.084112353521652672e+01	1.000000000000000000e+00
6.700000000000000000e+01	1.182533771408702279e+02	4.927391920842403295e+01	-4.278781432433899183e-03	1.134225988072974189e+02	1.840362245312645584e-01	0.000000000000000000e+00	5.557318512318711434e+00	1.000000000000000000e+00
6.700000000000000000e+01	2.097730064396357363e+01	5.308179310454543298e+01	-1.628483387007268607e-02	4.365902074573555183e+02	1.530025933399903337e-02	0.000000000000000000e+00	5.131318881873751181e+00	1.000000000000000000e+00
6.700000000000000000e+01	1.107187621366216064e+02	8.216438938291961591e+00	-4.173735057683751470e-03	1.105950594556502580e+02	9.586646717245572713e-02	0.000000000000000000e+00	1.090947040901606435e+01	1.000000000000000000e+00
6.700000000000000000e+01	8.330624948127244522e+01	1.499860421931357202e+01	-4.172057933977884464e-03	1.105499162197489795e+02	7.794163266029530135e-02	0.000000000000000000e+00	1.038469187917479886e+01	1.000000000000000000e+00
6.700000000000000000e+01	1.286451569845140170e+02	5.086694961393150294e+01	-4.052276752632215720e-03	1.073257592257810558e+02	1.865912724251959087e-01	0.000000000000000000e+00	6.780910288229723193e+00	1.000000000000000000e+00
6.800000000000000000e+01	5.725292948410830007e+01	2.481060600177580966e+01	-4.299266698732051757e-03	1.139740019064026200e+02	1.114469270779248067e-01	0.000000000000000000e+00	5.118354734617016177e+00	1.000000000000000000e+00
6.800000000000000000e+01	3.731039366221347819e+01	9.245342113639457793e+00	-2.180011368053306944e-03	5.692988345933781602e+01	2.094294481389551432e-01	0.000000000000000000e+00	8.048534870737658053e+00	1.000000000000000000e+00
6.800000000000000000e+01	2.763507224251559080e+01	3.049055753753025400e+01	-4.947242635274997670e-03	1.314156077100625168e+02	7.593552349446430760e-02	0.000000000000000000e+00	1.392885416398611476e+01	1.000000000000000000e+00
6.800000000000000000e+01	9.579210321714808174e+01	4.338106610873889935e+01	-3.714479314974488897e-03	9.823324603687197509e+01	2.484144338779328276e-01	0.000000000000000000e+00	6.462702673382469953e+00	1.000000000000000000e+00
6.900000000000000000e+01	1.045434700297327169e+02	4.411080414071943778e+01	-1.634892470809064247e-02	4.383153442553349350e+02	9.526587126252650251e-03	0.000000000000000000e+00	8.028810010956659582e+00	1.000000000000000000e+00
7.000000000000000000e+01	4.779445653329373300e+01	1.808947631653606791e+01	-4.927690247958284309e-03	1.308893149685171693e+02	2.090718923018493047e-01	0.000000000000000000e+00	9.668970914436160413e+00	1.000000000000000000e+00
7.000000000000000000e+01	8.361492452365403949e+01	3.167824336281475794e+01	-5.758698758491994502e-03	1.532576191644167238e+02	5.268176952473746510e-02	0.000000000000000000e+00	1.312562633664657241e+01	1.000000000000000000e+00
7.000000000000000000e+01	4.357987954227095884e+01	2.974108459678789984e+01	-3.672879785655541914e-03	9.711350909745743820e+01	1.374078157784754950e-01	0.000000000000000000e+00	6.429224349662075788e+00	1.000000000000000000e+00
7.000000000000000000e+01	4.245785422661251829e+01	4.938732345199443330e+01	-1.521319990131004239e-02	4.077449738693782706e+02	9.783270424389278741e-02	0.000000000000000000e+00	4.547518296875860955e+00	1.000000000000000000e+00
7.000000000000000000e+01	9.676405924119353585e+01	4.977026225002824589e+01	-4.247108427967603503e-03	1.125700547121170132e+02	2.204455036521166811e-01	0.000000000000000000e+00	6.462702673382469953e+00	1.000000000000000000e+00
7.000000000000000000e+01	1.429745121416753193e+02	5.240778557848044272e+01	-3.518525521139580052e-03	9.295874642191043336e+01	2.934356487985614326e-01	0.000000000000000000e+00	1.441196012656545911e+01	1.000000000000000000e+00
7.200000000000000000e+01	5.896686652937886208e+01	3.375942357855975473e+01	-4.109880225900139523e-03	1.088762752511461400e+02	8.567878915789661765e-02	0.000000000000000000e+00	4.005442620833435718e+00	1.000000000000000000e+00
7.200000000000000000e+01	6.980393505375431573e+01	2.170544964528243881e+01	-3.792555339785118416e-03	1.003348229175336854e+02	3.140345829400229549e-01	0.000000000000000000e+00	5.244210740356241907e+00	1.000000000000000000e+00
7.200000000000000000e+01	1.058166670708468757e+02	5.331799740872003923e+01	2.671489064845571602e-03	-7.015901708191520925e+01	2.676972783911194531e-01	0.000000000000000000e+00	9.294807075986970091e+00	1.000000000000000000e+00
7.300000000000000000e+01	6.693384705984068717e+01	1.731633342485028848e+01	-4.151983521405805400e-03	1.100095720941781536e+02	2.486403817572847563e-01	0.000000000000000000e+00	5.244210740356241907e+00	1.000000000000000000e+00
7.300000000000000000e+01	7.173819754853846575e+01	3.726621464833799280e+01	-1.765693583938869257e-02	4.735231556142183535e+02	2.023689906935932648e-02	0.000000000000000000e+00	1.197110533691761880e+01	1.000000000000000000e+00
7.300000000000000000e+01	1.199799360917810560e+02	4.211668984211933520e+01	-5.037619406840053091e-03	1.338482845033629189e+02	1.324875119499981935e-01	0.000000000000000000e+00	8.251248347986692266e+00	1.000000000000000000e+00
7.300000000000000000e+01	2.905676363063940215e+01	5.132484615706323439e+01	-4.472946605346124135e-03	1.186489540093166255e+02	8.450331648906261872e-02	0.000000000000000000e+00	9.135841089109316471e+00	1.000000000000000000e+00
7.400000000000000000e+01	2.744300283927576345e+01	3.497946976065109936e+01	-5.060630472259948498e-02	1.360423225710032966e+03	4.219076047448311328e-03	0.000000000000000000e+00	3.292797463716909956e+00	1.000000000000000000e+00
7.400000000000000000e+01	2.214324952273613434e+01	2.286270993893733205e+01	-4.066965558110703129e-03	1.077211386533710140e+02	1.544272552331872328e-01	0.000000000000000000e+00	1.028125948305358150e+01	1.000000000000000000e+00
7.400000000000000000e+01	1.001163464442433906e+02	3.741286662601821433e+01	-4.101600899262910181e-03	1.086534201366542192e+02	7.353846490078053133e-02	0.000000000000000000e+00	8.028810010956659582e+00	1.000000000000000000e+00
7.400000000000000000e+01	6.137049431426547130e+01	5.031311911936172265e+01	-3.484212633982190950e-03	9.203514445147679623e+01	3.053963409048994215e-01	0.000000000000000000e+00	1.666466281176951014e+01	1.000000000000000000e+00
7.500000000000000000e+01	4.139942918085782253e+01	6.722006565262746314e+00	-3.286647631037174083e-02	8.829192371492862321e+02	6.486755101397068124e-03	0.000000000000000000e+00	1.304284261135268963e+01	1.000000000000000000e+00
7.500000000000000000e+01	1.273310237830418856e+02	4.934385357743917666e+01	-4.191523796484649018e-03	1.110738799679748894e+02	7.443061458183708456e-02	0.000000000000000000e+00	1.030875287809969443e+01	1.000000000000000000e+00
7.600000000000000000e+01	1.343656931680815489e+02	1.760267081730632555e+01	-4.439838541452939547e-03	1.177577823364484289e+02	5.731253709142380970e-02	0.000000000000000000e+00	9.132106107406739781e+00	1.000000000000000000e+00
7.600000000000000000e+01	1.084074357023366133e+02	4.291955956499561609e+01	-6.876278984318390242e-03	1.833395908142039161e+02	7.548261363114960876e-02	0.000000000000000000e+00	9.953181813362618868e+00	1.000000000000000000e+00
7.700000000000000000e+01	6.166455543406993911e+01	3.079867280176416600e+01	-4.047659987679936427e-03	1.072014894962361353e+02	1.709813818743493030e-01	0.000000000000000000e+00	4.005442620833435718e+00	1.000000000000000000e+00
7.700000000000000000e+01	6.368687186195063354e+00	3.859187788703636102e+01	-4.626045280782196609e-03	1.227699199208979195e+02	1.813413762699307430e-01	0.000000000000000000e+00	1.424662555008978870e+01	1.000000000000000000e+00
7.700000000000000000e+01	1.583239188711898215e+01	5.068615247884762454e+01	-4.005539788498689753e-03	1.060677376559897453e+02	1.512881992015882027e-01	0.000000000000000000e+00	1.323978616237489980e+01	1.000000000000000000e+00
7.800000000000000000e+01	4.875131167766905094e+01	2.530006637668866531e+01	-4.298573693701537163e-03	1.139553482498692176e+02	8.102701065938100466e-02	0.000000000000000000e+00	8.712919513295524609e+00	1.000000000000000000e+00
7.800000000000000000e+01	1.936802046022005186e+01	3.276232610364014874e+01	-3.762932962001756115e-03	9.953747565951516663e+01	2.450323539459354771e-01	0.000000000000000000e+00	8.373832242043313556e+00	1.000000000000000000e+00
7.900000000000000000e+01	1.246161792165289057e+02	1.781573069389707342e+01	-4.084707961529745503e-03	1.081987119535392878e+02	9.543013722927284892e-02	0.000000000000000000e+00	9.751841713365353215e+00	1.000000000000000000e+00
7.900000000000000000e+01	6.518914359358919342e+01	2.379039933656379091e+01	-4.218662571289842449e-03	1.118043759408220268e+02	6.972402440749403407e-02	0.000000000000000000e+00	5.832615390552795986e+00	1.000000000000000000e+00
7.900000000000000000e+01	1.425662632163144110e+02	1.086517229016317820e+01	-4.446432889837896238e-03	1.179352827937586881e+02	1.342508122090299016e-01	0.000000000000000000e+00	7.410494906240409740e+00	1.000000000000000000e+00
7.900000000000000000e+01	1.220112774592236491e+02	2.764484268701372471e+01	-3.782919774956718627e-03	1.000754618611197913e+02	1.228956985768004939e-01	0.000000000000000000e+00	1.016842936438276190e+01	1.000000000000000000e+00
7.900000000000000000e+01	5.001548829250910444e+01	3.693434380507189729e+01	-3.448049523438167282e-03	9.106173991101168497e+01	1.120118404833897463e-01	0.000000000000000000e+00	7.095106041166983069e+00	1.000000000000000000e+00
8.000000000000000000e+01	3.361276777124690796e+01	3.108159337506095454e+01	-4.336839179823974606e-03	1.149853425555122897e+02	9.018588577666597494e-02	0.000000000000000000e+00	9.801761224970116260e+00	1.000000000000000000e+00
8.000000000000000000e+01	8.171208640811016721e+01	5.122887708063053935e+01	-1.640744969509152704e-02	4.398906647192085870e+02	3.571525808787789913e-02	0.000000000000000000e+00	8.383695213017867687e+00	1.000000000000000000e+00
8.000000000000000000e+01	1.355283873676668520e+02	8.544883882564143107e+00	-4.454983815649229614e-03	1.181654485589463803e+02	9.560371101428055685e-02	0.000000000000000000e+00	7.410494906240409740e+00	1.000000000000000000e+00
8.000000000000000000e+01	6.228131575297535960e+01	3.899968374610156019e+01	-1.697140320709906655e-02	4.550706340565007508e+02	2.741382320378538129e-02	0.000000000000000000e+00	8.224170097956269743e+00	1.000000000000000000e+00
8.000000000000000000e+01	1.117148187864479070e+01	1.402848787895627503e+01	-4.154159773732296265e-03	1.100681504040617824e+02	1.082835152212431318e-01	0.000000000000000000e+00	2.044847034249453088e+01	1.000000000000000000e+00
8.100000000000000000e+01	1.347057214902322926e+02	3.365750917172972834e+01	-3.195177036731419121e-03	8.425515654425727519e+01	2.571023674118027014e-01	0.000000000000000000e+00	6.503443203639344361e+00	1.000000000000000000e+00
8.100000000000000000e+01	5.649853981526114666e+01	5.063550322121300695e+01	-1.710918471711093958e-02	4.587793069394493273e+02	1.304894728377892221e-02	0.000000000000000000e+00	1.029366715507445207e+01	1.000000000000000000e+00
8.100000000000000000e+01	5.473326061434082845e+01	3.163498968831741109e+01	-2.651237745060875707e-03	6.961391113465892033e+01	3.515129253463613601e-01	0.000000000000000000e+00	6.981566716199002265e+00	1.000000000000000000e+00
8.200000000000000000e+01	1.191600136804116516e+02	4.702759251943709273e+01	-3.961311050094104558e-03	1.048772301433780711e+02	7.989869816765371446e-02	0.000000000000000000e+00	1.236175322753622119e+01	1.000000000000000000e+00
8.300000000000000000e+01	9.849460937908115454e+01	2.147496651793182210e+01	-1.677149594248960457e-02	4.496897186397827113e+02	7.147740752060927072e-03	0.000000000000000000e+00	1.422620129177370885e+01	1.000000000000000000e+00
8.300000000000000000e+01	3.884593034028011260e+01	6.918979325713594974e+00	-3.103998052930969503e-02	8.337553444509024985e+02	6.908872153208123201e-03	0.000000000000000000e+00	2.088015662332580291e+01	1.000000000000000000e+00
8.300000000000000000e+01	7.626126355147771108e+01	4.485903598289569061e+01	-4.283330059951085886e-03	1.135450344775565981e+02	1.591336462544469255e-01	0.000000000000000000e+00	8.383695213017867687e+00	1.000000000000000000e+00
8.400000000000000000e+01	6.285317940505817802e+01	1.844599351327398651e+01	-4.222324575067601567e-03	1.119029463085488771e+02	8.881164161982801897e-02	0.000000000000000000e+00	5.832615390552795986e+00	1.000000000000000000e+00
8.400000000000000000e+01	6.657815177515934124e+01	5.272380545923695649e+01	-3.927865312348708532e-03	1.039769692838775796e+02	2.475394613248701470e-01	0.000000000000000000e+00	1.029366715507445207e+01	1.000000000000000000e+00
8.500000000000000000e+01	3.210172028678820766e+01	4.525221596186329265e+01	-1.905936850381365413e-02	5.112725168475662940e+02	6.352727052412965314e-03	0.000000000000000000e+00	1.425095817823775590e+01	1.000000000000000000e+00
8.500000000000000000e+01	1.157131023375536572e+01	5.020164865997533354e+01	-1.613606186266505066e-02	4.325857027196225886e+02	2.433611629496379436e-02	0.000000000000000000e+00	1.055213793157696500e+01	1.000000000000000000e+00
8.500000000000000000e+01	1.038513033298044945e+02	8.295792298264343501e+00	-1.668285525321452564e-02	4.473037720740060195e+02	3.200991583385426331e-02	0.000000000000000000e+00	8.517544493924981808e+00	1.000000000000000000e+00
8.500000000000000000e+01	1.291779635907537056e+02	2.129019763216631844e+01	-4.001536687061640202e-03	1.059599859428172124e+02	1.167804873795705856e-01	0.000000000000000000e+00	1.092668253564685621e+01	1.000000000000000000e+00
8.600000000000000000e+01	1.378353880194019609e+02	2.795663547385166936e+01	-1.720817590143440892e-02	4.614438583797681304e+02	1.296013038537391360e-02	0.000000000000000000e+00	6.503443203639344361e+00	1.000000000000000000e+00
8.600000000000000000e+01	6.838803918399247550e+01	3.346383421311882245e+01	-1.300561273683568594e-02	3.483232223373611873e+02	2.551988375167384415e-01	0.000000000000000000e+00	4.514894179007873376e+00	1.000000000000000000e+00
8.600000000000000000e+01	6.143118449490387434e+00	6.245982309402397625e+00	-3.997558207450405826e-03	1.058528969767558152e+02	8.731865934927807160e-02	0.000000000000000000e+00	2.833233387795413449e+01	1.000000000000000000e+00
8.600000000000000000e+01	1.218972371474816754e+02	3.497269515156940400e+01	-1.731065642189088529e-03	4.484558536095823200e+01	3.558639354700385837e-01	0.000000000000000000e+00	4.221633127521826623e+00	1.000000000000000000e+00
8.700000000000000000e+01	7.350018459488285316e+01	2.166192546831026533e+01	-4.064457212290375869e-03	1.076536213636845929e+02	8.636863692425811312e-02	0.000000000000000000e+00	1.031787140725854002e+01	1.000000000000000000e+00
8.700000000000000000e+01	2.564908891273428537e+01	2.679441921489290124e+01	-7.393630095114137914e-03	1.972651606196606622e+02	4.939138783008356626e-02	0.000000000000000000e+00	7.403829848608737052e+00	1.000000000000000000e+00
8.700000000000000000e+01	4.623318128706610963e+01	4.823213878884490668e+01	-1.752152381509572074e-02	4.698782623155656211e+02	9.584012011082387872e-03	0.000000000000000000e+00	1.444223424741274009e+01	1.000000000000000000e+00
8.700000000000000000e+01	5.898174481563836480e+01	3.337486086512696914e+01	-4.019715031155590354e-03	1.064492934833742481e+02	8.886379058500293304e-02	0.000000000000000000e+00	9.202107789146410255e+00	1.000000000000000000e+00
8.700000000000000000e+01	6.433518873274995542e+01	4.085947347964550147e+01	-3.970449236291401403e-03	1.051232032303788628e+02	2.382873656354105307e-01	0.000000000000000000e+00	8.433331307421045864e+00	1.000000000000000000e+00
8.800000000000000000e+01	1.389323504028566170e+01	3.990814196304038575e+01	-3.638924882556512658e-03	9.619954300465101937e+01	2.125971692697286031e-01	0.000000000000000000e+00	1.055213793157696500e+01	1.000000000000000000e+00
8.900000000000000000e+01	6.444337469141748898e+01	9.710620622293305360e+00	-3.922355657678835636e-03	1.038286655901032276e+02	9.101155199850474720e-02	0.000000000000000000e+00	8.700970583679520587e+00	1.000000000000000000e+00
8.900000000000000000e+01	9.311425106040132960e+01	3.280578453766820957e+01	-3.682505846082638392e-03	9.737261432335111522e+01	8.984065066061885929e-02	0.000000000000000000e+00	1.668229379805710622e+01	1.000000000000000000e+00
8.900000000000000000e+01	8.039018778931857412e+01	4.574946485013907704e+01	-4.000781660851173392e-03	1.059396628585918165e+02	6.491529119892336386e-02	0.000000000000000000e+00	1.180172978259362182e+01	1.000000000000000000e+00
8.900000000000000000e+01	4.330829854567269876e+01	3.180876171510285388e+01	-3.730197631267219687e-03	9.865633686666066637e+01	7.613689531948364397e-02	0.000000000000000000e+00	1.409394359181319345e+01	1.000000000000000000e+00
8.900000000000000000e+01	1.353841439757371745e+02	5.117787141597538181e+01	-4.264932502354661266e-03	1.130498263544603503e+02	2.619315201567757878e-01	0.000000000000000000e+00	7.828347968222439945e+00	1.000000000000000000e+00
9.000000000000000000e+01	9.944078626040307256e+01	1.558248588222342690e+01	-2.032567531192865790e-02	5.453577705245271545e+02	8.177281809390812839e-03	0.000000000000000000e+00	8.517544493924981808e+00	1.000000000000000000e+00
9.000000000000000000e+01	6.321505356773636208e+01	2.248323547747359541e+01	-4.290476275978878304e-03	1.137373895881638362e+02	4.012207305298376436e-02	0.000000000000000000e+00	4.763459853525858989e+00	1.000000000000000000e+00
9.000000000000000000e+01	1.177316006733641416e+02	3.428737841538725206e+01	-3.560430644252465023e-03	9.408670904717118333e+01	1.580528151539227766e-01	0.000000000000000000e+00	4.221633127521826623e+00	1.000000000000000000e+00
9.100000000000000000e+01	1.086169284730471247e+02	9.054273379471611705e+00	-2.922023902212333643e-02	7.847732569335233848e+02	1.321542951713128300e-02	0.000000000000000000e+00	1.126140064058433232e+01	1.000000000000000000e+00
9.100000000000000000e+01	2.928747824985920900e+01	3.324258325271369330e+01	-1.615751520113846082e-02	4.331631634735235252e+02	1.324003522496786101e-02	0.000000000000000000e+00	7.403829848608737052e+00	1.000000000000000000e+00
9.100000000000000000e+01	1.118365285014958346e+02	3.844501986406603322e+01	-3.833810956840205154e-03	1.014453027506283433e+02	1.732364525602385630e-01	0.000000000000000000e+00	7.213727076020266971e+00	1.000000000000000000e+00
9.100000000000000000e+01	6.267949910164488614e+01	4.948569443580085192e+01	-4.035730321414370339e-03	1.068803779786027519e+02	1.289955378695648580e-01	0.000000000000000000e+00	8.783677825316829058e+00	1.000000000000000000e+00
9.200000000000000000e+01	4.718432493217183321e+01	1.555235561667820754e+01	-1.732930000533501602e-02	4.647041628979064853e+02	1.061490850893187510e-02	0.000000000000000000e+00	3.823764553725136572e+00	1.000000000000000000e+00
9.300000000000000000e+01	2.921286026979049666e+01	4.574808892712514563e+01	-1.897509186422730726e-02	5.090040376599524734e+02	7.608235385711537013e-03	0.000000000000000000e+00	9.037493030110022474e+00	1.000000000000000000e+00
9.300000000000000000e+01	1.959080355305914622e+01	1.769543027465113383e+01	-3.259399097567459384e-03	8.598382547442923851e+01	2.462280447828297802e-01	0.000000000000000000e+00	4.256534016517210084e+00	1.000000000000000000e+00
9.300000000000000000e+01	1.430105615721273864e+02	5.294444622532882505e+01	-4.179421936038181865e-03	1.107481334896036174e+02	1.009284071837319718e-01	0.000000000000000000e+00	7.828347968222439945e+00	1.000000000000000000e+00
9.400000000000000000e+01	7.291020066286429824e+01	3.662090425991262066e+01	-5.731545035408228649e-03	1.525267208278897044e+02	4.932885292701993940e-02	0.000000000000000000e+00	1.180172978259362182e+01	1.000000000000000000e+00
9.400000000000000000e+01	1.055617973762790740e+02	4.391242746335790770e+01	-3.803207116655128121e-03	1.006215374123132875e+02	1.054860993774919820e-01	0.000000000000000000e+00	8.322547479621761113e+00	1.000000000000000000e+00
9.400000000000000000e+01	1.247569403750514425e+02	5.458125037556883719e+00	-3.031229800013940812e-03	7.984217928050041735e+01	1.820498380990309695e-01	0.000000000000000000e+00	1.653578746518886078e+01	1.000000000000000000e+00
9.400000000000000000e+01	6.169902509484820996e+01	1.796746229389306748e+01	-2.346058772129180296e-03	6.139939104948652471e+01	2.177807726923369769e-01	0.000000000000000000e+00	4.763459853525858989e+00	1.000000000000000000e+00
9.500000000000000000e+01	7.470634514534292059e+00	1.891446068441851125e+01	-1.641788108996905526e-02	4.401714471791356686e+02	1.032435133117493020e-02	0.000000000000000000e+00	9.845515380447190878e+00	1.000000000000000000e+00
9.500000000000000000e+01	3.811017016480244024e+01	2.247499235182917232e+01	-7.773228721816813867e-03	2.074828388345057704e+02	4.810892159518997957e-02	0.000000000000000000e+00	7.406895787687931332e+00	1.000000000000000000e+00
9.500000000000000000e+01	1.382894647503349859e+02	2.965784186079857321e+01	-4.859979254665283688e-02	1.306413821287055953e+03	1.908076136015790514e-02	0.000000000000000000e+00	6.944296184118430304e+00	1.000000000000000000e+00
9.500000000000000000e+01	1.329207198403513814e+02	3.561504282836780533e+01	-1.640787173171227159e-02	4.399020247033662372e+02	2.905030586531862635e-01	0.000000000000000000e+00	8.019455422688167801e+00	1.000000000000000000e+00
9.500000000000000000e+01	8.899155767967943831e+00	9.173131199429795046e+00	-3.930508581393861965e-03	1.040481183098191167e+02	1.729834419275139146e-01	0.000000000000000000e+00	9.845515380447190878e+00	1.000000000000000000e+00
9.500000000000000000e+01	2.370564566024777875e+01	1.660632226041400372e+01	-3.364047251388601993e-03	8.880064589027220734e+01	3.855951167261036927e-01	0.000000000000000000e+00	4.256534016517210084e+00	1.000000000000000000e+00
9.600000000000000000e+01	1.263304118277466870e+02	5.164761578528294450e+01	-5.422639914970813456e-03	1.442119038145508227e+02	6.107409354114778921e-02	0.000000000000000000e+00	1.514859526052738126e+01	1.000000000000000000e+00
9.700000000000000000e+01	2.023842117864793622e+01	4.468238574675100949e+01	-3.782229507505802373e-03	1.000568818921749425e+02	3.244639402477660362e-01	0.000000000000000000e+00	9.037493030110022474e+00	1.000000000000000000e+00
9.800000000000000000e+01	1.082142991771222142e+02	1.527206849532963950e+01	-3.908875723202577708e-03	1.034658254132774999e+02	1.290405660401584553e-01	0.000000000000000000e+00	1.041710563605472295e+01	1.000000000000000000e+00
9.800000000000000000e+01	4.298383802872978521e+01	1.689740624655109258e+01	-4.036484010358326949e-03	1.069006650675480614e+02	3.087126790474327143e-01	0.000000000000000000e+00	7.406895787687931332e+00	1.000000000000000000e+00
9.800000000000000000e+01	5.123732295675411308e+01	4.941662344204739554e+01	-4.130477568495859349e-03	1.094306951144425142e+02	1.198697048926640196e-01	0.000000000000000000e+00	1.109894290008853091e+01	1.000000000000000000e+00
1.000000000000000000e+02	1.096375218527847579e+02	4.099463728029760290e+01	-1.533163631036383798e-02	4.109329335496995554e+02	1.139320222462170129e-02	0.000000000000000000e+00	3.238587609282194357e+00	1.000000000000000000e+00
1.000000000000000000e+02	3.561547243623874692e+01	4.727128380152466747e+01	-5.291437560965693565e-03	1.406803224547886089e+02	5.858653910306543811e-02	0.000000000000000000e+00	6.535208142823303312e+00	1.000000000000000000e+00
1.000000000000000000e+02	8.875963725354641554e+01	2.022798661976294099e+01	-3.699913280119630169e-03	9.784117123326701915e+01	9.586089474002079669e-02	0.000000000000000000e+00	9.675898668735980479e+00	1.000000000000000000e+00
1.000000000000000000e+02	1.391315111970290559e+02	2.276478685779941813e+01	-3.993662246536877104e-03	1.057480291712586364e+02	2.269948456470589626e-01	0.000000000000000000e+00	6.944296184118430304e+00	1.000000000000000000e+00
1.000000000000000000e+02	1.102061565041753077e+01	2.974661347765275465e+01	-4.033575204165497190e-03	1.068223685628271369e+02	3.897573677909156320e-01	0.000000000000000000e+00	9.982179275825437514e+00	1.000000000000000000e+00
1.010000000000000000e+02	1.184563347091342109e+02	1.337028039101128307e+01	-3.292191441679948732e-02	8.844114678700331069e+02	6.748792107867274126e-03	0.000000000000000000e+00	1.041710563605472295e+01	1.000000000000000000e+00
1.010000000000000000e+02	1.228160186775311757e+02	3.691231873524045426e+01	-3.758493532172864273e-03	9.941797926975469579e+01	1.012151226805203530e-01	0.000000000000000000e+00	1.052670056206013172e+01	1.000000000000000000e+00
1.010000000000000000e+02	5.890686793873144467e+01	5.949303211021228499e+00	-8.698043230818160165e-02	2.339507724101289114e+03	6.272557160227343331e-03	0.000000000000000000e+00	7.966311667174784006e+00	1.000000000000000000e+00
1.010000000000000000e+02	1.621725023081057415e+01	1.020594825626185553e+01	-4.396063473665188202e-03	1.165794863020989425e+02	1.070402930004392683e-01	0.000000000000000000e+00	6.139551154105611808e+00	1.000000000000000000e+00
1.010000000000000000e+02	7.910593576651062619e+01	1.957295788234015887e+01	-1.741284728760934472e-02	4.669530099325207289e+02	2.172359987455896313e-02	0.000000000000000000e+00	3.567064681415527350e+00	1.000000000000000000e+00
1.010000000000000000e+02	2.891279873905470765e+01	3.640428850503625569e+01	-3.800932371976722349e-03	1.005603079780901510e+02	1.007053265383273111e-01	0.000000000000000000e+00	8.498869128145072338e+00	1.000000000000000000e+00
1.010000000000000000e+02	2.575138835269343218e+01	1.052705378608102649e+01	-3.982829147024385084e-03	1.054564340044122162e+02	9.141516492809764749e-02	0.000000000000000000e+00	4.506258055236028959e+00	1.000000000000000000e+00
1.020000000000000000e+02	1.137844041482407249e+02	3.150479030557993809e+01	-3.902808479181639478e-03	1.033025130546544403e+02	1.864340499303082099e-01	0.000000000000000000e+00	1.035634242268592509e+01	1.000000000000000000e+00
1.020000000000000000e+02	5.892941900220732521e+01	3.583991864070596733e+01	-3.478638660588227391e-03	9.188510948688184499e+01	7.290612416276331942e-02	0.000000000000000000e+00	1.560433448870038653e+01	1.000000000000000000e+00
1.040000000000000000e+02	9.907261490213221578e+01	2.631576293290159185e+01	-1.981127908241181110e-02	5.315117374295510899e+02	1.366143507739896457e-01	0.000000000000000000e+00	5.051071581945784317e+00	1.000000000000000000e+00
1.040000000000000000e+02	1.405741201159858065e+02	4.100212330859726251e+01	-4.310965607237050509e-03	1.142889021040332693e+02	1.003327491534032889e-01	0.000000000000000000e+00	1.822297089243942736e+01	1.000000000000000000e+00
1.040000000000000000e+02	8.839362899973528442e+01	4.797830898660365762e+01	-1.642293897416748430e-02	4.403075905409714323e+02	2.217275153399889120e-02	0.000000000000000000e+00	3.775269705749441762e+00	1.000000000000000000e+00
1.050000000000000000e+02	1.014524258447679301e+02	9.823450762388690194e+00	-3.392954911057794419e-03	8.957875503942730688e+01	1.161779088752102895e-01	0.000000000000000000e+00	8.804066367285075856e+00	1.000000000000000000e+00
1.050000000000000000e+02	6.638654451475461826e+01	8.690937741124638904e+00	-1.667524388894205817e-02	4.470988965411632989e+02	5.235870370519657424e-02	0.000000000000000000e+00	7.559934307748445548e+00	1.000000000000000000e+00
1.050000000000000000e+02	5.740275099748215837e+01	1.904592252920849660e+01	-1.666696813357531476e-02	4.468761375547658190e+02	7.284998072684345516e-03	0.000000000000000000e+00	1.318270857367593685e+01	1.000000000000000000e+00
1.050000000000000000e+02	1.208531604326599336e+02	4.998969178703140415e+01	-2.536840035480606576e-03	6.653466136191927660e+01	2.124477656514510704e-01	0.000000000000000000e+00	1.322386095000878115e+01	1.000000000000000000e+00
1.050000000000000000e+02	3.587837252897225682e+01	2.327812317984735557e+01	-3.919177412107774372e-03	1.037431165700371025e+02	2.426342163986040523e-01	0.000000000000000000e+00	1.485985983672045663e+01	1.000000000000000000e+00
1.050000000000000000e+02	7.328780153227707217e+01	5.083112078747970486e+01	-3.386960270144774663e-03	8.941739694286401630e+01	1.066692213290102442e-01	0.000000000000000000e+00	1.163682441072582741e+01	1.000000000000000000e+00
1.060000000000000000e+02	2.197350978133855293e+01	8.070634611657162338e+00	-3.646218229378951278e-03	9.639585844337706533e+01	1.570317726211358789e-01	0.000000000000000000e+00	4.506258055236028959e+00	1.000000000000000000e+00
1.060000000000000000e+02	1.038105806715184940e+02	2.806647835639684985e+01	-1.571952033077046035e-02	4.213736301866226768e+02	2.332301851502754930e-01	0.000000000000000000e+00	5.051071581945784317e+00	1.000000000000000000e+00
1.060000000000000000e+02	3.560137978039838913e+01	4.164772822631800864e+01	-3.373768107387997012e-02	9.063695062139835272e+02	4.393585589577919670e-03	0.000000000000000000e+00	8.498869128145072338e+00	1.000000000000000000e+00
1.060000000000000000e+02	1.831044884601597289e+01	4.143521513297810088e+01	-1.534698947276419423e-02	4.113461955110236659e+02	2.888400659889756028e-02	0.000000000000000000e+00	9.990934822494548229e+00	1.000000000000000000e+00
1.060000000000000000e+02	6.753317783558985710e+00	5.070406843018566434e+01	-4.317536473573874850e-03	1.144657704936942650e+02	1.334517664540406656e-01	0.000000000000000000e+00	7.527240100755899554e+00	1.000000000000000000e+00
1.070000000000000000e+02	9.215709550155406760e+01	2.665412531943153951e+01	-4.603238121944618413e-03	1.221560183058645066e+02	2.495235868349806596e-01	0.000000000000000000e+00	6.923792146244064583e+00	1.000000000000000000e+00
1.070000000000000000e+02	9.650453654420942939e+01	3.375758002564391802e+01	-3.765573138315055947e-03	9.960854143821431705e+01	4.117064806552803713e-01	0.000000000000000000e+00	7.872462644831237810e+00	1.000000000000000000e+00
1.080000000000000000e+02	1.380318574142169723e+02	5.211723077173590291e+00	-4.362745080995163172e-03	1.156826531973658803e+02	2.143501613916153348e-01	0.000000000000000000e+00	6.581337555140275519e+00	1.000000000000000000e+00
1.080000000000000000e+02	6.394161584737504000e+01	3.351575064987745378e+01	-4.210097561257388973e-03	1.115738310698389313e+02	7.825106757071842445e-02	0.000000000000000000e+00	8.084962318438233098e+00	1.000000000000000000e+00
1.080000000000000000e+02	9.270920113620451275e+01	8.790200407863522969e+00	-4.576393698270704059e-03	1.214334453994618030e+02	9.459230395260631585e-02	0.000000000000000000e+00	8.804066367285075856e+00	1.000000000000000000e+00
1.090000000000000000e+02	1.337783621410572721e+02	1.023385230449419581e+01	-4.491393229360702080e-03	1.191454828560313928e+02	2.362483336153768931e-01	0.000000000000000000e+00	6.581337555140275519e+00	1.000000000000000000e+00
1.090000000000000000e+02	7.954244450366735464e+01	3.014693444251515686e+01	-3.964607430182422870e-03	1.049659589970855365e+02	1.410112609396806382e-01	0.000000000000000000e+00	8.370121984673433602e+00	1.000000000000000000e+00
1.100000000000000000e+02	8.132266267276830263e+01	1.990875596650787216e+01	-1.668952928972199101e-02	4.474834175011239381e+02	6.544750724350900661e-03	0.000000000000000000e+00	1.039179846014038056e+01	1.000000000000000000e+00
1.100000000000000000e+02	7.202088392506007608e+01	3.381913657484045643e+01	-4.782702180426460885e-03	1.269866627595228721e+02	1.149510826638562300e-01	0.000000000000000000e+00	8.084962318438233098e+00	1.000000000000000000e+00
1.100000000000000000e+02	4.759924351407554610e+01	4.549567660332374430e+01	-4.581522035037846954e-03	1.215714851371689491e+02	2.391338881283570084e-01	0.000000000000000000e+00	8.101983479279477152e+00	1.000000000000000000e+00
1.100000000000000000e+02	7.374538578148556667e+01	6.958869050647952470e+00	-4.032852859986267059e-03	1.068029251827289272e+02	1.202679581645664797e-01	0.000000000000000000e+00	7.559934307748445548e+00	1.000000000000000000e+00
1.100000000000000000e+02	4.172084999889100487e+01	5.107121478175584173e+01	-3.537532254399752916e-03	9.347035176162087566e+01	3.614239011607078833e-01	0.000000000000000000e+00	8.101983479279477152e+00	1.000000000000000000e+00
1.110000000000000000e+02	5.408700004190780675e+01	7.365601309362147298e+00	-1.681184663506715693e-02	4.507758405683177898e+02	1.121179806826200220e-02	0.000000000000000000e+00	1.966259293725812185e+01	1.000000000000000000e+00
1.110000000000000000e+02	8.511631133980388952e+00	4.338507412111849959e+01	-1.714814615774413672e-02	4.598280342929564313e+02	1.217017470823444913e-02	0.000000000000000000e+00	7.527240100755899554e+00	1.000000000000000000e+00
1.110000000000000000e+02	1.404207253904086770e+02	3.809507660152058151e+01	-1.695379397710777836e-02	4.545966453931983438e+02	8.216546572683891547e-03	0.000000000000000000e+00	1.578380424217553468e+01	1.000000000000000000e+00
1.110000000000000000e+02	7.789682477594870136e+01	4.850180774792674043e+01	-4.454624181365301160e-03	1.181557682621019865e+02	2.425469397383732684e-01	0.000000000000000000e+00	5.684259332165217060e+00	1.000000000000000000e+00
1.110000000000000000e+02	1.158357585535028562e+02	2.057206572406002820e+01	-4.086411702059638586e-03	1.082445716360340668e+02	8.658988311977833252e-02	0.000000000000000000e+00	1.093378749816842266e+01	1.000000000000000000e+00
1.120000000000000000e+02	7.392584965010321696e+01	4.443460223243778273e+01	-3.990207532842166178e-03	1.056550384426999187e+02	2.667841737881602171e-01	0.000000000000000000e+00	5.684259332165217060e+00	1.000000000000000000e+00
1.130000000000000000e+02	2.302589339140392255e+01	2.283775690408458914e+01	-4.738854580677288181e-03	1.258064143781679860e+02	1.680243628988545845e-01	0.000000000000000000e+00	1.065659475300373060e+01	1.000000000000000000e+00
1.130000000000000000e+02	5.461251851742618157e+01	3.695530824442913342e+01	-4.612102685053819096e-03	1.223946262643594309e+02	2.635053238728117808e-01	0.000000000000000000e+00	6.305150992572550628e+00	1.000000000000000000e+00
1.130000000000000000e+02	4.205139740832463957e+01	3.918323351974115809e+01	-1.637358122474911679e-02	4.389790251419167930e+02	1.714018425274310697e-02	0.000000000000000000e+00	8.403899933754871654e+00	1.000000000000000000e+00
1.130000000000000000e+02	1.187697513509729674e+02	5.217073869879681780e+01	-4.800355312126047304e-03	1.274618331276494558e+02	2.906262780203610063e-01	0.000000000000000000e+00	8.777930857597315395e+00	1.000000000000000000e+00
1.130000000000000000e+02	1.710090491564545800e+01	3.685888545173832398e+01	-4.596165489583924763e-03	1.219656438510852752e+02	7.306256394217003347e-02	0.000000000000000000e+00	1.078734270544628338e+01	1.000000000000000000e+00
1.130000000000000000e+02	1.009859655613874736e+02	5.292890433815949791e+01	-3.855042645924866042e-03	1.020167973550980918e+02	1.912767043082830298e-01	0.000000000000000000e+00	8.705195495484749912e+00	1.000000000000000000e+00
1.140000000000000000e+02	1.321010563555421413e+02	2.468196422945714019e+01	-1.564440353662616481e-02	4.193517070891549565e+02	6.743869069779329095e-02	0.000000000000000000e+00	1.197178389933950982e+01	1.000000000000000000e+00
1.140000000000000000e+02	1.052394215086055738e+02	2.326749709696522928e+01	-4.345335898024540663e-03	1.152140492113021679e+02	6.681506989652252759e-02	0.000000000000000000e+00	1.093378749816842266e+01	1.000000000000000000e+00
1.140000000000000000e+02	3.516857738416814527e+01	3.085829618144374109e+01	-1.789358776193106584e-02	4.798931291161413810e+02	2.549945457333602228e-02	0.000000000000000000e+00	7.071180357615949319e+00	1.000000000000000000e+00
1.140000000000000000e+02	6.090284091019954360e+01	3.738748093458045219e+01	-4.365534556571390445e-03	1.157577376729701086e+02	2.351045811505687588e-01	0.000000000000000000e+00	6.305150992572550628e+00	1.000000000000000000e+00
1.150000000000000000e+02	1.257902828799508654e+02	4.690156350799262697e+01	-1.775430511793044119e-02	4.761440501226972515e+02	2.567385593449944547e-02	0.000000000000000000e+00	6.734476830152381410e+00	1.000000000000000000e+00
1.150000000000000000e+02	2.074896905028593608e+01	9.099779101241505685e+00	-3.966440882199860803e-03	1.050153101312012467e+02	1.940156683442942898e-01	0.000000000000000000e+00	4.761632909181794382e+00	1.000000000000000000e+00
1.150000000000000000e+02	9.862444307088082951e+01	4.455014308476175700e+01	-1.690333429100623203e-02	4.532384191006371452e+02	8.152348312545742992e-03	0.000000000000000000e+00	8.705195495484749912e+00	1.000000000000000000e+00
1.150000000000000000e+02	4.885719940993930521e+01	3.421854184986118241e+01	-4.910599369649147963e-03	1.304292788074574787e+02	1.678865154465701837e-01	0.000000000000000000e+00	6.372879123868583129e+00	1.000000000000000000e+00
1.150000000000000000e+02	5.743939025974831480e+01	4.293329206755894489e+01	-6.213420350575931880e-03	1.654973865882723203e+02	2.248105952748779002e-01	0.000000000000000000e+00	5.593004204656575773e+00	1.000000000000000000e+00
1.150000000000000000e+02	8.990923137939211074e+01	4.372536337732789491e+01	-3.362282724871606173e-03	8.875315002784290641e+01	2.642652025582327147e-01	0.000000000000000000e+00	3.435799916774342044e+00	1.000000000000000000e+00
1.160000000000000000e+02	3.362344395770711714e+01	2.395799514856362222e+01	-1.662198185755443466e-02	4.456652393582727427e+02	5.115053619062026602e-02	0.000000000000000000e+00	7.071180357615949319e+00	1.000000000000000000e+00
1.160000000000000000e+02	6.235495052911156932e+01	2.704349362893543685e+01	-4.500273538642165540e-03	1.193845146551568632e+02	5.040467931844949678e-02	0.000000000000000000e+00	5.204212911902858174e+00	1.000000000000000000e+00
1.160000000000000000e+02	1.187747624274339131e+02	3.197519829946861591e+01	-3.665546870349694654e-03	9.691612859157235960e+01	1.426649901254060104e-01	0.000000000000000000e+00	1.177578771476992259e+01	1.000000000000000000e+00
1.170000000000000000e+02	4.016419945474289221e+01	7.130944766311417382e+00	-2.813944747265232846e-03	7.399350493421282238e+01	2.135161117639517991e-01	0.000000000000000000e+00	1.112167336676443696e+01	1.000000000000000000e+00
1.170000000000000000e+02	1.212452544668315255e+02	1.963467039161178107e+01	-1.506069185495069289e-02	4.036399059548543278e+02	8.912006039156761261e-03	0.000000000000000000e+00	1.197178389933950982e+01	1.000000000000000000e+00
1.170000000000000000e+02	2.534253182842752850e+01	7.845853678788013319e+00	-3.667005025439153913e-03	9.695537783654684461e+01	3.387598837987705336e-01	0.000000000000000000e+00	4.761632909181794382e+00	1.000000000000000000e+00
1.170000000000000000e+02	7.215086084372204311e+01	3.390477740865802758e+01	3.837860130876860794e-03	-1.015542946026322255e+02	1.473416655195999292e-01	0.000000000000000000e+00	6.755678871418264286e+00	1.000000000000000000e+00
1.180000000000000000e+02	5.484974737111633658e+01	1.162891796713887871e+01	-4.261858394896452656e-03	1.129670804260077830e+02	1.813968691986190818e-01	0.000000000000000000e+00	5.542089573666170388e+00	1.000000000000000000e+00
1.180000000000000000e+02	7.949330538415954095e+01	2.597239880167056825e+01	2.992334732414368009e-03	-7.879523849378264799e+01	1.691149059658666465e-01	0.000000000000000000e+00	1.080898340242933031e+01	1.000000000000000000e+00
1.180000000000000000e+02	5.163008115494491079e+01	4.487931651614101725e+01	-3.876493585713903112e-03	1.025941935434727981e+02	2.209927886523549434e-01	0.000000000000000000e+00	6.126588237316989094e+00	1.000000000000000000e+00
1.190000000000000000e+02	1.437865733975974614e+01	4.164182527359685082e+01	-4.237369052308542425e-03	1.123078993735632451e+02	1.153842971508143300e-01	0.000000000000000000e+00	1.706336458694478253e+01	1.000000000000000000e+00
1.200000000000000000e+02	2.082337577966966080e+01	1.617797109090649244e+01	-1.712755275808016883e-02	4.592737205617823406e+02	1.090621921831580465e-02	0.000000000000000000e+00	7.078583064705475714e+00	1.000000000000000000e+00
1.200000000000000000e+02	1.317784894819215822e+02	4.998288787715170400e+01	-3.925813130506247521e-03	1.039217305863966203e+02	1.288830107241381029e-01	0.000000000000000000e+00	6.734476830152381410e+00	1.000000000000000000e+00
1.200000000000000000e+02	6.714810897465949324e+01	5.185041422333224403e+01	-4.204435804051540049e-03	1.114214332232965177e+02	1.107064606669116991e-01	0.000000000000000000e+00	8.666553811126258111e+00	1.000000000000000000e+00
1.200000000000000000e+02	8.677147370545461058e+01	4.232564988959088481e+01	-3.145993648124116148e-03	8.293128442525005539e+01	3.248191690821742306e-01	0.000000000000000000e+00	3.435799916774342044e+00	1.000000000000000000e+00
1.200000000000000000e+02	6.285765966664615689e+01	4.432039432319154315e+01	-3.399792163090824704e-03	8.976279374829761082e+01	1.672256141922336958e-01	0.000000000000000000e+00	5.593004204656575773e+00	1.000000000000000000e+00
1.210000000000000000e+02	5.128292114574158944e+01	7.387160369100277180e+00	-3.894559615244736796e-03	1.030804779064310850e+02	3.151663695696261813e-01	0.000000000000000000e+00	5.542089573666170388e+00	1.000000000000000000e+00
1.210000000000000000e+02	6.660500314694193946e+01	3.004697240829939986e+01	-3.841654705846728191e-03	1.016564333968133269e+02	1.290834913111111870e-01	0.000000000000000000e+00	5.204212911902858174e+00	1.000000000000000000e+00
1.220000000000000000e+02	9.570766229549353454e+01	4.626477429188810220e+01	-4.215616912372772973e-03	1.117223957633985663e+02	1.541365319034870840e-01	0.000000000000000000e+00	5.942971097388987545e+00	1.000000000000000000e+00
1.220000000000000000e+02	3.117295448865698049e+01	2.159794278267644074e+01	-3.688739877401080950e-03	9.754041610531858453e+01	1.646343961334801875e-01	0.000000000000000000e+00	1.168288802450452302e+01	1.000000000000000000e+00
1.230000000000000000e+02	8.770421638264599551e+01	3.332922950001633211e+01	-1.844747209959792661e-02	4.948020659046702576e+02	1.228124789391027427e-02	0.000000000000000000e+00	9.044644201283260188e+00	1.000000000000000000e+00
1.230000000000000000e+02	1.313260878533674543e+02	1.603448190646855309e+01	-4.176937433051362489e-03	1.106812579788472988e+02	5.530417846973623153e-02	0.000000000000000000e+00	1.106541224975066662e+01	1.000000000000000000e+00
1.230000000000000000e+02	8.997306244013881837e+01	4.470488007644702577e+01	-3.990983022226318039e-03	1.056759123353562728e+02	3.062995133908297252e-01	0.000000000000000000e+00	3.988847792045258522e+00	1.000000000000000000e+00
1.240000000000000000e+02	1.074083315376646937e+02	5.142881051820374694e+01	-1.653136256262040943e-02	4.432260345494069043e+02	9.594350234049642268e-03	0.000000000000000000e+00	1.278956335694813795e+01	1.000000000000000000e+00
1.240000000000000000e+02	6.216860551298798043e+01	2.305448170211057146e+01	-4.335345817092270577e-03	1.149451456243928646e+02	2.049786685625255567e-01	0.000000000000000000e+00	5.327427051228883492e+00	1.000000000000000000e+00
1.240000000000000000e+02	8.392181995227268487e+01	5.319980992609812631e+01	-2.181789052940828408e-02	5.855238139371243733e+02	1.367233041451954012e-02	0.000000000000000000e+00	1.026342439822300889e+01	1.000000000000000000e+00
1.240000000000000000e+02	9.418463561329237166e+01	5.308802850560090292e+01	-4.205690398073576482e-03	1.114552032032324007e+02	2.131727968915777538e-01	0.000000000000000000e+00	6.991166450575051705e+00	1.000000000000000000e+00
1.250000000000000000e+02	1.411082408821088165e+02	3.819658991204909881e+01	-5.028471214512732733e-03	1.336020420807809046e+02	7.991646955496467530e-02	0.000000000000000000e+00	1.323926360060325891e+01	1.000000000000000000e+00
1.260000000000000000e+02	8.140077985657900683e+01	1.526190141015955248e+01	-1.673616647885775577e-02	4.487387534215232563e+02	1.727189471790580022e-02	0.000000000000000000e+00	8.994304981397702292e+00	1.000000000000000000e+00
1.260000000000000000e+02	1.078566173974062252e+02	5.436143425794583983e+00	-1.654631155430875272e-02	4.436284174242730955e+02	9.788724130282755453e-03	0.000000000000000000e+00	1.949039983668016163e+01	1.000000000000000000e+00
1.260000000000000000e+02	5.918551444093986902e+01	2.746839681706601510e+01	-4.228897855014480782e-03	1.120798796654914753e+02	2.268870186476465989e-01	0.000000000000000000e+00	5.327427051228883492e+00	1.000000000000000000e+00
1.260000000000000000e+02	9.568882556152274788e+01	3.792414636350597590e+01	-4.339806053332875314e-03	1.150652020615421662e+02	1.228658842383618666e-01	0.000000000000000000e+00	4.504898371211557340e+00	1.000000000000000000e+00
1.260000000000000000e+02	3.476687420211121804e+01	4.036843522550098129e+01	-1.610373577315802468e-02	4.317155794965852920e+02	2.718459803855022283e-02	0.000000000000000000e+00	3.957387685244057263e+00	1.000000000000000000e+00
1.270000000000000000e+02	6.384923459249953481e+01	1.006104634664323427e+01	-1.774872228809213845e-02	4.759937767686773213e+02	1.641521133206591543e-02	0.000000000000000000e+00	1.310167456623802984e+01	1.000000000000000000e+00
1.270000000000000000e+02	1.037710804498492081e+02	3.472957692760045489e+01	-4.354044719822302081e-03	1.154484650718991929e+02	1.240850961185157031e-01	0.000000000000000000e+00	8.690691454694423612e+00	1.000000000000000000e+00
1.270000000000000000e+02	5.183837789616308811e+01	4.921632810660186408e+01	-1.723683008466526598e-02	4.622151446889555473e+02	1.668819408241650759e-02	0.000000000000000000e+00	6.612939889551443073e+00	1.000000000000000000e+00
1.280000000000000000e+02	1.242984005383665647e+02	3.432261801398520618e+01	-3.760308286491431673e-03	9.946682711682724687e+01	1.344235597017278128e-01	0.000000000000000000e+00	7.442351537658038474e+00	1.000000000000000000e+00
1.280000000000000000e+02	8.708268584360538966e+01	8.289565614101730873e+00	-1.795302875189358841e-02	4.814931056847726722e+02	1.716291019951199370e-02	0.000000000000000000e+00	8.994304981397702292e+00	1.000000000000000000e+00
1.280000000000000000e+02	1.209484983139579981e+02	1.987492245521703538e+01	-4.414876116832676216e-03	1.170858673075461951e+02	1.206280798328371873e-01	0.000000000000000000e+00	1.106541224975066662e+01	1.000000000000000000e+00
1.280000000000000000e+02	3.923816222389355346e+01	3.337270535721597042e+01	-3.334838388676614890e-03	8.801442924137364798e+01	2.685539857104725092e-01	0.000000000000000000e+00	5.081360920327812281e+00	1.000000000000000000e+00
1.280000000000000000e+02	3.024747295077210296e+01	5.180243888440448075e+01	-1.541726401579796360e-02	4.132377794549686314e+02	2.598055805554404518e-01	0.000000000000000000e+00	1.046711218435615542e+01	1.000000000000000000e+00
1.290000000000000000e+02	2.381225283020126327e+01	3.397950382425141669e+01	-1.552036485702657648e-02	4.160129507681645009e+02	2.110583092074059808e-01	0.000000000000000000e+00	3.565611098696219727e+00	1.000000000000000000e+00
1.290000000000000000e+02	2.245960391959085456e+01	4.480890376737924896e+01	-4.381757550950302754e-03	1.161944129520269087e+02	9.936068246387275149e-02	0.000000000000000000e+00	1.046711218435615542e+01	1.000000000000000000e+00
1.290000000000000000e+02	1.278116778610610282e+02	5.132761202763430930e+01	-4.472211850635422585e-03	1.186291765742241893e+02	2.188839527401181817e-01	0.000000000000000000e+00	7.818492194201326129e+00	1.000000000000000000e+00
1.300000000000000000e+02	6.737168825547564666e+01	5.076550366221254507e+01	1.050803086079991769e-03	-2.653491874894498181e+01	4.931056264488994367e-01	0.000000000000000000e+00	1.368555786167800470e+01	1.000000000000000000e+00
1.300000000000000000e+02	9.487085893729333463e+01	3.349413056933646970e+01	-4.190840248879100852e-03	1.110554808774969047e+02	8.515799866808804186e-02	0.000000000000000000e+00	4.504898371211557340e+00	1.000000000000000000e+00
1.310000000000000000e+02	1.035923346435504300e+01	9.657065289746244119e+00	-1.747904664838858743e-02	4.687349019597554616e+02	2.088939059143402055e-02	0.000000000000000000e+00	2.328848930251817251e+01	1.000000000000000000e+00
1.310000000000000000e+02	1.330838245372486881e+02	2.575908654711945545e+01	-4.519276638823525351e-03	1.198960222030745228e+02	1.430718606725651654e-01	0.000000000000000000e+00	5.164200985815061706e+00	1.000000000000000000e+00
1.310000000000000000e+02	2.343833337905147829e+01	2.892597494792076063e+01	-1.725083414918448035e-02	4.625920929044962122e+02	1.709027146508866890e-01	0.000000000000000000e+00	3.610842793765462577e+00	1.000000000000000000e+00
1.310000000000000000e+02	1.019155334730324256e+02	4.704046575573057964e+01	-4.208898889706006764e-03	1.115415663582837311e+02	8.803533278154562769e-02	0.000000000000000000e+00	1.058222946741057768e+01	1.000000000000000000e+00
1.310000000000000000e+02	1.355421961282379755e+02	5.015803624486920853e+01	-3.886863260676767448e-03	1.028733146848832405e+02	1.932516988900908617e-01	0.000000000000000000e+00	7.818492194201326129e+00	1.000000000000000000e+00
1.320000000000000000e+02	8.770119395467985157e+01	1.929091329951249278e+01	-3.988561853926121496e-03	1.056107416080270411e+02	1.984837849869334203e-01	0.000000000000000000e+00	9.183842343676341002e+00	1.000000000000000000e+00
1.330000000000000000e+02	5.492238926485504180e+01	2.361995893884986231e+01	-1.773647428951069874e-02	4.756640966816651712e+02	2.612705345658405953e-02	0.000000000000000000e+00	1.459694304763179318e+01	1.000000000000000000e+00
1.330000000000000000e+02	3.582812383210847429e+01	3.713991479779483740e+01	-1.667694510144147185e-02	4.471446881765152739e+02	8.837720821855854503e-03	0.000000000000000000e+00	5.081360920327812281e+00	1.000000000000000000e+00
1.330000000000000000e+02	7.878726664927307866e+01	4.321705588002567566e+01	-3.695572065161597738e-03	9.772431849887240674e+01	9.329897985459545406e-02	0.000000000000000000e+00	1.368555786167800470e+01	1.000000000000000000e+00
1.340000000000000000e+02	8.604697559813355667e+01	2.832454611374441811e+01	-1.600371815630560746e-02	4.290233995124513626e+02	3.271779270140195983e-02	0.000000000000000000e+00	4.742961432169861880e+00	1.000000000000000000e+00
1.350000000000000000e+02	1.105184530333614390e+02	4.087821328285662048e+01	-3.892971567114729154e-03	1.030377323229629525e+02	8.591141251547362856e-02	0.000000000000000000e+00	1.058222946741057768e+01	1.000000000000000000e+00
1.350000000000000000e+02	3.346441649231807247e+01	4.401026366364041564e+01	-4.995574029744004156e-03	1.327165466535162182e+02	2.119620698232941303e-01	0.000000000000000000e+00	7.265590542179254818e+00	1.000000000000000000e+00
1.350000000000000000e+02	5.253307542569231714e+01	9.219892073942894228e+00	-3.519903871231983700e-03	9.299584755115822077e+01	1.439517063734535585e-01	0.000000000000000000e+00	8.901037937010578105e+00	1.000000000000000000e+00
1.360000000000000000e+02	1.702166930275036805e+01	4.211606391313455333e+01	-1.720630721361935192e-02	4.613935588016477141e+02	7.870071190556382490e-03	0.000000000000000000e+00	1.141999163098188319e+01	1.000000000000000000e+00
1.360000000000000000e+02	4.173784091881021396e+01	4.839807240168210711e+01	-4.134923581004333604e-03	1.095503686905704654e+02	1.247564587293457095e-01	0.000000000000000000e+00	9.364956874567646139e+00	1.000000000000000000e+00
1.370000000000000000e+02	3.416610434088278225e+01	8.336690654938873735e+00	-3.845866073036138203e-03	1.017697910113013506e+02	1.278938446381759908e-01	0.000000000000000000e+00	1.540674826430557331e+01	1.000000000000000000e+00
1.370000000000000000e+02	1.363989531620012201e+02	5.655403873084899224e+00	-4.251631581603174982e-03	1.126918047004297279e+02	9.010265473867018482e-02	0.000000000000000000e+00	2.949483084272819866e+01	1.000000000000000000e+00
1.370000000000000000e+02	1.434919850312938934e+02	3.428465369459348011e+01	-7.981533185203072353e-03	2.130897821369214853e+02	3.545792471540221147e-02	0.000000000000000000e+00	7.683045027308577524e+00	1.000000000000000000e+00
1.380000000000000000e+02	2.507994287759743202e+01	2.295175382290686983e+01	-1.578601795047710962e-02	4.231635504666765542e+02	8.788447422321210567e-03	0.000000000000000000e+00	1.296632732859516324e+01	1.000000000000000000e+00
1.390000000000000000e+02	6.135942209239631495e+01	1.037057920573188596e+01	-3.942807179904229964e-03	1.043791603980481142e+02	1.020314953924155166e-01	0.000000000000000000e+00	8.901037937010578105e+00	1.000000000000000000e+00
1.390000000000000000e+02	6.989595168437027439e+01	1.645822222170798454e+01	-1.608508147230779117e-02	4.312134606004600528e+02	1.329860428600826427e-02	0.000000000000000000e+00	9.320606921582568205e+00	1.000000000000000000e+00
1.390000000000000000e+02	3.817055329899385896e+01	3.197651354158284676e+01	-4.283630162651905042e-03	1.135531123593313794e+02	6.825671212545703082e-02	0.000000000000000000e+00	1.292125634925912081e+01	1.000000000000000000e+00
1.400000000000000000e+02	1.434810273922904855e+01	1.567485533269972287e+01	-2.547263710577812867e-03	6.681523602807256168e+01	1.601771630955831638e-01	0.000000000000000000e+00	1.027100099480794704e+01	1.000000000000000000e+00
1.400000000000000000e+02	1.415023323572914116e+01	5.316916591052451224e+01	-3.737017219533752752e-03	9.883990011890537630e+01	1.248125907538039092e-01	0.000000000000000000e+00	1.141999163098188319e+01	1.000000000000000000e+00
1.410000000000000000e+02	7.592357408021403842e+01	2.356747546236382362e+01	-2.068567205307323548e-02	5.550478236507975680e+02	1.688184879115361969e-02	0.000000000000000000e+00	6.742514643974794275e+00	1.000000000000000000e+00
1.410000000000000000e+02	8.339239098711681208e+01	4.785926025279141527e+01	-3.629611772000075880e-03	9.594886146854662456e+01	1.504071386462616511e-01	0.000000000000000000e+00	4.147759924797815856e+00	1.000000000000000000e+00
1.410000000000000000e+02	1.142390099426227295e+02	5.328190463339282701e+01	-4.189490644395843684e-03	1.110191534954749528e+02	5.353050704682671412e-02	0.000000000000000000e+00	2.077349976230603446e+01	1.000000000000000000e+00
1.420000000000000000e+02	1.375536686969151390e+02	3.915964907966837671e+01	-1.730423756950747946e-02	4.640295558615471805e+02	1.258095698951233743e-02	0.000000000000000000e+00	7.683045027308577524e+00	1.000000000000000000e+00
1.430000000000000000e+02	5.877120714776352628e+01	5.103003118398152083e+01	-1.599779774884246830e-02	4.288640395619568153e+02	6.266476356274708337e-02	0.000000000000000000e+00	8.672014061497343107e+00	1.000000000000000000e+00
1.430000000000000000e+02	8.231416698319534930e+01	2.571731872934387297e+01	-6.752191104087636349e-03	1.799995101569754752e+02	3.755090645043267505e-01	0.000000000000000000e+00	6.742514643974794275e+00	1.000000000000000000e+00
1.440000000000000000e+02	3.292096725896804088e+01	4.408763492055541633e+01	-4.569149524999033610e-03	1.212384535680490814e+02	8.701373060876504972e-02	0.000000000000000000e+00	7.084547424307900521e+00	1.000000000000000000e+00
1.440000000000000000e+02	3.097732842819530674e+01	8.036778573328209774e+00	-3.998303212584449970e-03	1.058729503230868971e+02	2.024524010529025198e-01	0.000000000000000000e+00	1.177623175810598610e+01	1.000000000000000000e+00
1.450000000000000000e+02	9.142087533981917602e+01	1.692860212815191900e+01	-2.000355388033800419e-02	5.366872092986128564e+02	1.689537464893797747e-02	0.000000000000000000e+00	9.763261290749246868e+00	1.000000000000000000e+00
1.450000000000000000e+02	1.276992196414948069e+02	1.887127547477792078e+01	-1.669062220817536107e-02	4.475128356504165481e+02	1.245095518711092364e-02	0.000000000000000000e+00	3.374799125082128981e+00	1.000000000000000000e+00
1.450000000000000000e+02	2.241318292418824853e+01	2.203472506764904182e+01	-6.061853501325294505e-03	1.614176529308216743e+02	3.062149648252955325e-01	0.000000000000000000e+00	8.370187041328987831e+00	1.000000000000000000e+00
1.450000000000000000e+02	1.442479997632358675e+02	2.900456656744546891e+01	-3.680307980278081214e-03	9.731345424222689644e+01	1.683288707978927157e-01	0.000000000000000000e+00	1.216304934034070051e+01	1.000000000000000000e+00
1.450000000000000000e+02	1.113348228807129772e+02	3.271241290695571280e+01	-1.656595414226373977e-02	4.441571381016217970e+02	1.743090544310454959e-02	0.000000000000000000e+00	1.030616381311263297e+01	1.000000000000000000e+00
1.450000000000000000e+02	3.944425771058229202e+01	4.132403330470228298e+01	-3.501957121681570622e-03	9.251277385433959921e+01	2.186872856129636888e-01	0.000000000000000000e+00	7.084547424307900521e+00	1.000000000000000000e+00
1.450000000000000000e+02	8.268819678017869990e+01	4.377171540133429772e+01	-3.061762052740892373e-03	8.066401769505999653e+01	2.683521197977725148e-01	0.000000000000000000e+00	3.471460972481773766e+00	1.000000000000000000e+00
1.460000000000000000e+02	1.605741290034972835e+01	2.908590115522916264e+01	-3.270068001345170089e-02	8.784564886249909250e+02	8.142991932633014684e-03	0.000000000000000000e+00	7.773328499242004419e+00	1.000000000000000000e+00
1.470000000000000000e+02	1.185782596643496873e+02	2.538099857517968161e+01	-1.882345538897453943e-02	5.049224298753710514e+02	9.592111647191869928e-03	0.000000000000000000e+00	1.030616381311263297e+01	1.000000000000000000e+00
1.470000000000000000e+02	3.048023099387392421e+01	1.980251393332229171e+01	-4.133067639261713694e-03	1.095004121992198094e+02	1.104985822464766843e-01	0.000000000000000000e+00	8.370187041328987831e+00	1.000000000000000000e+00
1.480000000000000000e+02	4.895860011887933894e+01	4.490528562861987183e+01	-4.775729781159978975e-03	1.267989862847443305e+02	1.715460233438562687e-01	0.000000000000000000e+00	3.506662213339625023e+00	1.000000000000000000e+00
1.480000000000000000e+02	5.453746992694430418e+01	7.210297705354948405e+00	-1.725769355773015476e-02	4.627767280015002598e+02	2.091692650077248139e-02	0.000000000000000000e+00	6.883364716971480668e+00	1.000000000000000000e+00
1.480000000000000000e+02	6.056801538625919079e+01	2.447862838715870026e+01	-4.773059673335590045e-03	1.267271148378280685e+02	8.785142995097572349e-02	0.000000000000000000e+00	5.646483588078267779e+00	1.000000000000000000e+00
1.490000000000000000e+02	7.667686718050603645e+01	4.692581977975478935e+00	-4.345913476578571605e-03	1.152295959266845387e+02	8.726062457278083162e-02	0.000000000000000000e+00	1.135758076081298640e+01	1.000000000000000000e+00
1.490000000000000000e+02	8.268868528887364278e+01	4.724317633944426831e+01	-3.829343408165821697e-03	1.013250494842756240e+02	1.275074520962796720e-01	0.000000000000000000e+00	3.471460972481773766e+00	1.000000000000000000e+00
1.490000000000000000e+02	1.191060188190053850e+02	4.826592390453950543e+01	-4.034955247521327011e-03	1.068595152697446196e+02	8.832813386258997479e-02	0.000000000000000000e+00	1.053214380698693908e+01	1.000000000000000000e+00
1.500000000000000000e+02	1.160167466774438481e+02	6.493101798045913142e+00	-4.030569867490486034e-03	1.067414737415279262e+02	2.483206199115742807e-01	0.000000000000000000e+00	8.362631619532221450e+00	1.000000000000000000e+00
1.500000000000000000e+02	1.005523698197239213e+02	2.038361002899842944e+01	-7.603407377279249035e-03	2.029117478704273481e+02	4.053368505399501664e-02	0.000000000000000000e+00	9.763261290749246868e+00	1.000000000000000000e+00
1.500000000000000000e+02	1.286817775951756175e+02	2.209987408753759297e+01	-3.708980446448353289e-03	9.808523267435315063e+01	2.486770286869564028e-01	0.000000000000000000e+00	3.374799125082128981e+00	1.000000000000000000e+00
1.500000000000000000e+02	3.427007187377102326e+01	3.000666137384328636e+01	-3.266046508934376293e-03	8.616275423109743770e+01	1.293920455689755444e-01	0.000000000000000000e+00	1.088519723674451356e+01	1.000000000000000000e+00
1.510000000000000000e+02	5.362488095870011406e+00	3.558389835652762656e+01	-1.900275511472309178e-02	5.097486509753320547e+02	2.330952249956774747e-02	0.000000000000000000e+00	1.057326852054476696e+01	1.000000000000000000e+00
1.510000000000000000e+02	9.141026319408408085e+01	3.915993028541457477e+01	-3.415760045981152543e-02	9.176725006396842446e+02	4.417698691346394479e-02	0.000000000000000000e+00	7.665192863593101258e+00	1.000000000000000000e+00
1.510000000000000000e+02	1.154173696138200143e+02	1.483422610713049750e+01	-1.508782461782732891e-02	4.043702401042723977e+02	3.491580727437471054e-02	0.000000000000000000e+00	4.369819633900815070e+00	1.000000000000000000e+00
1.510000000000000000e+02	7.352126127244615361e+01	3.328842532054022740e+01	3.410367038474208280e-03	-9.004743828130887096e+01	1.556569247622217045e-01	0.000000000000000000e+00	7.024582911826912301e+00	1.000000000000000000e+00
1.510000000000000000e+02	1.511135626113861719e+01	3.967701168305002568e+01	-3.948529592563646690e-03	1.045331909109463311e+02	1.152387882920634654e-01	0.000000000000000000e+00	7.733792676356018525e+00	1.000000000000000000e+00
1.520000000000000000e+02	1.291132686657665545e+02	1.416327571201359525e+01	-5.501316333072999755e-03	1.463296415162059247e+02	7.697577030976487933e-02	0.000000000000000000e+00	7.948319213416750628e+00	1.000000000000000000e+00
1.520000000000000000e+02	8.442135325654435007e+01	2.088934871552479677e+01	-4.287018740750942435e-03	1.136443229122319138e+02	1.267534970433996655e-01	0.000000000000000000e+00	7.672207806932451746e+00	1.000000000000000000e+00
1.520000000000000000e+02	9.436103873845764767e+00	4.885038980501431816e+00	-4.394758777012296863e-03	1.165443677067472521e+02	8.640651825557266186e-02	0.000000000000000000e+00	1.162222788131706430e+01	1.000000000000000000e+00
1.530000000000000000e+02	6.611059203927842987e+01	1.752819292537434492e+01	-1.659913939825633650e-02	4.450503875586994695e+02	8.947987936572254775e-03	0.000000000000000000e+00	7.427913445718176355e+00	1.000000000000000000e+00
1.530000000000000000e+02	5.574934115232596099e+01	2.153530449440322769e+01	-1.654522694885000866e-02	4.435992230363381736e+02	1.378563345683470054e-02	0.000000000000000000e+00	5.646483588078267779e+00	1.000000000000000000e+00
1.540000000000000000e+02	1.106155032364775792e+02	3.729323120640133737e+01	-3.788944979354942448e-03	1.002376426367840310e+02	6.903423294866550819e-02	0.000000000000000000e+00	1.384837875304271648e+01	1.000000000000000000e+00
1.540000000000000000e+02	1.090432287356642718e+02	5.137499272167190867e+01	-3.913011696217819600e-03	1.035771536384139040e+02	1.240983735186703685e-01	0.000000000000000000e+00	1.053214380698693908e+01	1.000000000000000000e+00
1.540000000000000000e+02	1.981046551939992284e+01	3.062481279391825950e+01	-4.778722977531308508e-03	1.268795543247863691e+02	6.374324757566440791e-02	0.000000000000000000e+00	9.409622517690468868e+00	1.000000000000000000e+00
1.540000000000000000e+02	4.991354046466494765e+01	3.106182610939783473e+01	-4.197875257002857581e-03	1.112448425985119513e+02	8.598038240940997223e-02	0.000000000000000000e+00	1.117189257677785719e+01	1.000000000000000000e+00
1.550000000000000000e+02	7.228054805481967549e+01	2.637428070267623426e+01	-4.236694889822435403e-03	1.122897529028886936e+02	8.414137335078852864e-02	0.000000000000000000e+00	7.024582911826912301e+00	1.000000000000000000e+00
1.550000000000000000e+02	9.667340835276807809e+01	3.358727520235947850e+01	-4.921742832300520648e-02	1.323038759242080687e+03	8.541879015212083814e-03	0.000000000000000000e+00	3.851652609327707921e+00	1.000000000000000000e+00
1.550000000000000000e+02	1.192963365443764872e+02	1.684642370788305499e+01	-3.145112182554311766e-03	8.290755796546815759e+01	4.063193581547694944e-01	0.000000000000000000e+00	4.369819633900815070e+00	1.000000000000000000e+00
1.550000000000000000e+02	5.937703108417401232e+00	1.978016315036422412e+01	-4.297480653896184818e-03	1.139259268341382807e+02	3.127845203534678209e-01	0.000000000000000000e+00	6.474906950553450002e+00	1.000000000000000000e+00
1.560000000000000000e+02	1.800971649047782464e+01	4.828672529022561832e+01	-4.714475441208961816e-03	1.251501996694743752e+02	4.947053805053303055e-02	0.000000000000000000e+00	9.084473590505933061e+00	1.000000000000000000e+00
1.570000000000000000e+02	9.298935211973689263e+01	1.114171701233430944e+01	-3.695872743156824927e-03	9.773241186588008134e+01	1.058089573463847355e-01	0.000000000000000000e+00	9.648484119771129741e+00	1.000000000000000000e+00
1.570000000000000000e+02	5.763885900998081979e+01	7.396309688911087754e+00	2.633601179750232231e-03	-6.913918668498276077e+01	2.031650817381991381e-01	0.000000000000000000e+00	1.102820246350793276e+01	1.000000000000000000e+00
1.570000000000000000e+02	1.142093275329098034e+01	1.633652950551973504e+01	-3.605915709054633919e-03	9.531103317017165466e+01	3.086689936426877390e-01	0.000000000000000000e+00	6.474906950553450002e+00	1.000000000000000000e+00
1.570000000000000000e+02	9.209032097690520402e+01	2.111229879248936925e+01	-4.331016062452616895e-03	1.148286013680516362e+02	6.132414681574938076e-02	0.000000000000000000e+00	7.672207806932451746e+00	1.000000000000000000e+00
1.570000000000000000e+02	1.338810310676610129e+02	3.766804281440447255e+01	-3.816919650734639131e-03	1.009906384861279776e+02	6.514901649429982733e-02	0.000000000000000000e+00	1.158408566898770431e+01	1.000000000000000000e+00
1.570000000000000000e+02	7.347876496484637698e+01	1.658801959241474933e+01	-3.975202467462444350e-03	1.052511462290360384e+02	3.736322653021511009e-01	0.000000000000000000e+00	7.427913445718176355e+00	1.000000000000000000e+00
1.580000000000000000e+02	1.413450962322890803e+02	2.708875159445450009e+01	-4.598018065641812889e-03	1.220155097481051172e+02	9.136600711316777979e-02	0.000000000000000000e+00	1.068878348811667145e+01	1.000000000000000000e+00
1.580000000000000000e+02	1.093864412846217427e+01	3.376037990892742613e+01	-1.647712543373608049e-02	4.417661306107364680e+02	1.274989415861638165e-02	0.000000000000000000e+00	9.409622517690468868e+00	1.000000000000000000e+00
1.580000000000000000e+02	1.276074702942784285e+02	4.740629091193832068e+01	-3.810457551340861154e-03	1.008166977825708841e+02	1.059267158016258259e-01	0.000000000000000000e+00	1.158408566898770431e+01	1.000000000000000000e+00
1.580000000000000000e+02	9.255978023454365200e+01	4.855786815062608497e+01	-3.897506280410105092e-03	1.031597934633079774e+02	7.851955947439648309e-02	0.000000000000000000e+00	1.552548194156099193e+01	1.000000000000000000e+00
1.590000000000000000e+02	4.298024219895134479e+01	4.427499267301099906e+01	-4.073393635575546859e-03	1.078941635866970188e+02	2.822082651849548984e-01	0.000000000000000000e+00	8.160041133947022018e+00	1.000000000000000000e+00
1.590000000000000000e+02	3.659127968431486977e+01	1.470583419878905573e+01	-4.091051572950868236e-03	1.083694633094756199e+02	8.042282800778766116e-02	0.000000000000000000e+00	6.491558789566572507e+00	1.000000000000000000e+00
1.590000000000000000e+02	1.015193010260022248e+02	6.632480107271709890e+00	-4.367776293707485713e-03	1.158180786412656289e+02	2.948084402026339701e-01	0.000000000000000000e+00	5.351482920094277063e+00	1.000000000000000000e+00
1.600000000000000000e+02	4.711659454622454035e+01	1.069830910303796223e+01	-2.674917822780486284e-03	7.025130915778458984e+01	1.718924764864823151e-01	0.000000000000000000e+00	6.705972787145277003e+00	1.000000000000000000e+00
1.600000000000000000e+02	3.482220866304643891e+01	3.002826330289918033e+01	-4.382291480174824345e-03	1.162087847558794493e+02	1.045888234468098643e-01	0.000000000000000000e+00	6.783556482006227739e+00	1.000000000000000000e+00
1.610000000000000000e+02	8.143917768899342491e+01	2.811065626732284173e+01	-4.147993308461983379e-03	1.099021673013240985e+02	7.958233853718432727e-02	0.000000000000000000e+00	9.580272956624636294e+00	1.000000000000000000e+00
1.610000000000000000e+02	1.442767998253558801e+02	7.080087959651622853e+00	-4.669574582938313193e-03	1.239416006675101301e+02	5.991334576686313529e-02	0.000000000000000000e+00	1.895442139257746561e+01	1.000000000000000000e+00
1.610000000000000000e+02	6.979547877545216750e+01	5.233106674488070809e+01	-4.433837028983069785e-03	1.175962392777915255e+02	7.538689950535437667e-02	0.000000000000000000e+00	1.687072946805601248e+01	1.000000000000000000e+00
1.620000000000000000e+02	4.870412183157823449e+01	2.229945908550064004e+01	-4.264286081369000891e-03	1.130324266033596246e+02	7.265171283878535391e-02	0.000000000000000000e+00	6.966065872218463184e+00	1.000000000000000000e+00
1.630000000000000000e+02	1.399056826256974695e+01	1.570697145194321642e+01	-1.686605399963751056e-02	4.522349433392255946e+02	9.409803223241475223e-03	0.000000000000000000e+00	6.260111599181882980e+00	1.000000000000000000e+00
1.630000000000000000e+02	4.051272206354452265e+01	9.532573603692313213e+00	-4.621328296978665685e-03	1.226429525947308861e+02	1.285043591756638293e-01	0.000000000000000000e+00	6.491558789566572507e+00	1.000000000000000000e+00
1.630000000000000000e+02	6.744544889418131106e+01	1.385968944561070515e+01	-4.433693935912271129e-03	1.175923876333193334e+02	8.074110337174056351e-02	0.000000000000000000e+00	6.969612848798858451e+00	1.000000000000000000e+00
1.630000000000000000e+02	4.959855196620337381e+01	3.950170794104666783e+01	-3.559129781095950185e-02	9.562634152558738379e+02	5.981313152795153520e-03	0.000000000000000000e+00	7.396975538005357897e+00	1.000000000000000000e+00
1.630000000000000000e+02	1.321465920539999672e+02	2.164470775390423185e+01	-4.262995006716912942e-03	1.129976746721923178e+02	1.775469603459849388e-01	0.000000000000000000e+00	6.080275474095415689e+00	1.000000000000000000e+00
1.630000000000000000e+02	2.833823623921123769e+01	2.803458826631137768e+01	-4.496433722688837793e-03	1.192811581068043836e+02	1.209740329791186841e-01	0.000000000000000000e+00	6.783556482006227739e+00	1.000000000000000000e+00
1.640000000000000000e+02	1.011211137672833331e+02	1.196912852655648685e+01	-1.739043525433809495e-02	4.663497439352350398e+02	8.463820759715190434e-03	0.000000000000000000e+00	5.351482920094277063e+00	1.000000000000000000e+00
1.640000000000000000e+02	7.192730445013077656e+01	2.925341495192861885e+01	-4.468842396699857639e-03	1.185384807875391857e+02	7.961685948932695212e-02	0.000000000000000000e+00	7.160951452249141091e+00	1.000000000000000000e+00
1.640000000000000000e+02	5.755935490500919016e+00	3.344679557211801324e+01	-4.269425429219766803e-03	1.131707627270422165e+02	9.867733527658284487e-02	0.000000000000000000e+00	1.644370050400974392e+01	1.000000000000000000e+00
1.640000000000000000e+02	8.491965077195749245e+01	4.218104892622899627e+01	-3.033904533101304448e-03	7.991417522588798761e+01	3.505252410442109001e-01	0.000000000000000000e+00	1.002179874932974712e+01	1.000000000000000000e+00
1.640000000000000000e+02	9.493683043952830758e+01	4.187680941585412597e+01	-3.836232564496364333e-03	1.015104853041274708e+02	7.479125787095819433e-02	0.000000000000000000e+00	8.353621508191595879e+00	1.000000000000000000e+00
1.640000000000000000e+02	1.354152717157510644e+01	5.008928202339326674e+01	-4.774414674148262649e-03	1.267635874731613512e+02	1.536937053612428272e-01	0.000000000000000000e+00	1.837356234118174214e+01	1.000000000000000000e+00
1.650000000000000000e+02	1.073744312994580667e+02	4.739338717000673284e+01	-1.662733013063388832e-02	4.458091991344332428e+02	1.184284382631572985e-02	0.000000000000000000e+00	1.360612161008921994e+01	1.000000000000000000e+00
1.650000000000000000e+02	1.298723972625276417e+02	2.728366048391770349e+01	-3.633581278062620115e-03	9.605570889307833227e+01	2.602573932327002515e-01	0.000000000000000000e+00	6.080275474095415689e+00	1.000000000000000000e+00
1.650000000000000000e+02	1.280200626730882902e+02	4.113623977393252318e+01	-3.837362651201326781e-03	1.015409039134003280e+02	1.499306093524898076e-01	0.000000000000000000e+00	8.234156417675663420e+00	1.000000000000000000e+00
1.660000000000000000e+02	1.383055802881365253e+02	4.209160143412395172e+01	-1.622493936723102409e-02	4.349780236562966707e+02	1.762481015453298827e-02	0.000000000000000000e+00	4.375958773466670060e+00	1.000000000000000000e+00
1.660000000000000000e+02	1.310451287650319898e+02	5.171023278014316560e+01	-1.635584766807068532e-02	4.385016899699778037e+02	1.331533239118631862e-02	0.000000000000000000e+00	9.670423166806878967e+00	1.000000000000000000e+00
1.660000000000000000e+02	6.350441055837067239e+01	1.960805617867611161e+01	-3.645239630340835722e-03	9.636951743640432255e+01	2.669600678936444593e-01	0.000000000000000000e+00	5.121417121314324916e+00	1.000000000000000000e+00
1.660000000000000000e+02	2.344902615327257323e+01	2.080154376757776902e+01	-4.115909597233067749e-03	1.090385681884331035e+02	1.296526170993937965e-01	0.000000000000000000e+00	7.655191592994093241e+00	1.000000000000000000e+00
1.660000000000000000e+02	4.177785016185117684e+01	2.304298749331242746e+01	-4.703477348361304392e-03	1.248541633674717133e+02	6.920866765388122843e-02	0.000000000000000000e+00	6.966065872218463184e+00	1.000000000000000000e+00
1.660000000000000000e+02	1.172937832371230940e+02	2.832449156839653170e+01	-3.549643153942684450e-03	9.379634154587505179e+01	1.316642129569342012e-01	0.000000000000000000e+00	1.121965786119690023e+01	1.000000000000000000e+00
1.660000000000000000e+02	7.419787054619709465e+01	3.604486216919116970e+01	-3.766825440975178803e-03	9.964224974142889835e+01	1.832918540059061963e-01	0.000000000000000000e+00	7.160951452249141091e+00	1.000000000000000000e+00
1.660000000000000000e+02	1.224774350265898164e+02	4.722562485643634744e+01	-4.182301642485248411e-03	1.108256467147828772e+02	1.444854413084339928e-01	0.000000000000000000e+00	8.234156417675663420e+00	1.000000000000000000e+00
1.670000000000000000e+02	2.219909409503892661e+01	3.331329886212851932e+01	-4.769269625826699950e-03	1.266250979095762546e+02	8.789127887330872024e-02	0.000000000000000000e+00	8.096533321165594543e+00	1.000000000000000000e+00
1.670000000000000000e+02	2.000358914941818611e+01	1.396554185286780125e+01	-4.598944385791899937e-03	1.220404435612216929e+02	2.011199612755861788e-01	0.000000000000000000e+00	6.260111599181882980e+00	1.000000000000000000e+00
1.670000000000000000e+02	5.560710252149374355e+01	4.381593641603144107e+01	-4.176480195168186943e-03	1.106689504802704249e+02	3.862302647041979675e-01	0.000000000000000000e+00	5.702962512338411116e+00	1.000000000000000000e+00
1.670000000000000000e+02	5.153824024850429453e+01	4.781195208424151133e+01	-4.192260976223324137e-03	1.110937226776857045e+02	3.022767852695927848e-01	0.000000000000000000e+00	4.876841457496217558e+00	1.000000000000000000e+00
1.670000000000000000e+02	1.400846172195293207e+02	6.826149834866520827e+00	-3.570156072576017789e-03	9.434848896448747269e+01	3.392575883065696019e-01	0.000000000000000000e+00	1.479191508391489940e+01	1.000000000000000000e+00
1.670000000000000000e+02	9.596240904130233673e+01	3.358638235606375133e+01	-4.632120702236574433e-03	1.229334523919703770e+02	1.377535330675185854e-01	0.000000000000000000e+00	6.242333599630996765e+00	1.000000000000000000e+00
1.680000000000000000e+02	1.133102007549464645e+02	7.191727896045264856e+00	-5.240902383324385662e-03	1.393200641520804766e+02	1.286502452479786340e-01	0.000000000000000000e+00	1.099815469484661534e+01	1.000000000000000000e+00
1.680000000000000000e+02	6.035599454720999546e+01	2.364741131918537320e+01	-4.004202603351998679e-03	1.060317445659692766e+02	1.754028191745058418e-01	0.000000000000000000e+00	5.121417121314324916e+00	1.000000000000000000e+00
1.690000000000000000e+02	6.281713093682882487e+01	1.376642641745194595e+01	-4.677009794857943555e-03	1.241417346972717013e+02	8.712673268854220776e-02	0.000000000000000000e+00	5.881920736069689681e+00	1.000000000000000000e+00
1.700000000000000000e+02	1.061339896819561801e+02	2.716702436438062662e+01	-3.828240415489988450e-03	1.012953601665536638e+02	7.918679728437971743e-02	0.000000000000000000e+00	1.060165621519971779e+01	1.000000000000000000e+00
1.700000000000000000e+02	1.254238158288386131e+02	4.861040567555783731e+00	-4.201184205564218593e-03	1.113339097585360662e+02	1.180058789404130337e-01	0.000000000000000000e+00	1.233579237753329494e+01	1.000000000000000000e+00
1.710000000000000000e+02	3.704236240321979778e+01	1.206720417713787796e+01	-3.425315236919126982e-02	9.202444769171984262e+02	5.531080246357400476e-03	0.000000000000000000e+00	9.742273420640028547e+00	1.000000000000000000e+00
1.710000000000000000e+02	6.555272196079083358e+01	3.533099339572479636e+01	-4.744492918841028764e-03	1.259581818529979387e+02	1.814826809552126941e-01	0.000000000000000000e+00	5.169065908214878213e+00	1.000000000000000000e+00
1.710000000000000000e+02	4.827237069150964999e+01	4.419011848256273822e+01	-4.384728509842498144e-03	1.162743824245554833e+02	6.701903424822708288e-02	0.000000000000000000e+00	4.876841457496217558e+00	1.000000000000000000e+00
1.710000000000000000e+02	1.396210110422258595e+02	3.791803495947952740e+01	-3.229433096733890299e-03	8.517722889487151861e+01	3.208181278694796079e-01	0.000000000000000000e+00	4.375958773466670060e+00	1.000000000000000000e+00
1.710000000000000000e+02	6.804646456341552607e+01	4.076748860502601701e+01	-4.935988890989142369e-03	1.311126900234948778e+02	1.658095830934305237e-01	0.000000000000000000e+00	5.981156437420818150e+00	1.000000000000000000e+00
1.720000000000000000e+02	7.719507249993277753e+01	1.805333398209499052e+01	-3.715061930411962723e-03	9.824892833033763395e+01	1.804754725888498834e-01	0.000000000000000000e+00	8.112062602948491019e+00	1.000000000000000000e+00
1.720000000000000000e+02	6.633227307161284614e+01	2.100287630562935703e+01	-4.183112195074116697e-03	1.108474644057508556e+02	9.247046918486789835e-02	0.000000000000000000e+00	6.535248307383770161e+00	1.000000000000000000e+00
1.720000000000000000e+02	1.296627102131439244e+02	2.693256374717660151e+01	-3.939183461457456195e-03	1.042816205587922269e+02	7.972742669683341443e-02	0.000000000000000000e+00	8.335622703720344973e+00	1.000000000000000000e+00
1.730000000000000000e+02	1.373248591181022675e+02	5.239357433184016344e+01	-1.648559478238891679e-02	4.419941005588252665e+02	3.980967176141814168e-02	0.000000000000000000e+00	6.863054902319303707e+00	1.000000000000000000e+00
1.730000000000000000e+02	2.580271226012204622e+01	3.289056459598860016e+01	-3.472875383124121671e-03	9.172997901366960605e+01	1.246145513754340906e-01	0.000000000000000000e+00	7.810969809480727832e+00	1.000000000000000000e+00
1.730000000000000000e+02	9.726110323342180664e+01	1.742378690086161441e+01	-4.475350271371553168e-03	1.187136536269025129e+02	8.636497128866871265e-02	0.000000000000000000e+00	8.099797121473995887e+00	1.000000000000000000e+00
1.740000000000000000e+02	1.150681697097241596e+02	4.208559786393291091e+01	-1.698747197464470227e-02	4.555031580029559564e+02	1.755736610172331513e-02	0.000000000000000000e+00	6.390001657814795344e+00	1.000000000000000000e+00
1.740000000000000000e+02	1.216607630045271691e+02	2.459773040638146213e+01	-3.670070916459494334e-03	9.703790260266555379e+01	1.488393003255944480e-01	0.000000000000000000e+00	8.335622703720344973e+00	1.000000000000000000e+00
1.740000000000000000e+02	1.908659994725224962e+01	4.863557024292865805e+01	-4.084349581418969533e-03	1.081890654153462634e+02	1.683153063849386344e-01	0.000000000000000000e+00	1.269929663381987872e+01	1.000000000000000000e+00
1.740000000000000000e+02	1.304768939845425280e+02	5.193871597828472630e+01	-8.023708247160693877e-03	2.142250107216962647e+02	1.325660540275862553e-01	0.000000000000000000e+00	6.863054902319303707e+00	1.000000000000000000e+00
1.740000000000000000e+02	1.005160897411411725e+02	4.648901473865949185e+01	-3.794734897057521275e-03	1.003934901868377949e+02	1.108079915115876002e-01	0.000000000000000000e+00	6.272505971716732631e+00	1.000000000000000000e+00
1.750000000000000000e+02	3.513948386053174033e+01	2.323505679734081042e+01	-4.444649895111310763e-03	1.178872898214624882e+02	9.035955489128855156e-02	0.000000000000000000e+00	9.148759530885177682e+00	1.000000000000000000e+00
1.750000000000000000e+02	8.073972176536818779e+01	1.075668946154969596e+01	-3.941779253536994640e-03	1.043514916445012375e+02	9.988052386038925867e-02	0.000000000000000000e+00	8.112062602948491019e+00	1.000000000000000000e+00
1.760000000000000000e+02	2.565171334123219893e+01	9.198296920520101949e+00	-3.855302948002742400e-03	1.020238039212005532e+02	2.501937129950048133e-01	0.000000000000000000e+00	3.021438374223842871e+00	1.000000000000000000e+00
1.760000000000000000e+02	6.463494219912638528e+01	1.289426386882334441e+01	-3.600652938689114478e-03	9.516937487551291497e+01	1.179002159342649181e-01	0.000000000000000000e+00	8.284354394943568067e+00	1.000000000000000000e+00
1.760000000000000000e+02	4.814302291976886039e+01	2.913480680158387059e+01	-4.031187856232723056e-03	1.067581081802861149e+02	6.325400505343004021e-02	0.000000000000000000e+00	1.427932344957811495e+01	1.000000000000000000e+00
1.760000000000000000e+02	6.484007836325110929e+01	3.021128818288734763e+01	-3.624544745596021064e-03	9.581247202543278263e+01	1.143427770619831474e-01	0.000000000000000000e+00	5.169065908214878213e+00	1.000000000000000000e+00
1.760000000000000000e+02	2.856683430804496027e+01	1.687108957443985346e+01	-3.414650321637896415e-03	9.016273166224070224e+01	2.390688883772019713e-01	0.000000000000000000e+00	8.207903347457026655e+00	1.000000000000000000e+00
1.770000000000000000e+02	9.161861316071460237e+01	1.161267520098532735e+01	-3.894977638422683196e-03	1.030917298605166508e+02	9.583590925430818253e-02	0.000000000000000000e+00	8.099797121473995887e+00	1.000000000000000000e+00
1.770000000000000000e+02	7.744520801852976888e+01	2.616207009098394565e+01	-4.979533581693103284e-02	1.338594328718644419e+03	4.698023877884649480e-03	0.000000000000000000e+00	8.112593238987358291e+00	1.000000000000000000e+00
1.770000000000000000e+02	3.756280926857905200e+01	7.543547856805116858e+00	-5.461873488641708595e-03	1.452679561887908903e+02	1.821032192309066655e-01	0.000000000000000000e+00	4.653098424472522865e+00	1.000000000000000000e+00
1.780000000000000000e+02	1.091652818671195746e+02	1.050751385550853989e+01	-1.668603410497695311e-02	4.473893374109601950e+02	1.103718035234790840e-02	0.000000000000000000e+00	1.318043035113546146e+01	1.000000000000000000e+00
1.780000000000000000e+02	1.861374945820825388e+01	3.594507981076805692e+01	-4.326408832954193803e-03	1.147045883048702990e+02	6.297787370457308409e-02	0.000000000000000000e+00	7.810969809480727832e+00	1.000000000000000000e+00
1.780000000000000000e+02	1.088964799162502288e+02	4.374160700642142530e+01	-1.596627113676091572e-02	4.280154359190731839e+02	1.973705875514519814e-02	0.000000000000000000e+00	6.390001657814795344e+00	1.000000000000000000e+00
1.780000000000000000e+02	3.376111322581009944e+01	4.417555040280790024e+01	-3.780934132537667591e-03	1.000220142091515925e+02	1.316034110369587173e-01	0.000000000000000000e+00	6.465091576399859541e+00	1.000000000000000000e+00
1.790000000000000000e+02	1.036805056639602327e+02	3.178953005423018396e+01	-4.220858320672534608e-03	1.118634790540963735e+02	9.982967346320548163e-02	0.000000000000000000e+00	1.263287279437669852e+01	1.000000000000000000e+00
1.790000000000000000e+02	2.584701600848441672e+01	2.503163216622984422e+01	-3.878555340378292068e-03	1.026496899131558820e+02	1.411583911622200649e-01	0.000000000000000000e+00	8.601852531579631034e+00	1.000000000000000000e+00
1.790000000000000000e+02	9.424429345325452800e+01	4.639466173937817928e+01	-1.655955751890288152e-02	4.439849598202339962e+02	8.274205974915127548e-03	0.000000000000000000e+00	6.158644406235753266e+00	1.000000000000000000e+00
1.790000000000000000e+02	1.410739739970633195e+02	4.586445504573509879e+01	-4.063727474881542560e-03	1.076339789795970603e+02	1.691948854134844860e-01	0.000000000000000000e+00	1.221453030895852088e+01	1.000000000000000000e+00
1.790000000000000000e+02	4.186704236489605080e+01	5.775808509390443213e+00	-4.202809595411895194e-03	1.113776604711808886e+02	3.262339635857302023e-01	0.000000000000000000e+00	4.653098424472522865e+00	1.000000000000000000e+00
1.800000000000000000e+02	4.823213520946781685e+00	4.683595065048554318e+01	-3.517509901875024575e-03	9.293140893935901659e+01	1.105204203219777304e-01	0.000000000000000000e+00	1.053645410853711262e+01	1.000000000000000000e+00
1.810000000000000000e+02	6.304591144518789037e+01	4.162750114372050092e+01	-4.141808673329250290e-03	1.097356951193475680e+02	7.240443270729868264e-02	0.000000000000000000e+00	1.000465868260776503e+01	1.000000000000000000e+00
1.810000000000000000e+02	7.525359220135645444e+01	1.828166177071953769e+01	-4.616035237388066773e-03	1.225004790032468520e+02	2.307099778633853182e-01	0.000000000000000000e+00	8.179487464638402372e+00	1.000000000000000000e+00
1.810000000000000000e+02	7.259328448536464862e+01	4.461762879771538337e+01	-4.089925966686490735e-03	1.083391653004814259e+02	9.316824069856299850e-02	0.000000000000000000e+00	1.000465868260776503e+01	1.000000000000000000e+00
1.810000000000000000e+02	9.237890989436881739e+01	2.614476184821354110e+01	-2.311136557831855887e-03	6.045938778514539536e+01	2.607472924457344687e-01	0.000000000000000000e+00	9.668572414572654594e+00	1.000000000000000000e+00
1.820000000000000000e+02	1.642330780962569747e+01	7.618843712573196925e+00	-3.361404157835561068e-02	9.030414947538598653e+02	6.746122620604588782e-03	0.000000000000000000e+00	8.536829254238881504e+00	1.000000000000000000e+00
1.820000000000000000e+02	1.402907713066688018e+02	3.207236022305442447e+01	-3.792333360225972044e-03	1.003288478808868689e+02	2.119526251293090136e-01	0.000000000000000000e+00	9.872741636231996409e+00	1.000000000000000000e+00
1.830000000000000000e+02	1.305483360918922813e+02	3.367110457462262474e+01	-1.648599956036943606e-02	4.420049959911648330e+02	3.365309926933857110e-02	0.000000000000000000e+00	9.872741636231996409e+00	1.000000000000000000e+00
1.830000000000000000e+02	8.187720976006222884e+01	3.852261030222820892e+01	-1.696237634892651044e-02	4.548276575923881069e+02	2.624033786424969650e-01	0.000000000000000000e+00	6.804878561214055210e+00	1.000000000000000000e+00
1.830000000000000000e+02	6.148533290150721342e+01	9.742728470137748786e+00	-1.765745245440789035e-02	4.735370613706035670e+02	8.564085671184495929e-03	0.000000000000000000e+00	9.433895019388607750e+00	1.000000000000000000e+00
1.830000000000000000e+02	8.601159069776461763e+01	9.481984450222892491e+00	-4.187492698613399025e-03	1.109653746731618895e+02	2.501872959073312419e-01	0.000000000000000000e+00	1.389851979865421860e+01	1.000000000000000000e+00
1.830000000000000000e+02	3.480422379396374311e+01	5.055593671037914305e+01	-3.723199820653369865e-03	9.846797639317362894e+01	3.623090163771424121e-01	0.000000000000000000e+00	6.465091576399859541e+00	1.000000000000000000e+00
1.830000000000000000e+02	2.837262854104874776e+01	5.292086450321075120e+01	-4.314941850490425571e-03	1.143959308739206620e+02	1.487826612183218433e-01	0.000000000000000000e+00	6.852612710683866126e+00	1.000000000000000000e+00
1.830000000000000000e+02	9.406137854588601499e+01	4.023873426586768431e+01	-4.499071598460522778e-03	1.193521619616916780e+02	3.781386796027754738e-01	0.000000000000000000e+00	6.158644406235753266e+00	1.000000000000000000e+00
1.840000000000000000e+02	4.584602371184769254e+01	4.940753377227935061e+01	-4.438272029810673945e-03	1.177156164518678878e+02	1.271141368016045492e-01	0.000000000000000000e+00	1.110135913907924277e+01	1.000000000000000000e+00
1.840000000000000000e+02	4.018787288239140310e+01	2.774029970409625889e+01	-4.048065651183112637e-03	1.072124087642402515e+02	5.574269115903962568e-02	0.000000000000000000e+00	1.296674096447644331e+01	1.000000000000000000e+00
1.850000000000000000e+02	1.447957794893312489e+01	5.105157530351486628e+01	-3.368207305576671057e-02	9.048727019705593193e+02	1.698371604453197126e-02	0.000000000000000000e+00	5.023767924901092030e+00	1.000000000000000000e+00
1.850000000000000000e+02	1.990224028894765596e+01	2.025497252977513796e+01	-1.733867188962915501e-02	4.649564264501117918e+02	7.105314172446197674e-03	0.000000000000000000e+00	1.310628561723734720e+01	1.000000000000000000e+00
1.850000000000000000e+02	8.724130485447382455e+01	3.433538496186496047e+01	-3.263675719933799291e-02	8.767358745361713090e+02	3.695194478461527599e-02	0.000000000000000000e+00	6.804878561214055210e+00	1.000000000000000000e+00
1.850000000000000000e+02	1.065889832110183164e+02	2.341943391796117879e+01	3.489654257660995424e-03	-9.218161695112536336e+01	1.802345912374173631e-01	0.000000000000000000e+00	7.740730015648582985e+00	1.000000000000000000e+00
1.850000000000000000e+02	1.060587133834578992e+02	5.024789539345940881e+01	-3.967856819706466406e-03	1.050534230030535383e+02	1.630042520022706443e-01	0.000000000000000000e+00	1.067012450771963472e+01	1.000000000000000000e+00
1.870000000000000000e+02	4.630214209047198182e+01	1.630561198247704624e+01	-4.121232795521644066e-03	1.091818530249957178e+02	1.027009624277006594e-01	0.000000000000000000e+00	1.105522417033105675e+01	1.000000000000000000e+00
1.870000000000000000e+02	5.477240231265924564e+01	3.316102799215622099e+01	-4.023363153219576202e-03	1.065474901962076615e+02	2.991393499796723976e-01	0.000000000000000000e+00	5.051714181200459564e+00	1.000000000000000000e+00
1.870000000000000000e+02	5.678405028755979345e+01	3.779493439967249202e+01	-3.772011778405354090e-03	9.978185068634127219e+01	3.451002935182554410e-01	0.000000000000000000e+00	5.051714181200459564e+00	1.000000000000000000e+00
1.870000000000000000e+02	1.180380788424402425e+02	3.905887251285406592e+01	-3.151960395170144962e-03	8.309189170098041188e+01	1.845177913788924595e-01	0.000000000000000000e+00	1.071836984957010053e+01	1.000000000000000000e+00
1.870000000000000000e+02	2.044137198198405514e+01	4.104918297249889747e+01	-1.634016245149490579e-02	4.380794900871868549e+02	7.007206257902609536e-02	0.000000000000000000e+00	8.078181951178809328e+00	1.000000000000000000e+00
1.870000000000000000e+02	3.072042145031515048e+01	4.528868594974017014e+01	-4.444780582973537238e-03	1.178908075542172611e+02	2.240646927437781599e-01	0.000000000000000000e+00	6.664936020506241121e+00	1.000000000000000000e+00
1.880000000000000000e+02	5.720267833344091457e+01	1.814851487519623419e+01	-4.118809409351074056e-03	1.091166225991212144e+02	7.385915266492337761e-02	0.000000000000000000e+00	9.433895019388607750e+00	1.000000000000000000e+00
1.880000000000000000e+02	1.321591818901430599e+02	5.317339591530610221e+01	-3.561893468876439414e-03	9.412608398227659734e+01	3.217306955440755178e-01	0.000000000000000000e+00	4.888494455545768780e+00	1.000000000000000000e+00
1.890000000000000000e+02	7.563508753817822594e+01	1.943980605630327929e+01	-4.205980480506526717e-03	1.114630113688767494e+02	4.085834619620065666e-01	0.000000000000000000e+00	8.753187278316806541e+00	1.000000000000000000e+00
1.890000000000000000e+02	8.732667923353318429e+01	2.242093996303543335e+01	-3.322656746605264638e-02	8.926118316370977936e+02	6.423259231371536426e-02	0.000000000000000000e+00	8.148132331593554767e+00	1.000000000000000000e+00
1.890000000000000000e+02	1.409151865625826971e+01	4.604281755846133706e+01	-1.575639434743637129e-02	4.223661702283341697e+02	1.213049071916426636e-01	0.000000000000000000e+00	5.023767924901092030e+00	1.000000000000000000e+00
1.890000000000000000e+02	1.042007118630002367e+02	3.078252166315332872e+01	-4.027096526588094284e-03	1.066479816233414795e+02	3.358189003562774833e-01	0.000000000000000000e+00	6.026504672726729517e+00	1.000000000000000000e+00
1.900000000000000000e+02	1.167145143142878680e+02	4.969520783908321704e+01	-1.634835317610626448e-02	4.382999602958179821e+02	9.739617966658009607e-03	0.000000000000000000e+00	1.067012450771963472e+01	1.000000000000000000e+00
1.900000000000000000e+02	1.423828666475433522e+02	5.055212097474545629e+01	-1.639118931235830981e-02	4.394529830556540446e+02	4.192260746640341651e-02	0.000000000000000000e+00	1.055437408531222587e+01	1.000000000000000000e+00
1.900000000000000000e+02	1.094883181533231635e+02	1.170525222652024766e+01	-3.787898494522578749e-03	1.002094743439567139e+02	1.298010709618733216e-01	0.000000000000000000e+00	7.519356570569359910e+00	1.000000000000000000e+00
1.900000000000000000e+02	9.925510349848222802e+01	3.422631557034443972e+01	-4.749551098043500695e-03	1.260943331554744873e+02	1.792845414450829900e-01	0.000000000000000000e+00	6.026504672726729517e+00	1.000000000000000000e+00
1.900000000000000000e+02	1.420334502534402930e+02	1.575415009183655535e+01	-1.603923259973456111e-02	4.299793438426203807e+02	1.849587520197957247e-01	0.000000000000000000e+00	1.921215942123573939e+01	1.000000000000000000e+00
1.910000000000000000e+02	5.287626312945206308e+01	4.632584271997848901e+01	-1.649235735689220245e-02	4.421761291683033619e+02	8.401139679901303836e-03	0.000000000000000000e+00	9.383346803914783152e+00	1.000000000000000000e+00
1.910000000000000000e+02	1.022059052553208289e+02	9.832504080512929789e+00	-4.219684190793800485e-03	1.118318749321648795e+02	2.419084567279763398e-01	0.000000000000000000e+00	7.519356570569359910e+00	1.000000000000000000e+00
1.910000000000000000e+02	1.008906482182153752e+02	2.425856514894730154e+01	-3.845765756598982371e-03	1.017670907879538049e+02	1.696702445978425233e-01	0.000000000000000000e+00	7.007326952518604379e+00	1.000000000000000000e+00
1.910000000000000000e+02	3.317248823016442572e+01	1.335883391889343130e+01	-3.242614996781490681e-03	8.553204686172398397e+01	1.618495298343455291e-01	0.000000000000000000e+00	1.345627405515756969e+01	1.000000000000000000e+00
1.920000000000000000e+02	1.357617210407976813e+02	3.419716373445264423e+01	-3.842029495471503079e-03	1.016665216308448123e+02	1.912629859096798279e-01	0.000000000000000000e+00	7.240511991697890615e+00	1.000000000000000000e+00
1.920000000000000000e+02	8.381905132181661600e+01	1.506644426814872695e+01	-2.964935128521054356e-02	7.963236965659176576e+02	7.521868524714026005e-02	0.000000000000000000e+00	8.148132331593554767e+00	1.000000000000000000e+00
1.920000000000000000e+02	1.295976689410663312e+02	3.039854877453390003e+01	-4.189576822463065078e-03	1.110214731555003169e+02	1.998956500618939147e-01	0.000000000000000000e+00	7.240511991697890615e+00	1.000000000000000000e+00
1.920000000000000000e+02	9.713548897820344052e+01	1.626188712069528464e+01	-4.002646831593085520e-03	1.059898677674507894e+02	2.538319405752743618e-01	0.000000000000000000e+00	6.662243844179340790e+00	1.000000000000000000e+00
1.930000000000000000e+02	3.557587162328179886e+01	3.022132937063303260e+01	-3.454506177634371344e-02	9.281018193319433749e+02	7.421811765729091626e-03	0.000000000000000000e+00	1.019449871967250409e+01	1.000000000000000000e+00
1.930000000000000000e+02	7.517744076275579346e+01	4.176436909433802214e+01	-4.123105955241966429e-03	1.092322729736491596e+02	8.377810933527873871e-02	0.000000000000000000e+00	1.416935954022079258e+01	1.000000000000000000e+00
1.930000000000000000e+02	1.030146839989752152e+02	4.877672286589345418e+01	-4.093106140460545973e-03	1.084247662220991799e+02	7.886666019371779690e-02	0.000000000000000000e+00	1.373058503175793277e+01	1.000000000000000000e+00
1.930000000000000000e+02	1.283936453350566183e+02	5.005600718526144277e+01	-4.265733508373234853e-03	1.130713870798429213e+02	7.511281831953586785e-02	0.000000000000000000e+00	4.888494455545768780e+00	1.000000000000000000e+00
1.930000000000000000e+02	6.804525690112495795e+01	1.301597347717193109e+01	-4.062826907773838155e-03	1.076097383626134700e+02	8.956243309637090810e-02	0.000000000000000000e+00	9.943397513117020026e+00	1.000000000000000000e+00
1.940000000000000000e+02	7.797607930698913492e+01	2.787414331939910284e+01	-1.673836631957998158e-02	4.487979666616208192e+02	2.618055966614885044e-02	0.000000000000000000e+00	8.753187278316806541e+00	1.000000000000000000e+00
1.940000000000000000e+02	2.232656727464348734e+01	4.974964292119391018e+01	-3.844499024464805102e-03	1.017329940857506045e+02	9.610060164748301936e-02	0.000000000000000000e+00	9.030868176258900704e+00	1.000000000000000000e+00
1.950000000000000000e+02	5.623981729010244379e+01	9.134156722701550990e+00	-4.430279012568749501e-03	1.175004679439475410e+02	8.968089623856867476e-02	0.000000000000000000e+00	9.578929351951481763e+00	1.000000000000000000e+00
1.950000000000000000e+02	1.201934020175118789e+01	1.092556709494440170e+01	-1.668813965823603626e-02	4.474460127099528108e+02	1.200065769238700675e-02	0.000000000000000000e+00	1.456383705349484003e+01	1.000000000000000000e+00
1.950000000000000000e+02	1.036169551737634436e+02	1.780334389761718938e+01	-4.180210941984126294e-03	1.107693712083363948e+02	1.608850482813031224e-01	0.000000000000000000e+00	6.662243844179340790e+00	1.000000000000000000e+00
1.960000000000000000e+02	1.251674652016724565e+02	1.151096682958857365e+01	-4.051886559564133947e-03	1.073152563763741654e+02	1.215008270086793685e-01	0.000000000000000000e+00	7.429364466013634427e+00	1.000000000000000000e+00
1.960000000000000000e+02	1.411562785596348135e+02	1.110731986775400237e+01	-4.658270134565161910e-03	1.236373181760888400e+02	8.947326949270772989e-02	0.000000000000000000e+00	1.163762320101950642e+01	1.000000000000000000e+00
1.970000000000000000e+02	2.659921304457585478e+01	2.538941412854224211e+01	-4.148793480139132892e-03	1.099237055686902522e+02	1.762236646430949127e-01	0.000000000000000000e+00	1.019449871967250409e+01	1.000000000000000000e+00
1.970000000000000000e+02	8.731000628372035521e+01	3.150549346557331631e+01	-3.062709982901384680e-03	8.068953318607793790e+01	2.910511076127019203e-01	0.000000000000000000e+00	4.895105704425130710e+00	1.000000000000000000e+00
1.980000000000000000e+02	2.658312152385975935e+01	1.096585757211660628e+01	-4.443904537688921422e-03	1.178672269925656195e+02	6.612092638933442235e-02	0.000000000000000000e+00	1.442356553260836094e+01	1.000000000000000000e+00
1.980000000000000000e+02	9.444371076598139680e+00	2.611884711814062143e+01	-5.845591022967228621e-03	1.555965032786170923e+02	1.375795082272466274e-01	0.000000000000000000e+00	1.540993912573131297e+01	1.000000000000000000e+00
1.980000000000000000e+02	4.097048251834652888e+01	4.072475787547579529e+01	-4.130671145100566800e-03	1.094359056271200927e+02	1.193875283862798620e-01	0.000000000000000000e+00	1.180778713669477398e+01	1.000000000000000000e+00
1.980000000000000000e+02	1.075760413524615586e+02	6.432755196301924272e+00	-3.897441551125074583e-03	1.031580511413947931e+02	7.957736014118610424e-02	0.000000000000000000e+00	1.174427069423876802e+01	1.000000000000000000e+00
1.990000000000000000e+02	1.067142826012564711e+02	4.581326160623358845e+01	-3.762319858152940281e-03	9.952097270771605508e+01	1.126928282172715567e-01	0.000000000000000000e+00	7.786970300418949442e+00	1.000000000000000000e+00
1.990000000000000000e+02	1.420318463742740676e+02	2.271195923185641874e+01	-4.059352697635165361e-03	1.075162228471437089e+02	8.265551358630185419e-02	0.000000000000000000e+00	8.204233008921701042e+00	1.000000000000000000e+00
1.990000000000000000e+02	1.147098559453334872e+02	2.404924028098634636e+01	-4.360123849255096405e-03	1.156120973508413812e+02	8.500639769694295911e-02	0.000000000000000000e+00	1.273042297646402687e+01	1.000000000000000000e+00
2.000000000000000000e+02	5.668591694530279312e+01	1.870269279815780550e+01	-5.544942933971631557e-03	1.475039412587043159e+02	1.978513674936646094e-01	0.000000000000000000e+00	6.316527007189629117e+00	1.000000000000000000e+00
2.000000000000000000e+02	1.438957225728124456e+02	4.208125055497696820e+01	-3.890206808807758401e-03	1.029633131635264931e+02	2.577667173385811417e-01	0.000000000000000000e+00	9.500962168833115840e+00	1.000000000000000000e+00
2.010000000000000000e+02	5.182343976016777987e+01	1.467096499774797991e+01	-4.451896755269844387e-03	1.180823539759644945e+02	2.956369329207051422e-01	0.000000000000000000e+00	6.316527007189629117e+00	1.000000000000000000e+00
2.010000000000000000e+02	1.193092736919559229e+02	6.941825925178732426e+00	-3.773210654901156241e-03	9.981412091439729295e+01	9.983357276888737974e-02	0.000000000000000000e+00	7.429364466013634427e+00	1.000000000000000000e+00
2.020000000000000000e+02	1.309532769142818154e+02	8.941856717674887989e+00	-1.597880918455015994e-02	4.283529232774065463e+02	2.577591066255091601e-02	0.000000000000000000e+00	1.181452217453031572e+01	1.000000000000000000e+00
2.020000000000000000e+02	7.025699563153227700e+01	4.440088857306409409e+01	-1.718780185239980260e-02	4.608954489221856647e+02	1.019085647474893275e-02	0.000000000000000000e+00	1.020825512257509438e+01	1.000000000000000000e+00
2.020000000000000000e+02	8.926826748262789124e+01	3.599183640101067283e+01	-4.219182318450751153e-03	1.118183660052471140e+02	9.481323587951129284e-02	0.000000000000000000e+00	4.895105704425130710e+00	1.000000000000000000e+00
2.020000000000000000e+02	9.908091426722825190e+01	4.427423778034198421e+01	-4.634584194205076252e-03	1.229997623479300444e+02	1.825291206081653961e-01	0.000000000000000000e+00	7.786970300418949442e+00	1.000000000000000000e+00
2.030000000000000000e+02	9.492289008223927738e+01	2.207773049949667765e+01	-4.248407411065754404e-03	1.126050195153849245e+02	2.411497390531759377e-01	0.000000000000000000e+00	8.838705198760351323e+00	1.000000000000000000e+00
2.030000000000000000e+02	1.370363265459744184e+02	2.921997128698857438e+01	-5.578956758298897131e-03	1.484194933376228676e+02	2.461508957104310280e-01	0.000000000000000000e+00	5.293056750410280564e+00	1.000000000000000000e+00
2.030000000000000000e+02	1.376899932449709638e+02	3.488700246061949173e+01	4.701511350333929633e-03	-1.248012444847317255e+02	3.267634791822912055e-01	0.000000000000000000e+00	3.254579261390481815e+00	1.000000000000000000e+00
2.040000000000000000e+02	6.467331631959133631e+01	2.947589689592124174e+01	-4.097883432051478009e-03	1.085533568564716944e+02	9.928035947228275315e-02	0.000000000000000000e+00	4.125020222551245119e+00	1.000000000000000000e+00
2.040000000000000000e+02	3.884231458752619659e+01	3.839876574290961742e+01	-1.680987958546042993e-02	4.507228933801554831e+02	1.647620243290104369e-02	0.000000000000000000e+00	6.495583978437037054e+00	1.000000000000000000e+00
2.040000000000000000e+02	7.195278562663825994e+01	3.433447069280106945e+01	4.285097958764798320e-03	-1.135926211122918943e+02	1.462795330666978311e-01	0.000000000000000000e+00	8.717254641571647866e+00	1.000000000000000000e+00
2.040000000000000000e+02	5.919718699573212461e+01	4.235212292981050552e+01	-3.350674022426319582e-03	8.844067791194473216e+01	2.643011840457109018e-01	0.000000000000000000e+00	1.124796904874368586e+01	1.000000000000000000e+00
2.050000000000000000e+02	9.606234928663913308e+01	1.019362021720576195e+01	2.789779033466369476e-03	-7.334303501662212454e+01	4.556461284851613947e-01	0.000000000000000000e+00	3.630234789658333572e+00	1.000000000000000000e+00
2.050000000000000000e+02	8.010364147122984946e+00	9.588740262903986178e+00	-3.183776365589566920e-02	8.552293190632323103e+02	1.361005379217106181e-02	0.000000000000000000e+00	2.140639820011588412e+01	1.000000000000000000e+00
2.050000000000000000e+02	7.492593709530650870e+01	1.771563609676979922e+01	-1.729849382015782866e-02	4.638749510277223749e+02	1.401388105042422616e-02	0.000000000000000000e+00	1.151587226007118581e+01	1.000000000000000000e+00
2.050000000000000000e+02	1.341928470660512005e+02	2.084979208379591142e+01	-4.104557366323436859e-03	1.087329995317106466e+02	2.527525963001738818e-01	0.000000000000000000e+00	8.594113914385621555e+00	1.000000000000000000e+00
2.050000000000000000e+02	8.912094910782334978e+01	4.971452015696934978e+01	-3.874632667022328680e-03	1.025441030872989643e+02	8.809616520873064793e-02	0.000000000000000000e+00	1.134890207526709638e+01	1.000000000000000000e+00
2.060000000000000000e+02	8.715516698597467382e+01	2.629497930533570482e+01	-2.897399818687805551e-02	7.781451781131494272e+02	2.542956998387844170e-01	0.000000000000000000e+00	7.791230274947795742e+00	1.000000000000000000e+00
2.060000000000000000e+02	1.345851278826306441e+02	3.391124775250257528e+01	-4.504416831513774304e-03	1.194960399092909284e+02	3.571494451630984335e-01	0.000000000000000000e+00	3.254579261390481815e+00	1.000000000000000000e+00
2.060000000000000000e+02	1.007898801371042765e+02	5.239396882676627598e+01	-4.054311826753876843e-03	1.073805374337506606e+02	1.345348711120950558e-01	0.000000000000000000e+00	8.297625962326069526e+00	1.000000000000000000e+00
2.070000000000000000e+02	2.748086178409087310e+01	1.848444741134094826e+01	-5.220159605278478637e-03	1.387617295943502711e+02	2.735761865038889296e-01	0.000000000000000000e+00	5.500187395748892705e+00	1.000000000000000000e+00
2.070000000000000000e+02	1.168480192881751805e+02	5.012303587341384059e+01	-2.131262347347352790e-03	5.561770324628240303e+01	2.709169697228739349e-01	0.000000000000000000e+00	1.562146206958351513e+01	1.000000000000000000e+00
2.080000000000000000e+02	6.773139841364634606e+01	2.670751727193957947e+01	-3.791224099042816206e-03	1.002989898333903369e+02	1.395419943133660023e-01	0.000000000000000000e+00	4.125020222551245119e+00	1.000000000000000000e+00
2.080000000000000000e+02	1.427854886155167549e+02	2.069071607732495011e+01	-3.700767778119431507e-03	9.786417180540564686e+01	3.475534551317486232e-01	0.000000000000000000e+00	8.594113914385621555e+00	1.000000000000000000e+00
2.090000000000000000e+02	4.492938444870328851e+01	4.066596483563998987e+01	-1.703906556724048976e-02	4.568919057222791480e+02	8.965187725224366133e-03	0.000000000000000000e+00	6.495583978437037054e+00	1.000000000000000000e+00
2.090000000000000000e+02	3.358067343374688818e+01	1.734805626458613048e+01	-1.699274681587234145e-02	4.556451412097093794e+02	1.497949268738207884e-02	0.000000000000000000e+00	6.204763250898616356e+00	1.000000000000000000e+00
2.090000000000000000e+02	1.259220845336993762e+02	2.423408077593075660e+01	-4.121781976632958241e-03	1.091966353647681842e+02	3.129686229747548065e-01	0.000000000000000000e+00	7.386482390576531998e+00	1.000000000000000000e+00
2.100000000000000000e+02	9.309357210159038232e+01	3.561755982968445267e+01	-1.573528751986791666e-02	4.217980365285260973e+02	6.114603326831247188e-02	0.000000000000000000e+00	1.105328742728322311e+01	1.000000000000000000e+00
2.100000000000000000e+02	8.925502342320964999e+01	5.113429567286020827e+00	-3.796398117095633410e-03	1.004382591769090425e+02	2.358460693818931198e-01	0.000000000000000000e+00	8.493999202404477700e+00	1.000000000000000000e+00
2.100000000000000000e+02	1.259362564248496312e+02	1.684761198064038368e+01	-1.682782755339852845e-02	4.512059998723860872e+02	8.586438251204420169e-03	0.000000000000000000e+00	7.386482390576531998e+00	1.000000000000000000e+00
2.100000000000000000e+02	9.339117687150634595e+01	2.162427808337616142e+01	-3.253596871777657273e-02	8.740229451420296982e+02	2.310503608387903807e-02	0.000000000000000000e+00	7.791230274947795742e+00	1.000000000000000000e+00
2.100000000000000000e+02	1.112600709641476868e+02	2.715374903387009553e+01	-4.177943167277193767e-03	1.107083293852389971e+02	2.047581811024586917e-01	0.000000000000000000e+00	5.922426532321688697e+00	1.000000000000000000e+00
2.100000000000000000e+02	3.331963025248406041e+01	3.032213389812300974e+01	-4.178456428464847466e-03	1.107221448663464258e+02	1.740518106955782907e-01	0.000000000000000000e+00	6.908983766682019301e+00	1.000000000000000000e+00
2.110000000000000000e+02	7.357315451973137499e+01	1.338535127876952657e+01	-4.007010893913334065e-03	1.061073354856171136e+02	7.404960289045448008e-02	0.000000000000000000e+00	8.845464375133543555e+00	1.000000000000000000e+00
2.110000000000000000e+02	1.166078023029030817e+02	1.462549452466265620e+01	-4.147551734401989931e-03	1.098902814267828063e+02	1.847859129314479709e-01	0.000000000000000000e+00	4.589867881697613505e+00	1.000000000000000000e+00
2.110000000000000000e+02	6.000252353947724515e+01	2.305953328747549946e+01	-4.284260804431385891e-03	1.135700873806257079e+02	7.676064000923998876e-02	0.000000000000000000e+00	8.546536957825015435e+00	1.000000000000000000e+00
2.110000000000000000e+02	7.679871741407583841e+01	4.403553901639632784e+01	-6.909701107060457585e-03	1.842392160272924286e+02	1.285811562341288017e-01	0.000000000000000000e+00	3.841164022380091581e+00	1.000000000000000000e+00
2.110000000000000000e+02	1.091189004911974791e+02	3.267557165294380894e+01	-3.477250075658227385e-03	9.184773286591783403e+01	3.179216230378747454e-01	0.000000000000000000e+00	5.922426532321688697e+00	1.000000000000000000e+00
2.120000000000000000e+02	2.289445386206342903e+01	1.544850871612345600e+01	-4.582894793324169928e-03	1.216084357514486811e+02	8.091477189417628502e-02	0.000000000000000000e+00	5.500187395748892705e+00	1.000000000000000000e+00
2.120000000000000000e+02	1.333789374384472524e+02	3.074765833834917572e+01	-3.641704756152044573e-03	9.627436902318490297e+01	1.167157395072030424e-01	0.000000000000000000e+00	9.453705964685765295e+00	1.000000000000000000e+00
2.120000000000000000e+02	1.455186057399598987e+01	2.436041665159767433e+01	-4.315378244788269438e-03	1.144076773245042631e+02	7.971589819139301980e-02	0.000000000000000000e+00	1.220741437899427773e+01	1.000000000000000000e+00
2.120000000000000000e+02	4.170346031915319429e+01	2.600628020368603899e+01	-3.817706081736478400e-03	1.010118068949411878e+02	3.088258841870814564e-01	0.000000000000000000e+00	9.429485653977666360e+00	1.000000000000000000e+00
2.120000000000000000e+02	2.724596808276479365e+01	2.702900703503426527e+01	-4.454965753532194074e-03	1.181649623798962807e+02	1.046688147433759708e-01	0.000000000000000000e+00	6.908983766682019301e+00	1.000000000000000000e+00
2.130000000000000000e+02	6.503055581237217098e+01	1.109052071056160216e+01	-3.338197733590816344e-03	8.810485292294526971e+01	1.080843415048751144e-01	0.000000000000000000e+00	8.845464375133543555e+00	1.000000000000000000e+00
2.130000000000000000e+02	1.100794244796465904e+02	5.182713627672804080e+01	-1.613901481395835918e-02	4.326651874805692159e+02	1.033295540152656677e-02	0.000000000000000000e+00	1.064979728567377570e+01	1.000000000000000000e+00
2.130000000000000000e+02	7.368683694076199231e+01	3.691607517879913303e+01	-4.445448708672534131e-03	1.179087915323436278e+02	1.423290686982618958e-01	0.000000000000000000e+00	7.769849767855629530e+00	1.000000000000000000e+00
2.140000000000000000e+02	9.972197489382250524e+01	4.934894736079426991e+01	-3.674849710211121247e-03	9.716653367078446024e+01	8.375828022156150965e-02	0.000000000000000000e+00	1.064979728567377570e+01	1.000000000000000000e+00
2.150000000000000000e+02	1.118833543593715376e+02	1.780201984798293680e+01	-4.443509746397079560e-03	1.178566003725035358e+02	1.579322199901431745e-01	0.000000000000000000e+00	5.693041498253323951e+00	1.000000000000000000e+00
2.150000000000000000e+02	8.530173694157406317e+01	2.196353679025986594e+01	3.953493621138836310e-03	-1.046668079555367257e+02	2.682378767238416950e-01	0.000000000000000000e+00	4.548715303893243522e+00	1.000000000000000000e+00
2.150000000000000000e+02	1.375085846597077648e+02	2.224362574817934757e+01	-4.577557346912917990e-03	1.214647673973429960e+02	1.153587907459329154e-01	0.000000000000000000e+00	9.453705964685765295e+00	1.000000000000000000e+00
2.160000000000000000e+02	1.207885531875493825e+02	1.273123762234752654e+01	-4.587965468316105785e-03	1.217449234038137860e+02	7.294034721683351208e-02	0.000000000000000000e+00	4.589867881697613505e+00	1.000000000000000000e+00
2.160000000000000000e+02	7.053215284296248910e+01	2.720132092170501181e+01	-3.766269321051432441e-03	9.962728062924041694e+01	1.075225376594819426e-01	0.000000000000000000e+00	7.795286667697669536e+00	1.000000000000000000e+00
2.170000000000000000e+02	7.795300976576801588e+01	7.805453518469588126e+00	-5.994368092197930632e-03	1.596011442657345754e+02	6.240253249586358297e-02	0.000000000000000000e+00	1.156185015137339178e+01	1.000000000000000000e+00
2.170000000000000000e+02	6.332961920832691760e+01	2.421971003603794514e+01	-4.271758849963724035e-03	1.132335715483193184e+02	3.376524205752877705e-01	0.000000000000000000e+00	6.337294171521176800e+00	1.000000000000000000e+00
2.180000000000000000e+02	3.201786937135677391e+01	8.255111308375385093e+00	-2.079429738945168249e-02	5.579716981198261010e+02	1.099946325304557160e-02	0.000000000000000000e+00	3.474397865698510390e+00	1.000000000000000000e+00
2.180000000000000000e+02	4.887224584416858164e+01	5.200213532521683391e+01	-3.709618162574572758e-03	9.810239811624825279e+01	2.813668006596602433e-01	0.000000000000000000e+00	1.243205066042711593e+01	1.000000000000000000e+00
2.190000000000000000e+02	1.095921781035846863e+02	1.146250371287307068e+01	-4.686250975313694701e-03	1.243904800866909852e+02	8.677323188721342007e-02	0.000000000000000000e+00	6.740842192367344943e+00	1.000000000000000000e+00
2.200000000000000000e+02	8.426464040415770285e+01	1.749254274110780472e+01	-4.000529312687042122e-03	1.059328703884461902e+02	1.714448544110918071e-01	0.000000000000000000e+00	4.589701190216433524e+00	1.000000000000000000e+00
2.200000000000000000e+02	8.980538290913452215e+01	2.260227297582400041e+01	-4.468392453088699222e-03	1.185263696293045541e+02	2.530979211709378784e-01	0.000000000000000000e+00	4.548715303893243522e+00	1.000000000000000000e+00
2.200000000000000000e+02	9.547955166119007231e+01	2.440459253355841795e+01	-3.581714984220185551e-03	9.465962085850888741e+01	3.259242627926893787e-01	0.000000000000000000e+00	5.953532297300118792e+00	1.000000000000000000e+00
2.200000000000000000e+02	1.216253944156614466e+02	2.448671051387580277e+01	-4.341596434504177947e-03	1.151133938551985096e+02	1.502559731948694965e-01	0.000000000000000000e+00	7.479650395466094892e+00	1.000000000000000000e+00
2.210000000000000000e+02	1.393132335351692745e+02	3.335761498458986551e+01	-1.654635416761324890e-02	4.436295644490576251e+02	3.702706199798821984e-02	0.000000000000000000e+00	3.670103026154455605e+00	1.000000000000000000e+00
2.210000000000000000e+02	6.117949944775085669e+01	1.825831066746879827e+01	-1.720157713461679255e-02	4.612662389912500771e+02	3.013023461748653986e-02	0.000000000000000000e+00	6.337294171521176800e+00	1.000000000000000000e+00
2.210000000000000000e+02	5.284230085005501110e+01	3.972306215230128856e+01	-1.526990337438337807e-02	4.092712645373929377e+02	1.329423378209469986e-01	0.000000000000000000e+00	3.810374518837832625e+00	1.000000000000000000e+00
2.210000000000000000e+02	7.030576108242975408e+01	4.566909870270782079e+01	-2.227400733660043781e-03	5.820546575735952644e+01	3.127618486808958487e-01	0.000000000000000000e+00	7.405698351674057989e+00	1.000000000000000000e+00
2.220000000000000000e+02	4.512560949529608223e+01	1.644431994975305855e+01	-3.512946495753573734e-02	9.438322335987709266e+02	8.668338895817417900e-03	0.000000000000000000e+00	7.031061279571266809e+00	1.000000000000000000e+00
2.220000000000000000e+02	1.139370776916676817e+02	1.781611639711163875e+01	-4.178465224276540178e-03	1.107223816237190590e+02	1.463705294526413958e-01	0.000000000000000000e+00	7.697177831636801137e+00	1.000000000000000000e+00
2.220000000000000000e+02	9.160955195647589733e+01	3.882471394841559942e+01	-4.226123631424509065e-03	1.120052057284844125e+02	1.022087322662258435e-01	0.000000000000000000e+00	8.414504420983250910e+00	1.000000000000000000e+00
2.220000000000000000e+02	7.194724253137783876e+01	5.289058793476703357e+01	-5.096275829917589449e-03	1.354271428397222508e+02	6.463954749895006735e-02	0.000000000000000000e+00	7.405698351674057989e+00	1.000000000000000000e+00
2.220000000000000000e+02	1.273676375580483295e+02	2.927960251475657927e+01	-4.722435242369891172e-03	1.253644540982192694e+02	1.077238713450170415e-01	0.000000000000000000e+00	5.183637631360663356e+00	1.000000000000000000e+00
2.230000000000000000e+02	9.656786208579069353e+01	1.296977054608154312e+01	-3.972334338672630846e-03	1.051739446403274485e+02	9.948400430300918806e-02	0.000000000000000000e+00	1.148649526468273763e+01	1.000000000000000000e+00
2.230000000000000000e+02	6.127681510257676223e+01	5.117597242555295622e+01	-4.100759069847383781e-03	1.086307605655320572e+02	1.594896619483135991e-01	0.000000000000000000e+00	1.057579896303185940e+01	1.000000000000000000e+00
2.230000000000000000e+02	1.390003642958793080e+02	1.404907764311013096e+01	-3.702925576091678408e-03	9.792225337836752885e+01	3.126010199721507288e-01	0.000000000000000000e+00	9.345075840100072639e+00	1.000000000000000000e+00
2.240000000000000000e+02	2.039574256891711102e+01	7.113887484046236054e+00	-1.660028708611696255e-02	4.450812799392985539e+02	2.938067101004537829e-02	0.000000000000000000e+00	8.188399650983651412e+00	1.000000000000000000e+00
2.240000000000000000e+02	1.411556061094667029e+02	4.187847428962883356e+01	-1.622964289102030513e-02	4.351046286784808785e+02	9.425097852325814429e-03	0.000000000000000000e+00	8.717762327500818031e+00	1.000000000000000000e+00
2.240000000000000000e+02	5.283020235478274884e+01	4.438216144533713248e+01	-1.549760657255674738e-02	4.154003647073177490e+02	1.468287414558218096e-01	0.000000000000000000e+00	4.659115001366134656e+00	1.000000000000000000e+00
2.250000000000000000e+02	1.298030326214768593e+02	1.570423096780713301e+01	-1.774631495490248262e-02	4.759289784418194813e+02	1.830763800930212959e-02	0.000000000000000000e+00	9.345075840100072639e+00	1.000000000000000000e+00
2.250000000000000000e+02	1.170111713240032287e+02	4.244741421629324662e+01	-1.745776994584196523e-02	4.681621957253235564e+02	1.343382166827511437e-02	0.000000000000000000e+00	8.341938264879878773e+00	1.000000000000000000e+00
2.250000000000000000e+02	5.402697314352793967e+01	2.706054049027206432e+01	-4.701277878561438243e-03	1.247949601115128644e+02	1.873379060955280284e-01	0.000000000000000000e+00	7.344875567788568205e+00	1.000000000000000000e+00
2.250000000000000000e+02	8.924773055494520690e+01	4.690095591594098323e+01	-3.332015348485766089e-03	8.793844130509415891e+01	8.587055954532651914e-02	0.000000000000000000e+00	8.414504420983250910e+00	1.000000000000000000e+00
2.250000000000000000e+02	1.909069704255833599e+01	2.090408344537794605e+01	-1.591687731874624062e-02	4.266858996595231588e+02	1.405668213393440613e-02	0.000000000000000000e+00	7.173671568782030938e+00	1.000000000000000000e+00
2.250000000000000000e+02	5.094174557527521330e+01	2.039506466641741511e+01	-8.278696103433924938e-03	2.210885336135578996e+02	2.980556363147675025e-01	0.000000000000000000e+00	7.031061279571266809e+00	1.000000000000000000e+00
2.250000000000000000e+02	1.305185001975512478e+02	2.516351654380758873e+01	-4.142248992768806683e-03	1.097475472231979126e+02	2.208490219210778038e-01	0.000000000000000000e+00	5.183637631360663356e+00	1.000000000000000000e+00
2.250000000000000000e+02	2.270762766294044255e+01	4.995497179820501543e+01	-4.076202317933231949e-03	1.079697650523498851e+02	2.989222957231166822e-01	0.000000000000000000e+00	2.006606135737143859e+01	1.000000000000000000e+00
2.260000000000000000e+02	1.391321435891080398e+02	2.549051726294454312e+01	-4.304665218850106494e-03	1.141193141850106656e+02	2.075974897059515989e-01	0.000000000000000000e+00	7.869181668412636554e+00	1.000000000000000000e+00
2.260000000000000000e+02	1.132646029236182983e+01	3.260734661991403982e+01	-4.649900219966133195e-03	1.234120247001838493e+02	3.736245045508423956e-01	0.000000000000000000e+00	7.121850733859577787e+00	1.000000000000000000e+00
2.260000000000000000e+02	3.601273066219127372e+01	3.493428431137133572e+01	-3.972304384089991869e-03	1.051731383510920921e+02	9.735505270287836410e-02	0.000000000000000000e+00	8.354029116857446979e+00	1.000000000000000000e+00
2.260000000000000000e+02	1.356999860040390331e+02	3.400111984189034331e+01	-4.599947779036482956e-03	1.220674519552855912e+02	2.139446469630337244e-01	0.000000000000000000e+00	3.670103026154455605e+00	1.000000000000000000e+00
2.270000000000000000e+02	3.252993349492648889e+01	2.734087095656215638e+01	-4.227627301609524976e-03	1.120456801059214627e+02	1.268559761347354264e-01	0.000000000000000000e+00	8.354029116857446979e+00	1.000000000000000000e+00
2.270000000000000000e+02	6.174609842133815363e+01	2.806132312538011320e+01	-4.125965241196218047e-03	1.093092365392408993e+02	8.629973002889634870e-02	0.000000000000000000e+00	7.783730528304690921e+00	1.000000000000000000e+00
2.270000000000000000e+02	8.171273113610013183e+01	3.378058192427945272e+01	-2.946189806617228839e-03	7.755315285417265159e+01	2.139073021199111579e-01	0.000000000000000000e+00	6.878910588245043201e+00	1.000000000000000000e+00
2.280000000000000000e+02	1.195597200888371816e+02	1.192169828975557522e+01	-1.651160146679712601e-02	4.426941239889054600e+02	9.889473771291901194e-03	0.000000000000000000e+00	1.091938666326369045e+01	1.000000000000000000e+00
2.280000000000000000e+02	8.050078776231617894e+01	2.700927450696254795e+01	-4.106944941095404256e-03	1.087972660200953641e+02	9.834309106410776824e-02	0.000000000000000000e+00	6.878910588245043201e+00	1.000000000000000000e+00
2.280000000000000000e+02	1.247154023254967257e+02	4.564628256161376640e+01	-3.997312437533559124e-03	1.058462815736732381e+02	3.697490458667795910e-01	0.000000000000000000e+00	6.002534086949432357e+00	1.000000000000000000e+00
2.290000000000000000e+02	1.096893069844385735e+02	4.998297869155900131e+00	-3.312460251909345871e-02	8.898672352557236991e+02	6.519328294633863763e-03	0.000000000000000000e+00	1.036562143665918789e+01	1.000000000000000000e+00
2.290000000000000000e+02	1.639269711588382705e+01	1.425710216268909036e+01	-1.687895222035106987e-02	4.525821254930178839e+02	3.314923906041611357e-02	0.000000000000000000e+00	7.173671568782030938e+00	1.000000000000000000e+00
2.300000000000000000e+02	1.365494188895330296e+02	6.621523908386718560e+00	-1.544037788079230533e-02	4.138599366973828637e+02	3.591459002763186525e-02	0.000000000000000000e+00	1.131411928543544576e+01	1.000000000000000000e+00
2.300000000000000000e+02	9.836311184561638754e+01	1.476338015719305474e+01	-3.702823829858050385e-03	9.791951466910556690e+01	1.076278765249158997e-01	0.000000000000000000e+00	7.618698686770742690e+00	1.000000000000000000e+00
2.300000000000000000e+02	1.064410540017140221e+02	2.793922242248658350e+01	-3.632728892925647050e-03	9.603276519299079439e+01	2.275394220665586387e-01	0.000000000000000000e+00	9.463352950396979324e+00	1.000000000000000000e+00
2.300000000000000000e+02	1.298295204026096599e+02	4.878892663282777420e+01	-3.806756534175580187e-03	1.007170772892331172e+02	1.684499496167136678e-01	0.000000000000000000e+00	6.002534086949432357e+00	1.000000000000000000e+00
2.310000000000000000e+02	7.740172565868935806e+01	5.401553008633578123e+00	-1.618611207121113324e-02	4.339329070811134557e+02	1.301789863746338760e-02	0.000000000000000000e+00	1.087851507379080118e+01	1.000000000000000000e+00
2.310000000000000000e+02	9.600384079540594939e+01	4.589345969668108438e+01	-1.971037381394705537e-02	5.287956644755702200e+02	1.424095674795750055e-01	0.000000000000000000e+00	1.153449838822437101e+01	1.000000000000000000e+00
2.310000000000000000e+02	1.126764447390794430e+02	4.414875181746540989e+01	-3.631440200321849922e-03	9.599807737955525511e+01	2.961208492556106631e-01	0.000000000000000000e+00	9.000553363330169532e+00	1.000000000000000000e+00
2.320000000000000000e+02	4.813972621323096490e+01	1.865790991692453815e+01	-4.593755657833317914e-03	1.219007782703177725e+02	8.220006274226743237e-02	0.000000000000000000e+00	5.643019446641508452e+00	1.000000000000000000e+00
2.320000000000000000e+02	1.125710471087748488e+02	3.514881558515352822e+01	-1.697942289833937607e-02	4.552865005499800191e+02	2.125904075725615350e-02	0.000000000000000000e+00	9.000553363330169532e+00	1.000000000000000000e+00
2.330000000000000000e+02	5.715016618409999438e+01	3.268574212786470667e+01	-4.303990101028935811e-03	1.141011419995268881e+02	8.375443240110114207e-02	0.000000000000000000e+00	1.117779591765706471e+01	1.000000000000000000e+00
2.330000000000000000e+02	4.871976439492679134e+01	4.947701022049403718e+01	-1.540063780770635840e-02	4.127902508490600439e+02	1.257013100374811954e-01	0.000000000000000000e+00	3.674106501009975378e+00	1.000000000000000000e+00
2.330000000000000000e+02	1.059813323348413832e+02	1.467802058037408308e+01	-4.441216441161246857e-03	1.177948713426814322e+02	1.926967194558907304e-01	0.000000000000000000e+00	7.618698686770742690e+00	1.000000000000000000e+00
2.330000000000000000e+02	9.224124243371234400e+01	2.899486315796389135e+01	-7.533913308227628905e-03	2.010411719898516480e+02	4.049741854053179324e-02	0.000000000000000000e+00	1.083998507507983433e+01	1.000000000000000000e+00
2.330000000000000000e+02	5.477532170722256666e+01	6.523501925312292116e+00	-4.640946337432398823e-03	1.231710125255668942e+02	1.844507057464798150e-01	0.000000000000000000e+00	8.622745534073013474e+00	1.000000000000000000e+00
2.330000000000000000e+02	4.723209663519074297e+01	1.272429520091167987e+01	-3.478536339502371483e-03	9.188235530428916320e+01	3.898899909101239958e-01	0.000000000000000000e+00	6.002630677379529267e+00	1.000000000000000000e+00
2.330000000000000000e+02	3.618242045011566432e+01	1.711465512853390436e+01	-1.798109962435063061e-02	4.822486909840858402e+02	2.278659130537263877e-02	0.000000000000000000e+00	1.188993709357145256e+01	1.000000000000000000e+00
2.340000000000000000e+02	6.187693278363447291e+01	1.904692093054182678e+01	-3.668555060471200956e-03	9.699710021925609738e+01	8.330071639865899158e-02	0.000000000000000000e+00	8.455154224988751466e+00	1.000000000000000000e+00
2.340000000000000000e+02	2.311455970213581779e+01	5.655748648836511627e+00	-2.100980277941985521e-03	5.480259903067626936e+01	3.374562163986395413e-01	0.000000000000000000e+00	1.091635098825236661e+01	1.000000000000000000e+00
2.350000000000000000e+02	3.493694151831069661e+01	3.236385701932469061e+01	-4.128082769496600052e-03	1.093662341711134758e+02	8.195325955285193142e-02	0.000000000000000000e+00	1.434680843248645310e+01	1.000000000000000000e+00
2.350000000000000000e+02	1.268940249711747299e+02	3.354513074918548199e+01	-1.721545000376082518e-02	4.616396558132803420e+02	2.494656258112715186e-02	0.000000000000000000e+00	6.327534272405412885e+00	1.000000000000000000e+00
2.350000000000000000e+02	6.089750233675998459e+01	4.321667719250917372e+01	-4.104226880439420036e-03	1.087241038240344437e+02	7.359253116560393604e-02	0.000000000000000000e+00	9.778707698145181482e+00	1.000000000000000000e+00
2.360000000000000000e+02	4.471104686477519152e+01	4.379206802637855844e+01	-5.036225788208993810e-03	1.338107723899760231e+02	2.329179696557663881e-01	0.000000000000000000e+00	6.956175960035746897e+00	1.000000000000000000e+00
2.360000000000000000e+02	1.141536125559204251e+01	4.892748372059182316e+01	-1.731608848368326736e-02	4.643485476046199665e+02	1.938566711715106194e-02	0.000000000000000000e+00	1.666140655368350565e+01	1.000000000000000000e+00
2.360000000000000000e+02	1.114068661881032938e+02	7.729121728652761369e+00	-1.950845109342936104e-02	5.233604989154695204e+02	1.030263075571413722e-02	0.000000000000000000e+00	8.816099638975556374e+00	1.000000000000000000e+00
2.360000000000000000e+02	7.262195592392997412e+01	1.517375293973260852e+01	-1.670541417851167942e-02	4.479109919724583051e+02	8.524360231472960514e-03	0.000000000000000000e+00	9.432614978054264299e+00	1.000000000000000000e+00
2.360000000000000000e+02	1.200023785188146235e+02	2.012904508717967289e+01	-4.856934811676033061e-03	1.289847867931576673e+02	1.443990847512705011e-01	0.000000000000000000e+00	8.417316024729874613e+00	1.000000000000000000e+00
2.360000000000000000e+02	1.009369570151211519e+02	3.546709803833000763e+01	-3.636255017239346798e-03	9.612767808531573621e+01	1.336557832274508639e-01	0.000000000000000000e+00	1.083998507507983433e+01	1.000000000000000000e+00
2.360000000000000000e+02	4.726720411499107399e+01	5.285178831896463691e+01	-1.525213415121984620e-02	4.087929693286092743e+02	8.896816266068752199e-02	0.000000000000000000e+00	3.674106501009975378e+00	1.000000000000000000e+00
2.360000000000000000e+02	5.352288958446690970e+01	2.035060616662732969e+01	-3.223473408671618384e-03	8.501681162621568433e+01	3.729478055502409850e-01	0.000000000000000000e+00	5.643019446641508452e+00	1.000000000000000000e+00
2.370000000000000000e+02	1.136437114146054128e+01	3.226615519146820787e+01	-2.141086984852295927e-02	5.745680147020264030e+02	1.249704472900070584e-02	0.000000000000000000e+00	1.666140655368350565e+01	1.000000000000000000e+00
2.370000000000000000e+02	6.318052438778160962e+01	8.448159932361644309e+00	-3.944505148662793940e-03	1.044248647214398176e+02	3.173698994266104245e-01	0.000000000000000000e+00	8.622745534073013474e+00	1.000000000000000000e+00
2.370000000000000000e+02	8.212830982253379375e+01	1.791052280995248225e+01	-4.220871590108030320e-03	1.118638362282599559e+02	1.122878639847145754e-01	0.000000000000000000e+00	6.361507947555089082e+00	1.000000000000000000e+00
2.380000000000000000e+02	1.228806899650011673e+02	5.324291589644622746e+01	-1.738516747684781122e-02	4.662079508635090974e+02	4.484693946247308993e-02	0.000000000000000000e+00	9.246370425778234647e+00	1.000000000000000000e+00
2.380000000000000000e+02	7.529274688604570542e+01	3.891256972893732780e+01	-1.525876611370207900e-02	4.089714822467539079e+02	6.903304849909119856e-02	0.000000000000000000e+00	3.728790086190187036e+00	1.000000000000000000e+00
2.380000000000000000e+02	8.691152587620474890e+01	3.882009509571194883e+01	-5.910328373204329702e-03	1.573390422834341962e+02	1.039387884543800933e-01	0.000000000000000000e+00	1.076024429036216645e+01	1.000000000000000000e+00
2.380000000000000000e+02	1.239575620243346350e+02	4.259182944661791481e+01	-1.675083092951368605e-02	4.491334772889443343e+02	2.490511765345071460e-02	0.000000000000000000e+00	5.955521542852029171e+00	1.000000000000000000e+00
2.380000000000000000e+02	1.422562019060881653e+02	5.250825958957386064e+01	-1.550975941919952548e-02	4.157274835840873948e+02	4.694811634485540619e-02	0.000000000000000000e+00	1.282934901017718943e+01	1.000000000000000000e+00
2.380000000000000000e+02	1.283988834951841227e+02	1.953751043732679094e+01	-1.491561028114847184e-02	3.997347368321654244e+02	2.616122187678970867e-02	0.000000000000000000e+00	8.417316024729874613e+00	1.000000000000000000e+00
2.390000000000000000e+02	3.187528920098523955e+01	1.834753805583502384e+01	-4.250883101015323282e-03	1.126716578051072730e+02	1.080205235430509170e-01	0.000000000000000000e+00	1.434680843248645310e+01	1.000000000000000000e+00
2.390000000000000000e+02	7.014656455060824669e+01	4.639125943433692356e+01	-1.656788622999065888e-02	4.442091442188409474e+02	4.200055952738035447e-02	0.000000000000000000e+00	5.054161285707002627e+00	1.000000000000000000e+00
2.400000000000000000e+02	1.077190595121800953e+02	1.957824995167889881e+01	-1.661515665164746761e-02	4.454815248956751930e+02	6.589056604638710013e-03	0.000000000000000000e+00	1.010567665329346632e+01	1.000000000000000000e+00
2.400000000000000000e+02	2.822299047798904681e+01	5.174129000308735016e+01	-4.169015506596943088e-03	1.104680230257705915e+02	1.948296167949762348e-01	0.000000000000000000e+00	4.159905731844254717e+00	1.000000000000000000e+00
2.400000000000000000e+02	1.390241883841450203e+02	8.577937515585032813e+00	-3.587767440320725580e-03	9.482253516982233066e+01	1.141363736745455437e-01	0.000000000000000000e+00	1.526464354678325108e+01	1.000000000000000000e+00
2.400000000000000000e+02	6.527543044676779971e+01	2.109006840948409334e+01	-3.629018620770038586e-03	9.593289558254248561e+01	1.146176875413624785e-01	0.000000000000000000e+00	9.432614978054264299e+00	1.000000000000000000e+00
2.410000000000000000e+02	8.274739284209631762e+01	1.157921018288249115e+01	-4.481370127164372927e-03	1.188756904338453921e+02	1.051486094524970438e-01	0.000000000000000000e+00	6.361507947555089082e+00	1.000000000000000000e+00
2.410000000000000000e+02	5.038426161143139836e+01	1.434475054154802010e+01	-1.743286390237563238e-02	4.674917983112063098e+02	1.556539269074830312e-02	0.000000000000000000e+00	6.776524724548548484e+00	1.000000000000000000e+00
2.410000000000000000e+02	6.846416895243062584e+01	3.986681251071095033e+01	-6.188116471828918400e-03	1.648162806188691434e+02	2.729616066650677464e-01	0.000000000000000000e+00	4.064981450125458196e+00	1.000000000000000000e+00
2.410000000000000000e+02	1.241238984957677474e+02	5.147407216841720867e+00	-4.256262281380873702e-03	1.128164495144773269e+02	1.608216663649622014e-01	0.000000000000000000e+00	8.032697080655426092e+00	1.000000000000000000e+00
2.410000000000000000e+02	1.325336201476255269e+02	3.974738045843148626e+01	-3.708074921827027911e-03	9.806085861568836037e+01	1.258105903768128586e-01	0.000000000000000000e+00	8.319224270754334682e+00	1.000000000000000000e+00
2.430000000000000000e+02	9.615820436322283626e+01	3.331720547788491871e+01	-3.557292427650942529e-03	9.400223748919593447e+01	1.546117847642960452e-01	0.000000000000000000e+00	1.016432110803944155e+01	1.000000000000000000e+00
2.430000000000000000e+02	9.810918094815033896e+01	2.270473913373631092e+01	-3.950818251699845032e-03	1.045947948814355613e+02	1.408817382733288381e-01	0.000000000000000000e+00	7.052959418749794374e+00	1.000000000000000000e+00
2.430000000000000000e+02	8.924430846493615377e+01	5.109307330388000778e+00	3.047157965680981351e-03	-8.027091863804830041e+01	2.140280511341930980e-01	0.000000000000000000e+00	6.489985441101468133e+00	1.000000000000000000e+00
2.430000000000000000e+02	1.303337218545314897e+02	4.777046839059014616e+01	-4.023728069595513233e-03	1.065573126714285053e+02	2.353772378768191897e-01	0.000000000000000000e+00	5.396862580966128142e+00	1.000000000000000000e+00
2.440000000000000000e+02	2.430013285144658752e+01	5.312548787178544529e+01	-3.226642878588336684e-03	8.510212443148571992e+01	1.761809230415702920e-01	0.000000000000000000e+00	4.159905731844254717e+00	1.000000000000000000e+00
2.440000000000000000e+02	1.239532285207476576e+02	1.317829098820816114e+01	-4.125704948051204385e-03	1.093022302135848207e+02	1.436141910901135299e-01	0.000000000000000000e+00	8.032697080655426092e+00	1.000000000000000000e+00
2.450000000000000000e+02	5.648781725740862569e+00	1.480870468899046166e+01	-4.852032975433061626e-03	1.288528437831747340e+02	1.129348064210944358e-01	0.000000000000000000e+00	4.066854538520507134e+01	1.000000000000000000e+00
2.460000000000000000e+02	1.262188082079095608e+02	2.754443196757940626e+01	-1.639449145407345654e-02	4.395418669954044049e+02	1.128446981042674491e-02	0.000000000000000000e+00	8.170098276930829684e+00	1.000000000000000000e+00
2.460000000000000000e+02	9.230175415582989729e+01	1.083398521415965376e+01	-3.661854579068466765e-03	9.681674297336090262e+01	1.505836943948245521e-01	0.000000000000000000e+00	6.489985441101468133e+00	1.000000000000000000e+00
2.460000000000000000e+02	1.189881588435657136e+02	2.269260213210228372e+01	-3.246056298683792311e-03	8.562467658428984407e+01	4.562784461055809926e-01	0.000000000000000000e+00	8.707614080935835332e+00	1.000000000000000000e+00
2.470000000000000000e+02	1.015906336629631426e+02	1.132819690109719879e+01	-1.647627215729780339e-02	4.417431629194401239e+02	9.558941001265752746e-03	0.000000000000000000e+00	6.575338524632393877e+00	1.000000000000000000e+00
2.470000000000000000e+02	1.051171575694642115e+02	2.851610341318003350e+01	-1.610800481866724379e-02	4.318304896417474197e+02	6.583878964376288501e-03	0.000000000000000000e+00	9.104048061894019384e+00	1.000000000000000000e+00
2.470000000000000000e+02	6.321576559116197558e+01	2.189879313974107689e+01	-4.094772594015985701e-03	1.084696222489435655e+02	6.778631651426691995e-02	0.000000000000000000e+00	1.027182585612475663e+01	1.000000000000000000e+00
2.470000000000000000e+02	1.257958001573858269e+02	3.970000269205979748e+01	-2.105932252445914116e-02	5.651053950245652686e+02	2.863452146267875253e-02	0.000000000000000000e+00	6.755160267197421575e+00	1.000000000000000000e+00
2.470000000000000000e+02	1.250012771738628317e+02	4.693910839309152294e+01	-5.694740035856375379e-03	1.515360385238335539e+02	3.230892027470051442e-01	0.000000000000000000e+00	5.396862580966128142e+00	1.000000000000000000e+00
2.470000000000000000e+02	1.181092900274828708e+02	4.958122632487012993e+01	-4.478443303574349173e-03	1.187969089538009229e+02	2.466208505916102078e-01	0.000000000000000000e+00	6.432303804639007971e+00	1.000000000000000000e+00
2.480000000000000000e+02	1.031054759977999993e+02	1.772665995202598666e+01	-5.267996827273978104e-03	1.400493668687205115e+02	2.997805260575040487e-01	0.000000000000000000e+00	6.575338524632393877e+00	1.000000000000000000e+00
2.480000000000000000e+02	1.097616397863458673e+02	1.747849250850820724e+01	-4.103135277760203668e-03	1.086947210915109423e+02	1.882326316526949928e-01	0.000000000000000000e+00	6.660788501369146353e+00	1.000000000000000000e+00
2.480000000000000000e+02	5.685139686888965826e+01	4.110038230849233543e+01	-4.459332385336816154e-03	1.182824992610222665e+02	9.048141143372145923e-02	0.000000000000000000e+00	1.191402895543213525e+01	1.000000000000000000e+00
2.480000000000000000e+02	8.725595579992103978e+01	4.922489068941931833e+01	-4.000700834773068641e-03	1.059374872583673977e+02	7.965824484959649343e-02	0.000000000000000000e+00	1.805484301886708209e+01	1.000000000000000000e+00
2.480000000000000000e+02	1.376632672610176371e+02	5.060954981308445610e+01	-3.921451221649461215e-03	1.038043208331310154e+02	1.279271724659107878e-01	0.000000000000000000e+00	6.709026654906375953e+00	1.000000000000000000e+00
2.490000000000000000e+02	8.149448188718652375e+01	2.808874912985395156e+01	-4.274395750543016036e-03	1.133045491538965024e+02	1.378311731407589891e-01	0.000000000000000000e+00	4.663546016646836101e+00	1.000000000000000000e+00
2.490000000000000000e+02	1.216839603120978524e+02	3.434043523542442955e+01	-5.535120934597155887e-03	1.472395619328185603e+02	4.737331281343101219e-01	0.000000000000000000e+00	6.755160267197421575e+00	1.000000000000000000e+00
2.490000000000000000e+02	1.039901103272330829e+02	4.244658495037395340e+01	-4.452700299983840260e-03	1.181039830355587412e+02	8.751690856414306996e-02	0.000000000000000000e+00	1.086604942680842001e+01	1.000000000000000000e+00
2.490000000000000000e+02	1.352295742668359537e+02	2.197266287742177937e+01	-4.452654285991375013e-03	1.181027444742592110e+02	1.007525359554924949e-01	0.000000000000000000e+00	1.059426806168013790e+01	1.000000000000000000e+00
2.500000000000000000e+02	2.963228740999334221e+01	5.016286137188841110e+01	-1.714369960407396976e-02	4.597083461503477793e+02	1.153384382811795117e-02	0.000000000000000000e+00	3.907490963955454255e+00	1.000000000000000000e+00
2.500000000000000000e+02	7.169415215113735940e+01	9.626635001817136938e+00	-1.707028475992476355e-02	4.577322345394459262e+02	9.881676473162515073e-03	0.000000000000000000e+00	4.650480199788216140e+00	1.000000000000000000e+00
2.500000000000000000e+02	1.419530652061269791e+02	3.844252774404662887e+01	-1.726929395031457509e-02	4.630889764403922300e+02	4.630784630348228070e-02	0.000000000000000000e+00	5.773544906175176905e+00	1.000000000000000000e+00
2.500000000000000000e+02	1.099202969126036180e+02	5.229271050696102918e+01	-3.787618045677531176e-03	1.002019254861557442e+02	1.574807556203905445e-01	0.000000000000000000e+00	7.304230262785800676e+00	1.000000000000000000e+00
2.510000000000000000e+02	1.124602100472269584e+01	2.233117191523634304e+01	-3.650126544742005909e-03	9.650105879430749667e+01	2.347393160225551556e-01	0.000000000000000000e+00	5.225870441255158205e+00	1.000000000000000000e+00
2.510000000000000000e+02	1.192407196612199272e+02	4.324921248888752956e+01	-5.035205293582211555e-03	1.337833036770172441e+02	1.128768912986264361e-01	0.000000000000000000e+00	6.432303804639007971e+00	1.000000000000000000e+00
2.510000000000000000e+02	1.340831303669839372e+02	4.493560423031553341e+01	-3.628766349507690867e-03	9.592610518236661221e+01	3.221078853500258798e-01	0.000000000000000000e+00	6.709026654906375953e+00	1.000000000000000000e+00
2.510000000000000000e+02	1.431713982717949420e+02	1.052846936642294828e+01	-2.059600470378302253e-03	5.368877635447071128e+01	4.228173842417031203e-01	0.000000000000000000e+00	1.392990070470463237e+01	1.000000000000000000e+00
2.510000000000000000e+02	7.820823787399517357e+01	1.833498684902739129e+01	-4.260621710767834372e-03	1.129337925277100680e+02	1.221846956852580268e-01	0.000000000000000000e+00	5.895839535226913064e+00	1.000000000000000000e+00
2.520000000000000000e+02	3.187420377316032472e+01	6.967710790170587032e+00	-6.689667889562498151e-03	1.783165691713222998e+02	3.092356377685556712e-02	0.000000000000000000e+00	1.003735033314839775e+01	1.000000000000000000e+00
2.520000000000000000e+02	6.265406473503213647e+01	1.164233670650956398e+01	-4.788081278451416026e-03	1.271314522525263584e+02	2.031644793389925097e-01	0.000000000000000000e+00	6.029402955473745607e+00	1.000000000000000000e+00
2.530000000000000000e+02	1.215384502550487724e+02	2.568456439477321140e+01	-4.192737603448026124e-03	1.111065520802911379e+02	1.134880970017027035e-01	0.000000000000000000e+00	8.657093807204496727e+00	1.000000000000000000e+00
2.530000000000000000e+02	4.935648180395989471e+01	5.038665654752595913e+01	-1.662828649192043401e-02	4.458349415665593369e+02	1.137597647540911083e-02	0.000000000000000000e+00	8.177670418598149027e+00	1.000000000000000000e+00
2.530000000000000000e+02	6.715170074221897778e+01	2.985051926385016685e+01	-4.354153366500929795e-03	1.154513895208387737e+02	1.922696570499579094e-01	0.000000000000000000e+00	1.308223526738655629e+01	1.000000000000000000e+00
2.540000000000000000e+02	1.424364552667702242e+02	3.268925434250445505e+01	-1.798220988996135708e-02	4.822785760678174825e+02	4.101093442583880755e-02	0.000000000000000000e+00	5.773544906175176905e+00	1.000000000000000000e+00
2.540000000000000000e+02	1.596646439310664078e+01	3.875004378594196908e+01	-4.336372182743577879e-03	1.149727723680587275e+02	5.568614977462127413e-02	0.000000000000000000e+00	1.091103877987926651e+01	1.000000000000000000e+00
2.540000000000000000e+02	1.028145021799676151e+01	1.719509120459916574e+01	-4.117656755827416200e-03	1.090855965574828588e+02	1.607571644969048030e-01	0.000000000000000000e+00	5.225870441255158205e+00	1.000000000000000000e+00
2.540000000000000000e+02	5.030451219840347221e+01	2.308631532917620177e+01	-1.766221586077224362e-02	4.736652782555283352e+02	2.712083906112350284e-02	0.000000000000000000e+00	1.049629137366240172e+01	1.000000000000000000e+00
2.540000000000000000e+02	7.894341900982685445e+01	2.418481013889367048e+01	-1.936599686605401660e-03	5.037795713554443466e+01	3.751636912852519545e-01	0.000000000000000000e+00	4.663546016646836101e+00	1.000000000000000000e+00
2.550000000000000000e+02	1.026798887856640192e+02	5.325617814375166859e+01	-1.639434188098737311e-02	4.395378409279855418e+02	1.475837990677597578e-02	0.000000000000000000e+00	7.304230262785800676e+00	1.000000000000000000e+00
2.550000000000000000e+02	6.463171017329692347e+01	4.445000060180954904e+01	-4.089713615367860863e-03	1.083334494277420816e+02	1.129144970752973265e-01	0.000000000000000000e+00	8.330466622847509939e+00	1.000000000000000000e+00
2.550000000000000000e+02	6.737790240622328497e+01	7.895463656123292040e+00	-4.244960313552080013e-03	1.125122337920121538e+02	2.492205369181760277e-01	0.000000000000000000e+00	4.650480199788216140e+00	1.000000000000000000e+00
2.550000000000000000e+02	1.293176086945358918e+02	1.413042482509876230e+01	-4.260670802148924796e-03	1.129351139232574184e+02	1.779069198035477806e-01	0.000000000000000000e+00	3.312115537315414748e+00	1.000000000000000000e+00
2.550000000000000000e+02	4.577291879670202945e+01	3.488591102190542870e+01	-1.675590555885051597e-02	4.492700713806398198e+02	6.918473887075116124e-03	0.000000000000000000e+00	7.379617936844193871e+00	1.000000000000000000e+00
2.560000000000000000e+02	5.582837108825961181e+00	4.210131991260939799e+01	-2.111524319943914457e-02	5.666106150709753138e+02	8.521160797692273192e-03	0.000000000000000000e+00	1.091103877987926651e+01	1.000000000000000000e+00
2.570000000000000000e+02	1.305636434423475691e+02	2.440355380682896325e+01	-4.056605206247348647e-03	1.074422684623699240e+02	9.780260932564188714e-02	0.000000000000000000e+00	4.875798851093623654e+00	1.000000000000000000e+00
2.570000000000000000e+02	6.445608588425782770e+00	2.615823735292606500e+01	-3.892220979769640474e-03	1.030175287199339635e+02	6.404672230944086220e-02	0.000000000000000000e+00	9.749444593586707342e+00	1.000000000000000000e+00
2.570000000000000000e+02	3.968417756647341577e+01	1.327268589385791131e+01	-4.734722016122918341e-03	1.256951778987702397e+02	1.946918038714898769e-01	0.000000000000000000e+00	3.381571834589549130e+00	1.000000000000000000e+00
2.570000000000000000e+02	5.466389971907432255e+01	1.353812843084628881e+01	-4.338283048833537978e-03	1.150242072612470139e+02	1.390037315782782779e-01	0.000000000000000000e+00	6.539484739205930985e+00	1.000000000000000000e+00
2.570000000000000000e+02	5.656276332001355911e+01	4.652093537462710060e+01	-4.649970593583905784e-03	1.234139189509282772e+02	9.632617123842635021e-02	0.000000000000000000e+00	8.177670418598149027e+00	1.000000000000000000e+00
2.580000000000000000e+02	9.126777049795191488e+01	1.249991251680300053e+01	-4.639375504924338721e-03	1.231287303359915626e+02	9.679230920693260298e-02	0.000000000000000000e+00	1.698312315334228018e+01	1.000000000000000000e+00
2.580000000000000000e+02	1.223635612710380229e+02	4.495206202092015957e+01	-4.092143027505074949e-03	1.083988420549096645e+02	1.398250346354465989e-01	0.000000000000000000e+00	3.059777548016234139e+00	1.000000000000000000e+00
2.580000000000000000e+02	1.324829004167009430e+02	1.510563641553418357e+01	-3.305787131455296003e-03	8.723245486859323705e+01	2.412211922056097801e-01	0.000000000000000000e+00	3.312115537315414748e+00	1.000000000000000000e+00
2.590000000000000000e+02	1.411815475580370958e+02	4.702306173195466954e+01	-1.598775281141200447e-02	4.285936593995093631e+02	7.235277678589779882e-03	0.000000000000000000e+00	1.352627603967508563e+01	1.000000000000000000e+00
2.590000000000000000e+02	4.827617329684467506e+01	5.024621108152215498e+01	-4.412973635818389848e-03	1.170346581159253390e+02	8.344339160514901987e-02	0.000000000000000000e+00	9.085441833200217587e+00	1.000000000000000000e+00
2.600000000000000000e+02	1.004527313687738825e+02	3.306569903566872171e+01	-1.596229190411948759e-02	4.279083266836544794e+02	9.385671414948171254e-03	0.000000000000000000e+00	7.826203131137386748e+00	1.000000000000000000e+00
2.600000000000000000e+02	1.174217764716399017e+02	1.802931021628538488e+01	-4.174970435877891142e-03	1.106283122020339817e+02	4.364661242636364014e-01	0.000000000000000000e+00	5.402947914805431573e+00	1.000000000000000000e+00
2.600000000000000000e+02	4.420961818794351217e+01	2.767377873662059784e+01	-4.146248319647547094e-03	1.098551973363658760e+02	1.088540824950738894e-01	0.000000000000000000e+00	7.379617936844193871e+00	1.000000000000000000e+00
2.610000000000000000e+02	5.909414365382910717e+01	8.727951788260726929e+00	-4.298221992603451329e-03	1.139458814910475013e+02	1.814429844915532719e-01	0.000000000000000000e+00	6.539484739205930985e+00	1.000000000000000000e+00
2.620000000000000000e+02	1.069818528890826173e+02	4.256358583530030870e+01	-4.882667647199429722e-03	1.296774390169486253e+02	6.005952720591178906e-02	0.000000000000000000e+00	7.916046892469059237e+00	1.000000000000000000e+00
2.620000000000000000e+02	1.209870955820515945e+02	4.221937454329170691e+01	-4.274454071624093389e-03	1.133061189858128159e+02	2.004763956782588119e-01	0.000000000000000000e+00	3.059777548016234139e+00	1.000000000000000000e+00
2.620000000000000000e+02	1.394712938045861961e+02	9.915803049558295612e+00	-3.320618989234576206e-03	8.763168484324678786e+01	2.918765813088517458e-01	0.000000000000000000e+00	5.441147735191901091e+00	1.000000000000000000e+00
2.620000000000000000e+02	6.525581029345223882e+00	4.320068058681319911e+01	-3.549669240083381215e-03	9.379704370803464997e+01	2.101861841103712658e-01	0.000000000000000000e+00	1.704263087001452348e+01	1.000000000000000000e+00
2.630000000000000000e+02	3.510042099069846699e+01	3.566458207280575010e+01	-1.639680222700200252e-02	4.396040662041227165e+02	1.057886862661561178e-02	0.000000000000000000e+00	1.045386770685777122e+01	1.000000000000000000e+00
2.630000000000000000e+02	1.416844186068315139e+02	3.350613663007692367e+01	-2.155006056153898134e-02	5.783146191838349068e+02	9.090227727758581899e-03	0.000000000000000000e+00	9.498992465023988530e+00	1.000000000000000000e+00
2.630000000000000000e+02	6.947304375598832848e+01	8.782684699474716084e+00	-1.692116648256608222e-02	4.537184092333906733e+02	3.752727887719498057e-02	0.000000000000000000e+00	1.037904441758347396e+01	1.000000000000000000e+00
2.630000000000000000e+02	2.926205443433729414e+01	1.548618127777213083e+01	-4.512284065805597169e-03	1.197078027102601823e+02	3.551261715586089274e-01	0.000000000000000000e+00	4.237767473678925256e+00	1.000000000000000000e+00
2.630000000000000000e+02	1.271891686716744942e+02	4.665122649162061919e+01	-4.520290928896389220e-03	1.199233239076962150e+02	1.132510874899798070e-01	0.000000000000000000e+00	5.116018635967646055e+00	1.000000000000000000e+00
2.630000000000000000e+02	1.152180393245859022e+02	4.519383176964907989e+01	-4.015222663786383213e-03	1.063283721707758644e+02	1.727398468818275301e-01	0.000000000000000000e+00	6.490716901331752275e+00	1.000000000000000000e+00
2.640000000000000000e+02	1.120367955623811298e+02	1.846956784202164314e+01	-1.700452146321165120e-02	4.559620800739285755e+02	1.142740632392813538e-02	0.000000000000000000e+00	5.402947914805431573e+00	1.000000000000000000e+00
2.640000000000000000e+02	7.487249905802511307e+01	1.826106277170814707e+01	-1.660792791635228374e-02	4.452869486091694853e+02	8.852357355920714710e-03	0.000000000000000000e+00	7.655692655356098442e+00	1.000000000000000000e+00
2.640000000000000000e+02	6.624222238363113036e+01	5.104036207521998847e+01	-1.716565256371250722e-02	4.602992552360800573e+02	1.366550328134308323e-02	0.000000000000000000e+00	1.038276449480346564e+01	1.000000000000000000e+00
2.640000000000000000e+02	9.824240632075364488e+01	1.916870381384077504e+01	-4.415304054703450207e-03	1.170973861359926929e+02	3.297422911176027815e-01	0.000000000000000000e+00	9.316176273459264578e+00	1.000000000000000000e+00
2.650000000000000000e+02	1.231323530694962614e+02	1.734031725024357229e+01	-1.679977573780517403e-02	4.504509275277761162e+02	1.280851643150782149e-02	0.000000000000000000e+00	5.751990645614768916e+00	1.000000000000000000e+00
2.650000000000000000e+02	9.271463186313067695e+01	3.189468601670223080e+01	-3.636936812363510130e-03	9.614603000415080203e+01	3.060850891499453663e-01	0.000000000000000000e+00	7.826203131137386748e+00	1.000000000000000000e+00
2.650000000000000000e+02	9.462005428395706019e+00	5.782322841647808964e+00	-4.338240088008075805e-03	1.150230508822204882e+02	3.138265283346262091e-01	0.000000000000000000e+00	7.774096334727378377e+00	1.000000000000000000e+00
2.650000000000000000e+02	1.442837669108228340e+02	7.376867981870853797e+00	-3.843318019708227319e-03	1.017012049123341058e+02	1.020977166168857142e-01	0.000000000000000000e+00	5.441147735191901091e+00	1.000000000000000000e+00
2.650000000000000000e+02	1.041729229294483190e+02	4.996451218851028386e+01	-3.787570340567095011e-03	1.002006414049358654e+02	1.875586436054811346e-01	0.000000000000000000e+00	7.916046892469059237e+00	1.000000000000000000e+00
2.660000000000000000e+02	7.172682981340705055e+01	4.222441743520560919e+01	-2.101757236010398308e-02	5.639816034331588526e+02	1.200393694181889348e-02	0.000000000000000000e+00	1.038276449480346564e+01	1.000000000000000000e+00
2.660000000000000000e+02	2.121414468335163406e+01	1.780069685097621601e+01	-3.482780136552033560e-03	9.199658583520339050e+01	3.724680224947943818e-01	0.000000000000000000e+00	8.374116890670579849e+00	1.000000000000000000e+00
2.660000000000000000e+02	5.245381023713228075e+01	2.034709713185762681e+01	-4.369391532638097937e-03	1.158615561210880571e+02	8.713878183542855815e-02	0.000000000000000000e+00	5.683964205247146850e+00	1.000000000000000000e+00
2.660000000000000000e+02	4.437631339667012753e+01	4.048549174892715996e+01	-4.105710590938294220e-03	1.087640409454438952e+02	1.724485574177212488e-01	0.000000000000000000e+00	6.564344138563687814e+00	1.000000000000000000e+00
2.680000000000000000e+02	2.114293844298707725e+01	4.947057457704720917e+01	-1.689127576771964206e-02	4.529138391311076930e+02	8.282780132091249747e-02	0.000000000000000000e+00	1.963203372289380155e+01	1.000000000000000000e+00
2.680000000000000000e+02	1.020737494783484323e+02	3.884952541352830480e+01	-3.061086197224271391e-03	8.064582565298506722e+01	1.603126575004769627e-01	0.000000000000000000e+00	1.103914788960952009e+01	1.000000000000000000e+00
2.680000000000000000e+02	9.994233432258207017e+01	1.000893388513814664e+01	-4.173578613454745172e-03	1.105908484372795044e+02	1.038403595896236764e-01	0.000000000000000000e+00	3.009520794929369192e+00	1.000000000000000000e+00
2.680000000000000000e+02	1.437868998377916228e+02	1.852068681637184611e+01	-3.419284391648768403e-03	9.028746719304976409e+01	2.280190657513166963e-01	0.000000000000000000e+00	7.531871749012249317e+00	1.000000000000000000e+00
2.690000000000000000e+02	7.733327167753406783e+00	1.336178491311464711e+01	-1.773093529833750029e-02	4.755150033355321284e+02	9.012768340284449398e-02	0.000000000000000000e+00	5.281786494927827036e+00	1.000000000000000000e+00
2.690000000000000000e+02	5.093666755824464332e+01	4.025665284443891068e+01	-1.670103257787631038e-02	4.477930521744484622e+02	1.426519803059900227e-02	0.000000000000000000e+00	6.564344138563687814e+00	1.000000000000000000e+00
2.690000000000000000e+02	6.752260650698968902e+01	1.424103346140946158e+01	-4.645425163920829936e-03	1.232915693574933726e+02	8.147103284916212829e-02	0.000000000000000000e+00	8.377443295387115185e+00	1.000000000000000000e+00
2.690000000000000000e+02	7.117665290332681138e+01	2.496556508240020023e+01	-4.669624549369276456e-03	1.239429456168255683e+02	3.034255383024389019e-01	0.000000000000000000e+00	6.564266447387938186e+00	1.000000000000000000e+00
2.690000000000000000e+02	7.334122941291568054e+01	3.116267751694898180e+01	-3.860833338785020150e-03	1.021726657701131984e+02	2.268827364229469845e-01	0.000000000000000000e+00	6.564266447387938186e+00	1.000000000000000000e+00
2.700000000000000000e+02	8.522515322301221374e+01	5.036420505266210768e+01	-4.482666746617638108e-03	1.189105916147470481e+02	5.687546125295128707e-02	0.000000000000000000e+00	1.371178090102539748e+01	1.000000000000000000e+00
2.700000000000000000e+02	1.322090051926380170e+02	1.567409154884211020e+01	-1.662573884638044938e-02	4.457663664440433990e+02	2.526307763426038910e-02	0.000000000000000000e+00	8.052572073160687793e+00	1.000000000000000000e+00
2.700000000000000000e+02	7.931508168748983678e+01	2.112044771246077701e+01	-2.026186193400542762e-02	5.436401021359832839e+02	8.377076071253486411e-03	0.000000000000000000e+00	9.001052753067449785e+00	1.000000000000000000e+00
2.700000000000000000e+02	6.437026451864829824e+01	2.383814417032884592e+01	-4.387811282852098656e-03	1.163573616041566225e+02	1.079884952502767614e-01	0.000000000000000000e+00	6.899130434776718168e+00	1.000000000000000000e+00
2.700000000000000000e+02	5.504062453524239373e+01	2.540830655981295649e+01	-4.695477640524316730e-03	1.246388347684166433e+02	1.116421572224693959e-01	0.000000000000000000e+00	5.683964205247146850e+00	1.000000000000000000e+00
2.700000000000000000e+02	1.393221829495259385e+02	2.458660761631673353e+01	-3.839245602118730553e-03	1.015915874122725455e+02	3.132890752522841105e-01	0.000000000000000000e+00	4.049399718558575501e+00	1.000000000000000000e+00
2.710000000000000000e+02	1.421606118563664722e+02	3.581373131599274018e+01	-5.300510192426462382e-03	1.409245310011504557e+02	2.342843713534021877e-01	0.000000000000000000e+00	4.454276681666680560e+00	1.000000000000000000e+00
2.710000000000000000e+02	9.501692532746706377e+01	1.861352566027030164e+01	-4.429315032797915067e-03	1.174745204446386992e+02	1.579100836666663676e-01	0.000000000000000000e+00	7.433449689058805987e+00	1.000000000000000000e+00
2.710000000000000000e+02	1.067203591193824792e+02	4.886310643994037406e+01	-3.553888280005691215e-03	9.391060784991843491e+01	2.207240241321966057e-01	0.000000000000000000e+00	6.179422195061117229e+00	1.000000000000000000e+00
2.710000000000000000e+02	1.379228685632960492e+02	9.999967618674578063e+00	-3.786415974774071363e-03	1.001695692740438375e+02	4.904690699193418046e-01	0.000000000000000000e+00	6.702942099265741582e+00	1.000000000000000000e+00
2.710000000000000000e+02	1.269376125531285027e+01	2.979404324056432785e+01	-7.399204270621543775e-03	1.974152010245548468e+02	2.956550788306411270e-02	0.000000000000000000e+00	1.456294323011649361e+01	1.000000000000000000e+00
2.720000000000000000e+02	1.271761283138106435e+01	1.510940186237949590e+01	-1.621463063308299993e-02	4.347005428623280636e+02	6.593160630201788663e-02	0.000000000000000000e+00	5.281786494927827036e+00	1.000000000000000000e+00
2.720000000000000000e+02	5.751474348328535768e+01	5.150110906295243751e+01	-4.206868853545423469e-03	1.114869237574041847e+02	1.779262343788247103e-01	0.000000000000000000e+00	1.211785715636642280e+01	1.000000000000000000e+00
2.720000000000000000e+02	6.398952106507737625e+01	3.972611196221642871e+01	-4.023272264056732689e-03	1.065450437273486557e+02	7.959299107763484482e-02	0.000000000000000000e+00	7.643424917352970027e+00	1.000000000000000000e+00
2.730000000000000000e+02	1.961199512421901758e+01	1.697931126292564485e+01	-4.264234052819715175e-03	1.130310261478858962e+02	3.588742403647836587e-01	0.000000000000000000e+00	7.143463331329445332e+00	1.000000000000000000e+00
2.730000000000000000e+02	5.017290995235255480e+01	5.967447619479270493e+00	-2.248698558615267688e-03	5.877874054488668065e+01	2.281915418331431633e-01	0.000000000000000000e+00	1.889005658571597479e+01	1.000000000000000000e+00
2.730000000000000000e+02	9.905262743387433488e+01	7.133931786478338033e+00	-4.255105963977260340e-03	1.127853248519700600e+02	1.326330307970361444e-01	0.000000000000000000e+00	3.009520794929369192e+00	1.000000000000000000e+00
2.730000000000000000e+02	1.233853573797541969e+02	1.435159224547903101e+01	-3.844143189283097395e-03	1.017234160495606545e+02	2.605290332181124935e-01	0.000000000000000000e+00	8.922206292907896241e+00	1.000000000000000000e+00
2.740000000000000000e+02	7.190133208446746949e+01	4.712557482588519520e+01	-4.277912299276150770e-03	1.133992042997649179e+02	2.250896386531565652e-01	0.000000000000000000e+00	3.744337496237654328e+00	1.000000000000000000e+00
2.740000000000000000e+02	9.273582973584653644e+01	3.235478886850449243e+01	-5.332191079144469638e-03	1.417772872633565839e+02	1.962035103915124035e-01	0.000000000000000000e+00	6.641341375009713666e+00	1.000000000000000000e+00
2.740000000000000000e+02	1.412126854265933105e+02	1.584004790853994926e+01	-4.530893736533536664e-03	1.202087202947994058e+02	1.925394600848794324e-01	0.000000000000000000e+00	6.702942099265741582e+00	1.000000000000000000e+00
2.750000000000000000e+02	1.219552929032532944e+02	4.478658151964747702e+01	-1.961786184474317504e-02	5.263055144437912531e+02	2.859723668849256661e-02	0.000000000000000000e+00	8.207500460045022095e+00	1.000000000000000000e+00
2.750000000000000000e+02	3.458119728019221384e+01	1.749310524708807790e+01	-1.685344516763897377e-02	4.518955506782320981e+02	4.686393239073982642e-02	0.000000000000000000e+00	1.369947222770884032e+01	1.000000000000000000e+00
2.750000000000000000e+02	1.140550825828435251e+02	2.349337491881357920e+01	-4.595240624820453625e-03	1.219407492126944987e+02	1.937472731199053610e-01	0.000000000000000000e+00	5.746163192971058820e+00	1.000000000000000000e+00
2.750000000000000000e+02	9.480481738355220500e+01	2.604394856209067299e+01	-4.473570344237261590e-03	1.186657432251657127e+02	3.137797217446195441e-01	0.000000000000000000e+00	6.641341375009713666e+00	1.000000000000000000e+00
2.750000000000000000e+02	1.047163018373296666e+02	2.746539598391892412e+01	-5.386154912434814104e-03	1.432298348886992017e+02	2.614297482423298957e-01	0.000000000000000000e+00	3.598834963503809714e+00	1.000000000000000000e+00
2.750000000000000000e+02	1.297774952333679437e+02	4.727178060792756753e+01	-4.822444574579590020e-03	1.280564110841454522e+02	2.741320099529933607e-01	0.000000000000000000e+00	8.207500460045022095e+00	1.000000000000000000e+00
2.760000000000000000e+02	7.840561706116322682e+01	3.248579746896864151e+01	-1.645149730757628631e-02	4.410762968549485095e+02	1.049329753727512582e-02	0.000000000000000000e+00	1.166608523039830736e+01	1.000000000000000000e+00
2.760000000000000000e+02	1.322183797075635994e+02	2.888639350463500577e+01	-1.624679033304723616e-02	4.355661873684076113e+02	2.906249972354368882e-02	0.000000000000000000e+00	1.211759007613956030e+01	1.000000000000000000e+00
2.760000000000000000e+02	6.832325741049133683e+01	4.602219596385191380e+01	-3.619556487703666850e-03	9.567820279890932511e+01	3.596732175759828065e-01	0.000000000000000000e+00	3.744337496237654328e+00	1.000000000000000000e+00
2.770000000000000000e+02	9.208634526681537125e+01	4.471016026268271304e+01	-3.837066555804715274e-03	1.015329338964649253e+02	7.320241490646184346e-02	0.000000000000000000e+00	1.122561031049543168e+01	1.000000000000000000e+00
2.770000000000000000e+02	6.906221164402423085e+01	5.798570704061723369e+00	-4.691510105212163065e-03	1.245320403906873139e+02	1.385498098536319667e-01	0.000000000000000000e+00	9.970850470349668981e+00	1.000000000000000000e+00
2.770000000000000000e+02	8.513260139325896603e+01	2.295452124809160921e+01	-3.970611801209581078e-03	1.051275789996944923e+02	1.423713125138529323e-01	0.000000000000000000e+00	1.015363596409521030e+01	1.000000000000000000e+00
2.770000000000000000e+02	3.996490980480406563e+01	4.232694413492303198e+01	-3.951749809084076706e-03	1.046198696654868598e+02	7.929489814307633111e-02	0.000000000000000000e+00	1.367486129369538794e+01	1.000000000000000000e+00
2.780000000000000000e+02	6.220924872279648632e+00	1.367300445670457165e+01	-3.314744712758548040e-03	8.747356660320346577e+01	2.869299563087728266e-01	0.000000000000000000e+00	1.379320220939428054e+01	1.000000000000000000e+00
2.790000000000000000e+02	2.116623724617630486e+01	1.471562678569153704e+01	-6.137722573036420368e-03	1.634598251271148968e+02	1.516166912428766889e-01	0.000000000000000000e+00	8.488636217216821933e+00	1.000000000000000000e+00
2.790000000000000000e+02	1.042637226374805977e+02	5.058582860160075967e+01	-1.736297883454767862e-02	4.656106978939281476e+02	1.168175909587557681e-01	0.000000000000000000e+00	3.278295720102429645e+00	1.000000000000000000e+00
2.790000000000000000e+02	6.710718320782692103e+01	2.348052185824828086e+01	-4.445082272582870711e-03	1.178989281509004172e+02	3.535141228558655868e-01	0.000000000000000000e+00	6.802536380218694667e+00	1.000000000000000000e+00
2.790000000000000000e+02	4.863046106691825088e+01	5.290569891634601163e+01	3.152926124633860430e-03	-8.311788629687384855e+01	3.253586750345494050e-01	0.000000000000000000e+00	1.347771564133360300e+01	1.000000000000000000e+00
2.800000000000000000e+02	6.492908342632573238e+01	1.487244034375440727e+01	-4.216760357635928637e-03	1.117531739457558047e+02	7.258512698261732066e-02	0.000000000000000000e+00	8.879368559663838312e+00	1.000000000000000000e+00
2.800000000000000000e+02	1.148094922837778284e+02	2.918979988921313407e+01	-1.538290707227771802e-02	4.123129916168650198e+02	5.717614188802111475e-02	0.000000000000000000e+00	3.562480867320038769e+00	1.000000000000000000e+00
2.800000000000000000e+02	9.810706571818218436e+01	3.184959456600031302e+01	-4.174895197062726028e-03	1.106262869944896323e+02	2.382863846878823244e-01	0.000000000000000000e+00	6.679099459229398406e+00	1.000000000000000000e+00
2.800000000000000000e+02	2.060521856766332860e+01	3.744300051740501800e+01	-1.455993872021180482e-02	3.901611048319922475e+02	3.321533460070025257e-02	0.000000000000000000e+00	1.425313185918230374e+01	1.000000000000000000e+00
2.800000000000000000e+02	6.141182282059106967e+01	4.862953116584812818e+01	-1.760747753242999231e-02	4.721918835020279062e+02	2.258998750923602028e-02	0.000000000000000000e+00	7.386888718942401511e+00	1.000000000000000000e+00
2.800000000000000000e+02	1.234926375694925440e+02	6.489718398880651939e+00	-1.832784605662477265e-03	4.758356059060186993e+01	4.200786376068037509e-01	0.000000000000000000e+00	1.944715349797705883e+01	1.000000000000000000e+00
2.810000000000000000e+02	6.049719305661385960e+01	2.508754749745419943e+01	-1.687480621799855585e-02	4.524705273076293111e+02	1.191726657010661050e-02	0.000000000000000000e+00	6.802536380218694667e+00	1.000000000000000000e+00
2.810000000000000000e+02	4.570904700711142254e+01	1.338927149029711039e+01	-5.325530235501163036e-03	1.415979969493270687e+02	4.834491009006598450e-01	0.000000000000000000e+00	6.926011507461518946e+00	1.000000000000000000e+00
2.810000000000000000e+02	4.961231052942675035e+01	1.911064975753761175e+01	-1.693917155472713168e-02	4.542030528032968277e+02	3.197761292880230144e-02	0.000000000000000000e+00	6.926011507461518946e+00	1.000000000000000000e+00
2.810000000000000000e+02	6.149401714816690401e+01	4.096177069220105693e+01	-1.688744221386875161e-02	4.528106511401290959e+02	2.592417471574226528e-02	0.000000000000000000e+00	7.668201000802600475e+00	1.000000000000000000e+00
2.820000000000000000e+02	7.746522012707225713e+01	4.899896838871824656e+01	-1.716771257116713259e-02	4.603547045760167293e+02	1.630368582494567953e-02	0.000000000000000000e+00	1.523716428650608634e+01	1.000000000000000000e+00
2.820000000000000000e+02	8.631321665683528011e+01	3.414721496007197032e+01	-4.593083496987882680e-03	1.218826856779210743e+02	1.045190033801886020e-01	0.000000000000000000e+00	6.872953987638484641e+00	1.000000000000000000e+00
2.830000000000000000e+02	8.738139022844565318e+01	1.610520055291243224e+01	-1.706032681274827212e-02	4.574641958987014618e+02	7.602613376417322044e-03	0.000000000000000000e+00	9.708678481847892172e+00	1.000000000000000000e+00
2.830000000000000000e+02	3.865855093594488068e+01	1.907822652658867568e+01	-1.713821781854012877e-02	4.595607926117216948e+02	1.291851487891393369e-02	0.000000000000000000e+00	9.059453860718205576e+00	1.000000000000000000e+00
2.830000000000000000e+02	6.380325433608898145e+00	4.747097729081708195e+01	-1.608083221468600138e-02	4.310990830870096602e+02	2.303826418464816062e-02	0.000000000000000000e+00	1.740424956277519897e+01	1.000000000000000000e+00
2.840000000000000000e+02	1.182061673207907972e+02	2.811561711940425212e+01	-1.452537992906341273e-02	3.892308838495941927e+02	7.422039567241600633e-02	0.000000000000000000e+00	3.562480867320038769e+00	1.000000000000000000e+00
2.840000000000000000e+02	6.040441346579982884e+00	4.787963436515376259e+00	-4.403248012084404021e-03	1.167728729387351052e+02	2.778994541877792823e-01	0.000000000000000000e+00	1.547189490331437689e+01	1.000000000000000000e+00
2.840000000000000000e+02	2.512825822231307882e+01	7.208341350003260040e+00	-3.558664509560102458e-03	9.403916989739241217e+01	2.766702397648579392e-01	0.000000000000000000e+00	8.488636217216821933e+00	1.000000000000000000e+00
2.840000000000000000e+02	9.675086922396427269e+01	2.367319544048973157e+01	-3.755851904820721541e-03	9.934687443335899104e+01	1.545118820195868770e-01	0.000000000000000000e+00	8.288110254489810202e+00	1.000000000000000000e+00
2.850000000000000000e+02	1.808607887015811500e+01	2.341425492203224579e+01	-4.474821069434272922e-03	1.186994090677143703e+02	2.007482495889698626e-01	0.000000000000000000e+00	6.765948783096868979e+00	1.000000000000000000e+00
2.850000000000000000e+02	1.384164973761453439e+02	3.232563830426156670e+01	-4.972789765729729652e-03	1.321032612997673539e+02	1.257453156185215359e-01	0.000000000000000000e+00	1.509388248357107187e+01	1.000000000000000000e+00
2.850000000000000000e+02	5.118437642921520592e+01	2.677755077725344535e+01	-4.213500405459284434e-03	1.116654256242561445e+02	8.252609026658941360e-02	0.000000000000000000e+00	7.826414405038707223e+00	1.000000000000000000e+00
2.860000000000000000e+02	9.294352501453475668e+01	3.233710236743685584e+01	-1.623707777002015087e-02	4.353047537470213229e+02	1.941268381836058765e-02	0.000000000000000000e+00	6.872953987638484641e+00	1.000000000000000000e+00
2.860000000000000000e+02	1.504187479187185161e+01	1.737183119762866212e+01	-4.714068328377704446e-03	1.251392413898223879e+02	2.317023869481965592e-01	0.000000000000000000e+00	6.765948783096868979e+00	1.000000000000000000e+00
2.860000000000000000e+02	9.644627586918380757e+01	5.298367294623343327e+01	-4.379107032452372525e-03	1.161230687921452187e+02	1.173388464254956354e-01	0.000000000000000000e+00	8.776248422180676911e+00	1.000000000000000000e+00
2.860000000000000000e+02	9.704062421427720153e+01	1.512661143032162414e+01	-4.155126253788535631e-03	1.100941652036976564e+02	1.459569707163247410e-01	0.000000000000000000e+00	8.551494383864870485e+00	1.000000000000000000e+00
2.870000000000000000e+02	1.113914954904186629e+02	1.310875233954434194e+01	-4.501743560743905193e-03	1.194240833251880360e+02	1.504505888709917194e-01	0.000000000000000000e+00	7.402971567443326961e+00	1.000000000000000000e+00
2.870000000000000000e+02	3.934290055329292812e+01	2.869115784488471022e+01	1.308345482168974056e-03	-3.346720233694262703e+01	4.973066965966701503e-01	0.000000000000000000e+00	9.637260136005521005e+00	1.000000000000000000e+00
2.870000000000000000e+02	1.051795356904987386e+02	5.211608475980214195e+01	-6.933074013032259307e-03	1.848683458906961619e+02	1.077382772614056128e-01	0.000000000000000000e+00	6.625509339077903626e+00	1.000000000000000000e+00
2.880000000000000000e+02	9.992563166712014322e+01	3.465721563846759778e+01	-3.928361498940745496e-03	1.039903251671061213e+02	2.694856238637415302e-01	0.000000000000000000e+00	7.357495422933681972e+00	1.000000000000000000e+00
2.880000000000000000e+02	2.232234748972031468e+01	3.592051611942265765e+01	-4.360675474679668456e-03	1.156269454843353373e+02	1.625763465115019901e-01	0.000000000000000000e+00	1.320426222681299500e+01	1.000000000000000000e+00
2.880000000000000000e+02	1.056479859257856901e+02	4.550715683015514657e+01	-4.373256233190086009e-03	1.159655824896235714e+02	2.621829196912981441e-01	0.000000000000000000e+00	6.625509339077903626e+00	1.000000000000000000e+00
2.880000000000000000e+02	1.333079568051371950e+02	4.652874013668596831e+01	-3.609975755931179708e-03	9.542031768703643024e+01	2.229785097529820570e-01	0.000000000000000000e+00	1.031216922262507119e+01	1.000000000000000000e+00
2.880000000000000000e+02	7.348445892971524529e+01	5.194955004479336225e+01	-3.893676303721113792e-03	1.030567017590033601e+02	2.581294354824891224e-01	0.000000000000000000e+00	1.329367331258278462e+01	1.000000000000000000e+00
2.890000000000000000e+02	8.549462947309254446e+01	4.625064193352608299e+01	-6.148504600272317912e-03	1.637500455785349800e+02	6.786506828622174137e-02	0.000000000000000000e+00	5.125143062616342782e+00	1.000000000000000000e+00
2.900000000000000000e+02	6.229385096397229660e+01	2.309582207801678067e+01	-4.299158631726335278e-03	1.139710930605523487e+02	6.640112227678152124e-02	0.000000000000000000e+00	1.095503624286640942e+01	1.000000000000000000e+00
2.900000000000000000e+02	5.415709462196696933e+01	5.660963510840377744e+00	-3.537304473092301674e-03	9.346422055897899384e+01	1.312050985796054947e-01	0.000000000000000000e+00	1.087512823006484197e+01	1.000000000000000000e+00
2.910000000000000000e+02	1.080273396377948814e+02	6.514327161590506954e+00	-3.633084811117799628e-03	9.604234546357768920e+01	2.455138001117175284e-01	0.000000000000000000e+00	7.402971567443326961e+00	1.000000000000000000e+00
2.910000000000000000e+02	1.426885379732196668e+02	7.197307750332001319e+00	-4.123451230584902066e-03	1.092415667700474273e+02	1.650602771096291166e-01	0.000000000000000000e+00	1.811247937900323635e+01	1.000000000000000000e+00
2.910000000000000000e+02	1.241127771404674860e+02	4.186081714990690017e+01	-1.737420093442750869e-03	4.501662849329468230e+01	4.483609839336520908e-01	0.000000000000000000e+00	7.807535049796944016e+00	1.000000000000000000e+00
2.920000000000000000e+02	8.520666516847168737e+01	3.949045675040444081e+01	-4.619320293225481766e-03	1.225889030414370495e+02	1.348485620644698235e-01	0.000000000000000000e+00	6.766315626013404305e+00	1.000000000000000000e+00
2.920000000000000000e+02	7.211638026315208450e+00	4.420860689180629066e+01	-4.249276463013988009e-03	1.126284118369962073e+02	1.773647956873901643e-01	0.000000000000000000e+00	1.393854993313175683e+01	1.000000000000000000e+00
2.930000000000000000e+02	8.859343154527537934e+01	9.039983754254571124e+00	-1.983907677385546992e-02	5.322599694997089728e+02	9.167453407282422084e-03	0.000000000000000000e+00	1.503922600156258760e+01	1.000000000000000000e+00
2.930000000000000000e+02	2.760766207182331655e+01	1.337902950766829946e+01	-5.008894789181787127e-02	1.346497501939385529e+03	5.598928131828273536e-03	0.000000000000000000e+00	2.164419731244347034e+01	1.000000000000000000e+00
2.930000000000000000e+02	1.080870480245174434e+02	1.477389584614252094e+01	-3.857530132734608101e-03	1.020837531815888042e+02	2.539931777754251829e-01	0.000000000000000000e+00	5.365564194073824567e+00	1.000000000000000000e+00
2.930000000000000000e+02	1.039161887724568913e+02	2.343154715534668853e+01	-3.339592391282520875e-03	8.814239300478770645e+01	2.469349222791002996e-01	0.000000000000000000e+00	9.609942408373930434e+00	1.000000000000000000e+00
2.930000000000000000e+02	5.455682217061003314e+01	3.186369137834814325e+01	-1.132257471145642911e-03	2.872743114820820765e+01	4.421713383545931020e-01	0.000000000000000000e+00	1.169346597964050538e+01	1.000000000000000000e+00
2.940000000000000000e+02	9.279475754530345455e+01	2.998205219903324092e+01	-3.592101268405892278e-02	9.651383695865624759e+02	2.658257133709840403e-02	0.000000000000000000e+00	3.929459463224964644e+00	1.000000000000000000e+00
2.940000000000000000e+02	9.050814067194262691e+01	4.731450135623626352e+01	-3.816525979469338834e-03	1.009800420138851536e+02	1.248621502961458907e-01	0.000000000000000000e+00	5.125143062616342782e+00	1.000000000000000000e+00
2.950000000000000000e+02	1.032313459476844741e+02	1.249103876306283745e+01	-4.312282236393671746e-03	1.143243418872787771e+02	1.776406679724226167e-01	0.000000000000000000e+00	5.365564194073824567e+00	1.000000000000000000e+00
2.950000000000000000e+02	4.218890388193657515e+01	4.473488025676408597e+01	-4.196187844098637001e-03	1.111994224076628228e+02	9.632946376321471771e-02	0.000000000000000000e+00	1.063739410673123942e+01	1.000000000000000000e+00
2.960000000000000000e+02	1.349797546706639650e+01	3.176814324210990392e+01	-3.913674368584170796e-03	1.035949908288696832e+02	5.849469328607259655e-02	0.000000000000000000e+00	9.418615076431816391e+00	1.000000000000000000e+00
2.970000000000000000e+02	6.779436553676035260e+01	2.819772837026761536e+01	-4.240527513773714556e-03	1.123929158637055963e+02	1.772042857823482587e-01	0.000000000000000000e+00	7.659415737786422262e+00	1.000000000000000000e+00
2.970000000000000000e+02	1.048280883313566676e+02	3.856913680819373269e+01	-4.670982888821611535e-03	1.239795081185159660e+02	1.365957644209445654e-01	0.000000000000000000e+00	7.535242489989896875e+00	1.000000000000000000e+00
2.980000000000000000e+02	6.071045074705832434e+00	1.553434981320420682e+01	-3.946743245145050913e-03	1.044851076940451691e+02	1.161452411533506757e-01	0.000000000000000000e+00	1.063689204137610389e+01	1.000000000000000000e+00
2.980000000000000000e+02	7.811402171169056885e+01	5.027541232688659534e+01	-1.743318351485934753e-02	4.675004013389369675e+02	1.252255000125679363e-02	0.000000000000000000e+00	1.156042033125543433e+01	1.000000000000000000e+00
2.980000000000000000e+02	7.208466269677461469e+01	3.454280518012767232e+01	5.468248785328120448e-03	-1.454395604188476625e+02	2.098350197501654968e-01	0.000000000000000000e+00	7.659415737786422262e+00	1.000000000000000000e+00
2.990000000000000000e+02	1.408994939154866302e+02	1.330427252078792222e+01	-4.183352308498795510e-03	1.108539275527062102e+02	7.076103506539821453e-02	0.000000000000000000e+00	1.198997397836752654e+01	1.000000000000000000e+00
2.990000000000000000e+02	9.553466677192101031e+01	3.356766650305022637e+01	-4.384568274083704663e-03	1.162700693493579109e+02	1.816856523500584020e-01	0.000000000000000000e+00	4.512619251307961044e+00	1.000000000000000000e+00
2.990000000000000000e+02	9.842966997380759153e+01	4.254910187144844969e+01	-4.163783795421873227e-03	1.103272007531396071e+02	1.499829368366211169e-01	0.000000000000000000e+00	7.535242489989896875e+00	1.000000000000000000e+00
2.990000000000000000e+02	5.278903417098934625e+01	4.384527852732190922e+01	-3.624679485173967416e-03	9.581609881845419352e+01	2.323276312386354236e-01	0.000000000000000000e+00	4.165259576328397273e+00	1.000000000000000000e+00
2.990000000000000000e+02	6.141468134445062077e+01	1.969491258775782683e+01	-3.559429362121330556e-03	9.405975747807022458e+01	3.979624184227846806e-01	0.000000000000000000e+00	8.005622317400996835e+00	1.000000000000000000e+00
3.000000000000000000e+02	2.282448475820185152e+01	3.308211980215682502e+01	-1.706903449514774254e-02	4.576985810900488332e+02	3.030849973188654012e-02	0.000000000000000000e+00	6.953910308624818626e+00	1.000000000000000000e+00
3.000000000000000000e+02	6.426924807621709590e+01	1.221551171183461015e+01	-1.697678450466063443e-02	4.552154827545584794e+02	1.870796418729081534e-02	0.000000000000000000e+00	8.005622317400996835e+00	1.000000000000000000e+00
3.000000000000000000e+02	8.380123030261859185e+01	4.021067305164560679e+01	-2.588458940373856119e-03	6.792409041381895918e+01	1.429323781926651327e-01	0.000000000000000000e+00	9.810837258264083260e+00	1.000000000000000000e+00
3.000000000000000000e+02	2.377062192055572609e+01	5.274868642273821706e+01	-4.288365453402162748e-03	1.136805724546434817e+02	8.241075279789034091e-02	0.000000000000000000e+00	1.142314750508614729e+01	1.000000000000000000e+00
3.010000000000000000e+02	1.178581250896387047e+02	2.748507097164284474e+01	-1.953996551651552768e-02	5.242087744664586353e+02	5.977629340345180786e-03	0.000000000000000000e+00	8.536476575127617039e+00	1.000000000000000000e+00
3.010000000000000000e+02	3.114447224022143246e+01	8.677958614079177124e+00	-4.238683583115829094e-03	1.123432826754182230e+02	9.845556174724479082e-02	0.000000000000000000e+00	1.009542883033529392e+01	1.000000000000000000e+00
3.010000000000000000e+02	1.657539133139248122e+01	4.387642877928999496e+01	-5.245591221187457208e-03	1.394462738723384234e+02	1.782297905258718451e-01	0.000000000000000000e+00	3.601340499927573102e+00	1.000000000000000000e+00
3.010000000000000000e+02	5.843926819453893273e+01	4.894538367410972768e+01	-3.933238795867278689e-03	1.041216076508876114e+02	1.329043962739873130e-01	0.000000000000000000e+00	7.007478612504855597e+00	1.000000000000000000e+00
3.020000000000000000e+02	2.961410274562131661e+01	3.157947008738342731e+01	-1.712727897082305314e-02	4.592663510143294729e+02	3.141072071178285796e-02	0.000000000000000000e+00	6.953910308624818626e+00	1.000000000000000000e+00
3.020000000000000000e+02	5.915191566013025692e+01	2.841901939167597746e+01	-3.714733331102451890e-03	9.824008340369664438e+01	9.580391282601152803e-02	0.000000000000000000e+00	8.645282504708536209e+00	1.000000000000000000e+00
3.030000000000000000e+02	5.660758540812579298e+01	4.218153161521083661e+01	-3.489341864846734562e-03	9.217320825565543885e+01	1.102981618398637398e-01	0.000000000000000000e+00	4.165259576328397273e+00	1.000000000000000000e+00
3.030000000000000000e+02	1.023273842488542016e+02	1.312515349935466524e+01	-1.855044707398716131e-02	4.975738492528624874e+02	7.277637285563520742e-03	0.000000000000000000e+00	1.464422204634820801e+01	1.000000000000000000e+00
3.030000000000000000e+02	1.240690204729618529e+02	1.898356358387963994e+01	-3.916204625788823925e-03	1.036630979085567361e+02	2.458493871165299272e-01	0.000000000000000000e+00	5.506020962272725860e+00	1.000000000000000000e+00
3.030000000000000000e+02	1.279569493605392836e+02	3.961561447697790328e+01	-1.705437247408795112e-02	4.573039226202077998e+02	7.244912760198674029e-03	0.000000000000000000e+00	7.902858093420543462e+00	1.000000000000000000e+00
3.030000000000000000e+02	1.269699129645314315e+02	4.745659178836571357e+01	-4.223689205362724311e-03	1.119396781412188489e+02	4.042535152593917935e-01	0.000000000000000000e+00	7.667988461451619386e+00	1.000000000000000000e+00
3.030000000000000000e+02	8.276207597069455346e+01	1.645595094596767538e+01	-2.702170974205225003e-03	7.098488381272278502e+01	2.743346457139208550e-01	0.000000000000000000e+00	6.874165436328765644e+00	1.000000000000000000e+00
3.030000000000000000e+02	1.734185986834826920e+01	2.414528668988895177e+01	-5.008872712974692457e-03	1.330745080800699611e+02	1.829356750152485445e-01	0.000000000000000000e+00	4.941642592933598088e+00	1.000000000000000000e+00
3.030000000000000000e+02	3.604999217942388867e+01	2.493704328084469424e+01	-1.629162508565853984e-02	4.367730070005114840e+02	4.323404498348515368e-02	0.000000000000000000e+00	9.248919217095364687e+00	1.000000000000000000e+00
3.030000000000000000e+02	1.348052539099897160e+02	5.235830722998424847e+01	-1.732848550605321780e-02	4.646822389735763750e+02	8.157635273790098118e-03	0.000000000000000000e+00	9.242260654308378065e+00	1.000000000000000000e+00
3.040000000000000000e+02	2.427612771218852217e+01	1.607684547039786338e+01	-1.705131117678598124e-02	4.572215215034723315e+02	2.121905577125893227e-02	0.000000000000000000e+00	8.932073335420851024e+00	1.000000000000000000e+00
3.050000000000000000e+02	7.728756136205046801e+01	1.229856712368718519e+01	-5.267838574089381450e-03	1.400451071585873990e+02	9.920834644659026758e-02	0.000000000000000000e+00	5.222584204651371742e+00	1.000000000000000000e+00
3.050000000000000000e+02	1.494650151053142828e+01	4.066451792313071678e+01	1.068328230682721869e-02	-2.858129196829861485e+02	1.368820972545219394e-01	0.000000000000000000e+00	3.601340499927573102e+00	1.000000000000000000e+00
3.060000000000000000e+02	3.958658351292109501e+01	4.524081841721984887e+01	-1.838090378864247476e-02	4.930102428241792154e+02	1.666371114771079132e-01	0.000000000000000000e+00	5.915428470720771159e+00	1.000000000000000000e+00
3.060000000000000000e+02	1.300401312660300732e+02	1.721829147235298052e+01	-4.085316313523791425e-03	1.082150869993884186e+02	2.708369185958565684e-01	0.000000000000000000e+00	6.226584114169629203e+00	1.000000000000000000e+00
3.060000000000000000e+02	1.314023385584495998e+02	2.353749714059963338e+01	-4.038525923337775436e-03	1.069556273574487051e+02	3.588790587103724006e-01	0.000000000000000000e+00	4.486671400444329549e+00	1.000000000000000000e+00
3.060000000000000000e+02	1.257484790698836576e+02	2.422719645224600882e+01	-4.192717393640458222e-03	1.111060080917306294e+02	3.160649655695109139e-01	0.000000000000000000e+00	5.506020962272725860e+00	1.000000000000000000e+00
3.060000000000000000e+02	1.193031175442053495e+02	4.732133267472753602e+01	-3.974559892041211635e-03	1.052338499892156847e+02	8.119245258499996343e-02	0.000000000000000000e+00	7.667988461451619386e+00	1.000000000000000000e+00
3.070000000000000000e+02	9.228020065282478868e+01	3.396013514831371793e+01	-4.040595694443664156e-03	1.070113395061518133e+02	1.178662482984812465e-01	0.000000000000000000e+00	4.249474235697380919e+00	1.000000000000000000e+00
3.070000000000000000e+02	3.561956998791314533e+01	4.962888150753861538e+01	-1.791522479448313596e-02	4.804755343741940123e+02	2.107998273852131899e-01	0.000000000000000000e+00	5.915428470720771159e+00	1.000000000000000000e+00
3.080000000000000000e+02	1.006509311493616110e+02	2.767309989559742078e+01	-3.568670061269782132e-03	9.430848991211304622e+01	1.425565583552020898e-01	0.000000000000000000e+00	7.945460334045287176e+00	1.000000000000000000e+00
3.090000000000000000e+02	4.378466016089608814e+01	7.972363234911610697e+00	-4.368130095372809059e-03	1.158276019411773063e+02	9.314897062118199234e-02	0.000000000000000000e+00	1.153144953498854619e+01	1.000000000000000000e+00
3.090000000000000000e+02	8.248822053065235593e+01	1.182051902285305012e+01	-4.222130454682611160e-03	1.118977211589059380e+02	9.502130030944533345e-02	0.000000000000000000e+00	5.222584204651371742e+00	1.000000000000000000e+00
3.090000000000000000e+02	1.368452451966311116e+02	3.517812365173937650e+01	-3.656707822519092259e-03	9.667820742930888400e+01	9.135394186870993138e-02	0.000000000000000000e+00	1.091224326641091658e+01	1.000000000000000000e+00
3.090000000000000000e+02	4.476230611340954013e+00	4.671404874586283285e+01	-4.248954814687695009e-03	1.126197540103729864e+02	5.934145043053629109e-02	0.000000000000000000e+00	9.117697298406115536e+00	1.000000000000000000e+00
3.090000000000000000e+02	4.316310216255507015e+01	1.948704925028718904e+01	-4.385027444190990088e-03	1.162824288577230334e+02	7.004953440024752620e-02	0.000000000000000000e+00	1.153144953498854619e+01	1.000000000000000000e+00
3.100000000000000000e+02	9.445694661027536654e+01	1.218245913020194138e+01	-4.393323668066149469e-03	1.165057387961467299e+02	9.793510062353916190e-02	0.000000000000000000e+00	5.636128410438461245e+00	1.000000000000000000e+00
3.100000000000000000e+02	1.389815810471262694e+02	5.305223312368553934e+01	-3.563319187543950543e-03	9.416446013420333827e+01	1.701695204273167006e-01	0.000000000000000000e+00	7.104366521876630536e+00	1.000000000000000000e+00
3.110000000000000000e+02	5.890646683219522828e+01	4.907854425489167483e+01	-4.537037799247337425e-03	1.203741003866262815e+02	2.015832722489852014e-01	0.000000000000000000e+00	9.770063969681395122e+00	1.000000000000000000e+00
3.110000000000000000e+02	6.630014045753442531e+01	2.351071184276587900e+01	3.287980217547368383e-03	-8.675314513586027942e+01	2.530739858321586766e-01	0.000000000000000000e+00	6.252517908887161191e+00	1.000000000000000000e+00
3.110000000000000000e+02	3.114391535271532874e+01	2.417793867681073650e+01	-3.898571004700007291e-03	1.031884527086699705e+02	1.083671547278389768e-01	0.000000000000000000e+00	4.936767178672420542e+00	1.000000000000000000e+00
3.110000000000000000e+02	9.650146605573235092e+01	3.444895994112960125e+01	-4.276442206207572809e-03	1.133596337195152444e+02	1.107519335169646624e-01	0.000000000000000000e+00	4.249474235697380919e+00	1.000000000000000000e+00
3.110000000000000000e+02	1.218094497904289284e+02	7.632426082277246948e+00	-4.147227664459059680e-03	1.098815584173643458e+02	1.919212497793635341e-01	0.000000000000000000e+00	6.272063414431191752e+00	1.000000000000000000e+00
3.110000000000000000e+02	1.356864975625183831e+02	2.220475489867081720e+01	-4.014677459067721686e-03	1.063136968637946751e+02	1.542809804809905927e-01	0.000000000000000000e+00	4.486671400444329549e+00	1.000000000000000000e+00
3.110000000000000000e+02	4.805750839502841387e+01	5.084518231335587757e+01	-1.934446406690899789e-02	5.189464506272844346e+02	1.853045679539111479e-02	0.000000000000000000e+00	1.015704007270907105e+01	1.000000000000000000e+00
3.120000000000000000e+02	1.384995815957064167e+02	4.596423621299261697e+01	-4.081616481423063457e-03	1.081154984045018494e+02	2.728620641679141423e-01	0.000000000000000000e+00	5.576352229428075624e+00	1.000000000000000000e+00
3.120000000000000000e+02	1.273457728242689484e+02	4.684900554038569531e+00	-3.757016661605821085e-03	9.937822625918640540e+01	3.333969747801138750e-01	0.000000000000000000e+00	6.272063414431191752e+00	1.000000000000000000e+00
3.120000000000000000e+02	8.024250748658539578e+01	2.908877371262023104e+01	-4.214979233470000919e-03	1.117052313234491407e+02	1.192985273255404710e-01	0.000000000000000000e+00	1.298600088563404853e+01	1.000000000000000000e+00
3.130000000000000000e+02	1.424646938556076350e+02	9.169825266012537668e+00	-1.622792506802310172e-02	4.350583899373980898e+02	8.964317143676669986e-02	0.000000000000000000e+00	1.469194798234739707e+01	1.000000000000000000e+00
3.130000000000000000e+02	9.935173613417617844e+00	3.941114895705014476e+01	-3.749601326003086047e-03	9.917862724139760644e+01	2.810192361758655499e-01	0.000000000000000000e+00	9.117697298406115536e+00	1.000000000000000000e+00
3.140000000000000000e+02	1.332333388679009829e+02	4.779791876962117669e+01	-4.364170694954051452e-03	1.157210265308445543e+02	2.000369829914410147e-01	0.000000000000000000e+00	5.576352229428075624e+00	1.000000000000000000e+00
3.140000000000000000e+02	1.016936469205637081e+02	2.157391306408398890e+01	-4.136640569000713322e-03	1.095965849558877210e+02	1.281344594518175617e-01	0.000000000000000000e+00	1.027935684264478589e+01	1.000000000000000000e+00
3.140000000000000000e+02	2.079874289012814970e+01	4.465793087922874349e+01	-3.630909599208593207e-03	9.598379515866633938e+01	2.222052664459481797e-01	0.000000000000000000e+00	1.206423880602456933e+01	1.000000000000000000e+00
3.150000000000000000e+02	9.235039832751320432e+01	6.954802122388272778e+00	-4.569504487294063014e-03	1.212480081086977606e+02	3.312138809673241813e-01	0.000000000000000000e+00	5.636128410438461245e+00	1.000000000000000000e+00
3.150000000000000000e+02	3.258762382406206370e+01	1.945698792233564589e+01	-3.975829575563570931e-03	1.052680261341054830e+02	8.615308639393726153e-02	0.000000000000000000e+00	4.936767178672420542e+00	1.000000000000000000e+00
3.150000000000000000e+02	5.963019285093459843e+01	3.933532247657490188e+01	-1.677495653692178540e-02	4.497828676604924567e+02	9.383229549538962821e-03	0.000000000000000000e+00	8.716095185539854739e+00	1.000000000000000000e+00
3.160000000000000000e+02	4.572312302682774288e+01	1.169495558609857433e+01	-4.072784419527831178e-03	1.078777652830652301e+02	1.843228598329955670e-01	0.000000000000000000e+00	1.525747309663850437e+01	1.000000000000000000e+00
3.160000000000000000e+02	7.882436266543939496e+01	4.426573030941175801e+01	-4.113351339684286241e-03	1.089697074218618269e+02	1.189902782485865451e-01	0.000000000000000000e+00	9.533139170761851133e+00	1.000000000000000000e+00
3.160000000000000000e+02	6.135947500419894141e+01	1.967876650401534278e+01	-4.804454565760089488e-03	1.275721729750759437e+02	1.293589554345321302e-01	0.000000000000000000e+00	6.252517908887161191e+00	1.000000000000000000e+00
3.160000000000000000e+02	6.813846683305509089e+01	4.122730269015075777e+01	-3.538024033116369312e-03	9.348358899781148068e+01	4.242443485632729772e-01	0.000000000000000000e+00	4.317050867386265089e+00	1.000000000000000000e+00
3.170000000000000000e+02	1.114543919550185649e+02	6.805432394851599120e+00	-3.666105014915565976e-03	9.693115220117014985e+01	1.279698697144295849e-01	0.000000000000000000e+00	1.465828439451277276e+01	1.000000000000000000e+00
3.170000000000000000e+02	1.251874334324576949e+02	3.562907474382435424e+01	-4.537387254966059047e-03	1.203835067064416364e+02	1.275664419503393932e-01	0.000000000000000000e+00	5.304832381056537649e+00	1.000000000000000000e+00
3.170000000000000000e+02	1.058690575521222144e+02	5.290430528327834026e+01	-1.696218607996739791e-02	4.548225361117984562e+02	7.206418247500934182e-02	0.000000000000000000e+00	1.641307044187618658e+01	1.000000000000000000e+00
3.170000000000000000e+02	6.440865427325768167e+01	4.862012944567228345e+01	-4.596826841062262407e-03	1.219834454871219123e+02	1.180743949896168044e-01	0.000000000000000000e+00	8.280422040474594070e+00	1.000000000000000000e+00
3.180000000000000000e+02	9.177009431151638807e+01	1.889281614045397717e+01	-4.056337726062647642e-03	1.074350686827504262e+02	2.811931228049436848e-01	0.000000000000000000e+00	9.753928867466237662e+00	1.000000000000000000e+00
3.180000000000000000e+02	1.136485910751833472e+02	3.845204803765896173e+01	-6.567167822441034170e-03	1.750192277714957356e+02	1.106888032647248554e-01	0.000000000000000000e+00	7.637807244267158957e+00	1.000000000000000000e+00
3.180000000000000000e+02	3.921561796069912731e+01	4.871812927602363885e+01	-1.753181077646029373e-02	4.701551570502613799e+02	6.886161415609859393e-02	0.000000000000000000e+00	1.885912241824509294e+01	1.000000000000000000e+00
3.180000000000000000e+02	9.738447845816881454e+01	1.091673821923172305e+01	-1.521500045568813415e-02	4.077934394958307962e+02	2.465242796266353675e-02	0.000000000000000000e+00	6.406161127955861900e+00	1.000000000000000000e+00
3.180000000000000000e+02	7.117194063542515892e+01	3.815566389596694563e+01	-4.254144508958587582e-03	1.127594453115613362e+02	2.874785287736119077e-01	0.000000000000000000e+00	4.317050867386265089e+00	1.000000000000000000e+00
3.190000000000000000e+02	6.287238800880528800e+01	1.023083234654062323e+01	-4.359987918822616146e-03	1.156084385035195368e+02	5.454298547215286064e-02	0.000000000000000000e+00	9.568300037283767878e+00	1.000000000000000000e+00
3.190000000000000000e+02	1.186272878835499256e+02	3.265992600933977741e+01	-4.237216990519918070e-03	1.123038063175940238e+02	4.830566564779813499e-01	0.000000000000000000e+00	7.200788417273888520e+00	1.000000000000000000e+00
3.200000000000000000e+02	3.516994408180829623e+01	2.484234987387301885e+01	-4.082693067731995445e-03	1.081444769405169097e+02	3.370453291750254987e-01	0.000000000000000000e+00	4.825334200703425225e+00	1.000000000000000000e+00
3.210000000000000000e+02	8.843866097692827566e+01	2.955700102049789280e+01	-1.314383790313556830e-02	3.520438371423032322e+02	2.826715759314727405e-01	0.000000000000000000e+00	1.117243425662295664e+01	1.000000000000000000e+00
3.210000000000000000e+02	1.423964232417345244e+01	1.259742979605180047e+01	-4.294712735782127075e-03	1.138514226219915031e+02	2.832935372554203912e-01	0.000000000000000000e+00	2.198900648984503192e+01	1.000000000000000000e+00
3.210000000000000000e+02	7.546775687385409981e+01	3.534306590862821196e+01	-3.248297950053525684e-03	8.568501524400724634e+01	1.964699167831015503e-01	0.000000000000000000e+00	5.134661098137994095e+00	1.000000000000000000e+00
3.220000000000000000e+02	6.087969486344237424e+01	3.963235854821062532e+01	-1.659062251698725093e-02	4.448211381724267426e+02	9.863343685913350534e-03	0.000000000000000000e+00	9.655753736575034551e+00	1.000000000000000000e+00
3.220000000000000000e+02	4.543163355669100412e+01	1.392848442717214752e+01	-3.687063856198001793e-03	9.749530254554869657e+01	2.697795691937768803e-01	0.000000000000000000e+00	8.759978000033566303e+00	1.000000000000000000e+00
3.220000000000000000e+02	6.501083508626945218e+01	2.512379303357544202e+01	3.890790611025412866e-03	-1.029790274016229858e+02	2.937987091695446473e-01	0.000000000000000000e+00	3.915887646521796661e+00	1.000000000000000000e+00
3.220000000000000000e+02	1.304915718828573290e+02	3.571487620126038109e+01	-1.733553716752561646e-02	4.648720489537411140e+02	1.479719601316731303e-02	0.000000000000000000e+00	5.304832381056537649e+00	1.000000000000000000e+00
3.230000000000000000e+02	2.680955757037589748e+01	3.158596560648153684e+01	-6.083782457912302946e-03	1.620079159250259693e+02	3.545201742842241099e-02	0.000000000000000000e+00	8.817185099188320052e+00	1.000000000000000000e+00
3.230000000000000000e+02	1.838627022511734665e+01	3.419191713568458368e+01	-4.010633589193398491e-03	1.062048477842354259e+02	1.629106571770773115e-01	0.000000000000000000e+00	7.871741032300054286e+00	1.000000000000000000e+00
3.230000000000000000e+02	1.307019879779638245e+02	5.104551771385248315e+01	-1.660211422109762747e-02	4.451304610373695709e+02	5.960589887871681203e-02	0.000000000000000000e+00	8.846316080020175221e+00	1.000000000000000000e+00
3.230000000000000000e+02	3.769579562119268701e+01	9.818250127673245231e+00	-3.476949041317060462e-03	9.183962990712586816e+01	1.623944286350530453e-01	0.000000000000000000e+00	5.062467791508745485e+00	1.000000000000000000e+00
3.240000000000000000e+02	5.055583868404210790e+01	5.597909408066097825e+00	-3.504703276358607945e-03	9.258669225879192766e+01	1.377471086397963340e-01	0.000000000000000000e+00	9.780386410368718586e+00	1.000000000000000000e+00
3.240000000000000000e+02	1.028340758895795233e+02	1.091309466129993488e+01	-1.717104728522286100e-02	4.604444652673445262e+02	1.215231189539478507e-02	0.000000000000000000e+00	1.045907904823233991e+01	1.000000000000000000e+00
3.240000000000000000e+02	3.691238135752336547e+01	2.034259849311020929e+01	-4.176832137602649875e-03	1.106784237351573807e+02	1.779303293615465131e-01	0.000000000000000000e+00	4.825334200703425225e+00	1.000000000000000000e+00
3.240000000000000000e+02	7.289343592599841770e+01	2.039362737075528997e+01	-1.705033923358786202e-02	4.571953596521302075e+02	7.489910197408744530e-03	0.000000000000000000e+00	9.192924626919259268e+00	1.000000000000000000e+00
3.250000000000000000e+02	1.097311535265477715e+02	3.507453435803284236e+01	-4.426266821795047691e-03	1.173924715725740384e+02	9.952718792399339875e-02	0.000000000000000000e+00	1.175092034100575589e+01	1.000000000000000000e+00
3.250000000000000000e+02	1.284912399011884432e+01	3.978694336009481702e+01	-3.858491443831073373e-03	1.021096288480351291e+02	3.630781567375578334e-01	0.000000000000000000e+00	7.871741032300054286e+00	1.000000000000000000e+00
3.260000000000000000e+02	1.217683005676621661e+02	4.546443065295455455e+01	-1.761775774315166992e-02	4.724685965292780452e+02	1.189270782947596805e-01	0.000000000000000000e+00	1.053372220662309999e+01	1.000000000000000000e+00
3.260000000000000000e+02	9.403411686358064969e+01	1.656579805683676909e+01	-1.726697976606214602e-02	4.630266854088714581e+02	1.793129203343424294e-02	0.000000000000000000e+00	7.021717409509077079e+00	1.000000000000000000e+00
3.260000000000000000e+02	1.015960632463992681e+02	2.565794655608004149e+01	-2.250937494000710293e-03	5.883900609829765926e+01	3.304926877477769587e-01	0.000000000000000000e+00	7.698617365252117928e+00	1.000000000000000000e+00
3.270000000000000000e+02	3.485653919329482875e+01	1.400957486774101213e+01	-4.206061833298047406e-03	1.114652011466766908e+02	1.423320498224230901e-01	0.000000000000000000e+00	5.062467791508745485e+00	1.000000000000000000e+00
3.270000000000000000e+02	3.395375060658005850e+01	2.591662146997606087e+01	-3.739674013436790432e-03	9.891141319422970923e+01	1.230534077900166112e-01	0.000000000000000000e+00	6.310564797785995772e+00	1.000000000000000000e+00
3.270000000000000000e+02	6.242739908799284620e+01	2.806658668977877369e+01	-1.596235816491173298e-02	4.279101102292359542e+02	1.662047401495803101e-02	0.000000000000000000e+00	3.915887646521796661e+00	1.000000000000000000e+00
3.270000000000000000e+02	5.044300873494909965e+00	3.191916932073991475e+01	-5.623380387837337638e-03	1.496152467461693050e+02	1.121890110213853431e-01	0.000000000000000000e+00	1.108228912346787176e+01	1.000000000000000000e+00
3.270000000000000000e+02	8.731134031160520692e+01	1.859281330374835406e+01	-4.177735830634729530e-03	1.107027484928283769e+02	3.602252465154492933e-01	0.000000000000000000e+00	7.021717409509077079e+00	1.000000000000000000e+00
3.270000000000000000e+02	1.391016698378099932e+02	4.827015236114759489e+01	-4.531176694526384795e-03	1.202163366914769966e+02	2.107568897096824267e-01	0.000000000000000000e+00	8.846316080020175221e+00	1.000000000000000000e+00
3.280000000000000000e+02	1.274332692101936289e+02	1.722050556876626359e+01	-5.256337957649786542e-03	1.397355443999629472e+02	3.888479231089895238e-01	0.000000000000000000e+00	5.996320547431073678e+00	1.000000000000000000e+00
3.290000000000000000e+02	5.471328804656405964e+01	2.582233220250587635e+01	-4.196541683756786247e-03	1.112089467302295986e+02	1.944853959335935967e-01	0.000000000000000000e+00	6.627254494070504265e+00	1.000000000000000000e+00
3.290000000000000000e+02	4.820556689890181445e+01	2.707535558355161243e+01	-4.278078225917062230e-03	1.134036705567659737e+02	9.257466397590696783e-02	0.000000000000000000e+00	6.627254494070504265e+00	1.000000000000000000e+00
3.290000000000000000e+02	7.624724964664703464e+01	3.891709627935583882e+01	-2.670716587440908913e-03	7.013822426288515999e+01	2.771237537142638985e-01	0.000000000000000000e+00	1.467352254341776074e+01	1.000000000000000000e+00
3.290000000000000000e+02	9.803361306450733537e+01	3.619331762551124854e+01	-3.847318525345825180e-03	1.018088867542224989e+02	1.037522422940394540e-01	0.000000000000000000e+00	9.480639804456021835e+00	1.000000000000000000e+00
3.300000000000000000e+02	1.208117542120692747e+02	1.666549059879167416e+01	-1.628761348200731887e-02	4.366650264327478794e+02	3.465325107838379548e-02	0.000000000000000000e+00	6.644734944847812130e+00	1.000000000000000000e+00
3.300000000000000000e+02	6.157420650326802303e+01	3.903570801877218344e+01	8.812173861860474883e-03	-2.354481853270737872e+02	1.856783653737167361e-01	0.000000000000000000e+00	1.100225251104552626e+01	1.000000000000000000e+00
3.300000000000000000e+02	1.417776144043909596e+02	1.226241512989283322e+01	-4.825493147077152684e-03	1.281384696865837327e+02	1.042315989095764506e-01	0.000000000000000000e+00	1.068701755879979309e+01	1.000000000000000000e+00
3.300000000000000000e+02	4.499379353478497734e+01	3.930674687858910232e+01	3.650743363873863463e-03	-9.651766175059536579e+01	1.880746916106786903e-01	0.000000000000000000e+00	1.264604369574806064e+01	1.000000000000000000e+00
3.310000000000000000e+02	1.019335816668813806e+02	4.580211963541716358e+01	-4.519944163550551272e-03	1.199139900048035514e+02	1.180844304855364069e-01	0.000000000000000000e+00	7.566596175770055943e+00	1.000000000000000000e+00
3.320000000000000000e+02	1.278170451390134446e+02	2.320453231870668986e+01	-1.662877385570308425e-02	4.458480599657167431e+02	2.632639564642647034e-02	0.000000000000000000e+00	5.996320547431073678e+00	1.000000000000000000e+00
3.320000000000000000e+02	2.171311299222859859e+01	1.829098963286693547e+01	-3.544381071245346088e-03	9.365470176122056500e+01	9.297617547755232525e-02	0.000000000000000000e+00	8.439989277440181681e+00	1.000000000000000000e+00
3.320000000000000000e+02	6.360932770766962818e+01	2.010815552121591310e+01	2.316627090491355217e-03	-6.060717677065930786e+01	3.564506961690598885e-01	0.000000000000000000e+00	4.282946415910179994e+00	1.000000000000000000e+00
3.320000000000000000e+02	9.266694423026409311e+01	2.837785879538500922e+01	-3.312835359896591347e-03	8.742217244166096179e+01	1.239112378142006587e-01	0.000000000000000000e+00	7.502789642962891747e+00	1.000000000000000000e+00
3.330000000000000000e+02	1.578776513635190604e+01	3.878743716274124154e+01	-4.842554497268050651e-02	1.301723589248990038e+03	4.731100123180120853e-03	0.000000000000000000e+00	9.353932089117025228e+00	1.000000000000000000e+00
3.330000000000000000e+02	8.245664685592741705e+01	1.738717893281584637e+01	4.900230960955829010e-03	-1.301501917502977221e+02	2.377227775184526104e-01	0.000000000000000000e+00	1.500150713474715225e+01	1.000000000000000000e+00
3.330000000000000000e+02	1.033556589111523039e+01	2.475216719096610518e+01	-5.213045493712540820e-03	1.385702386414017155e+02	1.213698320665546060e-01	0.000000000000000000e+00	1.308416575389266256e+01	1.000000000000000000e+00
3.340000000000000000e+02	3.902347527630034563e+01	2.572770219561258997e+01	-4.649817790485578570e-03	1.234098059410828512e+02	2.365675146751171631e-01	0.000000000000000000e+00	5.917028617815914160e+00	1.000000000000000000e+00
3.340000000000000000e+02	5.402119438556278652e+01	6.043024995081906603e+00	-3.912691141547045177e-03	1.035685252497795972e+02	1.024535436460848326e-01	0.000000000000000000e+00	6.950388542028719918e+00	1.000000000000000000e+00
3.340000000000000000e+02	4.402804108612145484e+01	2.081022217754303583e+01	-4.565123263218581404e-03	1.211300784465721279e+02	2.419781583501536826e-01	0.000000000000000000e+00	7.016216122166118119e+00	1.000000000000000000e+00
3.340000000000000000e+02	1.021642986006300902e+02	5.336519753952866552e+01	-1.630734756447432821e-02	4.371962098731743254e+02	1.193691334456470354e-02	0.000000000000000000e+00	7.566596175770055943e+00	1.000000000000000000e+00
3.350000000000000000e+02	1.432551753279242348e+02	2.284679787142965779e+01	-4.600188276309534995e-03	1.220739254343098423e+02	1.977587064663205441e-01	0.000000000000000000e+00	6.391486810028995436e+00	1.000000000000000000e+00
3.350000000000000000e+02	1.002274272165537070e+02	1.196948539899586095e+01	-4.562072162953157393e-03	1.210479518040599345e+02	1.465401555785839083e-01	0.000000000000000000e+00	9.516590103175273541e+00	1.000000000000000000e+00
3.350000000000000000e+02	6.013747354493292363e+01	1.760019645571151869e+01	-4.348411074285409364e-03	1.152968239087778244e+02	8.791140677001996195e-02	0.000000000000000000e+00	4.282946415910179994e+00	1.000000000000000000e+00
3.350000000000000000e+02	2.915147793945859434e+01	2.227898987297792743e+01	-4.206398302574266071e-03	1.114742579096672301e+02	4.873537416919926368e-02	0.000000000000000000e+00	8.439989277440181681e+00	1.000000000000000000e+00
3.350000000000000000e+02	1.072836048208514370e+02	5.583888730832367031e+00	-8.639964693355079925e-03	2.308128211669911707e+02	7.173270843251888795e-02	0.000000000000000000e+00	9.516590103175273541e+00	1.000000000000000000e+00
3.360000000000000000e+02	1.352588299413291111e+02	7.578940516837906927e+00	-4.549153022738621106e-03	1.207002065588486204e+02	1.363869620899184065e-01	0.000000000000000000e+00	1.723510973976906513e+01	1.000000000000000000e+00
3.360000000000000000e+02	2.126189813932592187e+01	5.288367394556210144e+01	-4.783903599639896705e-03	1.270190014300566617e+02	1.169204921514481743e-01	0.000000000000000000e+00	4.755191960258793316e+00	1.000000000000000000e+00
3.370000000000000000e+02	1.165565559306956374e+02	1.231690792972822379e+01	-3.309346996059757406e-02	8.890292383760222492e+02	8.488149573834702366e-03	0.000000000000000000e+00	3.385452566568517785e+00	1.000000000000000000e+00
3.370000000000000000e+02	9.001011990870956936e+01	3.539449167383515515e+01	-6.293671503722689242e-03	1.676575115243039704e+02	8.899484887817066259e-02	0.000000000000000000e+00	7.502789642962891747e+00	1.000000000000000000e+00
3.370000000000000000e+02	1.301171384354399265e+02	3.859778616627933445e+01	-3.961516475729643175e-03	1.048827595971046094e+02	7.765925787166594318e-02	0.000000000000000000e+00	8.528489766997289223e+00	1.000000000000000000e+00
3.370000000000000000e+02	7.143331024450575661e+00	4.236092347344817455e+01	-3.861806981895237606e-02	1.037735212654117049e+03	7.067156160744159088e-03	0.000000000000000000e+00	9.353932089117025228e+00	1.000000000000000000e+00
3.370000000000000000e+02	4.420672422887999886e+01	2.858167450795804143e+01	-2.266545253641619444e-03	5.925912106828769765e+01	3.093409820367296614e-01	0.000000000000000000e+00	5.917028617815914160e+00	1.000000000000000000e+00
3.370000000000000000e+02	8.747809170891892450e+01	5.042488492028419955e+01	-3.287924409026311313e-03	8.675164293466751531e+01	4.121044761466057249e-01	0.000000000000000000e+00	5.776307471960021367e+00	1.000000000000000000e+00
3.380000000000000000e+02	2.906726502601056694e+01	6.120642809545036478e+00	-3.258775982153699728e-03	8.596705304075683785e+01	2.620080626555275627e-01	0.000000000000000000e+00	3.481431226456461303e+00	1.000000000000000000e+00
3.380000000000000000e+02	1.093697247062860356e+02	2.529817300764193178e+01	-4.066636194526986742e-03	1.077122731547169963e+02	1.103406003398369473e-01	0.000000000000000000e+00	7.299744176419157959e+00	1.000000000000000000e+00
3.380000000000000000e+02	6.865839163396459810e+01	5.050187894279486045e+01	-3.936390351299797093e-03	1.042064382509491338e+02	1.860530806605936727e-01	0.000000000000000000e+00	1.438659824336760984e+01	1.000000000000000000e+00
3.380000000000000000e+02	9.257111852252806727e+01	5.315010158808870244e+01	-3.569387953141087144e-03	9.432781344918103628e+01	2.695354476873369487e-01	0.000000000000000000e+00	5.776307471960021367e+00	1.000000000000000000e+00
3.390000000000000000e+02	1.696985593689161576e+01	5.083667020559660443e+01	4.283124963457390390e-03	-1.135395138833601010e+02	2.827112504949718108e-01	0.000000000000000000e+00	4.755191960258793316e+00	1.000000000000000000e+00
3.400000000000000000e+02	5.202308424304581536e+01	1.616336625577149988e+01	-3.715540318305358015e-03	9.826180512496422637e+01	2.489673019445625135e-01	0.000000000000000000e+00	4.867188884296711038e+00	1.000000000000000000e+00
3.410000000000000000e+02	1.162053159534216178e+02	2.785960958566779055e+01	-4.091343963971941222e-03	1.083773336155201434e+02	1.069242306498289219e-01	0.000000000000000000e+00	7.299744176419157959e+00	1.000000000000000000e+00
3.410000000000000000e+02	6.321472682908231633e+01	2.887577140596906844e+01	-4.074247502817815621e-03	1.079171471806986204e+02	1.612745758459200873e-01	0.000000000000000000e+00	1.004781432583905953e+01	1.000000000000000000e+00
3.410000000000000000e+02	7.263500398926893808e+01	7.437502937336391895e+00	-1.747256552297131796e-02	4.685604491316223630e+02	7.184082904587585361e-02	0.000000000000000000e+00	1.394105735117173772e+01	1.000000000000000000e+00
3.410000000000000000e+02	7.770716572772133013e+00	2.234617871119141697e+01	-4.450814285334538101e-03	1.180532170700376184e+02	1.582528707108810107e-01	0.000000000000000000e+00	1.259978344837860043e+01	1.000000000000000000e+00
3.410000000000000000e+02	6.153525331158861889e+01	1.587246677614417045e+01	-4.479653246033158363e-03	1.188294770450239639e+02	6.451938198441553585e-02	0.000000000000000000e+00	9.516616147338817555e+00	1.000000000000000000e+00
3.420000000000000000e+02	9.791240247529835017e+01	1.332173110530273874e+01	-4.258099107137603909e-03	1.128658914597289140e+02	9.862062346779165711e-02	0.000000000000000000e+00	1.488663981716292994e+01	1.000000000000000000e+00
3.420000000000000000e+02	1.726596418780434661e+01	3.062837743346682373e+01	-1.721878717003854850e-02	4.617294825112097669e+02	1.797737631697393645e-02	0.000000000000000000e+00	1.259978344837860043e+01	1.000000000000000000e+00
3.420000000000000000e+02	4.881375753231358061e+01	3.601856237865520427e+01	-4.171756273682379265e-03	1.105417964121078427e+02	9.916516513064121963e-02	0.000000000000000000e+00	8.098963716787251244e+00	1.000000000000000000e+00
3.420000000000000000e+02	2.606748352843844074e+01	7.887468876641079873e+00	-3.778750831960539514e-03	9.996324618109744620e+01	2.614131310648203366e-01	0.000000000000000000e+00	3.481431226456461303e+00	1.000000000000000000e+00
3.420000000000000000e+02	1.350329185800621303e+02	4.763724110262589306e+01	-4.388301258655687848e-03	1.163705503112328898e+02	4.095824982501714562e-01	0.000000000000000000e+00	8.045971282406597425e+00	1.000000000000000000e+00
3.430000000000000000e+02	1.409904663836073269e+02	4.222935075187122322e+01	-1.664407593889366543e-02	4.462599470249937212e+02	2.360724803969815877e-02	0.000000000000000000e+00	8.045971282406597425e+00	1.000000000000000000e+00
3.440000000000000000e+02	5.434834419430604413e+01	2.414863361442179723e+01	-6.534256639771924245e-03	1.741333555619359572e+02	1.381338945925877359e-01	0.000000000000000000e+00	7.387323191933304223e+00	1.000000000000000000e+00
3.440000000000000000e+02	1.113015215716561634e+01	4.355618993083798784e+01	-4.200777849807988025e-03	1.113229718571164000e+02	7.754498467874182399e-02	0.000000000000000000e+00	9.333141661096515662e+00	1.000000000000000000e+00
3.470000000000000000e+02	9.041668815035339435e+01	2.618354714366822833e+01	-1.668856723706906367e-02	4.474575218741595108e+02	1.895615215672497023e-02	0.000000000000000000e+00	6.059292466372209418e+00	1.000000000000000000e+00
3.470000000000000000e+02	4.714384035143340412e+01	2.251533378888178660e+01	-1.596457042947760710e-02	4.279696578826523705e+02	9.866223140107177603e-02	0.000000000000000000e+00	5.225405988088158260e+00	1.000000000000000000e+00
3.470000000000000000e+02	4.090982636629520641e+01	3.778522177103388202e+01	-1.726922486585997368e-02	4.630871168901275610e+02	6.683302564089532716e-02	0.000000000000000000e+00	7.892504922459282035e+00	1.000000000000000000e+00
3.470000000000000000e+02	3.481540615361280544e+01	4.280016705710552571e+01	-1.655275688619132005e-02	4.438019067957601465e+02	1.038253614538701131e-01	0.000000000000000000e+00	7.892504922459282035e+00	1.000000000000000000e+00
3.480000000000000000e+02	9.656201148696720793e+01	7.931321780908854535e+00	-4.550295537071090066e-03	1.207309596832906635e+02	1.684793422646138072e-01	0.000000000000000000e+00	6.094915470060074725e+00	1.000000000000000000e+00
3.480000000000000000e+02	1.343779529432078164e+02	2.284474098201101810e+01	-4.533154872173375365e-03	1.202695834137434190e+02	8.544077130006366705e-02	0.000000000000000000e+00	1.059872070407696221e+01	1.000000000000000000e+00
3.480000000000000000e+02	1.308117542823938209e+02	5.185384136730037596e+01	-2.271873824551687987e-03	5.940255052001411684e+01	3.245080299341841501e-01	0.000000000000000000e+00	1.400846171590136180e+01	1.000000000000000000e+00
3.480000000000000000e+02	9.637880506396598435e+01	1.619555944399122538e+01	-4.111679107236401211e-03	1.089246958442348756e+02	2.612641955354624290e-01	0.000000000000000000e+00	8.151313859682213447e+00	1.000000000000000000e+00
3.490000000000000000e+02	6.199022050429274344e+01	4.511706434664591114e+01	-4.340613166644784887e-03	1.150869271772930915e+02	8.321374388961388924e-02	0.000000000000000000e+00	3.592732487314321155e+00	1.000000000000000000e+00
3.490000000000000000e+02	9.638761689879521555e+01	5.002876114519395401e+01	-3.922552534853708354e-03	1.038339649444190513e+02	2.435414751753025575e-01	0.000000000000000000e+00	6.051583477548987844e+00	1.000000000000000000e+00
3.490000000000000000e+02	9.089206580863108798e+01	1.016732504385262281e+01	-2.830308733285230409e-03	7.443397529343654639e+01	3.869067178472889168e-01	0.000000000000000000e+00	6.094915470060074725e+00	1.000000000000000000e+00
3.490000000000000000e+02	1.416332777104484535e+02	1.109831514829975063e+01	-3.765907032185933801e-03	9.961752887887018915e+01	1.110637451053368974e-01	0.000000000000000000e+00	3.186596171723918403e+00	1.000000000000000000e+00
3.490000000000000000e+02	2.269358995015659985e+01	3.507521222981397102e+01	-4.849944960650201010e-03	1.287966405683621929e+02	7.316781642455372214e-02	0.000000000000000000e+00	7.119096476056776091e+00	1.000000000000000000e+00
3.500000000000000000e+02	1.060799662641071137e+02	2.834850517343240028e+01	-1.741878157182451606e-02	4.671127434043531821e+02	1.526373074762665816e-02	0.000000000000000000e+00	1.360670221262193991e+01	1.000000000000000000e+00
3.500000000000000000e+02	1.417325254914892412e+02	3.369368496936102275e+01	-4.350207143987100920e-03	1.153451688209360242e+02	5.916571558114747109e-02	0.000000000000000000e+00	8.534923890274022540e+00	1.000000000000000000e+00
3.500000000000000000e+02	1.315480299877610193e+01	6.006241858375008569e+00	-4.355657757934667910e-03	1.154918833121694490e+02	6.714278111273219718e-02	0.000000000000000000e+00	7.164836048524062306e+00	1.000000000000000000e+00
3.500000000000000000e+02	1.383017443371992705e+01	1.717521241095466777e+01	-4.431472999484187790e-03	1.175326065588857887e+02	8.929755274062778359e-02	0.000000000000000000e+00	6.540308270545861724e+00	1.000000000000000000e+00
3.500000000000000000e+02	5.798832090764199876e+01	1.695240296892710319e+01	-3.954331272183817317e-03	1.046893550572169715e+02	1.330658796342143457e-01	0.000000000000000000e+00	8.285963051175768257e+00	1.000000000000000000e+00
3.500000000000000000e+02	9.277658568296101294e+01	4.517261904018766927e+01	-4.302906601343963779e-03	1.140719773757686397e+02	2.182481734395977924e-01	0.000000000000000000e+00	6.051583477548987844e+00	1.000000000000000000e+00
3.500000000000000000e+02	4.367608474570815957e+01	5.279578016132506235e+01	-3.956345134510975275e-03	1.047435623060856926e+02	1.196168035255841255e-01	0.000000000000000000e+00	1.335754118248048705e+01	1.000000000000000000e+00
3.510000000000000000e+02	1.198261976591147402e+02	7.718001318739734273e+00	-3.886539919242384088e-03	1.028646112847715131e+02	1.881905949509772302e-01	0.000000000000000000e+00	4.617062309181495294e+00	1.000000000000000000e+00
3.510000000000000000e+02	1.461910971321552921e+01	2.502500176240846486e+01	-4.199276017300117118e-03	1.112825469445414797e+02	8.305850178505247428e-02	0.000000000000000000e+00	7.889335316579605184e+00	1.000000000000000000e+00
3.510000000000000000e+02	7.922127260598759335e+01	3.540136321813740494e+01	-4.169034586830175880e-03	1.104685366095133219e+02	1.406828270320655827e-01	0.000000000000000000e+00	1.014429640078998496e+01	1.000000000000000000e+00
3.520000000000000000e+02	4.142016882683803658e+01	9.939331274289527229e+00	-3.837575303643743583e-03	1.015466278915060627e+02	8.801397420549705863e-02	0.000000000000000000e+00	5.723182460499912416e+00	1.000000000000000000e+00
3.520000000000000000e+02	4.360499917471511111e+01	1.867066594024899828e+01	-4.303998713594412578e-03	1.141013738244505191e+02	1.392350089057602380e-01	0.000000000000000000e+00	3.499123276695992768e+00	1.000000000000000000e+00
3.520000000000000000e+02	1.583186236952256110e+01	3.697211213349105918e+01	-4.721578455324535600e-03	1.253413919117089250e+02	9.055618147235655613e-02	0.000000000000000000e+00	7.119096476056776091e+00	1.000000000000000000e+00
3.530000000000000000e+02	4.577758087229010897e+01	2.916962292702620374e+01	-3.159364857270172133e-02	8.486584592339116853e+02	1.188777779528771283e-02	0.000000000000000000e+00	7.506137242842651602e+00	1.000000000000000000e+00
3.530000000000000000e+02	1.141633503826188871e+02	1.740312960675756671e+01	-4.365931569563456273e-03	1.157684240946657752e+02	1.253007275271399434e-01	0.000000000000000000e+00	1.080715308637286398e+01	1.000000000000000000e+00
3.530000000000000000e+02	1.098876273130545798e+02	4.316897960966488057e+01	-4.868497856998900940e-03	1.292960299536480306e+02	2.391922338826565353e-01	0.000000000000000000e+00	1.299652037546721139e+01	1.000000000000000000e+00
3.540000000000000000e+02	6.767853762681056651e+01	1.101713381303684081e+01	-1.648917065490466266e-02	4.420903525263852316e+02	9.310098687829948538e-03	0.000000000000000000e+00	1.136343786084635354e+01	1.000000000000000000e+00
3.540000000000000000e+02	3.846687041396087636e+01	2.746797404935929166e+01	-9.603960442197943120e-03	2.567607505568147417e+02	2.334260945775256113e-01	0.000000000000000000e+00	7.506137242842651602e+00	1.000000000000000000e+00
3.540000000000000000e+02	8.873507964073343146e+01	3.892190652460321587e+01	-3.660590860196892907e-03	9.678272737932167047e+01	1.181887471641663856e-01	0.000000000000000000e+00	7.443465459169281928e+00	1.000000000000000000e+00
3.540000000000000000e+02	1.385670029436766413e+02	5.125163010005473296e+01	-3.703947847838015041e-03	9.794976992615625022e+01	1.434227512250777492e-01	0.000000000000000000e+00	1.266571529067642032e+01	1.000000000000000000e+00
3.550000000000000000e+02	5.895837340986848574e+01	4.726346269337709316e+01	-4.635947391009755461e-03	1.230364555952547363e+02	2.005395051487276481e-01	0.000000000000000000e+00	7.379278904017965601e+00	1.000000000000000000e+00
3.550000000000000000e+02	1.153321401941678630e+02	6.659364521429340655e+00	-3.784789495585777919e-03	1.001257892395545639e+02	1.850635135515702467e-01	0.000000000000000000e+00	4.617062309181495294e+00	1.000000000000000000e+00
3.550000000000000000e+02	1.403841315163646186e+02	8.131987645747647875e+00	-4.144815723159559623e-03	1.098166360537471178e+02	1.419950718553574243e-01	0.000000000000000000e+00	7.184677132080853568e+00	1.000000000000000000e+00
3.550000000000000000e+02	1.335272600160825505e+02	5.986550925435184745e+00	-4.433041132789864586e-03	1.175748160938742615e+02	1.320352887277748133e-01	0.000000000000000000e+00	7.184677132080853568e+00	1.000000000000000000e+00
3.550000000000000000e+02	1.745912553172837178e+01	1.173404101115168885e+01	-3.864147180174586690e-03	1.022618646306774366e+02	7.586883774958452786e-02	0.000000000000000000e+00	6.540308270545861724e+00	1.000000000000000000e+00
3.560000000000000000e+02	9.819879511899534918e+01	2.750664078582030214e+01	-3.980145849506388882e-03	1.053842075297494176e+02	1.134499905889020388e-01	0.000000000000000000e+00	5.419160685462289351e+00	1.000000000000000000e+00
3.560000000000000000e+02	4.881584993440350928e+01	3.798702439223756500e+01	-3.769823748135045505e-03	9.972295534886193025e+01	3.937882319741460302e-01	0.000000000000000000e+00	5.434056627225961833e+00	1.000000000000000000e+00
3.560000000000000000e+02	8.944236441196292020e+00	4.147233044404956814e+01	-4.805421674433471568e-03	1.275982046952358360e+02	1.089954259843277651e-01	0.000000000000000000e+00	5.947066885775996070e+00	1.000000000000000000e+00
3.560000000000000000e+02	1.227776606364313636e+02	4.047889856198641212e+01	3.672801874945052451e-03	-9.711141197035193784e+01	3.466292774174479785e-01	0.000000000000000000e+00	8.525790605968758484e+00	1.000000000000000000e+00
3.560000000000000000e+02	6.678449960955583720e+01	4.300825489869536256e+01	-4.012074151420224472e-03	1.062436234811077469e+02	8.307064279378961746e-02	0.000000000000000000e+00	8.908144850043299812e+00	1.000000000000000000e+00
3.560000000000000000e+02	5.340885149460150672e+01	3.508300853554580812e+01	-3.515070313281134888e-03	9.286574239191784841e+01	4.151885620167580226e-01	0.000000000000000000e+00	5.434056627225961833e+00	1.000000000000000000e+00
3.560000000000000000e+02	4.218842625217882869e+01	5.159924435573297785e+01	-3.725975584234341755e-03	9.854269178220761205e+01	1.072217168519309372e-01	0.000000000000000000e+00	1.052228420364218664e+01	1.000000000000000000e+00
3.570000000000000000e+02	9.071011099359563445e+01	5.356557720151121416e+00	-1.721915836668744954e-02	4.617394740329015690e+02	1.426903324035255771e-02	0.000000000000000000e+00	9.216855169145212301e+00	1.000000000000000000e+00
3.570000000000000000e+02	3.001657955614852469e+01	2.738128904102395467e+01	-3.960428668457101516e-03	1.048534790257623399e+02	1.102701360765998562e-01	0.000000000000000000e+00	4.926707126487173127e+00	1.000000000000000000e+00
3.570000000000000000e+02	8.067141148224422409e+01	1.417575018989112934e+01	-4.010585935079195169e-03	1.062035650756841108e+02	6.394645955747613186e-02	0.000000000000000000e+00	1.336239663000338851e+01	1.000000000000000000e+00
3.570000000000000000e+02	4.184433438842957287e+01	1.564677387606254655e+01	-3.603322181695033967e-03	9.524122304406036221e+01	1.049569909099521414e-01	0.000000000000000000e+00	3.499123276695992768e+00	1.000000000000000000e+00
3.570000000000000000e+02	1.259522921304922534e+02	5.011610602536352843e+01	-1.521719508334616611e-02	4.078525124155775643e+02	1.326667819248562585e-01	0.000000000000000000e+00	4.551956730554450381e+00	1.000000000000000000e+00
3.570000000000000000e+02	8.189863077119177603e+01	5.119676618740400187e+01	-3.771346806750776066e-03	9.976395160581117239e+01	3.372971929094740196e-01	0.000000000000000000e+00	4.162321327722817266e+00	1.000000000000000000e+00
3.580000000000000000e+02	9.689180514541945399e+01	4.303426488464255328e+01	-3.841029908276741723e-03	1.016396156844443510e+02	1.051544253144676144e-01	0.000000000000000000e+00	8.007026656716311308e+00	1.000000000000000000e+00
3.590000000000000000e+02	1.221577983829255771e+02	3.197567116037566493e+01	-3.894510298741452482e-03	1.030791504512566092e+02	9.910595203600203185e-02	0.000000000000000000e+00	3.864625178352778079e+00	1.000000000000000000e+00
3.590000000000000000e+02	9.913352076867647611e+01	9.097758993815951101e+00	-4.095611478527498746e-03	1.084922025519138771e+02	2.917631954795737448e-01	0.000000000000000000e+00	6.407393475366657931e+00	1.000000000000000000e+00
3.590000000000000000e+02	1.158681238942678817e+02	1.384327353705804775e+01	-3.821425797222843552e-03	1.011119306920702599e+02	3.137189699730361658e-01	0.000000000000000000e+00	5.630100939014854866e+00	1.000000000000000000e+00
3.590000000000000000e+02	1.108393668187168402e+01	3.592352089388954539e+01	-4.332069414184111511e-03	1.148569544976004835e+02	1.405496348192414313e-01	0.000000000000000000e+00	5.947066885775996070e+00	1.000000000000000000e+00
3.600000000000000000e+02	1.012657914273816857e+02	3.197439594688325926e+01	-4.320703144113625070e-03	1.145510079479723657e+02	1.212329678938546262e-01	0.000000000000000000e+00	5.419160685462289351e+00	1.000000000000000000e+00
3.600000000000000000e+02	1.223222573456107085e+02	5.286258696237910470e+01	-1.466454952855293647e-02	3.929769200173873287e+02	1.531878247251334813e-01	0.000000000000000000e+00	4.551956730554450381e+00	1.000000000000000000e+00
3.600000000000000000e+02	1.213811280856282622e+02	1.498556131583309359e+01	-4.103452728053645637e-03	1.087032659194408382e+02	2.910969221326920042e-01	0.000000000000000000e+00	5.630100939014854866e+00	1.000000000000000000e+00
3.600000000000000000e+02	7.789953230677204488e+01	5.235094568258314496e+01	-3.537211349178909919e-03	9.346171393721007803e+01	2.593947367584834574e-01	0.000000000000000000e+00	4.162321327722817266e+00	1.000000000000000000e+00
3.610000000000000000e+02	1.053919647891767823e+02	7.724234479861001645e+00	-4.440044265797196514e-03	1.177633198305348401e+02	1.124790435152527301e-01	0.000000000000000000e+00	5.897320123674134607e+00	1.000000000000000000e+00
3.610000000000000000e+02	1.309896775230458275e+02	1.649809165906929564e+01	-3.783119622091710762e-03	1.000808411580241142e+02	1.750348198274075395e-01	0.000000000000000000e+00	9.157762692745988531e+00	1.000000000000000000e+00
3.610000000000000000e+02	3.458406543664445820e+01	2.922804723896156887e+01	-3.967104010065714698e-03	1.050331595823635098e+02	1.196420260081255682e-01	0.000000000000000000e+00	4.926707126487173127e+00	1.000000000000000000e+00
3.610000000000000000e+02	3.327515598872283675e+01	4.055894388303501330e+01	-4.498973017215877890e-03	1.193495084446214207e+02	7.219540944307001329e-02	0.000000000000000000e+00	1.023626915715155938e+01	1.000000000000000000e+00
3.610000000000000000e+02	3.576395549051211020e+01	7.230960138537736448e+00	-3.890154420986423507e-03	1.029619030375062181e+02	1.218626533667973577e-01	0.000000000000000000e+00	5.959211644654694773e+00	1.000000000000000000e+00
3.620000000000000000e+02	2.920505838682660027e+01	5.248447847491359397e+01	-4.478150375949921554e-03	1.187890242039728292e+02	9.986309620304612000e-02	0.000000000000000000e+00	1.260095511423852876e+01	1.000000000000000000e+00
3.630000000000000000e+02	3.287177974844147599e+01	2.039828097156482656e+01	-4.110019601541906910e-03	1.088800268333658607e+02	1.474484385564126532e-01	0.000000000000000000e+00	6.020474176842558478e+00	1.000000000000000000e+00
3.630000000000000000e+02	1.046235271700928280e+02	4.511583890795910179e+01	-4.044016804514266074e-03	1.071034257240146559e+02	7.974953897982173245e-02	0.000000000000000000e+00	6.732327185674217063e+00	1.000000000000000000e+00
3.640000000000000000e+02	3.711228493427039865e+01	1.303563163112735346e+01	-4.141836147950360598e-03	1.097364346553148522e+02	1.434666016799536203e-01	0.000000000000000000e+00	5.959211644654694773e+00	1.000000000000000000e+00
3.640000000000000000e+02	1.426745464590696315e+02	2.200434196721629121e+01	-3.815027265314588790e-03	1.009397010382017470e+02	3.203154752552117568e-01	0.000000000000000000e+00	1.291723478566612471e+01	1.000000000000000000e+00
3.650000000000000000e+02	1.686997000637823163e+01	4.918428503340684266e+00	-4.191765544467701901e-03	1.110803871124326463e+02	6.813017989290470755e-02	0.000000000000000000e+00	1.607896001739600678e+01	1.000000000000000000e+00
3.650000000000000000e+02	1.112380986949583388e+02	8.499542803538229663e+00	-3.980826841406250038e-03	1.054025378281494341e+02	7.141939655734952375e-02	0.000000000000000000e+00	4.709764100543536891e+00	1.000000000000000000e+00
3.650000000000000000e+02	6.923641112607913328e+01	2.356178975112702290e+01	-3.959299356522399602e-03	1.048230812710254440e+02	5.645675447408537995e-02	0.000000000000000000e+00	2.008396964999309020e+01	1.000000000000000000e+00
3.660000000000000000e+02	1.238766714449389639e+02	1.073009702753009087e+01	-1.679130205144353447e-02	4.502228408213283615e+02	7.489006816595811244e-03	0.000000000000000000e+00	9.157762692745988531e+00	1.000000000000000000e+00
3.660000000000000000e+02	4.203051218895428320e+01	4.586223946830282472e+01	-3.975369146427792932e-03	1.052556327363975299e+02	8.323419171994650423e-02	0.000000000000000000e+00	1.023626915715155938e+01	1.000000000000000000e+00
3.660000000000000000e+02	4.013473117357482067e+01	3.062179125748450659e+01	-1.653103137463432515e-02	4.432171199432086723e+02	8.966013334635536403e-03	0.000000000000000000e+00	5.722972349426576955e+00	1.000000000000000000e+00
3.670000000000000000e+02	2.694843189430844888e+01	2.147534156083812462e+01	-4.197918195264034244e-03	1.112459983701742914e+02	1.069377703977610894e-01	0.000000000000000000e+00	6.020474176842558478e+00	1.000000000000000000e+00
3.670000000000000000e+02	6.134522842099508466e+01	4.250359787716890025e+01	-1.647021801916792247e-02	4.415802033328455423e+02	9.092080351093767554e-03	0.000000000000000000e+00	1.011184987557338388e+01	1.000000000000000000e+00
3.670000000000000000e+02	9.917713168153683512e+01	4.907323774017263673e+01	-4.134465048137611447e-03	1.095380263348464780e+02	6.917582856709747485e-02	0.000000000000000000e+00	6.732327185674217063e+00	1.000000000000000000e+00
3.670000000000000000e+02	9.245030952822371972e+00	2.418263928351856151e+01	2.056769713289820830e-03	-5.361258070201080272e+01	3.274772788437864124e-01	0.000000000000000000e+00	7.559555325117855773e+00	1.000000000000000000e+00
3.680000000000000000e+02	3.029553313506435686e+01	1.376643448879769061e+01	-3.756672740470633123e-03	9.936896891407648980e+01	1.241952341200994736e-01	0.000000000000000000e+00	6.855813438882211841e+00	1.000000000000000000e+00
3.690000000000000000e+02	4.970847261886568447e+01	1.104835662263175244e+01	-5.012017841412603342e-03	1.331591656843454814e+02	1.471534470445876597e-01	0.000000000000000000e+00	1.258545454216532811e+01	1.000000000000000000e+00
3.700000000000000000e+02	9.268864584360396464e+01	9.170152315423720779e+00	-4.472953618002177209e-03	1.186491427693856622e+02	6.421266773487821489e-02	0.000000000000000000e+00	1.172154976484658384e+01	1.000000000000000000e+00
3.700000000000000000e+02	4.915253031449466903e+01	2.362152623840965049e+01	-1.550778032013011044e-02	4.156742120598402153e+02	4.031302530133462625e-02	0.000000000000000000e+00	4.553203684677076701e+00	1.000000000000000000e+00
3.700000000000000000e+02	1.120619972778615505e+02	3.296433113454710195e+01	-4.133880261301553678e-03	1.095222855937194169e+02	2.630086183407505107e-01	0.000000000000000000e+00	5.682512121891084789e+00	1.000000000000000000e+00
3.700000000000000000e+02	6.851336661222552493e+01	4.963572959058789991e+01	-1.608873258761220684e-02	4.313117378825195374e+02	1.388469282930793192e-02	0.000000000000000000e+00	1.011184987557338388e+01	1.000000000000000000e+00
3.710000000000000000e+02	1.315320928516388506e+02	4.734573498499387512e+01	-1.695097844868276304e-02	4.545208596515547583e+02	1.252587496805523948e-02	0.000000000000000000e+00	1.475241021617199877e+01	1.000000000000000000e+00
3.710000000000000000e+02	9.826955816131113863e+01	2.670908166712528597e+01	-3.817989259987655034e-03	1.010194292203249660e+02	1.207878913268651822e-01	0.000000000000000000e+00	3.365852805475915588e+00	1.000000000000000000e+00
3.710000000000000000e+02	7.555080164194566628e+00	3.155087808567026642e+01	-3.773539580883115280e-03	9.982297463409948080e+01	1.577778685690555127e-01	0.000000000000000000e+00	7.559555325117855773e+00	1.000000000000000000e+00
3.710000000000000000e+02	1.718845297811580863e+01	1.505638153494126641e+01	-3.577749357911281201e-03	9.455287786553054730e+01	3.177059208107071431e-01	0.000000000000000000e+00	5.948019976568574840e+00	1.000000000000000000e+00
3.720000000000000000e+02	1.136315348120981028e+01	1.625839127408881524e+01	-4.340934800126048168e-03	1.150955846043317905e+02	1.460761314928624710e-01	0.000000000000000000e+00	5.948019976568574840e+00	1.000000000000000000e+00
3.720000000000000000e+02	1.352481278440317851e+02	3.306901648522904935e+01	-3.966169204660390489e-03	1.050079973711403767e+02	5.850306084580014776e-02	0.000000000000000000e+00	1.475241021617199877e+01	1.000000000000000000e+00
3.730000000000000000e+02	4.965555768249462432e+01	5.001391498917092093e+01	-3.798163966727063218e-03	1.004857906536861947e+02	1.517994397994028022e-01	0.000000000000000000e+00	5.054017846291984917e+00	1.000000000000000000e+00
3.730000000000000000e+02	6.074672410403776723e+01	3.152392123491976861e+01	-4.440459434524421552e-03	1.177744949512050709e+02	9.438038844888396728e-02	0.000000000000000000e+00	1.047840088285324178e+01	1.000000000000000000e+00
3.730000000000000000e+02	1.132934536073978506e+02	3.851180437232699205e+01	-7.591213168869253083e-03	2.025835156565745478e+02	4.501705357731278223e-02	0.000000000000000000e+00	5.391928917319834369e+00	1.000000000000000000e+00
3.740000000000000000e+02	8.284948366491083505e+01	1.811086908056644162e+01	-4.056550228828373697e-03	1.074407886320000216e+02	5.430949612282220951e-02	0.000000000000000000e+00	1.282473279958504087e+01	1.000000000000000000e+00
3.740000000000000000e+02	3.746751187206391620e+01	3.101483326641112370e+01	-4.622462432046599810e-03	1.226734801740242631e+02	7.053032451259233504e-02	0.000000000000000000e+00	7.883921984274244288e+00	1.000000000000000000e+00
3.740000000000000000e+02	1.396632488460589627e+02	1.128744357531867770e+01	-3.722333484055832288e-03	9.844465716081424489e+01	2.304886282696098077e-01	0.000000000000000000e+00	2.222454075773632098e+01	1.000000000000000000e+00
3.740000000000000000e+02	4.461237465567894134e+01	2.327706958238391266e+01	-3.484705373198945105e-03	9.204840754150522741e+01	3.083602945335781609e-01	0.000000000000000000e+00	4.553203684677076701e+00	1.000000000000000000e+00
3.750000000000000000e+02	8.576256389204269226e+01	3.630698031910473844e+01	-4.033964153786932100e-03	1.068328379423086432e+02	8.304018130368329142e-02	0.000000000000000000e+00	6.513658545237422715e+00	1.000000000000000000e+00
3.750000000000000000e+02	3.321990189981402608e+01	2.437299350789797359e+01	-3.337620434027466221e-03	8.808931371717120840e+01	1.807449551376980601e-01	0.000000000000000000e+00	4.480555066533352893e+00	1.000000000000000000e+00
3.750000000000000000e+02	7.157712527501605848e+01	3.036073371445410984e+01	-1.642283817712799493e-02	4.403048773812229797e+02	1.010454138216343445e-02	0.000000000000000000e+00	9.093926482334984129e+00	1.000000000000000000e+00
3.760000000000000000e+02	9.799481996789036486e+01	2.335446037207483272e+01	-3.834872509611241247e-03	1.014738766280333948e+02	1.300054365565719294e-01	0.000000000000000000e+00	3.365852805475915588e+00	1.000000000000000000e+00
3.760000000000000000e+02	2.632753362084256921e+01	4.328366077854853700e+01	-4.099497848576895941e-03	1.085968121995658748e+02	8.245352800217631284e-02	0.000000000000000000e+00	1.393676282019293566e+01	1.000000000000000000e+00
3.760000000000000000e+02	7.043754484923314862e+01	2.133849145882352971e+01	-3.404225612239831621e-03	8.988212915575131490e+01	2.984966059015181639e-01	0.000000000000000000e+00	5.109957774505361705e+00	1.000000000000000000e+00
3.760000000000000000e+02	4.508199703890280574e+01	4.786318501308701912e+01	-4.576785102049135516e-03	1.214439808376292973e+02	1.122768913585932005e-01	0.000000000000000000e+00	5.054017846291984917e+00	1.000000000000000000e+00
3.770000000000000000e+02	1.151885757953482425e+02	2.651980285593239728e+01	-3.817287770435886466e-03	1.010005471854416754e+02	7.475351743590052944e-02	0.000000000000000000e+00	8.332639500597821325e+00	1.000000000000000000e+00
3.770000000000000000e+02	7.932392121107221783e+01	3.729269228044529427e+01	-4.303352090356454829e-03	1.140839686293130057e+02	1.130195245880952770e-01	0.000000000000000000e+00	6.513658545237422715e+00	1.000000000000000000e+00
3.770000000000000000e+02	1.089094768495466354e+02	4.165085601829431994e+01	-4.547464227715103911e-03	1.206547491654143585e+02	1.820773221445733947e-01	0.000000000000000000e+00	5.391928917319834369e+00	1.000000000000000000e+00
3.770000000000000000e+02	9.068956032056331651e+01	5.035256182784507217e+01	-3.921751173569318870e-03	1.038123946563259352e+02	7.362580054180967171e-02	0.000000000000000000e+00	1.134096155190865041e+01	1.000000000000000000e+00
3.770000000000000000e+02	5.424228216172381423e+01	2.330874502981943763e+01	-3.354303878552091639e-03	8.853838295946160031e+01	3.744471264959096102e-01	0.000000000000000000e+00	9.629959600587618240e+00	1.000000000000000000e+00
3.780000000000000000e+02	6.979040517145556066e+01	1.626967713053395315e+01	-3.978466849562455054e-03	1.053390137910394628e+02	1.278162468239154581e-01	0.000000000000000000e+00	5.109957774505361705e+00	1.000000000000000000e+00
3.780000000000000000e+02	6.211420121501856784e+01	5.890315726351823322e+00	-3.816989180910316474e-03	1.009925100338926853e+02	1.316639405736562685e-01	0.000000000000000000e+00	1.290950232733410097e+01	1.000000000000000000e+00
3.780000000000000000e+02	1.153863623681973536e+02	1.818951105320881467e+01	-2.171116774719240427e-03	5.669046717554135029e+01	2.465386868638573814e-01	0.000000000000000000e+00	8.332639500597821325e+00	1.000000000000000000e+00
3.780000000000000000e+02	3.671386670948783859e+01	2.156807218761129974e+01	-3.802243871306528519e-03	1.005956096814902594e+02	1.404480461313775130e-01	0.000000000000000000e+00	4.480555066533352893e+00	1.000000000000000000e+00
3.780000000000000000e+02	6.319021949480475797e+00	2.662436990236589196e+01	-4.571284023662417623e-03	1.212959079921652119e+02	1.838526383802758790e-01	0.000000000000000000e+00	1.059564447645387197e+01	1.000000000000000000e+00
3.790000000000000000e+02	7.128468282881301299e+00	9.239567480104060593e+00	-1.843001922688932565e-02	4.943322859193996237e+02	1.130311652458015903e-02	0.000000000000000000e+00	1.131241173495557817e+01	1.000000000000000000e+00
3.790000000000000000e+02	6.706338646828862693e+01	4.135625816227614138e+01	-3.232362024774916576e-02	8.683071490786942377e+02	1.049664840503083951e-02	0.000000000000000000e+00	8.030224009701854015e+00	1.000000000000000000e+00
3.790000000000000000e+02	5.264834166335358390e+01	3.379208259684246229e+01	-4.606398452416456991e-03	1.222410851041675244e+02	7.023226786466052474e-02	0.000000000000000000e+00	4.296520879897332890e+00	1.000000000000000000e+00
3.790000000000000000e+02	3.990413013201155934e+01	5.156380445778418675e+01	-4.094875549662166901e-03	1.084723935120332641e+02	3.417001056027764161e-01	0.000000000000000000e+00	6.364345212191926393e+00	1.000000000000000000e+00
3.790000000000000000e+02	1.160218244898431550e+02	3.575616146193419098e+01	-3.621096313713371116e-03	9.571965038477303267e+01	3.030020564203164124e-01	0.000000000000000000e+00	5.361510342876086632e+00	1.000000000000000000e+00
3.800000000000000000e+02	8.410760858570513676e+01	2.621162159402783587e+01	-2.099886687729613302e-02	5.634781068693168891e+02	6.817667161003515552e-03	0.000000000000000000e+00	5.591545049649988108e+00	1.000000000000000000e+00
3.800000000000000000e+02	1.600858689034703985e+01	3.091156165549951851e+01	-3.621644115372883808e-03	9.573439559376147656e+01	7.604187071534496134e-02	0.000000000000000000e+00	1.059564447645387197e+01	1.000000000000000000e+00
3.800000000000000000e+02	9.696730569325191595e+01	4.090759904562315796e+01	-3.637266543638290744e-03	9.615490539996649488e+01	1.053160487912394583e-01	0.000000000000000000e+00	1.134096155190865041e+01	1.000000000000000000e+00
3.810000000000000000e+02	1.181504128506750675e+02	4.067702568957735565e+01	-4.752406830663722520e-03	1.261712010757684084e+02	3.973778179318011583e-01	0.000000000000000000e+00	5.361510342876086632e+00	1.000000000000000000e+00
3.810000000000000000e+02	1.341379033223832948e+02	5.457298076004407861e+00	-4.777926552655606222e-03	1.268581169102917272e+02	2.550186601744518500e-01	0.000000000000000000e+00	1.015766567625977146e+01	1.000000000000000000e+00
3.810000000000000000e+02	2.727485102106086146e+01	1.311071881405807993e+01	-3.625374573668114532e-03	9.583480855569884227e+01	1.527083195387560766e-01	0.000000000000000000e+00	9.283955665989102712e+00	1.000000000000000000e+00
3.820000000000000000e+02	1.802983516159484978e+01	1.226129867874630186e+01	-1.724489638267151514e-02	4.624322656994522731e+02	1.334659511501223861e-02	0.000000000000000000e+00	9.283955665989102712e+00	1.000000000000000000e+00
3.820000000000000000e+02	1.393487589591984204e+02	1.417653861190763109e+01	-3.735130138748059617e-03	9.878910545612927763e+01	9.387162589003561486e-02	0.000000000000000000e+00	1.015766567625977146e+01	1.000000000000000000e+00
3.820000000000000000e+02	3.622983834343198595e+01	4.327184532821027574e+01	-3.976825332510192795e-03	1.052948289814950016e+02	7.922430153102544281e-02	0.000000000000000000e+00	9.069564838190828482e+00	1.000000000000000000e+00
3.830000000000000000e+02	7.453611354340731054e+01	3.841638610608384852e+01	-1.546688946553603783e-02	4.145735505590294565e+02	2.765061464238516287e-02	0.000000000000000000e+00	8.030224009701854015e+00	1.000000000000000000e+00
3.830000000000000000e+02	1.387877450173852480e+02	4.404551649759701348e+01	-3.996838350984839236e-03	1.058335205585903367e+02	7.338872019386133427e-02	0.000000000000000000e+00	5.347752845237758734e+00	1.000000000000000000e+00
3.830000000000000000e+02	1.198521968740970038e+02	4.717051126057307187e+01	-1.647249840957613898e-02	4.416415847335047715e+02	1.176867669089098900e-02	0.000000000000000000e+00	6.712780625277703805e+00	1.000000000000000000e+00
3.840000000000000000e+02	2.836953323254888559e+01	4.862061018956185876e+01	-4.359128388231143722e-03	1.155853024688194921e+02	6.243575920832622472e-02	0.000000000000000000e+00	9.507559201930030568e+00	1.000000000000000000e+00
3.840000000000000000e+02	4.937542897984469903e+01	3.100853553643187510e+01	-4.472826534160006216e-03	1.186457220462474140e+02	6.730857437150195022e-02	0.000000000000000000e+00	4.296520879897332890e+00	1.000000000000000000e+00
3.840000000000000000e+02	5.587169952908357828e+01	4.909411236893085118e+01	-4.743466049629503634e-03	1.259305415549725353e+02	1.235921009875857735e-01	0.000000000000000000e+00	1.360618404508100454e+01	1.000000000000000000e+00
3.850000000000000000e+02	1.181574381050877065e+02	3.109617907296192030e+01	-3.780942521761742996e-03	1.000222400223817942e+02	5.975486493799231358e-02	0.000000000000000000e+00	9.580849192285150195e+00	1.000000000000000000e+00
3.850000000000000000e+02	5.300411870646536272e+01	5.893148866180038858e+00	-3.932226106483559420e-03	1.040943490321083118e+02	1.440194343369585184e-01	0.000000000000000000e+00	1.823543666767831795e+01	1.000000000000000000e+00
3.850000000000000000e+02	9.652924705124529225e+01	1.671846018117788191e+01	-1.588293208569577925e-02	4.257721938559739669e+02	9.023715311175517506e-03	0.000000000000000000e+00	8.084099144949270510e+00	1.000000000000000000e+00
3.850000000000000000e+02	7.907522170103098347e+01	2.377431605609771026e+01	-1.695239210903444482e-02	4.545589112290961111e+02	1.048621236607227836e-02	0.000000000000000000e+00	5.591545049649988108e+00	1.000000000000000000e+00
3.850000000000000000e+02	1.081863949372211380e+02	3.407608383043803713e+01	-4.208537632696183681e-03	1.115318423824324725e+02	7.425474007214272198e-02	0.000000000000000000e+00	6.280163243775539250e+00	1.000000000000000000e+00
3.860000000000000000e+02	9.143811211407806638e+01	3.955415257305254784e+01	-4.230078969324014247e-03	1.121116717877512201e+02	1.996353140300809459e-01	0.000000000000000000e+00	5.869161981527277305e+00	1.000000000000000000e+00
3.860000000000000000e+02	1.287977261567901337e+02	3.239109851801585904e+01	-4.494059343386416425e-03	1.192172468016374722e+02	9.989573094788506413e-02	0.000000000000000000e+00	6.449590509568391639e+00	1.000000000000000000e+00
3.860000000000000000e+02	9.988791267021747444e+01	5.155738422937698573e+01	-3.754840265751164738e-03	9.931964408594681970e+01	8.103717194925585954e-02	0.000000000000000000e+00	8.868904233662336267e+00	1.000000000000000000e+00
3.860000000000000000e+02	1.348112921893911391e+02	5.120825742614044174e+01	-4.182648562674235078e-03	1.108349847855975412e+02	1.900311895317537969e-01	0.000000000000000000e+00	5.707187304227027802e+00	1.000000000000000000e+00
3.870000000000000000e+02	1.305605414571450638e+02	3.859510528444908317e+01	-4.090989357714941606e-03	1.083677886583677292e+02	1.027473361763602266e-01	0.000000000000000000e+00	6.449590509568391639e+00	1.000000000000000000e+00
3.880000000000000000e+02	2.353142961141208289e+01	3.164204058388731156e+01	-1.671923615331941115e-02	4.482830388686914489e+02	2.481157155441282569e-02	0.000000000000000000e+00	3.376400823803073603e+00	1.000000000000000000e+00
3.880000000000000000e+02	5.876152671039731246e+01	2.688908907961575423e+01	-1.688330348767764361e-02	4.526992488075985079e+02	8.139393482048173922e-03	0.000000000000000000e+00	1.025030095743826486e+01	1.000000000000000000e+00
3.880000000000000000e+02	1.401589008951682729e+02	4.921450015520027677e+01	-4.464690085702979760e-03	1.184267127920050626e+02	1.809138116526332052e-01	0.000000000000000000e+00	5.347752845237758734e+00	1.000000000000000000e+00
3.880000000000000000e+02	3.125003400969019651e+01	6.110704442097555145e+00	-2.254401311639384065e-03	5.893224187824318250e+01	2.532926525363863313e-01	0.000000000000000000e+00	1.705491580962270248e+01	1.000000000000000000e+00
3.880000000000000000e+02	1.441006925991419223e+02	1.141747411029130177e+01	-4.272982030637169706e-03	1.132664959733322405e+02	7.016838659086643837e-02	0.000000000000000000e+00	1.658501065421901899e+01	1.000000000000000000e+00
3.890000000000000000e+02	7.075402224119633843e+01	1.007310998665133361e+01	-4.320341076983778839e-03	1.145412621660735226e+02	1.252557891248814448e-01	0.000000000000000000e+00	7.313579241338326042e+00	1.000000000000000000e+00
3.890000000000000000e+02	1.207030806807524215e+01	4.899324411678156821e+01	-1.644429390733720756e-02	4.408824025136150340e+02	7.012819534816472355e-03	0.000000000000000000e+00	1.630348419835238971e+01	1.000000000000000000e+00
3.890000000000000000e+02	7.257602062499192641e+01	5.005600182572204204e+01	-3.962683987885411326e-03	1.049141855894038571e+02	1.385655365665172667e-01	0.000000000000000000e+00	1.647061694231082640e+01	1.000000000000000000e+00
3.890000000000000000e+02	1.054312741048422311e+02	8.058481759116732590e+00	-4.022716025990942003e-03	1.065300714351239293e+02	2.436792009707807738e-01	0.000000000000000000e+00	7.175729559557956883e+00	1.000000000000000000e+00
3.890000000000000000e+02	9.401457939680778964e+01	3.098450489913880190e+01	-3.104996004510143185e-03	8.182774847820726905e+01	2.701540010499952071e-01	0.000000000000000000e+00	4.665603095443707105e+00	1.000000000000000000e+00
3.890000000000000000e+02	7.491859649677151367e+01	3.375282542523822116e+01	3.855433680317428818e-03	-1.020273228504847651e+02	2.478529265721062247e-01	0.000000000000000000e+00	6.161923598958626513e+00	1.000000000000000000e+00
3.890000000000000000e+02	9.532317632542584818e+01	4.395339551236720155e+01	-4.154163343824870264e-03	1.100682465004503143e+02	1.514531512622324660e-01	0.000000000000000000e+00	5.869161981527277305e+00	1.000000000000000000e+00
3.890000000000000000e+02	1.193145623947370808e+02	5.053106573857329664e+01	-3.515020552486413600e-03	9.286440297772503527e+01	1.254321149645407640e-01	0.000000000000000000e+00	6.868740986381158820e+00	1.000000000000000000e+00
3.900000000000000000e+02	1.016845515247508729e+02	2.294545743272881566e+01	-4.073256586379403292e-03	1.078904746255488618e+02	2.011510255758252042e-01	0.000000000000000000e+00	7.925208234213562797e+00	1.000000000000000000e+00
3.900000000000000000e+02	1.261162037151645734e+02	5.148881209656468627e+01	-3.447929040450358525e-03	9.105849686345250404e+01	2.250449120195013863e-01	0.000000000000000000e+00	6.868740986381158820e+00	1.000000000000000000e+00
3.900000000000000000e+02	8.085087937820672721e+01	3.208629542129771295e+01	-3.841606130629172423e-03	1.016551258948697267e+02	1.691417977612457157e-01	0.000000000000000000e+00	3.383088828969587958e+00	1.000000000000000000e+00
3.910000000000000000e+02	6.362667598540245706e+01	8.433178076675854840e+00	-4.712700161162301608e-03	1.251024143536644289e+02	7.917289000117055942e-02	0.000000000000000000e+00	7.313579241338326042e+00	1.000000000000000000e+00
3.910000000000000000e+02	1.550184295266253720e+01	1.341151197185228128e+01	-4.308157565043917864e-03	1.142133178697267226e+02	8.949790375302957290e-02	0.000000000000000000e+00	9.708271154797595059e+00	1.000000000000000000e+00
3.910000000000000000e+02	9.111768594046763781e+01	2.142429534790978352e+01	-1.632826808368563129e-02	4.377593287001453746e+02	8.757641244620861798e-03	0.000000000000000000e+00	6.550860866785122028e+00	1.000000000000000000e+00
3.910000000000000000e+02	5.705903663639080747e+01	3.730919651226575695e+01	-4.226560620598386782e-03	1.120169681913806556e+02	1.776581739329707865e-01	0.000000000000000000e+00	6.830579539952858603e+00	1.000000000000000000e+00
3.910000000000000000e+02	9.862285759110662298e+01	3.025537917049950565e+01	-3.629166604161983105e-03	9.593687886007214161e+01	2.597284610274400718e-01	0.000000000000000000e+00	4.665603095443707105e+00	1.000000000000000000e+00
3.920000000000000000e+02	1.086087924105183191e+02	1.729686990822841608e+01	-4.208907503395547915e-03	1.115417982134638635e+02	9.588302715154406464e-02	0.000000000000000000e+00	8.859100880143701673e+00	1.000000000000000000e+00
3.920000000000000000e+02	1.386850236899315121e+02	2.709335075775092960e+01	-4.089313836162363110e-03	1.083226885477192951e+02	8.164063430430346102e-02	0.000000000000000000e+00	1.250027286058499953e+01	1.000000000000000000e+00
3.920000000000000000e+02	5.211216586964200559e+01	4.201932246267395499e+01	-4.031389711543200034e-03	1.067635415313662435e+02	2.185602080683745063e-01	0.000000000000000000e+00	6.830579539952858603e+00	1.000000000000000000e+00
3.930000000000000000e+02	1.176948371701053304e+02	4.250059806565668907e+01	-5.354584593787410640e-03	1.423800547936517091e+02	1.199110058949954816e-01	0.000000000000000000e+00	8.192186573135835204e+00	1.000000000000000000e+00
3.930000000000000000e+02	1.363664249424425634e+02	3.937671029157638003e+01	-4.347076565617664749e-03	1.152609028616961240e+02	1.278736091523510199e-01	0.000000000000000000e+00	1.054348060427977707e+01	1.000000000000000000e+00
3.940000000000000000e+02	1.343204172193638612e+02	1.121412335810783034e+01	-3.850483532273679590e-03	1.018940794289628684e+02	1.337127214970423861e-01	0.000000000000000000e+00	4.468514766406672223e+00	1.000000000000000000e+00
3.940000000000000000e+02	4.475496976396912174e+01	2.116353990112765260e+01	-1.738666303481994913e-02	4.662482068840423608e+02	9.699312806389914776e-03	0.000000000000000000e+00	1.095857559102442913e+01	1.000000000000000000e+00
3.940000000000000000e+02	9.863271623637770347e+01	1.035428349730165110e+01	-4.397285613753248654e-03	1.166123827176148069e+02	6.611145512582505823e-02	0.000000000000000000e+00	7.175729559557956883e+00	1.000000000000000000e+00
3.940000000000000000e+02	1.215249042102769153e+02	3.062919222883432369e+01	-3.365250515766839839e-02	9.040768211453778349e+02	3.887754499564577415e-03	0.000000000000000000e+00	1.247396048072739561e+01	1.000000000000000000e+00
3.950000000000000000e+02	2.419282474454282905e+01	9.085155039249487530e+00	-3.818438895843758070e-03	1.010315320946989459e+02	8.630995912757832844e-02	0.000000000000000000e+00	9.708271154797595059e+00	1.000000000000000000e+00
3.950000000000000000e+02	8.423293884235860673e+01	3.200284600165012705e+01	-4.191047064459042099e-03	1.110610477444374169e+02	1.173613136676029400e-01	0.000000000000000000e+00	3.383088828969587958e+00	1.000000000000000000e+00
3.960000000000000000e+02	1.222008577034360712e+02	6.842461265258720005e+00	-1.684126703079432547e-02	4.515677510636343754e+02	8.014235637992417338e-03	0.000000000000000000e+00	1.229572214152241294e+01	1.000000000000000000e+00
3.960000000000000000e+02	2.570367133157772699e+01	2.112066019754045243e+01	-3.575173406438438960e-03	9.448354083058080732e+01	1.471760030252774465e-01	0.000000000000000000e+00	1.061450776721529365e+01	1.000000000000000000e+00
3.960000000000000000e+02	9.541803241655593126e+01	2.636603575808631561e+01	-1.961710154029833175e-02	5.262850492850254795e+02	6.314492502962898435e-03	0.000000000000000000e+00	5.039632583742167604e+00	1.000000000000000000e+00
3.960000000000000000e+02	1.004310585304836678e+01	3.678780238448483431e+01	-4.185667016447266846e-03	1.109162326805836898e+02	1.922754158931105906e-01	0.000000000000000000e+00	6.399898543356393077e+00	1.000000000000000000e+00
3.960000000000000000e+02	1.043651185029979871e+02	3.070006140019820151e+01	-3.992171407673132319e-03	1.057079001752392173e+02	2.177123784880227175e-01	0.000000000000000000e+00	5.759453330451184350e+00	1.000000000000000000e+00
3.970000000000000000e+02	1.091771210158132135e+02	8.456017517142674578e+00	4.496749299549071717e-03	-1.192896525074241367e+02	1.171934086451313917e-01	0.000000000000000000e+00	6.691598214786761645e+00	1.000000000000000000e+00
3.970000000000000000e+02	8.195218463001990017e+01	1.713741636333386964e+01	-1.706499145134385970e-02	4.575897542458753264e+02	7.250972876204020423e-03	0.000000000000000000e+00	1.503937625398181765e+01	1.000000000000000000e+00
3.970000000000000000e+02	4.875436748565840972e+00	3.301236897998250441e+01	-4.172791193198848760e-03	1.105696534006575718e+02	2.826924100801117001e-01	0.000000000000000000e+00	6.399898543356393077e+00	1.000000000000000000e+00
3.980000000000000000e+02	1.347978977888007250e+02	2.701548930973623897e+01	-5.535987460563589896e-03	1.472628862624314934e+02	2.532618615733942535e-01	0.000000000000000000e+00	8.943633212518770748e+00	1.000000000000000000e+00
3.980000000000000000e+02	5.172701177746775159e+01	1.270889566578537533e+01	-1.750489112547190876e-02	4.694305592458792376e+02	1.034625681514145246e-02	0.000000000000000000e+00	8.056382554611181135e+00	1.000000000000000000e+00
3.980000000000000000e+02	1.124284224066884121e+02	1.430465205298352949e+01	-3.453213188425317565e-03	9.120073058046236270e+01	3.161474679639457719e-01	0.000000000000000000e+00	6.691598214786761645e+00	1.000000000000000000e+00
3.980000000000000000e+02	1.321052333504990486e+02	1.509492026656820407e+01	-3.131332271069916205e-03	8.253664329014482348e+01	4.337752225179236643e-01	0.000000000000000000e+00	3.994744204033949586e+00	1.000000000000000000e+00
3.980000000000000000e+02	6.110736317867802825e+01	2.682590638747097955e+01	-3.512883142207341453e-03	9.280687018148084633e+01	1.825522160450556708e-01	0.000000000000000000e+00	5.081090139293479524e+00	1.000000000000000000e+00
3.990000000000000000e+02	4.276998339701536622e+01	3.232311284266268814e+01	-4.387797077721053256e-03	1.163569792438217547e+02	9.170898634603141808e-02	0.000000000000000000e+00	1.133473595256780619e+01	1.000000000000000000e+00
3.990000000000000000e+02	8.487391296418907416e+01	4.512195510648439267e+01	-4.001870225469305806e-03	1.059689638154492144e+02	1.482316273991546307e-01	0.000000000000000000e+00	1.313475814506691464e+01	1.000000000000000000e+00
3.990000000000000000e+02	1.201231387648404194e+02	4.623191359096428954e+01	-3.937834084993811767e-03	1.042452993143873954e+02	1.359317745908487085e-01	0.000000000000000000e+00	5.960400736415854439e+00	1.000000000000000000e+00
3.990000000000000000e+02	1.048935504636523888e+02	2.269052491683189032e+01	-2.739111980171099470e-03	7.197922700930030260e+01	1.739825651923079253e-01	0.000000000000000000e+00	8.026949296925765864e+00	1.000000000000000000e+00
3.990000000000000000e+02	1.153238212056389216e+02	5.203392834525318023e+01	-3.969229139010593300e-03	1.050903618012240912e+02	2.702086224048363405e-01	0.000000000000000000e+00	7.529729360544494376e+00	1.000000000000000000e+00
4.010000000000000000e+02	1.347689818374790889e+02	1.807190284189080387e+01	-7.529170764260413595e-03	2.009135166592787130e+02	8.011984787537118624e-02	0.000000000000000000e+00	3.994744204033949586e+00	1.000000000000000000e+00
4.010000000000000000e+02	5.678468756516686966e+01	1.897987768559419308e+01	-4.095537323033359399e-03	1.084902065041843002e+02	2.990564559430041180e-01	0.000000000000000000e+00	8.056382554611181135e+00	1.000000000000000000e+00
4.010000000000000000e+02	1.345856967963533712e+01	2.102644489607601841e+01	-3.526316501819943931e-03	9.316845670000472523e+01	1.035056098588225115e-01	0.000000000000000000e+00	1.224546409857267548e+01	1.000000000000000000e+00
4.030000000000000000e+02	7.506583261903055870e+01	1.953276845555698671e+01	-3.845374502535133226e-03	1.017565593796624057e+02	1.264850106635101445e-01	0.000000000000000000e+00	7.166895075929927472e+00	1.000000000000000000e+00
4.030000000000000000e+02	9.063050598549212111e+01	2.175683506747874318e+01	-3.470195007456666064e-03	9.165783118662697859e+01	1.030034635355473460e-01	0.000000000000000000e+00	1.429357248978586270e+01	1.000000000000000000e+00
4.030000000000000000e+02	1.239317736903823430e+02	3.096222401010091829e+01	-1.701150082077018677e-02	4.561499438454572442e+02	7.656410180874539950e-02	0.000000000000000000e+00	4.936099695494607253e+00	1.000000000000000000e+00
4.030000000000000000e+02	5.802030094773436275e+01	3.086168683069463725e+01	-4.137841417406425137e-03	1.096289082619569655e+02	5.775485097236243703e-02	0.000000000000000000e+00	5.081090139293479524e+00	1.000000000000000000e+00
4.040000000000000000e+02	1.240021945654370512e+02	2.076610908251168297e+01	-4.502388471008111383e-03	1.194414424121118969e+02	1.844867025594297827e-01	0.000000000000000000e+00	8.498904698277645053e+00	1.000000000000000000e+00
4.040000000000000000e+02	1.129407037855921914e+02	9.543123510874128357e+00	-3.275049388650331898e-03	8.640508526570530989e+01	2.285711998568825676e-01	0.000000000000000000e+00	4.289483227649455443e+00	1.000000000000000000e+00
4.040000000000000000e+02	1.140241365914838241e+02	3.154232165612913974e+01	-7.781399804150458503e-03	2.077027803308104410e+02	1.734695948378621733e-01	0.000000000000000000e+00	6.727085397062896988e+00	1.000000000000000000e+00
4.040000000000000000e+02	1.214269449093171289e+02	4.041586110871385529e+01	-3.794892228260311057e-03	1.003977250799332381e+02	1.278877462762558759e-01	0.000000000000000000e+00	5.960400736415854439e+00	1.000000000000000000e+00
4.050000000000000000e+02	4.671186465918140840e+01	2.094000086275469741e+01	-1.718149967080857474e-02	4.607258127353795203e+02	3.398351469695670701e-02	0.000000000000000000e+00	6.275333135883023772e+00	1.000000000000000000e+00
4.060000000000000000e+02	6.910213013046468689e+01	2.350751846747746754e+01	-4.144124785557683037e-03	1.097980380463100687e+02	8.148860530763279986e-02	0.000000000000000000e+00	7.166895075929927472e+00	1.000000000000000000e+00
4.070000000000000000e+02	1.172298776120053958e+02	9.491604125222723454e+00	-3.475185199811556182e-03	9.179215248319053444e+01	1.504903202326836054e-01	0.000000000000000000e+00	4.289483227649455443e+00	1.000000000000000000e+00
4.070000000000000000e+02	1.198524157490284523e+02	2.818303006397644950e+01	-1.575751276886197538e-02	4.223962748426071130e+02	7.050572806813304449e-02	0.000000000000000000e+00	4.936099695494607253e+00	1.000000000000000000e+00
4.070000000000000000e+02	9.755489116056575938e+01	4.375922715522310114e+01	-4.254368619169907745e-03	1.127654776990960812e+02	2.358073188353894123e-01	0.000000000000000000e+00	7.034127980052332418e+00	1.000000000000000000e+00
4.070000000000000000e+02	5.314640045656128109e+01	2.250758129283818221e+01	-4.912473479611443108e-03	1.304797243338291253e+02	2.891709758525996543e-01	0.000000000000000000e+00	6.622730504296830745e+00	1.000000000000000000e+00
4.080000000000000000e+02	1.125639012315953380e+02	2.212177464777803948e+01	-4.395694863754648005e-03	1.165695644077933224e+02	1.212571253179529629e-01	0.000000000000000000e+00	9.479517977789155836e+00	1.000000000000000000e+00
4.080000000000000000e+02	1.337155431868898745e+02	2.762949773875553561e+01	-1.680765334053180987e-02	4.506629694165056321e+02	9.739835879576608235e-03	0.000000000000000000e+00	1.033582168772792542e+01	1.000000000000000000e+00
4.080000000000000000e+02	5.097057298068442321e+01	1.184535710092331406e+01	-5.361170203168397208e-03	1.425573200226860990e+02	8.501999565019746630e-02	0.000000000000000000e+00	8.212731503785919429e+00	1.000000000000000000e+00
4.080000000000000000e+02	3.243814635306635097e+01	6.562180609980004853e+00	-3.704774681271859760e-03	9.797202584957116756e+01	8.740477235066623773e-02	0.000000000000000000e+00	1.164956644791826967e+01	1.000000000000000000e+00
4.090000000000000000e+02	7.340352295815604577e+01	3.601912979745495136e+01	-5.870010786124270873e-03	1.562538114574920769e+02	5.165659440283443260e-02	0.000000000000000000e+00	6.229505537926669945e+00	1.000000000000000000e+00
4.090000000000000000e+02	8.401785359786786955e+01	2.176707456532934515e+01	-4.217530742987148085e-03	1.117739104528621823e+02	6.098982473748804090e-02	0.000000000000000000e+00	1.299424618466031056e+01	1.000000000000000000e+00
4.090000000000000000e+02	5.909163811904293340e+01	1.306898276746345644e+01	-4.269418888441098986e-03	1.131705866685240807e+02	9.653880988763230420e-02	0.000000000000000000e+00	8.212731503785919429e+00	1.000000000000000000e+00
4.090000000000000000e+02	3.821311208183997365e+01	5.301749484600615148e+01	-4.057332757779100185e-03	1.074618520090774751e+02	1.329286551823312124e-01	0.000000000000000000e+00	1.400829197370288171e+01	1.000000000000000000e+00
4.100000000000000000e+02	7.630034943315809670e+00	8.914769733006993491e+00	-4.545639309641114588e-03	1.206056277399486021e+02	6.635208791370039716e-02	0.000000000000000000e+00	1.249085083147667241e+01	1.000000000000000000e+00
4.100000000000000000e+02	6.252654470909194018e+00	2.633101721283391328e+01	-1.568409563922796429e-02	4.204201017131783829e+02	1.463160215555048271e-02	0.000000000000000000e+00	8.430222891711206756e+00	1.000000000000000000e+00
4.100000000000000000e+02	1.376388966242229799e+02	5.248251908847054636e+01	-4.056087687727153758e-03	1.074283383863959784e+02	1.437619773775111742e-01	0.000000000000000000e+00	1.385385630315546024e+01	1.000000000000000000e+00
4.100000000000000000e+02	8.854349697368590455e+01	9.586393716441078183e+00	-3.686235841519432642e-03	9.747301482650114224e+01	1.246133575050448750e-01	0.000000000000000000e+00	1.299424618466031056e+01	1.000000000000000000e+00
4.110000000000000000e+02	1.076218172393794674e+02	3.223075382756890406e+01	-4.188559633728742779e-03	1.109940934274403190e+02	9.545358746384102755e-02	0.000000000000000000e+00	7.487342816945178114e+00	1.000000000000000000e+00
4.110000000000000000e+02	3.007674254151944382e+01	3.986022473497672536e+01	-3.994257470051269798e-03	1.057640508370607648e+02	3.841908690607023225e-01	0.000000000000000000e+00	7.348520519476688051e+00	1.000000000000000000e+00
4.110000000000000000e+02	2.982232980276144829e+01	1.791426862054502323e+01	-4.400143915670172087e-03	1.166893197958168145e+02	7.317545881344189596e-02	0.000000000000000000e+00	6.668740965821521982e+00	1.000000000000000000e+00
4.110000000000000000e+02	4.120097321220613651e+01	3.527274125994738796e+01	-4.424276168701084776e-03	1.173388890479790945e+02	1.455186192434586578e-01	0.000000000000000000e+00	8.525814428456174099e+00	1.000000000000000000e+00
4.110000000000000000e+02	1.169717774197506515e+02	4.305609269544128637e+01	-4.342561450684892174e-03	1.151393692516120950e+02	2.432281988542484008e-01	0.000000000000000000e+00	5.394061158609221529e+00	1.000000000000000000e+00
4.110000000000000000e+02	8.389688994528034982e+01	4.723085388855049160e+01	-4.692684547309370485e-03	1.245636529166215354e+02	2.695116998789288676e-01	0.000000000000000000e+00	6.622246877808530385e+00	1.000000000000000000e+00
4.120000000000000000e+02	1.287104253939620264e+02	4.188951498392670203e+01	-1.665885868170590561e-02	4.466578549692355864e+02	8.598304460034844610e-03	0.000000000000000000e+00	6.912881606198669537e+00	1.000000000000000000e+00
4.120000000000000000e+02	9.067322138981890589e+01	4.568517286491497487e+01	-4.202258287247409400e-03	1.113628208773950377e+02	1.614186518151661254e-01	0.000000000000000000e+00	6.950381117109257545e+00	1.000000000000000000e+00
4.120000000000000000e+02	2.750449648727083130e+01	3.297659894172122819e+01	-1.733273735773554688e-02	4.647966863115045726e+02	2.150913194832204667e-02	0.000000000000000000e+00	7.348520519476688051e+00	1.000000000000000000e+00
4.120000000000000000e+02	1.122600217862167966e+02	4.568197438216645878e+01	-3.859100420315633283e-03	1.021260207033315766e+02	2.502931015476972387e-01	0.000000000000000000e+00	5.394061158609221529e+00	1.000000000000000000e+00
4.130000000000000000e+02	4.664692792826210876e+01	4.183254986227255046e+01	-1.513031436099589178e-02	4.055139389814230526e+02	3.488945921790531646e-02	0.000000000000000000e+00	8.525814428456174099e+00	1.000000000000000000e+00
4.140000000000000000e+02	8.302195748458608193e+01	4.066665958156442429e+01	-1.649191839974403773e-02	4.421643137333292657e+02	1.307718918877309733e-02	0.000000000000000000e+00	6.622246877808530385e+00	1.000000000000000000e+00
4.140000000000000000e+02	1.205671862072274934e+02	1.824320209544357851e+01	-4.368645937624923009e-03	1.158414868969462646e+02	1.550987187897070463e-01	0.000000000000000000e+00	6.972443908482568453e+00	1.000000000000000000e+00
4.140000000000000000e+02	1.002851711259336440e+02	3.073612134280188002e+01	-4.036816030079270166e-03	1.069096020616016176e+02	7.739182458266580245e-02	0.000000000000000000e+00	7.487342816945178114e+00	1.000000000000000000e+00
4.140000000000000000e+02	6.994994176918959283e+01	4.120367570025840820e+01	-3.531053007262640719e-03	9.329594949126354209e+01	9.017023190415784928e-02	0.000000000000000000e+00	6.229505537926669945e+00	1.000000000000000000e+00
4.140000000000000000e+02	1.232938769736924378e+01	2.048790406157900179e+01	-4.096979559007752139e-03	1.085290272534167855e+02	1.515764386477969072e-01	0.000000000000000000e+00	8.430222891711206756e+00	1.000000000000000000e+00
4.140000000000000000e+02	5.601095224973239084e+01	3.672091663065675249e+01	-4.623561518457003881e-03	1.227030643465734840e+02	1.917006742728289970e-01	0.000000000000000000e+00	4.971783948399543185e+00	1.000000000000000000e+00
4.150000000000000000e+02	3.385466472057342457e+01	2.322580146708004634e+01	-2.132314630580258753e-03	5.564602761499286032e+01	2.283431398394435430e-01	0.000000000000000000e+00	6.668740965821521982e+00	1.000000000000000000e+00
4.150000000000000000e+02	6.098273373582863144e+01	3.671596849221764103e+01	3.800506566481618061e-03	-1.005488465469230306e+02	3.043689572175674041e-01	0.000000000000000000e+00	4.971783948399543185e+00	1.000000000000000000e+00
4.150000000000000000e+02	5.395267900320733112e+00	5.222645501698556814e+01	-4.346296059745662771e-03	1.152398939399458300e+02	7.134393717677389724e-02	0.000000000000000000e+00	2.152790416572666388e+01	1.000000000000000000e+00
4.150000000000000000e+02	2.211673233472435385e+01	7.753576660978916735e+00	-2.292085685503981399e-03	5.994659435159384486e+01	2.828328408294290552e-01	0.000000000000000000e+00	9.163931240733212746e+00	1.000000000000000000e+00
4.160000000000000000e+02	1.321448077400930998e+01	9.927870324363125221e+00	-3.811688715873743239e-03	1.008498371095905668e+02	7.980548607375748116e-02	0.000000000000000000e+00	9.163931240733212746e+00	1.000000000000000000e+00
4.160000000000000000e+02	1.001991879002057999e+02	1.823465594825385949e+01	-1.879426690492262339e-02	5.041367617600456015e+02	1.056214457998472245e-02	0.000000000000000000e+00	1.250176108099127958e+01	1.000000000000000000e+00
4.160000000000000000e+02	1.441435982935882976e+02	2.143842401603560788e+01	-1.624078385048741482e-02	4.354045105295517146e+02	3.318863322044196540e-02	0.000000000000000000e+00	1.680437733132048450e+01	1.000000000000000000e+00
4.160000000000000000e+02	1.264203995011262833e+02	2.203198398320937557e+01	-4.592337484327346613e-03	1.218626052119410730e+02	1.286468402183104098e-01	0.000000000000000000e+00	6.618263692410478072e+00	1.000000000000000000e+00
4.160000000000000000e+02	1.224843206188030678e+02	3.888559231014451711e+01	-4.548644355684642454e-03	1.206865147383033445e+02	2.472174195700815869e-01	0.000000000000000000e+00	6.912395097589514315e+00	1.000000000000000000e+00
4.160000000000000000e+02	7.593590613084826657e+01	4.821940409396476213e+01	-4.290601145790158381e-03	1.137407507161044009e+02	2.302394184257001708e-01	0.000000000000000000e+00	8.022125329504282476e+00	1.000000000000000000e+00
4.170000000000000000e+02	9.266163310455578994e+01	3.735454035648120907e+01	-4.315962851765164053e-03	1.144234132243518189e+02	7.974064287433890730e-02	0.000000000000000000e+00	8.564649387912872669e+00	1.000000000000000000e+00
4.180000000000000000e+02	4.011828479325162533e+01	3.555551143856114038e+01	-4.213405513175175893e-03	1.116628714031502483e+02	2.615788475180808037e-01	0.000000000000000000e+00	5.454389126346135264e+00	1.000000000000000000e+00
4.180000000000000000e+02	2.472710953189345773e+01	4.275383357936318873e+01	-4.415918832571457536e-03	1.171139341474633113e+02	5.334358042422049362e-02	0.000000000000000000e+00	6.989656439143155708e+00	1.000000000000000000e+00
4.190000000000000000e+02	1.919400867021294133e+01	2.971129190076039706e+01	-3.722401522856516511e-03	9.844648856515190971e+01	1.906211301678802927e-01	0.000000000000000000e+00	9.541446799754828234e+00	1.000000000000000000e+00
4.190000000000000000e+02	6.394573530037247622e+01	5.461585939839850745e+00	-1.734269182657581163e-02	4.650646313256713142e+02	3.106865985047824186e-02	0.000000000000000000e+00	3.956848988987827553e+00	1.000000000000000000e+00
4.190000000000000000e+02	1.283490221228848043e+02	1.570096281082967238e+01	-4.988179731929512362e-03	1.325175139110916973e+02	4.157990893250093078e-01	0.000000000000000000e+00	5.272300693865442867e+00	1.000000000000000000e+00
4.190000000000000000e+02	3.562486126339304349e+01	3.246366640316298913e+01	-3.877580601568582971e-03	1.026234528121746763e+02	2.632928812818764452e-01	0.000000000000000000e+00	5.454389126346135264e+00	1.000000000000000000e+00
4.190000000000000000e+02	9.777430078419072856e+01	5.264352832707390206e+01	-4.054504523230121997e-03	1.073857242559594454e+02	1.056603047934604467e-01	0.000000000000000000e+00	1.612118246182058812e+01	1.000000000000000000e+00
4.200000000000000000e+02	6.946935509019586164e+01	3.455717602586606318e+01	-3.660950744667541661e-03	9.679241441045650163e+01	1.242288066575073513e-01	0.000000000000000000e+00	7.637418661773707207e+00	1.000000000000000000e+00
4.200000000000000000e+02	4.478713065404397042e+01	2.475065625527770763e+01	-3.450073263075962172e-03	9.111621302802274158e+01	1.407218221293873306e-01	0.000000000000000000e+00	1.103829667618982491e+01	1.000000000000000000e+00
4.210000000000000000e+02	1.289272839460342084e+02	3.485262293052203120e+01	-5.078729836909391671e-02	1.365295042172793956e+03	7.249133240222360719e-03	0.000000000000000000e+00	7.353172010417538651e+00	1.000000000000000000e+00
4.210000000000000000e+02	6.942798169424014532e+01	1.599852989415528626e+01	-4.316739486847380979e-03	1.144443179558293195e+02	2.140808754331596786e-01	0.000000000000000000e+00	9.045075536066095268e+00	1.000000000000000000e+00
4.210000000000000000e+02	2.573428999120801208e+01	4.967054411686801529e+01	-3.739726909466485703e-03	9.891283699972385079e+01	2.275044509949212257e-01	0.000000000000000000e+00	6.989656439143155708e+00	1.000000000000000000e+00
4.220000000000000000e+02	3.001701898841724869e+01	2.183565748740351964e+01	-3.657051037737937913e-03	9.668744577322772216e+01	6.986634551478354549e-02	0.000000000000000000e+00	1.201675781958130607e+01	1.000000000000000000e+00
4.220000000000000000e+02	1.227787100799721713e+02	1.365778421640385254e+01	-1.763858678535028257e-02	4.730292530642016118e+02	6.116976899196935324e-02	0.000000000000000000e+00	5.933207819058538668e+00	1.000000000000000000e+00
4.230000000000000000e+02	1.232228656862426277e+02	6.466492498215415274e+00	-1.813715430216547922e-02	4.864492237828579846e+02	2.220123368126047936e-02	0.000000000000000000e+00	7.204994849315791150e+00	1.000000000000000000e+00
4.230000000000000000e+02	1.241704582070634189e+01	2.299474654105656768e+01	-4.424513154425720185e-03	1.173452680064512919e+02	3.967961180674227650e-01	0.000000000000000000e+00	5.662259856067294983e+00	1.000000000000000000e+00
4.230000000000000000e+02	1.294043975540455733e+02	4.219029975768185636e+01	-1.769015113125111879e-02	4.744172135485434296e+02	1.046177901789048237e-01	0.000000000000000000e+00	7.353172010417538651e+00	1.000000000000000000e+00
4.230000000000000000e+02	1.164512048962588153e+02	4.871603522693417432e+01	-3.900337570178073841e-03	1.032360034539324829e+02	9.151760829705457567e-02	0.000000000000000000e+00	7.025807133746302391e+00	1.000000000000000000e+00
4.230000000000000000e+02	1.158716209744179793e+02	4.171417487713112848e+01	-1.992776928295821211e-03	5.189008320295479137e+01	2.822690232128288734e-01	0.000000000000000000e+00	7.025807133746302391e+00	1.000000000000000000e+00
4.230000000000000000e+02	9.793542650835330932e+00	4.783704384228468598e+01	-3.895459779256668729e-03	1.031047076732624248e+02	2.365416470539645211e-01	0.000000000000000000e+00	8.885468930941343046e+00	1.000000000000000000e+00
4.240000000000000000e+02	2.554040153419303394e+01	9.962006533202913516e+00	-4.128297771514179322e-03	1.093720213928699110e+02	1.357519934080499979e-01	0.000000000000000000e+00	1.268951105494824994e+01	1.000000000000000000e+00
4.240000000000000000e+02	8.186535880186929148e+01	3.668073636060670140e+01	-1.607267463524475817e-02	4.308795050488417360e+02	1.283726745048485718e-02	0.000000000000000000e+00	9.698726244686334041e+00	1.000000000000000000e+00
4.240000000000000000e+02	1.546259937483329239e+01	4.099501534316124207e+01	3.696853842839467868e-03	-9.775882018284637809e+01	1.674974461143424742e-01	0.000000000000000000e+00	5.147192283223999354e+00	1.000000000000000000e+00
4.240000000000000000e+02	6.293850957142819169e+01	4.397491205618486276e+01	-4.103463152649965487e-03	1.087035465189035932e+02	5.209018267141551917e-02	0.000000000000000000e+00	1.146061495412757658e+01	1.000000000000000000e+00
4.240000000000000000e+02	1.257590742442916820e+02	2.029327427595320188e+01	-1.599477336246437134e-02	4.287826319786967133e+02	7.463506062412184061e-02	0.000000000000000000e+00	5.272300693865442867e+00	1.000000000000000000e+00
4.240000000000000000e+02	7.526078937813377934e+01	2.957827527331974338e+01	-6.144569693825137000e-03	1.636441294738534395e+02	1.757276813910814139e-01	0.000000000000000000e+00	7.637418661773707207e+00	1.000000000000000000e+00
4.240000000000000000e+02	1.306569690896391762e+02	5.327710995528863691e+01	-3.673449159238305339e-03	9.712883495915311016e+01	1.016117912568682558e-01	0.000000000000000000e+00	7.759762326475242666e+00	1.000000000000000000e+00
4.250000000000000000e+02	3.866464172745301653e+01	3.757338334823280945e+01	-7.011543743821228858e-03	1.869805201779736024e+02	4.367793412720510915e-02	0.000000000000000000e+00	1.113258167731108905e+01	1.000000000000000000e+00
4.260000000000000000e+02	1.356778882670324720e+02	1.809678767932332022e+01	-4.687480163859320155e-03	1.244235662259472548e+02	1.252884642424874073e-01	0.000000000000000000e+00	1.015910552100400466e+01	1.000000000000000000e+00
4.260000000000000000e+02	9.713381466037766643e+01	2.425366127960638707e+01	-3.978315502338554931e-03	1.053349399690502821e+02	2.109337039384153734e-01	0.000000000000000000e+00	1.895637407108436179e+01	1.000000000000000000e+00
4.260000000000000000e+02	4.894335027405799821e+01	2.951951416396782335e+01	-4.382455445666673215e-03	1.162131982245176260e+02	8.956349194494583887e-02	0.000000000000000000e+00	1.294818128034392934e+01	1.000000000000000000e+00
4.260000000000000000e+02	7.251431695577640824e+01	5.276013849578266957e+01	5.828312791550761991e-03	-1.551314241231190749e+02	2.509565641552836679e-01	0.000000000000000000e+00	4.443466246062368619e+00	1.000000000000000000e+00
4.270000000000000000e+02	7.261447152911801872e+00	2.533589776519104930e+01	-1.777535782648302295e-02	4.767107270978216320e+02	2.982170030132857974e-02	0.000000000000000000e+00	5.662259856067294983e+00	1.000000000000000000e+00
4.270000000000000000e+02	7.280452648945299643e+01	6.047144241969251155e+00	-4.262029734275645139e-03	1.129716923779985649e+02	6.453181862307189043e-02	0.000000000000000000e+00	1.361317790430351771e+01	1.000000000000000000e+00
4.270000000000000000e+02	4.891043946427912203e+01	6.939788405456434717e+00	-1.767818007764442078e-03	4.583485091322126692e+01	2.463283828197626590e-01	0.000000000000000000e+00	1.038447767529555499e+01	1.000000000000000000e+00
4.270000000000000000e+02	5.927613293211806678e+01	7.564108451196439376e+00	-4.131245959086404448e-03	1.094513779284603174e+02	6.236142114191955965e-02	0.000000000000000000e+00	5.386791943360789148e+00	1.000000000000000000e+00
4.280000000000000000e+02	4.181640521907553421e+01	4.825049726983531428e+01	-1.679971226713504809e-02	4.504492190840733201e+02	1.056096957987218143e-02	0.000000000000000000e+00	7.871215495349790814e+00	1.000000000000000000e+00
4.280000000000000000e+02	1.229393021223636424e+02	5.246993714503761197e+01	-1.667802830329391181e-02	4.471738447834981116e+02	8.289487617115676166e-03	0.000000000000000000e+00	7.495811178660373386e+00	1.000000000000000000e+00
4.290000000000000000e+02	2.073512877474130534e+01	2.579224223355540957e+01	-2.518603080851888453e-03	6.604377619820417067e+01	1.830725155743934129e-01	0.000000000000000000e+00	1.248669052857120221e+01	1.000000000000000000e+00
4.290000000000000000e+02	1.981349703086234726e+01	3.824487389457326714e+01	4.840547930932528713e-03	-1.285437001753356583e+02	2.316954536149875565e-01	0.000000000000000000e+00	5.147192283223999354e+00	1.000000000000000000e+00
4.290000000000000000e+02	7.394568520776931564e+01	4.855352736482673492e+01	-4.092759024303387928e-03	1.084154228763978978e+02	4.691752851006395497e-01	0.000000000000000000e+00	4.443466246062368619e+00	1.000000000000000000e+00
4.300000000000000000e+02	3.110766126124645581e+01	9.984699947087721128e+00	-1.700823383122087445e-02	4.560620060985899613e+02	1.147695860503405996e-02	0.000000000000000000e+00	1.511143898819314835e+01	1.000000000000000000e+00
4.300000000000000000e+02	7.676735018944552280e+01	2.862006474193446692e+01	-3.249185104687293824e-02	8.728354272397723435e+02	5.729113835835075719e-03	0.000000000000000000e+00	1.154853907188294571e+01	1.000000000000000000e+00
4.300000000000000000e+02	8.932704399319712252e+01	4.182123218975663548e+01	-4.659290257533612450e-03	1.236647768850987745e+02	2.133604259429545680e-01	0.000000000000000000e+00	6.836246166084423592e+00	1.000000000000000000e+00
4.300000000000000000e+02	5.799397598219964145e+00	3.359770591733797573e+01	-3.996240092035195299e-03	1.058174171878017944e+02	1.217326733414145767e-01	0.000000000000000000e+00	8.390176568061962215e+00	1.000000000000000000e+00
4.310000000000000000e+02	9.464104414357716166e+01	5.039419202774023177e+01	-1.626969134986107346e-02	4.361826153640225812e+02	1.172008092959508918e-02	0.000000000000000000e+00	1.008633917642663924e+01	1.000000000000000000e+00
4.310000000000000000e+02	1.175245650696879807e+02	1.489750220671557024e+01	-4.671114776139476989e-03	1.239830581370876246e+02	7.412420150545151465e-02	0.000000000000000000e+00	1.843308359017786913e+01	1.000000000000000000e+00
4.310000000000000000e+02	3.734700699810935021e+01	2.375928664285292058e+01	-3.777334065518292427e-03	9.992511099673649255e+01	9.656969216168187486e-02	0.000000000000000000e+00	1.294818128034392934e+01	1.000000000000000000e+00
4.310000000000000000e+02	8.382986629144158996e+01	3.775733025213243366e+01	-4.751469873403396833e-03	1.261459809429396159e+02	3.335294649951155987e-01	0.000000000000000000e+00	6.836246166084423592e+00	1.000000000000000000e+00
4.310000000000000000e+02	3.526586631946859285e+01	5.261472383349707371e+01	-4.168632579388889536e-03	1.104577157519387924e+02	1.730233481052890765e-01	0.000000000000000000e+00	7.871215495349790814e+00	1.000000000000000000e+00
4.320000000000000000e+02	1.024251457436475050e+02	2.783530281322035904e+01	-1.776227321104299067e-02	4.763585277463840271e+02	5.074246306024488007e-03	0.000000000000000000e+00	1.408738992714906502e+01	1.000000000000000000e+00
4.320000000000000000e+02	6.035265365803941506e+01	1.284223601385713032e+01	-4.057699039476328137e-03	1.074717112347305630e+02	1.878912163930118728e-01	0.000000000000000000e+00	5.386791943360789148e+00	1.000000000000000000e+00
4.320000000000000000e+02	5.629558319162279645e+01	3.893955836836619966e+01	-1.764718227356582708e-02	4.732606183182037398e+02	2.310875302155523947e-02	0.000000000000000000e+00	5.253270085727949734e+00	1.000000000000000000e+00
4.320000000000000000e+02	1.331037693630249521e+02	4.114306658916275694e+01	-4.357481409624688190e-03	1.155409706503045726e+02	1.119782703505249888e-01	0.000000000000000000e+00	1.521888270787384911e+01	1.000000000000000000e+00
4.330000000000000000e+02	1.096744682322704989e+02	4.187179612149584784e+01	-3.498887107043560218e-03	9.243013809256528646e+01	1.781573696275986496e-01	0.000000000000000000e+00	1.571601277022478804e+01	1.000000000000000000e+00
4.340000000000000000e+02	7.765878632877803511e+01	4.786189952351919352e+00	-4.319521848953099437e-03	1.145192109577359929e+02	1.259782142598252497e-01	0.000000000000000000e+00	4.431777166488314990e+00	1.000000000000000000e+00
4.340000000000000000e+02	7.907251352404443878e+01	4.395748146392339351e+01	-1.703008684207646395e-02	4.566502248571441669e+02	1.357724784171243648e-02	0.000000000000000000e+00	6.885347232185957012e+00	1.000000000000000000e+00
4.350000000000000000e+02	1.895796675106111451e+01	1.897027236085503432e+01	7.987355525680302909e-03	-2.132465024126779269e+02	4.846330821127331490e-02	0.000000000000000000e+00	4.700080245030735071e+00	1.000000000000000000e+00
4.350000000000000000e+02	2.164155759827589875e+01	2.713732789970108428e+01	-4.087676779193931756e-03	1.082786237905095703e+02	1.289914037730846008e-01	0.000000000000000000e+00	8.596653768173457166e+00	1.000000000000000000e+00
4.360000000000000000e+02	5.791253412159474578e+01	3.394132705282397211e+01	-3.922205461473557940e-03	1.038246227501489614e+02	3.243412290609726245e-01	0.000000000000000000e+00	5.253270085727949734e+00	1.000000000000000000e+00
4.370000000000000000e+02	5.454828040751535490e+00	1.033969046266718017e+01	-4.165071137514896396e-03	1.103618522147984464e+02	2.125101399154791793e-01	0.000000000000000000e+00	1.164399288063534321e+01	1.000000000000000000e+00
4.370000000000000000e+02	6.330602308910211207e+01	2.084897432564443420e+01	-3.545097512742346503e-03	9.367398625847941673e+01	1.586757341958591194e-01	0.000000000000000000e+00	6.696306289251370281e+00	1.000000000000000000e+00
4.370000000000000000e+02	8.519762068167723612e+01	3.317539254430968754e+01	-4.030553010059534022e-03	1.067410199890829006e+02	7.755128061168947706e-02	0.000000000000000000e+00	1.240041850757228126e+01	1.000000000000000000e+00
4.370000000000000000e+02	2.815916051310006907e+01	4.389747587834668252e+01	-4.016742629095119109e-03	1.063692851650016138e+02	1.036970992442506345e-01	0.000000000000000000e+00	9.602545727857036084e+00	1.000000000000000000e+00
4.370000000000000000e+02	1.165120733258449519e+02	2.772117019971438978e+01	-3.174392345462367752e-03	8.369569380587279284e+01	7.905205396278924823e-02	0.000000000000000000e+00	1.036203389235840078e+01	1.000000000000000000e+00
4.380000000000000000e+02	8.025974038777479791e+01	1.047893395758451618e+01	-4.454273665558112875e-03	1.181463334078239882e+02	3.474156305651795451e-01	0.000000000000000000e+00	5.647417687218095672e+00	1.000000000000000000e+00
4.380000000000000000e+02	8.346492319053672304e+01	1.734965397021777278e+01	-1.709786091356904625e-02	4.584745034638302741e+02	9.952064340392419162e-03	0.000000000000000000e+00	7.581555928113959730e+00	1.000000000000000000e+00
4.380000000000000000e+02	1.427130071204714454e+02	4.116764497220948726e+01	-3.630426847278173368e-03	9.597080089700244798e+01	9.113270067361489701e-02	0.000000000000000000e+00	1.105203167030502165e+01	1.000000000000000000e+00
4.390000000000000000e+02	1.369394274990075360e+02	2.920046911369377085e+01	-1.617553587141317209e-02	4.336482268987583666e+02	9.190225189598333344e-03	0.000000000000000000e+00	7.982910785700179979e+00	1.000000000000000000e+00
4.390000000000000000e+02	8.207705834248996268e+01	5.131908430679517963e+00	-3.491332400517622309e-03	9.222678761956665028e+01	3.593435237339823729e-01	0.000000000000000000e+00	4.431777166488314990e+00	1.000000000000000000e+00
4.390000000000000000e+02	2.768180700418556839e+01	8.286268275716389908e+00	-4.229466704967480527e-03	1.120951914326144845e+02	7.464492716178083853e-02	0.000000000000000000e+00	1.367422182852520862e+01	1.000000000000000000e+00
4.390000000000000000e+02	7.101590728372045191e+01	1.142495167457512828e+01	-4.156695805604704655e-03	1.101364129208151894e+02	7.481143090504116522e-02	0.000000000000000000e+00	9.292114935603795089e+00	1.000000000000000000e+00
4.390000000000000000e+02	1.596909979928192413e+01	1.534295535592007198e+01	-4.098043244368708427e-03	1.085576585338681923e+02	1.752185421536612830e-01	0.000000000000000000e+00	4.700080245030735071e+00	1.000000000000000000e+00
4.400000000000000000e+02	9.250285864647904077e+01	2.078016023869922790e+01	-4.447966764303701304e-03	1.179765701815706507e+02	6.642947942883947743e-02	0.000000000000000000e+00	9.667091111801410008e+00	1.000000000000000000e+00
4.400000000000000000e+02	1.266673096440188999e+02	2.566133484017105104e+01	-3.915158498659815009e-03	1.036349392440513384e+02	1.305785500967407975e-01	0.000000000000000000e+00	9.517491631884359649e+00	1.000000000000000000e+00
4.410000000000000000e+02	1.992954972879597975e+01	3.894950752815978490e+01	-1.673613528910479487e-02	4.487379138851368339e+02	8.156712104367636051e-03	0.000000000000000000e+00	5.373144187091454249e+00	1.000000000000000000e+00
4.410000000000000000e+02	3.648442581732319212e+01	1.932843402505609731e+01	-4.023673131035859427e-03	1.065558338870371955e+02	5.804279014868474196e-02	0.000000000000000000e+00	1.216738077923550954e+01	1.000000000000000000e+00
4.410000000000000000e+02	5.664329569918638185e+01	2.017921194454634204e+01	-5.007774250733080558e-03	1.330449407083082463e+02	1.132957529089514415e-01	0.000000000000000000e+00	6.696306289251370281e+00	1.000000000000000000e+00
4.410000000000000000e+02	2.484267742370821708e+01	2.286606732525453367e+01	-3.951692502066989250e-03	1.046183271291896801e+02	3.202286316076021766e-01	0.000000000000000000e+00	1.163346868134618006e+01	1.000000000000000000e+00
4.410000000000000000e+02	4.742657262744865676e+01	5.165497794206264359e+01	-1.618352224996988734e-02	4.338631967128044948e+02	1.272978096543120330e-02	0.000000000000000000e+00	1.412727596198837432e+01	1.000000000000000000e+00
4.410000000000000000e+02	5.388608612374856932e+01	8.949616199730318300e+00	-3.835363060737013996e-03	1.014870808210901885e+02	2.986781523585739784e-01	0.000000000000000000e+00	5.539657122070831718e+00	1.000000000000000000e+00
4.420000000000000000e+02	6.902517270928382231e+01	2.965916975513519205e+01	-4.155675658155860708e-03	1.101089535528650885e+02	7.953010120901771174e-02	0.000000000000000000e+00	8.718106890837727718e+00	1.000000000000000000e+00
4.420000000000000000e+02	1.289916532235537261e+02	3.489064000834400758e+01	4.255429959390185160e-03	-1.127940458552600518e+02	3.466272534541745554e-01	0.000000000000000000e+00	4.085781323727061043e+00	1.000000000000000000e+00
4.420000000000000000e+02	1.328988783868004475e+02	3.608529499996647871e+01	-4.230454889282812131e-03	1.121217904470490652e+02	3.299585018184009177e-01	0.000000000000000000e+00	4.085781323727061043e+00	1.000000000000000000e+00
4.420000000000000000e+02	1.125114179377815660e+01	4.639163862520234005e+01	-4.209407730825355173e-03	1.115552628641566457e+02	2.024624486004651391e-01	0.000000000000000000e+00	6.816238388903395062e+00	1.000000000000000000e+00
4.430000000000000000e+02	1.403629470519973665e+02	1.016808619186139673e+01	-1.597753107629157343e-02	4.283185203634037634e+02	2.226738312622911220e-02	0.000000000000000000e+00	8.767798452318229963e+00	1.000000000000000000e+00
4.430000000000000000e+02	1.407026066495290024e+02	1.892930306272349128e+01	-4.327170185416365396e-03	1.147250816731791474e+02	2.026925350823864935e-01	0.000000000000000000e+00	8.767798452318229963e+00	1.000000000000000000e+00
4.430000000000000000e+02	1.177250725443008861e+02	4.413299072078856966e+01	-3.092743146013096373e-03	8.149793757656532023e+01	3.489150748871708840e-01	0.000000000000000000e+00	3.503179472584802667e+00	1.000000000000000000e+00
4.440000000000000000e+02	8.898609374494419910e+01	3.890784701144744417e+01	-5.402326106555797869e-02	1.452397637445379132e+03	3.483591230809879313e-03	0.000000000000000000e+00	1.355497330529301614e+01	1.000000000000000000e+00
4.440000000000000000e+02	5.175397690882842738e+01	1.406253232712403012e+01	-5.033705475234884728e-03	1.337429329797183186e+02	1.414871530478035710e-01	0.000000000000000000e+00	5.539657122070831718e+00	1.000000000000000000e+00
4.440000000000000000e+02	1.211038139174576855e+02	4.505839503807806778e+01	-2.807249110577790790e-03	7.381327809379966709e+01	4.387698690844399341e-01	0.000000000000000000e+00	3.250898912685957320e+00	1.000000000000000000e+00
4.450000000000000000e+02	1.150446147295106272e+02	2.356405932052963337e+01	-2.766112158251634277e-03	7.270599236608465787e+01	1.465895516790829411e-01	0.000000000000000000e+00	1.181040226584275388e+01	1.000000000000000000e+00
4.450000000000000000e+02	7.768948274360457162e+01	2.869215404210822840e+01	-4.339963029298630863e-03	1.150694273927017832e+02	1.228041584021287713e-01	0.000000000000000000e+00	7.264467019692963490e+00	1.000000000000000000e+00
4.450000000000000000e+02	5.694921556793600104e+01	4.121950011236260281e+01	-1.663266981357454030e-02	4.459529276893303518e+02	1.611925227112198655e-02	0.000000000000000000e+00	1.017953756654880593e+01	1.000000000000000000e+00
4.450000000000000000e+02	1.354405148403299961e+02	5.348930931898924257e+01	-1.592606705203810855e-02	4.269332602426533185e+02	2.207997745064571582e-02	0.000000000000000000e+00	1.663193641654391897e+01	1.000000000000000000e+00
4.450000000000000000e+02	4.435015301680192579e+01	4.621375398120198597e+00	-3.687035871979940042e-03	9.749454929273075265e+01	1.616913668061922271e-01	0.000000000000000000e+00	1.047223417695019165e+01	1.000000000000000000e+00
4.460000000000000000e+02	1.458177627786885822e+01	3.842797366268821690e+01	-4.908736331655777843e-03	1.303791313059145125e+02	1.474690135669619595e-01	0.000000000000000000e+00	5.373144187091454249e+00	1.000000000000000000e+00
4.460000000000000000e+02	1.107939039719329202e+02	4.283666300552925321e+01	-4.138770336717786415e-03	1.096539120368480695e+02	2.506293979064380117e-01	0.000000000000000000e+00	6.584273404318821576e+00	1.000000000000000000e+00
4.470000000000000000e+02	2.707700682500452061e+01	1.559409278133970034e+01	-4.171457221311802160e-03	1.105337468021329954e+02	8.399379604682577494e-02	0.000000000000000000e+00	2.001421898011352951e+01	1.000000000000000000e+00
4.470000000000000000e+02	4.072193750669303824e+01	3.045426216707065947e+01	-3.387075719553331310e-02	9.099515238860296904e+02	1.043425928925767465e-02	0.000000000000000000e+00	3.811229553997469655e+00	1.000000000000000000e+00
4.470000000000000000e+02	1.259676829610381503e+02	3.829724633827658664e+01	-4.351273951995253582e-03	1.153738841538628321e+02	1.245047907000911280e-01	0.000000000000000000e+00	4.555146851169041611e+00	1.000000000000000000e+00
4.490000000000000000e+02	6.817738093497604268e+01	1.292637836642792060e+01	-4.526084713793059912e-03	1.200792755512372736e+02	4.039808423077606570e-02	0.000000000000000000e+00	1.049190176624151682e+01	1.000000000000000000e+00
4.490000000000000000e+02	1.178556410234978387e+02	4.492529135124989637e+01	-1.670188497307509637e-02	4.478159961453703772e+02	1.456976695283695999e-02	0.000000000000000000e+00	3.250898912685957320e+00	1.000000000000000000e+00
4.490000000000000000e+02	8.448420911215661988e+01	2.612229516335432677e+01	-3.887156596696472299e-03	1.028812104275106520e+02	2.393156940977892999e-01	0.000000000000000000e+00	7.264467019692963490e+00	1.000000000000000000e+00
4.500000000000000000e+02	5.237943606479178271e+01	1.245205288613061612e+01	-5.033860665495121060e-03	1.337471102449390798e+02	4.638854520845048235e-02	0.000000000000000000e+00	5.565061644868101176e+00	1.000000000000000000e+00
4.500000000000000000e+02	7.760655469905732673e+01	8.325217121782928942e+00	-4.300285054542186784e-03	1.140014130487098640e+02	2.016236350476879879e-01	0.000000000000000000e+00	8.388984750952324987e+00	1.000000000000000000e+00
4.500000000000000000e+02	9.677982665988793087e+01	1.956132333986692728e+01	-4.045417432733285773e-03	1.071411265148865510e+02	1.069594039287262710e-01	0.000000000000000000e+00	1.393659076491355187e+01	1.000000000000000000e+00
4.500000000000000000e+02	4.852976560447170584e+01	3.549797519486906339e+01	-3.794397528693919074e-03	1.003844092230600893e+02	2.878866916567868195e-01	0.000000000000000000e+00	9.295225694475922396e+00	1.000000000000000000e+00
4.500000000000000000e+02	1.142991011140410365e+02	3.641575237730955195e+01	-4.097934412924567928e-03	1.085547291115845923e+02	1.854683209196286153e-01	0.000000000000000000e+00	3.036631704633061091e+00	1.000000000000000000e+00
4.510000000000000000e+02	1.043144997414536022e+02	4.166620280506668195e+01	-3.837122680272545862e-03	1.015344446020152986e+02	2.839657180414850712e-01	0.000000000000000000e+00	6.584273404318821576e+00	1.000000000000000000e+00
4.520000000000000000e+02	2.927362203585078504e+01	4.282449476218920381e+01	-1.618750564976139533e-02	4.339704181156431559e+02	4.362236325886226229e-02	0.000000000000000000e+00	1.070165517414431910e+01	1.000000000000000000e+00
4.520000000000000000e+02	9.123450519402854297e+01	3.400816163859643382e+01	-3.502956921150601755e-02	9.411433340186282521e+02	4.192653906845200673e-03	0.000000000000000000e+00	1.038043290322146461e+01	1.000000000000000000e+00
4.520000000000000000e+02	3.750749393732170489e+01	3.598864975396545418e+01	-3.190536703919015504e-02	8.570490032458069436e+02	5.566410395162479929e-03	0.000000000000000000e+00	3.364469047661368339e+00	1.000000000000000000e+00
4.520000000000000000e+02	4.332143904459880446e+01	4.359055195859588849e+01	-3.877829707130789425e-03	1.026301580010165395e+02	4.168955527368441993e-01	0.000000000000000000e+00	3.868420422634945677e+00	1.000000000000000000e+00
4.520000000000000000e+02	7.222363874286716623e+01	4.525925813480761661e+01	-3.647027343332106403e-03	9.641763741050425551e+01	1.826587898239746544e-01	0.000000000000000000e+00	4.298918573977593027e+00	1.000000000000000000e+00
4.540000000000000000e+02	5.164410931100540836e+01	2.616482843590328500e+01	-3.405612402619007800e-02	9.149410536001084893e+02	4.403479167473745015e-03	0.000000000000000000e+00	9.839042897905237339e+00	1.000000000000000000e+00
4.540000000000000000e+02	7.410376057924112558e+01	2.666305856255891982e+01	-1.713578423076646956e-02	4.594952875887061623e+02	1.734398452326846307e-02	0.000000000000000000e+00	8.995819557819777046e+00	1.000000000000000000e+00
4.540000000000000000e+02	6.224298168030217937e+01	3.987820860047825988e+01	-4.332224948758680097e-03	1.148611410307500478e+02	7.946641345732952111e-02	0.000000000000000000e+00	1.060042567858600648e+01	1.000000000000000000e+00
4.540000000000000000e+02	1.148872233928684352e+02	2.358745912459852789e+01	2.624642196810954200e-03	-6.889803722245446238e+01	2.430865670049672245e-01	0.000000000000000000e+00	9.805248500441708259e+00	1.000000000000000000e+00
4.540000000000000000e+02	1.144609925687418865e+02	3.338343918990995007e+01	-3.688993814145498634e-03	9.754725133537176873e+01	1.726038486477736722e-01	0.000000000000000000e+00	3.036631704633061091e+00	1.000000000000000000e+00
4.540000000000000000e+02	7.707214770155536598e+01	3.515502225824979377e+01	-3.187352941289623137e-03	8.404455491421205693e+01	3.984394412642555672e-01	0.000000000000000000e+00	7.700234901592267533e+00	1.000000000000000000e+00
4.540000000000000000e+02	1.183407073823313311e+02	3.978517300392590528e+01	-3.521590064383036452e-03	9.304123490984071054e+01	1.998331652718888796e-01	0.000000000000000000e+00	5.162955161239413115e+00	1.000000000000000000e+00
4.550000000000000000e+02	8.375836298692738069e+01	1.402875286209384065e+01	-3.370037601128943183e-02	9.053653636841598882e+02	1.227532367780148626e-02	0.000000000000000000e+00	3.565476015495367967e+00	1.000000000000000000e+00
4.550000000000000000e+02	2.392399367102637697e+01	2.068338302402079876e+01	-4.053610359850442872e-03	1.073616560084939096e+02	1.357563157128965914e-01	0.000000000000000000e+00	1.437419473976768103e+01	1.000000000000000000e+00
4.550000000000000000e+02	4.718479213596652500e+01	1.045565974751764671e+01	-3.410818794075626791e-03	9.005959821299025236e+01	2.453044516599637292e-01	0.000000000000000000e+00	5.565061644868101176e+00	1.000000000000000000e+00
4.560000000000000000e+02	1.326005008367860398e+02	1.114320238729149537e+01	-1.645030607891079938e-02	4.410442324839838761e+02	2.554501204667691816e-02	0.000000000000000000e+00	5.844908357435417479e+00	1.000000000000000000e+00
4.560000000000000000e+02	1.110196786012251948e+02	1.393837283277352590e+01	-3.214911876417751290e-03	8.478636036680016730e+01	2.069299170093458207e-01	0.000000000000000000e+00	1.039532438081909582e+01	1.000000000000000000e+00
4.560000000000000000e+02	3.810379080150818254e+01	1.832736355144744778e+01	-4.097570626505542789e-03	1.085449370514793799e+02	1.192687212192803381e-01	0.000000000000000000e+00	1.201783283347031350e+01	1.000000000000000000e+00
4.560000000000000000e+02	6.192550992952956079e+01	2.928253796315251378e+01	-3.524169495606931535e-03	9.311066560945103276e+01	1.902203227424393850e-01	0.000000000000000000e+00	1.060042567858600648e+01	1.000000000000000000e+00
4.560000000000000000e+02	1.350510765748275332e+02	4.731880145157589368e+01	-3.163083425755143941e-03	8.339129095929337154e+01	1.632015312411031482e-01	0.000000000000000000e+00	1.120000908854172117e+01	1.000000000000000000e+00
4.570000000000000000e+02	1.398825107004649055e+02	8.276337538893073997e+00	3.331806919409688664e-03	-8.793283100758470994e+01	3.308926992831651148e-01	0.000000000000000000e+00	7.826019531901182269e+00	1.000000000000000000e+00
4.570000000000000000e+02	7.570143368282515439e+01	4.273227509938926261e+01	-3.985532224791915080e-03	1.055291929051970641e+02	1.639844885398550334e-01	0.000000000000000000e+00	4.298918573977593027e+00	1.000000000000000000e+00
4.570000000000000000e+02	9.927857094600591381e+01	6.251950355735684361e+00	-3.772239432992515688e-03	9.978797847804578680e+01	8.729200456720487278e-02	0.000000000000000000e+00	1.403334241964334517e+01	1.000000000000000000e+00
4.570000000000000000e+02	4.318280343476346417e+01	4.745648738665786226e+01	-4.257812783054348502e-03	1.128581844578009026e+02	5.619061006101488953e-02	0.000000000000000000e+00	3.868420422634945677e+00	1.000000000000000000e+00
4.590000000000000000e+02	5.280846046972065011e+01	5.941801292674288248e+00	-5.339429707010398714e-03	1.419721298287618936e+02	2.779731344569099649e-01	0.000000000000000000e+00	7.211141634889012053e+00	1.000000000000000000e+00
4.590000000000000000e+02	7.587923750914586662e+01	4.877306337690463067e+01	-4.306082413853537516e-03	1.141574609049778246e+02	1.073010291557409124e-01	0.000000000000000000e+00	6.043404439090716451e+00	1.000000000000000000e+00
4.590000000000000000e+02	8.097312013032627931e+01	1.180276062337752840e+01	-1.491014280705174090e-02	3.995875685153206973e+02	1.072055170271279945e-01	0.000000000000000000e+00	3.565476015495367967e+00	1.000000000000000000e+00
4.600000000000000000e+02	8.237478808225590754e+00	1.105559698716395012e+01	-2.375010079275173894e-02	6.375332294762596348e+02	2.497130228937127772e-02	0.000000000000000000e+00	7.793205336866491528e+00	1.000000000000000000e+00
4.610000000000000000e+02	1.320848900134861879e+02	1.696532392378611220e+01	-3.949844204157223343e-03	1.045685763873305660e+02	1.149502592691985514e-01	0.000000000000000000e+00	5.844908357435417479e+00	1.000000000000000000e+00
4.610000000000000000e+02	1.382304925151764508e+02	3.657955018057602103e+01	-4.145333474193773834e-03	1.098305723883143941e+02	1.273558072632771099e-01	0.000000000000000000e+00	5.990714984765987516e+00	1.000000000000000000e+00
4.610000000000000000e+02	4.270441501616742386e+01	3.012244668213305232e+01	-2.061931010018047076e-03	5.375150762489889900e+01	2.699072366951988933e-01	0.000000000000000000e+00	5.348318095511478631e+00	1.000000000000000000e+00
4.610000000000000000e+02	2.768038511047031491e+01	2.759443265801440859e+01	-3.263489936060418907e-03	8.609393881101594559e+01	2.139619450058799499e-01	0.000000000000000000e+00	1.394725621854880693e+01	1.000000000000000000e+00
4.610000000000000000e+02	1.176848157128989953e+02	3.270470808334004431e+01	-3.756258403798218119e-03	9.935781618987377328e+01	1.504508742183480186e-01	0.000000000000000000e+00	1.118978870360388456e+01	1.000000000000000000e+00
4.610000000000000000e+02	1.245047932814905636e+02	4.157596939136208647e+01	-3.857954579863188526e-03	1.020951780495255576e+02	1.470969603490959177e-01	0.000000000000000000e+00	1.076346038542224193e+01	1.000000000000000000e+00
4.610000000000000000e+02	6.143051329793932780e+01	4.385081662829046678e+01	-3.975384412850103272e-03	1.052560436635708356e+02	1.200600339332743571e-01	0.000000000000000000e+00	7.649495918417458462e+00	1.000000000000000000e+00
4.630000000000000000e+02	9.672632638996080345e+01	1.793446515167551070e+01	-4.559416713857196608e-03	1.209764749269855599e+02	4.630229680271069626e-02	0.000000000000000000e+00	7.163269100535513800e+00	1.000000000000000000e+00
4.630000000000000000e+02	1.233838919478324847e+01	3.876294555810142128e+01	-3.479236133864375014e-03	9.190119170965138551e+01	2.021542160427735046e-01	0.000000000000000000e+00	7.541265387358474293e+00	1.000000000000000000e+00
4.640000000000000000e+02	5.555633881011063124e+01	3.895093276309245311e+01	-3.437396928214033528e-03	9.077500338854673601e+01	1.270249978719071304e-01	0.000000000000000000e+00	7.649495918417458462e+00	1.000000000000000000e+00
4.640000000000000000e+02	1.582044493251358297e+01	9.257633088620625728e+00	-3.638765386213593193e-03	9.619524983235335469e+01	8.723353501461150739e-02	0.000000000000000000e+00	7.793205336866491528e+00	1.000000000000000000e+00
4.640000000000000000e+02	5.195118849804894268e+01	1.495757536181003644e+01	-4.161605581043344160e-03	1.102685696305876490e+02	1.165921305568787814e-01	0.000000000000000000e+00	6.452259632939500555e+00	1.000000000000000000e+00
4.640000000000000000e+02	8.954045619094534914e+01	3.146028107900363580e+01	-4.103365884196561765e-03	1.087009283383111864e+02	6.985582895850339646e-02	0.000000000000000000e+00	1.219905832958016489e+01	1.000000000000000000e+00
4.640000000000000000e+02	1.326132351801254572e+02	3.449746323221974365e+01	-4.226214056701927714e-03	1.120076397109125850e+02	1.582046155423593170e-01	0.000000000000000000e+00	5.017314554622032574e+00	1.000000000000000000e+00
4.640000000000000000e+02	4.145789133693947548e+01	2.381437611308091462e+01	-2.094107773370308331e-03	5.461761142718198414e+01	3.791885065968044755e-01	0.000000000000000000e+00	6.430052533768114031e+00	1.000000000000000000e+00
4.650000000000000000e+02	1.172529559929242993e+02	5.062418034953989121e+01	-4.526420015363975466e-03	1.200883008830365668e+02	1.268081051096053846e-01	0.000000000000000000e+00	8.834280547290161323e+00	1.000000000000000000e+00
4.650000000000000000e+02	1.097379924125803541e+02	1.007137320120514978e+01	-3.480004028764591053e-03	9.192186118114389615e+01	1.366885672161988197e-01	0.000000000000000000e+00	9.233590218630366664e+00	1.000000000000000000e+00
4.650000000000000000e+02	8.716046818403656005e+01	6.203560374788518850e+00	-4.013652016483487683e-03	1.062860949663786840e+02	9.320891959570143381e-02	0.000000000000000000e+00	8.014541257046367662e+00	1.000000000000000000e+00
4.660000000000000000e+02	4.793530908298457405e+01	2.900788232216424944e+01	-4.957200767047083116e-03	1.316836513195771659e+02	1.852681909685194306e-01	0.000000000000000000e+00	5.348318095511478631e+00	1.000000000000000000e+00
4.670000000000000000e+02	8.339929809698877250e+01	5.181769419916813035e+01	-4.049470739515022462e-03	1.072502296082290627e+02	8.509617486504406081e-02	0.000000000000000000e+00	1.067949710661786789e+01	1.000000000000000000e+00
4.670000000000000000e+02	1.340447393452191989e+02	3.930623034711950226e+01	-3.576436001749051102e-03	9.451752618166457864e+01	2.410410882232458807e-01	0.000000000000000000e+00	5.017314554622032574e+00	1.000000000000000000e+00
4.670000000000000000e+02	5.506556105013395097e+00	4.195617907228366050e+01	2.144249466630534541e-03	-5.596727828802062987e+01	2.756829555211548488e-01	0.000000000000000000e+00	7.541265387358474293e+00	1.000000000000000000e+00
4.670000000000000000e+02	9.264500029359864186e+01	1.204759828535009092e+01	-1.226656274413612940e-03	3.126836920174354972e+01	4.939299400174017585e-01	0.000000000000000000e+00	7.163269100535513800e+00	1.000000000000000000e+00
4.670000000000000000e+02	3.078783586027573094e+01	3.314941570881698851e+01	-4.042048344776812477e-03	1.070504405792819398e+02	2.095644441899526811e-01	0.000000000000000000e+00	8.555032713605418948e+00	1.000000000000000000e+00
4.670000000000000000e+02	1.085820032032286377e+02	5.231506488347424266e+01	-4.289067170163303293e-03	1.136994606053345933e+02	9.277573983326115048e-02	0.000000000000000000e+00	8.834280547290161323e+00	1.000000000000000000e+00
4.680000000000000000e+02	7.125068105452533018e+01	3.515142223827776036e+01	-1.593963846303662890e-02	4.272985626983254974e+02	1.438644625277984979e-02	0.000000000000000000e+00	5.935118135009554763e+00	1.000000000000000000e+00
4.680000000000000000e+02	4.945920396823051135e+01	9.005964867665936069e+00	-4.123039485833525537e-03	1.092304838127333682e+02	1.962618511857606718e-01	0.000000000000000000e+00	6.452259632939500555e+00	1.000000000000000000e+00
4.680000000000000000e+02	1.145859037408115739e+02	1.871830808793129819e+01	-4.030728495151622744e-03	1.067457435314677525e+02	9.143382639631192355e-02	0.000000000000000000e+00	4.643647812424172017e+00	1.000000000000000000e+00
4.690000000000000000e+02	7.336409822561007843e+01	1.027206710717632632e+01	-3.906093061114478734e-03	1.033909243367277355e+02	1.374589042925682403e-01	0.000000000000000000e+00	7.255958523175406683e+00	1.000000000000000000e+00
4.690000000000000000e+02	1.383554583069163755e+02	2.852205334944545001e+01	-4.350611325742715675e-03	1.153560482046552380e+02	1.880643828661657802e-01	0.000000000000000000e+00	7.909921310611832013e+00	1.000000000000000000e+00
4.690000000000000000e+02	7.735137719825191027e+01	3.195361406835127127e+01	-4.667453274042657717e-03	1.238845012731356832e+02	4.841272380115840823e-01	0.000000000000000000e+00	6.887994666790107523e+00	1.000000000000000000e+00
4.690000000000000000e+02	8.191721650793009246e+01	4.124153740127444934e+01	-4.509021602517962815e-03	1.196199867970406103e+02	1.742050504684033996e-01	0.000000000000000000e+00	5.775484387167768574e+00	1.000000000000000000e+00
4.690000000000000000e+02	5.956270689319645584e+01	2.522722727604300630e+01	-3.489652525821365387e-03	9.218157033509775999e+01	2.821896325956043672e-01	0.000000000000000000e+00	3.112079978480496223e+00	1.000000000000000000e+00
4.700000000000000000e+02	1.012650272529097890e+02	1.374125735858602582e+01	-4.440540396982487446e-03	1.177766742223767977e+02	9.303406096926591928e-02	0.000000000000000000e+00	8.784836130264775278e+00	1.000000000000000000e+00
4.700000000000000000e+02	4.896997262492568126e+01	2.143150843053095045e+01	-4.569816567941346712e-03	1.212564084015510986e+02	1.869729862702252943e-01	0.000000000000000000e+00	5.436240413851042064e+00	1.000000000000000000e+00
4.700000000000000000e+02	5.586796551988525295e+01	4.911466295894663148e+01	-4.016675661337509862e-03	1.063674825899924201e+02	7.553538740633936044e-02	0.000000000000000000e+00	9.690083922869581201e+00	1.000000000000000000e+00
4.700000000000000000e+02	1.653945008321380428e+01	5.287442287603134616e+01	-4.268314905724887066e-03	1.131408707018279216e+02	1.105090106521238180e-01	0.000000000000000000e+00	1.552201009187552394e+01	1.000000000000000000e+00
4.710000000000000000e+02	6.638887068125460189e+01	8.037986276471547953e+00	-4.503838783987646963e-03	1.194804805705594930e+02	7.381766631483444030e-02	0.000000000000000000e+00	7.324269004730634691e+00	1.000000000000000000e+00
4.710000000000000000e+02	1.051389244312832147e+02	2.474661885508351489e+01	-4.109201354455486489e-03	1.088580020291617387e+02	5.861034561688094335e-02	0.000000000000000000e+00	1.120651367643034035e+01	1.000000000000000000e+00
4.710000000000000000e+02	6.768791685657724599e+01	4.174184746810108493e+01	-4.497147987712105631e-03	1.193003840197937393e+02	2.250330922580755511e-01	0.000000000000000000e+00	6.961076975699905134e+00	1.000000000000000000e+00
4.710000000000000000e+02	1.304779930614836303e+02	4.428348545607745024e+01	-3.755522826763467437e-03	9.933801662023728341e+01	9.237816477938987081e-02	0.000000000000000000e+00	6.123295474839466124e+00	1.000000000000000000e+00
4.710000000000000000e+02	4.364517176336949689e+01	2.252659090320497981e+01	-4.117854721108918023e-03	1.090909252004278187e+02	3.552470935177928224e-01	0.000000000000000000e+00	5.436240413851042064e+00	1.000000000000000000e+00
4.720000000000000000e+02	3.892612671251652046e+01	1.797904385732017118e+01	-4.490607839392825838e-03	1.191243424687896635e+02	1.798636036802800930e-01	0.000000000000000000e+00	6.553592169681878410e+00	1.000000000000000000e+00
4.730000000000000000e+02	1.185170649069893756e+02	1.624658057637842035e+01	-4.073297865025841784e-03	1.078915857252652017e+02	5.910627100481191665e-02	0.000000000000000000e+00	4.643647812424172017e+00	1.000000000000000000e+00
4.730000000000000000e+02	1.091791775857565483e+02	7.287585919143289459e+00	-7.720990091199979484e-03	2.060767285894204122e+02	5.040151007228299562e-02	0.000000000000000000e+00	7.626647305988097258e+00	1.000000000000000000e+00
4.730000000000000000e+02	4.623676262679948223e+01	4.804805278438809069e+01	-3.590484932336737711e-02	9.647032994709214790e+02	5.019446456030474124e-03	0.000000000000000000e+00	7.563771318527558130e+00	1.000000000000000000e+00
4.730000000000000000e+02	8.133389798364825651e+01	4.698748896786882057e+01	-1.704517206665291315e-02	4.570562747205479468e+02	1.447253151798655324e-02	0.000000000000000000e+00	5.775484387167768574e+00	1.000000000000000000e+00
4.730000000000000000e+02	1.168057501769186786e+02	7.253827339936510299e+00	-3.795223802179207087e-03	1.004066500743072794e+02	2.091472061336421273e-01	0.000000000000000000e+00	7.626647305988097258e+00	1.000000000000000000e+00
4.730000000000000000e+02	7.283703168823332419e+01	4.642620538696667154e+01	-3.894287787200042313e-03	1.030731610952123845e+02	3.396795861185575305e-01	0.000000000000000000e+00	6.961076975699905134e+00	1.000000000000000000e+00
4.740000000000000000e+02	8.007186002740944275e+01	7.505324310969353263e+00	-4.891228864369192610e-03	1.299078817952270697e+02	6.453488663793016666e-02	0.000000000000000000e+00	7.255958523175406683e+00	1.000000000000000000e+00
4.740000000000000000e+02	8.227520721984137708e+01	2.054562107356736078e+01	-3.883142367925674753e-03	1.027731591992513245e+02	1.070669394278634945e-01	0.000000000000000000e+00	6.796506471812585382e+00	1.000000000000000000e+00
4.740000000000000000e+02	1.326219195510398947e+02	3.397121736559816441e+01	-4.394317754736014152e-03	1.165324966846000478e+02	1.270384346398120146e-01	0.000000000000000000e+00	6.181047106314382589e+00	1.000000000000000000e+00
4.740000000000000000e+02	8.729894108730391622e+01	3.876075289766174592e+01	-1.886646685340923404e-02	5.060801719540514227e+02	3.244808510336694152e-02	0.000000000000000000e+00	5.421596464798655646e+00	1.000000000000000000e+00
4.740000000000000000e+02	3.658556002229703807e+01	4.524490978958718301e+01	-4.364183162752659217e-03	1.157213621273016031e+02	2.450126946844974896e-01	0.000000000000000000e+00	6.270405132560832762e+00	1.000000000000000000e+00
4.750000000000000000e+02	1.228292717792412070e+01	7.456720422178169549e+00	-1.695635876840178094e-02	4.546656820289681491e+02	9.767758696705874932e-03	0.000000000000000000e+00	2.049627337424001539e+01	1.000000000000000000e+00
4.750000000000000000e+02	8.896683287970891740e+01	1.935623204991165736e+01	-4.235879020877665602e-03	1.122677921112610875e+02	1.041051930201351006e-01	0.000000000000000000e+00	6.796506471812585382e+00	1.000000000000000000e+00
4.750000000000000000e+02	1.387402365812134803e+02	3.908901194206396923e+01	-3.693393468054567436e-03	9.766567707439521939e+01	3.114332299117454905e-01	0.000000000000000000e+00	7.976567219588569735e+00	1.000000000000000000e+00
4.770000000000000000e+02	5.976733574527264636e+01	3.079719787448717128e+01	-3.669257671042595609e-03	9.701601242868956376e+01	3.699992367280049432e-01	0.000000000000000000e+00	6.022550740594303065e+00	1.000000000000000000e+00
4.770000000000000000e+02	1.265021949770445389e+02	3.483973015704960119e+01	-4.298784368345166806e-03	1.139610189914504730e+02	2.275739186590397534e-01	0.000000000000000000e+00	6.181047106314382589e+00	1.000000000000000000e+00
4.770000000000000000e+02	1.773060384544334411e+01	4.808421643576449611e+01	-4.298496544062750321e-03	1.139532716085747950e+02	1.183934700461930500e-01	0.000000000000000000e+00	1.045274688948476616e+01	1.000000000000000000e+00
4.780000000000000000e+02	1.228952908119683087e+02	4.107358076213863995e+01	-3.963718595903482564e-03	1.049420341933331571e+02	2.234257620192865446e-01	0.000000000000000000e+00	7.202128228698321699e+00	1.000000000000000000e+00
4.780000000000000000e+02	2.531096353695793510e+01	4.088712921363815411e+01	4.174507519355500490e-03	-1.106158518511965525e+02	1.926088403463556142e-01	0.000000000000000000e+00	5.959371019897444555e+00	1.000000000000000000e+00
4.780000000000000000e+02	3.255168770928776212e+01	5.004551961426388118e+01	-4.166877202070531569e-03	1.104104661590189806e+02	2.038396241982911583e-01	0.000000000000000000e+00	6.270405132560832762e+00	1.000000000000000000e+00
4.790000000000000000e+02	4.146752061580412629e+01	7.243681838502766368e+00	-3.456295926346538393e-03	9.128370881558755912e+01	1.780608471376070590e-01	0.000000000000000000e+00	8.689102619718816811e+00	1.000000000000000000e+00
4.790000000000000000e+02	1.147509169531554534e+02	1.446002402344042537e+01	-3.996420475395514281e-03	1.058222725771562267e+02	8.347730665427088859e-02	0.000000000000000000e+00	8.750503401728483510e+00	1.000000000000000000e+00
4.790000000000000000e+02	5.382031019551146755e+01	2.656188510991730567e+01	-1.628354514663912095e-02	4.365555188140733094e+02	3.495295471621773231e-02	0.000000000000000000e+00	7.301026441757398011e+00	1.000000000000000000e+00
4.790000000000000000e+02	1.122453681206731773e+02	2.997000760062988789e+01	-1.711580130171096517e-02	4.589574059302482283e+02	8.474776900925240497e-03	0.000000000000000000e+00	7.201742482793106248e+00	1.000000000000000000e+00
4.790000000000000000e+02	5.071305026699162966e+01	7.260711322179955296e+00	-4.674157362636686269e-03	1.240649556140078147e+02	2.256596950530519452e-01	0.000000000000000000e+00	9.245545334608532784e+00	1.000000000000000000e+00
4.790000000000000000e+02	5.868039033639719548e+01	4.243554500262899154e+01	-4.302022172377142906e-03	1.140481711500576552e+02	9.754340697555174966e-02	0.000000000000000000e+00	1.168899372046209884e+01	1.000000000000000000e+00
4.800000000000000000e+02	3.277871007380891655e+01	7.314925794859280295e+00	-4.524536946198612526e-03	1.200376142012771936e+02	1.407298842151908369e-01	0.000000000000000000e+00	8.689102619718816811e+00	1.000000000000000000e+00
4.800000000000000000e+02	1.023707035586278913e+01	3.878049096547351837e+01	-1.672530358628200944e-02	4.484463563130681791e+02	1.422478178408925764e-02	0.000000000000000000e+00	8.034209799710110289e+00	1.000000000000000000e+00
4.800000000000000000e+02	2.824300760956518630e+01	3.569894836587636888e+01	-3.822178292218911689e-03	1.011321856434511233e+02	2.094158739803807512e-01	0.000000000000000000e+00	5.959371019897444555e+00	1.000000000000000000e+00
4.810000000000000000e+02	1.934110159154631603e+01	1.311309094045902768e+01	-1.707295731591289972e-02	4.578041718837274630e+02	7.975294594923021396e-02	0.000000000000000000e+00	6.234502593043108831e+00	1.000000000000000000e+00
4.810000000000000000e+02	3.620035995023432207e+01	1.710918915165120069e+01	-4.586247851845197572e-03	1.216986902218112476e+02	1.178423241617889694e-01	0.000000000000000000e+00	1.037474253073486707e+01	1.000000000000000000e+00
4.820000000000000000e+02	2.389725897551378253e+01	8.857453212082706528e+00	-8.649438843770529753e-03	2.310678374223053311e+02	4.655810468409051772e-01	0.000000000000000000e+00	6.234502593043108831e+00	1.000000000000000000e+00
4.820000000000000000e+02	1.019983495437242453e+02	1.587099837861403095e+01	-3.898446237648487116e-03	1.031850943467198221e+02	7.004566596686490065e-02	0.000000000000000000e+00	1.283038675033003706e+01	1.000000000000000000e+00
4.830000000000000000e+02	1.428709326705128646e+01	3.184177051249328372e+01	-4.263781517975969750e-03	1.130188452412936897e+02	1.925383033112463282e-01	0.000000000000000000e+00	8.034209799710110289e+00	1.000000000000000000e+00
4.840000000000000000e+02	7.286768146296127213e+01	5.529820325563171934e+00	-3.895907535084840168e-02	1.046914078301396557e+03	6.156310057827130144e-03	0.000000000000000000e+00	8.822620441018219850e+00	1.000000000000000000e+00
4.840000000000000000e+02	1.185714030233145024e+02	3.341186425061268039e+01	-4.333593921731266133e-03	1.148979897555207543e+02	1.003797872323849427e-01	0.000000000000000000e+00	7.201742482793106248e+00	1.000000000000000000e+00
4.840000000000000000e+02	1.178000666261398948e+02	6.257951355181466724e+00	-4.277774343528695754e-03	1.133954909369226129e+02	9.262067006324303797e-02	0.000000000000000000e+00	8.750503401728483510e+00	1.000000000000000000e+00
4.840000000000000000e+02	1.340690451300330324e+02	3.465756634277911274e+01	-4.038522561150813435e-03	1.069555368572675746e+02	1.496143989239261396e-01	0.000000000000000000e+00	7.902272298388922422e+00	1.000000000000000000e+00
4.850000000000000000e+02	8.665540928337422955e+00	1.964260482219828674e+01	-1.629161347247540248e-02	4.367726944077885491e+02	8.993380448060639409e-03	0.000000000000000000e+00	1.251407795267708778e+01	1.000000000000000000e+00
4.860000000000000000e+02	4.737224485840231836e+01	3.250212811377173239e+01	-3.733377237100907881e-03	9.874192250099467572e+01	1.022492909425951613e-01	0.000000000000000000e+00	1.147757016916337314e+01	1.000000000000000000e+00
4.870000000000000000e+02	1.443061047986930703e+02	2.254927470673685974e+01	-1.663855901388282266e-02	4.461114476350305154e+02	4.512455042421237295e-02	0.000000000000000000e+00	7.277348437985323493e+00	1.000000000000000000e+00
4.870000000000000000e+02	1.091086735325581145e+02	2.992759874227527916e+01	-4.767196958632988549e-03	1.265693078067095314e+02	2.251320337644535652e-01	0.000000000000000000e+00	1.008381651696520898e+01	1.000000000000000000e+00
4.870000000000000000e+02	3.954276780473721686e+01	4.089461916555132603e+01	-4.767814860089958015e-03	1.265859398960051152e+02	2.261935954254125081e-01	0.000000000000000000e+00	7.915806388018293838e+00	1.000000000000000000e+00
4.870000000000000000e+02	5.707686931351901194e+01	1.860012385919678835e+01	-3.623761899114516429e-03	9.579140010136097771e+01	2.811011989374058162e-01	0.000000000000000000e+00	5.512359453701578538e+00	1.000000000000000000e+00
4.880000000000000000e+02	9.836186926948752784e+01	1.992646141844016938e+01	-5.452887974858735415e-02	1.466007404813305811e+03	3.118038770690167993e-03	0.000000000000000000e+00	7.371637931384156239e+00	1.000000000000000000e+00
4.880000000000000000e+02	1.036038634174301194e+02	6.878145078132547496e+00	-4.224392666804369957e-03	1.119586132535761323e+02	1.308043293071478042e-01	0.000000000000000000e+00	6.423479260629142651e+00	1.000000000000000000e+00
4.880000000000000000e+02	1.849941749179566131e+01	1.185777342318129790e+01	-3.912449434359647343e-03	1.035620192034208458e+02	1.377273571297252808e-01	0.000000000000000000e+00	5.579793375651041387e+00	1.000000000000000000e+00
4.890000000000000000e+02	1.019686398073687528e+01	7.057197601731761694e+00	-4.042477642921517289e-03	1.070619960223006046e+02	7.129292779957308035e-02	0.000000000000000000e+00	9.590512135516041425e+00	1.000000000000000000e+00
4.890000000000000000e+02	1.226957132214441799e+02	1.691296772592446018e+01	-4.562604887366513221e-03	1.210622911779405513e+02	3.969856995215359508e-02	0.000000000000000000e+00	1.172589994187719498e+01	1.000000000000000000e+00
4.890000000000000000e+02	8.306387135676540368e+01	2.661942932626313763e+01	-4.425582572383386301e-03	1.173740535915402745e+02	1.617930143801347143e-01	0.000000000000000000e+00	5.037818915219171245e+00	1.000000000000000000e+00
4.890000000000000000e+02	1.418456938295552732e+02	3.606100586128498264e+01	-4.165595980068079011e-03	1.103759794321924090e+02	2.043479910190961757e-01	0.000000000000000000e+00	7.902272298388922422e+00	1.000000000000000000e+00
4.890000000000000000e+02	1.127913180613911948e+01	3.739800862551367544e+01	-4.120913644660883189e-03	1.091732624227968387e+02	7.568526319509394362e-02	0.000000000000000000e+00	8.019326348257656889e+00	1.000000000000000000e+00
4.890000000000000000e+02	7.019975714175605219e+01	1.393938697685943318e+01	-3.833347107231904749e-03	1.014328172838634572e+02	8.967291354431683459e-02	0.000000000000000000e+00	8.822620441018219850e+00	1.000000000000000000e+00
4.900000000000000000e+02	4.097555274364940914e+01	4.867967652509708643e+01	-1.712899423935567919e-02	4.593125209967413412e+02	4.035348854861131596e-02	0.000000000000000000e+00	7.915806388018293838e+00	1.000000000000000000e+00
4.900000000000000000e+02	2.167873910670943616e+01	4.491950081798402294e+01	7.189529390333170358e-03	-1.917713701310336774e+02	1.622084197526254545e-01	0.000000000000000000e+00	6.355743111573661785e+00	1.000000000000000000e+00
4.900000000000000000e+02	2.794595409051255075e+01	4.597661332245541388e+01	-7.126133176674932269e-03	1.900649305771655975e+02	1.184494993933029594e-01	0.000000000000000000e+00	6.355743111573661785e+00	1.000000000000000000e+00
4.900000000000000000e+02	7.874186785650394427e+01	1.768210714692692775e+01	-4.087197568938468265e-03	1.082657248603155580e+02	1.453302463986136939e-01	0.000000000000000000e+00	9.326071505968673847e+00	1.000000000000000000e+00
4.900000000000000000e+02	1.216823556098609913e+02	3.034274969857899151e+01	-3.939592618860011421e-03	1.042926338722882349e+02	7.823936679256149329e-02	0.000000000000000000e+00	1.258053382403177167e+01	1.000000000000000000e+00
4.910000000000000000e+02	1.379703610486665468e+02	1.896903010310329307e+01	-1.505356480270021897e-02	4.034480666767507842e+02	5.491167713504041537e-02	0.000000000000000000e+00	7.277348437985323493e+00	1.000000000000000000e+00
4.910000000000000000e+02	6.216917066749445553e+01	3.358937141559260198e+01	-1.649138562643175793e-02	4.421499730432335014e+02	8.112663550252863232e-03	0.000000000000000000e+00	8.618882288205552911e+00	1.000000000000000000e+00
4.910000000000000000e+02	7.120302769245444097e+01	3.596139664640512734e+01	-4.635307443860862096e-03	1.230192301007931377e+02	1.498159391215287961e-01	0.000000000000000000e+00	9.340079038371683851e+00	1.000000000000000000e+00
4.910000000000000000e+02	9.718167909949465866e+01	7.007119487208766984e+00	-3.865600471992317478e-03	1.023009829706852116e+02	2.156278359925098975e-01	0.000000000000000000e+00	3.842436832787528012e+00	1.000000000000000000e+00
4.920000000000000000e+02	2.227684035276245567e+01	7.751050807225274397e+00	-3.825746038794483779e-03	1.012282188846089355e+02	9.241578153093432668e-02	0.000000000000000000e+00	5.579793375651041387e+00	1.000000000000000000e+00
4.920000000000000000e+02	3.411403718143711927e+01	8.971129010317319796e+00	-3.938852025060844524e-03	1.042726992661134773e+02	1.431238426640513151e-01	0.000000000000000000e+00	7.796546337253674075e+00	1.000000000000000000e+00
4.920000000000000000e+02	8.564245241117590979e+01	1.038860065907112151e+01	-4.783741949253125965e-03	1.270146502772359156e+02	9.411098221682123732e-02	0.000000000000000000e+00	4.116326630687213495e+00	1.000000000000000000e+00
4.920000000000000000e+02	5.427523106140395726e+01	1.385281621684845810e+01	-3.884877978344726968e-03	1.028198767253979469e+02	7.024959568553945655e-02	0.000000000000000000e+00	5.512359453701578538e+00	1.000000000000000000e+00
4.920000000000000000e+02	8.087453561340633712e+01	3.115665627952329686e+01	-3.991813060514371597e-03	1.056982545240175000e+02	1.983740933320453648e-01	0.000000000000000000e+00	5.037818915219171245e+00	1.000000000000000000e+00
4.930000000000000000e+02	1.087635340211318322e+02	2.038331864119933101e+01	-3.164098949076839945e-02	8.499327374666924015e+02	1.432769423724034041e-02	0.000000000000000000e+00	3.531139994473233568e+00	1.000000000000000000e+00
4.930000000000000000e+02	1.091129895092191759e+02	3.966293831334026265e+01	-1.616132357905063557e-02	4.332656738023019329e+02	1.030949697662231213e-02	0.000000000000000000e+00	1.232197454529938163e+01	1.000000000000000000e+00
4.930000000000000000e+02	5.426984121266632854e+01	4.376835108318778822e+01	-3.930091329656488011e-03	1.040368871206440957e+02	2.299745955739265213e-01	0.000000000000000000e+00	4.139517592860157080e+00	1.000000000000000000e+00
4.930000000000000000e+02	5.486368673448710354e+01	5.007396172044491323e+01	-4.599572578978189732e-03	1.220573526735913106e+02	1.735269279122113595e-01	0.000000000000000000e+00	6.333512296702106248e+00	1.000000000000000000e+00
4.940000000000000000e+02	3.935596127919080800e+01	1.817615680827619684e+01	-1.680227149259631153e-02	4.505181059040008336e+02	8.182628059092866835e-03	0.000000000000000000e+00	9.046275647598003289e+00	1.000000000000000000e+00
4.940000000000000000e+02	1.899258905237302031e+01	3.520434219909847684e+01	-4.327855051448256489e-03	1.147435162518153362e+02	8.956651600794462986e-02	0.000000000000000000e+00	7.531018903521494501e+00	1.000000000000000000e+00
4.950000000000000000e+02	1.010239989639285909e+02	6.977138270778144857e+00	-3.404669082412448318e-03	8.989406606806588229e+01	1.000255323750240954e-01	0.000000000000000000e+00	3.842436832787528012e+00	1.000000000000000000e+00
4.950000000000000000e+02	1.717700632941701855e+01	2.705230134591147717e+01	-3.522096651381171391e-03	9.305487074140239656e+01	3.026213694056991699e-01	0.000000000000000000e+00	8.204568001076824046e+00	1.000000000000000000e+00
4.950000000000000000e+02	5.527541069520083283e+01	2.841624805128495979e+01	-4.102834207930729574e-03	1.086866171774781407e+02	9.748335156403764579e-02	0.000000000000000000e+00	8.618882288205552911e+00	1.000000000000000000e+00
4.950000000000000000e+02	1.088423685345441356e+02	5.235819034252195792e+01	-3.685246404574131236e-03	9.744638209495312253e+01	2.095947069127233053e-01	0.000000000000000000e+00	1.269813607567567360e+01	1.000000000000000000e+00
4.950000000000000000e+02	6.101897585479687791e+01	4.823134764621398318e+01	-4.105427126866872944e-03	1.087564109266200347e+02	1.537716613410109456e-01	0.000000000000000000e+00	6.425170097449388606e+00	1.000000000000000000e+00
4.960000000000000000e+02	9.210865004156649150e+01	2.573201416042571665e+01	-3.935076605726665899e-03	1.041710760852873818e+02	7.440561859745487006e-02	0.000000000000000000e+00	7.916347573180459563e+00	1.000000000000000000e+00
4.960000000000000000e+02	4.190720243125341682e+01	8.741542037691766964e+00	-3.813396337670954279e-03	1.008958012643824702e+02	2.610990242036860254e-01	0.000000000000000000e+00	7.796546337253674075e+00	1.000000000000000000e+00
4.970000000000000000e+02	1.290123229744510240e+02	4.285391773764536083e+01	-5.080181387680368296e-03	1.349939278061069103e+02	1.647427223426090048e-01	0.000000000000000000e+00	4.901329033630712040e+00	1.000000000000000000e+00
4.970000000000000000e+02	8.167260907961941996e+01	9.300258408948847588e+00	-4.382432194897129159e-03	1.162125723822075258e+02	9.171994599038846285e-02	0.000000000000000000e+00	4.116326630687213495e+00	1.000000000000000000e+00
4.970000000000000000e+02	1.148268250540822599e+01	3.464082699872370341e+01	-4.102261582067515122e-03	1.086712037739612668e+02	7.946595749694962407e-02	0.000000000000000000e+00	7.531018903521494501e+00	1.000000000000000000e+00
4.970000000000000000e+02	1.161621530232825421e+02	2.227876853634828436e+01	-3.569695013305556209e-03	9.433607860540774936e+01	1.260751489387883506e-01	0.000000000000000000e+00	7.637558081219791184e+00	1.000000000000000000e+00
4.970000000000000000e+02	5.701211917666108064e+01	4.066746129640278440e+01	-2.047527048979948076e-03	5.336379537160421194e+01	2.638310338017697543e-01	0.000000000000000000e+00	4.139517592860157080e+00	1.000000000000000000e+00
4.970000000000000000e+02	1.369838494679484597e+02	4.310851122021482240e+01	-4.035247556779431206e-03	1.068673833749705864e+02	2.280267511942875025e-01	0.000000000000000000e+00	7.975591042543390685e+00	1.000000000000000000e+00
4.980000000000000000e+02	9.877441358748399125e+01	3.295884220681528376e+01	1.233159260603249431e-03	-3.144341045755223263e+01	3.585677899225899745e-01	0.000000000000000000e+00	9.831553654543389698e+00	1.000000000000000000e+00
4.990000000000000000e+02	1.822381537748115932e+01	1.561512753154986122e+01	-3.491122637467187258e-03	9.222114141539218224e+01	1.320719668688091764e-01	0.000000000000000000e+00	4.611716741190336144e+00	1.000000000000000000e+00
4.990000000000000000e+02	8.477283598472446613e+01	2.275638128272741056e+01	-4.914321961355880460e-03	1.305294800239767312e+02	1.477374198973937514e-01	0.000000000000000000e+00	5.623528850295038239e+00	1.000000000000000000e+00
4.990000000000000000e+02	7.013980142439129395e+01	3.928669986120728908e+01	-4.413203193925052323e-03	1.170408371447744713e+02	1.142114183899322066e-01	0.000000000000000000e+00	6.274936128877878438e+00	1.000000000000000000e+00
4.990000000000000000e+02	1.241415114270513556e+02	4.230782144061578265e+01	-3.838161253617016801e-03	1.015623999408649070e+02	3.232194004181879743e-01	0.000000000000000000e+00	4.901329033630712040e+00	1.000000000000000000e+00
4.990000000000000000e+02	8.859129498877047126e+01	4.782670614782616525e+01	-1.673918663429701040e-02	4.488200471203577422e+02	9.135923990906014147e-03	0.000000000000000000e+00	6.683565299657582059e+00	1.000000000000000000e+00
4.990000000000000000e+02	3.116822705847479469e+01	1.432958542284207226e+01	-4.082172739328087697e-03	1.081304712307403690e+02	1.201491287647330486e-01	0.000000000000000000e+00	8.654753147472998620e+00	1.000000000000000000e+00
5.000000000000000000e+02	2.191529052777388742e+01	3.375033082777368776e+01	-1.618723876613633456e-02	4.339632343936540337e+02	4.064556595700963282e-02	0.000000000000000000e+00	8.204568001076824046e+00	1.000000000000000000e+00
5.000000000000000000e+02	1.063367801600137170e+02	9.867605021814066291e+00	-3.943011657791118188e-03	1.043846643411693549e+02	9.619938794337323795e-02	0.000000000000000000e+00	6.048176756372109608e+00	1.000000000000000000e+00
5.000000000000000000e+02	1.380500780718977012e+02	3.067335567883651848e+01	-6.297385085343154380e-03	1.677574702158094624e+02	1.155188444384982471e-01	0.000000000000000000e+00	1.248078269877939483e+01	1.000000000000000000e+00
5.000000000000000000e+02	6.713258115956223548e+01	5.286992050216225181e+01	-3.949125993453459632e-03	1.045492442682308223e+02	8.019949532704973016e-02	0.000000000000000000e+00	7.674146725362708921e+00	1.000000000000000000e+00
5.000000000000000000e+02	8.953200990401984427e+01	4.120967504898626999e+01	-4.547141087864110288e-03	1.206460511913344078e+02	2.870841978684869344e-01	0.000000000000000000e+00	6.683565299657582059e+00	1.000000000000000000e+00
5.010000000000000000e+02	9.611375399563662825e+01	9.514289096865626405e+00	-3.754205339941502940e-03	9.930255375116406924e+01	1.527888447591753129e-01	0.000000000000000000e+00	1.004826365548019851e+01	1.000000000000000000e+00
5.010000000000000000e+02	7.519303736780126712e+01	1.250907180058231560e+01	-4.524916654053759424e-03	1.200478348196003964e+02	7.807806126977545613e-02	0.000000000000000000e+00	7.230583168107556524e+00	1.000000000000000000e+00
5.010000000000000000e+02	1.312179592158593664e+02	1.070600072173909467e+01	-4.259490495286519587e-03	1.129033435350987844e+02	8.148746585042010437e-02	0.000000000000000000e+00	1.898963546251715329e+01	1.000000000000000000e+00
5.020000000000000000e+02	6.674719916301917522e+00	1.952410158708709176e+01	-3.995056467712514853e-03	1.057855575033728428e+02	1.477673400076663368e-01	0.000000000000000000e+00	1.219268978274663340e+01	1.000000000000000000e+00
5.020000000000000000e+02	1.871723515806051807e+01	2.462239522712199857e+01	-3.398042837657497608e-03	8.971570705431760473e+01	3.308141222117123581e-01	0.000000000000000000e+00	9.020772384866186044e+00	1.000000000000000000e+00
5.030000000000000000e+02	7.498106581637587453e+01	3.529458481922777935e+01	-4.716571824860289579e-03	1.252066281496040148e+02	8.654575057308466768e-02	0.000000000000000000e+00	6.274936128877878438e+00	1.000000000000000000e+00
5.040000000000000000e+02	1.230292595825267732e+01	4.138150750524782495e+01	-5.783846660213203157e-03	1.539345266911848000e+02	1.641448718164307818e-01	0.000000000000000000e+00	1.227323959271601161e+01	1.000000000000000000e+00
5.040000000000000000e+02	8.968083745998659140e+01	1.723343330690630992e+01	-1.678716342042088985e-02	4.501114410504527541e+02	2.336192244470713941e-02	0.000000000000000000e+00	7.388601547302546813e+00	1.000000000000000000e+00
5.040000000000000000e+02	1.219081841030537703e+02	4.945168904478980210e+01	-3.955902358120952887e-03	1.047316440683573973e+02	1.219536808401224803e-01	0.000000000000000000e+00	6.442795084754016521e+00	1.000000000000000000e+00
5.050000000000000000e+02	2.277090689574788840e+01	1.641340716228005547e+01	-1.640970873878588865e-02	4.399514715291349489e+02	3.952525491341285502e-02	0.000000000000000000e+00	7.248551641571244097e+00	1.000000000000000000e+00
5.050000000000000000e+02	6.303175706237759357e+01	2.306860639835085536e+01	-4.135533646484996009e-03	1.095667898584380566e+02	9.443954574027935145e-02	0.000000000000000000e+00	5.510064199021352138e+00	1.000000000000000000e+00
5.050000000000000000e+02	5.568827820084653979e+01	3.965235937298312052e+01	-3.971696136291729892e-03	1.051567661098869166e+02	6.263565802486659173e-02	0.000000000000000000e+00	1.036002446945712840e+01	1.000000000000000000e+00
5.060000000000000000e+02	1.229232818436832702e+02	3.430701210036631466e+01	-1.681349764044005532e-02	4.508202807755383219e+02	7.790926902713468660e-02	0.000000000000000000e+00	7.599869974374405146e+00	1.000000000000000000e+00
5.060000000000000000e+02	5.280169609878006298e+01	2.970259803032871915e+01	-4.534977935121644980e-03	1.203186549046827594e+02	5.386512777310448197e-02	0.000000000000000000e+00	1.036002446945712840e+01	1.000000000000000000e+00
5.060000000000000000e+02	1.430240031246262902e+02	2.831095286637964747e+01	-4.467884989948875570e-03	1.185127102145863063e+02	8.386858765717486452e-02	0.000000000000000000e+00	1.389827633000157547e+01	1.000000000000000000e+00
5.070000000000000000e+02	9.127589958505238599e+01	3.862530066335780532e+01	-4.061725106672194052e-03	1.075800811185629442e+02	2.766200140386541051e-01	0.000000000000000000e+00	7.136135066037215147e+00	1.000000000000000000e+00
5.070000000000000000e+02	3.121512344574583508e+01	2.487715515339637307e+01	-4.164586562927882762e-03	1.103488088925814878e+02	7.783596547925242248e-02	0.000000000000000000e+00	1.195574435994617346e+01	1.000000000000000000e+00
5.070000000000000000e+02	8.602283984180623122e+01	4.345539248594385384e+01	-4.592689728131547737e-03	1.218720865788147165e+02	1.737562887292667391e-01	0.000000000000000000e+00	7.136135066037215147e+00	1.000000000000000000e+00
5.080000000000000000e+02	6.937166261368837183e+01	2.770887319163547602e+01	-1.943560065036114290e-03	5.056531004479053593e+01	2.650856982319635957e-01	0.000000000000000000e+00	7.856620031056686493e+00	1.000000000000000000e+00
5.080000000000000000e+02	1.164457950495584413e+02	4.603527069622870727e+01	-4.110043436625241027e-03	1.088806684036840835e+02	6.727637943724074088e-02	0.000000000000000000e+00	6.442795084754016521e+00	1.000000000000000000e+00
5.090000000000000000e+02	3.091434310407796815e+01	4.326786488747656279e+01	-1.818305133719895841e-02	4.876846369324289299e+02	6.287762672732122304e-03	0.000000000000000000e+00	1.134313489271556996e+01	1.000000000000000000e+00
5.090000000000000000e+02	6.468299582767996014e+01	9.349133296964478035e+00	-3.901032993224455396e-03	1.032547221963390029e+02	6.081261696808393236e-02	0.000000000000000000e+00	1.381848514272464001e+01	1.000000000000000000e+00
5.090000000000000000e+02	1.248153382992225460e+02	2.099384105759663299e+01	-4.336716235767847094e-03	1.149820332632346691e+02	1.404246836669805765e-01	0.000000000000000000e+00	8.348979324915672962e+00	1.000000000000000000e+00
5.090000000000000000e+02	1.343046984275400746e+02	4.127576020442215565e+01	-4.127524981524690988e-03	1.093512201599760090e+02	2.335939761744187937e-01	0.000000000000000000e+00	5.706594327571909986e+00	1.000000000000000000e+00
5.090000000000000000e+02	2.172302282471155976e+01	3.262361682885705250e+01	-3.523011399928397194e-03	9.307949308101473207e+01	4.893417256310026442e-01	0.000000000000000000e+00	8.793847032812955433e+00	1.000000000000000000e+00
5.100000000000000000e+02	3.650905295503919490e+01	1.103056172319975659e+01	-4.385251478887135408e-03	1.162884592126114427e+02	1.185763781483022417e-01	0.000000000000000000e+00	1.050414389756196165e+01	1.000000000000000000e+00
5.100000000000000000e+02	1.577737730223282320e+01	1.450761474830780351e+01	-2.524612473921295733e-03	6.620553137941513455e+01	3.566405605884529484e-01	0.000000000000000000e+00	7.248551641571244097e+00	1.000000000000000000e+00
5.110000000000000000e+02	1.286918785377474137e+02	1.214572815977124165e+01	-6.506924043148613022e-03	1.733976424759876807e+02	1.190653233688883095e-01	0.000000000000000000e+00	3.489284018472132765e+00	1.000000000000000000e+00
5.110000000000000000e+02	1.054390494892431036e+02	4.531302111786570208e+01	-4.034076900794460879e-03	1.068358727600386686e+02	8.418028457098369888e-02	0.000000000000000000e+00	1.103041668673341391e+01	1.000000000000000000e+00
5.110000000000000000e+02	1.313433498778884143e+02	4.615383703724796760e+01	-4.688098182205656730e-03	1.244402014615606902e+02	1.899746439252167907e-01	0.000000000000000000e+00	5.706594327571909986e+00	1.000000000000000000e+00
5.130000000000000000e+02	4.681550321846030727e+01	9.002231871248877582e+00	-1.746770746473220309e-02	4.684296844967039988e+02	1.985901829540848151e-02	0.000000000000000000e+00	1.050414389756196165e+01	1.000000000000000000e+00
5.130000000000000000e+02	3.916062461416079543e+01	5.105667419640225546e+01	-4.265900542233801683e-03	1.130758831399395490e+02	1.568125280296093216e-01	0.000000000000000000e+00	6.118851791993026978e+00	1.000000000000000000e+00
5.130000000000000000e+02	4.508326307946084910e+01	5.259378215023129854e+01	-4.449605331000003154e-03	1.180206755762128950e+02	1.636714569964792254e-01	0.000000000000000000e+00	6.118851791993026978e+00	1.000000000000000000e+00
5.140000000000000000e+02	8.134104051492839460e+01	3.557319555217483042e+01	-1.700220143501971620e-02	4.558996317407497259e+02	1.685513363172841395e-02	0.000000000000000000e+00	2.053145542843336457e+01	1.000000000000000000e+00
5.140000000000000000e+02	6.759701342406118840e+01	5.082581438748485425e+01	-1.629838582324310767e-02	4.369549861655422092e+02	5.098758191280994279e-02	0.000000000000000000e+00	7.050239439042785605e+00	1.000000000000000000e+00
5.140000000000000000e+02	1.370782955980960480e+02	5.583539664687681814e+00	-1.636405545008698045e-02	4.387226193137653922e+02	3.380430281615931509e-02	0.000000000000000000e+00	1.064867639451559533e+01	1.000000000000000000e+00
5.150000000000000000e+02	1.141706052916856322e+02	1.447937868294407160e+01	-4.342478581369694016e-03	1.151371386534565318e+02	1.895798421083940699e-01	0.000000000000000000e+00	7.258132576123338175e+00	1.000000000000000000e+00
5.150000000000000000e+02	7.490631510782231217e+00	2.315483260708103685e+01	-3.376901797557623104e-03	8.914665245382019521e+01	1.397018997166179499e-01	0.000000000000000000e+00	1.071374373572293237e+01	1.000000000000000000e+00
5.160000000000000000e+02	9.257284475560319947e+01	1.838312279514439496e+01	-1.676312760890011702e-02	4.494644677200031992e+02	8.882599692047743467e-03	0.000000000000000000e+00	1.174646526144684522e+01	1.000000000000000000e+00
5.160000000000000000e+02	9.652544518221860415e+01	6.901693425566637785e+00	-4.107950307502993524e-03	1.088243275259021487e+02	1.106713890791487520e-01	0.000000000000000000e+00	1.127944169214837267e+01	1.000000000000000000e+00
5.160000000000000000e+02	5.909626484497268706e+01	1.066756340108951306e+01	-4.690708316346198399e-03	1.245104585933561765e+02	5.618736138764768295e-02	0.000000000000000000e+00	1.016805758831101159e+01	1.000000000000000000e+00
5.160000000000000000e+02	2.298550196126306489e+01	1.816470637692636458e+01	-4.281967573310028162e-03	1.135083603457472208e+02	8.375825561101069017e-02	0.000000000000000000e+00	4.873036962637283587e+00	1.000000000000000000e+00
5.160000000000000000e+02	4.464588987349717542e+01	2.360809493492802602e+01	-3.521344483996287529e-03	9.303462460835075376e+01	7.690323795218423353e-02	0.000000000000000000e+00	1.459184638556624058e+01	1.000000000000000000e+00
5.160000000000000000e+02	1.160118643035654173e+02	2.150008048146494843e+01	-4.469991607214408511e-03	1.185694141535020520e+02	7.875436866817042691e-02	0.000000000000000000e+00	7.258132576123338175e+00	1.000000000000000000e+00
5.170000000000000000e+02	1.293058615570152483e+02	1.594528056645706293e+01	-1.855357579833157369e-02	4.976580653072035716e+02	5.778005718496292964e-03	0.000000000000000000e+00	1.295285317751853960e+01	1.000000000000000000e+00
5.180000000000000000e+02	2.004848592574733956e+01	7.005308885857676415e+00	-1.671699419994367511e-02	4.482226920798610763e+02	1.044402715784298330e-02	0.000000000000000000e+00	6.796167886184338869e+00	1.000000000000000000e+00
5.180000000000000000e+02	1.384886511698219635e+02	4.765305296611596475e+01	-1.847472919890216780e-02	4.955357468249096087e+02	2.039606619707623469e-02	0.000000000000000000e+00	8.873301605704474682e+00	1.000000000000000000e+00
5.180000000000000000e+02	6.100775168854899988e+01	5.333330435331706809e+01	-6.849164938361834015e-03	1.826097604692074015e+02	7.804437481059833814e-02	0.000000000000000000e+00	7.050239439042785605e+00	1.000000000000000000e+00
5.180000000000000000e+02	1.894784694504404143e+01	3.113265457575492690e+01	-4.532493098387170224e-03	1.202517704104214573e+02	1.879262776298935567e-01	0.000000000000000000e+00	6.654826519233588478e+00	1.000000000000000000e+00
5.190000000000000000e+02	6.892544165818858914e+01	8.064358012775324269e+00	-4.018147324176422376e-03	1.064070954238410849e+02	1.364338540079211848e-01	0.000000000000000000e+00	6.288726649143371539e+00	1.000000000000000000e+00
5.190000000000000000e+02	9.733311389403487723e+00	5.326603926947310441e+01	-4.614603184611753943e-03	1.224619323557467254e+02	2.159141901618670811e-01	0.000000000000000000e+00	6.132675193012804726e+00	1.000000000000000000e+00
5.200000000000000000e+02	3.889092108615342624e+01	1.019905637145667754e+01	-1.726355805198912310e-02	4.629345829330405877e+02	1.356151925635817879e-02	0.000000000000000000e+00	8.803453125398508661e+00	1.000000000000000000e+00
5.200000000000000000e+02	5.471218234851787265e+00	1.239928675914515210e+01	-4.407146477589806918e-03	1.168778081604767891e+02	9.155809566049555315e-02	0.000000000000000000e+00	1.094348191692456673e+01	1.000000000000000000e+00
5.200000000000000000e+02	7.038117602797051120e+01	1.730413886249571576e+01	-1.714019358553652700e-02	4.596139744463665693e+02	6.402170711476529164e-03	0.000000000000000000e+00	9.353753936587388296e+00	1.000000000000000000e+00
5.200000000000000000e+02	7.927248569396195421e+01	5.112822283411966140e+01	-3.982387026945925952e-03	1.054445334326602648e+02	1.464689641059361280e-01	0.000000000000000000e+00	1.409101395102481646e+01	1.000000000000000000e+00
5.210000000000000000e+02	2.259194402432323301e+01	1.330758774655497234e+01	-4.219735079330313651e-03	1.118332447018487983e+02	3.539859925227449855e-01	0.000000000000000000e+00	4.873036962637283587e+00	1.000000000000000000e+00
5.210000000000000000e+02	8.365629910317113627e+01	3.492703416429905872e+01	-3.572108528576024150e-03	9.440104333569264838e+01	2.320229002124207796e-01	0.000000000000000000e+00	7.751302793412924608e+00	1.000000000000000000e+00
5.220000000000000000e+02	1.143314576821022115e+02	7.716328896356777101e+00	-4.775382364967067743e-03	1.267896348629633110e+02	5.809028215319811395e-02	0.000000000000000000e+00	1.199509410355024386e+01	1.000000000000000000e+00
5.220000000000000000e+02	1.296162194990348269e+02	4.777730123777794091e+01	-1.606996879670253772e-02	4.308066718361246785e+02	6.936832818567117975e-02	0.000000000000000000e+00	6.457477524024329618e+00	1.000000000000000000e+00
5.220000000000000000e+02	5.401758219912023407e+01	3.442320397455297609e+01	-4.492405051069843329e-03	1.191727181195638394e+02	3.331885157210876525e-01	0.000000000000000000e+00	6.822053591006227435e+00	1.000000000000000000e+00
5.230000000000000000e+02	1.228026266851297521e+02	1.657437410909828657e+01	-1.643570736609830871e-02	4.406512780859013105e+02	1.744195602440978821e-02	0.000000000000000000e+00	1.225665816072339354e+01	1.000000000000000000e+00
5.230000000000000000e+02	1.029154614996639765e+02	1.139835465883882115e+01	-6.696315600214725570e-03	1.784955059838705154e+02	4.776131891546220309e-02	0.000000000000000000e+00	4.131816123639163507e+00	1.000000000000000000e+00
5.230000000000000000e+02	5.224174178774921984e+01	2.658186555795707662e+01	-1.700721926428815436e-02	4.560346969417155947e+02	1.096277778848242512e-02	0.000000000000000000e+00	7.245248778223629671e+00	1.000000000000000000e+00
5.230000000000000000e+02	5.935076373959978469e+01	2.798023487486079830e+01	-5.266252586510376636e-03	1.400024170390899201e+02	3.004883417497525855e-01	0.000000000000000000e+00	7.245248778223629671e+00	1.000000000000000000e+00
5.230000000000000000e+02	1.352173537435824073e+02	1.074180791411831137e+01	-4.512603126064225478e-03	1.197163908737162217e+02	1.055413861114183893e-01	0.000000000000000000e+00	5.867888372833008681e+00	1.000000000000000000e+00
5.240000000000000000e+02	9.338365525059558081e+00	4.714609459756370313e+01	-1.655682454222141137e-02	4.439113961286514041e+02	7.226120064988017511e-03	0.000000000000000000e+00	6.132675193012804726e+00	1.000000000000000000e+00
[truncated: 6,511 more rows]
