# Supplementary material for: Layered entrenchment maintains essentiality in the evolution of Form I Rubisco complexes
Source: EMBO J. 2024 Nov 18;44(1):269–80. doi: 10.1038/s44318-024-00311-1 (PMC11696622; doi:10.1038/s44318-024-00311-1)
Supplement: Supplementary file 6 — Appendix Figure Source Data [file 44318_2024_311_MOESM6_ESM.zip › source data extended/Appendix Figure S6/S6A/S6A.xlsx]

## Sheet: Source Data
turnover (s-1)
	no sugar		1 mM Xylulose		1 mM Xylulose-5P		1 mM Xylulose-1,5-bisphosphate
	0.030815	0.031484	0.031484	0.030145	0.029475	0.033494	0.126608	0.109191
relative activity (%)	no sugar		1 mM Xylulose		1 mM Xylulose-5P		1 mM Xylulose-1,5-bisphosphate
	26.1367	26.7041	26.7041	25.5684	25.0001	28.4089	107.386	92.6136

## Sheet: Description
Rawdata of turnover rate and normalized data of the fiber interface reversion construct activated with and without xylulose, xylulose-5-phosphate, and xylulose-1,5-bisphosphate. Normalized data is given relative to the activity in presence of 1 mM XuBP during activation and assay.
