# Supplementary material for: Layered entrenchment maintains essentiality in the evolution of Form I Rubisco complexes
Source: EMBO J. 2024 Nov 18;44(1):269–80. doi: 10.1038/s44318-024-00311-1 (PMC11696622; doi:10.1038/s44318-024-00311-1)
Supplement: Supplementary file 6 — Appendix Figure Source Data [file 44318_2024_311_MOESM6_ESM.zip › source data extended/Appendix Figure S6/S6B/S6B.xlsx]

## Sheet: Source Data
	RAWDATA (s-1)
	pre-dilution conc
	1	0.061629	0.034834
	2.5	0.075027	0.045016
	5	0.096463	0.075697
	10	0.096463	0.081056
	25	0.154073	0.130627
	50	0.206324	0.17283
	150	0.271972	0.22843
	NORMALIZED (% OF HIGHEST)
	pre dilution conc
	1	24.6318	13.9224
	2.5	29.9867	17.9919
	5	38.5542	30.2545
	10	38.5542	32.3964
	25	61.5797	52.2088
	50	82.4633	69.0765
	150	108.701	91.2986

## Sheet: Description
Rawdata (s-1) and normalized data (%) of AncL+7 E271R catalysis after crash dilution from varying concentration to a unified assay concentration. Data was normalized to the highest activity data point.
