# Supplementary material for: Layered entrenchment maintains essentiality in the evolution of Form I Rubisco complexes
Source: EMBO J. 2024 Nov 18;44(1):269–80. doi: 10.1038/s44318-024-00311-1 (PMC11696622; doi:10.1038/s44318-024-00311-1)
Supplement: Supplementary file 6 — Appendix Figure Source Data [file 44318_2024_311_MOESM6_ESM.zip › source data extended/Appendix Figure S1/S1A/S1A.xlsx]

## Sheet: Source Data
AncL+7 R269W L273N
[RuBP] (µM)	NO SSU			[RuBP] (µM)	WITH SSU
0	0	0		0	0	0	0
25	0.050911	0.037513		50	0.0589496	0.053591	0.05895
50	0.0937835	0.101822		100	0.091104	0.099143	0.099143
100	0.144695	0.152733		250	0.163451	0.159432	0.158092
250	0.217042	0.238478		500	0.201768	0.202036	0.211683
500	0.300107	0.313505		1000	0.241158	0.249196	0.257235
1000	0.34298	0.351018		1500	0.289389	0.278671	0.273312
1500	0.367095	0.369775		2000	0.270632	0.270632	0.273312
AncL+7 R269W E271R
[RuBP] (µM)	NO SSU			[RuBP] (µM)	WITH SSU
0	0	0		0	0	0
50	0.022776	0.024786		125	0.0482315	0.050911
125	0.041533	0.049571		250	0.0857449	0.085745
250	0.065648	0.069668		500	0.131297	0.128617
500	0.097803	0.105841		1000	0.195606	0.198285
1000	0.133976	0.139335		1500	0.22508	0.230439
1500	0.162111	0.154073		2000	0.245177	0.230439
2000	0.160772	0.164791		3000	0.22776	0.246517
3000	0.164791	0.178189
AncL+7 R269W E271R L273N
[RuBP] (µM)	NO SSU			[RuBP] (µM)	WITH SSU
0	0	0		0	0	0
250	0.00723473	0.006699		50	0.029475	0.032154
500	0.0136656	0.010986		100	0.053591	0.0490354
1000	0.0198285	0.020096		250	0.117899	0.125938
2000	0.0275991	0.030547		500	0.174169	0.166131
3000	0.0318864	0.031618		1000	0.219721	0.230439
4000	0.0348339	0.033762		1500	0.243837	0.246517
5000	0.03403	0.034566		2000	0.233119	0.266345

## Sheet: Description
AncL+7 RE, RL, and REL RuBP kinetic measurements with varying RuBP concentrations and no SSU (left) as well as with SSU (right)
