# Supplementary material for: Layered entrenchment maintains essentiality in the evolution of Form I Rubisco complexes
Source: EMBO J. 2024 Nov 18;44(1):269–80. doi: 10.1038/s44318-024-00311-1 (PMC11696622; doi:10.1038/s44318-024-00311-1)
Supplement: Supplementary file 6 — Appendix Figure Source Data [file 44318_2024_311_MOESM6_ESM.zip › source data extended/Appendix Figure S1/S1C/S1C.xlsx]

## Sheet: Source Data
	AncL+7				AncL+7 R269W L273N (non-dependent)				AncL+7 R269W E271R (partially dependent)				AncL+7 R269W E271R L273N (dependent)
NO SSU	0.153443	0.149262			0.153168		0.166	0.156	0.150268	0.132362	0.135	0.13	0.165592	0.15567	0.1429	0.146
WITH SSU	0.153671	0.17509			0.180746	0.175031	0.153991	0.14907		0.132641	0.149132	0.13245	0.170605	0.167151	0.144241	0.153164

## Sheet: Description
Data shows nmol active site content per 0.2 nmol protein after CABP binding and separation over desalting column.
