# Supplementary material for: Layered entrenchment maintains essentiality in the evolution of Form I Rubisco complexes
Source: EMBO J. 2024 Nov 18;44(1):269–80. doi: 10.1038/s44318-024-00311-1 (PMC11696622; doi:10.1038/s44318-024-00311-1)
Supplement: Supplementary file 6 — Appendix Figure Source Data [file 44318_2024_311_MOESM6_ESM.zip › source data extended/Appendix Figure S1/S1B/S1B.xlsx]

## Sheet: Source Data
AncL+7 R269W L273N
[CO2] (µM)	NO SSU			[CO2] (µM)	WITH SSU
0	0	0		0	0	0
48.8	0.0779	0.0735		48.8	0.2091	0.205
105.4	0.1779	0.1819		105.4	0.3199	0.3047
150.7	0.2752	0.2663		150.7	0.429	0.3692
252.6	0.326	0.3177		252.6	0.5061	0.4785
297.8	0.3679	0.3659		297.8	0.5159	0.5005
365.8	0.3874	0.398		365.8	0.5517	0.5485
456.3	0.4317	0.4155		456.3	0.5789	0.5724
554.5	0.4323	0.4108		554.5	0.6063	0.5682
AncL+7 R269W E271R
[CO2] (µM)	NO SSU			[CO2] (µM)	WITH SSU
0	0	0		0	0	0
48.8	0.0684	0.0611		48.8	0.1828	0.1963
105.4	0.1604	0.1426		105.4	0.2984	0.2958
150.7	0.2162	0.2019		150.7	0.3456	0.3734
252.6	0.2459	0.2437		252.6	0.4673	0.4846
297.8	0.2969	0.2726		297.8	0.4918	0.4992
365.8	0.3113	0.2971		365.8	0.5189	0.5494
456.3	0.3297	0.3258		456.3	0.5569	0.574
554.5	0.3449	0.3171		554.5	0.571	0.5831
AncL+7 R269W E271R L273N
[CO2] (µM)	NO SSU			[CO2] (µM)	WITH SSU
0	0	0		0	0	0
48.8	0.009	0.0107		48.8	0.1881	0.1839
105.4	0.033	0.0346		105.4	0.2594	0.2822
150.7	0.0515	0.0535		150.7	0.3262	0.3266
252.6	0.0692	0.0719		252.6	0.412	0.4265
297.8	0.0776	0.0871		297.8	0.4174	0.4406
365.8	0.0883	0.1011		365.8	0.4507	0.4758
456.3	0.0937	0.0844		456.3	0.4798	0.4996
554.5	0.1012	0.0871		554.5	0.4997	0.4584

## Sheet: Description
AncL+7 RE, RL, and REL CO2 kinetic measurements with varying CO2 concentrations and no SSU (left) as well as with SSU (right)
