# Supplementary material for: Layered entrenchment maintains essentiality in the evolution of Form I Rubisco complexes
Source: EMBO J. 2024 Nov 18;44(1):269–80. doi: 10.1038/s44318-024-00311-1 (PMC11696622; doi:10.1038/s44318-024-00311-1)
Supplement: Supplementary file 6 — Appendix Figure Source Data [file 44318_2024_311_MOESM6_ESM.zip › source data extended/Appendix Figure S1/S1E/S1E.xlsx]

## Sheet: Source Data
RAWDATA
temperature	AncL+7 R269W L273N no SSU		AncL+7 R269W E271R no SSU		AncL+7 R269W E271R L273N no SSU
10	0.085576	0.081976	0.030579	0.027111	0.008764	0.008794
20	0.268473	0.263427	0.111138	0.11206	0.02765	0.027591
30	0.667611	0.66705	0.305897	0.317148	0.086491	0.08475
40	1.08003	1.15274	0.565023	0.550047	0.159821	0.140846
50	1.36042	1.36603	0.654767	0.645619	0.175932	0.171742
60	1.11824	1.16047	0.435442	0.454659	0.129249	0.124262
NORMALIZED
temperature	AncL+7 R269W L273N no SSU		AncL+7 R269W E271R no SSU		AncL+7 R269W E271R L273N no SSU
10	6.27746	6.01338	4.70306	4.16969	5.0415	5.05876
20	19.694	19.3238	17.0931	17.2349	15.9057	15.8718
30	48.9729	48.9317	47.0471	48.7775	49.7541	48.7526
40	79.2259	84.5596	86.9008	84.5975	91.9373	81.0219
50	99.7944	100.206	100.704	99.2965	101.205	98.7948
60	82.0291	85.1268	66.9712	69.9268	74.3507	71.4819

## Sheet: Description
Data was normalized to the average of the highest activity measurement of each protein respectively (e.g., AncL+7 R269W E271R normalized to highest activity values of that protein variant (at 50 °C))
