# Supplementary material for: Layered entrenchment maintains essentiality in the evolution of Form I Rubisco complexes
Source: EMBO J. 2024 Nov 18;44(1):269–80. doi: 10.1038/s44318-024-00311-1 (PMC11696622; doi:10.1038/s44318-024-00311-1)
Supplement: Supplementary file 6 — Appendix Figure Source Data [file 44318_2024_311_MOESM6_ESM.zip › source data extended/Appendix Figure S5/S5A/S5A.xlsx]

## Sheet: Source Data
	FIR 3 phosphoglycerate production with and without SSU over time (µM)								AncL+7 R269W L273N phosphoglycerate production with and without SSU over time (µM)
	time (min)	FIR SSU			FIR SSU XuBP				time (min)	RL XuBP			RL nothing
	1e-05	0	0		0	0			1e-05	0	0	0	0	0	0
	0.00334	0.139871	0.11881		0.148232	0.236977			0.00334	0.113987	0.0911576	0.596463	0.449839	0.105949	-0.214952
	0.00668	0.0347267	-0.120257		0.757556	-0.23955			0.00668	0.100322	0.00643087	0.409003	0.476045	-0.128457	0.108039
	0.01001	0.066881	0.16045		0.608682	0.162379			0.01001	0.245659	0.21254	0.403698	0.699035	0.111736	0.0263666
	0.01334	0.300965	-0.15418		0.542122	0.439228			0.01334	0.287942	0.238585	0.409325	0.490836	0.0977492	0.0985531
	0.01668	0.869614	0.326527		0.386817	0.620096			0.01668	0.165113	0.372669	0.565113	0.855145	0.480868	0.0266881
	0.02001	0.832315	0.0818328		0.248714	0.16254			0.02001	0.445498	0.192926	0.484244	0.700965	0.420418	0.124437
	0.02334	0.308521	0.209164		0.723955	0.557717			0.02334	0.419453	0.259807	0.595177	1.17235	0.410611	0.0311897
	0.02668	0.861093	0.22717		0.444534	0.0273312			0.02668	0.540675	0.416881	0.685691	1.17717	0.594855	0.214309
	0.03001	0.941961	0.290997		0.620096	0.199196			0.03001	0.469132	0.556109	0.826045	1.16592	0.851608	-0.117203
	0.03334	0.669453	0.286013		0.462219	0.573473			0.03334	0.855949	0.62508	0.771061	0.9791	0.869936	0.242605
	0.03668	0.888746	0.143408		0.731672	0.539871			0.03668	0.826045	0.630064	0.819453	1.35868	1.17395	0.211736
	0.04001	1.09791	0.660289		0.82283	0.526849			0.04001	0.617042	1.02122	0.860772	1.52733	0.692604	0.525884
	0.04334	1.11495	0.0869775		1.07717	0.678939			0.04334	0.841479	0.772026	0.92283	1.45563	1.13875	0.378778
	0.04668	1.28971	0.53537		1.02926	0.4791			0.04668	0.773312	1.01431	1.05756	1.60514	1.16222	0.385209
	0.05001	0.845338	0.593087		0.549678	0.494212			0.05001	1.37556	0.895177	0.966238	1.61045	1.33859	0.647749
	0.05334	1.14277	0.0411576		0.796141	0.759807			0.05334	0.990997	1.18537	1.13489	1.74051	1.38055	0.843087
	0.05668	1.17267	0.723955		0.563987	0.880064			0.05668	0.978457	0.97492	1.1574	1.92395	1.47492	0.572187
	0.06001	1.38151	0.365595		1.11447	0.854019			0.06001	1.16672	1.42556	1.28891	1.96238	1.63199	0.755949
	0.06334	1.51222	0.525884		1.08505	0.878778			0.06334	1.34035	1.54228	1.22331	1.99357	1.69148	0.671383
	0.06668	1.34035	0.955788		1.21318	1.07106			0.06668	1.42331	1.40659	1.44325	1.86865	1.58537	0.795981
	0.07001	1.84019	0.687781		1.37814	0.734084			0.07001	1.71222	1.72749	1.50691	2.05772	1.72878	0.83135
	0.07334	1.51704	0.925241		1.06238	1.10756			0.07334	1.61318	1.86994	1.21238	2.07701	1.64646	1.03682
	0.07668	1.41447	0.27717		1.46286	0.919614			0.07668	1.85675	1.7992	1.3328	2.42669	2.08859	0.940354
	0.08001	1.31447	0.463505		1.61222	1.31592			0.08001	1.72701	1.88264	1.35836	2.28135	2.16527	1.36061
	0.08334	1.95868	0.746141		1.66383	1.3635			0.08334	2.02315	2.15707	1.65884	2.73939	2.10723	1.22203
	0.08668	1.96334	0.623955		1.48875	0.724759			0.08668	2.00723	2.25354	1.3574	2.5492	2.17588	1.07717
	0.09001	2.22749	1.22363		1.58617	1.4418			0.09001	1.92797	1.86447	1.6008	3.07331	2.45129	1.44437
	0.09334	2.06833	0.801768		1.21206	0.811736			0.09334	1.8746	2.65498	1.51559	3.07717	1.92878	1.84357
	0.09668	1.93778	0.77299		1.28183	1.30177			0.09668	2.08248	2.74051	1.81254	3.06865	2.30498	1.39839
	0.10001	1.74341	1.16511		1.64791	1.06125			0.10001	2.08071	2.55965	1.82492	3.26077	2.55225	1.29598
	0.10334	2.07749	0.941158		1.97621	1.41286			0.10334	2.2545	2.90032	1.90675	3.37637	3.14373	1.57749
	0.10668	2.2709	1.11158		1.97492	1.34421			0.10668	2.21399	2.79727	1.97235	3.46479	2.8635	1.40949
	0.11001	2.60466	1.45048		1.44453	1.21077			0.11001	2.37106	2.95193	2.04019	3.46125	2.99325	1.54518
	0.11334	1.99695	1.1164		2.01865	0.97283			0.11334	2.55772	2.59051	1.96141	3.59196	2.88408	1.83344
	0.11668	2.16286	1.45563		1.9008	1.63489			0.11668	2.54678	3.03408	2.21945	3.59035	3.28778	1.71656
	0.12001	2.44823	0.99582		2.06415	1.36961			0.12001	2.39614	3.20498	2.12122	3.87653	3.05691	2.03376
	0.12334	2.17347	1.35514		1.90193	1.08135			0.12334	2.87717	3.48505	2.35418	3.94357	3.29003	2.18939
	0.12668	2.50418	0.92074		2.45579	2.05338			0.12668	2.82701	3.71431	2.36559	4.16399	3.48585	2.18939
	0.13001	2.23971	1.2955		1.9717	1.21945			0.13001	3.08103	3.84164	2.3455	4.2717	3.70756	2.20932
	0.13334	2.12572	1.55418		2.30209	1.64357			0.13334	2.98746	3.57042	2.50145	4.39019	3.83778	2.39084
	0.13668	2.05932	1.50305		1.7791	1.70884			0.13668	3.09486	3.95257	2.63714	4.48971	4.09116	2.14936
	0.14001	2.53376	1.62749		2.29293	2.13473			0.14001	3.309	3.74437	2.47974	4.56704	3.87862	2.44341
	0.14334	2.77701	1.7127		2.23633	1.6172			0.14334	3.0754	3.9672	2.75032	4.70547	3.86174	2.40096
	0.14668	2.7254	2		2.3254	2.09389			0.14668	3.21865	4.1635	2.52331	4.77524	4.13006	2.63232
	0.15001	2.76013	1.8508		2.20225	1.92315			0.15001	3.35643	4.23248	2.89904	5.01431	4.24534	2.61592
	0.15334	2.30756	2.18039		2.62412	2.08601			0.15334	3.3627	4.35691	2.99968	4.91367	4.38248	2.75418
	0.15668	2.42363	1.81656		2.57572	1.91367			0.15668	3.57685	4.42588	3.29871	5.16945	4.43441	2.82974
	0.16001	2.76447	1.59952		2.45386	1.80627			0.16001	3.41013	4.55386	2.78344	5.44759	4.50161	2.95707
	0.16334	3.23746	1.72395		2.51222	1.78859			0.16334	3.75547	4.51785	2.94871	5.46865	4.83762	2.9291
	0.16668	3.03553	2.08633		3.00482	2.25113			0.16668	3.79212	4.58135	3.1664	5.46479	5.1201	2.94759
	0.17001	2.9	2.47106		2.79325	2.3037			0.17001	4.08055	4.7783	3.36431	5.60643	4.86865	3.1082
	0.17334	2.92379	2.32347		3.02605	1.90611			0.17334	4.06817	4.99695	3.1701	5.809	5.05096	3.02814
	0.17668	3.19421	2.34068		2.72042	2.46768			0.17668	4.09952	5.20707	3.19293	6.03762	4.82492	3.10531
	0.18001	3.14357	2.39035		2.84228	2.44437			0.18001	4.11592	5.04727	3.19759	5.65402	5.11013	3.52524
	0.18334	3.72508	2.12862		3.17412	2.93135			0.18334	4.29743	5.51093	3.45884	6.37235	5.6783	3.47669
	0.18668	3.15579	2.20707		3.14277	2.59293			0.18668	4.23537	5.34357	3.55402	6.26817	5.78666	3.55788
	0.19001	3.00707	2.6791		3.44887	2.24646			0.19001	4.49582	5.73891	3.70707	6.37669	5.91543	3.76286
	0.19334	3.62251	2.66302		3.56254	3.08505			0.19334	4.20193	5.91109	3.59839	6.44598	5.17138	3.58601
	0.19668	3.33601	2.49839		3.55257	2.83778			0.19668	4.78055	5.93505	3.63505	6.74823	5.66961	4.11704
	0.20001	3.0873	2.46318		3.76013	2.35563			0.20001	4.76945	6.04051	3.68119	6.66479	5.60434	4.10675
	0.20334	3.49196	2.5574		3.45482	2.94421			0.20334	4.87138	6.16688	4.03023	6.85965	6.1254	3.86945
	0.20668	3.60659	2.79791		3.70723	2.56994			0.20668	5.11318	6.13441	4.14357	6.9836	6.39148	4.21704
	0.21001	3.41977	2.6963		3.66688	3.4045			0.21001	5.07926	6.69759	4.15836	7.06141	6.45675	4.32154
	0.21334	3.90981	2.73505		3.60514	3.61206			0.21334	5.16141	6.59084	4.16463	7.11495	6.61495	4.13135
	0.21668	3.2545	2.70868		3.69952	3.20514			0.21668	5.30916	6.76158	4.23199	7.40338	6.83859	4.11961
	0.22001	3.72042	2.90611		3.91045	3.35129			0.22001	5.37878	6.51849	4.23103	7.53199	7.07186	4.40547
	0.22334	4.18023	2.93682		4.04936	2.60096			0.22334	5.29743	7.07235	4.51945	7.71334	7.24582	4.46318
	0.22668	3.99646	3.33376		3.95193	3.69437			0.22668	5.34727	7.01302	4.40498	7.81752	7.14132	4.6426
	0.23001	3.46302	2.96447		4.13232	3.64341			0.23001	5.84936	7.35997	4.65932	7.8672	7.13794	4.41994
	0.23334	3.92444	2.86367		4.21479	3.21543			0.23334	5.50305	7.06029	4.65723	7.85836	7.46897	4.80161
	0.23668	4.32299	3.48633		4.35772	3.17315			0.23668	5.67862	7.54871	4.66559	8.23955	7.61238	4.87669
	0.24001	4.05643	3.20691		4.0574	3.3201			0.24001	5.92379	7.18907	4.5918	8.45949	7.259	4.92942
	0.24334	3.97556	3.60225		4.35	3.74502			0.24334	6.28682	7.70498	5.00096	8.53344	7.58441	4.81206
	0.24668	4.0828	3.04968		4.78055	3.41206			0.24668	6.17669	7.68408	5.07122	8.58923	7.74743	5.12637
	0.25001	4.50434	3.44469		4.67781	3.73891			0.25001	6.33392	7.78232	5.14582	8.46029	7.94003	5.25788
	0.25334	4.43955	3.46817		4.9955	3.62186			0.25334	6.42251	8.07428	5.21206	8.82669	7.66672	5.35949
	0.25668	4.14566	3.79019		4.48521	3.88682			0.25668	6.70418	8.14871	5.33505	8.89244	8.12122	5.40354
	0.26001	4.63055	3.78312		4.80788	3.39341			0.26001	6.51318	8.23039	5.14759	9.10981	7.87797	5.63457
	0.26334	4.41624	3.64405		4.96463	3.64743			0.26334	7.02974	8.68006	5.26399	9.1799	8.38103	5.32508
	0.26668	4.48794	3.76399		5.27186	4.0619			0.26668	7.00305	8.55466	5.39196	9.3381	8.77347	5.56238
	0.27001	4.54244	4.29678		4.97315	4.23971			0.27001	7.17106	8.64019	5.52154	9.57942	8.96045	5.7045
	0.27334	4.16865	3.96608		4.91881	4.13682			0.27334	7.25675	8.7463	5.48103	9.48842	8.79405	6.0037
	0.27668	4.83441	4.00531		5.28344	4.00402			0.27668	7.29871	9.12492	5.92235	9.83762	8.76704	5.98553
	0.28001	4.55177	3.94469		4.77395	4.20048			0.28001	7.42653	9.2127	5.75675	9.7537	9.35547	5.86865
	0.28334	4.69791	4.55032		5.40772	4.08891			0.28334	7.33553	9.12315	6.05482	9.93473	9.62862	6.13891
	0.28668	5.08907	3.9463		5.22572	4.57958			0.28668	7.58666	9.12974	6.05514	10.369	9.45161	6.47524
	0.29001	4.80611	4.63585		5.04373	4.29019			0.29001	7.91559	9.35788	5.97862	10.3297	9.43119	6.31174
	0.29334	4.98296	4.22074		5.71093	4.78199			0.29334	7.8283	9.78489	6.12894	10.5849	9.55016	6.49405
	0.29668	4.79357	4.29116		5.73441	4.29646			0.29668	8.09984	9.91431	6.16447	10.5772	9.7328	6.11961
	0.30001	4.67219	4.25836		4.78633	4.70289			0.30001	8.31077	9.72749	6.30852	10.6024	10.1616	6.7008
	0.30334	4.89068	4.57765		5.80514	4.46656			0.30334	8.39405	9.97894	6.40386	10.6395	10.4267	6.77878
	0.30668	5.04196	4.71447		5.73955	4.47556			0.30668	8.62347	10.3048	6.44807	10.8756	10.2201	6.66913
	0.31001	5.36543	4.41527		5.84486	5.03987			0.31001	8.44405	10.3621	6.69373	11.1574	10.7349	6.81865
	0.31334	5.36077	4.63392		5.55161	4.74904			0.31334	8.53698	10.2283	6.68875	11.1079	10.6212	6.9963
	0.31668	5.55418	5.04823		6.13344	4.71592			0.31668	8.81158	10.1723	6.64325	11.2839	10.8677	6.97669
	0.32001	5.63055	5.10466		6.09775	4.92122			0.32001	8.78087	10.5211	6.70563	11.4349	10.8227	7.46913
	0.32334	5.80691	4.93424		6.4217	4.81881			0.32334	8.73103	10.6145	7.14614	11.5391	10.7338	7.16624
	0.32668	5.76656	4.88585		5.87733	4.98569			0.32668	9.28408	10.8609	6.96206	11.5979	10.6344	7.49502
	0.33001	6.01158	5.22814		5.74019	4.89566			0.33001	9.67556	11.0621	7.15482	11.9257	11.4035	7.25691
	0.33334	5.92186	5.34148		6.13762	4.92846			0.33334	9.51431	11.345	7.07219	12.0394	11.426	7.56736
	0.33668	5.99695	5.04936		6.79936	5.2537			0.33668	9.88424	11.1355	7.39887	11.9088	11.6322	7.58087
	0.34001	5.97363	5.20193		6.45884	5.38746			0.34001	9.84727	11.3772	7.25289	12.049	11.5899	7.59164
	0.34334	6.17331	5.07395		6.36367	5.32428			0.34334	10.0362	11.6225	7.24904	12.445	12.1193	7.9209
	0.34668	6.04759	5.26527		6.34727	5.45579			0.34668	9.98039	11.4675	7.53891	12.6096	11.882	7.93199
	0.35001	6.62476	5.39244		6.72926	5.2418			0.35001	10.4857	11.8416	7.90949	12.9193	12.0344	7.96704
	0.35334	6.45804	5.76977		6.88682	5.61592			0.35334	10.2937	11.9056	7.95611	12.9971	12.4058	7.78971
	0.35668	6.72637	6.06624		6.88103	5.30386			0.35668	10.5211	11.9895	7.72203	13.3249	12.4841	8.08746
	0.36001	6.6074	5.99534		7.08424	5.35048			0.36001	10.782	12.2783	7.94325	13.2704	12.1312	8.28006
	0.36334	6.68199	5.92814		7.14791	6.01399			0.36334	11.0579	12.4277	7.98039	13.4807	12.6262	8.17942
	0.36668	6.5217	6.21785		6.75547	5.47781			0.36668	10.6042	12.285	8.09132	13.6518	12.7605	8.24453
	0.37001	6.97299	6.10595		7.23167	5.74051			0.37001	11.0756	12.7426	8.35354	13.5325	12.7883	8.63505
	0.37334	6.55113	6.12122		7.03296	5.96961			0.37334	11.2918	12.8937	7.88055	13.5605	13.2441	8.58746
	0.37668	7.19791	5.33601		7.1328	5.84839			0.37668	11.3862	12.6712	8.51785	14.0014	13.5953	8.69904
	0.38001	6.78842	6.50225		7.36656	5.73794			0.38001	11.6976	13.1711	8.4701	14.022	12.9092	8.99389
	0.38334	7.1283	6.57074		7.32154	5.9746			0.38334	11.7656	13.1624	8.66238	13.8193	13.354	9.18939
	0.38668	6.9754	6.30289		7.42347	5.90305			0.38668	11.9775	13.2815	8.69823	14.1703	13.4878	9.25434
	0.39001	7.39212	6.36752		7.34871	6.38778			0.39001	11.9386	13.6603	8.66013	14.6654	13.5312	9.3074
	0.39334	7.08762	6.52524		7.57379	6.06367			0.39334	12.0695	13.6503	8.70466	14.7315	13.8325	9.29453
	0.39668	7.04662	6.75322		8.32492	6.43183			0.39668	12.3278	13.9717	8.86688	14.7357	13.8186	9.39646
	0.40001	7.36415	6.5865		7.90048	6.53923			0.40001	12.2754	13.7325	8.98553	15.018	13.7598	9.6373
	0.40334	7.73023	6.71849		7.8836	6.50949			0.40334	12.4051	13.9805	9.0164	15.1031	14.4172	9.76109
	0.40668	8.06688	6.80289		8.02926	6.95289			0.40668	12.4974	13.8733	8.96318	15.1445	14.6291	9.63585
	0.41001	7.51334	7.17749		7.98714	6.18778			0.41001	12.7426	14.3487	9.30579	15.3294	14.735	9.8955
	0.41334	7.96174	6.94695		8.48907	6.84711			0.41334	12.6804	14.2082	9.2127	15.4781	14.8703	10.0068
	0.41668	7.99357	7.20338		8.07797	6.89839			0.41668	13.0305	14.1899	9.4217	15.7416	15.1254	10.2032
	0.42001	7.87508	7.08826		8.32026	6.61768			0.42001	13.174	14.5068	9.73794	15.6494	15.2291	10.2103
	0.42334	8.04357	7.5119		8.19952	6.59759			0.42334	13.3886	14.7556	9.5463	16.0151	15.5122	10.0178
	0.42668	8.20659	7.27958		8.79791	6.84743			0.42668	13.2963	14.6881	9.50531	16.0474	14.9611	10.4365
	0.43001	8.01833	7.67669		8.72797	6.78907			0.43001	13.459	15.1863	9.93617	16.1606	15.6564	10.1981
	0.43334	8.0283	7.44469		8.62701	7.19727			0.43334	13.6619	15.0783	9.92556	16.2926	16.0243	10.4862
	0.43668	8.12026	7.63971		9.13151	7.41511			0.43668	14.0042	15.3386	10.0071	16.6876	16.5285	10.713
	0.44001	8.36286	7.71318		8.68006	6.95659			0.44001	13.7754	15.2897	10.1211	16.4841	16.4952	10.9497
	0.44334	8.96447	7.87395		8.67894	6.88215			0.44334	14.0162	15.605	10.3825	16.755	16.1391	10.6793
	0.44668	8.49003	7.33071		9.08344	7.17765			0.44668	14.0143	15.5272	10.2918	16.8695	16.5371	10.8199
	0.45001	8.32781	7.75096		9.16415	7.41479			0.45001	14.1297	16.0072	10.5375	17.137	17.0471	11.1087
	0.45334	8.28939	8.34871		9.22186	7.11383			0.45334	14.574	15.8846	10.6384	17.2291	16.5785	11.1215
	0.45668	8.88762	8.13457		9.00322	7.38907			0.45668	14.5817	16.1445	10.6701	17.4293	17.0151	11.2585
	0.46001	8.97926	8.08392		9.55563	7.80113			0.46001	14.7699	16.1244	10.813	17.7088	16.9576	11.0846
	0.46334	9.11833	8.10386		9.35209	7.5418			0.46334	14.7738	16.1572	10.7383	17.6178	17.1325	11.2611
	0.46668	9.06801	8.41254		9.56994	8.15386			0.46668	15.06	16.5553	10.7331	17.6312	16.9794	11.5132
	0.47001	8.83328	8.67074		9.33392	7.72797			0.47001	15.0408	16.9762	11.037	17.9883	17.3796	11.4582
	0.47334	9.24968	8.0209		9.66125	7.95129			0.47334	15.2235	16.6926	11.0506	17.7693	17.2765	11.7556
	0.47668	9.34695	8.74839		9.85836	7.76141			0.47668	15.2457	17.0421	11.1802	18.249	17.636	11.8066
	0.48001	9.48505	8.80177		9.99823	8.01977			0.48001	15.405	16.917	11.3243	18.4338	18.063	11.5852
	0.48334	9.8127	8.51013		10.0564	8.36238			0.48334	15.6153	17.3207	11.1577	18.6302	18.0949	11.8243
	0.48668	9.93698	9.04212		10.1074	8.47637			0.48668	15.9932	17.2762	11.6198	18.5822	17.8632	12.09
	0.49001	9.4418	8.96592		10.0053	8.26222			0.49001	15.9675	17.286	11.6516	18.8195	18.1669	11.9307
	0.49334	10.0272	8.66222		10.4415	8.67781			0.49334	16.1746	17.6264	11.7071	19.0839	18.3963	12.2252
	0.49668	10.209	9.14566		10.2704	8.01913			0.49668	16.2209	17.7426	11.9588	18.8736	18.1495	12.1354
	0.50001	10.4188	9.08232		10.0968	8.56029			0.50001	16.092	17.8873	11.7577	19.2293	18.1482	12.1473
	0.50334	10.3719	9.08633		10.7249	8.7217			0.50334	16.4701	18.0616	12.0053	19.7113	18.519	12.0579
	0.50668	10.0442	9.27315		10.6986	9.05434			0.50668	16.6678	18.2156	12.1326	19.7325	18.6817	12.3603
	0.51001	10.6717	9.52717		10.7862	8.51399			0.51001	16.4053	18.549	12.4059	19.8704	19.2076	12.3781
	0.51334	10.2555	9.63151		11.1662	8.76206			0.51334	16.842	18.5328	12.3756	19.8185	19.1407	12.5294
	0.51668	10.5471	9.39405		10.6849	8.96817			0.51668	16.9305	18.6609	12.54	20.1365	19.1609	12.6257
	0.52001	10.641	9.92444		10.7588	8.7799			0.52001	16.8857	18.949	12.4608	20.109	19.163	12.7518
	0.52334	11.0458	9.6783		11.2027	9.17331			0.52334	17.2415	18.863	12.7727	20.333	19.5949	12.6986
	0.52668	10.9805	10.0703		11.2167	9.36704			0.52668	17.1868	19.1141	12.7315	20.2732	19.7	12.7227
	0.53001	10.8309	9.86865		11.2397	8.89244			0.53001	17.4627	19.0619	13.0005	20.7913	19.8368	12.9719
	0.53334	11.31	9.78183		11.4175	9.68601			0.53334	17.4072	19.0127	13.0391	20.8273	19.8494	13.1749
	0.53668	11.3182	10.3682		11.7339	9.20852			0.53668	17.3971	19.4783	13.1326	20.9085	20.0002	13.0151
	0.54001	11.7063	10.2201		11.8709	9.47653			0.54001	17.9469	19.669	13.3045	21.3045	20.5059	13.4113
	0.54334	11.4084	10.4158		11.717	9.62958			0.54334	18.1585	19.3942	13.5307	21.0852	20.6439	13.309
	0.54668	11.7831	10.44		11.4966	9.84212			0.54668	17.955	19.6814	13.3013	21.408	20.332	13.2457
	0.55001	11.8035	10.167		11.9891	9.87347			0.55001	18.2043	19.9727	13.4466	21.5027	20.7143	13.4822
	0.55334	11.7767	10.4096		12.1728	9.97878			0.55334	18.1379	20.0174	13.6283	21.4338	20.8741	13.5185
	0.55668	11.4995	10.4889		12.1039	9.75386			0.55668	18.6598	20.2444	13.7125	21.836	20.9605	13.6042
	0.56001	11.7875	10.8312		12.1653	9.64293			0.56001	18.8413	20.199	13.7355	21.8664	21.2783	13.6849
	0.56334	11.9778	10.3148		12.5164	9.99212			0.56334	18.7598	20.3146	14.2235	22.0174	21.4715	13.9108
	0.56668	12.2593	10.7286		12.2855	10.145			0.56668	18.8302	20.4342	13.9379	22.3537	21.5064	13.9868
	0.57001	12.4087	11.0267		12.3958	9.94566			0.57001	19.2056	20.7849	14.3574	22.4675	21.8328	14.0209
	0.57334	12.4394	11.0844		12.6355	10.404			0.57334	19.3494	21.0621	14.0117	22.5651	21.5175	14.0854
	0.57668	12.5108	11.2892		12.5881	9.97026			0.57668	19.1246	20.9408	14.3582	22.7186	21.8145	14.3121
	0.58001	12.7452	11.3069		12.8744	10.2402			0.58001	19.5408	21.0492	14.4161	22.8658	22.3548	14.3514
	0.58334	12.608	11.2622		12.8101	10.7076			0.58334	19.6135	20.9619	14.8818	23.0228	22.3178	14.322
	0.58668	12.8188	11.6947		13.0405	10.5127			0.58668	19.4553	21.3355	14.637	23.1498	22.2953	14.5121
	0.59001	13.1164	11.5084		13.1514	10.908			0.59001	19.8494	21.6105	14.8265	23.2924	22.614	14.3928
	0.59334	12.9387	11.6741		13.1712	10.6728			0.59334	19.8939	21.4844	14.9301	23.4214	22.8323	14.6981
	0.59668	13.0846	11.9127		13.3293	10.9855			0.59668	20.1013	21.5265	14.9203	23.6402	23.0217	14.9093
	0.60001	12.9542	11.7765		13.118	11.1884			0.60001	20.4648	21.7616	14.9137	23.7752	23.1093	15.1923
	0.60334	13.1551	11.7936		13.3312	11.1971			0.60334	20.4672	22.0405	15.2926	23.9379	23.4601	14.901
	0.60668	13.6707	11.9383		13.8326	10.9304			0.60668	20.5032	22.2026	15.5675	23.7248	23.3796	15.21
	0.61001	13.6023	12.4482		13.6437	11.1867			0.61001	20.4207	22.6195	15.5312	24.1875	23.4949	14.9539
	0.61334	14.1651	12.3336		13.7629	10.9283			0.61334	20.9918	22.5307	15.6588	24.2613	23.6929	15.5124
	0.61668	13.4868	12.263		13.8693	11.665			0.61668	20.8553	22.5685	15.8514	24.4535	23.3762	15.3989
	0.62001	13.765	12.5518		13.737	11.5196			0.62001	21.026	22.6063	15.8428	24.6018	23.8183	15.5386
	0.62334	13.4133	12.2408		13.7947	11.6846			0.62334	21.146	22.7585	16.0013	24.7887	23.9257	15.5783
	0.62668	13.9178	12.7719		13.8379	11.6029			0.62668	21.1778	23.1082	16.0005	24.8441	23.8101	15.5965
	0.63001	13.6871	12.6301		14.1111	11.4836			0.63001	21.4387	22.8026	16.4212	25.1397	24.369	15.4732
	0.63334	14.1101	12.3338		14.21	11.8757			0.63334	21.542	23.2844	16.2434	25.0786	24.6249	16.0736
	0.63668	14.0733	12.8153		14.6672	12.1232			0.63668	21.732	23.2719	16.4624	25.4674	24.3625	16.1207
	0.64001	14.7762	12.8185		14.7511	11.8571			0.64001	21.9117	23.5256	16.5974	25.2876	24.3757	16.4394
	0.64334	14.6621	12.5468		14.7986	12.3096			0.64334	22.0621	23.7413	16.695	25.728	24.9175	16.158
	0.64668	14.5302	13.0494		14.8751	11.9918			0.64668	22.3937	23.5415	16.6814	25.7347	24.8986	16.155
	0.65001	14.7748	13.3924		14.928	12.0014			0.65001	22.31	23.9842	16.773	25.9244	25.465	16.4204
	0.65334	14.6307	13.4376		14.9584	12.6693			0.65334	21.89	23.9543	16.9363	26.1752	25.3277	16.6016
	0.65668	14.8166	13.4902		15.1699	12.1495			0.65668	22.5518	23.9931	17.1883	26.317	25.413	16.6328
	0.66001	15.2424	13.5748		15.1862	12.178			0.66001	22.5714	24.3928	17.2592	26.2209	25.3558	16.7977
	0.66334	15.0061	13.6307		15.3121	12.5666			0.66334	22.582	24.5399	17.1902	26.5563	25.8185	16.9592
	0.66668	15.0955	13.9162		15.3254	12.1854			0.66668	22.899	24.7293	17.4125	26.6341	25.8132	17.1236
	0.67001	15.3566	13.4346		15.5461	12.9024			0.67001	22.6765	24.667	17.5045	26.7793	25.7156	17.118
	0.67334	15.385	14.019		15.6412	12.7814			0.67334	22.932	24.7196	17.5039	26.8875	25.8688	17.3018
	0.67668	15.545	13.941		15.808	12.9506			0.67668	23.2859	25.0363	17.8304	27.1101	26.4643	17.4252
	0.68001	15.6334	14.0862		15.876	13.1121			0.68001	23.4349	25.1844	17.7484	27.2994	26.5023	17.3717
	0.68334	15.8232	14.2174		15.8838	12.626			0.68334	23.3251	25.3641	18.0828	27.2076	26.3169	17.5756
	0.68668	15.605	14.3711		16.4077	13.0383			0.68668	23.3341	25.1965	17.9495	27.4979	26.5796	17.5883
	0.69001	15.8252	14.2743		16.2891	12.9809			0.69001	23.9318	25.3605	18.1775	27.7129	26.8656	18.0672
	0.69334	15.7196	14.5482		16.3521	13.1828			0.69334	23.8502	25.5257	18.2117	27.8109	27.0273	18.1651
	0.69668	16.1584	14.2161		16.6799	13.3312			0.69668	24.2296	25.8519	18.2204	27.9154	27.3879	18.1178
	0.70001	16.1608	14.5391		16.5101	13.7878			0.70001	24.1138	26.0376	18.5114	28.0421	27.4055	18.2609
	0.70334	16.0211	14.5473		17.0886	13.6818			0.70334	23.9942	25.9434	18.6191	28.2273	27.3032	18.5039
	0.70668	15.8656	14.6465		16.7035	13.3971			0.70668	24.3248	26.313	18.6987	28.3432	27.4764	18.4569
	0.71001	16.5092	14.7285		17.0317	13.677			0.71001	24.6214	26.4412	18.9371	28.3551	27.7641	18.6788
	0.71334	16.4613	14.7818		17.2714	14.0712			0.71334	24.4648	26.2683	18.737	28.6532	27.7939	18.8233
	0.71668	16.6082	15.213		17.2568	13.6328			0.71668	24.7444	26.5394	18.7587	28.8773	28.0767	18.6158
	0.72001	16.7871	15.068		17.0416	13.9066			0.72001	25.0146	26.5492	19.1254	28.9939	28.1043	19.0812
	0.72334	16.4876	15.3828		17.4238	13.8587			0.72334	25.1003	27.11	19.1519	29.1318	28.2871	19.1699
	0.72668	17.0257	15.4037		17.2981	13.881			0.72668	25.265	27.0368	19.3738	29.1127	28.382	19.2855
	0.73001	16.885	15.5613		17.6047	14.2024			0.73001	25.3638	27.1513	19.4502	29.3564	28.6781	19.2826
	0.73334	17.3548	16.1032		17.572	13.9611			0.73334	25.5447	27.3587	19.3688	29.4	28.8669	19.5268
	0.73668	17.4029	15.783		17.7728	14.278			0.73668	25.8556	27.3568	19.8749	29.5979	29.0706	19.7264
	0.74001	16.9828	15.6429		17.7127	14.6426			0.74001	25.6392	27.5215	19.6854	29.8381	28.9463	19.9596
	0.74334	17.0961	16.004		17.681	14.5871			0.74334	25.8357	27.7182	19.9477	29.9143	29.3561	19.9508
	0.74668	17.3088	16.1259		17.8905	14.8947			0.74668	26.1899	27.9653	19.8828	30.0238	29.382	19.9873
	0.75001	17.5034	16.083		18.4818	14.8842			0.75001	26.2605	27.8439	20.0288	30.2177	29.5756	19.7011
	0.75334	17.7431	15.9878		18.2706	14.8749			0.75334	26.1641	28.0616	20.2201	29.9259	29.7421	20.524
	0.75668	17.9121	16.2394		18.7519	14.4817			0.75668	26.3772	27.9932	20.5031	30.427	29.9074	20.154
	0.76001	17.4516	16.3802		18.6225	14.9342			0.76001	26.5675	28.359	20.4505	30.699	29.9164	20.4603
	0.76334	18.0431	16.2185		18.9982	14.8939			0.76334	26.5145	28.5892	20.6783	30.6868	30.2342	20.2812
	0.76668	17.74	16.2555		18.8502	15.0971			0.76668	26.7957	28.5629	20.3076	30.9071	30.4206	20.7186
	0.77001	17.9875	16.6344		19.051	15.527			0.77001	27.024	28.6757	20.61	31.031	30.6232	20.9257
	0.77334	18.2432	16.6233		18.7897	15.4683			0.77334	26.9223	28.7257	20.8603	31.0391	30.5691	20.7225
	0.77668	18.2243	16.7195		19.4535	15.7949			0.77668	26.9559	28.7154	21.0458	31.1958	30.4876	21.2691
	0.78001	18.5622	16.8108		19.3389	15.3268			0.78001	27.2397	28.8585	21.0902	31.3879	30.9018	21.0627
	0.78334	19.0354	17.0486		19.5807	15.4836			0.78334	27.5479	29.4071	21.0764	31.5662	30.8513	21.4445
	0.78668	18.5974	17.2105		19.2124	15.7558			0.78668	27.4463	29.5005	21.2404	31.3778	30.7912	21.5563
	0.79001	18.9029	17.0887		19.6748	15.8756			0.79001	27.9392	29.6413	21.4814	31.6596	31.2487	21.6246
	0.79334	18.6656	17.3367		19.6254	15.6947			0.79334	27.7444	29.513	21.5918	31.8558	31.5923	21.8124
	0.79668	18.94	17.5461		19.9834	16.2232			0.79668	28.1678	29.6301	21.5973	32.1614	31.0965	21.7535
	0.80001	19.1921	17.1534		20.014	16.0932			0.80001	28.3965	29.5442	21.7368	32.2698	31.7244	22.0744
	0.80334	18.8336	17.492		20.2334	16.1682			0.80334	28.0342	29.9262	21.7765	32.4664	31.731	22.2244
	0.80668	19.2881	17.7907		20.2836	15.9127			0.80668	28.376	30.0342	22.0201	32.324	31.8514	22.2635
	0.81001	19.4913	17.8942		19.9643	16.6548			0.81001	28.4685	30.1336	22.1666	32.6982	32.1974	22.2844
	0.81334	19.1871	17.9595		20.4664	16.4251			0.81334	28.5297	30.3272	22.0429	32.7412	32.2453	22.5651
	0.81668	19.4296	17.9174		20.3392	16.3641			0.81668	28.6968	30.5682	22.3203	32.9232	32.4469	22.3886
	0.82001	19.496	17.8497		20.6998	16.6008			0.82001	28.7307	30.7508	22.1283	32.8783	32.608	22.8723
	0.82334	20	18.0561		20.585	16.3177			0.82334	28.8275	30.9659	22.4215	33.1262	32.7199	22.9011
	0.82668	19.586	18.1833		20.918	16.8945			0.82668	29.2498	30.6748	22.7334	33.2367	32.8397	23.0802
	0.83001	19.8111	18.2918		20.9621	16.7498			0.83001	29.232	30.9535	22.7805	33.4077	33.3141	23.0106
	0.83334	20.0275	18.4453		21.1653	17.078			0.83334	29.5132	30.9781	22.8788	33.5531	33.29	23.3495
	0.83668	20.0024	18.2344		21.272	17.3633			0.83668	29.5105	31.4577	22.8457	33.751	33.2532	23.301
	0.84001	20.3482	18.6476		21.2992	17.1752			0.84001	29.8457	31.7212	23.0436	33.5904	33.0666	23.4743
	0.84334	20.3032	18.774		21.4643	17.1997			0.84334	29.9368	31.5635	23.2092	33.8892	33.3013	23.609
	0.84668	20.1632	18.9632		21.4193	17.2605			0.84668	29.9402	31.6143	23.1096	33.8923	33.79	23.5252
	0.85001	20.696	18.9756		21.2894	17.0323			0.85001	30.2469	31.7302	23.5643	34.0402	34.0805	23.8373
	0.85334	20.6254	18.8691		21.3293	17.3203			0.85334	30.3981	31.9072	23.3571	34.4698	34.1164	23.8711
	0.85668	20.6117	19.1346		21.7381	17.3621			0.85668	30.3037	31.9672	23.728	34.3989	34.1662	24.1686
	0.86001	20.8492	19.1465		21.9502	17.8706			0.86001	30.1818	31.9175	23.6905	34.6521	34.2141	24.3161
	0.86334	20.9367	19.1474		21.9603	17.7793			0.86334	30.4431	32.2096	23.8582	34.9447	34.6325	24.2079
	0.86668	20.9498	19.2489		22.2879	17.6889			0.86668	30.7963	32.2595	23.9973	35.0175	34.6322	24.5809
	0.87001	21.2924	19.2039		22.1646	17.8132			0.87001	30.9809	32.628	24.0217	34.9336	34.9429	24.5325
	0.87334	21.1944	19.435		22.1754	18.0678			0.87334	31.1077	32.4987	24.2793	35.117	34.783	24.674
	0.87668	21.5458	20.0696		22.3674	18.1579			0.87668	31.2651	32.796	24.3523	35.3947	35.2018	24.7974
	0.88001	21.0113	19.8138		22.3029	17.8291			0.88001	31.3455	32.8537	24.2881	35.3781	35.1124	24.9543
	0.88334	21.2936	19.9101		22.6172	17.9204			0.88334	31.4053	33.2235	24.5614	35.5621	35.205	24.9384
	0.88668	21.4471	19.7191		22.6984	18.5291			0.88668	31.4703	32.9834	24.5889	35.7116	35.4288	25.2765
	0.89001	21.9174	20.0666		22.7558	18.1986			0.89001	31.705	33.1461	24.949	35.9339	35.7141	25.1523
	0.89334	21.8162	20.2524		22.6944	18.4527			0.89334	31.8569	33.3558	25.0043	36.0307	35.5458	25.3317
	0.89668	22.1617	20.259		22.8656	18.7746			0.89668	31.9719	33.8535	24.981	35.942	35.9847	25.5416
	0.90001	22.2974	20.6256		23.0823	18.6944			0.90001	31.71	33.8302	24.9624	36.2992	35.9135	25.659
	0.90334	22.1998	20.3215		23.3859	18.9526			0.90334	32.0749	33.8643	25.2186	36.5077	36.4264	25.6243
	0.90668	22.2048	20.9559		23.4432	18.6585			0.90668	32.2008	33.9751	25.2841	36.5225	36.1619	25.9068
	0.91001	22.472	20.8307		23.1812	19.0227			0.91001	32.5632	34.1277	25.4622	36.6616	36.8389	26.0727
	0.91334	22.2088	20.7535		23.4307	18.6678			0.91334	32.5326	34.0539	25.4106	36.7138	36.4686	26.2841
	0.91668	22.5384	20.8712		23.6863	19.1093			0.91668	32.6389	34.3844	25.7905	36.9437	36.7175	26.2846
	0.92001	22.8656	20.8008		23.7051	19.4823			0.92001	32.6759	34.2265	25.6949	37.2283	36.9376	26.1494
	0.92334	22.8899	20.9088		23.895	19.7482			0.92334	32.4394	34.5772	25.8908	37.1621	37.0633	26.5026
	0.92668	22.8852	21.0206		24.1686	19.1474			0.92668	33.1691	34.9045	25.8302	37.4714	37.26	26.8455
	0.93001	23.2793	21.2002		23.8389	19.3801			0.93001	33.3947	34.8198	26.2828	37.3029	37.4918	26.5531
	0.93334	22.8916	21.1039		24.2691	19.3381			0.93334	33.0616	35.0576	26.2516	37.8204	37.4937	26.8691
	0.93668	23.2732	21.3699		23.896	19.6492			0.93668	33.7982	35.3477	26.3124	37.9934	37.6884	26.9534
	0.94001	22.9309	21.6272		24.4638	19.7539			0.94001	33.655	35.2405	26.5172	37.9265	37.6278	27.0791
	0.94334	23.1423	21.6341		24.7981	19.5497			0.94334	33.7759	35.6023	26.5256	38.2969	37.9621	27.2223
	0.94668	23.2908	21.6309		24.6884	19.5969			0.94668	33.8897	35.3228	26.7441	38.2505	38.0828	27.2042
	0.95001	23.6076	22.1765		24.8535	19.9333			0.95001	34.0622	35.6201	26.5177	38.3699	38.3965	27.4727
	0.95334	23.9162	21.6989		24.6458	20.2162			0.95334	34.1053	35.6746	26.8066	38.4132	38.4751	27.6121
	0.95668	23.6159	22.0183		24.8375	20.3733			0.95668	34.3555	35.9238	27.0695	38.615	38.4662	27.6941
	0.96001	23.8629	22.2465		25.1751	20.5294			0.96001	34.3336	36.2023	27.0357	38.6582	38.5169	27.9389
	0.96334	23.8545	22.1744		24.8757	20.2389			0.96334	34.3079	36.2556	27.278	38.9055	38.522	27.8977
	0.96668	23.976	22.3182		25.305	20.2752			0.96668	34.5529	36.4119	27.332	38.9257	38.8262	28.2008
	0.97001	24.0733	22.3412		25.4297	20.3511			0.97001	34.7543	36.1551	27.4285	39.3199	38.9064	28.2952
	0.97334	24.3688	22.7439		25.4109	20.6177			0.97334	34.7805	36.5601	27.5145	39.2616	39.2987	28.4223
	0.97668	24.5728	22.5031		25.5166	20.9595			0.97668	34.9244	36.79	27.7203	39.3434	39.3492	28.5315
	0.98001	24.3529	22.9267		25.5479	20.699			0.98001	35.0217	36.8571	27.5164	39.5577	39.4256	28.4879
	0.98334	24.5076	23.023		25.8759	20.9087			0.98334	35.3441	37.1272	28.0395	39.7368	40.0111	28.7891
	0.98668	24.6957	23.1619		25.6511	20.5744			0.98668	35.2178	37.1346	27.8378	39.8637	39.7868	28.8027
	0.99001	24.9032	23.0822		26.1249	21.1256			0.99001	35.4045	37.0442	28.042	39.9879	39.8881	28.7997
	0.99334	24.8621	23.1643		26.1272	21.1481			0.99334	35.7879	37.1003	27.9723	40.2095	40.0955	29.2174
	0.99668	24.8333	23.2754		25.8841	21.4301			0.99668	36.0878	37.5434	28.2072	40.4958	40.3079	29.1272
	1.00001	25.0407	23.4751		26.1042	21.3215			1.00001	36.0693	37.5426	28.4715	40.2749	40.4204	29.3632
	1.00334	25.0209	23.5965		26.2601	21.1804			1.00334	35.9437	37.8587	28.3979	40.4305	40.6606	29.581
	1.00668	25.1542	23.718		26.3767	21.4704			1.00668	36.1252	37.7627	28.8111	40.6786	40.5537	29.5859
	1.01001	25.4762	23.5264		26.5244	21.714			1.01001	36.3682	37.9971	28.6523	40.8722	40.8923	29.6732
	1.01334	25.2133	23.9709		26.6323	21.4011			1.01334	36.3632	37.959	28.8101	40.9524	40.9619	29.8558
	1.01668	25.5466	23.8907		26.4447	21.7043			1.01668	36.7087	38.2458	28.9402	41.0793	41.055	29.795
	1.02001	25.4415	23.7617		26.9804	21.6166			1.02001	36.6529	38.2815	29.013	41.0833	41.0862	30.0884
	1.02334	25.7014	23.8621		26.8958	22.019			1.02334	36.6625	38.596	29.2077	41.1198	41.3277	30.1331
	1.02668	25.8656	23.9881		27.3614	21.9961			1.02668	36.8576	38.5183	29.0191	41.4494	41.167	30.2886
	1.03001	25.8873	24.3723		27.1476	22.4058			1.03001	37.1577	38.7899	29.3912	41.6379	41.7725	30.5474
	1.03334	25.8669	24.1706		27.226	22.1735			1.03334	37.2757	38.9723	29.491	41.772	41.6876	30.5457
	1.03668	26.5087	24.6876		27.4309	22.3497			1.03668	37.1228	38.9449	29.6651	41.9167	42.1895	30.6778
	1.04001	26.3333	24.4722		27.5331	22.382			1.04001	37.5002	39.1736	29.7892	42.0804	42.0564	30.5595
	1.04334	26.4079	24.6293		27.5683	22.2079			1.04334	37.5426	39.4666	30.0598	42.1669	42.2384	30.9413
	1.04668	26.6195	24.4275		27.678	22.3532			1.04668	37.5498	39.4551	30.0712	42.3842	42.2728	31.1296
	1.05001	26.7198	24.5003		27.6635	22.583			1.05001	37.5307	39.6243	29.9912	42.4775	42.4989	31.158
	1.05334	26.3957	24.8092		28.009	22.623			1.05334	37.7733	39.6109	30.0593	42.5596	42.6722	31.137
	1.05668	26.9344	25.0105		28.2166	22.8814			1.05668	37.776	39.9698	30.3494	42.8088	42.8037	31.3315
	1.06001	26.5249	24.9928		28.0418	22.7765			1.06001	38.1172	40.0268	30.2019	42.7516	43.049	31.3899
	1.06334	27.1429	25.3196		28.301	23.1031			1.06334	38.223	40.0363	30.4752	43.123	43.0656	31.669
	1.06668	27.2645	25.3248		28.1297	22.9232			1.06668	38.5121	40.2875	30.5355	43.1005	43.323	31.8592
	1.07001	27.1246	25.4871		28.6003	23.1514			1.07001	38.5683	40.4248	30.7199	43.1907	43.215	31.9129
	1.07334	27.4413	25.5336		28.3481	23.1278			1.07334	38.514	40.4037	30.6077	43.4035	43.5442	31.8754
	1.07668	27.6518	25.4288		28.7383	23.2449			1.07668	38.7836	40.7122	30.9778	43.4828	43.7449	32.1347
	1.08001	27.1378	25.7884		28.781	23.2281			1.08001	38.8613	40.6744	30.7799	43.5759	43.7566	32.3799
	1.08334	27.7051	25.7055		28.813	23.4103			1.08334	39.3059	40.7524	31.2526	43.7867	44.1717	32.2794
	1.08668	27.4701	25.6965		29.0191	23.7079			1.08668	39.3098	40.9693	31.1627	43.7031	44.0317	32.3976
	1.09001	27.6143	25.9314		29.1947	23.6942			1.09001	39.3424	41.0424	31.483	44.0965	44.3852	32.704
	1.09334	28.0198	26.2852		29.187	23.9357			1.09334	39.5307	41.0714	31.4265	44.183	44.287	32.7169
	1.09668	28.0855	26.167		29.3865	23.6058			1.09668	39.7432	41.2937	31.505	44.2365	44.8095	32.7389
	1.10001	28.181	26.3624		29.4064	23.5257			1.10001	39.8622	41.2836	31.7696	44.4646	44.7235	32.9994
	1.10334	28.1334	26.1778		29.5556	24.1193			1.10334	39.5653	41.2249	31.7042	44.5656	44.8402	32.7949
	1.10668	28.4074	26.2836		29.4976	24.0244			1.10668	40.0857	41.6939	32.0428	44.6733	44.9095	33.2994
	1.11001	28.2529	26.4368		29.6228	24.2457			1.11001	40.2952	41.8379	32.0757	44.695	45.0214	33.3132
	1.11334	28.1965	26.6825		29.8767	24.0223			1.11334	40.1432	41.913	32.1542	44.9055	45.1912	33.4579
	1.11668	28.5859	26.9072		29.9286	24.183			1.11668	40.3955	42.1035	32.1661	45.114	45.4024	33.4063
	1.12001	28.7379	26.7945		29.817	24.3413			1.12001	40.3024	42.158	32.4404	45.2638	45.5613	33.687
	1.12334	28.755	26.7072		30.065	24.5047			1.12334	40.6301	42.1113	32.613	45.4471	45.6024	33.673
	1.12668	28.7302	27.0532		30.2172	24.2088			1.12668	40.6793	42.2656	32.6833	45.5402	45.9223	33.9085
	1.13001	29.0227	27.1127		30.1944	24.8865			1.13001	40.9709	42.3212	32.6957	45.7113	45.9307	34.1466
	1.13334	28.7915	27.3195		30.1912	24.7508			1.13334	40.9974	42.7481	32.8846	45.8841	45.9711	34.2006
	1.13668	29.2079	27.3185		30.5767	24.8596			1.13668	40.8133	42.7672	32.7392	45.8704	45.9277	34.2071
	1.14001	29.3677	27.3209		30.463	24.7315			1.14001	41.1413	42.9548	33.0198	46.0831	46.4019	34.2045
	1.14334	29.342	27.685		30.2873	24.9559			1.14334	41.445	42.9907	33.2339	46.2299	46.4392	34.4246
	1.14668	29.3389	27.8748		30.8936	25.1445			1.14668	41.4789	43.0309	33.1286	46.2669	46.627	34.5032
	1.15001	29.4453	27.7605		30.9072	25.3986			1.15001	41.2029	42.9876	33.3159	46.3633	46.6789	34.5881
	1.15334	29.8137	27.795		30.7294	25.8105			1.15334	41.5312	43.4402	33.5503	46.4994	46.8701	34.9195
	1.15668	29.8523	27.8277		31.1153	25.5711			1.15668	42.0236	43.4264	33.7635	46.7862	46.9547	34.9481
	1.16001	29.6113	28.1333		31.1788	25.3034			1.16001	42.1974	43.3619	33.7553	46.9092	47.2248	35.0317
	1.16334	29.7823	28.133		31.3093	25.3762			1.16334	42.3508	43.7486	33.6455	47.0887	47.1349	34.9323
	1.16668	29.6611	28.1658		31.4777	25.5812			1.16668	42.3833	43.8994	33.7592	47.118	47.2719	35.2786
	1.17001	30.0283	28.1079		31.619	25.6166			1.17001	42.6219	43.9291	34.1322	47.3244	47.8834	35.4801
	1.17334	30.2053	28.3879		31.7682	25.6219			1.17334	42.7809	43.8703	34.214	47.3143	47.7005	35.3199
	1.17668	30.1545	28.1254		31.9902	25.9701			1.17668	42.8132	44.2859	34.1283	47.5772	47.8355	35.6762
	1.18001	30.3809	28.7315		31.9514	25.7995			1.18001	42.6704	44.4339	34.1707	47.8384	48.1564	35.7965
	1.18334	30.4436	28.8275		31.9232	26.0503			1.18334	42.909	44.4743	34.3167	47.6749	48.1547	35.8867
	1.18668	30.4992	28.6976		32.2338	26.1367			1.18668	43.2566	44.4965	34.6066	47.941	48.4042	36.0098
	1.19001	30.5609	28.9553		31.9129	26.2383			1.19001	43.1059	44.6844	34.5252	48.0431	48.3847	36.217
	1.19334	30.8624	29.1918		32.4005	26.3907			1.19334	43.1146	44.7191	34.8095	48.0031	48.6995	36.0921
	1.19668	30.9826	29.1381		32.3272	26.7122			1.19668	43.4542	44.9071	34.9678	48.1135	48.5887	36.4844
	1.20001	31.2156	29.2252		32.3127	26.3871			1.20001	43.7138	44.8074	34.8601	48.5553	48.8635	36.6145
	1.20334	31.1574	29.074		32.4678	26.637			1.20334	43.8645	44.9923	35.2537	48.6584	48.6876	36.3439
	1.20668	31.3182	29.1413		32.6291	26.6802			1.20668	43.801	45.3059	35.1989	48.8006	48.7831	36.7658
	1.21001	31.2535	29.5418		32.8457	26.7969			1.21001	44.1201	45.4696	35.2699	48.878	49.3013	36.8174
	1.21334	31.4701	29.4797		32.7264	26.9339			1.21334	44.1966	45.5844	35.4357	48.8751	49.3043	36.8732
	1.21668	31.4977	29.6535		32.8659	26.6249			1.21668	44.1651	45.4936	35.6807	49.1785	49.4489	37.0333
	1.22001	31.7193	29.8481		33.0934	26.8812			1.22001	44.3566	45.4299	35.433	49.1116	49.7405	37.1277
	1.22334	31.8058	29.7516		33.3587	27.1203			1.22334	44.4635	45.8283	35.8593	49.5561	49.8116	37.3585
	1.22668	31.9281	30.1027		33.1659	26.9717			1.22668	44.6666	45.8825	35.8334	49.587	49.8497	37.4535
	1.23001	31.9309	30.1748		33.4995	27.1524			1.23001	44.7359	46.1585	36.0219	49.7939	50.0703	37.2532
	1.23334	32.072	30.1908		33.5894	27.4172			1.23334	44.6667	46.2619	36.2894	49.7648	50.308	37.7895
	1.23668	32.3375	30.2428		33.6511	27.2674			1.23668	44.9008	46.5748	36.2214	49.9272	50.3678	37.8096
	1.24001	32.0084	30.595		33.7952	27.4429			1.24001	45.2162	46.5378	36.1992	50.1064	50.3534	38.0267
	1.24334	32.3158	30.4066		34.0106	27.3629			1.24334	45.055	46.4691	36.6188	50.1617	50.296	37.9191
	1.24668	32.5257	30.5531		33.9928	27.4359			1.24668	45.6675	46.5773	36.422	50.3304	50.6704	38.135
	1.25001	32.4638	30.6215		34.0918	27.9222			1.25001	45.3359	46.922	36.5621	50.4482	51.0576	38.3098
	1.25334	32.5452	30.7153		34.1936	27.7965			1.25334	45.5966	47.2241	36.8757	50.5407	51.1494	38.378
	1.25668	32.982	30.5699		34.4596	28.1788			1.25668	45.6252	47.0243	36.9587	50.7686	51.4053	38.5196
	1.26001	32.6947	30.9534		34.0764	28.127			1.26001	45.6069	47.0061	36.9521	50.6585	51.0103	38.605
	1.26334	33.1722	31.3881		34.3016	27.8244			1.26334	45.9932	47.217	37.3614	50.9523	51.3532	38.7333
	1.26668	32.8719	31.1346		34.6579	28.2542			1.26668	46.0834	47.3088	37.1074	51.0182	51.8098	38.7183
	1.27001	33.0133	31.4143		34.5682	28.4516			1.27001	46.5497	47.6723	37.3233	51.3431	51.7715	38.8505
	1.27334	32.9979	31.1588		34.7072	28.4772			1.27334	46.5185	47.5059	37.3008	51.4252	51.8457	39.1484
	1.27668	33.1677	31.0762		34.7494	28.4966			1.27668	46.5627	47.8838	37.6162	51.5151	51.8809	39.1389
	1.28001	33.424	31.6844		35.0556	28.455			1.28001	46.7486	47.9513	37.5743	51.6246	51.7966	39.2428
	1.28334	33.6593	31.6661		35.1781	28.9047			1.28334	46.9347	47.9574	37.8974	51.9863	52.1243	39.3998
	1.28668	33.7379	31.4559		35.3916	28.477			1.28668	47.0383	48.1749	37.8342	51.9392	52.4264	39.5982
	1.29001	33.7699	31.637		35.0897	28.9257			1.29001	47.074	48.4349	37.9542	52.0569	52.5232	39.5444
	1.29334	33.8096	31.9365		35.5772	28.7014			1.29334	47.2733	48.2209	38.0686	52.3244	52.7005	39.5138
	1.29668	33.9913	32.0977		35.2624	29.0323			1.29668	47.1373	48.7613	38.0814	52.3794	52.7717	39.8995
	1.30001	33.6924	32.1677		35.3859	29.0862			1.30001	47.333	48.5817	38.2026	52.4548	52.6219	40.0955
	1.30334	34.0699	32.199		35.6958	29.4389			1.30334	47.6315	48.992	38.4092	52.665	53.0047	39.7153
	1.30668	34.4735	32.2349		35.4368	29.4926			1.30668	47.7833	48.8336	38.5469	52.6748	53.0262	40.1664
	1.31001	34.1432	32.387		36.023	29.2939			1.31001	48.0669	49.0002	38.6468	52.9315	53.2873	40.3029
	1.31334	34.5283	32.4579		36.1651	29.4648			1.31334	48.0415	49.3463	38.7154	52.9223	53.4588	40.2658
	1.31668	34.4675	32.5656		35.9307	29.5005			1.31668	47.9288	49.3378	38.7188	53.0307	53.6974	40.6037
	1.32001	34.5392	33.0204		36.2156	29.6098			1.32001	48.4992	49.2884	38.9474	53.1207	53.7732	40.6693
	1.32334	34.5773	32.6		36.5511	29.6793			1.32334	48.5016	49.4429	39.1129	53.4061	54.0375	40.6563
	1.32668	34.922	32.9568		36.2701	29.7486			1.32668	48.3217	49.5722	39.1995	53.563	53.9543	41.0412
	1.33001	34.9844	33.0818		36.5286	29.6887			1.33001	48.7141	49.5955	39.2712	53.6595	53.9796	40.9921
	1.33334	34.877	32.8859		36.455	30.0434			1.33334	48.9633	49.7183	39.3608	53.6822	54.0442	41.1949
	1.33668	35.0466	33.026		36.5915	30.3195			1.33668	48.9143	50.0592	39.5158	53.7569	54.549	41.1728
	1.34001	34.8953	33.1867		37.0482	30.2383			1.34001	48.8968	50.1768	39.6477	53.909	54.7643	41.4751
	1.34334	35.2341	33.3884		36.8595	30.4186			1.34334	49.0704	50.4085	39.7908	54.2003	54.6537	41.5079
	1.34668	35.3788	33.6141		37.01	30.5424			1.34668	49.3064	50.2212	39.8235	54.3201	54.8402	41.4566
	1.35001	35.7077	33.6802		37.2455	30.4738			1.35001	49.395	50.4042	39.9333	54.496	55.1072	41.8053
	1.35334	35.8191	33.5476		36.9677	30.6228			1.35334	49.3889	50.4958	40.2641	54.4712	54.9704	41.7513
	1.35668	35.683	33.6887		37.5817	30.7014			1.35668	49.042	50.7984	40.1129	54.6695	55.2066	42.2244
	1.36001	35.9039	33.8727		37.4206	30.6479			1.36001	49.8116	50.9939	40.278	54.7929	55.3558	42.1027
	1.36334	35.932	33.8273		37.7688	30.7297			1.36334	49.9796	50.8852	40.3362	54.9772	55.2921	42.3405
	1.36668	35.9555	33.9682		37.7447	30.6865			1.36668	50.0416	51.0733	40.4423	54.9629	55.7947	42.2899
	1.37001	36.1937	34.1093		37.7217	30.8008			1.37001	50.2466	51.1656	40.7029	55.158	55.8487	42.4532
	1.37334	36.0852	34.2016		37.7333	31.1957			1.37334	50.2161	51.2715	40.4744	55.1315	55.7686	42.4751
	1.37668	36.1445	34.1646		37.7129	31.2278			1.37668	50.2805	51.3907	40.7984	55.517	55.8566	42.6101
	1.38001	36.4227	34.4371		37.941	31.1704			1.38001	50.4584	51.254	41.04	55.5947	55.9608	42.8259
	1.38334	36.5318	34.4709		38.1923	31.1643			1.38334	50.6412	51.7063	41.0101	55.6556	56.305	43.0252
	1.38668	36.4846	34.837		38.2151	31.4021			1.38668	50.7963	51.7317	41.2469	55.9596	56.6609	43.0957
	1.39001	37.0211	34.6445		38.5268	31.4005			1.39001	50.6019	51.9664	41.2627	56.133	56.6233	42.9788
	1.39334	36.755	34.8727		38.432	31.6246			1.39334	51.0875	52.0051	41.3805	56.1367	56.7661	43.3021
	1.39668	37.1331	34.8704		38.6441	31.8151			1.39668	51.2486	52.1793	41.4711	56.2794	57.1203	43.2273
	1.40001	36.9135	35.1064		38.6545	31.8527			1.40001	51.2622	52.0653	41.4868	56.2529	57.1159	43.3021
	1.40334	37.1064	35.1812		38.6717	31.8749			1.40334	51.1767	52.3283	41.6495	56.5707	57.1186	43.2273
	1.40668	37.1912	35.1474		38.767	32.0711
	1.41001	37.1423	35.2516		39.0857	31.8633
	1.41334	37.2256	35.2955		39.0688	31.8014
	1.41668	37.5624	35.6024		38.9302	32.3005
	1.42001	37.8408	35.6772		39.5334	32.4561
	1.42334	37.6421	35.7338		39.2884	32.44
	1.42668	37.8207	35.9523		39.3349	32.4653
	1.43001	38.0093	35.8569		39.7302	32.6084
	1.43334	38.0032	35.9114		39.5137	32.6949
	1.43668	38.0407	36.0019		39.6778	32.9548
	1.44001	38.2942	36.1328		39.599	32.9966
	1.44334	38.2412	36.413		39.8539	33.031
	1.44668	38.4193	36.4373		39.895	32.9884
	1.45001	38.4844	36.1259		40.1498	33.2857
	1.45334	38.4484	36.463		40.3447	33.0193
	1.45668	38.6613	36.6875		40.3474	33.5236
	1.46001	38.913	36.8331		40.4686	33.3122
	1.46334	38.9108	36.7778		40.727	33.4497
	1.46668	39.031	37.0145		40.609	33.4479
	1.47001	39.0503	36.9415		40.7981	33.9662
	1.47334	39.1484	37.1503		40.8019	33.5804
	1.47668	39.1468	37.2027		41.0585	34.0312
	1.48001	39.1487	37.2584		40.9227	33.9275
	1.48334	39.5265	36.9788		41.0513	33.9317
	1.48668	39.4849	37.2579		41.2232	34.1847
	1.49001	39.483	37.6336		41.2709	34.185
	1.49334	39.8138	37.5392		41.4002	34.3232
	1.49668	39.9514	37.759		41.8367	34.5711
	1.50001	39.8891	37.7262		41.6601	34.4838
	1.50334	39.9791	37.9042		41.6789	34.8638
	1.50668	40.2338	37.9889		41.8894	34.6698
	1.51001	40.315	37.9037		41.9789	34.6551
	1.51334	40.4214	38.3564		41.9666	34.9219
	1.51668	40.4441	38.3685		42.0847	35.0511
	1.52001	40.6196	38.5309		42.0127	35.1608
	1.52334	40.8113	38.7199		42.4193	34.8894
	1.52668	40.5537	38.6508		42.4355	35.2277
	1.53001	40.8177	38.632		42.5503	35.4209
	1.53334	40.7723	38.718		42.8559	35.2982
	1.53668	40.9633	39.0256		42.9151	35.4994
	1.54001	40.8941	39.0079		42.7588	35.6204
	1.54334	41.2034	38.9432		42.8883	35.7206
	1.54668	41.272	39.2273		42.9793	35.6066
	1.55001	41.3395	39.4719		43.1088	35.901
	1.55334	41.5019	39.5069		43.067	36.0476
	1.55668	41.5511	39.526		43.4579	36.0699
	1.56001	41.6399	39.5796		43.5875	36.1278
	1.56334	41.7127	39.5678		43.3921	36.3111
	1.56668	42.0741	39.8297		43.7431	36.2029
	1.57001	41.8968	39.8545		43.8085	36.5074
	1.57334	41.8688	39.9561		43.9436	36.582
	1.57668	42.0979	39.9035		43.8924	36.5365
	1.58001	42.2598	40.115		43.864	36.6508
	1.58334	42.4124	40.3146		44.1939	36.5887
	1.58668	42.3466	40.4304		44.2889	37.0603
	1.59001	42.4367	40.6537		44.3331	37.0445
	1.59334	42.4677	40.5244		44.3198	37.051
	1.59668	42.6844	40.6098		44.4847	37.2381
	1.60001	42.5953	40.3281		44.5822	37.0281
	1.60334	43.1249	40.6532		44.5113	37.1624
	1.60668	43.3087	40.9156		44.7982	37.4588
	1.61001	42.9551	40.9969		44.7331	37.4894
	1.61334	43.2064	41.1535		45.1111	37.4862
	1.61668	43.2852	41.2571		45.1389	37.7389
	1.62001	43.5397	41.3505		45.0666	37.7857
	1.62334	43.5801	41.3477		45.1042	37.8334
	1.62668	43.4595	41.3783		45.4643	37.8804
	1.63001	43.3863	41.3653		45.4846	38.2143
	1.63334	44.0695	41.6492		45.4423	38.0434
	1.63668	43.9638	41.6709		45.8252	38.1664
	1.64001	44.0516	41.7463		45.6021	38.4434

## Sheet: Description
Rawdata of 3-phosphoglycerate production over time for AncL+7 R269W L273N and FIR construct with and without AncSSU.
