# Supplementary material for: Layered entrenchment maintains essentiality in the evolution of Form I Rubisco complexes
Source: EMBO J. 2024 Nov 18;44(1):269–80. doi: 10.1038/s44318-024-00311-1 (PMC11696622; doi:10.1038/s44318-024-00311-1)
Supplement: Supplementary file 6 — Appendix Figure Source Data [file 44318_2024_311_MOESM6_ESM.zip › source data extended/Appendix Figure S5/S5B/S5B.xlsx]

## Sheet: Source Data
	turnover number (s-1)	Fiber Interface Reversion		Fiber Interface Reversion + XuBP		Fiber Interface Reversion + CABP
	NO SSU	0.0091104	0.0096463	0.00535906	0.00562701	0.00241158	0.00214362
	WITH SSU	0.498392	0.490354	0.527867	0.447481	0.00187567	0.00187567

## Sheet: Description
Rawdata of turnover rate of the fiber interface reversion construct in absence or presence of XuBP and CABP during activation and in the assay.
